# Supplementary material for: Meta-Analysis and Experimental Validation Identified FREM2 and SPRY1 as New Glioblastoma Marker Candidates
Source: Int J Mol Sci. 2018 May 4;19(5):1369. doi: 10.3390/ijms19051369 (PMC5983642; doi:10.3390/ijms19051369)
Supplement: Supplementary file 1 [file ijms-19-01369-s001.zip]

Archive with 44 entries (43 files):
- Supplementary_files/
- Supplementary_files/Table S1 results of test 1.xlsx
- Supplementary_files/Table S2 results of test 2.xlsx
- Supplementary_files/Table S3 results of test 3.xlsx
- Supplementary_files/Table S4 results of test 4.xlsx
- Supplementary_files/Table S5 results of test 5.xlsx
- Supplementary_files/Table S6 results of test 6.xlsx
- Supplementary_files/Table S7 results of test 7.xlsx
- Supplementary_files/Figure S1 test 1.png
- Supplementary_files/Figure S2 test 2.png
- Supplementary_files/Figure S3 test 3.png
- Supplementary_files/Figure S4 test 4.png
- Supplementary_files/Figure S5 test 5.png
- Supplementary_files/Figure S6 test 6.png
- Supplementary_files/Figure S7 test 7.png
- Supplementary_files/Figure S16 test v3-5.png
- Supplementary_files/Table S12 results of test v2-3.xlsx
- Supplementary_files/Table S22 platform decoding for tests v2-3 and v3-5.xlsx
- Supplementary_files/Figure S12 test v3-1.png
- Supplementary_files/Figure S13 test v3-2.png
- Supplementary_files/Table S8 results of test 8.xlsx
- Supplementary_files/Table S13 results of test v3-1.xlsx
- Supplementary_files/Figure S10 test v2-2.png
- Supplementary_files/Figure S18 test v5-1.png
- Supplementary_files/Figure S8 test v1-1.png
- Supplementary_files/Table S18 results of test v3-5.xlsx
- Supplementary_files/Table S14 results of test v3-2.xlsx
- Supplementary_files/Figure S9 test v2-1.png
- Supplementary_files/Table S11 results of test v2-2.xlsx
- Supplementary_files/Figure S11 test v2-3.png
- Supplementary_files/Table S10 results of test v2-1.xlsx
- Supplementary_files/Table S9 results of test v1-1.xlsx
- Supplementary_files/Figure S14 test v3-3.png
- Supplementary_files/Figure S17 test v4-1.png
- Supplementary_files/Table S16 results of test v3-4.xlsx
- Supplementary_files/Figure S15 test v3-4.png
- Supplementary_files/Table S17 results of test v4-1.xlsx
- Supplementary_files/Table S19 results of test v5-1.xlsx
- Supplementary_files/Figure S19 test v6-1.png
- Supplementary_files/Table S20 results of Test v6-1.xlsx
- Supplementary_files/Figure S20 test v7-1.png
- Supplementary_files/Table S21 results of test v7-1.xlsx
- Supplementary_files/Table S15 results of test v3-3.xlsx
- Supplementary_files/Table S23 results of Venn diagram analysis.xlsx
