# Supplementary material for: Meta-Analysis and Experimental Validation Identified FREM2 and SPRY1 as New Glioblastoma Marker Candidates
Source: Int J Mol Sci. 2018 May 4;19(5):1369. doi: 10.3390/ijms19051369 (PMC5983642; doi:10.3390/ijms19051369)
Supplement: Supplementary file 1 [file ijms-19-01369-s001.zip › Supplementary_files/Table S1 results of test 1.xlsx]

## Sheet: List1
ID	adj,P,Val	P,Value	t	B	logFC	Gene,symbol	Gene,title
207035_at	1.05e-27	1.92e-32	17.5308	63.0144	3.99605	SLC30A3	solute carrier family 30 member 3
204162_at	1.02e-24	3.73e-29	-15.8353	55.6409	-5.39821	NDC80	NDC80, kinetochore complex component
222565_s_at	9.88e-24	5.43e-28	-15.2546	53.0283	-2.75699	PRKD3	protein kinase D3
201292_at	1.78e-23	1.31e-27	-15.0658	52.1693	-6.11152	TOP2A	topoisomerase (DNA) II alpha
215020_at	1.05e-22	9.63e-27	14.6403	50.2168	3.9782	NRXN3	neurexin 3
1556749_at	4.77e-22	5.24e-26	14.283	48.5597	3.82432
201291_s_at	9.93e-22	1.27e-25	-14.097	47.6909	-6.81185	TOP2A	topoisomerase (DNA) II alpha
233144_s_at	1.43e-21	2.1e-25	13.9928	47.2026	2.91661	RASAL1	RAS protein activator like 1
215700_x_at	1.09e-20	1.8e-24	13.5461	45.0942	4.15368	CPNE6	copine 6
241672_at	1.27e-20	2.33e-24	13.4929	44.8417	3.086	SERTM1	serine rich and transmembrane domain containing 1
218678_at	1.7e-20	3.42e-24	-13.414	44.4662	-3.14593	NES	nestin
200920_s_at	1.73e-20	3.8e-24	-13.3925	44.3637	-1.82971	BTG1	BTG anti-proliferation factor 1
215434_x_at	2.04e-20	4.85e-24	-13.3423	44.1247	-1.88068	LOC102724250///NBPF26///NBPF19///NBPF10///NBPF15///NBPF11///NBPF1///NBPF14	neuroblastoma breakpoint family member 1///neuroblastoma breakpoint family member 26///neuroblastoma breakpoint family member 19///neuroblastoma breakpoint family member 10///neuroblastoma breakpoint family member 15///neuroblastoma breakpoint family member 11///neuroblastoma breakpoint family member 1///neuroblastoma breakpoint family member 14
225655_at	2.88e-20	7.83e-24	-13.2439	43.655	-3.9938	UHRF1	ubiquitin like with PHD and ring finger domains 1
214693_x_at	2.88e-20	7.92e-24	-13.2415	43.6436	-2.12062	NBPF26///NBPF10///NBPF9///NBPF14	neuroblastoma breakpoint family member 26///neuroblastoma breakpoint family member 10///neuroblastoma breakpoint family member 9///neuroblastoma breakpoint family member 14
214722_at	3.61e-20	1.06e-23	-13.1821	43.3595	-2.00868	NOTCH2NL	notch 2 N-terminal like
201890_at	5.68e-20	1.77e-23	-13.0766	42.8542	-5.10227	RRM2	ribonucleotide reductase regulatory subunit M2
225219_at	5.68e-20	1.87e-23	-13.0653	42.8	-1.30799	SMAD5	SMAD family member 5
203358_s_at	6.06e-20	2.11e-23	-13.0412	42.684	-3.04764	EZH2	enhancer of zeste 2 polycomb repressive complex 2 subunit
209108_at	8.8e-20	3.37e-23	-12.9456	42.2246	-1.74303	TSPAN6	tetraspanin 6
221539_at	8.8e-20	3.5e-23	-12.9375	42.1858	-3.24382	EIF4EBP1	eukaryotic translation initiation factor 4E binding protein 1
204825_at	8.8e-20	3.55e-23	-12.935	42.1737	-4.53661	MELK	maternal embryonic leucine zipper kinase
225060_at	9.35e-20	3.94e-23	12.9136	42.0709	1.86638	LRP11	LDL receptor related protein 11
223239_at	9.66e-20	4.24e-23	12.8984	41.9975	1.13521	GSKIP	GSK3B interacting protein
213921_at	1.07e-19	4.89e-23	12.8694	41.8579	3.79421	SST	somatostatin
202095_s_at	1.24e-19	5.89e-23	-12.8315	41.6755	-4.31106	BIRC5	baculoviral IAP repeat containing 5
207162_s_at	1.27e-19	6.28e-23	12.8187	41.6134	2.52118	CACNA1B	calcium voltage-gated channel subunit alpha1 B
221702_s_at	1.27e-19	6.52e-23	12.811	41.5764	1.07588	TM2D3	TM2 domain containing 3
228095_at	1.96e-19	1.04e-22	-12.7156	41.116	-1.4626	PHF14	PHD finger protein 14
212213_x_at	2.03e-19	1.11e-22	12.7022	41.0508	1.05938	OPA1	OPA1, mitochondrial dynamin like GTPase
216056_at	2.03e-19	1.15e-22	-12.695	41.0162	-3.03521	CD44	CD44 molecule (Indian blood group)
228747_at	2.13e-19	1.25e-22	12.6792	40.9397	1.37487	SEC61A2	Sec61 translocon alpha 2 subunit
212533_at	2.23e-19	1.35e-22	-12.6636	40.8645	-3.18495	WEE1	WEE1 G2 checkpoint kinase
209113_s_at	2.25e-19	1.4e-22	-12.656	40.8276	-2.17369	HMG20B	high mobility group 20B
212880_at	2.51e-19	1.61e-22	12.6278	40.6909	1.95109	WDR7	WD repeat domain 7
232125_at	3.25e-19	2.14e-22	-12.5694	40.4082	-2.3966	ZBTB20	zinc finger and BTB domain containing 20
214293_at	4.18e-19	2.83e-22	12.5131	40.1351	2.58992	2011-09-01	septin 11
218663_at	6.06e-19	4.21e-22	-12.4328	39.7454	-4.54424	NCAPG	non-SMC condensin I complex subunit G
212680_x_at	7.75e-19	5.54e-22	-12.3778	39.4775	-2.02586	PPP1R14B	protein phosphatase 1 regulatory inhibitor subunit 14B
224801_at	8.99e-19	6.59e-22	12.3427	39.3071	2.19436	NDFIP2	Nedd4 family interacting protein 2
201426_s_at	1.1e-18	8.27e-22	-12.2969	39.0839	-1.86561	VIM	vimentin
209109_s_at	1.11e-18	8.54e-22	-12.2903	39.0518	-2.16731	TSPAN6	tetraspanin 6
201029_s_at	1.35e-18	1.06e-21	-12.2466	38.8386	-1.84441	CD99	CD99 molecule
218868_at	1.42e-18	1.14e-21	12.2315	38.765	1.79724	ACTR3B	ARP3 actin related protein 3 homolog B
229890_at	1.45e-18	1.2e-21	12.2222	38.7199	2.55257	LOC100507547///PRRT1	uncharacterized LOC100507547///proline rich transmembrane protein 1
225781_at	1.5e-18	1.26e-21	12.2119	38.6697	1.8876	MAPK9	mitogen-activated protein kinase 9
208808_s_at	1.66e-18	1.43e-21	-12.187	38.5481	-1.88828	HMGB2	high mobility group box 2
211780_x_at	1.74e-18	1.53e-21	12.1734	38.4816	1.13794	DCTN1	dynactin subunit 1
203989_x_at	1.79e-18	1.64e-21	-12.1586	38.4094	-3.29142	F2R	coagulation factor II thrombin receptor
211271_x_at	1.79e-18	1.65e-21	-12.1579	38.4058	-1.94296	MIR4745///PTBP1	microRNA 4745///polypyrimidine tract binding protein 1
209790_s_at	1.79e-18	1.67e-21	-12.1551	38.3921	-2.14989	CASP6	caspase 6
208869_s_at	2.33e-18	2.27e-21	12.0938	38.0926	1.95163	GABARAPL1	GABA type A receptor associated protein like 1
235266_at	2.33e-18	2.28e-21	-12.0929	38.0879	-2.66513	ATAD2	ATPase family, AAA domain containing 2
1557852_at	2.33e-18	2.31e-21	-12.0906	38.077	-3.19395	PHC2	polyhomeotic homolog 2
226583_at	2.5e-18	2.52e-21	12.0727	37.9895	1.36171	C12orf76	chromosome 12 open reading frame 76
235125_x_at	2.72e-18	2.84e-21	12.0486	37.8715	1.52273	MIGA1	mitoguardin 1
203266_s_at	2.72e-18	2.84e-21	12.0485	37.8711	1.54274	MAP2K4	mitogen-activated protein kinase kinase 4
210471_s_at	2.76e-18	2.93e-21	12.0422	37.8404	2.38433	KCNAB1	potassium voltage-gated channel subfamily A member regulatory beta subunit 1
238022_at	3.03e-18	3.27e-21	-12.0206	37.7342	-4.16861	CRNDE	colorectal neoplasia differentially expressed (non-protein coding)
227004_at	3.06e-18	3.36e-21	12.0151	37.7076	2.53525	CDKL5	cyclin dependent kinase like 5
218618_s_at	3.1e-18	3.47e-21	-12.0088	37.6767	-2.05713	LOC101928615///FNDC3B	uncharacterized LOC101928615///fibronectin type III domain containing 3B
1556007_s_at	3.15e-18	3.58e-21	-12.0026	37.6462	-1.56859	CSNK1A1	casein kinase 1 alpha 1
225232_at	3.2e-18	3.69e-21	11.9963	37.6152	1.01987	MTMR12	myotubularin related protein 12
230298_at	3.26e-18	3.82e-21	11.9892	37.5805	1.45844	MBLAC2	metallo-beta-lactamase domain containing 2
221486_at	3.29e-18	3.92e-21	11.9843	37.5568	1.15771	ENSA	endosulfine alpha
201028_s_at	3.45e-18	4.17e-21	-11.9718	37.4955	-2.38001	CD99	CD99 molecule
213327_s_at	3.66e-18	4.5e-21	11.9567	37.4213	1.09421	USP12	ubiquitin specific peptidase 12
223413_s_at	3.66e-18	4.56e-21	-11.9538	37.407	-1.74467	LYAR	Ly1 antibody reactive
211270_x_at	3.91e-18	4.93e-21	-11.9381	37.33	-1.83407	PTBP1	polypyrimidine tract binding protein 1
200782_at	4.26e-18	5.46e-21	-11.9179	37.2311	-1.74055	ANXA5	annexin A5
219978_s_at	4.44e-18	5.77e-21	-11.9067	37.1765	-4.64129	NUSAP1	nucleolar and spindle associated protein 1
217886_at	5.46e-18	7.2e-21	11.8623	36.9586	1.51755	EPS15	epidermal growth factor receptor pathway substrate 15
233110_s_at	5.54e-18	7.4e-21	-11.857	36.9322	-2.19254	BCL2L12	BCL2 like 12
225448_at	5.71e-18	7.74e-21	11.848	36.888	1.39376	NAPG	NSF attachment protein gamma
212990_at	5.92e-18	8.13e-21	11.8382	36.8399	1.76124	SYNJ1	synaptojanin 1
223340_at	6.04e-18	8.45e-21	11.8305	36.8021	2.25158	ATL1	atlastin GTPase 1
221823_at	6.04e-18	8.52e-21	11.8287	36.7936	1.45645	C5orf30	chromosome 5 open reading frame 30
219148_at	6.07e-18	8.67e-21	-11.8252	36.7764	-3.92247	PBK	PDZ binding kinase
217985_s_at	6.34e-18	9.21e-21	-11.8132	36.7171	-1.83665	BAZ1A	bromodomain adjacent to zinc finger domain 1A
202189_x_at	6.34e-18	9.38e-21	-11.8095	36.6991	-2.01787	MIR4745///PTBP1	microRNA 4745///polypyrimidine tract binding protein 1
213045_at	6.34e-18	9.41e-21	11.8089	36.6962	2.70097	MAST3	microtubule associated serine/threonine kinase 3
224563_at	6.38e-18	9.59e-21	-11.8052	36.6778	-2.36805	WASF2	WAS protein family member 2
224649_x_at	6.45e-18	9.81e-21	11.8006	36.6556	1.59228	CCNY	cyclin Y
235360_at	6.53e-18	1.01e-20	11.7954	36.6297	1.54067	PLEKHM3	pleckstrin homology domain containing M3
207165_at	6.53e-18	1.02e-20	-11.7935	36.6207	-3.31474	HMMR	hyaluronan mediated motility receptor
239575_at	6.55e-18	1.03e-20	11.7906	36.606	3.33229	OPALIN	oligodendrocytic myelin paranodal and inner loop protein
202718_at	6.96e-18	1.11e-20	-11.7759	36.5343	-5.11894	IGFBP2	insulin like growth factor binding protein 2
235457_at	7.49e-18	1.21e-20	-11.7589	36.4504	-1.81093	MAML2	mastermind like transcriptional coactivator 2
225066_at	7.49e-18	1.22e-20	11.7563	36.4375	1.72725	PPP2R2D	protein phosphatase 2 regulatory subunit Bdelta
212701_at	7.49e-18	1.25e-20	11.7526	36.4196	1.81057	TLN2	talin 2
216306_x_at	7.49e-18	1.25e-20	-11.7522	36.4176	-1.92339	MIR4745///PTBP1	microRNA 4745///polypyrimidine tract binding protein 1
205738_s_at	7.49e-18	1.26e-20	11.7502	36.4078	1.90374	FABP3	fatty acid binding protein 3
218350_s_at	7.7e-18	1.31e-20	-11.7425	36.3696	-1.51589	GMNN	geminin, DNA replication inhibitor
225338_at	8.07e-18	1.39e-20	11.7309	36.3127	1.05528	ZYG11B	zyg-11 family member B, cell cycle regulator
219565_at	8.07e-18	1.4e-20	-11.7288	36.3024	-1.79444	CYP20A1	cytochrome P450 family 20 subfamily A member 1
212917_x_at	8.07e-18	1.42e-20	-11.7268	36.2924	-1.27102	RECQL	RecQ like helicase
213811_x_at	8.33e-18	1.48e-20	-11.7182	36.2504	-2.25534	TCF3	transcription factor 3
226258_at	8.33e-18	1.49e-20	11.7165	36.2417	1.61796	AMN1	antagonist of mitotic exit network 1 homolog
214167_s_at	8.52e-18	1.55e-20	-11.7085	36.2028	-1.69974	RPLP0	ribosomal protein lateral stalk subunit P0
200665_s_at	8.52e-18	1.56e-20	-11.7079	36.1994	-1.5897	SPARC	secreted protein acidic and cysteine rich
228206_at	9.02e-18	1.67e-20	11.6945	36.1339	2.88351	HS3ST4	heparan sulfate-glucosamine 3-sulfotransferase 4
227476_at	9.17e-18	1.72e-20	11.6884	36.1039	1.59679	LPGAT1	lysophosphatidylglycerol acyltransferase 1
227020_at	9.17e-18	1.73e-20	11.6873	36.0984	1.91795	YPEL2	yippee like 2
235106_at	9.8e-18	1.88e-20	-11.6709	36.0176	-1.76095	MAML2	mastermind like transcriptional coactivator 2
212377_s_at	9.8e-18	1.88e-20	-11.6701	36.0138	-1.0286	NOTCH2	notch 2
203906_at	1.03e-17	1.99e-20	11.6589	35.9584	1.85077	IQSEC1	IQ motif and Sec7 domain 1
200651_at	1.04e-17	2.04e-20	-11.6548	35.9383	-1.4779	SNORD96A///SNORD95///RACK1	small nucleolar RNA, C/D box 96A///small nucleolar RNA, C/D box 95///receptor for activated C kinase 1
200656_s_at	1.11e-17	2.2e-20	-11.6396	35.8635	-1.51605	P4HB	prolyl 4-hydroxylase subunit beta
212976_at	1.12e-17	2.23e-20	11.6364	35.8479	2.68087	LRRC8B	leucine rich repeat containing 8 family member B
212791_at	1.13e-17	2.28e-20	11.6324	35.8279	1.47685	C1orf216	chromosome 1 open reading frame 216
204206_at	1.15e-17	2.34e-20	11.6268	35.8003	0.90979	MNT	MAX network transcriptional repressor
210381_s_at	1.18e-17	2.41e-20	11.6209	35.7711	2.80645	CCKBR	cholecystokinin B receptor
214306_at	1.19e-17	2.45e-20	11.6175	35.7547	1.26488	OPA1	OPA1, mitochondrial dynamin like GTPase
214553_s_at	1.27e-17	2.65e-20	11.6025	35.6805	1.7879	ARPP19	cAMP regulated phosphoprotein 19
202503_s_at	1.31e-17	2.76e-20	-11.594	35.6386	-2.67675	KIAA0101	KIAA0101
227103_s_at	1.32e-17	2.8e-20	-11.591	35.624	-2.26409	ECE2	endothelin converting enzyme 2
200058_s_at	1.34e-17	2.88e-20	-11.5856	35.5974	-0.975839	LOC101929240///SNRNP200	U5 small nuclear ribonucleoprotein 200 kDa helicase pseudogene///small nuclear ribonucleoprotein U5 subunit 200
214351_x_at	1.36e-17	2.96e-20	-11.5805	35.5721	-1.68211	SNORD68///RPL13	small nucleolar RNA, C/D box 68///ribosomal protein L13
203504_s_at	1.36e-17	2.96e-20	-11.58	35.5698	-1.9224	ABCA1	ATP binding cassette subfamily A member 1
234982_at	1.39e-17	3.05e-20	11.5742	35.541	1.26113	UBR3	ubiquitin protein ligase E3 component n-recognin 3 (putative)
230029_x_at	1.4e-17	3.1e-20	11.5707	35.5237	1.1863	UBR3	ubiquitin protein ligase E3 component n-recognin 3 (putative)
230100_x_at	1.42e-17	3.17e-20	11.5668	35.5045	2.34222	PAK1	p21 (RAC1) activated kinase 1
215936_s_at	1.43e-17	3.22e-20	-11.5634	35.4877	-1.46402	KIAA1033	KIAA1033
229460_at	1.51e-17	3.43e-20	11.5509	35.4264	1.65037	FAM126B	family with sequence similarity 126 member B
209248_at	1.54e-17	3.51e-20	11.5459	35.4017	1.46704	GHITM	growth hormone inducible transmembrane protein
200622_x_at	1.59e-17	3.66e-20	11.5376	35.3608	1.4104	CALM3///CALM2///CALM1	calmodulin 3///calmodulin 2///calmodulin 1
200859_x_at	1.67e-17	3.88e-20	-11.5265	35.3058	-2.35784	FLNA	filamin A
223440_at	1.69e-17	3.97e-20	11.5217	35.2822	0.737058	C16orf70	chromosome 16 open reading frame 70
210776_x_at	1.69e-17	3.99e-20	-11.5204	35.276	-2.61627	TCF3	transcription factor 3
1552426_a_at	1.69e-17	4.01e-20	11.5196	35.2719	1.13903	TM2D3	TM2 domain containing 3
201598_s_at	1.69e-17	4.08e-20	-11.5165	35.2565	-1.06833	INPPL1	inositol polyphosphate phosphatase like 1
222927_s_at	1.69e-17	4.1e-20	11.5154	35.2514	1.55659	CPLX3	complexin 3
200885_at	1.69e-17	4.13e-20	-11.514	35.2443	-1.92766	RHOC	ras homolog family member C
205644_s_at	1.69e-17	4.15e-20	-11.5127	35.2381	-1.28107	SNRPG	small nuclear ribonucleoprotein polypeptide G
203855_at	1.7e-17	4.2e-20	11.5105	35.227	1.41623	WDR47	WD repeat domain 47
201957_at	1.7e-17	4.25e-20	11.5083	35.2161	1.23343	PPP1R12B	protein phosphatase 1 regulatory subunit 12B
212015_x_at	1.91e-17	4.8e-20	-11.484	35.0961	-2.03	MIR4745///PTBP1	microRNA 4745///polypyrimidine tract binding protein 1
226152_at	2.12e-17	5.37e-20	11.4617	34.986	1.59842	TTC7B	tetratricopeptide repeat domain 7B
209040_s_at	2.16e-17	5.5e-20	-11.4567	34.9613	-4.18048	PSMB8	proteasome subunit beta 8
211972_x_at	2.18e-17	5.58e-20	-11.4539	34.9476	-1.20112	RPLP0	ribosomal protein lateral stalk subunit P0
212709_at	2.31e-17	5.95e-20	-11.4411	34.8843	-1.27655	NUP160	nucleoporin 160
213558_at	2.38e-17	6.21e-20	11.4326	34.8427	3.10792	PCLO	piccolo presynaptic cytomatrix protein
225497_at	2.38e-17	6.25e-20	11.4313	34.836	1.17077	ATE1	arginyltransferase 1
218755_at	2.38e-17	6.27e-20	-11.4306	34.8328	-4.33642	KIF20A	kinesin family member 20A
35617_at	2.41e-17	6.4e-20	-11.4265	34.8124	-1.19324	MAPK7	mitogen-activated protein kinase 7
227545_at	2.73e-17	7.29e-20	-11.4009	34.6858	-1.58032	BARD1	BRCA1 associated RING domain 1
208856_x_at	2.73e-17	7.35e-20	-11.3991	34.677	-1.12323	RPLP0	ribosomal protein lateral stalk subunit P0
202282_at	2.79e-17	7.57e-20	-11.3933	34.6482	-1.27036	HSD17B10	hydroxysteroid 17-beta dehydrogenase 10
219259_at	2.85e-17	7.79e-20	11.3876	34.6201	2.1649	SEMA4A	semaphorin 4A
213746_s_at	2.96e-17	8.13e-20	-11.379	34.5778	-2.53731	FLNA	filamin A
228903_at	3.01e-17	8.31e-20	11.3747	34.5566	3.6583	CES4A	carboxylesterase 4A
226628_at	3.06e-17	8.57e-20	-11.3686	34.5264	-2.12125	THOC2	THO complex 2
221918_at	3.06e-17	8.58e-20	11.3684	34.5253	0.932904	CDK17	cyclin dependent kinase 17
223519_at	3.07e-17	8.7e-20	-11.3656	34.5116	-1.51343	ZAK	sterile alpha motif and leucine zipper containing kinase AZK
224728_at	3.07e-17	8.74e-20	11.3647	34.507	1.39943	ATPAF1	ATP synthase mitochondrial F1 complex assembly factor 1
201599_at	3.07e-17	8.78e-20	11.3638	34.5026	1.29268	OAT	ornithine aminotransferase
203218_at	3.19e-17	9.16e-20	11.3553	34.4603	1.06293	MAPK9	mitogen-activated protein kinase 9
229867_at	3.2e-17	9.27e-20	11.353	34.4491	1.49318	BTBD9	BTB domain containing 9
230320_at	3.21e-17	9.36e-20	11.3511	34.4397	1.19023	TBRG1	transforming growth factor beta regulator 1
212711_at	3.37e-17	9.88e-20	11.3403	34.3865	1.00185	CAMSAP1	calmodulin regulated spectrin associated protein 1
219918_s_at	3.4e-17	1e-19	-11.3373	34.3713	-5.43227	ASPM	abnormal spindle microtubule assembly
229346_at	3.5e-17	1.04e-19	-11.3305	34.3379	-2.40014	NES	nestin
38398_at	3.68e-17	1.1e-19	11.3188	34.2801	1.11891	MADD	MAP kinase activating death domain
218721_s_at	3.68e-17	1.12e-19	-11.3157	34.2649	-1.28033	C1orf27	chromosome 1 open reading frame 27
238289_at	3.68e-17	1.12e-19	-11.3156	34.2643	-2.12309
212794_s_at	3.68e-17	1.12e-19	-11.3156	34.264	-1.88777	KIAA1033	KIAA1033
210252_s_at	3.9e-17	1.19e-19	11.303	34.2018	1.40658	MADD	MAP kinase activating death domain
214752_x_at	3.92e-17	1.21e-19	-11.3009	34.1914	-2.23186	FLNA	filamin A
222692_s_at	3.98e-17	1.23e-19	-11.2967	34.1706	-2.67524	LOC101928615///FNDC3B	uncharacterized LOC101928615///fibronectin type III domain containing 3B
219752_at	4.07e-17	1.27e-19	11.291	34.1424	2.83699	RASAL1	RAS protein activator like 1
212690_at	4.22e-17	1.33e-19	11.2818	34.0971	1.37033	DDHD2	DDHD domain containing 2
218751_s_at	4.22e-17	1.33e-19	11.2816	34.096	2.38078	FBXW7	F-box and WD repeat domain containing 7
201761_at	4.23e-17	1.34e-19	-11.2797	34.0865	-2.2795	MTHFD2	methylenetetrahydrofolate dehydrogenase (NADP+ dependent) 2, methenyltetrahydrofolate cyclohydrolase
205345_at	4.28e-17	1.36e-19	-11.2763	34.0698	-2.52093	BARD1	BRCA1 associated RING domain 1
220045_at	4.35e-17	1.39e-19	11.2721	34.049	3.94098	NEUROD6	neuronal differentiation 6
219499_at	4.36e-17	1.41e-19	11.2702	34.0395	1.72642	SEC61A2	Sec61 translocon alpha 2 subunit
203159_at	4.38e-17	1.42e-19	11.2685	34.031	2.56226	GLS	glutaminase
228386_s_at	4.46e-17	1.45e-19	-11.2637	34.0074	-0.901726	DDX59	DEAD-box helicase 59
208863_s_at	4.59e-17	1.5e-19	-11.257	33.974	-0.735869	SRSF1	serine and arginine rich splicing factor 1
38710_at	4.6e-17	1.52e-19	11.2543	33.961	0.91727	LOC101927673///OTUB1	uncharacterized LOC101927673///OTU deubiquitinase, ubiquitin aldehyde binding 1
218039_at	4.6e-17	1.53e-19	-11.2533	33.9561	-2.89088	NUSAP1	nucleolar and spindle associated protein 1
201344_at	4.6e-17	1.54e-19	11.2527	33.953	1.06216	UBE2D2	ubiquitin conjugating enzyme E2 D2
213938_at	4.6e-17	1.54e-19	11.252	33.9496	3.1726	ERC2	ELKS/RAB6-interacting/CAST family member 2
1552519_at	4.81e-17	1.62e-19	11.2419	33.8994	1.80044	ACVR1C	activin A receptor type 1C
238697_at	4.99e-17	1.69e-19	11.2335	33.8579	2.17416	SMIM10L2A	small integral membrane protein 10 like 2A
1552473_at	5e-17	1.7e-19	11.2321	33.8511	1.6551	GAMT	guanidinoacetate N-methyltransferase
208745_at	5.05e-17	1.73e-19	11.2293	33.8372	1.09125	ATP5L	ATP synthase, H+ transporting, mitochondrial Fo complex subunit G
204287_at	5.21e-17	1.79e-19	11.2219	33.8005	2.47966	SYNGR1	synaptogyrin 1
217716_s_at	5.25e-17	1.82e-19	-11.2194	33.788	-1.65914	SEC61A1	Sec61 translocon alpha 1 subunit
205191_at	5.27e-17	1.83e-19	-11.2175	33.7786	-1.82466	RP2	retinitis pigmentosa 2 (X-linked recessive)
227812_at	5.37e-17	1.88e-19	-11.2126	33.7546	-2.53476	TNFRSF19	TNF receptor superfamily member 19
219549_s_at	5.4e-17	1.9e-19	11.2106	33.7443	1.23926	RTN3	reticulon 3
226154_at	5.49e-17	1.94e-19	11.2059	33.7211	1.0034	DNM1L	dynamin 1 like
211458_s_at	5.49e-17	1.95e-19	11.2052	33.7176	2.35483	GABARAPL3///GABARAPL1	GABA type A receptor associated protein like 3 pseudogene///GABA type A receptor associated protein like 1
201999_s_at	5.5e-17	1.96e-19	-11.2039	33.7112	-1.72641	DYNLT1	dynein light chain Tctex-type 1
200921_s_at	5.61e-17	2.02e-19	-11.1985	33.6844	-1.3618	BTG1	BTG anti-proliferation factor 1
233888_s_at	5.61e-17	2.02e-19	-11.198	33.682	-1.85344	SRGAP1	SLIT-ROBO Rho GTPase activating protein 1
215411_s_at	5.87e-17	2.13e-19	-11.1879	33.6322	-2.10069	TRAF3IP2	TRAF3 interacting protein 2
205637_s_at	5.87e-17	2.14e-19	11.1871	33.6282	3.04385	SH3GL3	SH3 domain containing GRB2 like 3, endophilin A3
215711_s_at	6.12e-17	2.24e-19	-11.1776	33.5812	-3.14832	WEE1	WEE1 G2 checkpoint kinase
223174_at	6.17e-17	2.27e-19	11.1752	33.5693	1.26911	BTBD10	BTB domain containing 10
202252_at	6.17e-17	2.28e-19	-11.1742	33.5642	-1.89085	RAB13	RAB13, member RAS oncogene family
213729_at	6.18e-17	2.3e-19	-11.1728	33.5574	-1.27564	PRPF40A	pre-mRNA processing factor 40 homolog A
226167_at	6.46e-17	2.41e-19	11.163	33.5087	3.7905	SYT7	synaptotagmin 7
213636_at	6.55e-17	2.46e-19	11.1595	33.4914	2.72233	PHF24	PHD finger protein 24
201033_x_at	6.65e-17	2.51e-19	-11.1554	33.4711	-1.12513	RPLP0	ribosomal protein lateral stalk subunit P0
206384_at	7.31e-17	2.77e-19	11.1354	33.372	5.23567	CACNG3	calcium voltage-gated channel auxiliary subunit gamma 3
212383_at	7.31e-17	2.79e-19	11.1346	33.368	1.23868	ATP6V0A1	ATPase H+ transporting V0 subunit a1
226779_at	7.48e-17	2.86e-19	11.1291	33.3409	1.27314	LMBRD2	LMBR1 domain containing 2
202754_at	7.76e-17	2.99e-19	11.1205	33.2978	1.42063	R3HDM1	R3H domain containing 1
217762_s_at	7.76e-17	3e-19	-11.1201	33.2962	-1.32997	RAB31	RAB31, member RAS oncogene family
222158_s_at	7.89e-17	3.06e-19	-11.1159	33.2753	-2.34985	DESI2	desumoylating isopeptidase 2
205991_s_at	7.98e-17	3.11e-19	-11.1126	33.2587	-1.95576	PRRX1	paired related homeobox 1
209524_at	8.12e-17	3.18e-19	11.1083	33.2377	1.03752	HDGFRP3	hepatoma-derived growth factor, related protein 3
51158_at	8.28e-17	3.26e-19	11.1034	33.2134	1.23591	FAM174B	family with sequence similarity 174 member B
44702_at	8.41e-17	3.33e-19	-11.0996	33.1942	-1.23295	SYDE1	synapse defective Rho GTPase homolog 1
212877_at	8.47e-17	3.37e-19	11.0971	33.1818	2.46836	KLC1	kinesin light chain 1
238658_at	8.52e-17	3.41e-19	11.0946	33.1695	1.8752
203213_at	8.52e-17	3.42e-19	-11.0941	33.1672	-3.67072	CDK1	cyclin dependent kinase 1
211720_x_at	8.56e-17	3.45e-19	-11.0924	33.1587	-1.08899	RPLP0	ribosomal protein lateral stalk subunit P0
201174_s_at	8.62e-17	3.49e-19	11.0901	33.1475	1.04366	TERF2IP	TERF2 interacting protein
203909_at	9.15e-17	3.72e-19	11.0773	33.0838	1.49595	SLC9A6	solute carrier family 9 member A6
222848_at	9.24e-17	3.77e-19	-11.0745	33.0698	-3.19859	CENPK	centromere protein K
229818_at	9.24e-17	3.79e-19	11.0735	33.0651	3.37406	SVOP	SV2 related protein
214805_at	9.24e-17	3.81e-19	-11.0727	33.0608	-1.16178	SNORD10///SNORA48///SNORA67///EIF4A1	small nucleolar RNA, C/D box 10///small nucleolar RNA, H/ACA box 48///small nucleolar RNA, H/ACA box 67///eukaryotic translation initiation factor 4A1
227864_s_at	9.28e-17	3.84e-19	-11.071	33.0526	-1.80634	MVB12A	multivesicular body subunit 12A
212433_x_at	9.63e-17	4.01e-19	-11.0623	33.0094	-1.23943	SNORA64///RPS2	small nucleolar RNA, H/ACA box 64///ribosomal protein S2
213399_x_at	9.63e-17	4.02e-19	-11.0619	33.0074	-1.45643	RPN2	ribophorin II
228478_at	9.65e-17	4.05e-19	-11.0607	33.0013	-1.30343	SPPL2A	signal peptide peptidase like 2A
213848_at	9.89e-17	4.16e-19	11.0549	32.9729	1.46587	DUSP7	dual specificity phosphatase 7
202070_s_at	1.02e-16	4.32e-19	11.0477	32.9371	1.29736	IDH3A	isocitrate dehydrogenase 3 (NAD(+)) alpha
236377_at	1.04e-16	4.43e-19	11.0426	32.9116	2.45572	TMEM132D	transmembrane protein 132D
205383_s_at	1.05e-16	4.46e-19	-11.0413	32.9051	-1.3597	ZBTB20	zinc finger and BTB domain containing 20
201615_x_at	1.05e-16	4.48e-19	-11.0405	32.9014	-2.02834	CALD1	caldesmon 1
241873_at	1.06e-16	4.58e-19	11.0362	32.88	2.39208
235113_at	1.06e-16	4.6e-19	-11.0354	32.8761	-1.30884	LRR1	leucine rich repeat protein 1
236641_at	1.07e-16	4.63e-19	-11.0342	32.8699	-3.26847	KIF14	kinesin family member 14
207657_x_at	1.08e-16	4.7e-19	-11.0309	32.8537	-1.31939	TNPO1	transportin 1
213491_x_at	1.08e-16	4.74e-19	-11.0293	32.8459	-1.55773	RPN2	ribophorin II
205630_at	1.12e-16	4.92e-19	11.0218	32.8082	3.21503	CRH	corticotropin releasing hormone
203313_s_at	1.12e-16	4.93e-19	-11.0216	32.8074	-2.0623	TGIF1	TGFB induced factor homeobox 1
223124_s_at	1.14e-16	5.06e-19	11.0166	32.7825	1.31834	PITHD1	PITH domain containing 1
213421_x_at	1.14e-16	5.07e-19	11.0161	32.78	1.64789	PRSS3	protease, serine 3
232003_at	1.16e-16	5.18e-19	11.0117	32.7581	4.42799	PNMAL2	paraneoplastic Ma antigen family-like 2
235308_at	1.2e-16	5.41e-19	-11.0032	32.7164	-1.60504	ZBTB20	zinc finger and BTB domain containing 20
215006_at	1.2e-16	5.42e-19	-11.0029	32.7147	-1.79366
203505_at	1.21e-16	5.46e-19	-11.0013	32.7067	-2.05065	ABCA1	ATP binding cassette subfamily A member 1
226247_at	1.22e-16	5.52e-19	10.999	32.6953	1.805	PLEKHA1	pleckstrin homology domain containing A1
200906_s_at	1.22e-16	5.54e-19	-10.9984	32.6923	-1.9505	PALLD	palladin, cytoskeletal associated protein
205091_x_at	1.22e-16	5.57e-19	-10.9974	32.6872	-1.29308	RECQL	RecQ like helicase
217456_x_at	1.22e-16	5.63e-19	-10.9954	32.6772	-1.48585	HLA-E	major histocompatibility complex, class I, E
218111_s_at	1.3e-16	5.98e-19	10.9834	32.6178	1.27123	CMAS	cytidine monophosphate N-acetylneuraminic acid synthetase
228228_at	1.3e-16	6.01e-19	10.9824	32.6129	1.34427	DACT3	dishevelled binding antagonist of beta catenin 3
242693_at	1.3e-16	6.06e-19	-10.9805	32.6037	-1.45759
220331_at	1.31e-16	6.12e-19	10.9786	32.594	2.58783	CYP46A1	cytochrome P450 family 46 subfamily A member 1
202780_at	1.39e-16	6.52e-19	10.9662	32.5323	1.18573	OXCT1	3-oxoacid CoA-transferase 1
1552879_a_at	1.39e-16	6.54e-19	10.9656	32.5293	3.27588	ATOH7	atonal bHLH transcription factor 7
209685_s_at	1.39e-16	6.58e-19	10.9645	32.524	3.21934	PRKCB	protein kinase C beta
218306_s_at	1.42e-16	6.73e-19	10.96	32.5016	1.44602	HERC1	HECT and RLD domain containing E3 ubiquitin protein ligase family member 1
238983_at	1.42e-16	6.74e-19	-10.9596	32.4998	-2.81089	NSUN7	NOP2/Sun RNA methyltransferase family member 7
210078_s_at	1.42e-16	6.78e-19	10.9586	32.4948	2.36861	KCNAB1	potassium voltage-gated channel subfamily A member regulatory beta subunit 1
201726_at	1.43e-16	6.85e-19	-10.9564	32.4837	-1.44789	ELAVL1	ELAV like RNA binding protein 1
202864_s_at	1.45e-16	7.01e-19	-10.952	32.4617	-2.23656	SP100	SP100 nuclear antigen
230300_at	1.45e-16	7.02e-19	10.9517	32.4605	1.71986	PSMA5	proteasome subunit alpha 5
228715_at	1.47e-16	7.13e-19	10.9485	32.4444	2.48223	ZCCHC12	zinc finger CCHC-type containing 12
204517_at	1.5e-16	7.32e-19	-10.9433	32.4189	-2.13749	PPIC	peptidylprolyl isomerase C
209311_at	1.5e-16	7.32e-19	10.9432	32.4183	1.6815	BCL2L2	BCL2 like 2
228680_at	1.51e-16	7.42e-19	10.9406	32.4051	1.40562	KIF3A	kinesin family member 3A
212161_at	1.53e-16	7.54e-19	10.9375	32.3897	1.23899	AP2A2	adaptor related protein complex 2 alpha 2 subunit
211940_x_at	1.54e-16	7.63e-19	-10.935	32.3775	-1.11282	H3F3AP4///H3F3B///H3F3A	H3 histone, family 3A, pseudogene 4///H3 histone, family 3B///H3 histone, family 3A
202990_at	1.63e-16	8.09e-19	-10.9236	32.3209	-1.94963	PYGL	phosphorylase, glycogen, liver
204950_at	1.65e-16	8.24e-19	-10.92	32.3028	-1.12863	CARD8	caspase recruitment domain family member 8
238002_at	1.68e-16	8.43e-19	-10.9154	32.2802	-1.20471	GOLIM4	golgi integral membrane protein 4
1558561_at	1.68e-16	8.43e-19	-10.9154	32.2801	-1.49486	HM13	histocompatibility minor 13
224471_s_at	1.75e-16	8.81e-19	10.9066	32.2363	1.57979	BTRC	beta-transducin repeat containing E3 ubiquitin protein ligase
202443_x_at	1.76e-16	8.89e-19	-10.9048	32.2277	-0.833497	NOTCH2	notch 2
228242_at	1.77e-16	8.96e-19	-10.9033	32.22	-1.51045	N4BP2	NEDD4 binding protein 2
224733_at	1.79e-16	9.11e-19	-10.9	32.2034	-2.02363	CMTM3	CKLF like MARVEL transmembrane domain containing 3
200907_s_at	1.79e-16	9.14e-19	-10.8994	32.2007	-1.79049	PALLD	palladin, cytoskeletal associated protein
214434_at	1.82e-16	9.31e-19	10.8958	32.1827	2.91681	HSPA12A	heat shock protein family A (Hsp70) member 12A
201664_at	1.85e-16	9.52e-19	-10.8914	32.1609	-2.09156	SMC4	structural maintenance of chromosomes 4
236195_x_at	1.85e-16	9.58e-19	10.8902	32.1548	2.03433	PRKCG	protein kinase C gamma
225223_at	1.88e-16	9.73e-19	-10.887	32.1393	-1.04708	SMAD5	SMAD family member 5
209444_at	1.9e-16	9.88e-19	10.8841	32.1245	1.27887	RAP1GDS1	Rap1 GTPase-GDP dissociation stimulator 1
238594_x_at	1.91e-16	9.97e-19	10.8821	32.1148	1.70534	LOC101927562///DUSP8	uncharacterized LOC101927562///dual specificity phosphatase 8
225930_at	1.94e-16	1.02e-18	10.8781	32.0947	1.49775	NKIRAS1	NFKB inhibitor interacting Ras like 1
217763_s_at	1.94e-16	1.02e-18	-10.8778	32.0933	-1.54565	RAB31	RAB31, member RAS oncogene family
210719_s_at	1.96e-16	1.03e-18	-10.8749	32.0789	-1.48814	HMG20B	high mobility group 20B
226695_at	1.97e-16	1.04e-18	-10.873	32.0694	-1.90996	PRRX1	paired related homeobox 1
227816_at	1.97e-16	1.04e-18	-10.8729	32.0692	-2.06074	NTN1	netrin 1
212703_at	2.03e-16	1.08e-18	10.8657	32.0333	1.96063	TLN2	talin 2
204546_at	2.03e-16	1.08e-18	10.8657	32.0332	2.80443	KIAA0513	KIAA0513
203884_s_at	2.03e-16	1.09e-18	10.865	32.0296	1.34851	RAB11FIP2	RAB11 family interacting protein 2
221829_s_at	2.04e-16	1.1e-18	-10.8628	32.0188	-1.31664	TNPO1	transportin 1
222762_x_at	2.04e-16	1.1e-18	-10.8621	32.0153	-1.68934	LIMD1	LIM domains containing 1
216264_s_at	2.08e-16	1.13e-18	-10.8575	31.9922	-1.88723	LAMB2	laminin subunit beta 2
218051_s_at	2.09e-16	1.14e-18	-10.856	31.9852	-2.19245	NT5DC2	5'-nucleotidase domain containing 2
1555852_at	2.1e-16	1.15e-18	-10.8544	31.9769	-1.47823	PSMB8-AS1	PSMB8 antisense RNA 1 (head to head)
221540_x_at	2.1e-16	1.15e-18	-10.8537	31.9735	-1.19584	GTF2H2C_2///GTF2H2C///GTF2H2B///GTF2H2	GTF2H2 family member C, copy 2///GTF2H2 family member C///general transcription factor IIH subunit 2B (pseudogene)///general transcription factor IIH subunit 2
204489_s_at	2.13e-16	1.17e-18	-10.8507	31.9588	-2.34341	CD44	CD44 molecule (Indian blood group)
225032_at	2.15e-16	1.18e-18	-10.8483	31.9468	-1.4829	LOC101928615///FNDC3B	uncharacterized LOC101928615///fibronectin type III domain containing 3B
1553764_a_at	2.16e-16	1.19e-18	-10.8469	31.9395	-1.93216	AJUBA	ajuba LIM protein
228109_at	2.16e-16	1.2e-18	10.8454	31.9325	2.81695	RASGRF2	Ras protein specific guanine nucleotide releasing factor 2
200677_at	2.2e-16	1.23e-18	-10.8413	31.9121	-1.27785	PTTG1IP	pituitary tumor-transforming 1 interacting protein
205394_at	2.23e-16	1.25e-18	-10.8378	31.8947	-2.19913	CHEK1	checkpoint kinase 1
203240_at	2.3e-16	1.29e-18	-10.8312	31.8618	-3.76686	FCGBP	Fc fragment of IgG binding protein
208093_s_at	2.34e-16	1.31e-18	10.8278	31.8446	1.25398	NDEL1	nudE neurodevelopment protein 1 like 1
206001_at	2.35e-16	1.33e-18	10.8255	31.8335	2.75372	NPY	neuropeptide Y
225242_s_at	2.36e-16	1.34e-18	-10.8244	31.828	-2.10645	CCDC80	coiled-coil domain containing 80
208368_s_at	2.45e-16	1.39e-18	-10.8167	31.7896	-3.25763	BRCA2	BRCA2, DNA repair associated
211352_s_at	2.49e-16	1.42e-18	-10.8124	31.7681	-2.17369	NCOA3	nuclear receptor coactivator 3
212987_at	2.49e-16	1.42e-18	10.812	31.7663	1.06182	FBXO9	F-box protein 9
207880_at	2.52e-16	1.44e-18	10.8091	31.7516	2.24507	ADAM11	ADAM metallopeptidase domain 11
218651_s_at	2.57e-16	1.48e-18	10.804	31.7263	1.53901	LARP6	La ribonucleoprotein domain family member 6
211034_s_at	2.57e-16	1.48e-18	10.804	31.7262	1.31026	HECTD4	HECT domain E3 ubiquitin protein ligase 4
207463_x_at	2.6e-16	1.5e-18	10.8011	31.7123	1.87107	PRSS3	protease, serine 3
206161_s_at	2.6e-16	1.51e-18	10.8004	31.7088	2.15481	SYT5	synaptotagmin 5
1555310_a_at	2.68e-16	1.56e-18	10.7934	31.6737	2.33015	PAK6	p21 (RAC1) activated kinase 6
213270_at	2.72e-16	1.59e-18	10.7904	31.6586	1.35986	MPP2	membrane palmitoylated protein 2
205277_at	2.72e-16	1.59e-18	10.7893	31.6535	1.57751	PRDM2	PR/SET domain 2
210232_at	2.8e-16	1.65e-18	10.7829	31.6213	2.58568	CDC42	cell division cycle 42
209773_s_at	2.87e-16	1.69e-18	-10.7778	31.5963	-2.69167	RRM2	ribonucleotide reductase regulatory subunit M2
1552628_a_at	2.88e-16	1.7e-18	-10.7764	31.5894	-0.902114	HERPUD2	HERPUD family member 2
230783_at	2.89e-16	1.72e-18	10.7749	31.5817	2.4849	LOC283713///OTUD7A	uncharacterized LOC283713///OTU deubiquitinase 7A
204170_s_at	3.23e-16	1.92e-18	-10.7522	31.4688	-2.39427	CKS2	CDC28 protein kinase regulatory subunit 2
213304_at	3.25e-16	1.94e-18	10.7509	31.4622	1.03434	FAM179B	family with sequence similarity 179 member B
212508_at	3.25e-16	1.95e-18	10.75	31.458	1.85139	MOAP1	modulator of apoptosis 1
207826_s_at	3.25e-16	1.95e-18	-10.7493	31.4544	-3.22869	ID3	inhibitor of DNA binding 3, HLH protein
204729_s_at	3.26e-16	1.96e-18	10.7485	31.4502	2.73205	STX1A	syntaxin 1A
224907_s_at	3.34e-16	2.02e-18	10.7429	31.4226	1.19452	SH3GLB2	SH3 domain containing GRB2 like endophilin B2
203973_s_at	3.45e-16	2.09e-18	-10.7358	31.3874	-2.11267	CEBPD	CCAAT/enhancer binding protein delta
241769_at	3.73e-16	2.27e-18	-10.7199	31.3081	-1.83922
226259_at	3.81e-16	2.32e-18	10.7153	31.2852	1.31809	EXOC6	exocyst complex component 6
226507_at	3.84e-16	2.35e-18	10.7126	31.2719	2.40833	PAK1	p21 (RAC1) activated kinase 1
222589_at	3.84e-16	2.36e-18	10.7123	31.2705	1.54965	NLK	nemo like kinase
225240_s_at	3.89e-16	2.39e-18	-10.7094	31.2559	-1.16981	MSI2	musashi RNA binding protein 2
200616_s_at	3.89e-16	2.42e-18	-10.7072	31.2448	-1.67383	MLEC	malectin
208813_at	3.89e-16	2.42e-18	10.7071	31.2444	2.17471	GOT1	glutamic-oxaloacetic transaminase 1
232333_at	3.89e-16	2.42e-18	-10.7068	31.2427	-1.57061
232366_at	3.89e-16	2.42e-18	10.7066	31.2418	1.012	KIAA0232	KIAA0232
201616_s_at	3.99e-16	2.49e-18	-10.7013	31.2157	-2.14359	CALD1	caldesmon 1
226793_at	3.99e-16	2.5e-18	10.7005	31.2117	1.42963	LINC00294	long intergenic non-protein coding RNA 294
215030_at	4.04e-16	2.56e-18	10.696	31.189	0.913419	GRSF1	G-rich RNA sequence binding factor 1
236656_s_at	4.04e-16	2.56e-18	10.6959	31.1887	1.85126	LOC100288911	uncharacterized LOC100288911
202279_at	4.04e-16	2.56e-18	10.6959	31.1887	1.41161	C14orf2	chromosome 14 open reading frame 2
223719_s_at	4.04e-16	2.56e-18	10.6957	31.1877	2.33617	RTBDN	retbindin
225634_at	4.06e-16	2.58e-18	-10.6943	31.1809	-1.57195	ZC3HAV1	zinc finger CCCH-type containing, antiviral 1
225241_at	4.15e-16	2.65e-18	-10.6893	31.1558	-3.14118	CCDC80	coiled-coil domain containing 80
225061_at	4.15e-16	2.65e-18	10.6888	31.1536	2.38328	DNAJA4	DnaJ heat shock protein family (Hsp40) member A4
213012_at	4.22e-16	2.71e-18	-10.6848	31.1335	-1.46428	NEDD4	neural precursor cell expressed, developmentally down-regulated 4, E3 ubiquitin protein ligase
227728_at	4.34e-16	2.79e-18	10.6789	31.1042	1.43694	PPM1A	protein phosphatase, Mg2+/Mn2+ dependent 1A
236609_at	4.59e-16	2.96e-18	-10.6671	31.0453	-0.828889	PMS1	PMS1 homolog 1, mismatch repair system component
227698_s_at	4.68e-16	3.03e-18	10.6627	31.0236	1.09401	RAB40C	RAB40C, member RAS oncogene family
202701_at	4.69e-16	3.04e-18	-10.662	31.0201	-1.10261	BMP1	bone morphogenetic protein 1
238852_at	4.88e-16	3.17e-18	-10.6536	30.9782	-2.36086	PRRX1	paired related homeobox 1
235202_x_at	4.91e-16	3.2e-18	-10.6517	30.9688	-2.23794	IKBIP	IKBKB interacting protein
208627_s_at	4.94e-16	3.23e-18	-10.65	30.9602	-1.73881	YBX1	Y-box binding protein 1
227132_at	4.94e-16	3.24e-18	10.6493	30.9566	1.32986	ZNF706	zinc finger protein 706
203548_s_at	4.94e-16	3.25e-18	-10.649	30.955	-3.47181	LPL	lipoprotein lipase
202952_s_at	4.97e-16	3.29e-18	-10.6466	30.9432	-2.69084	ADAM12	ADAM metallopeptidase domain 12
209575_at	4.97e-16	3.29e-18	-10.6466	30.9431	-1.06415	IL10RB	interleukin 10 receptor subunit beta
218236_s_at	5.03e-16	3.34e-18	-10.6436	30.9283	-1.41324	PRKD3	protein kinase D3
225059_at	5.06e-16	3.37e-18	-10.6419	30.9198	-1.58973	AGTRAP	angiotensin II receptor associated protein
204822_at	5.11e-16	3.41e-18	-10.6394	30.9072	-2.63144	TTK	TTK protein kinase
238458_at	5.2e-16	3.48e-18	10.6355	30.888	2.1119	MICU3	mitochondrial calcium uptake family member 3
206731_at	5.38e-16	3.61e-18	10.6283	30.8521	2.53865	CNKSR2	connector enhancer of kinase suppressor of Ras 2
212214_at	5.38e-16	3.62e-18	10.6277	30.8492	1.00322	OPA1	OPA1, mitochondrial dynamin like GTPase
212378_at	5.5e-16	3.71e-18	-10.6225	30.8234	-0.979	GART	phosphoribosylglycinamide formyltransferase, phosphoribosylglycinamide synthetase, phosphoribosylaminoimidazole synthetase
233080_s_at	5.5e-16	3.72e-18	-10.6223	30.8224	-0.899689	PRPF40A	pre-mRNA processing factor 40 homolog A
202649_x_at	5.55e-16	3.76e-18	-10.62	30.811	-1.34196	RPS19	ribosomal protein S19
225503_at	5.59e-16	3.81e-18	-10.6176	30.7989	-3.39346	DHRSX	dehydrogenase/reductase X-linked
224184_s_at	5.59e-16	3.81e-18	-10.6174	30.798	-2.39003	BOC	BOC cell adhesion associated, oncogene regulated
228033_at	5.63e-16	3.84e-18	-10.6157	30.7893	-2.69731	E2F7	E2F transcription factor 7
201104_x_at	5.77e-16	3.95e-18	-10.6102	30.7619	-0.779203	NBPF25P///NBPF26///NBPF19///NBPF20///NBPF10///NBPF8///NBPF9///NBPF15///NBPF11///NBPF14	neuroblastoma breakpoint family member 25, pseudogene///neuroblastoma breakpoint family member 26///neuroblastoma breakpoint family member 19///neuroblastoma breakpoint family member 20///neuroblastoma breakpoint family member 10///neuroblastoma breakpoint family member 8///neuroblastoma breakpoint family member 9///neuroblastoma breakpoint family member 15///neuroblastoma breakpoint family membe…
242982_x_at	5.78e-16	3.97e-18	-10.6095	30.7585	-2.32091	ITGB8	integrin subunit beta 8
214769_at	5.87e-16	4.04e-18	10.6057	30.7397	2.48089	CLCN4	chloride voltage-gated channel 4
217028_at	5.9e-16	4.07e-18	-10.6043	30.7326	-2.47279	CXCR4	C-X-C motif chemokine receptor 4
206499_s_at	5.92e-16	4.1e-18	-10.6029	30.7259	-1.35816	RCC1	regulator of chromosome condensation 1
209935_at	5.94e-16	4.12e-18	10.6018	30.7202	1.22002	ATP2C1	ATPase secretory pathway Ca2+ transporting 1
213933_at	5.98e-16	4.16e-18	10.6001	30.7115	2.08576	PTGER3	prostaglandin E receptor 3
225765_at	5.98e-16	4.17e-18	-10.5996	30.7091	-1.34465	TNPO1	transportin 1
227859_at	6e-16	4.2e-18	10.5982	30.7025	1.05751	DNAJC27	DnaJ heat shock protein family (Hsp40) member C27
224428_s_at	6.04e-16	4.24e-18	-10.5965	30.6936	-2.13855	CDCA7	cell division cycle associated 7
207135_at	6.08e-16	4.28e-18	10.5946	30.6845	3.08447	HTR2A	5-hydroxytryptamine receptor 2A
203410_at	6.11e-16	4.3e-18	10.5933	30.6778	1.36302	AP3M2	adaptor related protein complex 3 mu 2 subunit
208002_s_at	6.23e-16	4.4e-18	10.5889	30.6557	1.63666	ACOT7	acyl-CoA thioesterase 7
208158_s_at	6.41e-16	4.54e-18	10.5827	30.6251	1.69863	OSBPL1A	oxysterol binding protein like 1A
206855_s_at	6.41e-16	4.55e-18	-10.5822	30.6228	-1.04635	HYAL2	hyaluronoglucosaminidase 2
1555736_a_at	6.43e-16	4.58e-18	-10.581	30.6166	-1.49884	AGTRAP	angiotensin II receptor associated protein
214998_at	6.69e-16	4.78e-18	10.5725	30.574	3.20261	AAK1	AP2 associated kinase 1
223923_at	6.69e-16	4.79e-18	-10.5722	30.5726	-3.81554	C21orf62	chromosome 21 open reading frame 62
209300_s_at	6.78e-16	4.87e-18	10.569	30.5566	1.53954	NECAP1	NECAP endocytosis associated 1
226203_at	6.81e-16	4.9e-18	10.5678	30.5508	1.16301	MYO9A	myosin IXA
212959_s_at	6.83e-16	4.93e-18	10.5666	30.5446	0.919746	GNPTAB	N-acetylglucosamine-1-phosphate transferase alpha and beta subunits
213170_at	6.89e-16	4.98e-18	-10.5645	30.5341	-1.39591	GPX7	glutathione peroxidase 7
225415_at	6.95e-16	5.04e-18	-10.5622	30.523	-1.71414	DTX3L	deltex E3 ubiquitin ligase 3L
204589_at	7.13e-16	5.19e-18	10.5566	30.4949	2.16282	NUAK1	NUAK family kinase 1
205186_at	7.16e-16	5.22e-18	-10.5553	30.4885	-2.6975	DNALI1	dynein axonemal light intermediate chain 1
215056_at	7.22e-16	5.28e-18	10.5531	30.4776	2.22911
235375_x_at	7.24e-16	5.3e-18	10.5522	30.4731	4.226	TTC9B	tetratricopeptide repeat domain 9B
212247_at	7.28e-16	5.35e-18	-10.5505	30.4648	-1.21199	NUP205	nucleoporin 205
219890_at	7.33e-16	5.4e-18	-10.5486	30.4553	-2.98611	CLEC5A	C-type lectin domain family 5 member A
200771_at	7.52e-16	5.57e-18	-10.5426	30.4252	-1.7301	LAMC1	laminin subunit gamma 1
225537_at	7.52e-16	5.57e-18	10.5425	30.4246	1.20378	TRAPPC6B	trafficking protein particle complex 6B
208396_s_at	7.52e-16	5.58e-18	10.5421	30.4229	2.75373	PDE1A	phosphodiesterase 1A
202075_s_at	7.63e-16	5.67e-18	-10.5388	30.4062	-1.96089	PLTP	phospholipid transfer protein
241500_at	7.71e-16	5.74e-18	10.5365	30.3946	2.8698	CDH8	cadherin 8
232697_at	7.72e-16	5.77e-18	10.5356	30.3904	2.29007	LRFN2	leucine rich repeat and fibronectin type III domain containing 2
226831_at	7.74e-16	5.8e-18	10.5346	30.3854	0.848798	SLC25A46	solute carrier family 25 member 46
201082_s_at	7.77e-16	5.84e-18	10.5332	30.3786	1.27072	SLC4A5///DCTN1	solute carrier family 4 member 5///dynactin subunit 1
212642_s_at	7.77e-16	5.85e-18	10.5328	30.3766	1.46591	HIVEP2	human immunodeficiency virus type I enhancer binding protein 2
242475_at	7.78e-16	5.87e-18	-10.5321	30.373	-1.28209
204547_at	7.86e-16	5.94e-18	10.5297	30.3612	2.64385	RAB40B	RAB40B, member RAS oncogene family
203764_at	7.99e-16	6.06e-18	-10.526	30.3424	-2.99376	DLGAP5	DLG associated protein 5
214463_x_at	8.12e-16	6.17e-18	-10.5224	30.3246	-3.09769	HIST1H4J	histone cluster 1, H4j
211048_s_at	8.21e-16	6.25e-18	-10.5197	30.311	-1.53684	PDIA4	protein disulfide isomerase family A member 4
238782_at	8.25e-16	6.3e-18	10.5181	30.3031	1.47358	WDR13	WD repeat domain 13
232341_x_at	8.37e-16	6.4e-18	10.515	30.2875	1.41855	HABP4	hyaluronan binding protein 4
228414_at	8.55e-16	6.56e-18	10.5101	30.2634	2.86895	KCNMA1	potassium calcium-activated channel subfamily M alpha 1
210347_s_at	8.8e-16	6.77e-18	10.504	30.2327	2.11501	BCL11A	B-cell CLL/lymphoma 11A
231213_at	9.01e-16	6.95e-18	10.4988	30.207	4.05958	PDE1A	phosphodiesterase 1A
226012_at	9.01e-16	6.97e-18	10.4984	30.2049	0.650701	ANKRD11	ankyrin repeat domain 11
229355_at	9.04e-16	7e-18	10.4974	30.1999	0.914154	UBE2D3	ubiquitin conjugating enzyme E2 D3
201076_at	9.04e-16	7.03e-18	10.4967	30.1963	1.04421	SNU13	SNU13 homolog, small nuclear ribonucleoprotein (U4/U6,U5)
231908_at	9.04e-16	7.03e-18	10.4965	30.1956	2.86644	ZDHHC18	zinc finger DHHC-type containing 18
233867_at	9.16e-16	7.14e-18	-10.4934	30.1801	-1.50535
243904_at	9.22e-16	7.21e-18	10.4916	30.171	2.2335	STXBP5	syntaxin binding protein 5
240512_x_at	9.24e-16	7.24e-18	10.4907	30.1667	3.5368	KCTD4	potassium channel tetramerization domain containing 4
209726_at	9.41e-16	7.39e-18	10.4867	30.1466	2.90169	CA11	carbonic anhydrase 11
213219_at	9.43e-16	7.43e-18	10.4856	30.1413	2.90648	ADCY2	adenylate cyclase 2
205296_at	9.43e-16	7.44e-18	-10.4852	30.1394	-1.47226	RBL1	RB transcriptional corepressor like 1
1565776_at	9.43e-16	7.46e-18	-10.4849	30.1376	-2.41049
243042_at	9.49e-16	7.52e-18	10.4832	30.1291	1.44625	MIGA1	mitoguardin 1
204252_at	9.54e-16	7.58e-18	-10.4817	30.1217	-1.8078	CDK2	cyclin dependent kinase 2
229365_at	9.58e-16	7.63e-18	10.4804	30.1154	1.36346	PPP1R3F	protein phosphatase 1 regulatory subunit 3F
230151_at	9.64e-16	7.69e-18	10.4788	30.1072	1.2564	SPRYD7	SPRY domain containing 7
207198_s_at	9.98e-16	7.99e-18	-10.4713	30.07	-1.60321	LIMS4///LIMS1	LIM zinc finger domain containing 4///LIM zinc finger domain containing 1
201888_s_at	1e-15	8.03e-18	-10.4702	30.0645	-1.73432	IL13RA1	interleukin 13 receptor subunit alpha 1
201645_at	1.01e-15	8.13e-18	-10.4679	30.0531	-3.01006	TNC	tenascin C
203097_s_at	1.02e-15	8.2e-18	10.4662	30.0447	1.26286	RAPGEF2	Rap guanine nucleotide exchange factor 2
227909_at	1.03e-15	8.31e-18	10.4636	30.0315	2.87289	SMIM10L2B///SMIM10L2A	small integral membrane protein 10 like 2B///small integral membrane protein 10 like 2A
212339_at	1.04e-15	8.41e-18	10.4613	30.0199	2.38835	EPB41L1	erythrocyte membrane protein band 4,1 like 1
209226_s_at	1.05e-15	8.49e-18	-10.4593	30.0099	-1.47316	TNPO1	transportin 1
244434_at	1.06e-15	8.62e-18	-10.4563	29.995	-2.82513	GPR82	G protein-coupled receptor 82
218935_at	1.08e-15	8.79e-18	10.4525	29.9761	2.09555	EHD3	EH domain containing 3
216526_x_at	1.08e-15	8.81e-18	-10.452	29.9737	-1.28911	HLA-C	major histocompatibility complex, class I, C
227456_s_at	1.08e-15	8.87e-18	10.4508	29.9678	1.13397	C6orf136	chromosome 6 open reading frame 136
203144_s_at	1.1e-15	8.99e-18	-10.4481	29.9544	-2.12219	KIAA0040	KIAA0040
203188_at	1.11e-15	9.12e-18	10.4451	29.9396	1.50567	B4GAT1	beta-1,4-glucuronyltransferase 1
210916_s_at	1.11e-15	9.15e-18	-10.4446	29.9371	-3.24065	CD44	CD44 molecule (Indian blood group)
224676_at	1.15e-15	9.51e-18	-10.4369	29.8986	-1.57989	TMED4	transmembrane p24 trafficking protein 4
225506_at	1.16e-15	9.61e-18	10.4349	29.8885	0.851244	KIAA1468	KIAA1468
218728_s_at	1.17e-15	9.68e-18	-10.4336	29.8818	-1.5542	CNIH4	cornichon family AMPA receptor auxiliary protein 4
214149_s_at	1.17e-15	9.7e-18	-10.4331	29.8796	-1.33572	ATP6V0E1	ATPase H+ transporting V0 subunit e1
232720_at	1.17e-15	9.73e-18	10.4325	29.8764	2.03756	LINGO2	leucine rich repeat and Ig domain containing 2
207827_x_at	1.18e-15	9.88e-18	10.4294	29.8609	2.10163	SNCA	synuclein alpha
207383_s_at	1.18e-15	9.9e-18	10.4291	29.8596	3.2006	RHBDL1	rhomboid like 1
219119_at	1.19e-15	9.95e-18	-10.4281	29.8545	-1.28901	LSM8	LSM8 homolog, U6 small nuclear RNA associated
1559256_at	1.19e-15	1e-17	10.4267	29.8478	1.54365	MAGI1	membrane associated guanylate kinase, WW and PDZ domain containing 1
225025_at	1.23e-15	1.04e-17	10.4199	29.8139	1.65022	IGSF8	immunoglobulin superfamily member 8
242404_at	1.23e-15	1.04e-17	10.4199	29.8139	2.38899	GNB5	G protein subunit beta 5
218597_s_at	1.23e-15	1.04e-17	10.419	29.8095	1.30428	CISD1	CDGSH iron sulfur domain 1
242973_at	1.23e-15	1.04e-17	10.4185	29.8066	2.06622	CACNA1C	calcium voltage-gated channel subunit alpha1 C
200654_at	1.26e-15	1.07e-17	-10.4141	29.7847	-1.29565	P4HB	prolyl 4-hydroxylase subunit beta
241703_at	1.26e-15	1.07e-17	10.4135	29.782	2.19667	RUNDC3B	RUN domain containing 3B
205172_x_at	1.27e-15	1.08e-17	10.4118	29.7734	1.62096	CLTB	clathrin light chain B
210408_s_at	1.29e-15	1.1e-17	10.4077	29.753	4.28544	CPNE6	copine 6
217841_s_at	1.31e-15	1.13e-17	10.4035	29.732	0.785028	PPME1	protein phosphatase methylesterase 1
210135_s_at	1.31e-15	1.13e-17	-10.4031	29.7301	-4.23062	SHOX2	short stature homeobox 2
212782_x_at	1.35e-15	1.16e-17	-10.397	29.6997	-1.04165	POLR2J	RNA polymerase II subunit J
225344_at	1.35e-15	1.17e-17	10.3967	29.6983	1.86552	NCOA7	nuclear receptor coactivator 7
214097_at	1.36e-15	1.17e-17	-10.3955	29.6921	-2.07152	RPS21	ribosomal protein S21
205629_s_at	1.36e-15	1.18e-17	10.394	29.6844	2.22523	CRH	corticotropin releasing hormone
218657_at	1.36e-15	1.18e-17	10.3937	29.683	3.50911	RAPGEFL1	Rap guanine nucleotide exchange factor like 1
220302_at	1.4e-15	1.21e-17	-10.3887	29.6583	-3.1899	MAK	male germ cell associated kinase
233095_at	1.41e-15	1.23e-17	10.3858	29.6438	2.83257	EPHA6	EPH receptor A6
224164_at	1.43e-15	1.25e-17	10.3832	29.6305	2.30248	TPM3	tropomyosin 3
209761_s_at	1.46e-15	1.28e-17	-10.3782	29.6056	-1.32069	SP110	SP110 nuclear body protein
1556416_s_at	1.49e-15	1.3e-17	-10.3749	29.5895	-2.71308
203355_s_at	1.49e-15	1.31e-17	10.3741	29.5853	2.26144	PSD3	pleckstrin and Sec7 domain containing 3
232797_at	1.51e-15	1.33e-17	-10.3708	29.569	-1.51015
209225_x_at	1.53e-15	1.35e-17	-10.3677	29.5536	-1.26947	TNPO1	transportin 1
212699_at	1.56e-15	1.38e-17	10.364	29.535	1.56285	SCAMP5	secretory carrier membrane protein 5
212670_at	1.56e-15	1.38e-17	-10.3634	29.5318	-3.38099	ELN	elastin
228745_at	1.57e-15	1.4e-17	10.3609	29.5197	1.52523	SGTB	small glutamine rich tetratricopeptide repeat containing beta
218584_at	1.58e-15	1.41e-17	-10.3598	29.5141	-1.28986	TCTN1	tectonic family member 1
235320_at	1.58e-15	1.41e-17	10.3596	29.5131	1.09717	ARL6	ADP ribosylation factor like GTPase 6
202133_at	1.58e-15	1.41e-17	-10.3593	29.5116	-2.23492	WWTR1	WW domain containing transcription regulator 1
32091_at	1.62e-15	1.45e-17	10.3533	29.4818	0.822539	SLC25A44	solute carrier family 25 member 44
209845_at	1.63e-15	1.46e-17	10.3519	29.4748	1.0227	MKRN1	makorin ring finger protein 1
223280_x_at	1.64e-15	1.47e-17	-10.3511	29.4705	-2.65182	MS4A6A	membrane spanning 4-domains A6A
224871_at	1.64e-15	1.47e-17	10.3507	29.4688	1.78324	TPRG1L	tumor protein p63 regulated 1-like
210705_s_at	1.65e-15	1.49e-17	-10.349	29.46	-1.7358	TRIM5	tripartite motif containing 5
239787_at	1.66e-15	1.5e-17	10.3475	29.4527	3.2392	KCTD4	potassium channel tetramerization domain containing 4
206373_at	1.66e-15	1.51e-17	-10.3464	29.4473	-2.83031	ZIC1	Zic family member 1
209877_at	1.67e-15	1.52e-17	10.3452	29.4411	3.76956	SNCG	synuclein gamma
229032_at	1.67e-15	1.52e-17	10.345	29.44	2.97517	WSCD2	WSC domain containing 2
218394_at	1.67e-15	1.52e-17	10.3441	29.4359	1.90695	ROGDI	rogdi homolog
1559257_a_at	1.72e-15	1.58e-17	10.3374	29.4025	1.61868	MAGI1	membrane associated guanylate kinase, WW and PDZ domain containing 1
227455_at	1.74e-15	1.6e-17	10.335	29.3903	1.24523	C6orf136	chromosome 6 open reading frame 136
218774_at	1.76e-15	1.62e-17	-10.3323	29.3771	-1.32494	DCPS	decapping enzyme, scavenger
226151_x_at	1.76e-15	1.62e-17	10.3322	29.3765	1.03628	CRYZL1	crystallin zeta like 1
219038_at	1.77e-15	1.63e-17	-10.3308	29.3693	-1.18343	MORC4	MORC family CW-type zinc finger 4
1557543_at	1.8e-15	1.66e-17	-10.327	29.3505	-1.44143
201503_at	1.86e-15	1.72e-17	-10.3198	29.3145	-0.99682	G3BP1	G3BP stress granule assembly factor 1
229419_at	1.88e-15	1.74e-17	10.3178	29.3047	2.18234	FBXW7	F-box and WD repeat domain containing 7
203138_at	1.88e-15	1.74e-17	-10.3175	29.3029	-1.19317	HAT1	histone acetyltransferase 1
235159_at	1.88e-15	1.75e-17	-10.3171	29.3012	-1.41161
206888_s_at	1.88e-15	1.76e-17	10.3161	29.2959	2.69585	ARHGDIG	Rho GDP dissociation inhibitor gamma
1553983_at	1.89e-15	1.77e-17	-10.315	29.2907	-1.32876	DTYMK	deoxythymidylate kinase
211724_x_at	1.91e-15	1.79e-17	-10.3122	29.2768	-0.843128	MIOS	meiosis regulator for oocyte development
240105_at	1.92e-15	1.8e-17	-10.3114	29.2724	-2.45523
216693_x_at	1.92e-15	1.8e-17	10.3109	29.27	1.04655	HDGFRP3	hepatoma-derived growth factor, related protein 3
1557905_s_at	1.92e-15	1.81e-17	-10.3107	29.2689	-2.82624	CD44	CD44 molecule (Indian blood group)
226252_at	1.93e-15	1.82e-17	-10.3086	29.2585	-1.38603	ZBTB20	zinc finger and BTB domain containing 20
228189_at	1.93e-15	1.83e-17	10.3082	29.2567	1.06579	BAG4	BCL2 associated athanogene 4
202432_at	1.97e-15	1.87e-17	10.3042	29.2367	2.12947	PPP3CB	protein phosphatase 3 catalytic subunit beta
224811_at	2.02e-15	1.91e-17	-10.2991	29.2111	-1.09981	LPP	LIM domain containing preferred translocation partner in lipoma
201923_at	2.02e-15	1.91e-17	-10.299	29.2109	-1.74637	PRDX4	peroxiredoxin 4
218662_s_at	2.04e-15	1.94e-17	-10.2963	29.1971	-1.84524	NCAPG	non-SMC condensin I complex subunit G
218546_at	2.05e-15	1.95e-17	10.2953	29.1923	3.17634	C1orf115	chromosome 1 open reading frame 115
236018_at	2.05e-15	1.96e-17	-10.2947	29.1895	-1.11724	ADAL	adenosine deaminase like
203474_at	2.1e-15	2.01e-17	-10.2895	29.1632	-2.59057	IQGAP2	IQ motif containing GTPase activating protein 2
204506_at	2.15e-15	2.07e-17	10.2841	29.1364	1.52982	PPP3R1	protein phosphatase 3 regulatory subunit B, alpha
219308_s_at	2.21e-15	2.12e-17	10.2788	29.1098	4.17817	AK5	adenylate kinase 5
244022_at	2.23e-15	2.15e-17	-10.2765	29.0986	-1.55097
206376_at	2.25e-15	2.17e-17	10.2744	29.0879	4.69754	SLC6A15	solute carrier family 6 member 15
231810_at	2.27e-15	2.19e-17	10.2725	29.0783	1.30338	THRIL///BRI3BP	TNF and HNRNPL related immunoregulatory long non-coding RNA///BRI3 binding protein
90265_at	2.27e-15	2.2e-17	10.2719	29.0757	1.67416	ADAP1	ArfGAP with dual PH domains 1
200816_s_at	2.27e-15	2.2e-17	10.2715	29.0735	0.967131	PAFAH1B1	platelet activating factor acetylhydrolase 1b regulatory subunit 1
201180_s_at	2.27e-15	2.21e-17	-10.2709	29.0704	-1.19698	GNAI3	G protein subunit alpha i3
1557270_at	2.28e-15	2.22e-17	-10.2699	29.0658	-1.38183
218184_at	2.29e-15	2.24e-17	10.2683	29.0575	1.45028	TULP4	tubby like protein 4
242674_at	2.31e-15	2.26e-17	10.2666	29.0489	1.4267	EIF4E	eukaryotic translation initiation factor 4E
1558527_at	2.32e-15	2.27e-17	-10.2653	29.0428	-2.26377	PAXIP1-AS2	PAXIP1 antisense RNA 2
227217_at	2.32e-15	2.28e-17	10.2644	29.038	3.24239	WNK2	WNK lysine deficient protein kinase 2
230047_at	2.32e-15	2.29e-17	-10.2639	29.0356	-2.46716	ARHGAP42	Rho GTPase activating protein 42
213156_at	2.32e-15	2.29e-17	-10.2636	29.0343	-1.4247	ZBTB20	zinc finger and BTB domain containing 20
213051_at	2.32e-15	2.3e-17	-10.2633	29.0325	-1.17938	ZC3HAV1	zinc finger CCCH-type containing, antiviral 1
218831_s_at	2.32e-15	2.3e-17	-10.263	29.0313	-1.68913	FCGRT	Fc fragment of IgG receptor and transporter
241398_at	2.32e-15	2.3e-17	10.2628	29.03	1.87944	MPPED1	metallophosphoesterase domain containing 1
203344_s_at	2.34e-15	2.32e-17	-10.2611	29.0218	-1.3896	RBBP8	RB binding protein 8, endonuclease
229160_at	2.34e-15	2.33e-17	10.2603	29.0178	2.96207	MUM1L1	MUM1 like 1
201202_at	2.41e-15	2.4e-17	-10.2543	28.9879	-1.49838	PCNA	proliferating cell nuclear antigen
208965_s_at	2.41e-15	2.4e-17	-10.2542	28.987	-2.22511	IFI16	interferon gamma inducible protein 16
221482_s_at	2.41e-15	2.41e-17	10.2534	28.983	1.38496	ARPP19	cAMP regulated phosphoprotein 19
214762_at	2.41e-15	2.42e-17	10.2532	28.9824	2.67228	ATP6V1G2	ATPase H+ transporting V1 subunit G2
207307_at	2.42e-15	2.43e-17	10.2521	28.9769	4.14006	HTR2C	5-hydroxytryptamine receptor 2C
225752_at	2.47e-15	2.48e-17	10.2482	28.9575	1.48896	NIPA1	non imprinted in Prader-Willi/Angelman syndrome 1
1568618_a_at	2.48e-15	2.5e-17	-10.2466	28.9492	-1.40083	GALNT1	polypeptide N-acetylgalactosaminyltransferase 1
202007_at	2.53e-15	2.55e-17	-10.2425	28.9288	-2.6707	NID1	nidogen 1
204736_s_at	2.55e-15	2.57e-17	-10.2408	28.9202	-2.33941	CSPG4	chondroitin sulfate proteoglycan 4
215543_s_at	2.57e-15	2.61e-17	10.2383	28.9077	1.48865	LARGE1	LARGE xylosyl- and glucuronyltransferase 1
210276_s_at	2.59e-15	2.63e-17	-10.2364	28.8983	-1.55096	NOL12///TRIOBP	nucleolar protein 12///TRIO and F-actin binding protein
244414_at	2.62e-15	2.66e-17	-10.2343	28.8881	-1.76055
244130_at	2.62e-15	2.67e-17	10.2338	28.8853	3.80336	HTR2A	5-hydroxytryptamine receptor 2A
224754_at	2.63e-15	2.68e-17	-10.2328	28.8804	-0.889807	SP1	Sp1 transcription factor
208659_at	2.64e-15	2.7e-17	-10.2312	28.8725	-2.08668	CLIC1	chloride intracellular channel 1
224751_at	2.65e-15	2.71e-17	-10.2307	28.8701	-1.35065	LOC101930655///C7orf73	uncharacterized LOC101930655///chromosome 7 open reading frame 73
235000_at	2.67e-15	2.74e-17	-10.2287	28.8598	-1.29003	LPP	LIM domain containing preferred translocation partner in lipoma
224358_s_at	2.81e-15	2.89e-17	-10.2183	28.8079	-2.32891	MS4A7	membrane spanning 4-domains A7
213178_s_at	2.84e-15	2.93e-17	10.2155	28.7943	1.30608	MAPK8IP3	mitogen-activated protein kinase 8 interacting protein 3
201584_s_at	2.87e-15	2.95e-17	-10.2136	28.7847	-1.5374	DDX39A	DEAD-box helicase 39A
33736_at	2.98e-15	3.08e-17	10.2053	28.7431	1.10018	STOML1	stomatin like 1
200734_s_at	2.99e-15	3.09e-17	10.2045	28.7394	1.29006	ARF3	ADP ribosylation factor 3
230411_at	3.04e-15	3.15e-17	10.2012	28.723	1.1324	UBE2V2	ubiquitin conjugating enzyme E2 V2
1556047_s_at	3.05e-15	3.17e-17	10.1999	28.7161	2.56938	MAGEE1	MAGE family member E1
225508_at	3.05e-15	3.18e-17	10.1993	28.7134	0.849179	KIAA1468	KIAA1468
203964_at	3.06e-15	3.19e-17	-10.1983	28.7084	-1.64783	NMI	N-myc and STAT interactor
233499_at	3.1e-15	3.24e-17	10.1955	28.6943	3.5789	LRRC7	leucine rich repeat containing 7
211250_s_at	3.13e-15	3.27e-17	-10.1936	28.6847	-1.66245	SH3BP2	SH3 domain binding protein 2
212358_at	3.18e-15	3.34e-17	10.1897	28.6655	1.40639	CLIP3	CAP-Gly domain containing linker protein 3
203156_at	3.18e-15	3.34e-17	10.1894	28.6639	1.23297	AKAP11	A-kinase anchoring protein 11
1553984_s_at	3.21e-15	3.38e-17	-10.1872	28.6531	-1.25278	DTYMK	deoxythymidylate kinase
226032_at	3.24e-15	3.41e-17	-10.1854	28.6439	-1.22848	CASP2	caspase 2
218622_at	3.24e-15	3.42e-17	-10.1849	28.6412	-0.97036	NUP37	nucleoporin 37
238021_s_at	3.25e-15	3.44e-17	-10.1836	28.6347	-4.021	CRNDE	colorectal neoplasia differentially expressed (non-protein coding)
202652_at	3.25e-15	3.44e-17	10.1835	28.6343	1.40763	APBB1	amyloid beta precursor protein binding family B member 1
218175_at	3.26e-15	3.46e-17	10.1827	28.6305	1.40448	CCDC92	coiled-coil domain containing 92
216232_s_at	3.35e-15	3.56e-17	-10.1768	28.6011	-0.702063	GCN1	GCN1, eIF2 alpha kinase activator homolog
235647_at	3.38e-15	3.59e-17	10.1752	28.5929	1.19785	AP4S1	adaptor related protein complex 4 sigma 1 subunit
226567_at	3.4e-15	3.63e-17	10.1733	28.5834	0.745081	USP14	ubiquitin specific peptidase 14
207556_s_at	3.43e-15	3.66e-17	10.1714	28.5739	1.84573	DGKZ	diacylglycerol kinase zeta
227425_at	3.46e-15	3.7e-17	10.1693	28.5635	3.09126	REPS2	RALBP1 associated Eps domain containing 2
227559_at	3.49e-15	3.74e-17	10.1671	28.5525	1.38524	NDUFAF4	NADH:ubiquinone oxidoreductase complex assembly factor 4
224955_at	3.5e-15	3.75e-17	-10.1665	28.5496	-1.22615	TEAD1	TEA domain transcription factor 1
225179_at	3.5e-15	3.76e-17	10.1659	28.5468	0.920679	UBE2K	ubiquitin conjugating enzyme E2 K
1557430_at	3.5e-15	3.77e-17	10.1656	28.5451	1.69973	SMIM17	small integral membrane protein 17
227191_at	3.51e-15	3.79e-17	10.1648	28.541	1.50745	ITFG1	integrin alpha FG-GAP repeat containing 1
232416_at	3.53e-15	3.81e-17	10.1633	28.5339	2.58293	CELF5	CUGBP, Elav-like family member 5
214800_x_at	3.58e-15	3.88e-17	-10.1601	28.5176	-1.01238	BTF3	basic transcription factor 3
201369_s_at	3.6e-15	3.91e-17	-10.1586	28.5104	-1.6646	ZFP36L2	ZFP36 ring finger protein like 2
212775_at	3.61e-15	3.92e-17	-10.1579	28.5066	-1.3045	OBSL1	obscurin like 1
225841_at	3.65e-15	3.98e-17	10.155	28.4923	1.57931	HENMT1	HEN1 methyltransferase homolog 1
218542_at	3.65e-15	3.98e-17	-10.1548	28.4913	-3.84527	CEP55	centrosomal protein 55
229345_at	3.65e-15	3.99e-17	10.1546	28.4903	3.43037	RTN4RL2	reticulon 4 receptor-like 2
210247_at	3.66e-15	4e-17	10.1537	28.486	2.48698	SYN2	synapsin II
43511_s_at	3.66e-15	4.01e-17	10.1535	28.4847	1.9924	ARRB1	arrestin beta 1
231838_at	3.67e-15	4.02e-17	-10.1528	28.4814	-1.68586	PABPC1L	poly(A) binding protein cytoplasmic 1 like
223442_at	3.68e-15	4.05e-17	10.1516	28.4754	0.923336	NICN1	nicolin 1
214808_at	3.73e-15	4.11e-17	-10.1488	28.4611	-1.45867
222834_s_at	3.75e-15	4.13e-17	-10.1474	28.4545	-1.49729	GNG12	G protein subunit gamma 12
203148_s_at	3.82e-15	4.22e-17	-10.1435	28.4346	-1.75582	TRIM14	tripartite motif containing 14
202832_at	3.86e-15	4.27e-17	10.1412	28.4235	0.992785	GCC2	GRIP and coiled-coil domain containing 2
212427_at	3.89e-15	4.31e-17	10.1395	28.4146	1.46394	KIAA0368	KIAA0368
206448_at	3.9e-15	4.32e-17	10.1387	28.4108	2.63482	ZNF365	zinc finger protein 365
221561_at	3.93e-15	4.37e-17	-10.1365	28.4	-1.76312	SOAT1	sterol O-acyltransferase 1
210438_x_at	3.95e-15	4.4e-17	-10.1352	28.3936	-0.983353	TROVE2	TROVE domain family member 2
221504_s_at	3.99e-15	4.45e-17	10.133	28.3824	1.38566	ATP6V1H	ATPase H+ transporting V1 subunit H
232958_at	3.99e-15	4.45e-17	-10.1329	28.3818	-2.23202
1556151_at	4.01e-15	4.49e-17	10.1312	28.3734	1.16531	ITFG1	integrin alpha FG-GAP repeat containing 1
201746_at	4.02e-15	4.51e-17	-10.1303	28.3688	-1.97217	TP53	tumor protein p53
225716_at	4.02e-15	4.51e-17	10.1302	28.3684	1.12297	BRI3BP	BRI3 binding protein
212349_at	4.05e-15	4.55e-17	-10.1284	28.3594	-2.08185	POFUT1	protein O-fucosyltransferase 1
203276_at	4.07e-15	4.59e-17	-10.1269	28.3522	-2.55347	LMNB1	lamin B1
204552_at	4.08e-15	4.6e-17	10.1265	28.3501	1.10531	INPP4A	inositol polyphosphate-4-phosphatase type I A
227908_at	4.08e-15	4.61e-17	10.1262	28.3484	1.2695	TBC1D24	TBC1 domain family member 24
219390_at	4.16e-15	4.71e-17	-10.1217	28.3258	-1.36282	FKBP14	FK506 binding protein 14
239726_at	4.19e-15	4.74e-17	10.1204	28.3194	2.42381	ANK3	ankyrin 3, node of Ranvier (ankyrin G)
235425_at	4.27e-15	4.84e-17	-10.1163	28.2991	-1.75688	SGO2	shugoshin 2
211966_at	4.3e-15	4.89e-17	-10.1144	28.2898	-3.24448	COL4A2	collagen type IV alpha 2 chain
208898_at	4.3e-15	4.9e-17	10.1141	28.288	0.979753	ATP6V1D	ATPase H+ transporting V1 subunit D
211981_at	4.35e-15	4.96e-17	-10.1116	28.2758	-4.56391	COL4A1	collagen type IV alpha 1 chain
203031_s_at	4.35e-15	4.97e-17	10.1112	28.2734	1.24198	UROS	uroporphyrinogen III synthase
232429_at	4.36e-15	4.99e-17	10.1103	28.2692	1.47423	DTWD1	DTW domain containing 1
218613_at	4.36e-15	5e-17	10.1102	28.2684	1.8755	PSD3	pleckstrin and Sec7 domain containing 3
228174_at	4.37e-15	5.01e-17	10.1095	28.2649	1.79066	SCAI	suppressor of cancer cell invasion
213295_at	4.4e-15	5.06e-17	10.1077	28.2563	1.08607	CYLD	CYLD lysine 63 deubiquitinase
214874_at	4.42e-15	5.09e-17	10.1063	28.2494	2.58492	PKP4	plakophilin 4
204375_at	4.42e-15	5.1e-17	10.106	28.2475	1.38887	CLSTN3	calsyntenin 3
212252_at	4.46e-15	5.15e-17	10.1042	28.2388	1.42764	CAMKK2	calcium/calmodulin dependent protein kinase kinase 2
202715_at	4.47e-15	5.18e-17	-10.1031	28.2329	-0.90802	CAD	carbamoyl-phosphate synthetase 2, aspartate transcarbamylase, and dihydroorotase
218132_s_at	4.47e-15	5.18e-17	-10.1029	28.2321	-1.08505	TSEN34	tRNA splicing endonuclease subunit 34
1556365_at	4.55e-15	5.28e-17	10.0994	28.2147	1.37322	LY86-AS1	LY86 antisense RNA 1
223089_at	4.55e-15	5.29e-17	10.0989	28.2123	1.08967	VEZT	vezatin, adherens junctions transmembrane protein
236166_at	4.56e-15	5.31e-17	10.0982	28.2087	2.48958	LOC285147	uncharacterized LOC285147
218883_s_at	4.59e-15	5.35e-17	-10.0967	28.201	-2.40427	CENPU	centromere protein U
212063_at	4.69e-15	5.48e-17	-10.0919	28.1772	-2.46375	CD44	CD44 molecule (Indian blood group)
1568619_s_at	4.71e-15	5.51e-17	-10.0908	28.1716	-1.41499	ITPRIPL2	inositol 1,4,5-trisphosphate receptor interacting protein like 2
223993_s_at	4.71e-15	5.52e-17	-10.0905	28.1702	-1.26527	CNIH4	cornichon family AMPA receptor auxiliary protein 4
205795_at	4.71e-15	5.53e-17	10.0901	28.1681	4.89541	NRXN3	neurexin 3
230154_at	4.74e-15	5.57e-17	10.0886	28.1608	1.75379	WAC	WW domain containing adaptor with coiled-coil
236234_at	4.8e-15	5.65e-17	10.0858	28.147	4.14037	PDE1A	phosphodiesterase 1A
225081_s_at	4.86e-15	5.73e-17	-10.0832	28.1336	-2.54735	CDCA7L	cell division cycle associated 7 like
201960_s_at	4.86e-15	5.73e-17	10.083	28.1329	1.5172	MYCBP2	MYC binding protein 2, E3 ubiquitin protein ligase
202020_s_at	4.93e-15	5.83e-17	10.0797	28.1166	1.58049	LANCL1	LanC like 1
214735_at	4.94e-15	5.86e-17	10.0788	28.112	2.61275	IPCEF1	interaction protein for cytohesin exchange factors 1
238812_at	4.94e-15	5.86e-17	-10.0788	28.1116	-1.11407
205202_at	4.94e-15	5.87e-17	10.0783	28.1093	1.11458	PCMT1	protein-L-isoaspartate (D-aspartate) O-methyltransferase
206014_at	4.98e-15	5.93e-17	10.0765	28.1003	3.85105	ACTL6B	actin like 6B
204675_at	5.01e-15	5.98e-17	10.0749	28.0924	2.10091	SRD5A1	steroid 5 alpha-reductase 1
238786_at	5.06e-15	6.04e-17	10.0728	28.0817	2.17984	ANK3	ankyrin 3, node of Ranvier (ankyrin G)
202269_x_at	5.12e-15	6.13e-17	-10.07	28.0679	-2.64218	GBP1	guanylate binding protein 1
202580_x_at	5.13e-15	6.14e-17	-10.0696	28.0659	-3.83502	FOXM1	forkhead box M1
204490_s_at	5.22e-15	6.26e-17	-10.0657	28.0465	-2.70791	CD44	CD44 molecule (Indian blood group)
235469_at	5.27e-15	6.35e-17	-10.0631	28.0334	-1.75705	FAM133DP///FAM133B	family with sequence similarity 133, member A pseudogene///family with sequence similarity 133 member B
226959_at	5.27e-15	6.35e-17	10.0631	28.0333	2.07652
224209_s_at	5.27e-15	6.35e-17	10.063	28.0328	3.68919	GDA	guanine deaminase
204063_s_at	5.28e-15	6.37e-17	10.0624	28.0301	1.3833	ULK2	unc-51 like autophagy activating kinase 2
209024_s_at	5.35e-15	6.47e-17	-10.0593	28.0143	-1.60366	SYNCRIP	synaptotagmin binding cytoplasmic RNA interacting protein
1554250_s_at	5.36e-15	6.49e-17	-10.0588	28.0119	-1.55873	STAG3L2///STAG3L3///TRIM73	stromal antigen 3-like 2 (pseudogene)///stromal antigen 3-like 3 (pseudogene)///tripartite motif containing 73
228101_at	5.36e-15	6.5e-17	10.0584	28.01	2.09342	APBA1	amyloid beta precursor protein binding family A member 1
203157_s_at	5.55e-15	6.74e-17	10.0512	27.9743	2.28431	GLS	glutaminase
226285_at	5.55e-15	6.75e-17	10.0511	27.9734	0.824886	CAPRIN1	cell cycle associated protein 1
232426_at	5.6e-15	6.82e-17	10.049	27.963	2.61742	SV2B	synaptic vesicle glycoprotein 2B
213407_at	5.61e-15	6.84e-17	10.0484	27.9601	1.11503	PHLPP2	PH domain and leucine rich repeat protein phosphatase 2
213414_s_at	5.63e-15	6.88e-17	-10.0472	27.9541	-1.22759	RPS19	ribosomal protein S19
220731_s_at	5.66e-15	6.93e-17	-10.0458	27.9471	-1.07103	NECAP2	NECAP endocytosis associated 2
226661_at	5.67e-15	6.95e-17	-10.0453	27.9447	-3.18331	CDCA2	cell division cycle associated 2
202376_at	5.72e-15	7.02e-17	-10.0433	27.9346	-3.20022	SERPINA3	serpin family A member 3
205052_at	5.76e-15	7.08e-17	10.0415	27.9255	0.969205	AUH	AU RNA binding methylglutaconyl-CoA hydratase
209583_s_at	5.77e-15	7.11e-17	10.0408	27.9224	1.71304	CD200	CD200 molecule
206213_at	5.79e-15	7.14e-17	10.0398	27.917	3.14938	WNT10B	Wnt family member 10B
214812_s_at	5.79e-15	7.15e-17	-10.0395	27.9157	-0.910705	MOB1A	MOB kinase activator 1A
209282_at	5.79e-15	7.16e-17	-10.0394	27.9151	-1.40507	PRKD2	protein kinase D2
219157_at	5.8e-15	7.18e-17	10.0388	27.912	1.83061	KLHL2	kelch like family member 2
209442_x_at	5.89e-15	7.31e-17	10.0353	27.8949	2.01794	ANK3	ankyrin 3, node of Ranvier (ankyrin G)
228776_at	5.95e-15	7.39e-17	-10.0332	27.8843	-1.6463	GJC1	gap junction protein gamma 1
213307_at	5.95e-15	7.4e-17	10.0328	27.8824	2.39824	SHANK2	SH3 and multiple ankyrin repeat domains 2
239757_at	5.95e-15	7.41e-17	-10.0326	27.8814	-1.80685	ZFAND6	zinc finger AN1-type containing 6
201663_s_at	5.97e-15	7.44e-17	-10.0318	27.8773	-2.0311	SMC4	structural maintenance of chromosomes 4
211488_s_at	6.07e-15	7.58e-17	-10.028	27.8583	-1.54438	ITGB8	integrin subunit beta 8
212164_at	6.12e-15	7.65e-17	10.0262	27.8494	0.95713	TMEM183B///TMEM183A	transmembrane protein 183B///transmembrane protein 183A
213547_at	6.15e-15	7.71e-17	10.0248	27.8421	0.814623	CAND2	cullin associated and neddylation dissociated 2 (putative)
224888_at	6.15e-15	7.72e-17	10.0246	27.8411	0.790225	EPT1	ethanolaminephosphotransferase 1
212710_at	6.19e-15	7.77e-17	10.0231	27.8339	1.10666	CAMSAP1	calmodulin regulated spectrin associated protein 1
1561158_at	6.24e-15	7.87e-17	-10.0208	27.8224	-2.43995
219249_s_at	6.24e-15	7.87e-17	-10.0208	27.8223	-3.46175	FKBP10	FK506 binding protein 10
212490_at	6.26e-15	7.9e-17	10.02	27.8185	0.91161	DNAJC8	DnaJ heat shock protein family (Hsp40) member C8
214230_at	6.31e-15	7.97e-17	10.0181	27.809	3.08366	CDC42	cell division cycle 42
212014_x_at	6.31e-15	7.99e-17	-10.0178	27.8074	-2.98267	CD44	CD44 molecule (Indian blood group)
210675_s_at	6.32e-15	8e-17	10.0174	27.8056	2.34938	PTPRR	protein tyrosine phosphatase, receptor type R
231735_s_at	6.39e-15	8.11e-17	-10.0147	27.792	-1.21903	MALAT1	metastasis associated lung adenocarcinoma transcript 1 (non-protein coding)
227422_at	6.52e-15	8.29e-17	10.0105	27.7709	1.20873	STRN	striatin
241957_x_at	6.57e-15	8.37e-17	10.0087	27.7618	0.991125	LIN7B	lin-7 homolog B, crumbs cell polarity complex component
228230_at	6.63e-15	8.45e-17	-10.0067	27.752	-2.31733	HELZ2	helicase with zinc finger 2
242852_at	6.72e-15	8.58e-17	10.0038	27.7375	2.451	LOC285147	uncharacterized LOC285147
226568_at	6.91e-15	8.84e-17	9.99789	27.708	1.19743	FAM102B	family with sequence similarity 102 member B
217436_x_at	6.95e-15	8.9e-17	-9.99653	27.7012	-2.18771	HLA-J	major histocompatibility complex, class I, J (pseudogene)
228987_at	7.12e-15	9.13e-17	9.99154	27.6762	1.93704	FAM49B	family with sequence similarity 49 member B
211719_x_at	7.19e-15	9.23e-17	-9.98923	27.6647	-2.49407	FN1	fibronectin 1
235964_x_at	7.19e-15	9.24e-17	-9.9891	27.6641	-1.35819	SAMHD1	SAM and HD domain containing deoxynucleoside triphosphate triphosphohydrolase 1
225806_at	7.19e-15	9.26e-17	-9.98868	27.662	-1.99701	AJUBA	ajuba LIM protein
208628_s_at	7.19e-15	9.26e-17	-9.98861	27.6616	-1.37884	YBX1	Y-box binding protein 1
212425_at	7.22e-15	9.32e-17	9.98739	27.6555	1.64675	SCAMP1	secretory carrier membrane protein 1
203107_x_at	7.22e-15	9.34e-17	-9.98705	27.6538	-0.99454	SNORA64///RPS2	small nucleolar RNA, H/ACA box 64///ribosomal protein S2
241879_at	7.23e-15	9.36e-17	-9.98656	27.6514	-1.96174	LPP	LIM domain containing preferred translocation partner in lipoma
235529_x_at	7.34e-15	9.52e-17	-9.98334	27.6353	-1.24974	SAMHD1	SAM and HD domain containing deoxynucleoside triphosphate triphosphohydrolase 1
225111_s_at	7.47e-15	9.69e-17	9.97972	27.6173	2.92487	NAPB	NSF attachment protein beta
243450_at	7.51e-15	9.76e-17	-9.97825	27.6099	-1.93211
207714_s_at	7.62e-15	9.92e-17	-9.97523	27.5948	-4.58003	SERPINH1	serpin family H member 1
207081_s_at	7.68e-15	1e-16	9.97342	27.5858	1.77625	PI4KA	phosphatidylinositol 4-kinase alpha
224859_at	7.68e-15	1e-16	-9.97305	27.584	-1.53772	CD276	CD276 molecule
208729_x_at	7.96e-15	1.04e-16	-9.96577	27.5476	-2.01676	HLA-B	major histocompatibility complex, class I, B
223628_at	7.96e-15	1.04e-16	9.96548	27.5462	2.78485	TMEM191A	transmembrane protein 191A (pseudogene)
201617_x_at	8.09e-15	1.06e-16	-9.96181	27.5278	-1.97902	CALD1	caldesmon 1
222091_at	8.09e-15	1.06e-16	9.96163	27.5269	3.71993	HPCAL4	hippocalcin like 4
207292_s_at	8.11e-15	1.07e-16	-9.9609	27.5233	-2.23126	MAPK7	mitogen-activated protein kinase 7
202341_s_at	8.21e-15	1.08e-16	9.95794	27.5085	1.75783	TRIM2	tripartite motif containing 2
212371_at	8.21e-15	1.08e-16	-9.95791	27.5084	-1.07163	DESI2	desumoylating isopeptidase 2
225739_at	8.25e-15	1.09e-16	9.95649	27.5012	2.23751	RAB11FIP4	RAB11 family interacting protein 4
233219_at	8.25e-15	1.09e-16	-9.95633	27.5005	-1.6223
231956_at	8.25e-15	1.09e-16	-9.9561	27.4993	-1.40205	RNF213	ring finger protein 213
221654_s_at	8.26e-15	1.09e-16	-9.95572	27.4974	-1.04128	USP3	ubiquitin specific peptidase 3
206307_s_at	8.48e-15	1.13e-16	-9.95018	27.4698	-2.77322	FOXD1	forkhead box D1
201227_s_at	8.49e-15	1.13e-16	9.9497	27.4674	1.07914	NDUFB8	NADH:ubiquinone oxidoreductase subunit B8
37566_at	8.49e-15	1.13e-16	9.94943	27.466	2.58971	PHF24	PHD finger protein 24
239275_at	8.49e-15	1.13e-16	9.94919	27.4648	2.73786	LOC101930006///FRMPD2B///FRMPD2	putative protein FRMPD2-like///FERM and PDZ domain containing 2B, pseudogene///FERM and PDZ domain containing 2
201162_at	8.61e-15	1.15e-16	-9.94612	27.4495	-2.0821	IGFBP7	insulin like growth factor binding protein 7
206874_s_at	8.61e-15	1.15e-16	9.94598	27.4488	1.20265	SLK	STE20 like kinase
201161_s_at	8.63e-15	1.15e-16	-9.9452	27.4449	-3.31978	YBX3	Y-box binding protein 3
205814_at	8.66e-15	1.16e-16	9.94423	27.4401	3.79439	GRM3	glutamate metabotropic receptor 3
204466_s_at	8.66e-15	1.16e-16	9.94406	27.4392	3.06694	SNCA	synuclein alpha
230731_x_at	8.66e-15	1.16e-16	9.94363	27.4371	2.16359	ZDHHC8	zinc finger DHHC-type containing 8
209702_at	8.66e-15	1.17e-16	9.94341	27.436	0.806737	FTO	fat mass and obesity associated
201163_s_at	8.75e-15	1.18e-16	-9.94116	27.4247	-1.42917	IGFBP7	insulin like growth factor binding protein 7
220999_s_at	8.87e-15	1.2e-16	9.9381	27.4094	2.34434	CYFIP2	cytoplasmic FMR1 interacting protein 2
220949_s_at	8.89e-15	1.2e-16	-9.93755	27.4067	-1.00535	C7orf49	chromosome 7 open reading frame 49
224973_at	8.89e-15	1.2e-16	-9.9372	27.405	-2.95889	FAM46A	family with sequence similarity 46 member A
235713_at	8.89e-15	1.21e-16	-9.93677	27.4028	-1.10364	ALKBH8	alkB homolog 8, tRNA methyltransferase
209835_x_at	8.89e-15	1.21e-16	-9.93673	27.4026	-2.87382	CD44	CD44 molecule (Indian blood group)
203389_at	8.93e-15	1.21e-16	9.93555	27.3967	1.89476	KIF3C	kinesin family member 3C
237202_at	8.99e-15	1.22e-16	-9.93363	27.3872	-1.6332	PGPEP1	pyroglutamyl-peptidase I
1567045_at	8.99e-15	1.23e-16	-9.93343	27.3861	-2.47702
218616_at	8.99e-15	1.23e-16	-9.93312	27.3846	-0.861653	INTS12	integrator complex subunit 12
202741_at	8.99e-15	1.23e-16	9.93303	27.3841	1.29977	PRKACB	protein kinase cAMP-activated catalytic subunit beta
217721_at	9.03e-15	1.24e-16	9.93194	27.3787	1.45987	2007-09-01	septin 7
1554473_at	9.09e-15	1.25e-16	-9.93036	27.3708	-1.5919	SRGAP1	SLIT-ROBO Rho GTPase activating protein 1
218355_at	9.41e-15	1.29e-16	-9.92335	27.3358	-3.36626	KIF4A	kinesin family member 4A
219990_at	9.42e-15	1.29e-16	-9.92285	27.3333	-2.96202	E2F8	E2F transcription factor 8
226186_at	9.5e-15	1.31e-16	9.92087	27.3234	1.72205	TMOD2	tropomodulin 2
205393_s_at	9.5e-15	1.31e-16	-9.92065	27.3223	-2.05243	CHEK1	checkpoint kinase 1
233910_at	9.52e-15	1.31e-16	9.91991	27.3186	2.29353	TMEFF2	transmembrane protein with EGF like and two follistatin like domains 2
201179_s_at	9.52e-15	1.31e-16	-9.91967	27.3174	-1.4241	GNAI3	G protein subunit alpha i3
201160_s_at	9.52e-15	1.32e-16	-9.91942	27.3162	-1.94782	YBX3	Y-box binding protein 3
230932_at	9.56e-15	1.32e-16	9.91848	27.3115	2.6281	RNF130	ring finger protein 130
214376_at	9.7e-15	1.34e-16	9.91526	27.2954	2.31929	MAPK10	mitogen-activated protein kinase 10
201012_at	9.7e-15	1.35e-16	-9.91498	27.294	-3.00635	ANXA1	annexin A1
227669_at	9.89e-15	1.38e-16	9.91068	27.2726	1.30089	MPC2	mitochondrial pyruvate carrier 2
224709_s_at	9.89e-15	1.38e-16	9.91062	27.2723	0.914819	CDC42SE2	CDC42 small effector 2
200057_s_at	9.91e-15	1.38e-16	-9.91006	27.2694	-0.7573	NONO	non-POU domain containing, octamer-binding
209249_s_at	9.92e-15	1.38e-16	9.90955	27.2669	1.06541	GHITM	growth hormone inducible transmembrane protein
239095_at	9.93e-15	1.39e-16	9.90913	27.2648	2.67458	GRIN2B	glutamate ionotropic receptor NMDA type subunit 2B
230076_at	9.96e-15	1.39e-16	9.9083	27.2607	2.4862	PITPNM3	PITPNM family member 3
242191_at	1e-14	1.4e-16	-9.90707	27.2545	-1.30267
1554761_a_at	1e-14	1.41e-16	-9.90634	27.2509	-1.79615	DNAAF5	dynein axonemal assembly factor 5
227761_at	1e-14	1.41e-16	9.90633	27.2508	1.83669	MYO5A	myosin VA
203422_at	1.01e-14	1.41e-16	-9.9053	27.2457	-1.4194	POLD1	DAN polymerase delta 1, catalytic subunit
227082_at	1.01e-14	1.42e-16	-9.90516	27.245	-2.06137	ZBTB20	zinc finger and BTB domain containing 20
201811_x_at	1.03e-14	1.45e-16	9.9001	27.2197	1.51185	SH3BP5	SH3 domain binding protein 5
211059_s_at	1.03e-14	1.45e-16	-9.89982	27.2183	-1.02591	GOLGA2	golgin A2
217976_s_at	1.04e-14	1.47e-16	9.898	27.2092	0.906501	DYNC1LI1	dynein cytoplasmic 1 light intermediate chain 1
221258_s_at	1.04e-14	1.47e-16	-9.89755	27.207	-3.06299	KIF18A	kinesin family member 18A
200694_s_at	1.04e-14	1.48e-16	9.8968	27.2032	1.01013	DDX24	DEAD-box helicase 24
213489_at	1.04e-14	1.48e-16	9.89674	27.203	1.9372	MAPRE2	microtubule associated protein RP/EB family member 2
225524_at	1.04e-14	1.48e-16	-9.89646	27.2015	-1.9012	ANTXR2	anthrax toxin receptor 2
227178_at	1.05e-14	1.5e-16	9.8942	27.1902	1.31697	CELF2	CUGBP, Elav-like family member 2
211980_at	1.05e-14	1.5e-16	-9.89341	27.1863	-3.19057	COL4A1	collagen type IV alpha 1 chain
222005_s_at	1.06e-14	1.51e-16	9.89267	27.1826	2.99759	GNG3	G protein subunit gamma 3
204974_at	1.06e-14	1.52e-16	9.89165	27.1775	3.06254	RAB3A	RAB3A, member RAS oncogene family
218434_s_at	1.06e-14	1.52e-16	9.8911	27.1748	1.20199	AACS	acetoacetyl-CoA synthetase
234987_at	1.06e-14	1.52e-16	-9.89057	27.1721	-1.29157	SAMHD1	SAM and HD domain containing deoxynucleoside triphosphate triphosphohydrolase 1
238787_at	1.07e-14	1.53e-16	-9.89021	27.1704	-1.92498	DENND1B	DENN domain containing 1B
220663_at	1.07e-14	1.53e-16	9.88966	27.1676	2.28327	IL1RAPL1	interleukin 1 receptor accessory protein like 1
217966_s_at	1.08e-14	1.55e-16	-9.88763	27.1575	-2.51227	FAM129A	family with sequence similarity 129 member A
218726_at	1.08e-14	1.55e-16	-9.88682	27.1534	-3.29563	HJURP	Holliday junction recognition protein
239750_x_at	1.08e-14	1.56e-16	9.88637	27.1512	1.74147	VAPA	VAMP associated protein A
209200_at	1.09e-14	1.57e-16	9.88416	27.1401	2.32714	MEF2C	myocyte enhancer factor 2C
225128_at	1.09e-14	1.58e-16	-9.88391	27.1389	-1.36945	KDELC2	KDEL motif containing 2
213040_s_at	1.09e-14	1.58e-16	9.88384	27.1386	3.25143	NPTXR	neuronal pentraxin receptor
242317_at	1.09e-14	1.58e-16	9.88316	27.1351	1.02566	HIGD1A	HIG1 hypoxia inducible domain family member 1A
242549_at	1.1e-14	1.6e-16	-9.88161	27.1274	-1.74962	PRKD3	protein kinase D3
1557889_at	1.12e-14	1.63e-16	-9.87778	27.1083	-2.39918
1558293_at	1.14e-14	1.65e-16	9.87493	27.0941	2.75045	KIAA1107	KIAA1107
227163_at	1.14e-14	1.65e-16	9.87444	27.0916	1.35938	GSTO2	glutathione S-transferase omega 2
214788_x_at	1.14e-14	1.66e-16	9.8741	27.0899	4.90532	DDN	dendrin
213850_s_at	1.14e-14	1.66e-16	-9.87328	27.0858	-1.36911	SCAF11	SR-related CTD associated factor 11
230137_at	1.15e-14	1.68e-16	9.8713	27.076	3.17785	TMEM155	transmembrane protein 155
1557155_a_at	1.15e-14	1.69e-16	-9.87068	27.0729	-2.51523
219671_at	1.15e-14	1.69e-16	9.87034	27.0711	3.20891	HPCAL4	hippocalcin like 4
223849_s_at	1.17e-14	1.72e-16	-9.8673	27.056	-1.58503	MOV10	Mov10 RISC complex RNA helicase
206547_s_at	1.18e-14	1.73e-16	9.86515	27.0452	1.59774	PPEF1	protein phosphatase with EF-hand domain 1
209651_at	1.18e-14	1.74e-16	-9.86439	27.0415	-2.1439	TGFB1I1	transforming growth factor beta 1 induced transcript 1
200663_at	1.18e-14	1.75e-16	-9.86387	27.0388	-1.08558	CD63	CD63 molecule
211483_x_at	1.18e-14	1.75e-16	9.86368	27.0379	2.51722	CAMK2B	calcium/calmodulin dependent protein kinase II beta
226269_at	1.18e-14	1.75e-16	9.86356	27.0373	1.66977	GDAP1	ganglioside induced differentiation associated protein 1
227484_at	1.19e-14	1.75e-16	-9.86314	27.0352	-1.40016	SRGAP1	SLIT-ROBO Rho GTPase activating protein 1
204742_s_at	1.19e-14	1.75e-16	9.86293	27.0342	1.54174	PDS5B	PDS5 cohesin associated factor B
224408_at	1.19e-14	1.77e-16	9.86135	27.0263	2.30126	MCHR2	melanin concentrating hormone receptor 2
232173_at	1.19e-14	1.77e-16	9.86128	27.0259	2.28469	CLEC2L	C-type lectin domain family 2 member L
212683_at	1.21e-14	1.79e-16	9.85841	27.0116	0.727704	SLC25A44	solute carrier family 25 member 44
201063_at	1.24e-14	1.84e-16	-9.85328	26.986	-1.41951	RCN1	reticulocalbin 1
204924_at	1.25e-14	1.86e-16	-9.85121	26.9756	-2.06011	TLR2	toll like receptor 2
217832_at	1.25e-14	1.87e-16	-9.85037	26.9714	-1.24276	SYNCRIP	synaptotagmin binding cytoplasmic RNA interacting protein
212367_at	1.27e-14	1.89e-16	9.84816	26.9604	0.787006	FEM1B	fem-1 homolog B
212776_s_at	1.27e-14	1.9e-16	-9.84754	26.9573	-1.31599	OBSL1	obscurin like 1
235070_at	1.29e-14	1.94e-16	9.84361	26.9377	3.13673	RBFOX1	RNA binding protein, fox-1 homolog 1
201135_at	1.3e-14	1.95e-16	9.84191	26.9292	0.761135	ECHS1	enoyl-CoA hydratase, short chain 1
222469_s_at	1.31e-14	1.96e-16	9.84106	26.9249	1.56575	TOLLIP	toll interacting protein
214459_x_at	1.31e-14	1.97e-16	-9.84041	26.9217	-1.58757	HLA-C	major histocompatibility complex, class I, C
201412_at	1.31e-14	1.97e-16	-9.84037	26.9215	-1.16427	LRP10	LDL receptor related protein 10
233547_x_at	1.31e-14	1.97e-16	9.84026	26.921	2.89557	PDE1A	phosphodiesterase 1A
201430_s_at	1.31e-14	1.98e-16	-9.83955	26.9174	-2.02854	DPYSL3	dihydropyrimidinase like 3
224998_at	1.32e-14	1.99e-16	9.83845	26.9119	1.27384	CMTM4	CKLF like MARVEL transmembrane domain containing 4
202670_at	1.34e-14	2.02e-16	9.83536	26.8965	1.4694	MAP2K1	mitogen-activated protein kinase kinase 1
206456_at	1.36e-14	2.05e-16	9.83231	26.8813	4.90557	GABRA5	gamma-aminobutyric acid type A receptor alpha5 subunit
206385_s_at	1.36e-14	2.05e-16	9.83201	26.8798	2.73646	ANK3	ankyrin 3, node of Ranvier (ankyrin G)
201839_s_at	1.37e-14	2.07e-16	9.83025	26.871	2.03283	EPCAM	epithelial cell adhesion molecule
240942_at	1.37e-14	2.07e-16	9.82989	26.8692	2.20989	MPHOSPH8	M-phase phosphoprotein 8
209201_x_at	1.37e-14	2.08e-16	-9.82958	26.8676	-1.66702	CXCR4	C-X-C motif chemokine receptor 4
218248_at	1.37e-14	2.09e-16	-9.82839	26.8617	-1.44449	FAM111A	family with sequence similarity 111 member A
202666_s_at	1.37e-14	2.09e-16	-9.82827	26.8611	-1.71887	ACTL6A	actin like 6A
216272_x_at	1.38e-14	2.1e-16	-9.82758	26.8577	-1.47682	SYDE1	synapse defective Rho GTPase homolog 1
204226_at	1.38e-14	2.1e-16	9.82732	26.8563	1.2374	STAU2	staufen double-stranded RNA binding protein 2
215161_at	1.38e-14	2.11e-16	9.82669	26.8532	4.0685	CAMK1G	calcium/calmodulin dependent protein kinase IG
203604_at	1.38e-14	2.11e-16	-9.82665	26.853	-1.11555	ZNF516	zinc finger protein 516
201671_x_at	1.4e-14	2.14e-16	9.82393	26.8394	0.822421	USP14	ubiquitin specific peptidase 14
226783_at	1.4e-14	2.15e-16	-9.82309	26.8352	-1.31636	PHYKPL	5-phosphohydroxy-L-lysine phospho-lyase
207030_s_at	1.4e-14	2.16e-16	-9.82234	26.8315	-2.47198	CSRP2	cysteine and glycine rich protein 2
211934_x_at	1.4e-14	2.16e-16	-9.82194	26.8295	-0.795787	GANAB	glucosidase II alpha subunit
200770_s_at	1.41e-14	2.17e-16	-9.82142	26.8269	-2.12822	LAMC1	laminin subunit gamma 1
201047_x_at	1.41e-14	2.18e-16	9.82028	26.8212	0.742502	WTH3DI///RAB6A	RAB6C-like///RAB6A, member RAS oncogene family
212554_at	1.42e-14	2.2e-16	9.81858	26.8127	2.11333	CAP2	CAP, adenylate cyclase-associated protein, 2 (yeast)
209129_at	1.43e-14	2.2e-16	-9.81797	26.8097	-1.87415	TRIP6	thyroid hormone receptor interactor 6
201380_at	1.43e-14	2.21e-16	-9.81759	26.8078	-0.991583	CRTAP	cartilage associated protein
230262_at	1.44e-14	2.23e-16	9.81603	26.8	2.87566	ST8SIA3	ST8 alpha-N-acetyl-neuraminide alpha-2,8-sialyltransferase 3
238964_at	1.44e-14	2.23e-16	-9.81581	26.7989	-1.38883	FIGN	fidgetin, microtubule severing factor
215972_at	1.44e-14	2.23e-16	9.81527	26.7962	2.0076	PART1	prostate androgen-regulated transcript 1 (non-protein coding)
212669_at	1.44e-14	2.24e-16	9.81523	26.796	1.74113	CAMK2G	calcium/calmodulin dependent protein kinase II gamma
204743_at	1.44e-14	2.25e-16	9.81425	26.7911	2.60995	TAGLN3	transgelin 3
226541_at	1.47e-14	2.28e-16	-9.81103	26.775	-0.821176	FBXO30	F-box protein 30
209556_at	1.48e-14	2.31e-16	9.8087	26.7634	2.27218	NCDN	neurochondrin
238191_at	1.48e-14	2.31e-16	9.80851	26.7625	1.22983	SDHC	succinate dehydrogenase complex subunit C
229649_at	1.49e-14	2.33e-16	9.80741	26.757	2.77565	NRXN3	neurexin 3
205454_at	1.49e-14	2.34e-16	9.80623	26.7511	3.12071	HPCA	hippocalcin
233150_at	1.5e-14	2.34e-16	9.80593	26.7495	3.10126	GALNTL5	polypeptide N-acetylgalactosaminyltransferase-like 5
204156_at	1.5e-14	2.35e-16	9.80562	26.748	1.34564	SIK3	SIK family kinase 3
208270_s_at	1.5e-14	2.35e-16	-9.80499	26.7449	-0.764894	RNPEP	arginyl aminopeptidase
200989_at	1.5e-14	2.36e-16	-9.80458	26.7428	-1.08193	HIF1A	hypoxia inducible factor 1 alpha subunit
227087_at	1.51e-14	2.38e-16	9.80273	26.7336	1.19609	INPP4A	inositol polyphosphate-4-phosphatase type I A
218460_at	1.52e-14	2.4e-16	-9.80133	26.7266	-1.01506	DNAAF5	dynein axonemal assembly factor 5
229417_at	1.53e-14	2.41e-16	9.80052	26.7225	1.45104
234984_at	1.56e-14	2.46e-16	-9.79639	26.702	-1.46318	NEDD1	neural precursor cell expressed, developmentally down-regulated 1
216039_at	1.56e-14	2.47e-16	9.7957	26.6985	3.01026	GABRA2	gamma-aminobutyric acid type A receptor alpha2 subunit
223307_at	1.57e-14	2.49e-16	-9.79437	26.6919	-1.56968	CDCA3	cell division cycle associated 3
203130_s_at	1.6e-14	2.54e-16	9.7901	26.6705	1.92119	KIF5C	kinesin family member 5C
225367_at	1.61e-14	2.56e-16	-9.78849	26.6625	-1.43371	PGM2	phosphoglucomutase 2
201972_at	1.62e-14	2.58e-16	9.78713	26.6557	1.12259	ATP6V1A	ATPase H+ transporting V1 subunit A
224861_at	1.63e-14	2.6e-16	9.78581	26.6491	1.10722	GNAQ	G protein subunit alpha q
226914_at	1.64e-14	2.62e-16	9.78395	26.6398	1.15507	ARPC5L	actin related protein 2/3 complex subunit 5 like
225990_at	1.66e-14	2.64e-16	-9.78226	26.6314	-1.66862	BOC	BOC cell adhesion associated, oncogene regulated
201755_at	1.66e-14	2.65e-16	-9.78164	26.6283	-2.49395	MCM5	minichromosome maintenance complex component 5
203414_at	1.66e-14	2.65e-16	9.78156	26.6279	1.40908	MMD	monocyte to macrophage differentiation associated
210052_s_at	1.67e-14	2.67e-16	-9.78037	26.622	-2.69064	TPX2	TPX2, microtubule nucleation factor
1556006_s_at	1.68e-14	2.7e-16	-9.77828	26.6115	-1.32351	CSNK1A1	casein kinase 1 alpha 1
212928_at	1.69e-14	2.71e-16	9.7775	26.6076	1.25854	TSPYL4	TSPY like 4
229648_at	1.73e-14	2.78e-16	9.77244	26.5824	1.6188	ARHGAP32	Rho GTPase activating protein 32
212878_s_at	1.73e-14	2.79e-16	9.7717	26.5787	1.5798	KLC1	kinesin light chain 1
203819_s_at	1.76e-14	2.84e-16	-9.76838	26.5621	-4.51126	IGF2BP3	insulin like growth factor 2 mRNA binding protein 3
238719_at	1.77e-14	2.85e-16	9.76751	26.5578	1.16017	PPP2CA	protein phosphatase 2 catalytic subunit alpha
212913_at	1.77e-14	2.85e-16	-9.76735	26.557	-1.31237	MSH5-SAPCD1///SAPCD1	MSH5-SAPCD1 readthrough (NMD candidate)///suppressor APC domain containing 1
49077_at	1.77e-14	2.86e-16	9.76661	26.5532	0.675601	PPME1	protein phosphatase methylesterase 1
44040_at	1.79e-14	2.89e-16	9.76486	26.5445	2.01626	LOC101927826///FBXO41	uncharacterized LOC101927826///F-box protein 41
224992_s_at	1.79e-14	2.89e-16	9.76452	26.5428	1.09448	CMIP	c-Maf inducing protein
226148_at	1.79e-14	2.9e-16	9.7643	26.5417	1.03567	ZBTB44	zinc finger and BTB domain containing 44
211546_x_at	1.79e-14	2.9e-16	9.7638	26.5392	1.9301	SNCA	synuclein alpha
1564494_s_at	1.8e-14	2.93e-16	-9.76186	26.5296	-1.66701	P4HB	prolyl 4-hydroxylase subunit beta
202705_at	1.8e-14	2.93e-16	-9.76178	26.5291	-3.15115	CCNB2	cyclin B2
203146_s_at	1.81e-14	2.94e-16	9.76106	26.5255	2.01062	GABBR1	gamma-aminobutyric acid type B receptor subunit 1
204879_at	1.81e-14	2.96e-16	-9.76021	26.5213	-4.54714	PDPN	podoplanin
228573_at	1.83e-14	2.99e-16	-9.75789	26.5097	-1.27765	ANTXR2	anthrax toxin receptor 2
218053_at	1.85e-14	3.02e-16	-9.75616	26.5011	-0.881511	PRPF40A	pre-mRNA processing factor 40 homolog A
226339_at	1.86e-14	3.04e-16	9.75497	26.4952	1.19594	TRUB1	TruB pseudouridine synthase family member 1
210227_at	1.87e-14	3.06e-16	9.75314	26.486	2.88039	DLGAP2	DLG associated protein 2
201655_s_at	1.87e-14	3.07e-16	-9.75273	26.484	-3.59663	HSPG2	heparan sulfate proteoglycan 2
202132_at	1.88e-14	3.08e-16	-9.75193	26.48	-2.02068	WWTR1	WW domain containing transcription regulator 1
222990_at	1.88e-14	3.09e-16	9.75171	26.4789	0.766335	UBQLN1	ubiquilin 1
223451_s_at	1.88e-14	3.09e-16	-9.75126	26.4766	-1.29407	CKLF	chemokine like factor
215823_x_at	1.89e-14	3.12e-16	-9.74974	26.4691	-0.983401	RLIM///PABPC1	ring finger protein, LIM domain interacting///poly(A) binding protein cytoplasmic 1
209683_at	1.91e-14	3.15e-16	9.74775	26.4591	1.55556	FAM49A	family with sequence similarity 49 member A
239252_at	1.92e-14	3.17e-16	9.74668	26.4538	1.52838	COX7B	cytochrome c oxidase subunit 7B
221471_at	1.92e-14	3.17e-16	9.74664	26.4536	0.878772	SERINC3	serine incorporator 3
210756_s_at	1.93e-14	3.2e-16	-9.74466	26.4437	-1.59287	NOTCH2	notch 2
237509_at	1.93e-14	3.2e-16	9.74445	26.4426	2.43748	LINC01616	long intergenic non-protein coding RNA 1616
204360_s_at	1.94e-14	3.21e-16	-9.74372	26.439	-0.999189	NAGLU	N-acetyl-alpha-glucosaminidase
202734_at	1.94e-14	3.22e-16	-9.74349	26.4378	-1.03237	TRIP10	thyroid hormone receptor interactor 10
228620_at	1.94e-14	3.22e-16	-9.74312	26.436	-1.22337	LOC101927027	uncharacterized LOC101927027
226375_at	1.94e-14	3.23e-16	9.74267	26.4337	1.34163	LMTK2	lemur tyrosine kinase 2
209408_at	1.95e-14	3.24e-16	-9.742	26.4304	-1.42111	KIF2C	kinesin family member 2C
225845_at	1.97e-14	3.29e-16	9.73934	26.4171	0.939692	ZBTB44	zinc finger and BTB domain containing 44
228973_at	1.98e-14	3.31e-16	9.73809	26.4109	3.59586	DLG2	discs large MAGUK scaffold protein 2
209152_s_at	2e-14	3.35e-16	-9.73574	26.3991	-1.81574	TCF3	transcription factor 3
200797_s_at	2.01e-14	3.37e-16	-9.73459	26.3934	-1.21197	MCL1	BCL2 family apoptosis regulator
202395_at	2.04e-14	3.42e-16	9.73166	26.3788	1.99949	LOC101930324///NSF	uncharacterized LOC101930324///N-ethylmaleimide sensitive factor, vesicle fusing ATPase
206270_at	2.04e-14	3.42e-16	9.73156	26.3783	2.74988	PRKCG	protein kinase C gamma
242300_at	2.05e-14	3.44e-16	9.73031	26.3721	1.7724
203820_s_at	2.05e-14	3.45e-16	-9.72979	26.3694	-3.31014	IGF2BP3	insulin like growth factor 2 mRNA binding protein 3
202916_s_at	2.07e-14	3.48e-16	9.7279	26.36	0.958335	FAM20B	family with sequence similarity 20 member B
214098_at	2.11e-14	3.55e-16	9.72418	26.3414	3.25807	KIAA1107	KIAA1107
219607_s_at	2.13e-14	3.59e-16	-9.72177	26.3294	-2.66178	MS4A4A	membrane spanning 4-domains A4A
224002_s_at	2.14e-14	3.61e-16	-9.72076	26.3244	-0.951971	FKBP7	FK506 binding protein 7
211792_s_at	2.14e-14	3.62e-16	-9.72052	26.3232	-2.21318	CDKN2C	cyclin dependent kinase inhibitor 2C
238778_at	2.15e-14	3.64e-16	9.71934	26.3173	2.82424	MPP7	membrane palmitoylated protein 7
205176_s_at	2.15e-14	3.65e-16	-9.71894	26.3153	-1.03134	ITGB3BP	integrin subunit beta 3 binding protein
225238_at	2.15e-14	3.65e-16	-9.71893	26.3153	-1.47229	MSI2	musashi RNA binding protein 2
226391_at	2.18e-14	3.69e-16	9.71651	26.3032	1.01663	BRAF	B-Raf proto-oncogene, serine/threonine kinase
204508_s_at	2.19e-14	3.71e-16	-9.71538	26.2975	-3.78819	CA12	carbonic anhydrase 12
209379_s_at	2.2e-14	3.74e-16	9.71392	26.2902	1.19643	CCSER2	coiled-coil serine rich protein 2
201962_s_at	2.21e-14	3.76e-16	9.71262	26.2838	1.69942	RNF41	ring finger protein 41
239333_x_at	2.22e-14	3.79e-16	-9.71148	26.2781	-1.00918
52837_at	2.24e-14	3.81e-16	9.71015	26.2714	2.57128	KIAA1644	KIAA1644
208755_x_at	2.26e-14	3.85e-16	-9.70823	26.2618	-0.851218	H3F3AP4///H3F3B///H3F3A	H3 histone, family 3A, pseudogene 4///H3 histone, family 3B///H3 histone, family 3A
201555_at	2.29e-14	3.92e-16	-9.70475	26.2444	-1.34768	MCM3	minichromosome maintenance complex component 3
210240_s_at	2.34e-14	4.01e-16	9.70042	26.2228	1.98589	CDKN2D	cyclin dependent kinase inhibitor 2D
218813_s_at	2.34e-14	4.01e-16	9.70035	26.2225	1.23017	SH3GLB2	SH3 domain containing GRB2 like endophilin B2
229642_at	2.36e-14	4.05e-16	9.69847	26.2131	1.9645	ARHGEF7	Rho guanine nucleotide exchange factor 7
227996_at	2.37e-14	4.06e-16	9.69761	26.2088	1.74743	FARP1	FERM, ARH/RhoGEF and pleckstrin domain protein 1
227085_at	2.38e-14	4.09e-16	-9.69616	26.2016	-0.893232	H2AFV	H2A histone family member V
215005_at	2.4e-14	4.13e-16	9.69444	26.193	3.75886	NECAB2	N-terminal EF-hand calcium binding protein 2
34031_i_at	2.41e-14	4.14e-16	-9.69373	26.1894	-0.801931	KRIT1	KRIT1, ankyrin repeat containing
242372_s_at	2.41e-14	4.15e-16	9.69332	26.1874	5.28895	MFSD4A	major facilitator superfamily domain containing 4A
205328_at	2.41e-14	4.15e-16	9.69323	26.1869	1.93907	CLDN10	claudin 10
230923_at	2.45e-14	4.24e-16	9.68938	26.1677	4.222	FAM19A1	family with sequence similarity 19 member A1, C-C motif chemokine like
201436_at	2.46e-14	4.24e-16	9.68901	26.1659	0.975202	EIF4E	eukaryotic translation initiation factor 4E
212016_s_at	2.49e-14	4.3e-16	-9.68642	26.1529	-1.76986	MIR4745///PTBP1	microRNA 4745///polypyrimidine tract binding protein 1
216442_x_at	2.49e-14	4.31e-16	-9.68581	26.1499	-2.57002	FN1	fibronectin 1
201136_at	2.49e-14	4.31e-16	-9.68578	26.1498	-2.77569	PLP2	proteolipid protein 2
229490_s_at	2.5e-14	4.33e-16	-9.6849	26.1454	-2.5262
206780_at	2.57e-14	4.47e-16	9.67865	26.1142	2.53254	GAD2	glutamate decarboxylase 2
238673_at	2.59e-14	4.5e-16	9.6776	26.1089	2.72333	SAMD12	sterile alpha motif domain containing 12
209526_s_at	2.59e-14	4.5e-16	9.67737	26.1078	1.14592	HDGFRP3	hepatoma-derived growth factor, related protein 3
231861_at	2.63e-14	4.58e-16	-9.67389	26.0904	-1.16291	LRP10	LDL receptor related protein 10
227817_at	2.63e-14	4.59e-16	9.67338	26.0878	2.6888	PRKCB	protein kinase C beta
200909_s_at	2.67e-14	4.66e-16	-9.67053	26.0737	-0.987332	SNORA52///RPLP2	small nucleolar RNA, H/ACA box 52///ribosomal protein lateral stalk subunit P2
228044_at	2.68e-14	4.68e-16	9.66972	26.0696	1.42882	SERP2	stress-associated endoplasmic reticulum protein family member 2
239359_at	2.68e-14	4.69e-16	9.66955	26.0687	3.03177	MARCH11	membrane associated ring-CH-type finger 11
1568683_at	2.68e-14	4.7e-16	9.66912	26.0666	2.32924	SNAI3-AS1	SNAI3 antisense RNA 1
222581_at	2.69e-14	4.72e-16	-9.66795	26.0608	-1.57293	XPR1	xenotropic and polytropic retrovirus receptor 1
211964_at	2.7e-14	4.74e-16	-9.66714	26.0567	-2.81523	COL4A2	collagen type IV alpha 2 chain
208857_s_at	2.71e-14	4.76e-16	9.66662	26.0541	1.13318	PCMT1	protein-L-isoaspartate (D-aspartate) O-methyltransferase
213386_at	2.72e-14	4.78e-16	9.66564	26.0492	2.03651	TMEM246	transmembrane protein 246
228550_at	2.75e-14	4.84e-16	9.66319	26.037	2.03294	RTN4R	reticulon 4 receptor
201410_at	2.76e-14	4.87e-16	9.66212	26.0317	0.856095	PLEKHB2	pleckstrin homology domain containing B2
224626_at	2.76e-14	4.87e-16	-9.66198	26.031	-0.760703	SLC35A4	solute carrier family 35 member A4
213828_x_at	2.77e-14	4.89e-16	-9.66093	26.0257	-0.863258	H3F3AP4///H3F3B///H3F3A	H3 histone, family 3A, pseudogene 4///H3 histone, family 3B///H3 histone, family 3A
211126_s_at	2.78e-14	4.92e-16	-9.66001	26.0211	-2.22452	CSRP2	cysteine and glycine rich protein 2
209764_at	2.79e-14	4.94e-16	9.65932	26.0177	1.32942	MGAT3	mannosyl (beta-1,4-)-glycoprotein beta-1,4-N-acetylglucosaminyltransferase
204787_at	2.88e-14	5.11e-16	-9.65244	25.9834	-2.16094	VSIG4	V-set and immunoglobulin domain containing 4
206460_at	2.9e-14	5.15e-16	9.6508	25.9752	1.60083	AJAP1	adherens junctions associated protein 1
209956_s_at	2.9e-14	5.15e-16	9.65074	25.9749	2.83781	CAMK2B	calcium/calmodulin dependent protein kinase II beta
203907_s_at	2.91e-14	5.17e-16	9.65	25.9712	1.31679	IQSEC1	IQ motif and Sec7 domain 1
220104_at	2.91e-14	5.19e-16	-9.64953	25.9688	-1.61879	ZC3HAV1	zinc finger CCCH-type containing, antiviral 1
222230_s_at	2.93e-14	5.21e-16	9.64851	25.9637	0.778944	ACTR10	actin-related protein 10 homolog
229286_at	2.93e-14	5.23e-16	9.64774	25.9599	3.5961	MAGEE1	MAGE family member E1
221472_at	2.96e-14	5.29e-16	9.64571	25.9498	0.834592	SERINC3	serine incorporator 3
222900_at	2.96e-14	5.29e-16	9.64564	25.9494	1.83276	NRIP3	nuclear receptor interacting protein 3
212948_at	2.99e-14	5.35e-16	9.64339	25.9382	1.26523	CAMTA2	calmodulin binding transcription activator 2
201020_at	2.99e-14	5.36e-16	9.6431	25.9367	1.73127	YWHAH	tyrosine 3-monooxygenase/tryptophan 5-monooxygenase activation protein eta
230550_at	3e-14	5.38e-16	-9.64225	25.9325	-2.19872	MS4A6A	membrane spanning 4-domains A6A
201557_at	3e-14	5.39e-16	9.64191	25.9308	1.54079	VAMP2	vesicle associated membrane protein 2
214156_at	3.01e-14	5.42e-16	9.64102	25.9263	2.47357	MYRIP	myosin VIIA and Rab interacting protein
223460_at	3.02e-14	5.43e-16	9.64045	25.9235	1.62984	CAMKK1	calcium/calmodulin dependent protein kinase kinase 1
217759_at	3.02e-14	5.44e-16	9.6401	25.9218	0.985243	TRIM44	tripartite motif containing 44
218588_s_at	3.02e-14	5.45e-16	-9.63986	25.9206	-0.75045	FAM114A2	family with sequence similarity 114 member A2
219030_at	3.03e-14	5.47e-16	-9.63915	25.917	-0.805782	TPRKB	TP53RK binding protein
226822_at	3.06e-14	5.53e-16	9.63688	25.9057	1.46289	STOX2	storkhead box 2
206577_at	3.08e-14	5.57e-16	9.63539	25.8982	3.198	VIP	vasoactive intestinal peptide
239068_at	3.14e-14	5.68e-16	9.6316	25.8793	1.29882	GNL1	G protein nucleolar 1 (putative)
221901_at	3.18e-14	5.76e-16	9.62899	25.8663	4.01755	KIAA1644	KIAA1644
223183_at	3.18e-14	5.76e-16	9.62881	25.8654	1.05879	AGPAT3	1-acylglycerol-3-phosphate O-acyltransferase 3
201193_at	3.24e-14	5.88e-16	-9.6248	25.8454	-1.69677	IDH1	isocitrate dehydrogenase (NADP(+)) 1, cytosolic
238728_at	3.25e-14	5.9e-16	9.62428	25.8428	1.06512	MRPS23	mitochondrial ribosomal protein S23
202903_at	3.28e-14	5.96e-16	-9.62212	25.832	-1.55551	LSM5	LSM5 homolog, U6 small nuclear RNA and mRNA degradation associated
212077_at	3.29e-14	5.99e-16	-9.62124	25.8276	-1.44427	CALD1	caldesmon 1
203742_s_at	3.3e-14	6.01e-16	-9.62062	25.8246	-1.18899	LOC732360///TDG	G/T mismatch-specific thymine DNA glycosylase-like///thymine DNA glycosylase
212464_s_at	3.3e-14	6.02e-16	-9.62005	25.8217	-2.35885	FN1	fibronectin 1
216858_x_at	3.33e-14	6.08e-16	-9.61808	25.8119	-1.15763
235225_at	3.35e-14	6.11e-16	9.61716	25.8073	2.566	SCN2B	sodium voltage-gated channel beta subunit 2
220359_s_at	3.36e-14	6.15e-16	9.61598	25.8014	4.32155	ARPP21	cAMP regulated phosphoprotein 21
228714_at	3.37e-14	6.17e-16	-9.61544	25.7987	-1.03581	LOC101927027	uncharacterized LOC101927027
200011_s_at	3.37e-14	6.19e-16	9.61485	25.7958	0.917497	ARF3	ADP ribosylation factor 3
239767_at	3.41e-14	6.26e-16	9.61235	25.7833	4.53456	LRRC7	leucine rich repeat containing 7
202487_s_at	3.44e-14	6.32e-16	-9.61075	25.7753	-1.2166	H2AFV	H2A histone family member V
227682_at	3.46e-14	6.36e-16	-9.60944	25.7687	-0.994578	SPPL2A	signal peptide peptidase like 2A
241692_at	3.46e-14	6.36e-16	-9.60942	25.7686	-0.758391
212926_at	3.46e-14	6.37e-16	-9.60901	25.7666	-1.5692	SMC5	structural maintenance of chromosomes 5
1552658_a_at	3.49e-14	6.43e-16	9.60711	25.7571	2.20074	NAV3	neuron navigator 3
222457_s_at	3.49e-14	6.45e-16	-9.60673	25.7552	-1.96331	LIMA1	LIM domain and actin binding 1
213200_at	3.49e-14	6.45e-16	9.60668	25.755	2.55956	SYP	synaptophysin
226353_at	3.52e-14	6.51e-16	-9.60486	25.7459	-1.36316	SPPL2A	signal peptide peptidase like 2A
218734_at	3.52e-14	6.52e-16	-9.60437	25.7435	-1.01378	NAA40	N(alpha)-acetyltransferase 40, NatD catalytic subunit
222011_s_at	3.54e-14	6.56e-16	9.60325	25.7378	0.954236	SNORA29///TCP1	small nucleolar RNA, H/ACA box 29///t-complex 1
204500_s_at	3.55e-14	6.59e-16	9.60238	25.7335	1.50612	AGTPBP1	ATP/GTP binding protein 1
225325_at	3.55e-14	6.6e-16	9.60216	25.7324	1.62847	MFSD6	major facilitator superfamily domain containing 6
226627_at	3.56e-14	6.62e-16	9.6015	25.7291	2.04127	2008-09-01	septin 8
202712_s_at	3.56e-14	6.63e-16	9.60126	25.7279	3.05509	CKMT1A///CKMT1B	creatine kinase, mitochondrial 1A///creatine kinase, mitochondrial 1B
228662_at	3.57e-14	6.65e-16	9.60074	25.7253	1.27243	SOCS7	suppressor of cytokine signaling 7
221260_s_at	3.6e-14	6.72e-16	9.59856	25.7145	0.651447	CSRNP2	cysteine and serine rich nuclear protein 2
202047_s_at	3.62e-14	6.75e-16	9.59756	25.7095	1.20621	CBX6	chromobox 6
223002_s_at	3.63e-14	6.77e-16	-9.59696	25.7064	-1.15495	XRN2	5'-3' exoribonuclease 2
201004_at	3.63e-14	6.78e-16	-9.59675	25.7054	-1.04224	SSR4	signal sequence receptor subunit 4
201727_s_at	3.63e-14	6.78e-16	-9.59665	25.7049	-1.39518	ELAVL1	ELAV like RNA binding protein 1
224612_s_at	3.64e-14	6.82e-16	9.59556	25.6995	0.887851	DNAJC5	DnaJ heat shock protein family (Hsp40) member C5
212117_at	3.65e-14	6.85e-16	-9.59483	25.6958	-0.946415	RHOQ	ras homolog family member Q
228480_at	3.66e-14	6.86e-16	9.59443	25.6939	1.16038	VAPA	VAMP associated protein A
218725_at	3.67e-14	6.9e-16	9.59341	25.6888	1.25652	SLC25A22	solute carrier family 25 member 22
213503_x_at	3.7e-14	6.96e-16	-9.59161	25.6798	-2.61227	ANXA2	annexin A2
209166_s_at	3.71e-14	6.99e-16	-9.5909	25.6762	-1.47811	MAN2B1	mannosidase alpha class 2B member 1
1556583_a_at	3.76e-14	7.09e-16	9.58799	25.6617	2.37838	SLC8A1	solute carrier family 8 member A1
210315_at	3.76e-14	7.1e-16	9.58782	25.6609	3.12651	SYN2	synapsin II
207957_s_at	3.76e-14	7.1e-16	9.58775	25.6605	3.6278	PRKCB	protein kinase C beta
222570_at	3.76e-14	7.1e-16	9.58767	25.6601	2.34162	NCS1	neuronal calcium sensor 1
221792_at	3.77e-14	7.14e-16	9.58666	25.6551	1.68836	RAB6B	RAB6B, member RAS oncogene family
217322_x_at	3.77e-14	7.14e-16	-9.58646	25.654	-0.95899
201032_at	3.79e-14	7.18e-16	9.5855	25.6493	0.984941	BLCAP	bladder cancer associated protein
225253_s_at	3.79e-14	7.19e-16	-9.58526	25.6481	-1.16446	METTL2A///METTL2B	methyltransferase like 2A///methyltransferase like 2B
208079_s_at	3.8e-14	7.22e-16	-9.5844	25.6438	-2.20933	AURKA	aurora kinase A
201561_s_at	3.84e-14	7.3e-16	9.58217	25.6327	1.09104	CLSTN1	calsyntenin 1
227067_x_at	3.85e-14	7.32e-16	-9.58158	25.6297	-1.27485	LOC101929796///LOC100996763///LOC100996717///NOTCH2NL///NOTCH2	notch homolog 2 N-terminal-like protein///notch homolog 2 N-terminal-like protein///notch homolog 2 N-terminal-like protein///notch 2 N-terminal like///notch 2
229925_at	3.85e-14	7.34e-16	9.58128	25.6282	2.48666	SLC6A17	solute carrier family 6 member 17
203182_s_at	3.99e-14	7.61e-16	9.57393	25.5915	0.865443	SRPK2	SRSF protein kinase 2
227810_at	4.07e-14	7.77e-16	-9.57002	25.5721	-1.01108	ZNF558	zinc finger protein 558
204945_at	4.12e-14	7.86e-16	9.56765	25.5602	2.01519	PTPRN	protein tyrosine phosphatase, receptor type N
210169_at	4.12e-14	7.87e-16	9.56744	25.5592	2.3342	SEC14L5	SEC14 like lipid binding 5
209741_x_at	4.15e-14	7.95e-16	9.56545	25.5492	0.994114	SCAPER	S-phase cyclin A associated protein in the ER
224659_at	4.16e-14	7.96e-16	-9.56516	25.5478	-1.359	SEPN1	selenoprotein N, 1
224368_s_at	4.16e-14	7.97e-16	9.56488	25.5464	1.21687	NDRG3	NDRG family member 3
1554894_a_at	4.17e-14	8e-16	-9.56418	25.5429	-1.05093	PCBD2	pterin-4 alpha-carbinolamine dehydratase 2
39582_at	4.21e-14	8.08e-16	9.56218	25.5329	1.13981	CYLD	CYLD lysine 63 deubiquitinase
217728_at	4.22e-14	8.12e-16	-9.56121	25.5281	-2.01176	S100A6	S100 calcium binding protein A6
231577_s_at	4.29e-14	8.26e-16	-9.55791	25.5116	-3.02081	GBP1	guanylate binding protein 1
224652_at	4.29e-14	8.26e-16	9.5578	25.511	1.51558	CCNY	cyclin Y
222283_at	4.29e-14	8.28e-16	-9.55749	25.5095	-1.06343	ZNF480	zinc finger protein 480
217986_s_at	4.3e-14	8.29e-16	-9.5571	25.5075	-1.55805	BAZ1A	bromodomain adjacent to zinc finger domain 1A
226740_x_at	4.3e-14	8.3e-16	-9.55693	25.5067	-0.749193	NBPF26///NBPF10///NBPF14	neuroblastoma breakpoint family member 26///neuroblastoma breakpoint family member 10///neuroblastoma breakpoint family member 14
225131_at	4.32e-14	8.35e-16	9.55571	25.5006	0.865523	ZRANB1	zinc finger RANBP2-type containing 1
205874_at	4.32e-14	8.36e-16	9.55551	25.4997	3.38724	ITPKA	inositol-trisphosphate 3-kinase A
201226_at	4.33e-14	8.39e-16	9.5548	25.4961	1.35676	NDUFB8	NADH:ubiquinone oxidoreductase subunit B8
202795_x_at	4.34e-14	8.42e-16	-9.55413	25.4927	-0.999759	TRIOBP	TRIO and F-actin binding protein
228323_at	4.35e-14	8.45e-16	-9.5534	25.4891	-2.37702	KNL1	kinetochore scaffold 1
208678_at	4.41e-14	8.57e-16	9.55057	25.475	1.25777	ATP6V1E1	ATPase H+ transporting V1 subunit E1
219922_s_at	4.43e-14	8.62e-16	-9.5496	25.4702	-1.38705	LTBP3	latent transforming growth factor beta binding protein 3
233059_at	4.43e-14	8.62e-16	9.54948	25.4696	3.37123	KCNJ3	potassium voltage-gated channel subfamily J member 3
228517_at	4.44e-14	8.65e-16	9.54876	25.466	1.2431	MEAF6	MYST/Esa1 associated factor 6
219062_s_at	4.44e-14	8.66e-16	9.54857	25.465	0.902645	ZCCHC2	zinc finger CCHC-type containing 2
222482_at	4.5e-14	8.78e-16	9.54585	25.4515	1.65804	SSBP3	single stranded DNA binding protein 3
226752_at	4.54e-14	8.88e-16	9.5437	25.4407	1.11054	FAM174A	family with sequence similarity 174 member A
225940_at	4.56e-14	8.92e-16	9.54282	25.4363	1.13447	EIF4E3	eukaryotic translation initiation factor 4E family member 3
236156_at	4.59e-14	8.99e-16	9.54112	25.4278	2.85454	LOC101926887///LIPA	uncharacterized LOC101926887///lipase A, lysosomal acid type
1555037_a_at	4.59e-14	8.99e-16	-9.54112	25.4278	-1.61433	IDH1	isocitrate dehydrogenase (NADP(+)) 1, cytosolic
202412_s_at	4.6e-14	9.02e-16	-9.54055	25.425	-1.47898	USP1	ubiquitin specific peptidase 1
214879_x_at	4.61e-14	9.05e-16	-9.53987	25.4216	-1.22783	USF2	upstream transcription factor 2, c-fos interacting
221984_s_at	4.62e-14	9.07e-16	9.53948	25.4196	0.647325	FAM134A	family with sequence similarity 134 member A
200905_x_at	4.62e-14	9.08e-16	-9.53932	25.4189	-1.23592	HLA-E	major histocompatibility complex, class I, E
227124_at	4.64e-14	9.13e-16	9.53821	25.4133	1.14288	SMIM13	small integral membrane protein 13
238554_at	4.65e-14	9.17e-16	9.5374	25.4093	1.42555	CYB5B	cytochrome b5 type B
224752_at	4.66e-14	9.2e-16	-9.5367	25.4058	-0.94002	LOC101930655///C7orf73	uncharacterized LOC101930655///chromosome 7 open reading frame 73
231438_x_at	4.66e-14	9.2e-16	9.53659	25.4052	1.89014	CDH8	cadherin 8
227702_at	4.66e-14	9.21e-16	9.53647	25.4046	3.08636	CYP4X1	cytochrome P450 family 4 subfamily X member 1
238454_at	4.67e-14	9.24e-16	9.53587	25.4016	1.73456	ZNF540	zinc finger protein 540
208820_at	4.68e-14	9.26e-16	9.53534	25.399	0.977854	PTK2	protein tyrosine kinase 2
214727_at	4.7e-14	9.31e-16	-9.53438	25.3942	-1.36987	BRCA2	BRCA2, DNA repair associated
212930_at	4.7e-14	9.32e-16	9.53408	25.3927	2.06423	ATP2B1	ATPase plasma membrane Ca2+ transporting 1
203496_s_at	4.7e-14	9.33e-16	-9.53393	25.3919	-2.69883	MED1	mediator complex subunit 1
224906_at	4.71e-14	9.35e-16	-9.53343	25.3895	-1.45325	ANO6	anoctamin 6
218627_at	4.72e-14	9.39e-16	-9.53275	25.386	-1.31967	DRAM1	DNA damage regulated autophagy modulator 1
215267_s_at	4.77e-14	9.5e-16	9.53043	25.3745	3.95548	SLC8A2	solute carrier family 8 member A2
234947_s_at	4.8e-14	9.56e-16	9.52908	25.3678	0.935444	FAM204A	family with sequence similarity 204 member A
215314_at	4.85e-14	9.66e-16	9.527	25.3574	2.41264
214945_at	4.87e-14	9.72e-16	9.52588	25.3518	3.49266	LOC101930363///LOC101928349///LOC100507387///FAM153C///FAM153A///FAM153B	uncharacterized LOC101930363///uncharacterized LOC101928349///uncharacterized LOC100507387///family with sequence similarity 153, member C///family with sequence similarity 153 member A///family with sequence similarity 153 member B
205628_at	4.87e-14	9.73e-16	-9.52564	25.3506	-1.07401	PRIM2	primase (DNA) subunit 2
210852_s_at	4.87e-14	9.73e-16	-9.52564	25.3506	-1.29755	AASS	aminoadipate-semialdehyde synthase
242789_at	4.87e-14	9.75e-16	9.52532	25.349	3.19565	PDE1A	phosphodiesterase 1A
203645_s_at	4.89e-14	9.79e-16	-9.52443	25.3446	-3.23386	CD163	CD163 molecule
226086_at	4.91e-14	9.84e-16	9.52345	25.3397	3.43696	SYT13	synaptotagmin 13
218388_at	4.95e-14	9.93e-16	-9.52153	25.3301	-1.10682	PGLS	6-phosphogluconolactonase
230892_at	4.96e-14	9.96e-16	-9.52101	25.3275	-1.44194
219770_at	4.98e-14	1e-15	9.52001	25.3225	0.719133	GTDC1	glycosyltransferase like domain containing 1
201590_x_at	5.01e-14	1.01e-15	-9.5185	25.315	-2.43553	ANXA2	annexin A2
211056_s_at	5.03e-14	1.01e-15	9.51784	25.3117	2.351	SRD5A1	steroid 5 alpha-reductase 1
207169_x_at	5.04e-14	1.02e-15	-9.51704	25.3077	-1.21031	MIR4640///DDR1	microRNA 4640///discoidin domain receptor tyrosine kinase 1
239357_at	5.05e-14	1.02e-15	9.51648	25.3049	4.22458	ATP2B2	ATPase plasma membrane Ca2+ transporting 2
221696_s_at	5.05e-14	1.02e-15	9.51624	25.3037	1.97253	STYK1	serine/threonine/tyrosine kinase 1
204134_at	5.14e-14	1.04e-15	9.51272	25.2861	2.69546	PDE2A	phosphodiesterase 2A
217764_s_at	5.15e-14	1.04e-15	-9.51214	25.2832	-1.00794	RAB31	RAB31, member RAS oncogene family
236081_at	5.16e-14	1.04e-15	9.51168	25.281	4.00076	SNCA	synuclein alpha
200897_s_at	5.18e-14	1.05e-15	-9.51076	25.2764	-1.40982	PALLD	palladin, cytoskeletal associated protein
210983_s_at	5.18e-14	1.05e-15	-9.51032	25.2742	-1.81712	MCM7	minichromosome maintenance complex component 7
201367_s_at	5.18e-14	1.05e-15	-9.51027	25.2739	-1.953	ZFP36L2	ZFP36 ring finger protein like 2
226794_at	5.18e-14	1.05e-15	9.5102	25.2736	1.48974	STXBP5	syntaxin binding protein 5
201299_s_at	5.18e-14	1.05e-15	-9.50995	25.2723	-1.27524	MOB1A	MOB kinase activator 1A
230303_at	5.2e-14	1.06e-15	9.509	25.2676	3.9436	SYNPR	synaptoporin
210495_x_at	5.24e-14	1.07e-15	-9.50715	25.2584	-2.22452	FN1	fibronectin 1
216915_s_at	5.24e-14	1.07e-15	-9.50707	25.258	-2.31695	PTPN12	protein tyrosine phosphatase, non-receptor type 12
213730_x_at	5.24e-14	1.07e-15	-9.50699	25.2576	-1.36503	TCF3	transcription factor 3
228579_at	5.24e-14	1.07e-15	9.50674	25.2563	1.90239	KCNQ3	potassium voltage-gated channel subfamily Q member 3
215321_at	5.25e-14	1.07e-15	9.50632	25.2542	2.01651	RUNDC3B	RUN domain containing 3B
213034_at	5.26e-14	1.08e-15	9.50563	25.2508	1.27433	SIK3	SIK family kinase 3
229858_at	5.27e-14	1.08e-15	-9.50516	25.2484	-1.17535
228140_s_at	5.31e-14	1.09e-15	9.50353	25.2403	2.68389	PPP2R2C	protein phosphatase 2 regulatory subunit Bgamma
34187_at	5.31e-14	1.09e-15	-9.50324	25.2389	-1.19169	RBMS2	RNA binding motif single stranded interacting protein 2
202935_s_at	5.36e-14	1.1e-15	-9.50142	25.2298	-1.83612	SOX9	SRY-box 9
226010_at	5.47e-14	1.12e-15	9.49726	25.209	1.08071	SLC25A23	solute carrier family 25 member 23
219697_at	5.47e-14	1.12e-15	9.49706	25.208	2.06193	HS3ST2	heparan sulfate-glucosamine 3-sulfotransferase 2
235227_at	5.53e-14	1.14e-15	9.4947	25.1962	2.80908	STXBP5	syntaxin binding protein 5
223403_s_at	5.54e-14	1.14e-15	-9.49411	25.1933	-0.982789	POLR1B	RNA polymerase I subunit B
1560116_a_at	5.57e-14	1.15e-15	-9.4929	25.1873	-1.2285	NEDD1	neural precursor cell expressed, developmentally down-regulated 1
225297_at	5.57e-14	1.15e-15	-9.49262	25.1859	-1.33307	HAUS1	HAUS augmin like complex subunit 1
233248_at	5.59e-14	1.16e-15	-9.4917	25.1813	-1.22684
226134_s_at	5.6e-14	1.16e-15	-9.49135	25.1795	-1.15924	MSI2	musashi RNA binding protein 2
200096_s_at	5.62e-14	1.16e-15	-9.49048	25.1752	-1.13038	ATP6V0E1	ATPase H+ transporting V0 subunit e1
200652_at	5.64e-14	1.17e-15	-9.48945	25.17	-1.03939	SSR2	signal sequence receptor subunit 2
224564_s_at	5.64e-14	1.17e-15	9.4893	25.1693	0.925177	RTN3	reticulon 3
210514_x_at	5.66e-14	1.17e-15	-9.4885	25.1653	-1.68294	HLA-G	major histocompatibility complex, class I, G
205651_x_at	5.68e-14	1.18e-15	9.48757	25.1607	2.74077	RAPGEF4	Rap guanine nucleotide exchange factor 4
228297_at	5.69e-14	1.18e-15	-9.487	25.1578	-1.57202	CNN3	calponin 3
200698_at	5.71e-14	1.19e-15	-9.48631	25.1544	-1.29141	KDELR2	KDEL endoplasmic reticulum protein retention receptor 2
224130_s_at	5.71e-14	1.19e-15	-9.48597	25.1527	-0.855482	SRA1	steroid receptor RNA activator 1
201845_s_at	5.77e-14	1.2e-15	9.48361	25.1409	1.01641	RYBP	RING1 and YY1 binding protein
226463_at	5.85e-14	1.22e-15	9.48058	25.1258	1.25527	ATP6V1C1	ATPase H+ transporting V1 subunit C1
203224_at	5.85e-14	1.22e-15	9.48057	25.1258	0.974927	RFK	riboflavin kinase
231969_at	5.92e-14	1.24e-15	9.47809	25.1134	1.91829	STOX2	storkhead box 2
49111_at	5.92e-14	1.24e-15	9.47787	25.1123	1.94462	ARRB1	arrestin beta 1
228857_at	5.93e-14	1.24e-15	9.47739	25.1099	1.10384	GNL1	G protein nucleolar 1 (putative)
238635_at	5.93e-14	1.24e-15	-9.47722	25.1091	-1.35464	TMEM267	transmembrane protein 267
229447_x_at	5.97e-14	1.25e-15	-9.47575	25.1017	-0.722829	NBPF10///NBPF8///NBPF11	neuroblastoma breakpoint family member 10///neuroblastoma breakpoint family member 8///neuroblastoma breakpoint family member 11
211776_s_at	5.99e-14	1.26e-15	9.47492	25.0976	2.27361	EPB41L3	erythrocyte membrane protein band 4,1 like 3
209539_at	6e-14	1.26e-15	-9.47461	25.096	-1.19783	ARHGEF6	Rac/Cdc42 guanine nucleotide exchange factor 6
219365_s_at	6.01e-14	1.26e-15	9.47396	25.0928	2.2203	CAMKV	CaM kinase like vesicle associated
229084_at	6.05e-14	1.27e-15	9.47241	25.085	2.90939	CNTN4	contactin 4
225313_at	6.06e-14	1.28e-15	9.47207	25.0834	1.1346	FAM217B	family with sequence similarity 217 member B
203497_at	6.09e-14	1.29e-15	-9.47059	25.076	-0.836226	MED1	mediator complex subunit 1
238346_s_at	6.09e-14	1.29e-15	-9.47057	25.0759	-1.15441	TGS1	trimethylguanosine synthase 1
225332_at	6.09e-14	1.29e-15	9.47038	25.075	1.54239	OIP5-AS1	OIP5 antisense RNA 1
213280_at	6.09e-14	1.29e-15	9.47033	25.0747	2.77533	RAP1GAP2	RAP1 GTPase activating protein 2
225656_at	6.09e-14	1.29e-15	-9.47025	25.0743	-1.19633	EFHC1	EF-hand domain containing 1
214430_at	6.09e-14	1.29e-15	-9.47005	25.0733	-0.959132	GLA	galactosidase alpha
205489_at	6.13e-14	1.3e-15	9.46862	25.0662	3.30111	CRYM	crystallin mu
1569898_a_at	6.13e-14	1.3e-15	-9.46839	25.065	-1.76283	PAXIP1-AS2	PAXIP1 antisense RNA 2
206364_at	6.15e-14	1.31e-15	-9.4677	25.0616	-2.4997	KIF14	kinesin family member 14
213925_at	6.15e-14	1.31e-15	9.46735	25.0598	2.54349	STUM	stum, mechanosensory transduction mediator homolog
200700_s_at	6.16e-14	1.31e-15	-9.46699	25.058	-1.42643	KDELR2	KDEL endoplasmic reticulum protein retention receptor 2
224356_x_at	6.16e-14	1.31e-15	-9.4669	25.0576	-2.78328	MS4A6A	membrane spanning 4-domains A6A
213408_s_at	6.28e-14	1.34e-15	9.46289	25.0376	1.40268	PI4KAP1///PI4KAP2///PI4KA	phosphatidylinositol 4-kinase alpha pseudogene 1///phosphatidylinositol 4-kinase alpha pseudogene 2///phosphatidylinositol 4-kinase alpha
202748_at	6.3e-14	1.34e-15	-9.46208	25.0335	-2.21364	GBP2	guanylate binding protein 2
218682_s_at	6.31e-14	1.35e-15	9.46162	25.0313	0.584929	SLC4A1AP	solute carrier family 4 member 1 adaptor protein
226314_at	6.31e-14	1.35e-15	-9.46128	25.0296	-1.24778	CHST14	carbohydrate sulfotransferase 14
229770_at	6.35e-14	1.36e-15	9.45997	25.023	3.77712	GLT1D1	glycosyltransferase 1 domain containing 1
204723_at	6.4e-14	1.37e-15	9.45821	25.0143	3.34073	SCN3B	sodium voltage-gated channel beta subunit 3
235960_at	6.49e-14	1.39e-15	9.45531	24.9998	1.08697	FXR1	FMR1 autosomal homolog 1
205434_s_at	6.49e-14	1.39e-15	9.45515	24.999	1.15281	AAK1	AP2 associated kinase 1
230165_at	6.51e-14	1.4e-15	-9.45438	24.9951	-1.44032	SGO2	shugoshin 2
230255_at	6.51e-14	1.4e-15	9.45431	24.9948	4.1672	GABRD	gamma-aminobutyric acid type A receptor delta subunit
202872_at	6.51e-14	1.4e-15	9.45414	24.9939	0.970513	ATP6V1C1	ATPase H+ transporting V1 subunit C1
1557203_at	6.52e-14	1.4e-15	9.45345	24.9905	1.34402	PABPC1L2B///PABPC1L2A	poly(A) binding protein cytoplasmic 1 like 2B///poly(A) binding protein cytoplasmic 1 like 2A
224786_at	6.54e-14	1.41e-15	9.45267	24.9866	1.01298	SCOC	short coiled-coil protein
213278_at	6.58e-14	1.42e-15	9.4513	24.9798	1.02579	MTMR9	myotubularin related protein 9
229267_at	6.58e-14	1.42e-15	9.45127	24.9796	0.797297	LOC730268///ANAPC1	anaphase-promoting complex subunit 1-like///anaphase promoting complex subunit 1
211744_s_at	6.6e-14	1.43e-15	-9.45042	24.9754	-1.5221	CD58	CD58 molecule
202951_at	6.6e-14	1.43e-15	-9.45025	24.9745	-1.28152	STK38	serine/threonine kinase 38
206436_at	6.6e-14	1.43e-15	9.45023	24.9744	1.86425	MPPED1	metallophosphoesterase domain containing 1
1552303_a_at	6.68e-14	1.45e-15	-9.44768	24.9617	-1.15249	TMEM106A	transmembrane protein 106A
237393_at	6.68e-14	1.45e-15	9.4475	24.9608	1.18673	TPBGL	trophoblast glycoprotein-like
221221_s_at	6.69e-14	1.45e-15	9.44712	24.9589	1.88321	KLHL3	kelch like family member 3
213612_x_at	6.69e-14	1.45e-15	-9.4468	24.9573	-0.737397	NBPF20///NBPF10///NBPF8///NBPF9///NBPF15///NBPF12///NBPF14	neuroblastoma breakpoint family member 20///neuroblastoma breakpoint family member 10///neuroblastoma breakpoint family member 8///neuroblastoma breakpoint family member 9///neuroblastoma breakpoint family member 15///neuroblastoma breakpoint family member 12///neuroblastoma breakpoint family member 14
221086_s_at	6.72e-14	1.46e-15	9.44576	24.9521	3.5319	FEZF2	FEZ family zinc finger 2
212664_at	6.73e-14	1.46e-15	9.4453	24.9499	2.86754	TUBB4A	tubulin beta 4A class IVa
201418_s_at	6.73e-14	1.46e-15	-9.44518	24.9492	-2.92275	SOX4	SRY-box 4
227830_at	6.73e-14	1.47e-15	9.44486	24.9477	3.2689	GABRB3	gamma-aminobutyric acid type A receptor beta3 subunit
210781_x_at	6.75e-14	1.47e-15	9.44436	24.9452	3.70305	GRIN1	glutamate ionotropic receptor NMDA type subunit 1
1555600_s_at	6.78e-14	1.48e-15	-9.44335	24.9401	-3.33235	APOL4	apolipoprotein L4
208924_at	6.78e-14	1.48e-15	9.44315	24.9391	0.789164	RNF11	ring finger protein 11
1557073_s_at	6.82e-14	1.49e-15	9.4416	24.9314	1.19686	TTBK2	tau tubulin kinase 2
223651_x_at	6.84e-14	1.5e-15	9.44101	24.9284	0.567351	CDC23	cell division cycle 23
223220_s_at	6.94e-14	1.52e-15	-9.438	24.9134	-1.40516	PARP9	poly(ADP-ribose) polymerase family member 9
229385_s_at	6.95e-14	1.52e-15	9.43755	24.9112	1.30743	TINCR	tissue differentiation-inducing non-protein coding RNA
223425_at	6.99e-14	1.53e-15	-9.43624	24.9047	-0.958771	RAVER1	ribonucleoprotein, PTB binding 1
230962_at	7.06e-14	1.55e-15	9.43404	24.8937	2.04074	DCLK1	doublecortin like kinase 1
223672_at	7.07e-14	1.55e-15	9.43366	24.8918	2.13427	SGIP1	SH3 domain GRB2 like endophilin interacting protein 1
235572_at	7.15e-14	1.57e-15	-9.43126	24.8798	-2.67548	SPC24	SPC24, NDC80 kinetochore complex component
225446_at	7.18e-14	1.58e-15	9.43034	24.8752	1.56712	BRWD1	bromodomain and WD repeat domain containing 1
40472_at	7.25e-14	1.6e-15	9.4282	24.8646	2.14618	LPCAT4	lysophosphatidylcholine acyltransferase 4
203158_s_at	7.26e-14	1.6e-15	9.42784	24.8628	1.70629	GLS	glutaminase
212820_at	7.3e-14	1.61e-15	9.42663	24.8568	1.05963	DMXL2	Dmx like 2
240095_at	7.36e-14	1.62e-15	9.42478	24.8475	1.07155
208743_s_at	7.4e-14	1.63e-15	9.42345	24.8409	0.915991	YWHAB	tyrosine 3-monooxygenase/tryptophan 5-monooxygenase activation protein beta
236831_at	7.45e-14	1.65e-15	-9.42198	24.8336	-1.58402	CCDC50	coiled-coil domain containing 50
200623_s_at	7.53e-14	1.67e-15	9.41966	24.822	1.6366	CALM3///CALM2///CALM1	calmodulin 3///calmodulin 2///calmodulin 1
227412_at	7.54e-14	1.67e-15	9.41931	24.8202	1.31649	PPP1R3E	protein phosphatase 1 regulatory subunit 3E
230820_at	7.56e-14	1.68e-15	-9.41852	24.8163	-1.20433	SMURF2	SMAD specific E3 ubiquitin protein ligase 2
217286_s_at	7.61e-14	1.69e-15	9.4171	24.8092	1.48116	NDRG3	NDRG family member 3
219507_at	7.64e-14	1.69e-15	-9.41632	24.8053	-0.965794	RSRC1	arginine and serine rich coiled-coil 1
204720_s_at	7.66e-14	1.7e-15	9.41559	24.8017	2.56287	DNAJC6	DnaJ heat shock protein family (Hsp40) member C6
217280_x_at	7.74e-14	1.72e-15	9.41329	24.7902	1.49556	GABRA5	gamma-aminobutyric acid type A receptor alpha5 subunit
210978_s_at	7.82e-14	1.74e-15	-9.41108	24.7792	-2.10879	TAGLN2	transgelin 2
212217_at	7.82e-14	1.74e-15	9.4109	24.7783	1.45807	PREPL	prolyl endopeptidase-like
234130_at	7.82e-14	1.74e-15	9.41079	24.7777	2.84559	LDB3	LIM domain binding 3
206690_at	7.86e-14	1.75e-15	9.40959	24.7718	3.13767	ASIC2	acid sensing ion channel subunit 2
210427_x_at	7.87e-14	1.76e-15	-9.40935	24.7706	-2.42749	ANXA2	annexin A2
207808_s_at	7.98e-14	1.78e-15	-9.40635	24.7556	-2.21665	PROS1	protein S (alpha)
205006_s_at	7.99e-14	1.79e-15	9.40594	24.7536	1.0124	NMT2	N-myristoyltransferase 2
238862_at	8.04e-14	1.8e-15	9.4045	24.7464	2.12995	MFSD4A	major facilitator superfamily domain containing 4A
218629_at	8.04e-14	1.8e-15	-9.40432	24.7455	-1.52683	SMO	smoothened, frizzled class receptor
240005_at	8.05e-14	1.8e-15	9.40397	24.7437	2.09088	LARP4B	La ribonucleoprotein domain family member 4B
215785_s_at	8.05e-14	1.81e-15	9.4038	24.7429	2.02486	CYFIP2	cytoplasmic FMR1 interacting protein 2
203817_at	8.05e-14	1.81e-15	9.4037	24.7424	2.07812	GUCY1B3	guanylate cyclase 1 soluble subunit beta
212686_at	8.06e-14	1.81e-15	9.40319	24.7398	2.43518	PPM1H	protein phosphatase, Mg2+/Mn2+ dependent 1H
221766_s_at	8.1e-14	1.82e-15	-9.40197	24.7338	-2.50683	FAM46A	family with sequence similarity 46 member A
205996_s_at	8.1e-14	1.82e-15	-9.40195	24.7337	-1.11603	AK2	adenylate kinase 2
221436_s_at	8.22e-14	1.85e-15	-9.39897	24.7188	-2.66547	CDCA3	cell division cycle associated 3
221591_s_at	8.22e-14	1.85e-15	-9.39862	24.7171	-2.31019	FAM64A	family with sequence similarity 64 member A
1568795_at	8.22e-14	1.85e-15	-9.3986	24.717	-2.86838	LOC105373495	uncharacterized LOC105373495
242828_at	8.22e-14	1.86e-15	-9.39847	24.7163	-1.53498	FIGN	fidgetin, microtubule severing factor
212308_at	8.23e-14	1.86e-15	9.39796	24.7138	1.46108	CLASP2	cytoplasmic linker associated protein 2
221771_s_at	8.3e-14	1.88e-15	9.39624	24.7052	0.903883	MPHOSPH8	M-phase phosphoprotein 8
212441_at	8.37e-14	1.9e-15	9.39428	24.6954	0.86532	KIAA0232	KIAA0232
205443_at	8.42e-14	1.91e-15	-9.3931	24.6896	-1.34253	SNAPC1	small nuclear RNA activating complex polypeptide 1
216903_s_at	8.43e-14	1.91e-15	9.39275	24.6878	0.874164	MICU1	mitochondrial calcium uptake 1
221515_s_at	8.52e-14	1.93e-15	9.39034	24.6758	0.80633	LCMT1	leucine carboxyl methyltransferase 1
1559500_at	8.53e-14	1.94e-15	-9.39008	24.6745	-1.56937	VPS8	VPS8, CORVET complex subunit
201679_at	8.54e-14	1.94e-15	-9.38974	24.6728	-1.24263	SRRT	serrate, RNA effector molecule
208689_s_at	8.61e-14	1.96e-15	-9.38794	24.6638	-1.22732	RPN2	ribophorin II
200978_at	8.61e-14	1.96e-15	9.38775	24.6629	1.26478	MDH1	malate dehydrogenase 1
200783_s_at	8.68e-14	1.98e-15	9.38589	24.6536	1.25835	STMN1	stathmin 1
211616_s_at	8.7e-14	1.98e-15	9.38524	24.6504	2.53328	HTR2A	5-hydroxytryptamine receptor 2A
235486_at	8.75e-14	2e-15	9.384	24.6442	2.18475	KIAA1549L	KIAA1549 like
228841_at	8.75e-14	2e-15	9.38397	24.644	0.859233	LYRM7	LYR motif containing 7
226198_at	8.76e-14	2e-15	9.38352	24.6418	0.957679	TOM1L2	target of myb1 like 2 membrane trafficking protein
227448_at	8.88e-14	2.03e-15	9.38078	24.6281	1.41129	ARGLU1	arginine and glutamate rich 1
233220_at	8.96e-14	2.05e-15	9.37882	24.6183	2.40119	GRIN3A	glutamate ionotropic receptor NMDA type subunit 3A
202854_at	8.97e-14	2.06e-15	9.37832	24.6159	1.67448	HPRT1	hypoxanthine phosphoribosyltransferase 1
203020_at	8.97e-14	2.06e-15	9.37831	24.6158	1.24105	RABGAP1L	RAB GTPase activating protein 1 like
239022_at	8.98e-14	2.06e-15	-9.3778	24.6133	-1.90473
200869_at	9.04e-14	2.07e-15	-9.37646	24.6066	-1.38727	SNORA68///RPL18A	small nucleolar RNA, H/ACA box 68///ribosomal protein L18a
211911_x_at	9.1e-14	2.09e-15	-9.3748	24.5983	-1.84283	HLA-B	major histocompatibility complex, class I, B
213668_s_at	9.12e-14	2.1e-15	-9.37423	24.5955	-3.93986	SOX4	SRY-box 4
217908_s_at	9.18e-14	2.11e-15	9.37286	24.5887	1.08428	DCAF6	DDB1 and CUL4 associated factor 6
212757_s_at	9.24e-14	2.13e-15	9.37136	24.5812	1.55442	CAMK2G	calcium/calmodulin dependent protein kinase II gamma
236635_at	9.25e-14	2.13e-15	9.37103	24.5795	0.962786	ZNF667	zinc finger protein 667
1553955_at	9.27e-14	2.14e-15	9.3705	24.5769	0.863646	PPP1R21	protein phosphatase 1 regulatory subunit 21
212688_at	9.36e-14	2.16e-15	9.36838	24.5663	1.07395	PIK3CB	phosphatidylinositol-4,5-bisphosphate 3-kinase catalytic subunit beta
223590_at	9.36e-14	2.16e-15	-9.36827	24.5658	-1.01397	ZNF700	zinc finger protein 700
223047_at	9.37e-14	2.17e-15	-9.36785	24.5637	-1.17417	CMTM6	CKLF like MARVEL transmembrane domain containing 6
231986_at	9.43e-14	2.18e-15	9.3664	24.5564	2.56398	RIMS1	regulating synaptic membrane exocytosis 1
222553_x_at	9.44e-14	2.19e-15	9.36611	24.555	1.33492	OXR1	oxidation resistance 1
212641_at	9.54e-14	2.21e-15	9.36379	24.5434	1.4176	HIVEP2	human immunodeficiency virus type I enhancer binding protein 2
218593_at	9.61e-14	2.23e-15	-9.3623	24.536	-1.26269	RBM28	RNA binding motif protein 28
212453_at	9.64e-14	2.24e-15	9.36158	24.5324	0.898817	KIF1BP	KIF1 binding protein
1555728_a_at	9.67e-14	2.25e-15	-9.36063	24.5277	-2.10797	MS4A4A	membrane spanning 4-domains A4A
226030_at	9.67e-14	2.25e-15	9.36058	24.5274	1.50685	ACADSB	acyl-CoA dehydrogenase, short/branched chain
1560865_a_at	9.71e-14	2.26e-15	9.35952	24.5222	2.18303
226103_at	9.72e-14	2.26e-15	-9.35917	24.5204	-2.15375	NEXN	nexilin F-actin binding protein
221914_at	9.75e-14	2.27e-15	9.35833	24.5162	3.22108	SYN1	synapsin I
1564208_x_at	9.75e-14	2.28e-15	9.35826	24.5159	2.59702	LINC00957	long intergenic non-protein coding RNA 957
227628_at	9.75e-14	2.28e-15	-9.35825	24.5158	-2.46168	GPX8	glutathione peroxidase 8 (putative)
214855_s_at	9.76e-14	2.28e-15	9.35774	24.5133	0.917457	RALGAPA1///RALGAPA1P1	Ral GTPase activating protein catalytic alpha subunit 1///Ral GTPase activating protein catalytic alpha subunit 1 pseudogene 1
216538_at	9.82e-14	2.3e-15	-9.35649	24.507	-0.956959
214157_at	9.92e-14	2.32e-15	9.35427	24.496	2.00765	GNAS	GNAS complex locus
213666_at	1e-13	2.35e-15	9.3523	24.4862	1.55137	2006-09-01	septin 6
208779_x_at	1.01e-13	2.36e-15	-9.35107	24.48	-1.12828	MIR4640///DDR1	microRNA 4640///discoidin domain receptor tyrosine kinase 1
202422_s_at	1.01e-13	2.37e-15	9.35034	24.4764	1.19615	ACSL4	acyl-CoA synthetase long-chain family member 4
228027_at	1.01e-13	2.37e-15	9.35019	24.4756	1.45514	ARMCX5-GPRASP2///GPRASP2	ARMCX5-GPRASP2 readthrough///G protein-coupled receptor associated sorting protein 2
241734_at	1.01e-13	2.37e-15	-9.35008	24.4751	-0.989471	SRFBP1	serum response factor binding protein 1
206972_s_at	1.01e-13	2.38e-15	-9.3491	24.4702	-2.19286	GPR161	G protein-coupled receptor 161
242907_at	1.01e-13	2.39e-15	-9.34883	24.4688	-2.642	GBP2	guanylate binding protein 2
206196_s_at	1.01e-13	2.39e-15	9.34882	24.4688	3.13606	RUNDC3A	RUN domain containing 3A
211329_x_at	1.02e-13	2.41e-15	-9.34655	24.4575	-2.08618	HFE	hemochromatosis
238100_at	1.03e-13	2.43e-15	9.3456	24.4528	3.47717	AAK1	AP2 associated kinase 1
208795_s_at	1.03e-13	2.43e-15	-9.34535	24.4515	-1.22162	MCM7	minichromosome maintenance complex component 7
215149_at	1.04e-13	2.45e-15	9.34376	24.4436	2.14743	AJAP1	adherens junctions associated protein 1
219150_s_at	1.04e-13	2.46e-15	9.3431	24.4403	2.1029	ADAP1	ArfGAP with dual PH domains 1
60471_at	1.05e-13	2.48e-15	-9.34121	24.4309	-1.3481	RIN3	Ras and Rab interactor 3
204146_at	1.05e-13	2.48e-15	-9.34093	24.4295	-2.17913	RAD51AP1	RAD51 associated protein 1
1554547_at	1.05e-13	2.5e-15	9.33998	24.4247	1.96038	FAM13C	family with sequence similarity 13 member C
209794_at	1.06e-13	2.5e-15	9.33944	24.4221	1.36661	SRGAP3	SLIT-ROBO Rho GTPase activating protein 3
205635_at	1.06e-13	2.52e-15	9.33807	24.4152	2.79432	KALRN	kalirin, RhoGEF kinase
205352_at	1.07e-13	2.53e-15	9.33699	24.4099	3.35777	SERPINI1	serpin family I member 1
221798_x_at	1.07e-13	2.54e-15	-9.33683	24.4091	-0.867373
238017_at	1.07e-13	2.54e-15	9.33648	24.4073	2.30853	SDR16C5	short chain dehydrogenase/reductase family 16C, member 5
202239_at	1.08e-13	2.56e-15	-9.33471	24.3985	-0.82101	PARP4	poly(ADP-ribose) polymerase family member 4
212041_at	1.08e-13	2.57e-15	9.33422	24.396	0.896055	ATP6V0D1	ATPase H+ transporting V0 subunit d1
228108_at	1.1e-13	2.61e-15	9.33113	24.3807	1.71398	PPM1L	protein phosphatase, Mg2+/Mn2+ dependent 1L
225237_s_at	1.1e-13	2.61e-15	-9.33085	24.3793	-1.18639	MSI2	musashi RNA binding protein 2
208932_at	1.1e-13	2.63e-15	-9.32955	24.3728	-2.09274	PPP4C	protein phosphatase 4 catalytic subunit
1554334_a_at	1.11e-13	2.65e-15	9.32845	24.3673	1.66505	DNAJA4	DnaJ heat shock protein family (Hsp40) member A4
1554153_a_at	1.11e-13	2.65e-15	-9.32795	24.3648	-0.719084	PHF21A	PHD finger protein 21A
219821_s_at	1.12e-13	2.67e-15	9.32657	24.3579	1.61306	GFOD1	glucose-fructose oxidoreductase domain containing 1
219772_s_at	1.12e-13	2.67e-15	9.32657	24.3579	3.11492	SMPX	small muscle protein, X-linked
206017_at	1.12e-13	2.69e-15	9.3254	24.3521	2.73882	KIAA0319	KIAA0319
235615_at	1.12e-13	2.69e-15	-9.32535	24.3518	-1.08431	PGGT1B	protein geranylgeranyltransferase type I subunit beta
201290_at	1.13e-13	2.71e-15	-9.32344	24.3423	-1.10536	SEC11A	SEC11 homolog A, signal peptidase complex subunit
236331_at	1.15e-13	2.77e-15	9.31925	24.3214	2.95322	CDKL2	cyclin dependent kinase like 2
200956_s_at	1.16e-13	2.78e-15	-9.31868	24.3186	-1.01885	SSRP1	structure specific recognition protein 1
202260_s_at	1.16e-13	2.8e-15	9.3173	24.3117	2.24506	STXBP1	syntaxin binding protein 1
228185_at	1.18e-13	2.85e-15	9.31374	24.294	1.40559	ZNF25	zinc finger protein 25
212923_s_at	1.19e-13	2.86e-15	-9.31325	24.2915	-1.39588	PXDC1	PX domain containing 1
215049_x_at	1.19e-13	2.86e-15	-9.31307	24.2906	-3.28466	CD163	CD163 molecule
204840_s_at	1.19e-13	2.86e-15	-9.31306	24.2906	-1.82632	EEA1	early endosome antigen 1
200954_at	1.19e-13	2.86e-15	9.31286	24.2896	0.809119	ATP6V0C	ATPase H+ transporting V0 subunit c
202270_at	1.19e-13	2.88e-15	-9.31207	24.2857	-2.47476	GBP1	guanylate binding protein 1
235709_at	1.2e-13	2.9e-15	-9.31041	24.2774	-3.09938	GAS2L3	growth arrest specific 2 like 3
226675_s_at	1.2e-13	2.9e-15	-9.31029	24.2768	-2.07167	MALAT1	metastasis associated lung adenocarcinoma transcript 1 (non-protein coding)
201591_s_at	1.2e-13	2.91e-15	9.30965	24.2736	0.927588	NISCH	nischarin
243830_at	1.22e-13	2.97e-15	-9.30552	24.253	-2.09859
241940_at	1.22e-13	2.98e-15	-9.30538	24.2523	-1.25315
209669_s_at	1.22e-13	2.98e-15	-9.30536	24.2522	-1.31947	SERBP1	SERPINE1 mRNA binding protein 1
228252_at	1.22e-13	2.98e-15	-9.30534	24.2521	-1.13371	PIF1	PIF1 5'-to-3' DNA helicase
227512_at	1.23e-13	2.98e-15	-9.30479	24.2494	-1.70581	MEX3A	mex-3 RNA binding family member A
218824_at	1.23e-13	2.99e-15	9.30472	24.249	1.51862	PNMAL1	paraneoplastic Ma antigen family like 1
243542_at	1.24e-13	3.01e-15	9.30307	24.2408	1.57662	PREPL	prolyl endopeptidase-like
219626_at	1.24e-13	3.01e-15	-9.30299	24.2404	-0.704222	MAP7D3	MAP7 domain containing 3
200781_s_at	1.24e-13	3.03e-15	-9.30207	24.2358	-1.04242	RPS15A	ribosomal protein S15a
228724_at	1.24e-13	3.03e-15	9.30203	24.2356	2.33119	TTLL7	tubulin tyrosine ligase like 7
212242_at	1.24e-13	3.03e-15	9.30153	24.2332	1.73061	TUBA4A	tubulin alpha 4a
215631_s_at	1.25e-13	3.06e-15	-9.29956	24.2233	-0.960539	BRMS1	breast cancer metastasis suppressor 1
226697_at	1.26e-13	3.07e-15	-9.29914	24.2212	-1.3865	FAM114A1	family with sequence similarity 114 member A1
242826_at	1.26e-13	3.07e-15	9.29897	24.2204	1.16269
204230_s_at	1.26e-13	3.08e-15	9.29877	24.2194	3.46388	SLC17A7	solute carrier family 17 member 7
201095_at	1.26e-13	3.08e-15	-9.2987	24.219	-1.24148	DAP	death associated protein
225351_at	1.26e-13	3.08e-15	9.29851	24.2181	0.675315	FAM45A///FAM45BP	family with sequence similarity 45 member A///family with sequence similarity 45, member A pseudogene
227144_at	1.26e-13	3.09e-15	9.29792	24.2151	1.40482	KIAA0930	KIAA0930
223510_at	1.26e-13	3.1e-15	-9.29758	24.2135	-1.18903	NRP2	neuropilin 2
1566948_at	1.26e-13	3.11e-15	9.29667	24.2089	3.37484
210568_s_at	1.27e-13	3.11e-15	-9.29643	24.2077	-1.11713	RECQL	RecQ like helicase
205737_at	1.27e-13	3.12e-15	9.29623	24.2067	2.99918	KCNQ2	potassium voltage-gated channel subfamily Q member 2
207157_s_at	1.27e-13	3.12e-15	-9.29604	24.2058	-1.13879	GNG5	G protein subunit gamma 5
238061_at	1.27e-13	3.13e-15	9.29535	24.2023	4.65166	LGI3	leucine rich repeat LGI family member 3
240510_at	1.28e-13	3.15e-15	-9.2941	24.1961	-1.74288	NBN	nibrin
225592_at	1.28e-13	3.17e-15	-9.29267	24.189	-1.03105	NRM	nurim (nuclear envelope membrane protein)
203420_at	1.29e-13	3.18e-15	9.29246	24.1879	0.559272	FAM8A1	family with sequence similarity 8 member A1
229657_at	1.3e-13	3.21e-15	9.29058	24.1786	2.13279	THRB	thyroid hormone receptor beta
227062_at	1.3e-13	3.22e-15	-9.28979	24.1746	-2.54134	MIR612///NEAT1	microRNA 612///nuclear paraspeckle assembly transcript 1 (non-protein coding)
1560648_s_at	1.3e-13	3.22e-15	9.28959	24.1737	2.53083	TSPYL1	TSPY like 1
1558620_at	1.31e-13	3.24e-15	-9.2884	24.1677	-1.08563	ZNF621	zinc finger protein 621
209642_at	1.32e-13	3.27e-15	-9.28686	24.16	-3.04394	BUB1	BUB1 mitotic checkpoint serine/threonine kinase
200880_at	1.32e-13	3.27e-15	9.28685	24.16	0.871626	DNAJA1	DnaJ heat shock protein family (Hsp40) member A1
221780_s_at	1.32e-13	3.28e-15	-9.286	24.1558	-0.748591	DDX27	DEAD-box helicase 27
204793_at	1.33e-13	3.3e-15	9.28524	24.1519	2.04649	GPRASP1	G protein-coupled receptor associated sorting protein 1
227283_at	1.33e-13	3.31e-15	9.28445	24.148	0.959595	EFR3B	EFR3 homolog B
209069_s_at	1.33e-13	3.32e-15	-9.28377	24.1446	-0.972521	MIR4738///H3F3B///H3F3A	microRNA 4738///H3 histone, family 3B///H3 histone, family 3A
200968_s_at	1.34e-13	3.33e-15	-9.28295	24.1405	-1.32953	PPIB	peptidylprolyl isomerase B
206432_at	1.36e-13	3.38e-15	-9.28005	24.1261	-2.64415	HAS2	hyaluronan synthase 2
234317_s_at	1.36e-13	3.39e-15	9.27969	24.1243	1.61934	STOX2	storkhead box 2
204258_at	1.37e-13	3.41e-15	-9.27839	24.1179	-1.0158	CHD1	chromodomain helicase DNA binding protein 1
218585_s_at	1.38e-13	3.46e-15	-9.2756	24.104	-2.77669	DTL	denticleless E3 ubiquitin protein ligase homolog
244660_at	1.39e-13	3.47e-15	9.27526	24.1022	1.39171	ELAVL1	ELAV like RNA binding protein 1
203243_s_at	1.39e-13	3.47e-15	-9.27499	24.1009	-1.15703	PDLIM5	PDZ and LIM domain 5
222693_at	1.4e-13	3.5e-15	-9.2734	24.093	-2.38294	LOC101928615///FNDC3B	uncharacterized LOC101928615///fibronectin type III domain containing 3B
207643_s_at	1.4e-13	3.52e-15	-9.27246	24.0883	-1.82327	TNFRSF1A	TNF receptor superfamily member 1A
206275_s_at	1.41e-13	3.54e-15	9.27092	24.0806	2.16248	MICAL2	microtubule associated monooxygenase, calponin and LIM domain containing 2
204505_s_at	1.42e-13	3.57e-15	9.26941	24.0731	2.51462	DMTN	dematin actin binding protein
1557943_at	1.42e-13	3.58e-15	9.26911	24.0716	1.87904	CNP	2',3'-cyclic nucleotide 3' phosphodiesterase
229254_at	1.42e-13	3.58e-15	9.26905	24.0713	3.62171	MFSD4A	major facilitator superfamily domain containing 4A
204762_s_at	1.43e-13	3.59e-15	9.26855	24.0688	2.21568	GNAO1	G protein subunit alpha o1
203270_at	1.43e-13	3.6e-15	-9.26768	24.0645	-1.58197	DTYMK	deoxythymidylate kinase
240532_at	1.45e-13	3.64e-15	9.26553	24.0538	2.59623	SLC32A1	solute carrier family 32 member 1
211919_s_at	1.45e-13	3.66e-15	-9.26469	24.0496	-1.48983	CXCR4	C-X-C motif chemokine receptor 4
212197_x_at	1.45e-13	3.67e-15	9.26416	24.0469	0.751448	MPRIP	myosin phosphatase Rho interacting protein
217457_s_at	1.46e-13	3.68e-15	9.26364	24.0444	0.872752	RAP1GDS1	Rap1 GTPase-GDP dissociation stimulator 1
228835_at	1.46e-13	3.68e-15	9.26335	24.0429	1.1859
204318_s_at	1.48e-13	3.74e-15	-9.26018	24.0271	-1.89113	GTSE1	G2 and S-phase expressed 1
205348_s_at	1.48e-13	3.76e-15	9.25943	24.0234	2.5435	DYNC1I1	dynein cytoplasmic 1 intermediate chain 1
203618_at	1.49e-13	3.78e-15	9.2584	24.0182	2.20879	FAIM2	Fas apoptotic inhibitory molecule 2
231227_at	1.49e-13	3.78e-15	-9.25833	24.0179	-1.99747
202073_at	1.5e-13	3.8e-15	9.25709	24.0117	1.83231	OPTN	optineurin
214104_at	1.51e-13	3.82e-15	-9.25588	24.0057	-1.44516	GPR161	G protein-coupled receptor 161
229610_at	1.51e-13	3.83e-15	-9.25569	24.0048	-2.75942	CKAP2L	cytoskeleton associated protein 2 like
215157_x_at	1.53e-13	3.88e-15	-9.2531	23.9918	-0.857845	PABPC1	poly(A) binding protein cytoplasmic 1
228152_s_at	1.53e-13	3.89e-15	-9.25244	23.9886	-1.84178	DDX60L	DEAD-box helicase 60-like
239129_at	1.53e-13	3.9e-15	-9.25208	23.9867	-1.46693
223381_at	1.54e-13	3.93e-15	-9.25074	23.9801	-2.88346	NUF2	NUF2, NDC80 kinetochore complex component
228345_at	1.54e-13	3.94e-15	9.25011	23.977	1.14981	CHIC1	cysteine rich hydrophobic domain 1
229039_at	1.55e-13	3.95e-15	9.24961	23.9744	4.07695	SYN2	synapsin II
223604_at	1.55e-13	3.95e-15	9.24946	23.9737	1.2215	GARNL3	GTPase activating Rap/RanGAP domain like 3
234604_at	1.56e-13	3.99e-15	-9.24759	23.9644	-0.98029
211571_s_at	1.57e-13	4.02e-15	-9.24597	23.9563	-1.90828	VCAN	versican
243163_at	1.57e-13	4.02e-15	9.24588	23.9559	2.4235	HECW1	HECT, C2 and WW domain containing E3 ubiquitin protein ligase 1
226603_at	1.59e-13	4.06e-15	-9.24413	23.9472	-1.44874	SAMD9L	sterile alpha motif domain containing 9 like
233898_s_at	1.59e-13	4.06e-15	9.244	23.9465	1.14355	FGFR1OP2	FGFR1 oncogene partner 2
226397_s_at	1.59e-13	4.09e-15	9.24273	23.9402	1.84822	PHACTR1	phosphatase and actin regulator 1
237663_at	1.6e-13	4.11e-15	-9.24189	23.936	-1.29862
205914_s_at	1.61e-13	4.14e-15	9.24005	23.9269	3.49546	GRIN1	glutamate ionotropic receptor NMDA type subunit 1
225211_at	1.65e-13	4.24e-15	9.23542	23.9038	1.09168	NECTIN1	nectin cell adhesion molecule 1
213118_at	1.66e-13	4.26e-15	9.23446	23.899	1.11226	UHRF1BP1L	UHRF1 binding protein 1 like
209882_at	1.66e-13	4.27e-15	-9.23412	23.8973	-1.3333	RIT1	Ras like without CAAX 1
208921_s_at	1.67e-13	4.3e-15	-9.23267	23.8901	-1.31842	SRI	sorcin
203067_at	1.69e-13	4.35e-15	9.23051	23.8793	0.681493	PDHX	pyruvate dehydrogenase complex component X
235573_at	1.69e-13	4.35e-15	9.23045	23.879	1.1673	HSPH1	heat shock protein family H (Hsp110) member 1
204662_at	1.69e-13	4.36e-15	9.22991	23.8764	1.43484	CCP110	centriolar coiled-coil protein 110
200673_at	1.7e-13	4.4e-15	-9.22842	23.8689	-0.796637	LAPTM4A	lysosomal protein transmembrane 4 alpha
239390_at	1.7e-13	4.4e-15	9.22805	23.8671	1.24239	GTDC1	glycosyltransferase like domain containing 1
217250_s_at	1.7e-13	4.41e-15	9.2279	23.8663	2.84086	CHD5	chromodomain helicase DNA binding protein 5
226382_at	1.7e-13	4.41e-15	9.22787	23.8662	1.88852
203359_s_at	1.72e-13	4.45e-15	-9.22613	23.8575	-1.23472	GJA9-MYCBP///MYCBP	GJA9-MYCBP readthrough///MYC binding protein
236024_at	1.73e-13	4.48e-15	9.22473	23.8505	1.75557	GPM6A	glycoprotein M6A
234074_at	1.74e-13	4.5e-15	-9.22375	23.8457	-1.36554
205090_s_at	1.74e-13	4.53e-15	9.22265	23.8402	1.12382	NAGPA	N-acetylglucosamine-1-phosphodiester alpha-N-acetylglucosaminidase
228010_at	1.75e-13	4.54e-15	9.22201	23.837	3.65974	PPP2R2C	protein phosphatase 2 regulatory subunit Bgamma
207548_at	1.75e-13	4.55e-15	9.22149	23.8344	3.92057	LOC100996542///GRM7	uncharacterized LOC100996542///glutamate metabotropic receptor 7
232070_at	1.75e-13	4.56e-15	-9.22126	23.8333	-1.07119	LOC100506639	uncharacterized LOC100506639
241941_at	1.75e-13	4.57e-15	-9.22092	23.8316	-1.81983	LOC105372255	uncharacterized LOC105372255
238747_at	1.76e-13	4.59e-15	9.22002	23.8271	2.26013	CACNA1E	calcium voltage-gated channel subunit alpha1 E
218120_s_at	1.77e-13	4.61e-15	9.21923	23.8232	0.75021	HMOX2	heme oxygenase 2
225265_at	1.77e-13	4.61e-15	-9.21921	23.8231	-1.71016	RBMS1	RNA binding motif single stranded interacting protein 1
207984_s_at	1.78e-13	4.64e-15	9.21774	23.8157	1.04666	MPP2	membrane palmitoylated protein 2
201085_s_at	1.78e-13	4.66e-15	-9.21687	23.8114	-0.905127	SON	SON DNA binding protein
213009_s_at	1.79e-13	4.66e-15	9.21672	23.8107	1.07072	TRIM37	tripartite motif containing 37
201587_s_at	1.8e-13	4.72e-15	-9.21451	23.7997	-1.15608	IRAK1	interleukin 1 receptor associated kinase 1
215531_s_at	1.81e-13	4.73e-15	9.2138	23.7961	2.5932	GABRA5	gamma-aminobutyric acid type A receptor alpha5 subunit
40420_at	1.81e-13	4.75e-15	-9.21315	23.7929	-0.875829	STK10	serine/threonine kinase 10
222729_at	1.81e-13	4.75e-15	9.213	23.7921	1.71887	FBXW7	F-box and WD repeat domain containing 7
1559110_at	1.82e-13	4.77e-15	9.21221	23.7882	2.62952
225225_at	1.84e-13	4.83e-15	9.20997	23.777	1.169	OIP5-AS1	OIP5 antisense RNA 1
228641_at	1.86e-13	4.88e-15	-9.20768	23.7656	-1.29236	CARD8	caspase recruitment domain family member 8
230000_at	1.86e-13	4.88e-15	-9.2076	23.7653	-1.38141	RNF213	ring finger protein 213
219140_s_at	1.86e-13	4.89e-15	9.20736	23.764	3.80981	RBP4	retinol binding protein 4
214120_at	1.87e-13	4.91e-15	9.20654	23.7599	3.83703	RFPL1S	RFPL1 antisense RNA 1
230846_at	1.88e-13	4.95e-15	9.20488	23.7517	3.0377	AKAP5	A-kinase anchoring protein 5
203739_at	1.88e-13	4.96e-15	-9.20479	23.7512	-1.81972	ZNF217	zinc finger protein 217
223913_s_at	1.89e-13	4.97e-15	9.2041	23.7478	2.8756	MIR7-3HG	MIR7-3 host gene
212842_x_at	1.89e-13	5e-15	9.20303	23.7425	0.957575	RGPD6///RGPD8///RGPD3///RGPD4///RGPD5	RANBP2-like and GRIP domain containing 6///RANBP2-like and GRIP domain containing 8///RANBP2-like and GRIP domain containing 3///RANBP2-like and GRIP domain containing 4///RANBP2-like and GRIP domain containing 5
34408_at	1.91e-13	5.03e-15	9.20177	23.7362	1.53627	RTN2	reticulon 2
213266_at	1.91e-13	5.05e-15	9.20121	23.7334	0.86387	TP53BP1	tumor protein p53 binding protein 1
211761_s_at	1.92e-13	5.07e-15	9.20042	23.7295	0.767182	CACYBP	calcyclin binding protein
1557474_at	1.93e-13	5.1e-15	9.1991	23.7229	2.71616	LOC284578	uncharacterized LOC284578
206089_at	1.93e-13	5.11e-15	9.19873	23.7211	3.52338	NELL1	neural EGFL like 1
229108_at	1.95e-13	5.16e-15	9.1967	23.711	2.54371
220030_at	1.95e-13	5.17e-15	9.19648	23.7099	4.25868	STYK1	serine/threonine/tyrosine kinase 1
218997_at	1.95e-13	5.17e-15	-9.19646	23.7098	-0.958638	POLR1E	RNA polymerase I subunit E
228063_s_at	1.95e-13	5.17e-15	9.19638	23.7094	1.97546	NAP1L5	nucleosome assembly protein 1 like 5
225979_at	1.96e-13	5.21e-15	-9.19502	23.7026	-2.35093	PLEKHG2	pleckstrin homology and RhoGEF domain containing G2
1561123_at	1.99e-13	5.3e-15	-9.19147	23.6849	-3.10585
225049_at	1.99e-13	5.3e-15	9.19133	23.6842	0.898319	BLOC1S2	biogenesis of lysosomal organelles complex 1 subunit 2
210674_s_at	2.01e-13	5.34e-15	9.18992	23.6772	1.2746	PCDHA1///PCDHA2///PCDHA3///PCDHA4///PCDHA5///PCDHA6///PCDHA7///PCDHA8///PCDHA10///PCDHA11///PCDHA12///PCDHA13///PCDHAC1///PCDHAC2///PCDHA9	protocadherin alpha 1///protocadherin alpha 2///protocadherin alpha 3///protocadherin alpha 4///protocadherin alpha 5///protocadherin alpha 6///protocadherin alpha 7///protocadherin alpha 8///protocadherin alpha 10///protocadherin alpha 11///protocadherin alpha 12///protocadherin alpha 13///protocadherin alpha subfamily C, 1///protocadherin alpha subfamily C, 2///protocadherin alpha 9
50965_at	2.02e-13	5.38e-15	9.18847	23.67	1.47831	RAB26	RAB26, member RAS oncogene family
213158_at	2.04e-13	5.43e-15	-9.18666	23.661	-1.05492	ZBTB20	zinc finger and BTB domain containing 20
221222_s_at	2.04e-13	5.44e-15	-9.18649	23.6601	-0.94516	C1orf56	chromosome 1 open reading frame 56
200689_x_at	2.05e-13	5.47e-15	-9.18546	23.655	-0.788217	MIR3654///EEF1G	microRNA 3654///eukaryotic translation elongation factor 1 gamma
222871_at	2.05e-13	5.47e-15	-9.18526	23.654	-2.6339	KLHDC8A	kelch domain containing 8A
228762_at	2.05e-13	5.49e-15	-9.18469	23.6512	-3.68227	LFNG	LFNG O-fucosylpeptide 3-beta-N-acetylglucosaminyltransferase
221898_at	2.06e-13	5.5e-15	-9.18417	23.6486	-3.06112	PDPN	podoplanin
241798_at	2.07e-13	5.54e-15	-9.18272	23.6414	-0.741514
204889_s_at	2.07e-13	5.54e-15	9.18268	23.6412	1.58199	NEURL1	neuralized E3 ubiquitin protein ligase 1
213932_x_at	2.07e-13	5.54e-15	-9.18262	23.6409	-1.17646	HLA-A	major histocompatibility complex, class I, A
227679_at	2.08e-13	5.59e-15	9.18107	23.6331	1.72479	HDAC11	histone deacetylase 11
202758_s_at	2.1e-13	5.65e-15	-9.17906	23.6231	-1.37161	RFXANK	regulatory factor X associated ankyrin containing protein
215313_x_at	2.1e-13	5.65e-15	-9.17879	23.6218	-1.37099	HLA-A	major histocompatibility complex, class I, A
216214_at	2.1e-13	5.66e-15	9.17867	23.6212	2.60984
213226_at	2.11e-13	5.67e-15	-9.17826	23.6192	-1.66557	CCNA2	cyclin A2
226416_at	2.11e-13	5.68e-15	-9.17784	23.6171	-1.42195	ERI1	exoribonuclease 1
234998_at	2.12e-13	5.71e-15	9.17697	23.6128	0.899162	RAB11A	RAB11A, member RAS oncogene family
210363_s_at	2.13e-13	5.74e-15	9.17565	23.6062	3.48994	SCN2B	sodium voltage-gated channel beta subunit 2
201398_s_at	2.19e-13	5.91e-15	-9.17014	23.5787	-0.939972	TRAM1	translocation associated membrane protein 1
236089_at	2.19e-13	5.92e-15	9.16958	23.576	2.08808	HECW2	HECT, C2 and WW domain containing E3 ubiquitin protein ligase 2
203431_s_at	2.2e-13	5.94e-15	9.16913	23.5737	1.30626	ARHGAP32	Rho GTPase activating protein 32
205739_x_at	2.21e-13	5.98e-15	-9.16779	23.567	-1.16617	ZNF107	zinc finger protein 107
1557236_at	2.21e-13	5.98e-15	-9.16772	23.5667	-2.0785	APOL6	apolipoprotein L6
228347_at	2.23e-13	6.05e-15	-9.16538	23.555	-2.40887	SIX1	SIX homeobox 1
217783_s_at	2.23e-13	6.05e-15	9.16536	23.555	0.930061	YPEL5	yippee like 5
218976_at	2.24e-13	6.06e-15	9.16513	23.5538	1.72328	DNAJC12	DnaJ heat shock protein family (Hsp40) member C12
1555125_at	2.24e-13	6.06e-15	-9.16493	23.5528	-1.32447	PAXBP1	PAX3 and PAX7 binding protein 1
229557_at	2.24e-13	6.08e-15	9.16433	23.5498	2.23318	MEG3	maternally expressed 3 (non-protein coding)
223344_s_at	2.24e-13	6.09e-15	-9.16403	23.5483	-1.91538	MS4A7	membrane spanning 4-domains A7
220025_at	2.25e-13	6.1e-15	9.16365	23.5464	2.4772	TBR1	T-box, brain 1
235561_at	2.26e-13	6.13e-15	9.16266	23.5415	1.11674	TXNL1	thioredoxin like 1
209060_x_at	2.26e-13	6.15e-15	-9.16214	23.5389	-1.26938	NCOA3	nuclear receptor coactivator 3
211345_x_at	2.27e-13	6.17e-15	-9.16147	23.5356	-0.796521	MIR3654///EEF1G	microRNA 3654///eukaryotic translation elongation factor 1 gamma
201760_s_at	2.28e-13	6.21e-15	9.16011	23.5288	0.759578	WSB2	WD repeat and SOCS box containing 2
211804_s_at	2.28e-13	6.22e-15	-9.1599	23.5278	-3.02857	CDK2	cyclin dependent kinase 2
205678_at	2.29e-13	6.24e-15	9.1594	23.5253	1.85269	AP3B2	adaptor related protein complex 3 beta 2 subunit
208931_s_at	2.31e-13	6.31e-15	-9.15722	23.5144	-1.16303	ILF3	interleukin enhancer binding factor 3
208782_at	2.32e-13	6.35e-15	-9.15587	23.5077	-1.58614	FSTL1	follistatin like 1
224966_s_at	2.33e-13	6.37e-15	-9.15528	23.5048	-1.09092	DUS3L	dihydrouridine synthase 3 like
1552803_a_at	2.34e-13	6.41e-15	9.15401	23.4984	2.41186	STMN1	stathmin 1
215198_s_at	2.35e-13	6.45e-15	-9.15285	23.4927	-1.11318	CALD1	caldesmon 1
213924_at	2.35e-13	6.45e-15	9.15274	23.4922	3.37865	GNAL	G protein subunit alpha L
218724_s_at	2.38e-13	6.53e-15	-9.15028	23.4799	-1.56995	TGIF2	TGFB induced factor homeobox 2
209476_at	2.41e-13	6.61e-15	-9.14798	23.4684	-1.1098	TMX1	thioredoxin related transmembrane protein 1
212727_at	2.43e-13	6.66e-15	9.14642	23.4607	1.25388	DLG3	discs large MAGUK scaffold protein 3
200813_s_at	2.49e-13	6.85e-15	9.14083	23.4329	0.951766	PAFAH1B1	platelet activating factor acetylhydrolase 1b regulatory subunit 1
1555250_a_at	2.5e-13	6.86e-15	9.14062	23.4318	2.25439	CPEB3	cytoplasmic polyadenylation element binding protein 3
214437_s_at	2.5e-13	6.88e-15	-9.14003	23.4289	-1.84187	SHMT2	serine hydroxymethyltransferase 2
212739_s_at	2.52e-13	6.93e-15	-9.13869	23.4222	-1.01486	NME4	NME/NM23 nucleoside diphosphate kinase 4
209479_at	2.54e-13	6.99e-15	9.13695	23.4135	1.11571	CCDC28A	coiled-coil domain containing 28A
205574_x_at	2.56e-13	7.06e-15	-9.13497	23.4037	-1.65406	BMP1	bone morphogenetic protein 1
206625_at	2.57e-13	7.07e-15	9.13451	23.4014	1.03674	PRPH2	peripherin 2
215280_s_at	2.57e-13	7.1e-15	9.13377	23.3977	1.22621	PPFIA3	PTPRF interacting protein alpha 3
1559630_at	2.57e-13	7.1e-15	9.13376	23.3977	3.48237
219410_at	2.58e-13	7.13e-15	-9.13284	23.3931	-2.02756	TMEM45A	transmembrane protein 45A
232362_at	2.58e-13	7.14e-15	-9.13274	23.3926	-1.47137	CCDC18	coiled-coil domain containing 18
204615_x_at	2.58e-13	7.14e-15	9.13262	23.392	1.26618	IDI1	isopentenyl-diphosphate delta isomerase 1
1552504_a_at	2.59e-13	7.16e-15	9.13209	23.3894	1.99518	BRSK1	BR serine/threonine kinase 1
225869_s_at	2.59e-13	7.18e-15	-9.13171	23.3874	-2.73849	UNC93B1	unc-93 homolog B1 (C, elegans)
225900_at	2.61e-13	7.23e-15	9.13032	23.3805	0.979702	EXOC6B	exocyst complex component 6B
219329_s_at	2.63e-13	7.28e-15	-9.12874	23.3727	-1.05651	ATRAID	all-trans retinoic acid induced differentiation factor
59697_at	2.64e-13	7.32e-15	9.12767	23.3674	1.60928	RAB15	RAB15, member RAS oncogene family
219988_s_at	2.64e-13	7.34e-15	9.12721	23.3651	1.09083	RNF220	ring finger protein 220
244703_x_at	2.64e-13	7.35e-15	-9.12707	23.3644	-1.78012	IPO9	importin 9
215241_at	2.65e-13	7.37e-15	9.12653	23.3617	3.78668	ANO3	anoctamin 3
201324_at	2.66e-13	7.39e-15	-9.12578	23.3579	-2.56531	EMP1	epithelial membrane protein 1
224650_at	2.66e-13	7.41e-15	9.12541	23.3561	4.37484	MAL2	mal, T-cell differentiation protein 2 (gene/pseudogene)
238974_at	2.66e-13	7.42e-15	9.12517	23.3549	0.642668	C2orf69	chromosome 2 open reading frame 69
204817_at	2.67e-13	7.45e-15	-9.12419	23.3501	-2.16578	ESPL1	extra spindle pole bodies like 1, separase
203929_s_at	2.69e-13	7.5e-15	9.12295	23.3439	1.5185	MAPT	microtubule associated protein tau
219425_at	2.7e-13	7.55e-15	9.1216	23.3372	3.60748	SULT4A1	sulfotransferase family 4A member 1
235758_at	2.7e-13	7.56e-15	9.12145	23.3364	2.18581	PNMA6A	paraneoplastic Ma antigen family member 6A
206374_at	2.72e-13	7.61e-15	9.12003	23.3293	1.64739	LOC101927562///DUSP8	uncharacterized LOC101927562///dual specificity phosphatase 8
224525_s_at	2.73e-13	7.63e-15	9.11966	23.3275	1.76389	OLA1	Obg-like ATPase 1
208992_s_at	2.73e-13	7.65e-15	-9.1191	23.3247	-1.32785	STAT3	signal transducer and activator of transcription 3
203333_at	2.73e-13	7.66e-15	9.11894	23.3239	1.22154	KIFAP3	kinesin associated protein 3
202761_s_at	2.74e-13	7.68e-15	-9.11837	23.3211	-1.17578	SYNE2	spectrin repeat containing nuclear envelope protein 2
217947_at	2.76e-13	7.74e-15	-9.11686	23.3136	-1.30176	CMTM6	CKLF like MARVEL transmembrane domain containing 6
213172_at	2.76e-13	7.75e-15	9.11639	23.3112	2.69677	TTC9	tetratricopeptide repeat domain 9
207729_at	2.78e-13	7.81e-15	9.11504	23.3045	2.34716	CDH9	cadherin 9
227611_at	2.8e-13	7.87e-15	9.11357	23.2972	1.26958	TARSL2	threonyl-tRNA synthetase like 2
229118_at	2.8e-13	7.87e-15	9.11346	23.2966	2.1463	PRRG3	proline rich and Gla domain 3
1553422_s_at	2.8e-13	7.87e-15	9.11341	23.2964	3.12877	RBFOX1	RNA binding protein, fox-1 homolog 1
1563854_s_at	2.8e-13	7.88e-15	9.11315	23.2951	0.976453	LOC283045	uncharacterized LOC283045
220326_s_at	2.8e-13	7.89e-15	-9.11308	23.2948	-1.22508	ARHGEF40	Rho guanine nucleotide exchange factor 40
225134_at	2.8e-13	7.89e-15	9.11299	23.2943	1.45742	SPRYD3	SPRY domain containing 3
226399_at	2.8e-13	7.9e-15	9.11274	23.2931	0.946186	DNAJB14	DnaJ heat shock protein family (Hsp40) member B14
235128_at	2.82e-13	7.95e-15	9.11141	23.2865	2.04335	SYNPO	synaptopodin
210404_x_at	2.83e-13	7.98e-15	9.11068	23.2828	2.57895	CAMK2B	calcium/calmodulin dependent protein kinase II beta
228543_at	2.83e-13	8e-15	9.11025	23.2807	0.680715	PET117	PET117 homolog
238843_at	2.84e-13	8.04e-15	-9.10929	23.2759	-1.35372	NPHP1	nephrocystin 1
232338_at	2.85e-13	8.06e-15	-9.1087	23.273	-1.15989	ZNF431	zinc finger protein 431
209342_s_at	2.85e-13	8.07e-15	-9.10846	23.2718	-1.22539	IKBKB	inhibitor of kappa light polypeptide gene enhancer in B-cells, kinase beta
200999_s_at	2.85e-13	8.07e-15	-9.10845	23.2717	-1.17745	CKAP4	cytoskeleton associated protein 4
228304_at	2.85e-13	8.08e-15	-9.10834	23.2712	-1.13308	RBM43	RNA binding motif protein 43
225350_s_at	2.92e-13	8.28e-15	9.10355	23.2474	0.77195	ZYG11B	zyg-11 family member B, cell cycle regulator
231489_x_at	2.93e-13	8.31e-15	9.10274	23.2433	4.36823	CREG2	cellular repressor of E1A stimulated genes 2
240594_at	2.96e-13	8.4e-15	-9.10064	23.2329	-1.25607
205984_at	2.96e-13	8.41e-15	9.10045	23.2319	3.04545	CRHBP	corticotropin releasing hormone binding protein
225723_at	2.96e-13	8.41e-15	-9.10037	23.2316	-2.02495	CCDC167	coiled-coil domain containing 167
204804_at	3.02e-13	8.61e-15	-9.0958	23.2088	-0.920661	TRIM21	tripartite motif containing 21
227585_at	3.02e-13	8.61e-15	9.09578	23.2087	1.30532	ATAD1	ATPase family, AAA domain containing 1
206084_at	3.03e-13	8.64e-15	9.09511	23.2054	3.08603	PTPRR	protein tyrosine phosphatase, receptor type R
230599_at	3.03e-13	8.64e-15	-9.09507	23.2052	-1.29072
219278_at	3.03e-13	8.64e-15	-9.095	23.2048	-2.40126	MAP3K6	mitogen-activated protein kinase kinase kinase 6
233972_s_at	3.03e-13	8.65e-15	9.09481	23.2039	3.40544	FEZF2	FEZ family zinc finger 2
219240_s_at	3.03e-13	8.66e-15	9.09466	23.2031	0.644142	C10orf88	chromosome 10 open reading frame 88
224694_at	3.03e-13	8.67e-15	-9.09431	23.2014	-1.18063	ANTXR1	anthrax toxin receptor 1
225352_at	3.04e-13	8.69e-15	9.09386	23.1991	1.01958	SEC62	SEC62 homolog, preprotein translocation factor
242975_s_at	3.06e-13	8.76e-15	-9.09239	23.1918	-1.70764
216347_s_at	3.06e-13	8.77e-15	9.0921	23.1904	0.984371	PPP1R13B	protein phosphatase 1 regulatory subunit 13B
222431_at	3.06e-13	8.77e-15	9.09203	23.19	0.818065	SPIN1	spindlin 1
230036_at	3.06e-13	8.78e-15	-9.09193	23.1896	-1.56163	SAMD9L	sterile alpha motif domain containing 9 like
222487_s_at	3.07e-13	8.8e-15	-9.09136	23.1867	-1.32856	RPS27L	ribosomal protein S27 like
213287_s_at	3.11e-13	8.93e-15	-9.08847	23.1723	-0.886736	KRT10	keratin 10
229696_at	3.12e-13	8.96e-15	9.08775	23.1688	0.796465	FECH	ferrochelatase
227690_at	3.15e-13	9.07e-15	9.08543	23.1572	3.10797	GABRB3	gamma-aminobutyric acid type A receptor beta3 subunit
229274_at	3.2e-13	9.2e-15	-9.08258	23.143	-2.05956	GNAS	GNAS complex locus
209341_s_at	3.2e-13	9.21e-15	-9.08242	23.1423	-1.01412	IKBKB	inhibitor of kappa light polypeptide gene enhancer in B-cells, kinase beta
238818_at	3.2e-13	9.21e-15	9.08239	23.1421	0.888279	KIAA1429	KIAA1429
233919_s_at	3.2e-13	9.23e-15	9.08196	23.1399	1.39035	HABP4	hyaluronan binding protein 4
213884_s_at	3.21e-13	9.26e-15	9.08134	23.1369	2.23732	TRIM3	tripartite motif containing 3
226601_at	3.21e-13	9.27e-15	-9.08113	23.1358	-1.04132	SLC30A7	solute carrier family 30 member 7
229120_s_at	3.23e-13	9.33e-15	-9.07989	23.1297	-0.645937	CDC42SE1	CDC42 small effector 1
241382_at	3.23e-13	9.34e-15	9.0797	23.1287	2.09686	PCP4L1	Purkinje cell protein 4 like 1
210749_x_at	3.25e-13	9.41e-15	-9.07826	23.1216	-1.025	MIR4640///DDR1	microRNA 4640///discoidin domain receptor tyrosine kinase 1
202107_s_at	3.29e-13	9.51e-15	-9.07607	23.1107	-1.65822	MCM2	minichromosome maintenance complex component 2
238966_at	3.36e-13	9.73e-15	9.07148	23.0878	3.07647	CELF4	CUGBP, Elav-like family member 4
208716_s_at	3.38e-13	9.8e-15	-9.0702	23.0814	-0.974667	TMCO1	transmembrane and coiled-coil domains 1
1564841_at	3.46e-13	1e-14	9.06551	23.0581	2.8314
201983_s_at	3.49e-13	1.01e-14	-9.06387	23.05	-3.36769	EGFR	epidermal growth factor receptor
212020_s_at	3.49e-13	1.01e-14	-9.06324	23.0468	-1.38699	MKI67	marker of proliferation Ki-67
219342_at	3.49e-13	1.02e-14	9.06317	23.0465	0.950834	CASD1	CAS1 domain containing 1
230680_at	3.49e-13	1.02e-14	9.063	23.0456	5.03283	SLITRK4	SLIT and NTRK like family member 4
228051_at	3.49e-13	1.02e-14	9.06293	23.0453	2.13766	ARFGEF3	ARFGEF family member 3
211989_at	3.51e-13	1.02e-14	-9.06165	23.0389	-1.22144	SMARCE1	SWI/SNF related, matrix associated, actin dependent regulator of chromatin, subfamily e, member 1
208698_s_at	3.51e-13	1.02e-14	-9.06153	23.0384	-1.21004	NONO	non-POU domain containing, octamer-binding
219461_at	3.52e-13	1.03e-14	9.06117	23.0365	2.35892	PAK6	p21 (RAC1) activated kinase 6
240865_at	3.53e-13	1.03e-14	-9.06014	23.0314	-1.55381
217892_s_at	3.54e-13	1.03e-14	-9.05988	23.0302	-1.44931	LIMA1	LIM domain and actin binding 1
226826_at	3.57e-13	1.04e-14	9.05819	23.0218	1.32609	LSM11	LSM11, U7 small nuclear RNA associated
1558807_at	3.58e-13	1.05e-14	-9.05735	23.0176	-1.1452	ATAD2B	ATPase family, AAA domain containing 2B
218232_at	3.58e-13	1.05e-14	-9.05705	23.0161	-2.0132	C1QA	complement C1q A chain
204859_s_at	3.59e-13	1.05e-14	-9.05629	23.0123	-0.902268	APAF1	apoptotic peptidase activating factor 1
227279_at	3.61e-13	1.06e-14	9.05538	23.0078	1.04448	TCEAL3	transcription elongation factor A like 3
203729_at	3.63e-13	1.06e-14	-9.05385	23.0001	-2.71933	EMP3	epithelial membrane protein 3
208868_s_at	3.64e-13	1.07e-14	9.05333	22.9976	1.62729	GABARAPL1	GABA type A receptor associated protein like 1
204507_s_at	3.67e-13	1.08e-14	9.05167	22.9893	1.34529	PPP3R1	protein phosphatase 3 regulatory subunit B, alpha
212191_x_at	3.68e-13	1.08e-14	-9.05105	22.9862	-1.00384	SNORD68///RPL13	small nucleolar RNA, C/D box 68///ribosomal protein L13
1563853_at	3.75e-13	1.1e-14	9.0471	22.9666	0.721134	LOC283045	uncharacterized LOC283045
209062_x_at	3.77e-13	1.11e-14	-9.04589	22.9606	-1.57664	NCOA3	nuclear receptor coactivator 3
228531_at	3.78e-13	1.11e-14	-9.0455	22.9586	-1.91906	SAMD9	sterile alpha motif domain containing 9
235355_at	3.78e-13	1.11e-14	9.04497	22.956	2.1066	CSRNP3	cysteine and serine rich nuclear protein 3
204823_at	3.79e-13	1.12e-14	9.04442	22.9533	2.6164	NAV3	neuron navigator 3
243558_at	3.79e-13	1.12e-14	-9.04439	22.9531	-2.38095
200755_s_at	3.81e-13	1.12e-14	-9.04299	22.9461	-1.40228	CALU	calumenin
235007_at	3.82e-13	1.13e-14	9.04267	22.9446	0.995333	BBS7	Bardet-Biedl syndrome 7
201263_at	3.82e-13	1.13e-14	-9.04256	22.944	-0.849055	TARS	threonyl-tRNA synthetase
236439_at	3.83e-13	1.13e-14	-9.04201	22.9413	-2.69772	LOC106146153	uncharacterized lncRNA LOC106146153
203812_at	3.84e-13	1.14e-14	9.04101	22.9363	1.27416	SLIT3	slit guidance ligand 3
208146_s_at	3.86e-13	1.14e-14	-9.04023	22.9324	-2.09318	CPVL	carboxypeptidase, vitellogenic like
211733_x_at	3.87e-13	1.14e-14	-9.03961	22.9294	-0.774339	SCP2	sterol carrier protein 2
219493_at	3.88e-13	1.15e-14	-9.03875	22.9251	-1.75314	SHCBP1	SHC binding and spindle associated 1
232238_at	3.89e-13	1.15e-14	-9.03838	22.9232	-3.51895	ASPM	abnormal spindle microtubule assembly
202522_at	3.9e-13	1.16e-14	9.03761	22.9194	0.6515	PITPNB	phosphatidylinositol transfer protein beta
219576_at	3.9e-13	1.16e-14	-9.03756	22.9192	-1.20517	MAP7D3	MAP7 domain containing 3
206865_at	3.93e-13	1.17e-14	9.03556	22.9092	2.28004	HRK	harakiri, BCL2 interacting protein
232735_at	3.94e-13	1.17e-14	9.03492	22.906	3.28572	ANKRD34A	ankyrin repeat domain 34A
207248_at	3.95e-13	1.17e-14	9.03445	22.9037	2.05607	KCNA4	potassium voltage-gated channel subfamily A member 4
200852_x_at	3.98e-13	1.18e-14	-9.03286	22.8958	-1.02352	GNB2	G protein subunit beta 2
244709_at	4.03e-13	1.2e-14	9.03028	22.883	2.74911	AMER3	APC membrane recruitment protein 3
1558943_x_at	4.04e-13	1.2e-14	-9.0296	22.8796	-1.06603	ZNF765	zinc finger protein 765
225704_at	4.06e-13	1.21e-14	9.02847	22.874	1.26506	FBRSL1	fibrosin like 1
222385_x_at	4.08e-13	1.22e-14	-9.02743	22.8688	-1.55173	SEC61A1	Sec61 translocon alpha 1 subunit
226474_at	4.11e-13	1.22e-14	-9.02608	22.8621	-1.23184	NLRC5	NLR family CARD domain containing 5
224931_at	4.11e-13	1.23e-14	9.02566	22.86	0.881149	SLC41A3	solute carrier family 41 member 3
207011_s_at	4.13e-13	1.23e-14	-9.02492	22.8563	-1.61493	PTK7	protein tyrosine kinase 7 (inactive)
208658_at	4.14e-13	1.24e-14	-9.02394	22.8515	-1.02493	PDIA4	protein disulfide isomerase family A member 4
1552309_a_at	4.15e-13	1.24e-14	-9.0236	22.8498	-1.31889	NEXN	nexilin F-actin binding protein
227835_at	4.15e-13	1.24e-14	-9.0232	22.8478	-2.33877	LOC389831	uncharacterized LOC389831
223927_at	4.16e-13	1.25e-14	-9.0227	22.8453	-1.74881	PCDHB9	protocadherin beta 9
218700_s_at	4.18e-13	1.25e-14	-9.02163	22.84	-1.13227	RAB29	RAB29, member RAS oncogene family
226977_at	4.18e-13	1.25e-14	9.02154	22.8395	1.46507	IGIP	IgA inducing protein
1558587_at	4.22e-13	1.27e-14	9.01967	22.8303	2.3547	LOC100996385	uncharacterized LOC100996385
202134_s_at	4.22e-13	1.27e-14	-9.01951	22.8295	-2.47146	WWTR1	WW domain containing transcription regulator 1
201103_x_at	4.22e-13	1.27e-14	-9.01927	22.8283	-0.671931	NBPF20///NBPF10///NBPF8///NBPF9///NBPF15///NBPF11///NBPF12///NBPF14	neuroblastoma breakpoint family member 20///neuroblastoma breakpoint family member 10///neuroblastoma breakpoint family member 8///neuroblastoma breakpoint family member 9///neuroblastoma breakpoint family member 15///neuroblastoma breakpoint family member 11///neuroblastoma breakpoint family member 12///neuroblastoma breakpoint family member 14
236204_at	4.26e-13	1.28e-14	9.0174	22.819	1.10242	COPS8	COP9 signalosome subunit 8
224986_s_at	4.26e-13	1.28e-14	9.01709	22.8174	0.754082	LOC101060747///PDPK1	3-phosphoinositide-dependent protein kinase 1-like///3-phosphoinositide dependent protein kinase 1
1563646_a_at	4.31e-13	1.3e-14	-9.01472	22.8056	-1.06241	TMEM67	transmembrane protein 67
239293_at	4.32e-13	1.3e-14	9.0143	22.8035	2.6419	NRSN1	neurensin 1
202118_s_at	4.32e-13	1.3e-14	-9.0143	22.8035	-1.29424	CPNE3	copine 3
203677_s_at	4.33e-13	1.31e-14	-9.01338	22.799	-0.759679	TARBP2	TARBP2, RISC loading complex RNA binding subunit
226572_at	4.35e-13	1.31e-14	9.01258	22.795	0.990124	SOCS7	suppressor of cytokine signaling 7
211787_s_at	4.35e-13	1.31e-14	-9.01223	22.7932	-0.913823	LOC101928634///SENP3-EIF4A1///SNORD10///SNORA48///SNORA67///EIF4A1	uncharacterized LOC101928634///SENP3-EIF4A1 readthrough (NMD candidate)///small nucleolar RNA, C/D box 10///small nucleolar RNA, H/ACA box 48///small nucleolar RNA, H/ACA box 67///eukaryotic translation initiation factor 4A1
208436_s_at	4.37e-13	1.32e-14	-9.01119	22.7881	-1.43009	IRF7	interferon regulatory factor 7
225953_at	4.38e-13	1.32e-14	9.01084	22.7863	0.813001	RPRD1A	regulation of nuclear pre-mRNA domain containing 1A
204962_s_at	4.39e-13	1.33e-14	-9.01037	22.784	-2.36205	SLC35F6///CENPA	solute carrier family 35 member F6///centromere protein A
230258_at	4.39e-13	1.33e-14	-9.00995	22.7819	-1.89252	GLIS3	GLIS family zinc finger 3
203755_at	4.4e-13	1.33e-14	-9.0096	22.7802	-2.08287	BUB1B	BUB1 mitotic checkpoint serine/threonine kinase B
203214_x_at	4.4e-13	1.33e-14	-9.0093	22.7787	-1.88358	CDK1	cyclin dependent kinase 1
225732_at	4.42e-13	1.34e-14	9.00821	22.7733	0.674588	KLHL42	kelch like family member 42
216269_s_at	4.43e-13	1.34e-14	-9.00768	22.7706	-1.32044	ELN	elastin
226101_at	4.47e-13	1.36e-14	9.00569	22.7608	1.97607	PRKCE	protein kinase C epsilon
1552790_a_at	4.47e-13	1.36e-14	9.00565	22.7606	1.07628	SEC62	SEC62 homolog, preprotein translocation factor
212687_at	4.48e-13	1.36e-14	-9.00523	22.7584	-1.5301	LIMS4///LIMS3///LIMS1	LIM zinc finger domain containing 4///LIM zinc finger domain containing 3///LIM zinc finger domain containing 1
226346_at	4.51e-13	1.37e-14	-9.00399	22.7523	-1.7087	MEX3A	mex-3 RNA binding family member A
215339_at	4.55e-13	1.39e-14	-9.00179	22.7413	-2.642	NKTR	natural killer cell triggering receptor
238756_at	4.55e-13	1.39e-14	-9.00168	22.7408	-2.17359	GAS2L3	growth arrest specific 2 like 3
221498_at	4.55e-13	1.39e-14	9.00161	22.7405	0.688304	SNX27	sorting nexin family member 27
209124_at	4.56e-13	1.39e-14	-9.00138	22.7393	-1.21437	MYD88	myeloid differentiation primary response 88
213693_s_at	4.59e-13	1.4e-14	-8.99983	22.7316	-2.99185	MUC1	mucin 1, cell surface associated
1558699_a_at	4.63e-13	1.41e-14	-8.99794	22.7222	-0.947443	HERPUD2	HERPUD family member 2
37408_at	4.65e-13	1.42e-14	-8.99695	22.7173	-1.93786	MRC2	mannose receptor C type 2
228882_at	4.65e-13	1.42e-14	8.99686	22.7168	1.64083	TUB	tubby bipartite transcription factor
217523_at	4.67e-13	1.43e-14	-8.99557	22.7105	-2.38434	CD44	CD44 molecule (Indian blood group)
227577_at	4.67e-13	1.43e-14	8.99556	22.7104	0.618035	EXOC8	exocyst complex component 8
203930_s_at	4.68e-13	1.43e-14	8.99531	22.7091	1.46785	MAPT	microtubule associated protein tau
220147_s_at	4.68e-13	1.43e-14	-8.99524	22.7088	-1.46929	FAM60A	family with sequence similarity 60 member A
203544_s_at	4.7e-13	1.44e-14	8.99403	22.7028	0.926517	STAM	signal transducing adaptor molecule
202149_at	4.72e-13	1.45e-14	-8.99336	22.6995	-1.57109	NEDD9	neural precursor cell expressed, developmentally down-regulated 9
211528_x_at	4.72e-13	1.45e-14	-8.99309	22.6981	-1.40401	HLA-G	major histocompatibility complex, class I, G
209376_x_at	4.72e-13	1.45e-14	-8.99292	22.6973	-1.17566	SCAF11	SR-related CTD associated factor 11
225840_at	4.74e-13	1.46e-14	8.99201	22.6928	1.86675	TEF	TEF, PAR bZIP transcription factor
206773_at	4.79e-13	1.47e-14	8.98986	22.6821	2.74453	LY6H	lymphocyte antigen 6 complex, locus H
235451_at	4.81e-13	1.48e-14	-8.98879	22.6768	-0.833348	SMAD5	SMAD family member 5
203143_s_at	4.85e-13	1.49e-14	-8.98724	22.669	-2.02817	KIAA0040	KIAA0040
231170_at	4.85e-13	1.49e-14	8.98688	22.6673	2.15152
208816_x_at	5.02e-13	1.55e-14	-8.97996	22.6329	-2.30238	ANXA2P2	annexin A2 pseudogene 2
213122_at	5.02e-13	1.55e-14	8.97992	22.6327	2.0765	TSPYL5	TSPY like 5
211713_x_at	5.03e-13	1.55e-14	-8.97952	22.6307	-1.20781	KIAA0101	KIAA0101
227630_at	5.03e-13	1.55e-14	8.97913	22.6288	0.930364	PPP2R5E	protein phosphatase 2 regulatory subunit B'epsilon
227705_at	5.04e-13	1.56e-14	8.97893	22.6277	1.36463	TCEAL7	transcription elongation factor A like 7
202884_s_at	5.05e-13	1.56e-14	-8.97841	22.6252	-0.825289	PPP2R1B	protein phosphatase 2 scaffold subunit Abeta
221664_s_at	5.05e-13	1.56e-14	-8.97828	22.6245	-1.10146	F11R	F11 receptor
229201_at	5.05e-13	1.56e-14	8.97826	22.6245	3.20665	PAK3	p21 (RAC1) activated kinase 3
221058_s_at	5.14e-13	1.59e-14	-8.97451	22.6058	-1.19887	CKLF	chemokine like factor
206710_s_at	5.16e-13	1.6e-14	8.9734	22.6003	2.39542	EPB41L3	erythrocyte membrane protein band 4,1 like 3
224567_x_at	5.19e-13	1.61e-14	-8.97219	22.5943	-1.95442	MALAT1	metastasis associated lung adenocarcinoma transcript 1 (non-protein coding)
223475_at	5.24e-13	1.62e-14	-8.97041	22.5854	-2.18099	CRISPLD1	cysteine rich secretory protein LCCL domain containing 1
213268_at	5.25e-13	1.63e-14	8.96969	22.5819	2.49503	CAMTA1	calmodulin binding transcription activator 1
226974_at	5.28e-13	1.64e-14	8.96848	22.5759	1.73621	NEDD4L	neural precursor cell expressed, developmentally down-regulated 4-like, E3 ubiquitin protein ligase
218875_s_at	5.28e-13	1.64e-14	-8.96835	22.5752	-1.91663	FBXO5	F-box protein 5
224972_at	5.31e-13	1.65e-14	-8.96718	22.5694	-1.21178	ROMO1	reactive oxygen species modulator 1
220132_s_at	5.32e-13	1.66e-14	-8.96659	22.5665	-1.33089	CLEC2D	C-type lectin domain family 2 member D
241802_x_at	5.33e-13	1.66e-14	8.96609	22.564	1.97034	GRM2	glutamate metabotropic receptor 2
232392_at	5.33e-13	1.66e-14	-8.96604	22.5637	-2.16554	SRSF3	serine and arginine rich splicing factor 3
215423_at	5.33e-13	1.66e-14	8.96594	22.5632	2.50574	MARCH6	membrane associated ring-CH-type finger 6
219571_s_at	5.33e-13	1.66e-14	-8.96592	22.5631	-0.904571	ZNF12	zinc finger protein 12
224378_x_at	5.35e-13	1.67e-14	8.96494	22.5582	1.30531	MAP1LC3A	microtubule associated protein 1 light chain 3 alpha
208325_s_at	5.39e-13	1.68e-14	-8.96329	22.5501	-1.71446	AKAP13	A-kinase anchoring protein 13
236211_at	5.42e-13	1.69e-14	8.96216	22.5445	3.67913	RAB40B	RAB40B, member RAS oncogene family
235255_at	5.45e-13	1.7e-14	-8.96086	22.538	-0.956508	ATP6V0A2	ATPase H+ transporting V0 subunit a2
222757_s_at	5.47e-13	1.71e-14	-8.96001	22.5338	-0.735081	ZAK	sterile alpha motif and leucine zipper containing kinase AZK
230238_at	5.49e-13	1.72e-14	8.95934	22.5305	3.35195	SOWAHA	sosondowah ankyrin repeat domain family member A
58780_s_at	5.49e-13	1.72e-14	-8.95925	22.53	-1.2324	ARHGEF40	Rho guanine nucleotide exchange factor 40
214848_at	5.51e-13	1.73e-14	8.95832	22.5254	1.27757	YWHAZ	tyrosine 3-monooxygenase/tryptophan 5-monooxygenase activation protein zeta
232048_at	5.54e-13	1.73e-14	-8.95731	22.5204	-1.3194	FAM76B	family with sequence similarity 76 member B
211799_x_at	5.55e-13	1.74e-14	-8.95674	22.5175	-2.2882	HLA-C	major histocompatibility complex, class I, C
221158_at	5.58e-13	1.75e-14	-8.95567	22.5122	-0.946361	PAXBP1	PAX3 and PAX7 binding protein 1
225173_at	5.61e-13	1.76e-14	-8.95419	22.5049	-1.59469	ARHGAP18	Rho GTPase activating protein 18
202816_s_at	5.61e-13	1.76e-14	-8.95412	22.5045	-1.07492	SS18	SS18, nBAF chromatin remodeling complex subunit
223454_at	5.63e-13	1.77e-14	-8.95357	22.5018	-1.17843	CXCL16	C-X-C motif chemokine ligand 16
201417_at	5.63e-13	1.77e-14	-8.95342	22.501	-2.16062	SOX4	SRY-box 4
238206_at	5.65e-13	1.78e-14	8.95251	22.4965	3.38654	RXFP1	relaxin/insulin like family peptide receptor 1
231763_at	5.65e-13	1.78e-14	8.95236	22.4957	2.7392	POLR3A	RNA polymerase III subunit A
225550_at	5.67e-13	1.79e-14	8.95164	22.4922	1.07046	CNST	consortin, connexin sorting protein
204165_at	5.68e-13	1.79e-14	8.95122	22.4901	1.87159	WASF1	WAS protein family member 1
210550_s_at	5.69e-13	1.79e-14	8.9507	22.4875	3.71343	RASGRF1	Ras protein specific guanine nucleotide releasing factor 1
202927_at	5.7e-13	1.8e-14	8.95027	22.4854	1.12614	PIN1	peptidylprolyl cis/trans isomerase, NIMA-interacting 1
200711_s_at	5.7e-13	1.8e-14	8.95024	22.4852	0.710832	SKP1	S-phase kinase-associated protein 1
206906_at	5.72e-13	1.81e-14	8.94944	22.4813	3.35264	ICAM5	intercellular adhesion molecule 5
204993_at	5.72e-13	1.81e-14	8.94899	22.479	1.05567	GNAZ	G protein subunit alpha z
226016_at	5.78e-13	1.83e-14	8.94685	22.4684	1.23612	CD47	CD47 molecule
220092_s_at	5.8e-13	1.83e-14	-8.94632	22.4658	-1.27498	ANTXR1	anthrax toxin receptor 1
213108_at	5.84e-13	1.85e-14	8.94466	22.4575	3.2747	CAMK2A	calcium/calmodulin dependent protein kinase II alpha
214435_x_at	5.84e-13	1.85e-14	-8.94451	22.4568	-0.942037	RALA	RALA Ras like proto-oncogene A
233002_at	5.85e-13	1.86e-14	8.94403	22.4544	4.22793	PPP4R4	protein phosphatase 4 regulatory subunit 4
213849_s_at	5.87e-13	1.86e-14	8.94326	22.4506	1.12448	PPP2R2B	protein phosphatase 2 regulatory subunit Bbeta
201277_s_at	5.88e-13	1.87e-14	-8.94297	22.4491	-1.10209	HNRNPAB	heterogeneous nuclear ribonucleoprotein A/B
203340_s_at	5.91e-13	1.88e-14	8.94176	22.4431	1.04189	SLC25A12	solute carrier family 25 member 12
231935_at	5.91e-13	1.88e-14	8.94164	22.4425	2.5733	ARPP21	cAMP regulated phosphoprotein 21
204899_s_at	5.96e-13	1.89e-14	-8.93997	22.4342	-0.99434	SAP30	Sin3A associated protein 30
221945_at	5.97e-13	1.9e-14	8.93949	22.4318	1.63669	LOC101927826///FBXO41	uncharacterized LOC101927826///F-box protein 41
215728_s_at	6e-13	1.91e-14	8.93836	22.4262	1.34484	ACOT7	acyl-CoA thioesterase 7
223458_at	6.04e-13	1.92e-14	8.93683	22.4186	1.34321	SEZ6L2	seizure related 6 homolog like 2
227219_x_at	6.12e-13	1.95e-14	8.93418	22.4055	1.40602	MAP1LC3A	microtubule associated protein 1 light chain 3 alpha
1555216_a_at	6.13e-13	1.95e-14	-8.93369	22.403	-1.7597	LOC101060604///SLC7A5P2///SLC7A5P1	putative L-type amino acid transporter 1-like protein IMAA///solute carrier family 7 member 5 pseudogene 2///solute carrier family 7 member 5 pseudogene 1
238136_at	6.14e-13	1.96e-14	8.93337	22.4015	2.83182	SHISA7	shisa family member 7
222962_s_at	6.18e-13	1.97e-14	-8.93182	22.3938	-2.98206	MCM10	minichromosome maintenance 10 replication initiation factor
205173_x_at	6.19e-13	1.98e-14	-8.93164	22.3929	-1.72974	CD58	CD58 molecule
204000_at	6.21e-13	1.99e-14	8.9306	22.3877	1.2457	GNB5	G protein subunit beta 5
232305_at	6.22e-13	1.99e-14	8.93027	22.386	3.40578	HMGCLL1	3-hydroxymethyl-3-methylglutaryl-CoA lyase like 1
239837_at	6.23e-13	1.99e-14	8.93	22.3847	2.09341	ADAM11	ADAM metallopeptidase domain 11
212918_at	6.23e-13	1.99e-14	-8.92975	22.3835	-1.1927	RECQL	RecQ like helicase
228401_at	6.25e-13	2e-14	-8.92886	22.3791	-1.3987	ATAD2	ATPase family, AAA domain containing 2
200951_s_at	6.26e-13	2e-14	-8.92869	22.3782	-2.42278	CCND2	cyclin D2
231325_at	6.26e-13	2.01e-14	8.92852	22.3773	2.41047	UNC5D	unc-5 netrin receptor D
205596_s_at	6.27e-13	2.01e-14	-8.92811	22.3753	-0.78691	SMURF2	SMAD specific E3 ubiquitin protein ligase 2
219659_at	6.27e-13	2.01e-14	8.92793	22.3744	3.5862	ATP8A2	ATPase phospholipid transporting 8A2
223726_at	6.28e-13	2.02e-14	8.92761	22.3729	2.51601	KCNH3	potassium voltage-gated channel subfamily H member 3
218473_s_at	6.32e-13	2.03e-14	-8.92614	22.3655	-0.88871	COLGALT1	collagen beta(1-O)galactosyltransferase 1
212473_s_at	6.37e-13	2.05e-14	8.92424	22.3561	2.53121	MICAL2	microtubule associated monooxygenase, calponin and LIM domain containing 2
225092_at	6.37e-13	2.05e-14	8.92422	22.356	0.972089	RABEP1	rabaptin, RAB GTPase binding effector protein 1
214429_at	6.4e-13	2.06e-14	8.92316	22.3508	0.938914	MTMR6	myotubularin related protein 6
208881_x_at	6.44e-13	2.07e-14	8.92199	22.3449	1.11085	IDI1	isopentenyl-diphosphate delta isomerase 1
1007_s_at	6.45e-13	2.08e-14	-8.92169	22.3434	-0.908176	MIR4640///DDR1	microRNA 4640///discoidin domain receptor tyrosine kinase 1
1554007_at	6.48e-13	2.09e-14	8.92059	22.338	1.99687
242999_at	6.5e-13	2.1e-14	8.91993	22.3347	2.95828	ARHGEF7	Rho guanine nucleotide exchange factor 7
214770_at	6.58e-13	2.13e-14	-8.91717	22.321	-2.12008	MSR1	macrophage scavenger receptor 1
229373_at	6.6e-13	2.13e-14	8.91659	22.3182	1.26933
227121_at	6.68e-13	2.16e-14	-8.91401	22.3053	-1.02801	ZBTB20	zinc finger and BTB domain containing 20
230765_at	6.73e-13	2.18e-14	8.91241	22.2974	3.06284	NWD2	NACHT and WD repeat domain containing 2
223960_s_at	6.76e-13	2.19e-14	8.91144	22.2925	1.49656	CDIP1	cell death inducing p53 target 1
1556903_at	6.78e-13	2.2e-14	8.91067	22.2887	1.31493	LOC101928335	uncharacterized LOC101928335
204434_at	6.78e-13	2.2e-14	8.91062	22.2885	0.850707	SPATA2	spermatogenesis associated 2
219660_s_at	6.8e-13	2.2e-14	8.91005	22.2857	2.5425	ATP8A2	ATPase phospholipid transporting 8A2
210532_s_at	6.81e-13	2.21e-14	8.90966	22.2837	0.801184	C14orf2	chromosome 14 open reading frame 2
233310_at	6.81e-13	2.21e-14	8.9094	22.2824	1.87435
227123_at	6.85e-13	2.22e-14	8.90813	22.2761	2.39222	RAB3B	RAB3B, member RAS oncogene family
215942_s_at	6.85e-13	2.23e-14	-8.90794	22.2752	-2.44874	GTSE1	G2 and S-phase expressed 1
210185_at	6.86e-13	2.23e-14	8.90765	22.2738	1.57356	CACNB1	calcium voltage-gated channel auxiliary subunit beta 1
212920_at	6.9e-13	2.24e-14	-8.90653	22.2682	-0.966667	REST	RE1 silencing transcription factor
213271_s_at	6.94e-13	2.26e-14	8.90516	22.2614	0.924445	DOPEY1	dopey family member 1
204806_x_at	6.94e-13	2.26e-14	-8.90511	22.2612	-1.78254	HLA-F	major histocompatibility complex, class I, F
208930_s_at	6.99e-13	2.28e-14	-8.90344	22.2529	-1.84362	ILF3	interleukin enhancer binding factor 3
40560_at	7.01e-13	2.28e-14	-8.9029	22.2501	-1.86206	TBX2	T-box 2
1569003_at	7.02e-13	2.29e-14	-8.90257	22.2485	-2.61406	VMP1	vacuole membrane protein 1
214626_s_at	7.02e-13	2.29e-14	-8.90233	22.2473	-0.6979	GANAB	glucosidase II alpha subunit
234645_at	7.13e-13	2.33e-14	-8.89907	22.2311	-1.44354
243198_at	7.15e-13	2.34e-14	-8.89852	22.2284	-2.03119	TEX9	testis expressed 9
1559065_a_at	7.15e-13	2.34e-14	8.89842	22.2279	2.55466	CLEC4G	C-type lectin domain family 4 member G
233986_s_at	7.17e-13	2.35e-14	-8.89759	22.2238	-3.02477	PLEKHG2	pleckstrin homology and RhoGEF domain containing G2
238008_at	7.19e-13	2.35e-14	8.89712	22.2215	2.53435	PRR18	proline rich 18
204518_s_at	7.2e-13	2.36e-14	-8.89668	22.2193	-1.69977	PPIC	peptidylprolyl isomerase C
212450_at	7.2e-13	2.36e-14	8.89656	22.2187	1.10046	SECISBP2L	SECIS binding protein 2 like
230700_at	7.2e-13	2.36e-14	8.89631	22.2175	2.13159	RTN4RL1	reticulon 4 receptor like 1
202452_at	7.2e-13	2.36e-14	8.89624	22.2171	0.928199	ZER1	zyg-11 related cell cycle regulator
223504_at	7.21e-13	2.37e-14	8.89592	22.2155	1.01744	DNAJC27	DnaJ heat shock protein family (Hsp40) member C27
218938_at	7.25e-13	2.38e-14	8.89478	22.2098	2.03428	FBXL15	F-box and leucine rich repeat protein 15
235152_at	7.3e-13	2.4e-14	-8.89329	22.2024	-0.893572	LOC101927204	uncharacterized LOC101927204
201461_s_at	7.35e-13	2.42e-14	-8.8918	22.1951	-1.31665	MAPKAPK2	mitogen-activated protein kinase-activated protein kinase 2
233063_s_at	7.39e-13	2.43e-14	-8.89046	22.1884	-0.878909	GMDS-AS1	GMDS antisense RNA 1 (head to head)
214607_at	7.39e-13	2.43e-14	8.89038	22.188	2.79427	PAK3	p21 (RAC1) activated kinase 3
233397_at	7.41e-13	2.44e-14	8.8899	22.1856	2.54258
226751_at	7.42e-13	2.44e-14	8.88962	22.1842	1.44818	CNRIP1	cannabinoid receptor interacting protein 1
242562_at	7.45e-13	2.46e-14	-8.88855	22.1789	-1.18949
201658_at	7.52e-13	2.48e-14	8.88663	22.1694	0.749673	ARL1	ADP ribosylation factor like GTPase 1
213437_at	7.55e-13	2.49e-14	-8.88585	22.1655	-1.27099	RUFY3	RUN and FYVE domain containing 3
212393_at	7.55e-13	2.49e-14	8.88567	22.1646	1.28496	SBF1	SET binding factor 1
235649_at	7.55e-13	2.49e-14	8.88556	22.1641	2.81411	ADAMTS8	ADAM metallopeptidase with thrombospondin type 1 motif 8
203870_at	7.55e-13	2.49e-14	8.88549	22.1637	1.34323	USP46	ubiquitin specific peptidase 46
234326_at	7.6e-13	2.51e-14	-8.88406	22.1566	-1.63246
208906_at	7.69e-13	2.54e-14	8.88152	22.144	1.7935	HNRNPUL2-BSCL2///BSCL2	HNRNPUL2-BSCL2 readthrough (NMD candidate)///BSCL2, seipin lipid droplet biogenesis associated
231825_x_at	7.73e-13	2.56e-14	-8.88032	22.1381	-0.817951	ATF7IP	activating transcription factor 7 interacting protein
222920_s_at	7.74e-13	2.56e-14	8.88008	22.1369	4.02985	TESPA1	thymocyte expressed, positive selection associated 1
203209_at	7.81e-13	2.59e-14	-8.87809	22.127	-0.987262	RFC5	replication factor C subunit 5
218608_at	7.81e-13	2.59e-14	8.87798	22.1265	1.04498	ATP13A2	ATPase 13A2
205923_at	7.82e-13	2.59e-14	8.87767	22.1249	2.23351	RELN	reelin
228062_at	7.93e-13	2.63e-14	8.8748	22.1107	1.89134	NAP1L5	nucleosome assembly protein 1 like 5
232957_x_at	7.96e-13	2.64e-14	-8.87401	22.1067	-1.0525
221207_s_at	8e-13	2.66e-14	8.8729	22.1013	1.70931	NBEA	neurobeachin
203704_s_at	8.07e-13	2.68e-14	-8.87109	22.0923	-1.25843	RREB1	ras responsive element binding protein 1
214044_at	8.1e-13	2.7e-14	8.87014	22.0876	3.85171	RYR2	ryanodine receptor 2
226192_at	8.12e-13	2.7e-14	-8.86955	22.0846	-1.87767	AR	androgen receptor
218383_at	8.14e-13	2.71e-14	-8.86903	22.0821	-0.872167	MIR4707///HAUS4	microRNA 4707///HAUS augmin like complex subunit 4
233878_s_at	8.15e-13	2.71e-14	-8.8687	22.0804	-1.1931	XRN2	5'-3' exoribonuclease 2
202276_at	8.16e-13	2.72e-14	-8.86818	22.0778	-1.11229	SHFM1	split hand/foot malformation (ectrodactyly) type 1
227634_at	8.16e-13	2.72e-14	8.86814	22.0776	1.3467	STK32C	serine/threonine kinase 32C
224559_at	8.19e-13	2.73e-14	-8.86739	22.0739	-1.64687	MALAT1	metastasis associated lung adenocarcinoma transcript 1 (non-protein coding)
205187_at	8.2e-13	2.74e-14	-8.86707	22.0723	-1.6045	SMAD5	SMAD family member 5
204544_at	8.25e-13	2.76e-14	-8.8657	22.0655	-1.04149	HPS5	HPS5, biogenesis of lysosomal organelles complex 2 subunit 2
221079_s_at	8.28e-13	2.77e-14	-8.86482	22.0612	-0.972198	METTL2A///METTL2B	methyltransferase like 2A///methyltransferase like 2B
224840_at	8.29e-13	2.77e-14	-8.86455	22.0598	-2.14464	FKBP5	FK506 binding protein 5
200721_s_at	8.31e-13	2.78e-14	8.86392	22.0567	0.916601	ACTR1A	ARP1 actin-related protein 1 homolog A, centractin alpha
220294_at	8.34e-13	2.79e-14	8.86318	22.053	4.14632	KCNV1	potassium voltage-gated channel modifier subfamily V member 1
211137_s_at	8.48e-13	2.84e-14	8.85957	22.0351	0.825632	ATP2C1	ATPase secretory pathway Ca2+ transporting 1
223708_at	8.57e-13	2.87e-14	8.85742	22.0244	3.89602	C1QTNF4	C1q and tumor necrosis factor related protein 4
242228_at	8.64e-13	2.9e-14	-8.85588	22.0168	-1.36803	BICD1	BICD cargo adaptor 1
212895_s_at	8.67e-13	2.91e-14	8.85501	22.0125	0.953879	ABR	active BCR-related
200872_at	8.68e-13	2.92e-14	-8.85462	22.0105	-2.31103	S100A10	S100 calcium binding protein A10
205050_s_at	8.69e-13	2.92e-14	8.85432	22.0091	1.70048	MAPK8IP2	mitogen-activated protein kinase 8 interacting protein 2
232276_at	8.7e-13	2.93e-14	8.85394	22.0072	1.68658	HS6ST3	heparan sulfate 6-O-sulfotransferase 3
1554873_at	8.75e-13	2.94e-14	-8.85272	22.0011	-1.28184	CSPP1	centrosome and spindle pole associated protein 1
201389_at	8.77e-13	2.95e-14	-8.8522	21.9986	-1.95762	ITGA5	integrin subunit alpha 5
226277_at	8.78e-13	2.96e-14	8.85191	21.9971	0.699229	COL4A3BP	collagen type IV alpha 3 binding protein
218308_at	8.86e-13	2.98e-14	-8.85003	21.9878	-3.34947	TACC3	transforming acidic coiled-coil containing protein 3
223173_at	8.87e-13	2.99e-14	-8.84968	21.986	-0.78371	SPNS1	sphingolipid transporter 1 (putative)
219118_at	8.87e-13	2.99e-14	-8.84938	21.9846	-1.25381	FKBP11	FK506 binding protein 11
205745_x_at	8.91e-13	3.01e-14	-8.84841	21.9797	-0.61711	ADAM17	ADAM metallopeptidase domain 17
225931_s_at	9.04e-13	3.05e-14	-8.8456	21.9658	-1.03074	RNF213	ring finger protein 213
1552722_at	9.07e-13	3.06e-14	8.8448	21.9618	2.87238	ARPP21	cAMP regulated phosphoprotein 21
228734_at	9.09e-13	3.07e-14	8.8442	21.9589	0.955394	UBE2V2	ubiquitin conjugating enzyme E2 V2
217556_at	9.12e-13	3.09e-14	8.84338	21.9548	1.4685	CLCN4	chloride voltage-gated channel 4
223842_s_at	9.23e-13	3.12e-14	-8.84096	21.9428	-1.38179	SCARA3	scavenger receptor class A member 3
203151_at	9.3e-13	3.15e-14	8.83938	21.935	1.86268	MAP1A	microtubule associated protein 1A
223290_at	9.34e-13	3.16e-14	8.83848	21.9305	1.5547	PDXP///SH3BP1	pyridoxal phosphatase///SH3 domain binding protein 1
241704_x_at	9.34e-13	3.17e-14	-8.83832	21.9297	-1.03428	ZNF320	zinc finger protein 320
215008_at	9.38e-13	3.18e-14	8.83739	21.9251	3.44246	TLL2	tolloid like 2
228333_at	9.43e-13	3.2e-14	8.83619	21.9191	1.33569	ZEB2	zinc finger E-box binding homeobox 2
239154_at	9.43e-13	3.2e-14	-8.83599	21.9181	-1.10383
222533_at	9.48e-13	3.22e-14	8.83493	21.9129	0.727656	CRBN	cereblon
208306_x_at	9.49e-13	3.23e-14	-8.8346	21.9112	-1.57325	HLA-DRB1	major histocompatibility complex, class II, DR beta 1
202693_s_at	9.49e-13	3.23e-14	-8.83455	21.911	-1.81163	STK17A	serine/threonine kinase 17a
204995_at	9.49e-13	3.23e-14	8.8345	21.9107	2.28596	CDK5R1	cyclin dependent kinase 5 regulatory subunit 1
202307_s_at	9.49e-13	3.23e-14	-8.83426	21.9095	-1.41976	TAP1	transporter 1, ATP binding cassette subfamily B member
232350_x_at	9.51e-13	3.24e-14	-8.83375	21.907	-0.882609	GPR161	G protein-coupled receptor 161
235278_at	9.52e-13	3.24e-14	8.8334	21.9053	2.93275	MACROD2	MACRO domain containing 2
231806_s_at	9.55e-13	3.26e-14	-8.83265	21.9016	-0.976989	STK36	serine/threonine kinase 36
1554106_at	9.55e-13	3.26e-14	-8.83264	21.9015	-1.0218	NBEAL1	neurobeachin like 1
220966_x_at	9.58e-13	3.27e-14	8.83192	21.8979	0.873613	ARPC5L	actin related protein 2/3 complex subunit 5 like
219767_s_at	9.63e-13	3.29e-14	8.83085	21.8927	0.798119	CRYZL1	crystallin zeta like 1
220447_at	9.68e-13	3.31e-14	8.82954	21.8862	3.3324	HRH3	histamine receptor H3
239511_s_at	9.69e-13	3.31e-14	-8.82935	21.8852	-1.10119	SRSF4	serine and arginine rich splicing factor 4
1557721_at	9.69e-13	3.31e-14	8.82921	21.8845	1.43042
209019_s_at	9.69e-13	3.31e-14	8.8292	21.8845	1.28275	PINK1	PTEN induced putative kinase 1
1553997_a_at	9.75e-13	3.34e-14	8.8278	21.8775	1.58827	ASPHD1	aspartate beta-hydroxylase domain containing 1
201368_at	9.82e-13	3.36e-14	-8.82628	21.87	-1.50185	ZFP36L2	ZFP36 ring finger protein like 2
1554513_s_at	9.82e-13	3.36e-14	-8.82623	21.8698	-1.5682	CEP89	centrosomal protein 89
209878_s_at	9.86e-13	3.38e-14	-8.82519	21.8646	-1.04425	RELA	RELA proto-oncogene, NF-kB subunit
221861_at	9.87e-13	3.39e-14	8.82498	21.8636	2.12747	ARRB1	arrestin beta 1
209099_x_at	9.89e-13	3.4e-14	-8.82435	21.8604	-1.98529	JAG1	jagged 1
231829_at	9.92e-13	3.41e-14	-8.82374	21.8574	-1.2721	MAVS	mitochondrial antiviral signaling protein
221493_at	9.95e-13	3.42e-14	8.82301	21.8537	1.15155	TSPYL1	TSPY like 1
203264_s_at	9.97e-13	3.43e-14	8.82259	21.8517	1.53733	ARHGEF9	Cdc42 guanine nucleotide exchange factor 9
210754_s_at	1e-12	3.44e-14	-8.8218	21.8478	-1.09981	LYN	LYN proto-oncogene, Src family tyrosine kinase
244010_at	1.01e-12	3.47e-14	-8.8204	21.8408	-1.43332
209582_s_at	1.01e-12	3.47e-14	8.8204	21.8408	1.60553	CD200	CD200 molecule
212416_at	1.01e-12	3.47e-14	8.82015	21.8396	0.638656	SCAMP1	secretory carrier membrane protein 1
203607_at	1.01e-12	3.48e-14	8.81947	21.8362	2.11428	INPP5F	inositol polyphosphate-5-phosphatase F
204966_at	1.01e-12	3.5e-14	8.81866	21.8322	1.18802	ADGRB2	adhesion G protein-coupled receptor B2
208986_at	1.02e-12	3.52e-14	-8.81706	21.8243	-1.26803	TCF12	transcription factor 12
212892_at	1.02e-12	3.53e-14	-8.81649	21.8214	-0.719261	ZNF282	zinc finger protein 282
1565786_x_at	1.03e-12	3.54e-14	-8.81591	21.8186	-1.35261	FLJ45482	uncharacterized LOC645566
239132_at	1.03e-12	3.55e-14	8.81569	21.8175	2.93392	NOS1	nitric oxide synthase 1
203411_s_at	1.03e-12	3.56e-14	-8.81499	21.814	-1.19932	LMNA	lamin A/C
225331_at	1.04e-12	3.6e-14	-8.81287	21.8035	-1.13241	CCDC50	coiled-coil domain containing 50
242405_at	1.04e-12	3.61e-14	-8.81203	21.7993	-1.44852
232615_at	1.05e-12	3.62e-14	-8.81156	21.797	-0.897283
226684_at	1.05e-12	3.63e-14	8.81126	21.7955	0.998023	ATG2B	autophagy related 2B
227534_at	1.05e-12	3.64e-14	-8.81085	21.7935	-1.2395	AAED1	AhpC/TSA antioxidant enzyme domain containing 1
212012_at	1.05e-12	3.64e-14	-8.81047	21.7916	-1.60487	PXDN	peroxidasin
1560145_at	1.05e-12	3.64e-14	-8.81042	21.7913	-1.03326	MKLN1	muskelin 1
214217_at	1.05e-12	3.65e-14	8.81024	21.7904	3.04532	GRM5	glutamate metabotropic receptor 5
212361_s_at	1.06e-12	3.69e-14	8.80821	21.7804	1.14358	ATP2A2	ATPase sarcoplasmic/endoplasmic reticulum Ca2+ transporting 2
200600_at	1.06e-12	3.69e-14	-8.80772	21.778	-1.59226	MSN	moesin
202446_s_at	1.06e-12	3.7e-14	-8.80754	21.777	-1.67014	PLSCR1	phospholipid scramblase 1
230973_at	1.07e-12	3.72e-14	8.80652	21.772	1.80506	SH2D5	SH2 domain containing 5
233825_s_at	1.08e-12	3.77e-14	8.80387	21.7589	0.991852	CD99L2	CD99 molecule like 2
215736_at	1.09e-12	3.81e-14	8.80137	21.7464	1.37388	KCNV1	potassium voltage-gated channel modifier subfamily V member 1
235591_at	1.1e-12	3.84e-14	8.79979	21.7387	3.59638	SSTR1	somatostatin receptor 1
203047_at	1.1e-12	3.85e-14	-8.7994	21.7367	-2.32247	STK10	serine/threonine kinase 10
236289_at	1.11e-12	3.87e-14	8.79851	21.7323	1.9934	LOC100506563	uncharacterized LOC100506563
1552715_a_at	1.11e-12	3.88e-14	8.7979	21.7292	2.21343	RXFP1	relaxin/insulin like family peptide receptor 1
218336_at	1.12e-12	3.91e-14	8.79665	21.7231	0.715725	PFDN2	prefoldin subunit 2
223274_at	1.12e-12	3.92e-14	-8.7961	21.7204	-1.32178	TCF19	transcription factor 19
210040_at	1.12e-12	3.93e-14	8.79534	21.7166	3.56092	SLC12A5	solute carrier family 12 member 5
1553264_a_at	1.12e-12	3.94e-14	8.7952	21.7159	2.31926	SYN1	synapsin I
212023_s_at	1.13e-12	3.94e-14	-8.79483	21.7141	-1.63913	MKI67	marker of proliferation Ki-67
209295_at	1.13e-12	3.94e-14	-8.79478	21.7138	-1.31372	TNFRSF10B	TNF receptor superfamily member 10b
237515_at	1.13e-12	3.95e-14	8.79462	21.713	2.34651	TMEM56	transmembrane protein 56
213651_at	1.13e-12	3.95e-14	8.79447	21.7123	1.62502	INPP5J	inositol polyphosphate-5-phosphatase J
203402_at	1.13e-12	3.96e-14	8.79383	21.7091	2.55672	KCNAB2	potassium voltage-gated channel subfamily A regulatory beta subunit 2
210410_s_at	1.13e-12	3.98e-14	-8.79309	21.7054	-2.5267	MSH5-SAPCD1///SAPCD1///MSH5	MSH5-SAPCD1 readthrough (NMD candidate)///suppressor APC domain containing 1///mutS homolog 5
222144_at	1.14e-12	4e-14	8.79202	21.7001	2.49495	KIF17	kinesin family member 17
217834_s_at	1.14e-12	4.01e-14	-8.79128	21.6965	-1.3268	SYNCRIP	synaptotagmin binding cytoplasmic RNA interacting protein
203006_at	1.14e-12	4.02e-14	8.7911	21.6955	1.24301	INPP5A	inositol polyphosphate-5-phosphatase A
203029_s_at	1.15e-12	4.04e-14	8.78993	21.6898	1.44748	PTPRN2	protein tyrosine phosphatase, receptor type N2
212309_at	1.16e-12	4.08e-14	8.78803	21.6803	1.40471	CLASP2	cytoplasmic linker associated protein 2
225796_at	1.17e-12	4.11e-14	8.78662	21.6733	1.47946	PXK	PX domain containing serine/threonine kinase like
243357_at	1.17e-12	4.12e-14	8.78604	21.6705	2.28827	NEGR1	neuronal growth regulator 1
227440_at	1.17e-12	4.13e-14	8.78541	21.6674	2.80466	ANKS1B	ankyrin repeat and sterile alpha motif domain containing 1B
222662_at	1.17e-12	4.14e-14	-8.78519	21.6663	-1.65631	PPP1R3B	protein phosphatase 1 regulatory subunit 3B
218257_s_at	1.17e-12	4.14e-14	-8.78511	21.6658	-0.80842	UGGT1	UDP-glucose glycoprotein glucosyltransferase 1
232209_x_at	1.17e-12	4.15e-14	-8.78474	21.664	-1.02766	HM13	histocompatibility minor 13
227775_at	1.17e-12	4.15e-14	8.78468	21.6637	1.34743	CELF6	CUGBP, Elav-like family member 6
218008_at	1.18e-12	4.16e-14	-8.78412	21.661	-1.11228	TMEM248	transmembrane protein 248
202627_s_at	1.18e-12	4.18e-14	-8.78337	21.6572	-2.94369	SERPINE1	serpin family E member 1
223038_s_at	1.18e-12	4.18e-14	-8.78306	21.6557	-1.98424	FAM60A	family with sequence similarity 60 member A
227860_at	1.19e-12	4.22e-14	-8.78156	21.6483	-3.59374	CPXM1	carboxypeptidase X, M14 family member 1
230446_at	1.19e-12	4.23e-14	-8.78111	21.6461	-2.01743	LOC101927811	uncharacterized LOC101927811
235848_x_at	1.2e-12	4.24e-14	8.7803	21.642	0.99387
206280_at	1.2e-12	4.26e-14	8.77945	21.6378	3.10228	CDH18	cadherin 18
223595_at	1.2e-12	4.26e-14	-8.77928	21.637	-1.29658	TMEM133	transmembrane protein 133
221761_at	1.21e-12	4.28e-14	8.77864	21.6338	0.765636	ADSS	adenylosuccinate synthase
236034_at	1.22e-12	4.33e-14	-8.77632	21.6223	-1.92579	ANGPT2	angiopoietin 2
208812_x_at	1.22e-12	4.34e-14	-8.77576	21.6195	-1.22886	HLA-C	major histocompatibility complex, class I, C
210559_s_at	1.22e-12	4.34e-14	-8.7757	21.6192	-2.47117	CDK1	cyclin dependent kinase 1
1558254_s_at	1.22e-12	4.35e-14	8.77552	21.6183	0.922781	SRPK2	SRSF protein kinase 2
1555958_at	1.22e-12	4.35e-14	8.77535	21.6175	2.11524	CRTAC1	cartilage acidic protein 1
231804_at	1.23e-12	4.37e-14	8.77466	21.6141	3.34018	RXFP1	relaxin/insulin like family peptide receptor 1
235830_at	1.23e-12	4.37e-14	8.77465	21.614	2.87852	NT5DC1	5'-nucleotidase domain containing 1
201519_at	1.23e-12	4.38e-14	8.77411	21.6113	0.635357	TOMM70	translocase of outer mitochondrial membrane 70
226964_at	1.23e-12	4.4e-14	8.77326	21.6071	1.11121	TTBK2	tau tubulin kinase 2
217452_s_at	1.23e-12	4.4e-14	8.77308	21.6062	3.03788	B3GALT2	beta-1,3-galactosyltransferase 2
1566901_at	1.24e-12	4.43e-14	-8.7719	21.6004	-1.50176	TGIF1	TGFB induced factor homeobox 1
212482_at	1.24e-12	4.43e-14	8.77157	21.5987	1.09987	RMND5A	required for meiotic nuclear division 5 homolog A
212779_at	1.25e-12	4.45e-14	8.77063	21.5941	0.999393	KIAA1109	KIAA1109
209468_at	1.26e-12	4.5e-14	-8.76878	21.5849	-1.25614	LRP5	LDL receptor related protein 5
213465_s_at	1.26e-12	4.5e-14	8.76858	21.5839	0.850995	PPP1R7	protein phosphatase 1 regulatory subunit 7
202777_at	1.26e-12	4.5e-14	8.7685	21.5835	0.782474	SHOC2	SHOC2, leucine rich repeat scaffold protein
244427_at	1.26e-12	4.51e-14	-8.76831	21.5826	-1.62496	KIF23	kinesin family member 23
223200_s_at	1.27e-12	4.55e-14	-8.76646	21.5734	-0.930874	LSG1	large 60S subunit nuclear export GTPase 1
1558295_a_at	1.27e-12	4.55e-14	8.76643	21.5733	2.76289	PPFIA2	PTPRF interacting protein alpha 2
1557051_s_at	1.27e-12	4.56e-14	-8.76586	21.5705	-2.32918	HOTAIRM1	HOXA transcript antisense RNA, myeloid-specific 1
211501_s_at	1.28e-12	4.59e-14	-8.76485	21.5654	-1.06381	EIF3B	eukaryotic translation initiation factor 3 subunit B
235468_at	1.29e-12	4.64e-14	8.76261	21.5544	3.49382	RBFOX3	RNA binding protein, fox-1 homolog 3
219213_at	1.3e-12	4.66e-14	-8.76169	21.5498	-1.13083	JAM2	junctional adhesion molecule 2
236249_at	1.3e-12	4.66e-14	-8.76164	21.5496	-1.54137	IKBIP	IKBKB interacting protein
213234_at	1.3e-12	4.68e-14	8.7608	21.5454	0.903998	FAM234B	family with sequence similarity 234 member B
1554493_s_at	1.3e-12	4.68e-14	-8.76072	21.545	-1.15328	THADA	THADA, armadillo repeat containing
214811_at	1.3e-12	4.69e-14	8.76038	21.5433	3.17948	RIMBP2	RIMS binding protein 2
226040_at	1.31e-12	4.71e-14	-8.75942	21.5385	-1.38768	TRIM56	tripartite motif containing 56
223378_at	1.31e-12	4.72e-14	-8.75927	21.5378	-1.19371	GLIS2	GLIS family zinc finger 2
224783_at	1.32e-12	4.75e-14	-8.75795	21.5313	-1.18506	UBALD2	UBA like domain containing 2
211027_s_at	1.32e-12	4.77e-14	-8.75723	21.5277	-1.37763	IKBKB	inhibitor of kappa light polypeptide gene enhancer in B-cells, kinase beta
218671_s_at	1.32e-12	4.77e-14	8.75723	21.5277	0.818468	ATPIF1	ATPase inhibitory factor 1
206976_s_at	1.32e-12	4.78e-14	8.75672	21.5252	1.10068	HSPH1	heat shock protein family H (Hsp110) member 1
1568883_at	1.33e-12	4.8e-14	-8.75576	21.5204	-2.1622
225707_at	1.33e-12	4.82e-14	-8.75503	21.5168	-1.20167	ARL6IP6	ADP ribosylation factor like GTPase 6 interacting protein 6
236420_s_at	1.33e-12	4.83e-14	8.75481	21.5157	2.19991	ANO4	anoctamin 4
225470_at	1.34e-12	4.84e-14	-8.75429	21.5131	-0.849942	NUP35	nucleoporin 35
236456_at	1.34e-12	4.86e-14	8.75358	21.5096	3.22211	PTPN5	protein tyrosine phosphatase, non-receptor type 5
232925_at	1.35e-12	4.87e-14	-8.75281	21.5058	-4.72069
218387_s_at	1.35e-12	4.88e-14	-8.75257	21.5046	-1.08381	PGLS	6-phosphogluconolactonase
228436_at	1.35e-12	4.9e-14	8.75178	21.5007	1.18006	KCNC4	potassium voltage-gated channel subfamily C member 4
217852_s_at	1.35e-12	4.91e-14	8.75132	21.4984	0.687501	ARL8B	ADP ribosylation factor like GTPase 8B
1553998_at	1.36e-12	4.95e-14	8.74985	21.4911	1.87442	DMRTC1B///DMRTC1	DMRT like family C1B///DMRT like family C1
222039_at	1.37e-12	4.96e-14	-8.74921	21.488	-1.83859	KIF18B	kinesin family member 18B
214806_at	1.37e-12	4.98e-14	-8.74839	21.4839	-1.54048	BICD1	BICD cargo adaptor 1
201855_s_at	1.39e-12	5.05e-14	8.74589	21.4715	0.741478	ATMIN	ATM interactor
214771_x_at	1.39e-12	5.07e-14	8.74505	21.4674	0.629745	MPRIP	myosin phosphatase Rho interacting protein
224806_at	1.4e-12	5.08e-14	-8.74446	21.4645	-0.930317	TRIM25	tripartite motif containing 25
202440_s_at	1.4e-12	5.09e-14	-8.74435	21.4639	-1.06077	ST5	suppression of tumorigenicity 5
213913_s_at	1.4e-12	5.09e-14	8.74425	21.4634	1.46805	TBC1D30	TBC1 domain family member 30
211927_x_at	1.4e-12	5.1e-14	-8.74391	21.4617	-0.751354	MIR3654///EEF1G	microRNA 3654///eukaryotic translation elongation factor 1 gamma
204199_at	1.4e-12	5.11e-14	8.74352	21.4598	1.59522	RALGPS1	Ral GEF with PH domain and SH3 binding motif 1
231739_at	1.41e-12	5.13e-14	8.74283	21.4564	2.37529	LOC100507547///PRRT1	uncharacterized LOC100507547///proline rich transmembrane protein 1
222003_s_at	1.41e-12	5.16e-14	-8.74151	21.4498	-1.13498	DOCK6	dedicator of cytokinesis 6
211464_x_at	1.42e-12	5.17e-14	-8.74109	21.4478	-1.15995	CASP6	caspase 6
205964_at	1.42e-12	5.17e-14	-8.74096	21.4471	-0.912329	ZNF426	zinc finger protein 426
1552417_a_at	1.42e-12	5.18e-14	-8.7407	21.4458	-1.9935	NEDD1	neural precursor cell expressed, developmentally down-regulated 1
206003_at	1.43e-12	5.23e-14	-8.73867	21.4357	-1.25367	CEP135	centrosomal protein 135
232549_at	1.43e-12	5.24e-14	8.7386	21.4354	2.09754	RBM11	RNA binding motif protein 11
201529_s_at	1.44e-12	5.26e-14	-8.73777	21.4313	-1.03556	RPA1	replication protein A1
201256_at	1.44e-12	5.28e-14	8.7371	21.428	0.694602	COX7A2L	cytochrome c oxidase subunit 7A2 like
[truncated: 52,614 more rows]
