# Supplementary material for: Meta-Analysis and Experimental Validation Identified FREM2 and SPRY1 as New Glioblastoma Marker Candidates
Source: Int J Mol Sci. 2018 May 4;19(5):1369. doi: 10.3390/ijms19051369 (PMC5983642; doi:10.3390/ijms19051369)
Supplement: Supplementary file 1 [file ijms-19-01369-s001.zip › Supplementary_files/Table S2 results of test 2.xlsx]

## Sheet: List1
ID	adj,P,Val	P,Value	t	B	logFC	Gene,symbol	Gene,title
202718_at	1.48e-18	2.72e-23	-12.3468	42.2185	-4.65754	IGFBP2	insulin like growth factor binding protein 2
210135_s_at	1.49e-18	5.44e-23	-12.2218	41.5441	-3.92642	SHOX2	short stature homeobox 2
218802_at	9.16e-18	6.11e-22	-11.7876	39.1946	-1.86331	MCUB	mitochondrial calcium uniporter dominant negative beta subunit
228776_at	9.16e-18	6.71e-22	-11.7709	39.1041	-1.70013	GJC1	gap junction protein gamma 1
240228_at	2.72e-17	2.49e-21	11.5363	37.8309	2.62678	CSMD3	CUB and Sushi multiple domains 3
204879_at	7.28e-17	8e-21	-11.3273	36.6952	-4.47427	PDPN	podoplanin
221012_s_at	8.87e-17	1.14e-20	11.2644	36.3529	0.986707	TRIM8	tripartite motif containing 8
201012_at	1.01e-16	1.49e-20	-11.216	36.09	-3.00329	ANXA1	annexin A1
203729_at	1.01e-16	1.67e-20	-11.1955	35.9781	-3.09769	EMP3	epithelial membrane protein 3
201664_at	1.3e-16	2.37e-20	-11.1328	35.6373	-1.62978	SMC4	structural maintenance of chromosomes 4
221898_at	1.36e-16	2.73e-20	-11.1075	35.4997	-3.00857	PDPN	podoplanin
1569003_at	2.6e-16	5.72e-20	-10.9756	34.7821	-2.63126	VMP1	vacuole membrane protein 1
200947_s_at	3.22e-16	7.67e-20	10.9233	34.4969	1.14757	GLUD1	glutamate dehydrogenase 1
209909_s_at	5.43e-16	1.46e-19	-10.8085	33.8725	-2.12286	TGFB2	transforming growth factor beta 2
208636_at	5.43e-16	1.49e-19	-10.8044	33.8501	-1.753	ACTN1	actinin alpha 1
201896_s_at	5.98e-16	1.75e-19	-10.7755	33.6925	-1.52768	PSRC1	proline and serine rich coiled-coil 1
211966_at	6.14e-16	1.91e-19	-10.7599	33.6078	-2.90919	COL4A2	collagen type IV alpha 2 chain
210978_s_at	7.26e-16	2.39e-19	-10.7198	33.3896	-2.09868	TAGLN2	transgelin 2
227361_at	1.19e-15	4.14e-19	-10.6218	32.8563	-3.75514	HS3ST3B1	heparan sulfate-glucosamine 3-sulfotransferase 3B1
228121_at	1.23e-15	4.52e-19	-10.6061	32.7708	-1.75653	TGFB2	transforming growth factor beta 2
209395_at	1.38e-15	5.29e-19	-10.5781	32.6184	-3.97615	CHI3L1	chitinase 3 like 1
200650_s_at	1.44e-15	5.86e-19	-10.5598	32.5186	-1.38409	LDHA	lactate dehydrogenase A
212792_at	1.44e-15	6.09e-19	-10.5529	32.4811	-1.2713	DPY19L1	dpy-19 like 1
211980_at	1.44e-15	6.35e-19	-10.5455	32.4407	-2.93573	COL4A1	collagen type IV alpha 1 chain
228033_at	2.49e-15	1.14e-18	-10.441	31.8727	-2.03944	E2F7	E2F transcription factor 7
203146_s_at	2.87e-15	1.38e-18	10.406	31.682	1.71756	GABBR1	gamma-aminobutyric acid type B receptor subunit 1
209396_s_at	2.87e-15	1.42e-18	-10.4018	31.659	-4.09802	CHI3L1	chitinase 3 like 1
1560916_a_at	2.97e-15	1.53e-18	-10.3887	31.5878	-1.51459	DPY19L1	dpy-19 like 1
213549_at	3.26e-15	1.77e-18	10.362	31.4427	1.15235	PDZD8	PDZ domain containing 8
201663_s_at	3.26e-15	1.79e-18	-10.36	31.4322	-1.65198	SMC4	structural maintenance of chromosomes 4
205176_s_at	3.63e-15	2.06e-18	-10.335	31.2959	-0.953636	ITGB3BP	integrin subunit beta 3 binding protein
227239_at	3.67e-15	2.15e-18	-10.3271	31.2531	-1.22062	FAM126A	family with sequence similarity 126 member A
202136_at	3.78e-15	2.28e-18	10.3163	31.1945	0.85086	ZMYND11	zinc finger MYND-type containing 11
216903_s_at	4.32e-15	2.69e-18	10.2873	31.0369	0.733926	MICU1	mitochondrial calcium uptake 1
223132_s_at	5.03e-15	3.23e-18	10.2545	30.8586	0.900751	TRIM8	tripartite motif containing 8
211964_at	5.82e-15	3.84e-18	-10.2235	30.6902	-2.50978	COL4A2	collagen type IV alpha 2 chain
200946_x_at	6.5e-15	4.43e-18	10.1976	30.5493	1.05651	GLUD1	glutamate dehydrogenase 1
211160_x_at	6.5e-15	4.53e-18	-10.1939	30.5293	-2.20246	ACTN1	actinin alpha 1
213340_s_at	6.95e-15	5.01e-18	-10.1756	30.4296	-1.06856	TP73-AS1	TP73 antisense RNA 1
226658_at	6.95e-15	5.09e-18	-10.173	30.4154	-3.28487	PDPN	podoplanin
208637_x_at	7.13e-15	5.35e-18	-10.1639	30.3661	-1.71221	ACTN1	actinin alpha 1
214710_s_at	7.55e-15	5.8e-18	-10.1494	30.2873	-1.48624	CCNB1	cyclin B1
221804_s_at	8.63e-15	6.79e-18	10.1212	30.1344	0.625006	FAM45A///FAM45BP	family with sequence similarity 45 member A///family with sequence similarity 45, member A pseudogene
210512_s_at	9.66e-15	7.79e-18	-10.0967	30.0013	-2.27988	VEGFA	vascular endothelial growth factor A
227249_at	9.98e-15	8.22e-18	-10.0869	29.9481	-1.19546	NDE1	nudE neurodevelopment protein 1
208443_x_at	1.22e-14	1.02e-17	-10.0475	29.734	-2.29444	SHOX2	short stature homeobox 2
221729_at	1.5e-14	1.29e-17	-10.0063	29.5106	-2.09477	COL5A2	collagen type V alpha 2 chain
200600_at	1.5e-14	1.32e-17	-10.0021	29.4875	-1.7182	MSN	moesin
203313_s_at	1.63e-14	1.47e-17	-9.98333	29.3859	-1.61722	TGIF1	TGFB induced factor homeobox 1
205773_at	1.83e-14	1.68e-17	9.95884	29.253	1.35934	CPEB3	cytoplasmic polyadenylation element binding protein 3
203608_at	2.51e-14	2.34e-17	9.89938	28.9307	1.36993	ALDH5A1	aldehyde dehydrogenase 5 family member A1
202952_s_at	2.6e-14	2.47e-17	-9.88935	28.8763	-2.31864	ADAM12	ADAM metallopeptidase domain 12
204646_at	2.7e-14	2.62e-17	-9.87927	28.8217	-2.04185	DPYD	dihydropyrimidine dehydrogenase
203839_s_at	2.7e-14	2.67e-17	9.87541	28.8007	1.32598	TNK2	tyrosine kinase non receptor 2
227251_at	2.74e-14	2.76e-17	9.86942	28.7683	0.801599	DCAF5	DDB1 and CUL4 associated factor 5
228729_at	2.91e-14	2.98e-17	-9.85579	28.6944	-1.76401	CCNB1	cyclin B1
212169_at	3.19e-14	3.33e-17	-9.83581	28.5862	-1.24484	FKBP9	FK506 binding protein 9
211762_s_at	3.21e-14	3.41e-17	-9.83179	28.5644	-0.933237	KPNA2	karyopherin subunit alpha 2
219787_s_at	3.28e-14	3.55e-17	-9.82459	28.5254	-1.44582	ECT2	epithelial cell transforming 2
204072_s_at	3.33e-14	3.65e-17	9.81929	28.4967	1.18042	FRY	FRY microtubule binding protein
228882_at	3.33e-14	3.72e-17	9.81602	28.479	1.44036	TUB	tubby bipartite transcription factor
201666_at	3.53e-14	4e-17	-9.80291	28.4079	-3.06924	TIMP1	TIMP metallopeptidase inhibitor 1
208659_at	3.56e-14	4.11e-17	-9.7981	28.3819	-1.74334	CLIC1	chloride intracellular channel 1
225351_at	3.8e-14	4.45e-17	9.78366	28.3037	0.534179	FAM45A///FAM45BP	family with sequence similarity 45 member A///family with sequence similarity 45, member A pseudogene
209408_at	4.33e-14	5.2e-17	-9.75592	28.1535	-1.10853	KIF2C	kinesin family member 2C
212810_s_at	4.33e-14	5.23e-17	9.75468	28.1468	1.35225	SLC1A4	solute carrier family 1 member 4
208732_at	4.79e-14	5.88e-17	9.73382	28.0339	0.661862	RAB2A	RAB2A, member RAS oncogene family
200916_at	5.37e-14	6.68e-17	-9.71079	27.9093	-2.19305	TAGLN2	transgelin 2
200771_at	5.54e-14	7.01e-17	-9.70225	27.8631	-1.34995	LAMC1	laminin subunit gamma 1
211527_x_at	5.96e-14	7.67e-17	-9.68598	27.7751	-3.2764	VEGFA	vascular endothelial growth factor A
209065_at	5.96e-14	7.74e-17	9.6842	27.7655	1.03864	UQCRB	ubiquinol-cytochrome c reductase binding protein
220407_s_at	6.32e-14	8.35e-17	-9.67075	27.6927	-1.41802	TGFB2	transforming growth factor beta 2
202870_s_at	6.32e-14	8.45e-17	-9.66852	27.6807	-2.41918	CDC20	cell division cycle 20
228108_at	7.18e-14	9.73e-17	9.64304	27.5429	1.52313	PPM1L	protein phosphatase, Mg2+/Mn2+ dependent 1L
202589_at	8.32e-14	1.14e-16	-9.61422	27.3871	-1.8076	TYMS	thymidylate synthetase
226751_at	8.41e-14	1.17e-16	9.60993	27.3639	1.14564	CNRIP1	cannabinoid receptor interacting protein 1
1554696_s_at	9.03e-14	1.27e-16	-9.59466	27.2814	-1.53299	TYMS	thymidylate synthetase
202627_s_at	9.24e-14	1.32e-16	-9.58819	27.2465	-2.73604	SERPINE1	serpin family E member 1
207714_s_at	1.03e-13	1.49e-16	-9.56683	27.1311	-3.73099	SERPINH1	serpin family H member 1
239468_at	1.04e-13	1.52e-16	9.56266	27.1086	2.36289	MKX	mohawk homeobox
221730_at	1.05e-13	1.55e-16	-9.55883	27.0879	-2.236	COL5A2	collagen type V alpha 2 chain
225612_s_at	1.13e-13	1.7e-16	-9.54301	27.0025	-1.28137	B3GNT5	UDP-GlcNAc:betaGal beta-1,3-N-acetylglucosaminyltransferase 5
223103_at	1.25e-13	1.9e-16	9.52293	26.8941	1.0817	STARD10	StAR related lipid transfer domain containing 10
233546_at	1.28e-13	1.96e-16	9.51651	26.8594	1.09095	LOC283075	uncharacterized LOC283075
218368_s_at	1.32e-13	2.06e-16	-9.50786	26.8128	-2.36549	TNFRSF12A	TNF receptor superfamily member 12A
211981_at	1.45e-13	2.28e-16	-9.48958	26.7142	-3.68828	COL4A1	collagen type IV alpha 1 chain
202641_at	1.49e-13	2.37e-16	9.48284	26.6778	0.760927	ARL3	ADP ribosylation factor like GTPase 3
210840_s_at	1.62e-13	2.61e-16	-9.46539	26.5836	-1.35637	IQGAP1	IQ motif containing GTPase activating protein 1
1555958_at	1.68e-13	2.75e-16	9.45608	26.5335	1.83544	CRTAC1	cartilage acidic protein 1
218862_at	1.82e-13	3e-16	9.44005	26.447	0.824782	ASB13	ankyrin repeat and SOCS box containing 13
224763_at	1.85e-13	3.09e-16	9.43482	26.4188	1.1627	LOC100506548///RPL37	uncharacterized LOC100506548///ribosomal protein L37
212811_x_at	2e-13	3.36e-16	9.41955	26.3365	1.11127	SLC1A4	solute carrier family 1 member 4
219918_s_at	2.18e-13	3.71e-16	-9.40171	26.2404	-3.61238	ASPM	abnormal spindle microtubule assembly
226777_at	2.43e-13	4.18e-16	-9.38008	26.1239	-1.96275	ADAM12	ADAM metallopeptidase domain 12
212171_x_at	2.43e-13	4.22e-16	-9.37824	26.114	-2.33032	VEGFA	vascular endothelial growth factor A
204092_s_at	2.59e-13	4.56e-16	-9.36456	26.0403	-1.33109	AURKA	aurora kinase A
211651_s_at	2.63e-13	4.68e-16	-9.35993	26.0154	-1.82999	LAMB1	laminin subunit beta 1
220927_s_at	2.66e-13	4.77e-16	9.35641	25.9964	2.2849	HPSE2	heparanase 2 (inactive)
225663_at	2.77e-13	5.02e-16	9.34696	25.9456	0.814582	ACBD5	acyl-CoA binding domain containing 5
218755_at	2.78e-13	5.11e-16	-9.3438	25.9286	-2.93462	KIF20A	kinesin family member 20A
211959_at	2.78e-13	5.14e-16	-9.34265	25.9223	-1.67558	IGFBP5	insulin like growth factor binding protein 5
217770_at	3.03e-13	5.66e-16	-9.32535	25.8292	-0.824289	PIGT	phosphatidylinositol glycan anchor biosynthesis class T
231131_at	3.03e-13	5.71e-16	9.32364	25.82	2.70936	FAM133A	family with sequence similarity 133 member A
203425_s_at	3.21e-13	6.12e-16	-9.31126	25.7534	-1.55008	IGFBP5	insulin like growth factor binding protein 5
218541_s_at	3.27e-13	6.29e-16	-9.30624	25.7264	-2.18793	C8orf4	chromosome 8 open reading frame 4
226398_s_at	3.31e-13	6.43e-16	9.30238	25.7056	0.953438	FRA10AC1	fragile site, folic acid type, rare, fra(10)(q23,3) or fra(10)(q24,2) candidate 1
206850_at	3.32e-13	6.5e-16	9.30045	25.6953	1.9639	RASL10A	RAS like family 10 member A
212462_at	3.39e-13	6.71e-16	9.2945	25.6633	0.978514	KAT6B	lysine acetyltransferase 6B
238756_at	3.66e-13	7.33e-16	-9.27862	25.5779	-1.84189	GAS2L3	growth arrest specific 2 like 3
224780_at	3.66e-13	7.37e-16	9.27762	25.5725	0.788678	RBM17	RNA binding motif protein 17
204865_at	3.66e-13	7.45e-16	-9.27572	25.5623	-2.76277	CA3	carbonic anhydrase 3
208808_s_at	3.68e-13	7.55e-16	-9.27325	25.549	-1.13047	HMGB2	high mobility group box 2
225799_at	3.72e-13	7.73e-16	-9.269	25.5262	-2.06506	LOC101930489///MIR4435-2HG///LINC00152	uncharacterized LOC101930489///MIR4435-2 host gene///long intergenic non-protein coding RNA 152
200755_s_at	3.72e-13	7.77e-16	-9.26792	25.5204	-1.1183	CALU	calumenin
224937_at	3.86e-13	8.15e-16	-9.25935	25.4743	-1.31454	PTGFRN	prostaglandin F2 receptor inhibitor
225138_at	3.86e-13	8.2e-16	9.25821	25.4682	0.694017	ZRANB1	zinc finger RANBP2-type containing 1
204615_x_at	3.87e-13	8.35e-16	9.25497	25.4507	1.0649	IDI1	isopentenyl-diphosphate delta isomerase 1
205394_at	3.87e-13	8.37e-16	-9.25457	25.4486	-1.50846	CHEK1	checkpoint kinase 1
209028_s_at	4.06e-13	8.84e-16	9.24469	25.3955	0.80006	ABI1	abl interactor 1
209773_s_at	4.09e-13	9.01e-16	-9.2413	25.3773	-1.76447	RRM2	ribonucleotide reductase regulatory subunit M2
231935_at	4.09e-13	9.07e-16	9.24	25.3703	1.96086	ARPP21	cAMP regulated phosphoprotein 21
218726_at	4.33e-13	9.67e-16	-9.22848	25.3084	-2.46184	HJURP	Holliday junction recognition protein
215794_x_at	4.42e-13	9.95e-16	9.22322	25.2801	1.10841	GLUD2	glutamate dehydrogenase 2
205046_at	4.46e-13	1.01e-15	-9.22015	25.2636	-2.19635	CENPE	centromere protein E
224917_at	4.57e-13	1.04e-15	-9.21439	25.2327	-2.33471	MIR21///VMP1	microRNA 21///vacuole membrane protein 1
218663_at	4.66e-13	1.08e-15	-9.20905	25.204	-2.73184	NCAPG	non-SMC condensin I complex subunit G
200757_s_at	4.68e-13	1.09e-15	-9.20693	25.1927	-1.03626	CALU	calumenin
215446_s_at	4.76e-13	1.12e-15	-9.20243	25.1685	-3.12684	LOX	lysyl oxidase
1555938_x_at	5.51e-13	1.3e-15	-9.17446	25.0183	-2.33416	VIM	vimentin
201466_s_at	5.64e-13	1.34e-15	-9.16888	24.9883	-1.30602	JUN	Jun proto-oncogene, AP-1 transcription factor subunit
1554600_s_at	5.82e-13	1.4e-15	-9.16181	24.9504	-1.32882	LMNA	lamin A/C
203344_s_at	6.45e-13	1.56e-15	-9.14188	24.8435	-0.967174	RBBP8	RB binding protein 8, endonuclease
204407_at	6.51e-13	1.59e-15	-9.13875	24.8267	-0.882467	TTF2	transcription termination factor 2
225950_at	6.75e-13	1.67e-15	9.12984	24.779	0.784306	SAMD8	sterile alpha motif domain containing 8
238081_at	6.75e-13	1.67e-15	9.12939	24.7765	1.24172	WDFY3-AS2	WDFY3 antisense RNA 2
228813_at	6.83e-13	1.71e-15	9.12497	24.7528	1.07167	HDAC4	histone deacetylase 4
218878_s_at	6.83e-13	1.71e-15	9.12475	24.7517	0.67686	SIRT1	sirtuin 1
217739_s_at	6.91e-13	1.75e-15	-9.12114	24.7323	-1.98844	NAMPT	nicotinamide phosphoribosyltransferase
202238_s_at	7.19e-13	1.83e-15	-9.11234	24.6851	-3.47408	LOC101928916///NNMT	uncharacterized LOC101928916///nicotinamide N-methyltransferase
209379_s_at	7.19e-13	1.84e-15	9.11142	24.6802	0.887778	CCSER2	coiled-coil serine rich protein 2
220990_s_at	7.26e-13	1.88e-15	-9.10831	24.6635	-0.896016	MIR21///VMP1	microRNA 21///vacuole membrane protein 1
236536_at	7.57e-13	1.97e-15	9.09955	24.6165	1.72254	GALNT13	polypeptide N-acetylgalactosaminyltransferase 13
219493_at	8.12e-13	2.13e-15	-9.08556	24.5416	-1.40655	SHCBP1	SHC binding and spindle associated 1
227013_at	8.51e-13	2.24e-15	-9.07563	24.4884	-1.97273	LATS2	large tumor suppressor kinase 2
218308_at	9.04e-13	2.4e-15	-9.06352	24.4235	-2.71535	TACC3	transforming acidic coiled-coil containing protein 3
239481_at	9.2e-13	2.46e-15	9.05912	24.4	1.45856	FAM133A	family with sequence similarity 133 member A
203554_x_at	9.98e-13	2.69e-15	-9.04298	24.3135	-1.11424	PTTG1	pituitary tumor-transforming 1
211744_s_at	1.01e-12	2.73e-15	-9.04007	24.298	-1.27342	CD58	CD58 molecule
205173_x_at	1.02e-12	2.78e-15	-9.0368	24.2805	-1.48544	CD58	CD58 molecule
202503_s_at	1.05e-12	2.9e-15	-9.02889	24.2381	-1.65893	KIAA0101	KIAA0101
201136_at	1.05e-12	2.94e-15	-9.02688	24.2274	-2.25011	PLP2	proteolipid protein 2
221436_s_at	1.05e-12	2.95e-15	-9.02591	24.2222	-2.07111	CDCA3	cell division cycle associated 3
218349_s_at	1.05e-12	2.95e-15	-9.02572	24.2212	-1.20125	ZWILCH	zwilch kinetochore protein
221432_s_at	1.1e-12	3.11e-15	9.01646	24.1716	0.727749	SLC25A28	solute carrier family 25 member 28
210052_s_at	1.16e-12	3.3e-15	-9.00547	24.1128	-1.95074	TPX2	TPX2, microtubule nucleation factor
225285_at	1.16e-12	3.31e-15	-9.00505	24.1105	-2.07586	BCAT1	branched chain amino acid transaminase 1
241401_at	1.24e-12	3.57e-15	8.99147	24.0379	1.22756	WDFY3-AS2	WDFY3 antisense RNA 2
202990_at	1.24e-12	3.58e-15	-8.99077	24.0342	-1.3868	PYGL	phosphorylase, glycogen, liver
218009_s_at	1.25e-12	3.65e-15	-8.98707	24.0144	-1.68768	PRC1	protein regulator of cytokinesis 1
209610_s_at	1.27e-12	3.73e-15	8.98336	23.9946	1.28496	SLC1A4	solute carrier family 1 member 4
1554408_a_at	1.27e-12	3.74e-15	-8.98304	23.9928	-1.81633	TK1	thymidine kinase 1
221477_s_at	1.27e-12	3.77e-15	-8.98123	23.9832	-1.53661	LOC100129518///SOD2	uncharacterized LOC100129518///superoxide dismutase 2, mitochondrial
222517_at	1.27e-12	3.78e-15	8.98099	23.9819	0.780605	AP3M1	adaptor related protein complex 3 mu 1 subunit
223991_s_at	1.29e-12	3.86e-15	-8.97682	23.9596	-0.878266	GALNT2	polypeptide N-acetylgalactosaminyltransferase 2
201860_s_at	1.37e-12	4.14e-15	-8.96432	23.8928	-1.69253	PLAT	plasminogen activator, tissue type
217896_s_at	1.37e-12	4.16e-15	8.96353	23.8886	0.663322	FAM192A	family with sequence similarity 192 member A
222848_at	1.38e-12	4.23e-15	-8.96044	23.8721	-2.19666	CENPK	centromere protein K
221824_s_at	1.4e-12	4.29e-15	8.95772	23.8575	0.952732	MARCH8	membrane associated ring-CH-type finger 8
203411_s_at	1.4e-12	4.33e-15	-8.95633	23.8501	-0.949138	LMNA	lamin A/C
204342_at	1.43e-12	4.44e-15	-8.95156	23.8246	-1.66686	SLC25A24	solute carrier family 25 member 24
202446_s_at	1.47e-12	4.59e-15	-8.94555	23.7925	-1.39423	PLSCR1	phospholipid scramblase 1
228141_at	1.52e-12	4.81e-15	-8.93684	23.746	-2.62997	GPX8	glutathione peroxidase 8 (putative)
210513_s_at	1.52e-12	4.82e-15	-8.93647	23.744	-2.01988	VEGFA	vascular endothelial growth factor A
230913_at	1.54e-12	4.91e-15	8.93325	23.7267	1.27847	ABCG1	ATP binding cassette subfamily G member 1
224755_at	1.58e-12	5.06e-15	8.92766	23.6969	0.964922	TM9SF3	transmembrane 9 superfamily member 3
221520_s_at	1.61e-12	5.19e-15	-8.92316	23.6729	-2.2069	CDCA8	cell division cycle associated 8
224566_at	1.69e-12	5.47e-15	-8.91352	23.6214	-1.61056	MIR612///NEAT1	microRNA 612///nuclear paraspeckle assembly transcript 1 (non-protein coding)
225768_at	1.69e-12	5.49e-15	8.91276	23.6173	0.844737	NR1D2	nuclear receptor subfamily 1 group D member 2
222390_at	1.7e-12	5.56e-15	8.91046	23.6051	0.612385	WAC	WW domain containing adaptor with coiled-coil
212077_at	1.7e-12	5.62e-15	-8.90869	23.5956	-1.09593	CALD1	caldesmon 1
200859_x_at	1.74e-12	5.75e-15	-8.90439	23.5727	-1.47761	FLNA	filamin A
211804_s_at	1.76e-12	5.88e-15	-8.90038	23.5513	-2.31251	CDK2	cyclin dependent kinase 2
222784_at	1.8e-12	6.03e-15	8.89585	23.5271	2.98968	SMOC1	SPARC related modular calcium binding 1
203870_at	1.83e-12	6.15e-15	8.8921	23.5071	1.0799	USP46	ubiquitin specific peptidase 46
204159_at	1.91e-12	6.48e-15	-8.88251	23.4559	-1.64324	CDKN2C	cyclin dependent kinase inhibitor 2C
213746_s_at	1.91e-12	6.5e-15	-8.88201	23.4532	-1.62748	FLNA	filamin A
226601_at	1.95e-12	6.69e-15	-8.87693	23.4262	-0.835762	SLC30A7	solute carrier family 30 member 7
226500_at	2.03e-12	7e-15	8.86856	23.3815	0.748348	ZBTB47	zinc finger and BTB domain containing 47
202580_x_at	2.17e-12	7.52e-15	-8.85555	23.3121	-2.81441	FOXM1	forkhead box M1
203240_at	2.26e-12	7.88e-15	-8.84696	23.2663	-2.50412	FCGBP	Fc fragment of IgG binding protein
202912_at	2.27e-12	7.95e-15	-8.84536	23.2578	-2.41567	ADM	adrenomedullin
205499_at	2.27e-12	7.99e-15	-8.84446	23.253	-2.67757	SRPX2	sushi repeat containing protein, X-linked 2
226722_at	2.34e-12	8.28e-15	-8.83789	23.218	-1.59766	FAM20C	family with sequence similarity 20 member C
208782_at	2.34e-12	8.3e-15	-8.83738	23.2153	-1.34017	FSTL1	follistatin like 1
212731_at	2.35e-12	8.4e-15	8.83537	23.2046	0.948562	ANKRD46	ankyrin repeat domain 46
226581_at	2.35e-12	8.45e-15	8.83425	23.1986	0.609534	RBSN	rabenosyn, RAB effector
230416_at	2.38e-12	8.6e-15	8.83099	23.1812	0.889322	PDZD8	PDZ domain containing 8
202628_s_at	2.41e-12	8.75e-15	-8.82788	23.1647	-2.88549	SERPINE1	serpin family E member 1
216841_s_at	2.58e-12	9.41e-15	-8.81449	23.0933	-2.03981	LOC100129518///SOD2	uncharacterized LOC100129518///superoxide dismutase 2, mitochondrial
202236_s_at	2.58e-12	9.44e-15	-8.81388	23.0901	-1.0351	SLC16A1	solute carrier family 16 member 1
218008_at	2.7e-12	9.92e-15	-8.80483	23.0419	-0.872866	TMEM248	transmembrane protein 248
219555_s_at	2.72e-12	1.01e-14	-8.80225	23.0281	-2.08305	CENPN	centromere protein N
228376_at	2.77e-12	1.04e-14	8.79712	23.0008	1.372	GGTA1P	glycoprotein, alpha-galactosyltransferase 1 pseudogene
207828_s_at	2.77e-12	1.04e-14	-8.79677	22.9989	-1.93934	CENPF	centromere protein F
202095_s_at	2.77e-12	1.04e-14	-8.79655	22.9978	-2.4726	BIRC5	baculoviral IAP repeat containing 5
202107_s_at	2.77e-12	1.05e-14	-8.79512	22.9902	-1.24835	MCM2	minichromosome maintenance complex component 2
203214_x_at	2.8e-12	1.06e-14	-8.79264	22.977	-1.44178	CDK1	cyclin dependent kinase 1
237413_at	2.85e-12	1.09e-14	8.78838	22.9543	1.05058	MAPK10	mitogen-activated protein kinase 10
204252_at	2.88e-12	1.1e-14	-8.78543	22.9386	-1.15963	CDK2	cyclin dependent kinase 2
200698_at	2.94e-12	1.13e-14	-8.78078	22.9138	-0.94632	KDELR2	KDEL endoplasmic reticulum protein retention receptor 2
219093_at	3.08e-12	1.19e-14	8.77139	22.8639	1.44742	PID1	phosphotyrosine interaction domain containing 1
213226_at	3.08e-12	1.2e-14	-8.77072	22.8603	-1.20378	CCNA2	cyclin A2
201617_x_at	3.16e-12	1.23e-14	-8.76524	22.8311	-1.40548	CALD1	caldesmon 1
228790_at	3.21e-12	1.26e-14	8.76146	22.811	1.01577	FAM110B	family with sequence similarity 110 member B
202864_s_at	3.29e-12	1.3e-14	-8.756	22.782	-1.53537	SP100	SP100 nuclear antigen
203620_s_at	3.36e-12	1.33e-14	8.75125	22.7567	0.94817	FCHSD2	FCH and double SH3 domains 2
221519_at	3.37e-12	1.34e-14	8.7498	22.749	0.829915	FBXW4	F-box and WD repeat domain containing 4
230165_at	3.42e-12	1.36e-14	-8.74666	22.7323	-1.03922	SGO2	shugoshin 2
204709_s_at	3.46e-12	1.39e-14	-8.74377	22.7169	-2.63446	KIF23	kinesin family member 23
227585_at	3.46e-12	1.39e-14	8.74261	22.7108	0.920172	ATAD1	ATPase family, AAA domain containing 1
234989_at	3.75e-12	1.52e-14	-8.72734	22.6296	-1.30486	MIR612///NEAT1	microRNA 612///nuclear paraspeckle assembly transcript 1 (non-protein coding)
215223_s_at	3.87e-12	1.57e-14	-8.72079	22.5948	-2.03262	LOC100129518///SOD2	uncharacterized LOC100129518///superoxide dismutase 2, mitochondrial
222958_s_at	4.24e-12	1.73e-14	-8.70284	22.4994	-1.52807	DEPDC1	DEP domain containing 1
1556499_s_at	4.32e-12	1.78e-14	-8.69842	22.4759	-3.138	COL1A1	collagen type I alpha 1 chain
203408_s_at	4.32e-12	1.78e-14	8.69791	22.4732	1.31755	SATB1	SATB homeobox 1
206201_s_at	4.84e-12	2e-14	-8.67616	22.3577	-4.16367	MEOX2	mesenchyme homeobox 2
217738_at	4.84e-12	2.01e-14	-8.67536	22.3535	-1.66598	NAMPT	nicotinamide phosphoribosyltransferase
203820_s_at	4.87e-12	2.04e-14	-8.67339	22.343	-2.27374	IGF2BP3	insulin like growth factor 2 mRNA binding protein 3
201088_at	4.88e-12	2.05e-14	-8.67227	22.3371	-0.836039	KPNA2	karyopherin subunit alpha 2
204641_at	4.9e-12	2.06e-14	-8.67075	22.329	-1.98339	NEK2	NIMA related kinase 2
205330_at	4.93e-12	2.09e-14	8.66894	22.3194	1.52531	MN1	MN1 proto-oncogene, transcriptional regulator
235072_s_at	4.94e-12	2.11e-14	8.66704	22.3093	0.893637	KIF13A	kinesin family member 13A
229506_at	4.94e-12	2.12e-14	8.66615	22.3046	1.01534	PPM1L	protein phosphatase, Mg2+/Mn2+ dependent 1L
229318_at	4.94e-12	2.12e-14	8.66606	22.3041	0.716856	NUTM2B-AS1	NUTM2B antisense RNA 1
228679_at	4.94e-12	2.13e-14	8.66531	22.3002	2.11507	CCEPR	cervical carcinoma expressed PCNA regulatory lncRNA
226104_at	5.02e-12	2.17e-14	8.66184	22.2817	0.571372	RNF170	ring finger protein 170
212453_at	5.07e-12	2.2e-14	8.65901	22.2667	0.639515	KIF1BP	KIF1 binding protein
219144_at	5.07e-12	2.21e-14	8.65843	22.2636	1.46823	DUSP26	dual specificity phosphatase 26 (putative)
208079_s_at	5.22e-12	2.28e-14	-8.65228	22.231	-1.46094	AURKA	aurora kinase A
203409_at	5.34e-12	2.34e-14	-8.64742	22.2052	-1.55788	DDB2	damage specific DNA binding protein 2
207157_s_at	5.53e-12	2.44e-14	-8.63997	22.1657	-0.948375	GNG5	G protein subunit gamma 5
236095_at	5.53e-12	2.45e-14	8.63949	22.1632	1.54753	NTRK2	neurotrophic receptor tyrosine kinase 2
211161_s_at	5.67e-12	2.52e-14	-8.63411	22.1347	-3.42524	COL3A1	collagen type III alpha 1 chain
204517_at	5.71e-12	2.55e-14	-8.63174	22.1221	-1.49308	PPIC	peptidylprolyl isomerase C
210844_x_at	5.71e-12	2.56e-14	-8.63122	22.1193	-0.616358	CTNNA1	catenin alpha 1
212294_at	5.72e-12	2.58e-14	-8.63016	22.1137	-1.14543	GNG12	G protein subunit gamma 12
200656_s_at	5.76e-12	2.61e-14	-8.62801	22.1023	-0.894448	P4HB	prolyl 4-hydroxylase subunit beta
204225_at	5.77e-12	2.62e-14	8.62713	22.0977	0.972498	HDAC4	histone deacetylase 4
206003_at	5.81e-12	2.66e-14	-8.62458	22.0841	-0.944226	CEP135	centrosomal protein 135
218424_s_at	5.81e-12	2.66e-14	-8.62427	22.0825	-1.52748	STEAP3	STEAP3 metalloreductase
223519_at	5.81e-12	2.67e-14	-8.62348	22.0783	-1.04732	ZAK	sterile alpha motif and leucine zipper containing kinase AZK
202364_at	6.03e-12	2.78e-14	8.61593	22.0383	0.851391	MXI1	MAX interactor 1, dimerization protein
208881_x_at	6.18e-12	2.86e-14	8.61081	22.0111	0.920858	IDI1	isopentenyl-diphosphate delta isomerase 1
200770_s_at	6.43e-12	3e-14	-8.60202	21.9646	-1.45314	LAMC1	laminin subunit gamma 1
201590_x_at	6.43e-12	3.01e-14	-8.60162	21.9624	-1.88928	ANXA2	annexin A2
230869_at	6.43e-12	3.03e-14	8.60057	21.9569	2.0573	FAM155A	family with sequence similarity 155 member A
201425_at	6.43e-12	3.03e-14	8.60047	21.9563	0.901464	ALDH2	aldehyde dehydrogenase 2 family (mitochondrial)
210092_at	6.43e-12	3.04e-14	-8.60003	21.954	-0.76637	MAGOHB///MAGOH	mago homolog B, exon junction complex core component///mago homolog, exon junction complex core component
217967_s_at	6.68e-12	3.17e-14	-8.59208	21.9119	-1.8412	FAM129A	family with sequence similarity 129 member A
214845_s_at	6.74e-12	3.21e-14	-8.58985	21.9001	-1.21706	CALU	calumenin
209087_x_at	6.79e-12	3.25e-14	-8.58772	21.8888	-1.13011	MCAM	melanoma cell adhesion molecule
223406_x_at	6.8e-12	3.26e-14	8.58668	21.8833	0.593386	FAM192A	family with sequence similarity 192 member A
211048_s_at	6.83e-12	3.29e-14	-8.58532	21.8761	-0.957194	PDIA4	protein disulfide isomerase family A member 4
224950_at	6.89e-12	3.34e-14	-8.58273	21.8624	-1.6793	PTGFRN	prostaglandin F2 receptor inhibitor
202779_s_at	6.89e-12	3.34e-14	-8.58238	21.8605	-1.19799	UBE2S	ubiquitin conjugating enzyme E2 S
200765_x_at	7.01e-12	3.41e-14	-8.57851	21.8401	-0.585751	CTNNA1	catenin alpha 1
211936_at	7.14e-12	3.5e-14	-8.57391	21.8157	-0.78071	HSPA5	heat shock protein family A (Hsp70) member 5
206611_at	7.14e-12	3.5e-14	8.57371	21.8146	0.970702	C2orf27A	chromosome 2 open reading frame 27A
203283_s_at	7.32e-12	3.61e-14	-8.56834	21.7862	-1.07298	HS2ST1	heparan sulfate 2-O-sulfotransferase 1
202376_at	7.39e-12	3.66e-14	-8.56589	21.7732	-2.32531	SERPINA3	serpin family A member 3
214495_at	7.53e-12	3.74e-14	8.56179	21.7515	2.24796	CACNG2	calcium voltage-gated channel auxiliary subunit gamma 2
1558750_a_at	7.59e-12	3.78e-14	-8.55981	21.7411	-1.80485	LOC100288637///ARHGAP11B	OTU deubiquitinase 7A pseudogene///Rho GTPase activating protein 11B
212695_at	7.88e-12	3.94e-14	8.55198	21.6996	1.88998	CRY2	cryptochrome circadian clock 2
224524_s_at	7.88e-12	3.96e-14	8.55136	21.6963	0.704889	GPR75-ASB3///ASB3	GPR75-ASB3 readthrough///ankyrin repeat and SOCS box containing 3
226151_x_at	7.95e-12	4e-14	8.54922	21.685	0.699599	CRYZL1	crystallin zeta like 1
213224_s_at	7.95e-12	4.02e-14	8.54849	21.6812	0.798509	BBIP1	BBSome interacting protein 1
203748_x_at	7.97e-12	4.05e-14	-8.54713	21.674	-1.99517	RBMS1	RNA binding motif single stranded interacting protein 1
222606_at	7.97e-12	4.07e-14	-8.54618	21.669	-0.810859	ZWILCH	zwilch kinetochore protein
226480_at	7.97e-12	4.09e-14	8.54543	21.665	0.789876
225497_at	7.97e-12	4.1e-14	8.54494	21.6624	0.693304	ATE1	arginyltransferase 1
235417_at	7.97e-12	4.1e-14	-8.54481	21.6617	-3.28206	SPOCD1	SPOC domain containing 1
202375_at	8.02e-12	4.14e-14	-8.54295	21.6519	-1.26314	SEC24D	SEC24 homolog D, COPII coat complex component
218494_s_at	8.03e-12	4.16e-14	-8.54207	21.6472	-0.953646	SLC2A4RG	SLC2A4 regulator
226977_at	8.04e-12	4.18e-14	8.54125	21.6429	1.0836	IGIP	IgA inducing protein
231798_at	8.17e-12	4.27e-14	8.5375	21.623	1.77738	NOG	noggin
225081_s_at	8.25e-12	4.33e-14	-8.53476	21.6085	-1.67007	CDCA7L	cell division cycle associated 7 like
214752_x_at	8.25e-12	4.33e-14	-8.5346	21.6077	-1.37806	FLNA	filamin A
209091_s_at	8.29e-12	4.37e-14	-8.53292	21.5988	-1.22041	SH3GLB1	SH3 domain containing GRB2 like endophilin B1
223122_s_at	8.31e-12	4.4e-14	8.53195	21.5937	2.69743	SFRP2	secreted frizzled related protein 2
201829_at	8.43e-12	4.48e-14	8.52847	21.5753	1.044	NET1	neuroepithelial cell transforming 1
202430_s_at	8.43e-12	4.49e-14	-8.52794	21.5725	-1.54882	PLSCR1	phospholipid scramblase 1
243502_at	8.53e-12	4.56e-14	-8.52513	21.5576	-2.06117	GJC1	gap junction protein gamma 1
205579_at	8.63e-12	4.63e-14	-8.52249	21.5437	-1.16403	HRH1	histamine receptor H1
203594_at	8.68e-12	4.67e-14	-8.52067	21.5341	-0.791549	RTCA	RNA 3'-terminal phosphate cyclase
204162_at	8.74e-12	4.72e-14	-8.51892	21.5248	-2.43282	NDC80	NDC80, kinetochore complex component
201655_s_at	8.81e-12	4.77e-14	-8.51682	21.5137	-2.82844	HSPG2	heparan sulfate proteoglycan 2
231372_at	9.13e-12	4.98e-14	8.50906	21.4727	1.46432	SLC25A48	solute carrier family 25 member 48
215711_s_at	9.13e-12	4.98e-14	-8.50894	21.4721	-1.98801	WEE1	WEE1 G2 checkpoint kinase
200791_s_at	9.29e-12	5.09e-14	-8.50509	21.4517	-1.52334	IQGAP1	IQ motif containing GTPase activating protein 1
201616_s_at	9.3e-12	5.11e-14	-8.50414	21.4467	-1.3608	CALD1	caldesmon 1
213503_x_at	9.3e-12	5.12e-14	-8.50375	21.4446	-1.93833	ANXA2	annexin A2
218976_at	9.3e-12	5.14e-14	8.50306	21.441	1.20361	DNAJC12	DnaJ heat shock protein family (Hsp40) member C12
218097_s_at	9.53e-12	5.29e-14	8.49787	21.4136	0.467457	CUEDC2	CUE domain containing 2
235521_at	9.78e-12	5.44e-14	-8.49259	21.3857	-2.28682	HOXA3	homeobox A3
205730_s_at	9.81e-12	5.48e-14	8.49138	21.3793	1.45766	ABLIM3	actin binding LIM protein family member 3
232032_x_at	9.96e-12	5.58e-14	-8.48806	21.3618	-0.720466	SDF4	stromal cell derived factor 4
210095_s_at	1e-11	5.63e-14	-8.4865	21.3535	-2.77169	IGFBP3	insulin like growth factor binding protein 3
211792_s_at	1.04e-11	5.89e-14	-8.47821	21.3097	-1.50937	CDKN2C	cyclin dependent kinase inhibitor 2C
201505_at	1.06e-11	5.99e-14	-8.47507	21.2932	-1.91814	LAMB1	laminin subunit beta 1
238136_at	1.08e-11	6.17e-14	8.46965	21.2646	2.08657	SHISA7	shisa family member 7
206899_at	1.08e-11	6.17e-14	8.46945	21.2635	3.943	NTSR2	neurotensin receptor 2
218662_s_at	1.12e-11	6.41e-14	-8.46237	21.2261	-1.14135	NCAPG	non-SMC condensin I complex subunit G
228890_at	1.13e-11	6.5e-14	8.45981	21.2126	1.41208	ATOH8	atonal bHLH transcription factor 8
215509_s_at	1.13e-11	6.52e-14	-8.45949	21.2109	-2.26175	BUB1	BUB1 mitotic checkpoint serine/threonine kinase
228739_at	1.17e-11	6.72e-14	8.45368	21.1803	1.3358	CYS1	cystin 1
226021_at	1.18e-11	6.84e-14	-8.45039	21.1629	-1.88064	RDH10	retinol dehydrogenase 10 (all-trans)
200700_s_at	1.2e-11	6.98e-14	-8.44674	21.1437	-1.01456	KDELR2	KDEL endoplasmic reticulum protein retention receptor 2
221008_s_at	1.21e-11	7.04e-14	8.44522	21.1357	2.84708	ETNPPL	ethanolamine-phosphate phospho-lyase
229799_s_at	1.21e-11	7.06e-14	8.44459	21.1324	2.06333	NCAM1	neural cell adhesion molecule 1
225032_at	1.23e-11	7.23e-14	-8.44041	21.1103	-0.941596	LOC101928615///FNDC3B	uncharacterized LOC101928615///fibronectin type III domain containing 3B
227697_at	1.23e-11	7.26e-14	-8.43952	21.1056	-2.86042	SOCS3	suppressor of cytokine signaling 3
204518_s_at	1.23e-11	7.27e-14	-8.43939	21.1049	-1.44364	PPIC	peptidylprolyl isomerase C
209129_at	1.24e-11	7.31e-14	-8.43827	21.099	-1.28184	TRIP6	thyroid hormone receptor interactor 6
235709_at	1.24e-11	7.38e-14	-8.43662	21.0903	-2.24542	GAS2L3	growth arrest specific 2 like 3
212867_at	1.27e-11	7.56e-14	8.43212	21.0666	0.56411	NCOA2	nuclear receptor coactivator 2
226623_at	1.31e-11	7.85e-14	8.42518	21.03	1.35085	PHYHIPL	phytanoyl-CoA 2-hydroxylase interacting protein like
1558836_at	1.32e-11	7.91e-14	-8.42373	21.0224	-2.66254
211945_s_at	1.32e-11	7.93e-14	-8.42313	21.0192	-0.917212	ITGB1	integrin subunit beta 1
213924_at	1.32e-11	7.96e-14	8.4225	21.0159	2.3285	GNAL	G protein subunit alpha L
203484_at	1.37e-11	8.28e-14	-8.41522	20.9775	-1.54629	SEC61G	Sec61 translocon gamma subunit
229802_at	1.42e-11	8.59e-14	-8.40842	20.9417	-1.89693	WISP1	WNT1 inducible signaling pathway protein 1
231838_at	1.52e-11	9.26e-14	-8.39459	20.8688	-1.17646	PABPC1L	poly(A) binding protein cytoplasmic 1 like
219451_at	1.53e-11	9.34e-14	8.39305	20.8607	1.2855	MSRB2	methionine sulfoxide reductase B2
231697_s_at	1.53e-11	9.39e-14	-8.39213	20.8559	-1.825	MIR21///VMP1	microRNA 21///vacuole membrane protein 1
226602_s_at	1.53e-11	9.39e-14	8.39197	20.855	1.29838	BCR	BCR, RhoGEF and GTPase activating protein
208789_at	1.57e-11	9.65e-14	-8.38704	20.8291	-1.6137	PTRF	polymerase I and transcript release factor
208815_x_at	1.59e-11	9.84e-14	-8.38339	20.8098	-0.462525	HSPA4	heat shock protein family A (Hsp70) member 4
210427_x_at	1.6e-11	9.91e-14	-8.38203	20.8027	-1.82181	ANXA2	annexin A2
227830_at	1.6e-11	9.92e-14	8.38183	20.8016	2.19614	GABRB3	gamma-aminobutyric acid type A receptor beta3 subunit
238075_at	1.66e-11	1.03e-13	-8.37441	20.7626	-0.895222	CHEK1	checkpoint kinase 1
232278_s_at	1.66e-11	1.04e-13	-8.3737	20.7589	-2.19881	DEPDC1	DEP domain containing 1
227113_at	1.72e-11	1.08e-13	8.3666	20.7215	0.848889	ADHFE1	alcohol dehydrogenase, iron containing 1
203284_s_at	1.74e-11	1.1e-13	-8.36348	20.7051	-0.76195	HS2ST1	heparan sulfate 2-O-sulfotransferase 1
200764_s_at	1.76e-11	1.11e-13	-8.36156	20.695	-0.607746	CTNNA1	catenin alpha 1
218073_s_at	1.79e-11	1.13e-13	-8.35731	20.6726	-0.916398	NDC1	NDC1 transmembrane nucleoporin
226680_at	1.79e-11	1.14e-13	8.35681	20.67	0.936713	IKZF5	IKAROS family zinc finger 5
208460_at	1.82e-11	1.16e-13	-8.35368	20.6535	-1.24631	GJC1	gap junction protein gamma 1
201464_x_at	1.83e-11	1.17e-13	-8.35202	20.6448	-0.992397	JUN	Jun proto-oncogene, AP-1 transcription factor subunit
216594_x_at	1.84e-11	1.18e-13	8.35008	20.6346	1.08032	AKR1C1	aldo-keto reductase family 1 member C1
229664_at	1.84e-11	1.18e-13	8.34989	20.6336	0.821069	MAPK8	mitogen-activated protein kinase 8
204817_at	1.87e-11	1.2e-13	-8.34657	20.6161	-1.61239	ESPL1	extra spindle pole bodies like 1, separase
205463_s_at	1.87e-11	1.21e-13	-8.34562	20.6112	-1.31783	PDGFA	platelet derived growth factor subunit A
227928_at	1.94e-11	1.26e-13	-8.33821	20.5722	-2.22051	PARPBP	PARP1 binding protein
208967_s_at	2.09e-11	1.36e-13	-8.32388	20.4968	-0.749408	AK2	adenylate kinase 2
221476_s_at	2.11e-11	1.37e-13	8.32204	20.4872	0.443782	RPL15	ribosomal protein L15
220060_s_at	2.13e-11	1.39e-13	-8.31926	20.4726	-1.13788	PARPBP	PARP1 binding protein
1555630_a_at	2.13e-11	1.39e-13	-8.31911	20.4718	-1.77453	NARR///RAB34	nine-amino acid residue-repeats///RAB34, member RAS oncogene family
223307_at	2.13e-11	1.4e-13	-8.31844	20.4683	-0.98368	CDCA3	cell division cycle associated 3
208540_x_at	2.21e-11	1.45e-13	-8.3117	20.4329	-1.3911
211958_at	2.35e-11	1.55e-13	-8.29915	20.3669	-1.54911	IGFBP5	insulin like growth factor binding protein 5
202794_at	2.39e-11	1.58e-13	8.29557	20.3482	0.771996	INPP1	inositol polyphosphate-1-phosphatase
214825_at	2.41e-11	1.59e-13	8.29411	20.3405	1.73752	FAM155A	family with sequence similarity 155 member A
226627_at	2.41e-11	1.61e-13	8.29277	20.3335	1.39472	2008-09-01	septin 8
219011_at	2.41e-11	1.61e-13	-8.29269	20.333	-2.79564	PLEKHA4	pleckstrin homology domain containing A4
220584_at	2.49e-11	1.66e-13	8.2862	20.299	2.67367	PRR36	proline rich 36
213841_at	2.51e-11	1.68e-13	8.28433	20.2892	2.57709	TNR	tenascin R
227628_at	2.68e-11	1.8e-13	-8.27161	20.2224	-1.94638	GPX8	glutathione peroxidase 8 (putative)
227325_at	2.75e-11	1.85e-13	-8.26651	20.1957	-0.983264	INAFM1	InaF motif containing 1
209741_x_at	2.79e-11	1.89e-13	8.26275	20.1759	0.709244	SCAPER	S-phase cyclin A associated protein in the ER
230307_at	2.83e-11	1.92e-13	8.25986	20.1608	2.10716	SLC25A21-AS1	SLC25A21 antisense RNA 1
219196_at	2.83e-11	1.92e-13	8.25961	20.1595	1.82025	SCG3	secretogranin III
202237_at	2.84e-11	1.94e-13	-8.25805	20.1513	-2.65204	LOC101928916///NNMT	uncharacterized LOC101928916///nicotinamide N-methyltransferase
203065_s_at	2.9e-11	1.98e-13	-8.25411	20.1306	-2.13514	CAV1	caveolin 1
203430_at	2.9e-11	1.98e-13	-8.25361	20.128	-0.77936	HEBP2	heme binding protein 2
1554830_a_at	2.95e-11	2.02e-13	-8.24979	20.108	-2.00873	STEAP3	STEAP3 metalloreductase
202270_at	2.98e-11	2.05e-13	-8.24739	20.0954	-1.83492	GBP1	guanylate binding protein 1
224248_x_at	3.03e-11	2.09e-13	8.24399	20.0776	0.627958	FAM192A	family with sequence similarity 192 member A
223119_s_at	3.06e-11	2.12e-13	8.24151	20.0646	0.822808	USP47	ubiquitin specific peptidase 47
215501_s_at	3.07e-11	2.14e-13	-8.23964	20.0548	-0.775977	DUSP10	dual specificity phosphatase 10
202296_s_at	3.07e-11	2.14e-13	-8.2396	20.0546	-0.621367	RER1	retention in endoplasmic reticulum sorting receptor 1
218618_s_at	3.1e-11	2.16e-13	-8.23759	20.044	-1.20601	LOC101928615///FNDC3B	uncharacterized LOC101928615///fibronectin type III domain containing 3B
218773_s_at	3.1e-11	2.17e-13	8.23681	20.04	0.760948	MSRB2	methionine sulfoxide reductase B2
207304_at	3.11e-11	2.18e-13	-8.23573	20.0343	-1.00053	ZNF45	zinc finger protein 45
212298_at	3.12e-11	2.19e-13	-8.23511	20.031	-1.3807	NRP1	neuropilin 1
205479_s_at	3.22e-11	2.27e-13	-8.22885	19.9983	-2.3015	PLAU	plasminogen activator, urokinase
205359_at	3.22e-11	2.28e-13	8.22781	19.9928	0.953277	AKAP6	A-kinase anchoring protein 6
227599_at	3.24e-11	2.3e-13	8.22623	19.9845	0.947791	MB21D2	Mab-21 domain containing 2
209454_s_at	3.24e-11	2.3e-13	-8.22584	19.9825	-1.07856	TEAD3	TEA domain transcription factor 3
203857_s_at	3.24e-11	2.31e-13	-8.22542	19.9803	-0.924441	MIR7110///PDIA5	microRNA 7110///protein disulfide isomerase family A member 5
210246_s_at	3.25e-11	2.32e-13	8.22465	19.9762	3.01351	ABCC8	ATP binding cassette subfamily C member 8
213556_at	3.26e-11	2.34e-13	-8.22326	19.969	-2.16301	PINLYP	phospholipase A2 inhibitor and LY6/PLAUR domain containing
212419_at	3.26e-11	2.34e-13	8.2231	19.9682	0.964255	ZCCHC24	zinc finger CCHC-type containing 24
224471_s_at	3.31e-11	2.38e-13	8.21991	19.9515	0.893763	BTRC	beta-transducin repeat containing E3 ubiquitin protein ligase
225128_at	3.42e-11	2.47e-13	-8.21277	19.914	-0.966458	KDELC2	KDEL motif containing 2
224584_at	3.42e-11	2.47e-13	-8.21253	19.9128	-0.519503	TMEM230	transmembrane protein 230
207447_s_at	3.47e-11	2.52e-13	8.20939	19.8964	2.35331	MGAT4C	MGAT4 family member C
222757_s_at	3.48e-11	2.53e-13	-8.20852	19.8918	-0.540148	ZAK	sterile alpha motif and leucine zipper containing kinase AZK
203144_s_at	3.54e-11	2.58e-13	-8.20476	19.8721	-1.28423	KIAA0040	KIAA0040
205076_s_at	3.58e-11	2.62e-13	-8.20207	19.8581	-0.882012	MTMR11	myotubularin related protein 11
222217_s_at	3.65e-11	2.67e-13	-8.19843	19.839	-1.22221	SLC27A3	solute carrier family 27 member 3
201202_at	3.67e-11	2.69e-13	-8.19674	19.8301	-0.933426	PCNA	proliferating cell nuclear antigen
203755_at	3.68e-11	2.71e-13	-8.19566	19.8245	-1.47939	BUB1B	BUB1 mitotic checkpoint serine/threonine kinase B
208658_at	3.8e-11	2.8e-13	-8.18928	19.7911	-0.696871	PDIA4	protein disulfide isomerase family A member 4
242196_at	3.89e-11	2.87e-13	8.18472	19.7673	0.784002	ARHGAP32	Rho GTPase activating protein 32
212267_at	3.97e-11	2.95e-13	8.17968	19.7409	0.485444	WAPL	WAPL cohesin release factor
228563_at	3.97e-11	2.95e-13	-8.17962	19.7406	-1.18413	GJC1	gap junction protein gamma 1
200611_s_at	4.02e-11	3.01e-13	-8.17634	19.7235	-0.904647	WDR1	WD repeat domain 1
212949_at	4.02e-11	3.01e-13	-8.17617	19.7225	-2.2366	NCAPH	non-SMC condensin I complex subunit H
232059_at	4.02e-11	3.01e-13	8.17594	19.7214	1.57283	DSCAML1	DS cell adhesion molecule like 1
1554627_a_at	4.04e-11	3.03e-13	8.17473	19.715	0.630879	ASCC1	activating signal cointegrator 1 complex subunit 1
225406_at	4.1e-11	3.08e-13	-8.17166	19.699	-0.943984	TWSG1	twisted gastrulation BMP signaling modulator 1
212175_s_at	4.17e-11	3.14e-13	-8.16816	19.6806	-0.760533	AK2	adenylate kinase 2
1557051_s_at	4.22e-11	3.19e-13	-8.16528	19.6656	-1.60425	HOTAIRM1	HOXA transcript antisense RNA, myeloid-specific 1
211383_s_at	4.25e-11	3.22e-13	8.16356	19.6566	0.716811	WDR37	WD repeat domain 37
226517_at	4.27e-11	3.25e-13	-8.16213	19.6491	-1.83575	BCAT1	branched chain amino acid transaminase 1
210510_s_at	4.29e-11	3.27e-13	-8.16099	19.6432	-2.6378	NRP1	neuropilin 1
228509_at	4.29e-11	3.28e-13	8.16027	19.6394	2.03911	SPHKAP	SPHK1 interactor, AKAP domain containing
212067_s_at	4.31e-11	3.3e-13	-8.1589	19.6323	-1.64424	C1R	complement C1r subcomponent
201852_x_at	4.34e-11	3.33e-13	-8.15749	19.6249	-3.03171	COL3A1	collagen type III alpha 1 chain
213844_at	4.34e-11	3.34e-13	-8.15687	19.6217	-1.93873	HOXA5	homeobox A5
205006_s_at	4.35e-11	3.36e-13	8.15591	19.6166	0.681405	NMT2	N-myristoyltransferase 2
212989_at	4.35e-11	3.36e-13	8.15552	19.6146	0.808843	SGMS1	sphingomyelin synthase 1
210999_s_at	4.38e-11	3.4e-13	-8.15347	19.6039	-1.54582	GRB10	growth factor receptor bound protein 10
1555167_s_at	4.38e-11	3.4e-13	-8.15328	19.6029	-3.05907	NAMPT	nicotinamide phosphoribosyltransferase
212464_s_at	4.4e-11	3.43e-13	-8.152	19.5962	-1.65038	FN1	fibronectin 1
202705_at	4.43e-11	3.45e-13	-8.15051	19.5884	-2.13408	CCNB2	cyclin B2
210692_s_at	4.44e-11	3.47e-13	-8.14962	19.5838	-1.30838	SLC43A3	solute carrier family 43 member 3
209908_s_at	4.46e-11	3.5e-13	-8.14829	19.5768	-1.02706	TGFB2	transforming growth factor beta 2
212143_s_at	4.55e-11	3.58e-13	-8.14388	19.5538	-2.04774	IGFBP3	insulin like growth factor binding protein 3
214452_at	4.55e-11	3.59e-13	-8.14355	19.5521	-1.86133	BCAT1	branched chain amino acid transaminase 1
201642_at	4.55e-11	3.6e-13	-8.14302	19.5493	-0.830038	IFNGR2	interferon gamma receptor 2 (interferon gamma transducer 1)
215706_x_at	4.55e-11	3.6e-13	-8.14272	19.5477	-0.945491	ZYX	zyxin
236771_at	4.6e-11	3.65e-13	8.14025	19.5348	2.17667	RIPPLY2	ripply transcriptional repressor 2
209663_s_at	4.61e-11	3.66e-13	-8.13974	19.5322	-1.20916	ITGA7	integrin subunit alpha 7
226353_at	4.63e-11	3.69e-13	-8.13837	19.525	-0.969483	SPPL2A	signal peptide peptidase like 2A
217933_s_at	4.63e-11	3.7e-13	-8.13795	19.5228	-1.0282	LAP3	leucine aminopeptidase 3
208161_s_at	4.64e-11	3.71e-13	-8.13716	19.5187	-3.23273	ABCC3	ATP binding cassette subfamily C member 3
1555894_s_at	4.69e-11	3.76e-13	8.13453	19.5049	1.03015	MTSS1L	metastasis suppressor 1 like
206025_s_at	4.8e-11	3.86e-13	-8.12982	19.4804	-1.75894	TNFAIP6	TNF alpha induced protein 6
200756_x_at	4.82e-11	3.89e-13	-8.12865	19.4743	-1.1571	CALU	calumenin
223336_s_at	4.98e-11	4.02e-13	8.12207	19.4399	0.693002	RAB18	RAB18, member RAS oncogene family
211864_s_at	4.98e-11	4.03e-13	-8.12197	19.4394	-1.51939	MYOF	myoferlin
1556599_s_at	5.01e-11	4.07e-13	8.12016	19.4299	1.44288	ARPP21	cAMP regulated phosphoprotein 21
225834_at	5.05e-11	4.11e-13	-8.11829	19.4202	-1.04683	FAM72A///FAM72D///FAM72B///FAM72C	family with sequence similarity 72 member A///family with sequence similarity 72 member D///family with sequence similarity 72 member B///family with sequence similarity 72 member C
1568780_at	5.25e-11	4.28e-13	8.11077	19.381	1.63948	LOC729732	uncharacterized LOC729732
208790_s_at	5.26e-11	4.3e-13	-8.10991	19.3765	-1.26554	PTRF	polymerase I and transcript release factor
204170_s_at	5.31e-11	4.35e-13	-8.10766	19.3647	-1.42384	CKS2	CDC28 protein kinase regulatory subunit 2
210869_s_at	5.32e-11	4.37e-13	-8.10684	19.3605	-1.33755	MIR6756///MCAM	microRNA 6756///melanoma cell adhesion molecule
220189_s_at	5.44e-11	4.47e-13	-8.10247	19.3376	-0.689912	MGAT4B	mannosyl (alpha-1,3-)-glycoprotein beta-1,4-N-acetylglucosaminyltransferase, isozyme B
203244_at	5.49e-11	4.52e-13	8.10039	19.3268	0.583996	PEX5	peroxisomal biogenesis factor 5
213369_at	5.59e-11	4.62e-13	8.09647	19.3064	2.50274	CDHR1	cadherin related family member 1
210334_x_at	5.63e-11	4.66e-13	-8.09475	19.2974	-1.21074	BIRC5	baculoviral IAP repeat containing 5
37408_at	5.66e-11	4.69e-13	-8.09337	19.2902	-1.41801	MRC2	mannose receptor C type 2
200827_at	5.66e-11	4.72e-13	-8.09253	19.2858	-0.793009	PLOD1	procollagen-lysine,2-oxoglutarate 5-dioxygenase 1
210495_x_at	5.66e-11	4.72e-13	-8.09235	19.2849	-1.56415	FN1	fibronectin 1
201830_s_at	5.66e-11	4.73e-13	8.09198	19.2829	1.65764	NET1	neuroepithelial cell transforming 1
232432_s_at	5.83e-11	4.88e-13	-8.08618	19.2527	-0.59474	SLC30A5	solute carrier family 30 member 5
217966_s_at	5.86e-11	4.91e-13	-8.08496	19.2464	-1.76213	FAM129A	family with sequence similarity 129 member A
200808_s_at	5.91e-11	4.97e-13	-8.08267	19.2344	-1.12329	ZYX	zyxin
202315_s_at	5.91e-11	4.98e-13	8.08229	19.2324	0.791469	BCR	BCR, RhoGEF and GTPase activating protein
202207_at	5.96e-11	5.04e-13	-8.08029	19.222	-1.43582	ARL4C	ADP ribosylation factor like GTPase 4C
206580_s_at	5.96e-11	5.04e-13	-8.08004	19.2207	-1.23316	EFEMP2	EGF containing fibulin like extracellular matrix protein 2
200922_at	6.09e-11	5.17e-13	-8.07549	19.197	-1.07456	KDELR1	KDEL endoplasmic reticulum protein retention receptor 1
1557938_s_at	6.2e-11	5.27e-13	-8.07181	19.1778	-1.01653	PTRF	polymerase I and transcript release factor
218728_s_at	6.26e-11	5.33e-13	-8.06956	19.1661	-0.943855	CNIH4	cornichon family AMPA receptor auxiliary protein 4
205849_s_at	6.31e-11	5.39e-13	8.06757	19.1557	0.498367	UQCRB	ubiquinol-cytochrome c reductase binding protein
214657_s_at	6.31e-11	5.39e-13	-8.06744	19.1551	-1.58005	MIR612///NEAT1	microRNA 612///nuclear paraspeckle assembly transcript 1 (non-protein coding)
212765_at	6.46e-11	5.54e-13	8.06239	19.1288	0.62101	CAMSAP2	calmodulin regulated spectrin associated protein family member 2
218970_s_at	6.46e-11	5.55e-13	8.06228	19.1282	0.497511	CUTC	cutC copper transporter
210101_x_at	6.56e-11	5.65e-13	-8.05869	19.1095	-1.04118	SH3GLB1	SH3 domain containing GRB2 like endophilin B1
205393_s_at	6.56e-11	5.66e-13	-8.05845	19.1083	-1.60625	CHEK1	checkpoint kinase 1
212905_at	6.71e-11	5.8e-13	8.05381	19.0841	0.684489	CSTF2T	cleavage stimulation factor subunit 2, tau variant
238360_s_at	6.74e-11	5.83e-13	8.05284	19.0791	1.04169	LINC00672	long intergenic non-protein coding RNA 672
202208_s_at	6.76e-11	5.87e-13	-8.0518	19.0736	-1.19004	ARL4C	ADP ribosylation factor like GTPase 4C
228370_at	6.89e-11	5.99e-13	8.04791	19.0534	0.976292	LOC101930404///SNORD116-28///SNORD115-26///SNORD115-13///SNORD115-7///SNORD116-22///SNORD116-4///PWARSN///SNORD107///IPW	uncharacterized LOC101930404///small nucleolar RNA, C/D box 116-28///small nucleolar RNA, C/D box 115-26///small nucleolar RNA, C/D box 115-13///small nucleolar RNA, C/D box 115-7///small nucleolar RNA, C/D box 116-22///small nucleolar RNA, C/D box 116-4///Prader Willi/Angelman region RNA, SNRPN neighbor///small nucleolar RNA, C/D box 107///imprinted in Prader-Willi syndrome (non-protein coding)
225665_at	7.05e-11	6.15e-13	-8.04307	19.0282	-1.02933	ZAK	sterile alpha motif and leucine zipper containing kinase AZK
202863_at	7.14e-11	6.24e-13	-8.04032	19.0139	-1.38543	SP100	SP100 nuclear antigen
217949_s_at	7.25e-11	6.34e-13	-8.03715	18.9974	-0.837839	VKORC1	vitamin K epoxide reductase complex subunit 1
223839_s_at	7.44e-11	6.53e-13	8.03183	18.9697	1.0456
201426_s_at	7.44e-11	6.54e-13	-8.03146	18.9678	-1.18197	VIM	vimentin
208394_x_at	7.46e-11	6.57e-13	-8.03054	18.963	-1.74576	ESM1	endothelial cell specific molecule 1
212793_at	7.47e-11	6.59e-13	8.02994	18.9599	1.85566	DAAM2	dishevelled associated activator of morphogenesis 2
209172_s_at	7.66e-11	6.77e-13	-8.02491	18.9337	-1.53276	CENPF	centromere protein F
201749_at	7.68e-11	6.81e-13	-8.02401	18.929	-0.840832	ECE1	endothelin converting enzyme 1
203418_at	7.7e-11	6.84e-13	-8.02309	18.9243	-1.19883	CCNA2	cyclin A2
222692_s_at	7.74e-11	6.89e-13	-8.02173	18.9172	-1.69407	LOC101928615///FNDC3B	uncharacterized LOC101928615///fibronectin type III domain containing 3B
204597_x_at	7.84e-11	6.99e-13	-8.01899	18.9029	-2.64925	STC1	stanniocalcin 1
201798_s_at	7.86e-11	7.03e-13	-8.01805	18.898	-1.34478	MYOF	myoferlin
203423_at	8e-11	7.16e-13	-8.0145	18.8796	-1.99032	RBP1	retinol binding protein 1
1553344_at	8.08e-11	7.25e-13	8.01218	18.8675	2.76623	PCDH15	protocadherin related 15
229550_at	8.16e-11	7.34e-13	8.00994	18.8559	1.41912	UNC79	unc-79 homolog (C, elegans)
236641_at	8.16e-11	7.35e-13	-8.0097	18.8546	-1.72082	KIF14	kinesin family member 14
201252_at	8.22e-11	7.42e-13	-8.00788	18.8452	-0.734402	PSMC4	proteasome 26S subunit, ATPase 4
1560018_at	8.23e-11	7.45e-13	8.00724	18.8418	1.86277	ARPP21	cAMP regulated phosphoprotein 21
232375_at	8.31e-11	7.53e-13	-8.0051	18.8307	-0.968357
211184_s_at	8.32e-11	7.56e-13	8.00447	18.8274	1.40642	USH1C	USH1 protein network component harmonin
212423_at	8.34e-11	7.59e-13	8.00356	18.8227	0.94424	ZCCHC24	zinc finger CCHC-type containing 24
239068_at	8.49e-11	7.74e-13	8.00005	18.8045	0.852425	GNL1	G protein nucleolar 1 (putative)
221211_s_at	8.55e-11	7.82e-13	-7.99803	18.794	-1.24359	MAP3K7CL	MAP3K7 C-terminal like
221772_s_at	8.55e-11	7.82e-13	7.99794	18.7935	1.5374	PPP2R2D	protein phosphatase 2 regulatory subunit Bdelta
226394_at	8.61e-11	7.9e-13	7.99624	18.7847	0.663933	MARCH5	membrane associated ring-CH-type finger 5
224787_s_at	8.66e-11	7.96e-13	7.99479	18.7771	0.717384	RAB18	RAB18, member RAS oncogene family
237444_at	8.71e-11	8.03e-13	7.99317	18.7688	0.764956	KIF13A	kinesin family member 13A
200612_s_at	8.73e-11	8.06e-13	7.99242	18.7648	0.497512	AP2B1	adaptor related protein complex 2 beta 1 subunit
205140_at	8.73e-11	8.07e-13	-7.99217	18.7635	-0.732293	FPGT	fucose-1-phosphate guanylyltransferase
1552378_s_at	8.88e-11	8.23e-13	-7.98853	18.7446	-3.02875	RDH10	retinol dehydrogenase 10 (all-trans)
243591_at	8.88e-11	8.24e-13	-7.98824	18.7431	-1.69699
203560_at	8.93e-11	8.3e-13	-7.98684	18.7358	-0.930566	GGH	gamma-glutamyl hydrolase
204020_at	9.04e-11	8.43e-13	7.98403	18.7213	0.695174	PURA	purine rich element binding protein A
209464_at	9.04e-11	8.44e-13	-7.98374	18.7197	-1.50012	AURKB	aurora kinase B
223993_s_at	9.09e-11	8.51e-13	-7.98225	18.712	-0.796202	CNIH4	cornichon family AMPA receptor auxiliary protein 4
216438_s_at	9.16e-11	8.59e-13	-7.98054	18.7031	-0.584499	TMSB4X	thymosin beta 4, X-linked
212533_at	9.31e-11	8.75e-13	-7.97708	18.6852	-1.62072	WEE1	WEE1 G2 checkpoint kinase
225239_at	9.37e-11	8.81e-13	-7.97565	18.6778	-1.5485	MIR612///NEAT1	microRNA 612///nuclear paraspeckle assembly transcript 1 (non-protein coding)
206157_at	9.56e-11	9.02e-13	-7.97139	18.6556	-2.63488	PTX3	pentraxin 3
211015_s_at	9.64e-11	9.11e-13	-7.96948	18.6457	-0.66933	HSPA4	heat shock protein family A (Hsp70) member 4
207266_x_at	9.72e-11	9.2e-13	-7.96767	18.6363	-2.31342	RBMS1	RNA binding motif single stranded interacting protein 1
204203_at	9.72e-11	9.23e-13	-7.96698	18.6328	-0.774336	CEBPG	CCAAT/enhancer binding protein gamma
214155_s_at	9.72e-11	9.23e-13	-7.96693	18.6325	-0.788479	LARP4	La ribonucleoprotein domain family member 4
212593_s_at	1.01e-10	9.65e-13	7.95876	18.5901	0.760416	MIR4680///PDCD4	microRNA 4680///programmed cell death 4 (neoplastic transformation inhibitor)
200832_s_at	1.03e-10	9.82e-13	7.95533	18.5723	1.1648	SCD	stearoyl-CoA desaturase
203282_at	1.04e-10	9.9e-13	-7.95384	18.5646	-1.14153	GBE1	glucan (1,4-alpha-), branching enzyme 1
203973_s_at	1.04e-10	9.92e-13	-7.95358	18.5632	-1.33941	CEBPD	CCAAT/enhancer binding protein delta
209160_at	1.04e-10	9.97e-13	7.95251	18.5577	2.11064	AKR1C3	aldo-keto reductase family 1, member C3
229234_at	1.05e-10	1e-12	7.95111	18.5504	1.92501	ZC3H12B	zinc finger CCCH-type containing 12B
224859_at	1.06e-10	1.02e-12	-7.94836	18.5361	-0.978789	CD276	CD276 molecule
202827_s_at	1.06e-10	1.02e-12	-7.948	18.5343	-2.10792	MMP14	matrix metallopeptidase 14
229544_at	1.06e-10	1.02e-12	7.94786	18.5336	0.748069
213134_x_at	1.06e-10	1.02e-12	-7.94756	18.532	-0.868964	BTG3	BTG anti-proliferation factor 3
206026_s_at	1.06e-10	1.03e-12	-7.94671	18.5276	-1.72092	TNFAIP6	TNF alpha induced protein 6
227401_at	1.06e-10	1.03e-12	7.94662	18.5271	1.20585	IL17D	interleukin 17D
203819_s_at	1.06e-10	1.03e-12	-7.9462	18.525	-2.81538	IGF2BP3	insulin like growth factor 2 mRNA binding protein 3
213911_s_at	1.06e-10	1.04e-12	-7.94542	18.5209	-0.555018	H2AFZ	H2A histone family member Z
218228_s_at	1.06e-10	1.04e-12	7.94527	18.5201	0.596481	TNKS2	tankyrase 2
208816_x_at	1.09e-10	1.07e-12	-7.94	18.4928	-1.73936	ANXA2P2	annexin A2 pseudogene 2
214390_s_at	1.12e-10	1.1e-12	-7.93491	18.4664	-2.36876	BCAT1	branched chain amino acid transaminase 1
218039_at	1.12e-10	1.1e-12	-7.93469	18.4653	-1.62286	NUSAP1	nucleolar and spindle associated protein 1
212594_at	1.12e-10	1.1e-12	7.93407	18.4621	0.794168	MIR4680///PDCD4	microRNA 4680///programmed cell death 4 (neoplastic transformation inhibitor)
213288_at	1.12e-10	1.1e-12	7.93384	18.4609	0.680756	MBOAT2	membrane bound O-acyltransferase domain containing 2
202954_at	1.12e-10	1.1e-12	-7.93366	18.4599	-1.21543	UBE2C	ubiquitin conjugating enzyme E2 C
228044_at	1.12e-10	1.11e-12	7.93301	18.4566	0.915683	SERP2	stress-associated endoplasmic reticulum protein family member 2
226452_at	1.17e-10	1.16e-12	-7.92472	18.4136	-1.15578	PDK1	pyruvate dehydrogenase kinase 1
160020_at	1.17e-10	1.17e-12	-7.92296	18.4045	-0.741336	MMP14	matrix metallopeptidase 14
207332_s_at	1.18e-10	1.17e-12	-7.92208	18.3999	-1.15589	TFRC	transferrin receptor
235747_at	1.18e-10	1.18e-12	7.92114	18.3951	0.565143	LINC00849///SLC25A16	long intergenic non-protein coding RNA 849///solute carrier family 25 member 16
207467_x_at	1.19e-10	1.19e-12	-7.92006	18.3895	-0.978697	CAST	calpastatin
227295_at	1.2e-10	1.2e-12	-7.91788	18.3782	-1.02997	IKBIP	IKBKB interacting protein
226603_at	1.23e-10	1.23e-12	-7.91319	18.3539	-0.988022	SAMD9L	sterile alpha motif domain containing 9 like
218989_x_at	1.24e-10	1.25e-12	-7.90995	18.3371	-0.50513	SLC30A5	solute carrier family 30 member 5
212300_at	1.25e-10	1.25e-12	-7.90958	18.3352	-0.689026	TXLNA	taxilin alpha
227781_x_at	1.25e-10	1.26e-12	7.90902	18.3323	1.90475	FAM57B	family with sequence similarity 57 member B
230698_at	1.25e-10	1.26e-12	7.90843	18.3293	3.10403	CALN1	calneuron 1
224767_at	1.28e-10	1.29e-12	7.90401	18.3064	0.891407	LOC100506548///RPL37	uncharacterized LOC100506548///ribosomal protein L37
202310_s_at	1.28e-10	1.3e-12	-7.90288	18.3005	-3.45223	COL1A1	collagen type I alpha 1 chain
222503_s_at	1.3e-10	1.32e-12	-7.89972	18.2842	-0.541268	WDR41	WD repeat domain 41
225352_at	1.32e-10	1.34e-12	7.89657	18.2678	0.707416	SEC62	SEC62 homolog, preprotein translocation factor
204844_at	1.35e-10	1.37e-12	-7.89236	18.2461	-2.00085	ENPEP	glutamyl aminopeptidase
226956_at	1.36e-10	1.39e-12	7.8902	18.2349	0.464355	MTMR3	myotubularin related protein 3
200738_s_at	1.37e-10	1.41e-12	-7.88811	18.2241	-0.701021	PGK1	phosphoglycerate kinase 1
216399_s_at	1.37e-10	1.41e-12	7.88809	18.224	0.628977	SCAPER	S-phase cyclin A associated protein in the ER
213341_at	1.39e-10	1.43e-12	-7.88511	18.2085	-0.736633	FEM1C	fem-1 homolog C
224995_at	1.39e-10	1.43e-12	7.88504	18.2082	0.685191	SPIRE1	spire type actin nucleation factor 1
1557050_at	1.4e-10	1.44e-12	-7.88373	18.2015	-1.71823	HOTAIRM1	HOXA transcript antisense RNA, myeloid-specific 1
214762_at	1.42e-10	1.47e-12	7.87955	18.1798	1.61366	ATP6V1G2	ATPase H+ transporting V1 subunit G2
212309_at	1.44e-10	1.49e-12	7.87687	18.166	0.979713	CLASP2	cytoplasmic linker associated protein 2
219945_at	1.44e-10	1.49e-12	7.8766	18.1646	1.34604	DDX25	DEAD-box helicase 25
229809_at	1.47e-10	1.53e-12	7.87274	18.1446	0.886155	POU6F1	POU class 6 homeobox 1
224513_s_at	1.48e-10	1.54e-12	7.87109	18.1361	0.456791	UBQLN4	ubiquilin 4
221972_s_at	1.48e-10	1.55e-12	-7.87025	18.1317	-0.641535	SDF4	stromal cell derived factor 4
210645_s_at	1.48e-10	1.55e-12	7.87014	18.1312	0.624373	TTC3P1///TTC3	tetratricopeptide repeat domain 3 pseudogene 1///tetratricopeptide repeat domain 3
216942_s_at	1.5e-10	1.57e-12	-7.8677	18.1185	-1.54504	CD58	CD58 molecule
200737_at	1.5e-10	1.57e-12	-7.86751	18.1175	-0.972231	PGK1	phosphoglycerate kinase 1
200649_at	1.5e-10	1.58e-12	-7.86654	18.1125	-0.800387	NUCB1	nucleobindin 1
200965_s_at	1.51e-10	1.59e-12	7.86543	18.1068	0.918435	ABLIM1	actin binding LIM protein 1
211719_x_at	1.51e-10	1.59e-12	-7.86443	18.1016	-1.61644	FN1	fibronectin 1
1562953_s_at	1.52e-10	1.6e-12	7.86332	18.0959	0.936949	WDFY3-AS2	WDFY3 antisense RNA 2
223380_s_at	1.53e-10	1.61e-12	-7.86225	18.0903	-1.09851	LATS2	large tumor suppressor kinase 2
212675_s_at	1.54e-10	1.63e-12	7.8605	18.0813	0.650853	CEP68	centrosomal protein 68
231977_at	1.55e-10	1.64e-12	7.8592	18.0746	1.62749	GRID1	glutamate ionotropic receptor delta type subunit 1
207723_s_at	1.55e-10	1.64e-12	7.85869	18.072	2.30351	KLRC3	killer cell lectin like receptor C3
208691_at	1.55e-10	1.65e-12	-7.8577	18.0668	-1.05734	TFRC	transferrin receptor
200820_at	1.56e-10	1.67e-12	-7.8562	18.0591	-0.974702	PSMD8	proteasome 26S subunit, non-ATPase 8
228457_at	1.56e-10	1.67e-12	7.85613	18.0587	0.633583	PPM1L	protein phosphatase, Mg2+/Mn2+ dependent 1L
202187_s_at	1.6e-10	1.72e-12	7.85058	18.0301	0.637679	PPP2R5A	protein phosphatase 2 regulatory subunit B'alpha
44702_at	1.63e-10	1.75e-12	-7.84731	18.0132	-0.67827	SYDE1	synapse defective Rho GTPase homolog 1
230154_at	1.63e-10	1.75e-12	7.847	18.0116	1.05784	WAC	WW domain containing adaptor with coiled-coil
229414_at	1.63e-10	1.75e-12	7.84655	18.0092	1.1511	PITPNC1	phosphatidylinositol transfer protein, cytoplasmic 1
221799_at	1.63e-10	1.75e-12	-7.84645	18.0088	-0.946918	CHPF2	chondroitin polymerizing factor 2
235949_at	1.63e-10	1.76e-12	-7.84616	18.0072	-0.99715	TTC26	tetratricopeptide repeat domain 26
204933_s_at	1.64e-10	1.77e-12	-7.84513	18.0019	-2.35738	TNFRSF11B	TNF receptor superfamily member 11b
224710_at	1.64e-10	1.77e-12	-7.84453	17.9988	-2.42396	NARR///RAB34	nine-amino acid residue-repeats///RAB34, member RAS oncogene family
225066_at	1.67e-10	1.81e-12	7.84036	17.9773	0.878449	PPP2R2D	protein phosphatase 2 regulatory subunit Bdelta
215076_s_at	1.7e-10	1.85e-12	-7.83643	17.957	-3.1669	COL3A1	collagen type III alpha 1 chain
1554835_a_at	1.71e-10	1.86e-12	-7.8351	17.9501	-1.20049	B3GNT5	UDP-GlcNAc:betaGal beta-1,3-N-acetylglucosaminyltransferase 5
207165_at	1.71e-10	1.87e-12	-7.83468	17.948	-1.74834	HMMR	hyaluronan mediated motility receptor
205137_x_at	1.73e-10	1.89e-12	7.83287	17.9386	1.969	USH1C	USH1 protein network component harmonin
219890_at	1.76e-10	1.92e-12	-7.82911	17.9192	-1.83974	CLEC5A	C-type lectin domain family 5 member A
222028_at	1.78e-10	1.95e-12	-7.82666	17.9066	-0.72504	ZNF45	zinc finger protein 45
202079_s_at	1.82e-10	2e-12	7.82179	17.8814	0.518195	TRAK1	trafficking kinesin protein 1
202404_s_at	1.83e-10	2.01e-12	-7.82054	17.875	-2.77733	COL1A2	collagen type I alpha 2 chain
223220_s_at	1.84e-10	2.03e-12	-7.81927	17.8685	-0.922852	PARP9	poly(ADP-ribose) polymerase family member 9
238021_s_at	1.85e-10	2.04e-12	-7.81769	17.8603	-2.80019	CRNDE	colorectal neoplasia differentially expressed (non-protein coding)
225216_at	1.85e-10	2.05e-12	7.81742	17.8589	0.444647	FAM199X	family with sequence similarity 199, X-linked
225130_at	1.87e-10	2.07e-12	7.81497	17.8462	0.798609	ZRANB1	zinc finger RANBP2-type containing 1
232010_at	1.87e-10	2.08e-12	7.8147	17.8449	3.1344	FSTL5	follistatin like 5
209356_x_at	1.94e-10	2.15e-12	-7.80823	17.8115	-1.37504	EFEMP2	EGF containing fibulin like extracellular matrix protein 2
235236_at	1.96e-10	2.18e-12	7.80569	17.7984	1.83497
217787_s_at	1.96e-10	2.18e-12	-7.80532	17.7965	-0.936001	GALNT2	polypeptide N-acetylgalactosaminyltransferase 2
202672_s_at	2.01e-10	2.24e-12	-7.80032	17.7707	-1.24702	ATF3	activating transcription factor 3
217359_s_at	2.01e-10	2.25e-12	7.79966	17.7673	1.37852	NCAM1	neural cell adhesion molecule 1
209641_s_at	2.02e-10	2.26e-12	-7.7986	17.7618	-2.60885	ABCC3	ATP binding cassette subfamily C member 3
208690_s_at	2.03e-10	2.27e-12	-7.79796	17.7585	-1.77829	PDLIM1	PDZ and LIM domain 1
204822_at	2.03e-10	2.28e-12	-7.79705	17.7539	-1.51387	TTK	TTK protein kinase
214791_at	2.04e-10	2.3e-12	-7.79554	17.7461	-1.0933	SP140L	SP140 nuclear body protein like
226060_at	2.04e-10	2.3e-12	-7.79529	17.7448	-0.541549	RFT1	RFT1 homolog
218947_s_at	2.06e-10	2.32e-12	7.79352	17.7357	0.603659	MTPAP	mitochondrial poly(A) polymerase
202206_at	2.06e-10	2.32e-12	-7.7934	17.735	-1.31109	ARL4C	ADP ribosylation factor like GTPase 4C
204485_s_at	2.08e-10	2.36e-12	-7.79064	17.7208	-1.32155	TOM1L1	target of myb1 like 1 membrane trafficking protein
217733_s_at	2.09e-10	2.37e-12	-7.78958	17.7153	-0.867343	TMSB10	thymosin beta 10
200919_at	2.1e-10	2.38e-12	-7.78859	17.7103	-0.71873	PHC2	polyhomeotic homolog 2
229612_at	2.11e-10	2.39e-12	7.78784	17.7064	1.75389
232958_at	2.11e-10	2.4e-12	-7.78704	17.7023	-1.57762
221588_x_at	2.12e-10	2.42e-12	7.78573	17.6955	0.852237	ALDH6A1	aldehyde dehydrogenase 6 family member A1
228765_at	2.13e-10	2.44e-12	-7.78448	17.6891	-0.822441	GTF2IRD2	GTF2I repeat domain containing 2
238497_at	2.14e-10	2.45e-12	7.78351	17.6841	0.672629	TMEM136	transmembrane protein 136
211148_s_at	2.15e-10	2.46e-12	-7.78277	17.6803	-2.41592	ANGPT2	angiopoietin 2
205729_at	2.17e-10	2.5e-12	-7.77998	17.6659	-1.37128	OSMR	oncostatin M receptor
242052_at	2.21e-10	2.54e-12	-7.77692	17.6502	-0.869366
221204_s_at	2.21e-10	2.54e-12	7.77639	17.6474	1.15747	CRTAC1	cartilage acidic protein 1
1555997_s_at	2.21e-10	2.55e-12	-7.77612	17.6461	-2.15459	IGFBP5	insulin like growth factor binding protein 5
202269_x_at	2.25e-10	2.6e-12	-7.77255	17.6276	-1.65213	GBP1	guanylate binding protein 1
203696_s_at	2.25e-10	2.6e-12	-7.77207	17.6252	-0.832524	RFC2	replication factor C subunit 2
229438_at	2.25e-10	2.61e-12	-7.77155	17.6225	-2.35143	FAM20C	family with sequence similarity 20 member C
201807_at	2.25e-10	2.61e-12	7.77153	17.6224	0.531575	VPS26A	VPS26, retromer complex component A
204151_x_at	2.25e-10	2.62e-12	7.77082	17.6187	1.36588	AKR1C1	aldo-keto reductase family 1 member C1
202022_at	2.27e-10	2.64e-12	7.76947	17.6118	1.62258	ALDOC	aldolase, fructose-bisphosphate C
222871_at	2.28e-10	2.66e-12	-7.76829	17.6057	-1.79947	KLHDC8A	kelch domain containing 8A
214862_x_at	2.29e-10	2.67e-12	7.76718	17.6	0.954631	TET1	tet methylcytosine dioxygenase 1
226621_at	2.31e-10	2.71e-12	-7.76468	17.5871	-1.2887	OSMR	oncostatin M receptor
243931_at	2.32e-10	2.72e-12	-7.76381	17.5827	-0.90234
238320_at	2.32e-10	2.72e-12	-7.76379	17.5826	-1.46747	MIR612///NEAT1	microRNA 612///nuclear paraspeckle assembly transcript 1 (non-protein coding)
206359_at	2.33e-10	2.73e-12	-7.76283	17.5776	-1.63276	SOCS3	suppressor of cytokine signaling 3
209248_at	2.34e-10	2.75e-12	7.76166	17.5716	0.755044	GHITM	growth hormone inducible transmembrane protein
202950_at	2.34e-10	2.75e-12	-7.76145	17.5705	-0.960388	CRYZ	crystallin zeta
208579_x_at	2.36e-10	2.79e-12	-7.75925	17.5592	-1.09782	H2BFS	H2B histone family member S
212097_at	2.36e-10	2.79e-12	-7.75894	17.5576	-1.87515	CAV1	caveolin 1
221245_s_at	2.37e-10	2.8e-12	-7.75798	17.5527	-1.10326	FZD5	frizzled class receptor 5
1559072_a_at	2.37e-10	2.81e-12	7.75751	17.5503	2.04228	ELFN2	extracellular leucine rich repeat and fibronectin type III domain containing 2
236038_at	2.37e-10	2.82e-12	7.75714	17.5484	1.26982	RNF150	ring finger protein 150
226186_at	2.39e-10	2.84e-12	7.75573	17.5411	1.06811	TMOD2	tropomodulin 2
213411_at	2.39e-10	2.84e-12	7.75533	17.539	1.25838	ADAM22	ADAM metallopeptidase domain 22
229072_at	2.39e-10	2.86e-12	7.75454	17.535	0.83252	RAB30	RAB30, member RAS oncogene family
228740_at	2.4e-10	2.87e-12	7.75387	17.5315	1.04289
221781_s_at	2.41e-10	2.88e-12	-7.75296	17.5268	-1.02726	DNAJC10	DnaJ heat shock protein family (Hsp40) member C10
227690_at	2.44e-10	2.93e-12	7.74969	17.51	2.00887	GABRB3	gamma-aminobutyric acid type A receptor beta3 subunit
225511_at	2.46e-10	2.95e-12	7.74841	17.5034	0.85168	GPRC5B	G protein-coupled receptor class C group 5 member B
38892_at	2.46e-10	2.96e-12	7.74773	17.4999	0.598061	GLTSCR1L	GLTSCR1 like
235202_x_at	2.47e-10	2.97e-12	-7.74702	17.4963	-1.24283	IKBIP	IKBKB interacting protein
219494_at	2.48e-10	3e-12	-7.74544	17.4881	-1.06486	RAD54B	RAD54 homolog B (S, cerevisiae)
223158_s_at	2.48e-10	3e-12	-7.7453	17.4874	-1.20691	NEK6	NIMA related kinase 6
240176_at	2.49e-10	3.02e-12	-7.7442	17.4818	-2.03167
208647_at	2.49e-10	3.02e-12	7.74385	17.48	0.778143	FDFT1	farnesyl-diphosphate farnesyltransferase 1
204166_at	2.5e-10	3.04e-12	-7.74299	17.4756	-2.50834	SBNO2	strawberry notch homolog 2
201673_s_at	2.54e-10	3.09e-12	-7.73946	17.4574	-0.717132	GYS1	glycogen synthase 1
225662_at	2.56e-10	3.12e-12	-7.73773	17.4485	-1.25073	ZAK	sterile alpha motif and leucine zipper containing kinase AZK
202018_s_at	2.56e-10	3.12e-12	-7.73768	17.4482	-4.61347	LTF	lactotransferrin
219512_at	2.6e-10	3.17e-12	-7.73477	17.4333	-0.810768	DSN1	DSN1 homolog, MIS12 kinetochore complex component
209507_at	2.62e-10	3.2e-12	-7.73284	17.4234	-0.930812	RPA3	replication protein A3
235113_at	2.63e-10	3.23e-12	-7.73161	17.417	-0.728816	LRR1	leucine rich repeat protein 1
239293_at	2.66e-10	3.27e-12	7.7292	17.4047	1.77898	NRSN1	neurensin 1
229830_at	2.68e-10	3.29e-12	-7.72769	17.3969	-1.74982
218880_at	2.68e-10	3.29e-12	-7.72758	17.3963	-1.72374	FOSL2	FOS like 2, AP-1 transcription factor subunit
229545_at	2.7e-10	3.33e-12	7.72538	17.385	1.16176	FERMT1	fermitin family member 1
210414_at	2.71e-10	3.34e-12	7.72491	17.3826	0.911632	FLRT1	fibronectin leucine rich transmembrane protein 1
205116_at	2.71e-10	3.34e-12	-7.72477	17.3819	-1.01554	LAMA2	laminin subunit alpha 2
205339_at	2.71e-10	3.35e-12	-7.72444	17.3802	-0.738786	STIL	SCL/TAL1 interrupting locus
217728_at	2.74e-10	3.4e-12	-7.72173	17.3662	-1.41016	S100A6	S100 calcium binding protein A6
235178_x_at	2.74e-10	3.4e-12	-7.72138	17.3645	-2.4952	ESCO2	establishment of sister chromatid cohesion N-acetyltransferase 2
209714_s_at	2.74e-10	3.41e-12	-7.72101	17.3626	-0.940257	CDKN3	cyclin dependent kinase inhibitor 3
233688_at	2.81e-10	3.5e-12	7.71608	17.3372	1.57634	KCNIP3	potassium voltage-gated channel interacting protein 3
204962_s_at	2.88e-10	3.6e-12	-7.71107	17.3115	-1.5202	SLC35F6///CENPA	solute carrier family 35 member F6///centromere protein A
203362_s_at	2.88e-10	3.6e-12	-7.71091	17.3107	-1.20995	MAD2L1	MAD2 mitotic arrest deficient-like 1 (yeast)
1556062_at	2.88e-10	3.61e-12	7.71043	17.3082	1.01698	RPP30	ribonuclease P/MRP subunit p30
231577_s_at	2.9e-10	3.63e-12	-7.70942	17.303	-1.99981	GBP1	guanylate binding protein 1
215506_s_at	2.9e-10	3.64e-12	-7.70885	17.3001	-1.53038	DIRAS3	DIRAS family GTPase 3
209900_s_at	2.92e-10	3.67e-12	-7.70707	17.291	-0.8472	SLC16A1	solute carrier family 16 member 1
226217_at	2.93e-10	3.69e-12	-7.70623	17.2867	-0.636499	SLC30A7	solute carrier family 30 member 7
201615_x_at	2.95e-10	3.72e-12	-7.70468	17.2787	-1.10752	CALD1	caldesmon 1
225915_at	2.98e-10	3.76e-12	7.70269	17.2685	0.904431	CAB39L	calcium binding protein 39 like
244294_at	2.99e-10	3.77e-12	7.702	17.2649	0.822421	GTF2H5	general transcription factor IIH subunit 5
209790_s_at	2.99e-10	3.78e-12	-7.70137	17.2617	-1.10553	CASP6	caspase 6
234245_at	3e-10	3.8e-12	7.70078	17.2587	0.815116
1567107_s_at	3.01e-10	3.82e-12	-7.69958	17.2525	-1.07596	TPM4	tropomyosin 4
222061_at	3.01e-10	3.82e-12	-7.69942	17.2517	-1.61301	CD58	CD58 molecule
229875_at	3.01e-10	3.83e-12	7.69887	17.2488	2.62565	ZDHHC22	zinc finger DHHC-type containing 22
225845_at	3.01e-10	3.84e-12	7.69883	17.2487	0.597409	ZBTB44	zinc finger and BTB domain containing 44
219668_at	3.01e-10	3.84e-12	7.69838	17.2464	1.16627	GDAP1L1	ganglioside induced differentiation associated protein 1 like 1
204298_s_at	3.17e-10	4.05e-12	-7.68844	17.1953	-2.06995	LOX	lysyl oxidase
219549_s_at	3.18e-10	4.07e-12	7.68741	17.19	0.669055	RTN3	reticulon 3
213142_x_at	3.18e-10	4.08e-12	-7.68723	17.1892	-1.19659	GSAP	gamma-secretase activating protein
216442_x_at	3.25e-10	4.17e-12	-7.68307	17.1678	-1.65707	FN1	fibronectin 1
225265_at	3.31e-10	4.26e-12	-7.67906	17.1473	-1.17664	RBMS1	RNA binding motif single stranded interacting protein 1
201319_at	3.37e-10	4.34e-12	-7.67549	17.1289	-0.931748	MYL12A	myosin light chain 12A
1556414_at	3.37e-10	4.35e-12	7.67498	17.1263	0.660683	LINC00515	long intergenic non-protein coding RNA 515
214727_at	3.39e-10	4.38e-12	-7.67368	17.1197	-0.934846	BRCA2	BRCA2, DNA repair associated
1563468_at	3.41e-10	4.41e-12	-7.67236	17.1129	-0.690155
205345_at	3.41e-10	4.41e-12	-7.67231	17.1126	-1.33492	BARD1	BRCA1 associated RING domain 1
227112_at	3.45e-10	4.47e-12	7.66985	17.1	0.60179	TMCC1	transmembrane and coiled-coil domain family 1
208964_s_at	3.45e-10	4.48e-12	7.66937	17.0976	0.740406	MIR1908///FADS1	microRNA 1908///fatty acid desaturase 1
202465_at	3.45e-10	4.48e-12	-7.66922	17.0968	-2.16844	PCOLCE	procollagen C-endopeptidase enhancer
33304_at	3.48e-10	4.53e-12	-7.66734	17.0871	-1.25253	ISG20	interferon stimulated exonuclease gene 20
202998_s_at	3.51e-10	4.57e-12	-7.66551	17.0778	-1.40867	LOXL2	lysyl oxidase like 2
217356_s_at	3.54e-10	4.63e-12	-7.66336	17.0667	-1.03923	PGK1	phosphoglycerate kinase 1
231396_s_at	3.55e-10	4.64e-12	-7.66282	17.064	-0.97021	FAM126A	family with sequence similarity 126 member A
209156_s_at	3.55e-10	4.64e-12	-7.66255	17.0626	-2.95367	COL6A2	collagen type VI alpha 2 chain
213308_at	3.59e-10	4.7e-12	7.66013	17.0502	2.11456	SHANK2	SH3 and multiple ankyrin repeat domains 2
236028_at	3.62e-10	4.75e-12	-7.65846	17.0416	-3.31898	IBSP	integrin binding sialoprotein
1560713_a_at	3.64e-10	4.79e-12	7.65684	17.0333	1.83595	ELFN2	extracellular leucine rich repeat and fibronectin type III domain containing 2
1554547_at	3.64e-10	4.8e-12	7.65646	17.0314	1.27018	FAM13C	family with sequence similarity 13 member C
218983_at	3.65e-10	4.81e-12	-7.65608	17.0295	-1.65366	C1RL	complement C1r subcomponent like
226133_s_at	3.66e-10	4.84e-12	7.65479	17.0229	0.547562	TBC1D10A	TBC1 domain family member 10A
214430_at	3.66e-10	4.84e-12	-7.65468	17.0223	-0.678304	GLA	galactosidase alpha
230551_at	3.66e-10	4.85e-12	7.65455	17.0216	1.69765	KSR2	kinase suppressor of ras 2
203143_s_at	3.67e-10	4.87e-12	-7.65369	17.0172	-1.39805	KIAA0040	KIAA0040
55093_at	3.72e-10	4.93e-12	-7.65116	17.0042	-0.769067	CHPF2	chondroitin polymerizing factor 2
213704_at	3.79e-10	5.04e-12	7.64703	16.9831	0.666714	SNORD45C///SNORD45A///SNORD45B///RABGGTB	small nucleolar RNA, C/D box 45C///small nucleolar RNA, C/D box 45A///small nucleolar RNA, C/D box 45B///Rab geranylgeranyltransferase beta subunit
215127_s_at	3.79e-10	5.04e-12	-7.64694	16.9827	-1.08804	RBMS1	RNA binding motif single stranded interacting protein 1
202605_at	3.86e-10	5.15e-12	-7.64305	16.9627	-0.900232	GUSB	glucuronidase beta
226697_at	3.9e-10	5.21e-12	-7.64093	16.9519	-0.935403	FAM114A1	family with sequence similarity 114 member A1
1566901_at	3.91e-10	5.23e-12	-7.64022	16.9482	-1.14886	TGIF1	TGFB induced factor homeobox 1
223121_s_at	3.93e-10	5.26e-12	7.63904	16.9422	3.37475	SFRP2	secreted frizzled related protein 2
213170_at	3.95e-10	5.29e-12	-7.63771	16.9354	-0.803992	GPX7	glutathione peroxidase 7
209325_s_at	3.95e-10	5.31e-12	-7.63734	16.9335	-0.954693	RGS16	regulator of G-protein signaling 16
218356_at	3.95e-10	5.32e-12	-7.63691	16.9313	-0.545958	MRM2	mitochondrial rRNA methyltransferase 2
203676_at	3.95e-10	5.32e-12	-7.63669	16.9302	-1.36978	GNS	glucosamine (N-acetyl)-6-sulfatase
242677_at	3.95e-10	5.33e-12	-7.63655	16.9294	-1.6027
230964_at	3.96e-10	5.34e-12	-7.63599	16.9266	-1.90239	FREM2	FRAS1 related extracellular matrix protein 2
240277_at	4e-10	5.4e-12	-7.63384	16.9156	-1.15715
201203_s_at	4e-10	5.41e-12	-7.63369	16.9148	-1.63505	RRBP1	ribosome binding protein 1
221437_s_at	4.01e-10	5.43e-12	-7.63295	16.911	-0.888868	MRPS15	mitochondrial ribosomal protein S15
1554784_at	4.01e-10	5.45e-12	7.6324	16.9082	1.9057	CNTN1	contactin 1
200664_s_at	4.02e-10	5.46e-12	-7.6318	16.9051	-1.17408	DNAJB1	DnaJ heat shock protein family (Hsp40) member B1
229724_at	4.04e-10	5.5e-12	7.63047	16.8983	1.92939	GABRB3	gamma-aminobutyric acid type A receptor beta3 subunit
203739_at	4.08e-10	5.56e-12	-7.62844	16.8879	-1.23688	ZNF217	zinc finger protein 217
218883_s_at	4.08e-10	5.57e-12	-7.62798	16.8856	-1.42029	CENPU	centromere protein U
203474_at	4.08e-10	5.57e-12	-7.62795	16.8854	-1.59435	IQGAP2	IQ motif containing GTPase activating protein 2
235940_at	4.1e-10	5.6e-12	-7.62693	16.8802	-1.24149	C9orf64	chromosome 9 open reading frame 64
212481_s_at	4.11e-10	5.63e-12	-7.62594	16.8752	-1.00995	TPM4	tropomyosin 4
1555575_a_at	4.15e-10	5.69e-12	-7.62405	16.8655	-0.5924	KDELR1	KDEL endoplasmic reticulum protein retention receptor 1
209344_at	4.19e-10	5.75e-12	-7.62212	16.8556	-1.20934	TPM4	tropomyosin 4
212920_at	4.2e-10	5.77e-12	-7.6214	16.8519	-0.813986	REST	RE1 silencing transcription factor
217969_at	4.22e-10	5.82e-12	7.61987	16.8441	0.611485	VPS51	VPS51, GARP complex subunit
212173_at	4.27e-10	5.89e-12	-7.61752	16.8321	-1.03262	AK2	adenylate kinase 2
235309_at	4.3e-10	5.93e-12	7.61617	16.8252	0.77009	RPS15A	ribosomal protein S15a
203764_at	4.33e-10	5.99e-12	-7.61433	16.8158	-1.68329	DLGAP5	DLG associated protein 5
218717_s_at	4.34e-10	6.01e-12	-7.61374	16.8128	-1.86977	P3H2	prolyl 3-hydroxylase 2
243779_at	4.34e-10	6.02e-12	7.61333	16.8106	2.36459	GALNT13	polypeptide N-acetylgalactosaminyltransferase 13
209868_s_at	4.38e-10	6.08e-12	-7.61144	16.801	-1.04701	RBMS1	RNA binding motif single stranded interacting protein 1
215049_x_at	4.39e-10	6.1e-12	-7.61085	16.798	-2.30291	CD163	CD163 molecule
219767_s_at	4.39e-10	6.12e-12	7.61023	16.7948	0.558658	CRYZL1	crystallin zeta like 1
1558527_at	4.39e-10	6.12e-12	-7.61008	16.794	-1.49506	PAXIP1-AS2	PAXIP1 antisense RNA 2
218014_at	4.46e-10	6.22e-12	-7.60698	16.7782	-0.525695	NUP85	nucleoporin 85
229437_at	4.47e-10	6.25e-12	-7.60627	16.7746	-1.97624	MIR155///MIR155HG	microRNA 155///MIR155 host gene
202855_s_at	4.47e-10	6.25e-12	-7.60614	16.7739	-1.89896	MIR6787///SLC16A3	microRNA 6787///solute carrier family 16 member 3
230287_at	4.51e-10	6.31e-12	7.60434	16.7647	1.82854	SGSM1	small G protein signaling modulator 1
204033_at	4.55e-10	6.38e-12	-7.6024	16.7548	-0.947157	TRIP13	thyroid hormone receptor interactor 13
208370_s_at	4.55e-10	6.39e-12	-7.60208	16.7532	-1.11427	RCAN1	regulator of calcineurin 1
226288_s_at	4.59e-10	6.45e-12	7.60022	16.7437	0.712731	NLGN2	neuroligin 2
222680_s_at	4.63e-10	6.52e-12	-7.59805	16.7325	-1.28311	DTL	denticleless E3 ubiquitin protein ligase homolog
223885_at	4.82e-10	6.79e-12	7.59037	16.6933	1.95183	CALN1	calneuron 1
235158_at	4.86e-10	6.87e-12	-7.58828	16.6827	-0.584799	TMEM209	transmembrane protein 209
225262_at	4.89e-10	6.92e-12	-7.58693	16.6757	-1.14598	FOSL2	FOS like 2, AP-1 transcription factor subunit
1555259_at	4.89e-10	6.93e-12	-7.58658	16.674	-1.07748	ZAK	sterile alpha motif and leucine zipper containing kinase AZK
226310_at	4.89e-10	6.93e-12	7.58654	16.6738	0.850748	RICTOR	RPTOR independent companion of MTOR complex 2
227261_at	4.93e-10	6.99e-12	7.58486	16.6652	0.649981	KLF12	Kruppel like factor 12
209215_at	4.93e-10	7.01e-12	-7.58442	16.663	-0.970137	MFSD10	major facilitator superfamily domain containing 10
1556051_a_at	4.93e-10	7.02e-12	-7.58423	16.662	-0.735426	BICD1	BICD cargo adaptor 1
217279_x_at	4.94e-10	7.04e-12	-7.58363	16.6589	-1.41405	MMP14	matrix metallopeptidase 14
210774_s_at	4.95e-10	7.06e-12	7.58303	16.6558	0.553496	NCOA4	nuclear receptor coactivator 4
220559_at	4.95e-10	7.07e-12	-7.58276	16.6544	-1.64127	EN1	engrailed homeobox 1
226918_at	4.96e-10	7.09e-12	7.58226	16.6519	1.86803	JPH4///AP1G2	junctophilin 4///adaptor related protein complex 1 gamma 2 subunit
208527_x_at	4.97e-10	7.12e-12	-7.58153	16.6482	-1.33648	HIST1H2BE	histone cluster 1, H2be
220345_at	5.05e-10	7.23e-12	7.57839	16.6322	1.65803	LRRTM4	leucine rich repeat transmembrane neuronal 4
203725_at	5.09e-10	7.31e-12	-7.57641	16.622	-1.51369	GADD45A	growth arrest and DNA damage inducible alpha
201948_at	5.13e-10	7.38e-12	-7.57461	16.6128	-0.679151	GNL2	G protein nucleolar 2
205528_s_at	5.13e-10	7.39e-12	7.57441	16.6119	1.18335	RUNX1T1	RUNX1 translocation partner 1
232244_at	5.22e-10	7.52e-12	7.57101	16.5945	0.901013	KIAA1161	KIAA1161
226661_at	5.24e-10	7.56e-12	-7.56993	16.589	-1.9509	CDCA2	cell division cycle associated 2
208918_s_at	5.26e-10	7.6e-12	-7.56912	16.5849	-0.749745	NADK	NAD kinase
218542_at	5.3e-10	7.66e-12	-7.56742	16.5762	-2.21665	CEP55	centrosomal protein 55
204563_at	5.31e-10	7.69e-12	7.56673	16.5726	1.81723	SELL	selectin L
1556427_s_at	5.32e-10	7.72e-12	-7.56604	16.5691	-1.07637	LRRN4CL	LRRN4 C-terminal like
229298_at	5.35e-10	7.76e-12	7.56497	16.5637	0.570985	KBTBD7	kelch repeat and BTB domain containing 7
206355_at	5.38e-10	7.83e-12	7.56344	16.5559	1.33681	GNAL	G protein subunit alpha L
236333_at	5.4e-10	7.85e-12	7.56277	16.5524	1.91172
226416_at	5.42e-10	7.9e-12	-7.56172	16.5471	-0.882139	ERI1	exoribonuclease 1
223700_at	5.43e-10	7.94e-12	-7.56076	16.5422	-1.27248	MND1	meiotic nuclear divisions 1
233622_x_at	5.43e-10	7.94e-12	7.56058	16.5413	1.65369
204825_at	5.43e-10	7.95e-12	-7.56041	16.5404	-2.19941	MELK	maternal embryonic leucine zipper kinase
211318_s_at	5.48e-10	8.03e-12	-7.55856	16.531	-0.437091	RAE1	ribonucleic acid export 1
223276_at	5.48e-10	8.04e-12	-7.55828	16.5295	-1.27788	SMIM3	small integral membrane protein 3
221223_x_at	5.55e-10	8.14e-12	-7.55587	16.5173	-1.46747	CISH	cytokine inducible SH2 containing protein
207643_s_at	5.57e-10	8.19e-12	-7.55476	16.5116	-1.28641	TNFRSF1A	TNF receptor superfamily member 1A
217854_s_at	5.57e-10	8.2e-12	-7.55455	16.5105	-0.591435	POLR2E	RNA polymerase II subunit E
222794_x_at	5.73e-10	8.44e-12	7.54894	16.4819	0.559491	MTPAP	mitochondrial poly(A) polymerase
1558942_at	5.73e-10	8.46e-12	-7.54866	16.4805	-0.814614	ZNF765	zinc finger protein 765
222640_at	5.74e-10	8.48e-12	-7.54824	16.4784	-0.725515	DNMT3A	DNA methyltransferase 3 alpha
238022_at	5.76e-10	8.52e-12	-7.54725	16.4733	-2.17298	CRNDE	colorectal neoplasia differentially expressed (non-protein coding)
201841_s_at	5.76e-10	8.53e-12	-7.54713	16.4727	-1.28018	HSPB1	heat shock protein family B (small) member 1
227467_at	5.8e-10	8.61e-12	-7.54534	16.4636	-1.24948	RDH10	retinol dehydrogenase 10 (all-trans)
216192_at	5.82e-10	8.64e-12	-7.54457	16.4596	-1.52782	FABP7	fatty acid binding protein 7
214279_s_at	5.89e-10	8.76e-12	7.54205	16.4468	1.47352	NDRG2	NDRG family member 2
200654_at	6.05e-10	9.01e-12	-7.53652	16.4186	-0.805527	P4HB	prolyl 4-hydroxylase subunit beta
218806_s_at	6.12e-10	9.13e-12	-7.53416	16.4066	-2.17182	VAV3	vav guanine nucleotide exchange factor 3
202043_s_at	6.16e-10	9.19e-12	-7.53285	16.3999	-0.81429	SMS	spermine synthase
241805_at	6.16e-10	9.21e-12	7.53252	16.3982	2.11356	GABRG1	gamma-aminobutyric acid type A receptor gamma1 subunit
240806_at	6.17e-10	9.23e-12	7.53192	16.3952	0.910919	RPL15	ribosomal protein L15
1553678_a_at	6.25e-10	9.36e-12	-7.52935	16.3821	-1.16352	ITGB1	integrin subunit beta 1
219643_at	6.25e-10	9.38e-12	7.529	16.3803	1.36309	LRP1B	LDL receptor related protein 1B
221845_s_at	6.34e-10	9.51e-12	-7.52621	16.3661	-1.32823	CLPB	ClpB homolog, mitochondrial AAA ATPase chaperonin
202413_s_at	6.45e-10	9.71e-12	-7.52231	16.3462	-0.571535	USP1	ubiquitin specific peptidase 1
202910_s_at	6.45e-10	9.72e-12	-7.52222	16.3458	-1.58346	ADGRE5	adhesion G protein-coupled receptor E5
238803_at	6.47e-10	9.75e-12	7.52149	16.3421	0.820953	HECTD2	HECT domain E3 ubiquitin protein ligase 2
213695_at	6.5e-10	9.81e-12	7.5203	16.336	1.46599	PON3	paraoxonase 3
227334_at	6.56e-10	9.91e-12	7.51849	16.3268	0.948095	USP54	ubiquitin specific peptidase 54
200663_at	6.63e-10	1e-11	-7.51629	16.3156	-0.712704	CD63	CD63 molecule
238472_at	6.65e-10	1.01e-11	7.5153	16.3106	0.584217	FBXO9	F-box protein 9
209099_x_at	6.68e-10	1.01e-11	-7.51433	16.3056	-1.36479	JAG1	jagged 1
201944_at	6.78e-10	1.03e-11	-7.51118	16.2896	-0.777448	HEXB	hexosaminidase subunit beta
201890_at	6.87e-10	1.04e-11	-7.50846	16.2758	-2.28272	RRM2	ribonucleotide reductase regulatory subunit M2
204411_at	6.89e-10	1.05e-11	7.50767	16.2717	2.5098	KIF21B	kinesin family member 21B
201160_s_at	6.94e-10	1.06e-11	-7.50617	16.2641	-1.20608	YBX3	Y-box binding protein 3
200001_at	6.95e-10	1.06e-11	-7.50563	16.2613	-0.60227	CAPNS1	calpain small subunit 1
212308_at	6.95e-10	1.06e-11	7.5053	16.2597	0.941601	CLASP2	cytoplasmic linker associated protein 2
204928_s_at	6.99e-10	1.07e-11	-7.50403	16.2532	-1.64454	SLC10A3	solute carrier family 10 member 3
200721_s_at	7.04e-10	1.08e-11	7.50248	16.2453	0.593752	ACTR1A	ARP1 actin-related protein 1 homolog A, centractin alpha
219178_at	7.04e-10	1.08e-11	-7.50217	16.2437	-0.605136	QTRT2	queuine tRNA-ribosyltransferase accessory subunit 2
204174_at	7.12e-10	1.09e-11	-7.49979	16.2316	-1.47802	ALOX5AP	arachidonate 5-lipoxygenase activating protein
200923_at	7.2e-10	1.11e-11	-7.49742	16.2196	-0.961127	LGALS3BP	galectin 3 binding protein
208368_s_at	7.26e-10	1.12e-11	-7.4957	16.2109	-1.83342	BRCA2	BRCA2, DNA repair associated
224598_at	7.31e-10	1.13e-11	-7.49403	16.2024	-0.633333	MGAT4B	mannosyl (alpha-1,3-)-glycoprotein beta-1,4-N-acetylglucosaminyltransferase, isozyme B
228642_at	7.31e-10	1.13e-11	-7.49376	16.201	-1.58638	HOTAIRM1	HOXA transcript antisense RNA, myeloid-specific 1
201287_s_at	7.39e-10	1.14e-11	-7.4916	16.19	-1.09875	SDC1	syndecan 1
1554593_s_at	7.44e-10	1.15e-11	7.49019	16.1828	2.24535	SLC1A6	solute carrier family 1 member 6
225363_at	7.51e-10	1.16e-11	7.48814	16.1724	0.550798	PTEN	phosphatase and tensin homolog
212771_at	7.55e-10	1.17e-11	7.48681	16.1657	0.888143	FAM171A1	family with sequence similarity 171 member A1
204741_at	7.55e-10	1.17e-11	-7.48646	16.1639	-0.673749	BICD1	BICD cargo adaptor 1
205878_at	7.58e-10	1.18e-11	7.48554	16.1592	0.618137	POU6F1	POU class 6 homeobox 1
227068_at	7.65e-10	1.19e-11	-7.48362	16.1494	-0.797615	PGK1	phosphoglycerate kinase 1
1555736_a_at	7.68e-10	1.2e-11	-7.48255	16.144	-0.858492	AGTRAP	angiotensin II receptor associated protein
236034_at	7.72e-10	1.2e-11	-7.48144	16.1384	-1.49564	ANGPT2	angiopoietin 2
201286_at	7.72e-10	1.21e-11	-7.48107	16.1365	-1.93809	SDC1	syndecan 1
1558706_a_at	7.72e-10	1.21e-11	7.48103	16.1363	1.52031	ATOH8	atonal bHLH transcription factor 8
1562831_a_at	7.78e-10	1.22e-11	7.47917	16.1268	0.757089	WDR11-AS1	WDR11 antisense RNA 1
201469_s_at	7.86e-10	1.23e-11	-7.47699	16.1158	-1.14643	SHC1	SHC adaptor protein 1
1568803_at	7.95e-10	1.25e-11	7.47459	16.1036	1.51544
1568791_s_at	8e-10	1.25e-11	7.47335	16.0972	1.2812	EDNRB-AS1	EDNRB antisense RNA 1
223727_at	8.12e-10	1.28e-11	7.47024	16.0814	1.46122	KCNIP2	potassium voltage-gated channel interacting protein 2
1554542_at	8.19e-10	1.29e-11	7.46831	16.0716	0.83386	SLC25A48	solute carrier family 25 member 48
203645_s_at	8.23e-10	1.3e-11	-7.46719	16.066	-2.19206	CD163	CD163 molecule
228827_at	8.46e-10	1.33e-11	7.46178	16.0385	1.05715	RUNX1T1	RUNX1 translocation partner 1
226040_at	8.46e-10	1.34e-11	-7.46139	16.0365	-0.88314	TRIM56	tripartite motif containing 56
212115_at	8.55e-10	1.35e-11	-7.4593	16.0259	-1.16353	HN1L	hematological and neurological expressed 1 like
1568617_a_at	8.56e-10	1.35e-11	7.45885	16.0236	1.48319	CAMSAP3	calmodulin regulated spectrin associated protein family member 3
226741_at	8.58e-10	1.36e-11	7.45799	16.0193	0.427003	SLC12A6	solute carrier family 12 member 6
208757_at	8.58e-10	1.36e-11	-7.45796	16.0191	-0.721607	TMED9	transmembrane p24 trafficking protein 9
212355_at	8.58e-10	1.36e-11	-7.45765	16.0176	-0.64352	KHNYN	KH and NYN domain containing
229400_at	8.64e-10	1.37e-11	-7.45608	16.0096	-1.8722	HOXD10	homeobox D10
222150_s_at	8.68e-10	1.38e-11	-7.45501	16.0041	-1.14053	GSAP	gamma-secretase activating protein
204845_s_at	8.68e-10	1.38e-11	-7.45483	16.0033	-1.58039	ENPEP	glutamyl aminopeptidase
239425_at	8.76e-10	1.4e-11	7.45273	15.9926	1.00216	DCUN1D5	defective in cullin neddylation 1 domain containing 5
232918_at	8.78e-10	1.4e-11	-7.4521	15.9894	-1.49197	MIR4435-2HG	MIR4435-2 host gene
208731_at	8.8e-10	1.41e-11	7.45122	15.9849	0.502669	RAB2A	RAB2A, member RAS oncogene family
225585_at	8.8e-10	1.41e-11	7.45122	15.9849	0.896238	RAP2A	RAP2A, member of RAS oncogene family
1558290_a_at	8.82e-10	1.41e-11	-7.45071	15.9823	-1.02504	MIR1204///PVT1	microRNA 1204///Pvt1 oncogene (non-protein coding)
204775_at	8.94e-10	1.43e-11	-7.44778	15.9675	-1.7695	CHAF1B	chromatin assembly factor 1 subunit B
220753_s_at	9.05e-10	1.45e-11	7.44537	15.9552	0.640586	CRYL1	crystallin lambda 1
216831_s_at	9.06e-10	1.46e-11	7.44482	15.9524	1.44781	RUNX1T1	RUNX1 translocation partner 1
1555758_a_at	9.07e-10	1.46e-11	-7.44436	15.9501	-1.32558	CDKN3	cyclin dependent kinase inhibitor 3
218950_at	9.09e-10	1.46e-11	-7.4438	15.9473	-1.2491	ARAP3	ArfGAP with RhoGAP domain, ankyrin repeat and PH domain 3
202403_s_at	9.19e-10	1.48e-11	-7.44145	15.9353	-2.09372	COL1A2	collagen type I alpha 2 chain
210273_at	9.4e-10	1.52e-11	7.43686	15.9121	0.859436	PCDH7	protocadherin 7
226520_at	9.41e-10	1.52e-11	7.43659	15.9107	0.643308	LCOR	ligand dependent nuclear receptor corepressor
203837_at	9.45e-10	1.53e-11	7.43539	15.9046	0.866082	MAP3K5	mitogen-activated protein kinase kinase kinase 5
242826_at	9.45e-10	1.53e-11	7.43531	15.9042	0.727688
218874_s_at	9.49e-10	1.54e-11	7.43433	15.8992	0.618454	ATAT1	alpha tubulin acetyltransferase 1
1555267_at	9.51e-10	1.54e-11	7.43366	15.8959	0.626588	GRID1	glutamate ionotropic receptor delta type subunit 1
228906_at	9.6e-10	1.56e-11	7.43167	15.8857	0.706562	TET1	tet methylcytosine dioxygenase 1
242228_at	9.66e-10	1.57e-11	-7.43024	15.8785	-0.895302	BICD1	BICD cargo adaptor 1
235545_at	9.67e-10	1.58e-11	-7.4297	15.8758	-2.00394	DEPDC1	DEP domain containing 1
230350_at	9.68e-10	1.58e-11	7.42932	15.8739	0.612941	TIAL1	TIA1 cytotoxic granule-associated RNA binding protein-like 1
228559_at	9.81e-10	1.6e-11	-7.4266	15.8601	-0.863889	CENPN	centromere protein N
213486_at	9.88e-10	1.62e-11	7.42501	15.852	1.56052	COPG2IT1	COPG2 imprinted transcript 1 (non-protein coding)
35846_at	9.9e-10	1.62e-11	7.4245	15.8494	0.796155	THRA	thyroid hormone receptor, alpha
202458_at	1.01e-09	1.66e-11	-7.42003	15.8268	-1.50223	PRSS23	protease, serine 23
212489_at	1.01e-09	1.66e-11	-7.4198	15.8256	-2.26241	COL5A1	collagen type V alpha 1 chain
201727_s_at	1.02e-09	1.67e-11	-7.41851	15.8191	-0.854806	ELAVL1	ELAV like RNA binding protein 1
224097_s_at	1.02e-09	1.67e-11	-7.41827	15.8179	-0.801828	F11R	F11 receptor
201105_at	1.02e-09	1.68e-11	-7.41748	15.8139	-1.54974	LGALS1	galectin 1
201752_s_at	1.03e-09	1.69e-11	7.41625	15.8076	0.902686	ADD3	adducin 3
204749_at	1.03e-09	1.7e-11	7.41569	15.8048	1.27135	NAP1L3	nucleosome assembly protein 1 like 3
206102_at	1.04e-09	1.71e-11	-7.41361	15.7943	-1.21473	GINS1	GINS complex subunit 1
222610_s_at	1.04e-09	1.72e-11	-7.4131	15.7917	-0.610015	S100PBP	S100P binding protein
227075_at	1.07e-09	1.77e-11	7.4079	15.7653	0.448628	ELP3	elongator acetyltransferase complex subunit 3
216056_at	1.09e-09	1.8e-11	-7.40404	15.7458	-1.56124	CD44	CD44 molecule (Indian blood group)
240578_at	1.09e-09	1.81e-11	7.40335	15.7423	1.8047	LINC00836	long intergenic non-protein coding RNA 836
226046_at	1.1e-09	1.83e-11	7.40135	15.7322	0.637678	MAPK8	mitogen-activated protein kinase 8
228325_at	1.11e-09	1.84e-11	-7.40024	15.7266	-1.30415	SPIDR	scaffolding protein involved in DNA repair
236964_at	1.11e-09	1.85e-11	7.39866	15.7186	1.40655
227545_at	1.12e-09	1.86e-11	-7.39813	15.7159	-0.80931	BARD1	BRCA1 associated RING domain 1
215425_at	1.14e-09	1.9e-11	-7.3942	15.696	-0.680594	BTG3	BTG anti-proliferation factor 3
206364_at	1.17e-09	1.96e-11	-7.3878	15.6636	-1.48115	KIF14	kinesin family member 14
203370_s_at	1.18e-09	1.97e-11	-7.38716	15.6604	-1.22055	PDLIM7	PDZ and LIM domain 7
205996_s_at	1.18e-09	1.98e-11	-7.38627	15.6559	-0.713383	AK2	adenylate kinase 2
201068_s_at	1.19e-09	2e-11	-7.38387	15.6438	-0.489111	PSMC2	proteasome 26S subunit, ATPase 2
203359_s_at	1.19e-09	2e-11	-7.38372	15.643	-0.811711	GJA9-MYCBP///MYCBP	GJA9-MYCBP readthrough///MYC binding protein
218194_at	1.19e-09	2e-11	-7.38368	15.6428	-0.83681	REXO2	RNA exonuclease 2
213035_at	1.2e-09	2.01e-11	7.38283	15.6385	0.643087	ANKRD28	ankyrin repeat domain 28
205091_x_at	1.2e-09	2.02e-11	-7.38224	15.6355	-0.698178	RECQL	RecQ like helicase
213790_at	1.2e-09	2.02e-11	-7.38216	15.6351	-1.84392	ADAM12	ADAM metallopeptidase domain 12
1555694_a_at	1.2e-09	2.03e-11	7.38149	15.6317	1.54226	KCNIP3	potassium voltage-gated channel interacting protein 3
200986_at	1.21e-09	2.05e-11	-7.37922	15.6203	-1.52689	SERPING1	serpin family G member 1
203020_at	1.24e-09	2.09e-11	7.3755	15.6014	0.744569	RABGAP1L	RAB GTPase activating protein 1 like
201599_at	1.25e-09	2.11e-11	7.37386	15.5931	0.672122	OAT	ornithine aminotransferase
1552790_a_at	1.26e-09	2.13e-11	7.37211	15.5843	0.676115	SEC62	SEC62 homolog, preprotein translocation factor
238191_at	1.28e-09	2.17e-11	7.36854	15.5663	0.761967	SDHC	succinate dehydrogenase complex subunit C
227103_s_at	1.28e-09	2.17e-11	-7.36807	15.5639	-1.23092	ECE2	endothelin converting enzyme 2
223592_s_at	1.28e-09	2.18e-11	-7.36775	15.5623	-1.21253	RNF135	ring finger protein 135
203964_at	1.29e-09	2.19e-11	-7.36689	15.5579	-0.977598	NMI	N-myc and STAT interactor
223162_s_at	1.29e-09	2.19e-11	7.36658	15.5564	0.46048	KIAA1147	KIAA1147
1555219_at	1.3e-09	2.22e-11	7.36367	15.5416	1.10881	RGR	retinal G protein coupled receptor
212323_s_at	1.3e-09	2.23e-11	7.36346	15.5406	0.644848	VPS13D	vacuolar protein sorting 13 homolog D
1555250_a_at	1.3e-09	2.23e-11	7.36341	15.5403	1.35605	CPEB3	cytoplasmic polyadenylation element binding protein 3
220116_at	1.31e-09	2.24e-11	7.36269	15.5367	1.45363	KCNN2	potassium calcium-activated channel subfamily N member 2
204331_s_at	1.31e-09	2.25e-11	-7.36185	15.5325	-0.741095	MRPS12	mitochondrial ribosomal protein S12
221486_at	1.32e-09	2.26e-11	7.36057	15.526	0.57326	ENSA	endosulfine alpha
235556_at	1.32e-09	2.26e-11	7.36035	15.5249	0.605674	CREBRF	CREB3 regulatory factor
204642_at	1.32e-09	2.27e-11	7.35986	15.5224	0.892582	S1PR1	sphingosine-1-phosphate receptor 1
213307_at	1.32e-09	2.28e-11	7.35909	15.5185	1.3832	SHANK2	SH3 and multiple ankyrin repeat domains 2
204042_at	1.33e-09	2.29e-11	7.35824	15.5142	0.995871	WASF3	WAS protein family member 3
38158_at	1.33e-09	2.3e-11	-7.35756	15.5108	-0.888476	ESPL1	extra spindle pole bodies like 1, separase
239841_at	1.34e-09	2.31e-11	-7.35628	15.5043	-0.648663
205572_at	1.35e-09	2.33e-11	-7.35441	15.4949	-2.22505	ANGPT2	angiopoietin 2
211653_x_at	1.36e-09	2.35e-11	7.35327	15.4891	1.51426	LOC101930400///AKR1C2	aldo-keto reductase family 1 member C2-like///aldo-keto reductase family 1, member C2
235609_at	1.36e-09	2.36e-11	-7.35224	15.484	-1.11691	BRIP1	BRCA1 interacting protein C-terminal helicase 1
202234_s_at	1.36e-09	2.36e-11	-7.35201	15.4827	-0.816581	SLC16A1	solute carrier family 16 member 1
208675_s_at	1.37e-09	2.38e-11	-7.35083	15.4768	-0.677195	DDOST	dolichyl-diphosphooligosaccharide--protein glycosyltransferase non-catalytic subunit
228185_at	1.37e-09	2.38e-11	7.3506	15.4756	0.878869	ZNF25	zinc finger protein 25
211668_s_at	1.38e-09	2.39e-11	-7.34981	15.4717	-1.61489	PLAU	plasminogen activator, urokinase
244377_at	1.38e-09	2.4e-11	7.349	15.4676	0.71057	SLC1A4	solute carrier family 1 member 4
209981_at	1.38e-09	2.41e-11	7.34843	15.4647	2.41762	CSDC2	cold shock domain containing C2
231402_at	1.39e-09	2.42e-11	-7.34763	15.4607	-1.21871	LOC100507507	uncharacterized LOC100507507
213222_at	1.39e-09	2.43e-11	7.34686	15.4568	1.30913	PLCB1	phospholipase C beta 1
220233_at	1.39e-09	2.43e-11	-7.34639	15.4544	-2.02118	FBXO17	F-box protein 17
224565_at	1.4e-09	2.44e-11	-7.34557	15.4502	-1.48321	MIR612///NEAT1	microRNA 612///nuclear paraspeckle assembly transcript 1 (non-protein coding)
203869_at	1.4e-09	2.45e-11	7.34469	15.4458	0.727443	USP46	ubiquitin specific peptidase 46
226355_at	1.4e-09	2.46e-11	-7.34438	15.4442	-1.19293	POC1A	POC1 centriolar protein A
217788_s_at	1.4e-09	2.46e-11	-7.34426	15.4436	-0.710352	GALNT2	polypeptide N-acetylgalactosaminyltransferase 2
222756_s_at	1.4e-09	2.46e-11	7.34421	15.4434	0.71112	ARRB1	arrestin beta 1
204135_at	1.41e-09	2.48e-11	-7.34288	15.4367	-0.983135	FILIP1L	filamin A interacting protein 1 like
244293_at	1.45e-09	2.54e-11	7.33783	15.4112	0.778242	UQCRB	ubiquinol-cytochrome c reductase binding protein
218360_at	1.45e-09	2.56e-11	-7.33683	15.4062	-0.573739	RAB22A	RAB22A, member RAS oncogene family
1569502_s_at	1.45e-09	2.56e-11	-7.33639	15.4039	-1.35566	TP73-AS1	TP73 antisense RNA 1
228598_at	1.47e-09	2.59e-11	7.33413	15.3925	2.02425	DPP10	dipeptidyl peptidase like 10
237696_at	1.47e-09	2.6e-11	7.33388	15.3913	1.3585
208741_at	1.47e-09	2.6e-11	7.33358	15.3898	0.901486	SAP18	Sin3A associated protein 18
223381_at	1.49e-09	2.64e-11	-7.33074	15.3755	-1.67637	NUF2	NUF2, NDC80 kinetochore complex component
31845_at	1.51e-09	2.67e-11	-7.32817	15.3625	-1.42225	ELF4	E74 like ETS transcription factor 4
204163_at	1.52e-09	2.7e-11	-7.32621	15.3526	-1.97502	EMILIN1	elastin microfibril interfacer 1
206316_s_at	1.53e-09	2.72e-11	-7.32515	15.3473	-1.15407	KNTC1	kinetochore associated 1
204306_s_at	1.53e-09	2.73e-11	-7.32436	15.3433	-1.54114	CD151	CD151 molecule (Raph blood group)
216952_s_at	1.54e-09	2.73e-11	-7.32391	15.341	-0.892647	LMNB2	lamin B2
214930_at	1.54e-09	2.75e-11	7.32308	15.3368	2.41196	SLITRK5	SLIT and NTRK like family member 5
1554702_at	1.54e-09	2.76e-11	7.32247	15.3338	1.00291	NALCN	sodium leak channel, non-selective
227143_s_at	1.55e-09	2.77e-11	7.32124	15.3275	0.800707	BID	BH3 interacting domain death agonist
213439_x_at	1.56e-09	2.78e-11	7.32041	15.3234	1.35201	RUNDC3A	RUN domain containing 3A
223852_s_at	1.58e-09	2.82e-11	-7.31778	15.3101	-1.3244	STK40	serine/threonine kinase 40
209191_at	1.58e-09	2.83e-11	-7.31729	15.3077	-1.587	TUBB6	tubulin beta 6 class V
214853_s_at	1.58e-09	2.84e-11	-7.31697	15.306	-1.06213	SHC1	SHC adaptor protein 1
204017_at	1.61e-09	2.9e-11	-7.31294	15.2857	-1.25	KDELR3	KDEL endoplasmic reticulum protein retention receptor 3
213093_at	1.63e-09	2.93e-11	7.31093	15.2756	0.663288	PRKCA	protein kinase C alpha
209884_s_at	1.66e-09	2.98e-11	-7.30749	15.2583	-0.796814	SLC4A7	solute carrier family 4 member 7
225405_at	1.66e-09	2.99e-11	7.30678	15.2547	0.44854	HNRNPUL2	heterogeneous nuclear ribonucleoprotein U like 2
228188_at	1.67e-09	3.01e-11	-7.30536	15.2475	-1.19929	FOSL2	FOS like 2, AP-1 transcription factor subunit
221045_s_at	1.68e-09	3.03e-11	7.30447	15.243	0.965497	PER3	period circadian clock 3
205005_s_at	1.68e-09	3.03e-11	7.30395	15.2404	0.701518	NMT2	N-myristoyltransferase 2
218918_at	1.71e-09	3.1e-11	-7.30006	15.2208	-1.36393	MAN1C1	mannosidase alpha class 1C member 1
46256_at	1.72e-09	3.12e-11	7.29857	15.2133	0.471823	SPSB3	splA/ryanodine receptor domain and SOCS box containing 3
201850_at	1.74e-09	3.14e-11	-7.29714	15.2061	-1.22544	CAPG	capping actin protein, gelsolin like
226634_at	1.74e-09	3.16e-11	7.29594	15.2001	0.664297	METTL10	methyltransferase like 10
204932_at	1.75e-09	3.18e-11	-7.29511	15.1959	-1.45845	TNFRSF11B	TNF receptor superfamily member 11b
213008_at	1.75e-09	3.18e-11	-7.29498	15.1953	-2.07296	FANCI	Fanconi anemia complementation group I
231358_at	1.75e-09	3.19e-11	7.29454	15.1931	1.76267	MRO	maestro
221577_x_at	1.76e-09	3.21e-11	-7.29317	15.1862	-1.85698	GDF15	growth differentiation factor 15
204006_s_at	1.76e-09	3.21e-11	-7.29287	15.1846	-1.80486	FCGR3B///FCGR3A	Fc fragment of IgG receptor IIIb///Fc fragment of IgG receptor IIIa
203046_s_at	1.76e-09	3.22e-11	-7.29257	15.1832	-0.96379	TIMELESS	timeless circadian clock
205812_s_at	1.78e-09	3.25e-11	-7.29092	15.1749	-0.678323	TMED9	transmembrane p24 trafficking protein 9
226198_at	1.78e-09	3.26e-11	7.29032	15.1718	0.583846	TOM1L2	target of myb1 like 2 membrane trafficking protein
200699_at	1.8e-09	3.29e-11	-7.28816	15.1609	-0.728649	KDELR2	KDEL endoplasmic reticulum protein retention receptor 2
209307_at	1.81e-09	3.31e-11	-7.28734	15.1568	-1.07516	SWAP70	SWAP switching B-cell complex 70kDa subunit
201465_s_at	1.82e-09	3.34e-11	-7.28509	15.1455	-1.18457	JUN	Jun proto-oncogene, AP-1 transcription factor subunit
238076_at	1.83e-09	3.36e-11	7.28433	15.1417	1.06125	GATAD2B	GATA zinc finger domain containing 2B
221258_s_at	1.83e-09	3.37e-11	-7.28378	15.1389	-1.59368	KIF18A	kinesin family member 18A
218460_at	1.84e-09	3.38e-11	-7.2833	15.1365	-0.592145	DNAAF5	dynein axonemal assembly factor 5
207876_s_at	1.84e-09	3.4e-11	-7.28219	15.1309	-1.24003	FLNC	filamin C
230764_at	1.84e-09	3.4e-11	7.28211	15.1305	1.00971
208733_at	1.85e-09	3.41e-11	7.28165	15.1282	0.768428	RAB2A	RAB2A, member RAS oncogene family
229355_at	1.86e-09	3.44e-11	7.27978	15.1188	0.486586	UBE2D3	ubiquitin conjugating enzyme E2 D3
213271_s_at	1.9e-09	3.5e-11	7.27617	15.1006	0.583015	DOPEY1	dopey family member 1
205186_at	1.91e-09	3.53e-11	-7.27452	15.0923	-1.59181	DNALI1	dynein axonemal light intermediate chain 1
232065_x_at	1.95e-09	3.61e-11	-7.27048	15.072	-0.757086	CENPL	centromere protein L
202668_at	1.99e-09	3.69e-11	-7.2661	15.05	-1.09521	EFNB2	ephrin B2
239738_at	2e-09	3.71e-11	7.26513	15.0451	2.07032	DACH2	dachshund family transcription factor 2
204290_s_at	2.01e-09	3.73e-11	7.26399	15.0394	0.936449	ALDH6A1	aldehyde dehydrogenase 6 family member A1
204146_at	2.01e-09	3.73e-11	-7.2639	15.0389	-1.26023	RAD51AP1	RAD51 associated protein 1
217730_at	2.05e-09	3.81e-11	-7.25984	15.0186	-1.294	MIR6513///TMBIM1	microRNA 6513///transmembrane BAX inhibitor motif containing 1
227425_at	2.06e-09	3.84e-11	7.25847	15.0117	1.71495	REPS2	RALBP1 associated Eps domain containing 2
241874_at	2.1e-09	3.92e-11	7.25442	14.9913	0.772013	IGIP	IgA inducing protein
201710_at	2.11e-09	3.93e-11	-7.25391	14.9888	-1.75937	MYBL2	MYB proto-oncogene like 2
222154_s_at	2.11e-09	3.94e-11	-7.25346	14.9865	-0.714939	SPATS2L	spermatogenesis associated serine rich 2 like
224959_at	2.12e-09	3.95e-11	-7.25278	14.9831	-0.959901	SLC26A2	solute carrier family 26 member 2
202242_at	2.12e-09	3.96e-11	7.2524	14.9812	0.951934	TSPAN7	tetraspanin 7
222379_at	2.15e-09	4.02e-11	-7.24941	14.9662	-1.40615	KCNE4	potassium voltage-gated channel subfamily E regulatory subunit 4
244356_at	2.15e-09	4.04e-11	-7.24884	14.9633	-1.0439
212685_s_at	2.2e-09	4.13e-11	-7.24459	14.942	-0.54765	TBL2	transducin (beta)-like 2
226114_at	2.21e-09	4.15e-11	-7.24339	14.936	-0.78504	ZNF436	zinc finger protein 436
203883_s_at	2.21e-09	4.15e-11	7.24334	14.9357	0.691816	RAB11FIP2	RAB11 family interacting protein 2
215785_s_at	2.21e-09	4.16e-11	7.24292	14.9336	1.17357	CYFIP2	cytoplasmic FMR1 interacting protein 2
241902_at	2.24e-09	4.21e-11	7.24049	14.9214	2.27061	MKX	mohawk homeobox
211340_s_at	2.27e-09	4.28e-11	-7.23769	14.9073	-0.90585	MIR6756///MCAM	microRNA 6756///melanoma cell adhesion molecule
218305_at	2.28e-09	4.31e-11	-7.23635	14.9006	-0.651846	IPO4	importin 4
241365_at	2.28e-09	4.31e-11	7.23594	14.8986	1.5498	SATB1	SATB homeobox 1
219148_at	2.28e-09	4.32e-11	-7.2359	14.8984	-1.85817	PBK	PDZ binding kinase
235591_at	2.29e-09	4.34e-11	7.23464	14.892	2.27246	SSTR1	somatostatin receptor 1
221623_at	2.31e-09	4.38e-11	7.2332	14.8848	1.51169	BCAN	brevican
204465_s_at	2.31e-09	4.38e-11	7.23313	14.8844	1.92175	INA	internexin neuronal intermediate filament protein alpha
209709_s_at	2.31e-09	4.39e-11	-7.23242	14.8809	-1.00776	HMMR	hyaluronan mediated motility receptor
220750_s_at	2.32e-09	4.42e-11	-7.23142	14.8759	-0.556466	P3H1	prolyl 3-hydroxylase 1
207855_s_at	2.34e-09	4.46e-11	-7.22953	14.8664	-0.531607	CLCC1	chloride channel CLIC like 1
205409_at	2.37e-09	4.51e-11	-7.22745	14.856	-1.02315	FOSL2	FOS like 2, AP-1 transcription factor subunit
228839_s_at	2.39e-09	4.56e-11	7.22537	14.8455	0.583078	LOC642361///LINC00863	uncharacterized LOC642361///long intergenic non-protein coding RNA 863
219543_at	2.39e-09	4.57e-11	7.22501	14.8437	0.734118	PBLD	phenazine biosynthesis like protein domain containing
226148_at	2.46e-09	4.69e-11	7.2196	14.8166	0.61076	ZBTB44	zinc finger and BTB domain containing 44
237261_at	2.46e-09	4.71e-11	-7.21896	14.8134	-1.45136	ANGPT2	angiopoietin 2
219332_at	2.46e-09	4.71e-11	-7.21881	14.8127	-0.966782	MICALL2	MICAL like 2
202477_s_at	2.47e-09	4.72e-11	7.21849	14.811	0.37909	TUBGCP2	tubulin gamma complex associated protein 2
208942_s_at	2.48e-09	4.75e-11	7.2175	14.806	0.468684	SEC62	SEC62 homolog, preprotein translocation factor
1569149_at	2.5e-09	4.8e-11	-7.21515	14.7943	-1.34725	PDLIM7	PDZ and LIM domain 7
238819_at	2.51e-09	4.82e-11	-7.21445	14.7908	-0.573741	ZNF347	zinc finger protein 347
240869_at	2.51e-09	4.83e-11	7.21405	14.7888	1.48562	KCNB1	potassium voltage-gated channel subfamily B member 1
211429_s_at	2.52e-09	4.84e-11	-7.21365	14.7868	-1.40568	SERPINA1	serpin family A member 1
220663_at	2.53e-09	4.86e-11	7.21272	14.7821	1.2687	IL1RAPL1	interleukin 1 receptor accessory protein like 1
208903_at	2.53e-09	4.89e-11	7.2119	14.778	0.622189	RPS28	ribosomal protein S28
227877_at	2.53e-09	4.89e-11	-7.21179	14.7775	-0.753186	ANXA2R	annexin A2 receptor
216331_at	2.58e-09	4.98e-11	-7.20817	14.7593	-1.36528	ITGA7	integrin subunit alpha 7
227444_at	2.58e-09	5e-11	7.20753	14.7561	0.738402	ARMCX4	armadillo repeat containing, X-linked 4
235572_at	2.59e-09	5e-11	-7.20726	14.7548	-1.62208	SPC24	SPC24, NDC80 kinetochore complex component
231183_s_at	2.6e-09	5.04e-11	-7.2059	14.748	-1.09988	JAG1	jagged 1
228390_at	2.61e-09	5.06e-11	7.20526	14.7447	0.945107	RAB30	RAB30, member RAS oncogene family
225524_at	2.61e-09	5.07e-11	-7.20484	14.7426	-1.12054	ANTXR2	anthrax toxin receptor 2
1558214_s_at	2.62e-09	5.09e-11	-7.20411	14.739	-1.20462	CTNNA1	catenin alpha 1
201753_s_at	2.65e-09	5.16e-11	7.20143	14.7256	0.828155	ADD3	adducin 3
200782_at	2.66e-09	5.18e-11	-7.20065	14.7216	-0.883373	ANXA5	annexin A5
208740_at	2.67e-09	5.2e-11	7.19985	14.7176	0.6789	SAP18	Sin3A associated protein 18
220658_s_at	2.76e-09	5.38e-11	-7.19331	14.6849	-0.910945	ARNTL2	aryl hydrocarbon receptor nuclear translocator like 2
223567_at	2.77e-09	5.4e-11	7.19239	14.6803	1.48059	SEMA6B	semaphorin 6B
1553984_s_at	2.79e-09	5.46e-11	-7.19044	14.6705	-0.668919	DTYMK	deoxythymidylate kinase
204531_s_at	2.81e-09	5.5e-11	-7.18884	14.6625	-1.02618	BRCA1	BRCA1, DNA repair associated
200661_at	2.82e-09	5.53e-11	-7.18798	14.6582	-0.70225	CTSA	cathepsin A
227055_at	2.83e-09	5.54e-11	-7.18759	14.6562	-1.7261	METTL7B	methyltransferase like 7B
232833_at	2.85e-09	5.59e-11	7.18579	14.6473	1.55239
225974_at	2.85e-09	5.59e-11	-7.18575	14.647	-0.882748	TMEM64	transmembrane protein 64
223000_s_at	2.87e-09	5.64e-11	-7.18394	14.638	-1.19216	F11R	F11 receptor
1553530_a_at	2.88e-09	5.67e-11	-7.18293	14.6329	-1.15338	ITGB1	integrin subunit beta 1
208949_s_at	2.9e-09	5.71e-11	-7.18167	14.6266	-1.6062	LGALS3	lectin, galactoside binding soluble 3
241954_at	2.91e-09	5.73e-11	7.18114	14.624	0.921145	FDFT1	farnesyl-diphosphate farnesyltransferase 1
222693_at	2.92e-09	5.76e-11	-7.1801	14.6188	-1.48927	LOC101928615///FNDC3B	uncharacterized LOC101928615///fibronectin type III domain containing 3B
206688_s_at	2.93e-09	5.79e-11	-7.17894	14.613	-0.608765	CPSF4	cleavage and polyadenylation specific factor 4
204529_s_at	2.95e-09	5.83e-11	7.1777	14.6068	1.41302	TOX	thymocyte selection associated high mobility group box
1556598_at	2.96e-09	5.86e-11	7.17672	14.6019	2.20524	ARPP21	cAMP regulated phosphoprotein 21
225131_at	2.96e-09	5.86e-11	7.17667	14.6016	0.504454	ZRANB1	zinc finger RANBP2-type containing 1
229459_at	2.96e-09	5.86e-11	7.17664	14.6015	1.47648	FAM19A5	family with sequence similarity 19 member A5, C-C motif chemokine like
1557232_at	2.96e-09	5.86e-11	7.17653	14.6009	0.585906
213455_at	2.96e-09	5.88e-11	-7.17593	14.5979	-1.01278	FAM114A1	family with sequence similarity 114 member A1
214604_at	2.96e-09	5.89e-11	-7.17572	14.5969	-1.97136	HOXD11	homeobox D11
233786_at	2.97e-09	5.9e-11	-7.17519	14.5942	-1.62431
215235_at	2.98e-09	5.94e-11	7.174	14.5882	0.667939	SPTAN1	spectrin alpha, non-erythrocytic 1
213571_s_at	2.99e-09	5.95e-11	-7.17361	14.5863	-1.00071	EIF4E2	eukaryotic translation initiation factor 4E family member 2
203373_at	3.02e-09	6.02e-11	-7.17138	14.5752	-1.64356	SOCS2	suppressor of cytokine signaling 2
239678_at	3.04e-09	6.07e-11	7.16982	14.5673	1.14143
214952_at	3.05e-09	6.1e-11	7.16899	14.5632	2.13793	NCAM1	neural cell adhesion molecule 1
232322_x_at	3.05e-09	6.11e-11	7.16848	14.5607	0.934196	STARD10	StAR related lipid transfer domain containing 10
223625_at	3.05e-09	6.12e-11	-7.16829	14.5597	-1.65545	FAM126A	family with sequence similarity 126 member A
209306_s_at	3.05e-09	6.12e-11	-7.16824	14.5595	-1.09783	SWAP70	SWAP switching B-cell complex 70kDa subunit
209276_s_at	3.05e-09	6.12e-11	-7.16814	14.5589	-0.820657	GLRX	glutaredoxin
203688_at	3.06e-09	6.14e-11	-7.1675	14.5557	-0.570194	PKD2	polycystin 2, transient receptor potential cation channel
1552641_s_at	3.06e-09	6.16e-11	-7.1671	14.5538	-1.2292	ATAD3B///ATAD3A	ATPase family, AAA domain containing 3B///ATPase family, AAA domain containing 3A
1564494_s_at	3.07e-09	6.19e-11	-7.16606	14.5486	-0.945834	P4HB	prolyl 4-hydroxylase subunit beta
232060_at	3.07e-09	6.19e-11	-7.16597	14.5481	-1.29668	ROR1	receptor tyrosine kinase like orphan receptor 1
215867_x_at	3.07e-09	6.19e-11	-7.1659	14.5478	-1.33372	CA12	carbonic anhydrase 12
201439_at	3.09e-09	6.22e-11	7.16495	14.543	0.445146	GBF1	golgi brefeldin A resistant guanine nucleotide exchange factor 1
216268_s_at	3.1e-09	6.25e-11	-7.16421	14.5393	-1.34253	JAG1	jagged 1
1563646_a_at	3.14e-09	6.34e-11	-7.16145	14.5255	-0.646586	TMEM67	transmembrane protein 67
228403_at	3.15e-09	6.36e-11	7.16063	14.5214	2.1854	ENHO	energy homeostasis associated
236290_at	3.15e-09	6.37e-11	7.16033	14.5199	2.21964	DOK6	docking protein 6
219800_s_at	3.18e-09	6.44e-11	7.15826	14.5096	0.831916	THNSL1	threonine synthase like 1
208662_s_at	3.19e-09	6.46e-11	7.15773	14.507	0.495048	TTC3P1///TTC3	tetratricopeptide repeat domain 3 pseudogene 1///tetratricopeptide repeat domain 3
219773_at	3.21e-09	6.52e-11	-7.15605	14.4986	-1.28128	NOX4	NADPH oxidase 4
202748_at	3.21e-09	6.52e-11	-7.15587	14.4977	-1.37051	GBP2	guanylate binding protein 2
205032_at	3.21e-09	6.52e-11	-7.15586	14.4976	-0.743985	ITGA2	integrin subunit alpha 2
1554452_a_at	3.24e-09	6.59e-11	-7.15371	14.4868	-1.31416	HILPDA	hypoxia inducible lipid droplet associated
1554966_a_at	3.24e-09	6.6e-11	-7.15353	14.486	-0.898787	FILIP1L	filamin A interacting protein 1 like
217719_at	3.26e-09	6.64e-11	7.15245	14.4806	0.522611	EIF3L	eukaryotic translation initiation factor 3 subunit L
226237_at	3.27e-09	6.67e-11	-7.15161	14.4764	-2.7709	COL8A1	collagen type VIII alpha 1 chain
1557049_at	3.27e-09	6.67e-11	-7.15156	14.4761	-0.790158	BTBD19	BTB domain containing 19
205839_s_at	3.31e-09	6.77e-11	7.14866	14.4617	1.03513	TSPOAP1	TSPO associated protein 1
239863_at	3.32e-09	6.79e-11	7.14814	14.4591	0.642395
218957_s_at	3.34e-09	6.85e-11	7.14642	14.4505	0.565744	PAAF1	proteasomal ATPase associated factor 1
213446_s_at	3.36e-09	6.88e-11	-7.14554	14.446	-1.43043	IQGAP1	IQ motif containing GTPase activating protein 1
204222_s_at	3.37e-09	6.91e-11	-7.14462	14.4414	-1.19615	GLIPR1	GLI pathogenesis related 1
226981_at	3.38e-09	6.93e-11	7.14409	14.4388	0.547256	KMT2A	lysine methyltransferase 2A
224998_at	3.45e-09	7.09e-11	7.13968	14.4168	0.75853	CMTM4	CKLF like MARVEL transmembrane domain containing 4
214597_at	3.45e-09	7.09e-11	7.1395	14.4159	1.09237	SSTR2	somatostatin receptor 2
218115_at	3.45e-09	7.1e-11	-7.13931	14.4149	-0.899828	ASF1B	anti-silencing function 1B histone chaperone
209642_at	3.46e-09	7.13e-11	-7.13853	14.4111	-1.85886	BUB1	BUB1 mitotic checkpoint serine/threonine kinase
213269_at	3.48e-09	7.17e-11	7.13739	14.4054	0.782697	ZNF248	zinc finger protein 248
225334_at	3.51e-09	7.25e-11	7.1354	14.3955	0.639761	BORCS7	BLOC-1 related complex subunit 7
200660_at	3.52e-09	7.28e-11	-7.13458	14.3914	-1.73607	S100A11	S100 calcium binding protein A11
230682_x_at	3.54e-09	7.32e-11	-7.13349	14.3859	-1.80666	ABCC3	ATP binding cassette subfamily C member 3
228354_at	3.54e-09	7.33e-11	7.13325	14.3847	0.621934	MORN4	MORN repeat containing 4
228993_s_at	3.54e-09	7.33e-11	7.13319	14.3844	0.524613	BBIP1	BBSome interacting protein 1
226494_at	3.56e-09	7.37e-11	7.13213	14.3791	1.77652	CAMSAP3	calmodulin regulated spectrin associated protein family member 3
226980_at	3.57e-09	7.41e-11	-7.13107	14.3738	-1.76315	DEPDC1B	DEP domain containing 1B
213373_s_at	3.57e-09	7.43e-11	-7.13055	14.3712	-1.06104	CASP8	caspase 8
238782_at	3.57e-09	7.43e-11	7.13054	14.3712	0.797353	WDR13	WD repeat domain 13
226048_at	3.61e-09	7.51e-11	7.12833	14.3602	0.58839	MAPK8	mitogen-activated protein kinase 8
229687_s_at	3.67e-09	7.63e-11	7.12533	14.3452	0.712156	PRDM11	PR/SET domain 11
224850_at	3.67e-09	7.65e-11	7.12475	14.3423	0.579131	ATAD1	ATPase family, AAA domain containing 1
1558170_at	3.7e-09	7.72e-11	7.12319	14.3345	1.66342
227062_at	3.72e-09	7.76e-11	-7.12203	14.3288	-1.68299	MIR612///NEAT1	microRNA 612///nuclear paraspeckle assembly transcript 1 (non-protein coding)
225258_at	3.76e-09	7.85e-11	-7.11975	14.3174	-1.53182	FBLIM1	filamin binding LIM protein 1
209124_at	3.76e-09	7.86e-11	-7.11947	14.316	-0.873005	MYD88	myeloid differentiation primary response 88
209324_s_at	3.76e-09	7.87e-11	-7.11933	14.3153	-1.20052	RGS16	regulator of G-protein signaling 16
213102_at	3.76e-09	7.88e-11	-7.11902	14.3137	-0.558833	ACTR3	ARP3 actin related protein 3 homolog
222955_s_at	3.76e-09	7.88e-11	7.11901	14.3137	0.403537	FAM45A///FAM45BP	family with sequence similarity 45 member A///family with sequence similarity 45, member A pseudogene
1552703_s_at	3.77e-09	7.91e-11	-7.11832	14.3102	-1.41924	CARD16///CASP1	caspase recruitment domain family member 16///caspase 1
203836_s_at	3.79e-09	7.95e-11	7.11728	14.3051	0.840095	MAP3K5	mitogen-activated protein kinase kinase kinase 5
1552508_at	3.81e-09	8.02e-11	-7.11569	14.2971	-1.33614	KCNE4	potassium voltage-gated channel subfamily E regulatory subunit 4
201814_at	3.82e-09	8.03e-11	7.11549	14.2961	0.455002	TBC1D5	TBC1 domain family member 5
209621_s_at	3.93e-09	8.27e-11	-7.10977	14.2676	-1.23348	PDLIM3	PDZ and LIM domain 3
212062_at	3.93e-09	8.28e-11	7.10957	14.2666	0.988697	ATP9A	ATPase phospholipid transporting 9A (putative)
201292_at	3.96e-09	8.35e-11	-7.10784	14.258	-2.37911	TOP2A	topoisomerase (DNA) II alpha
219331_s_at	3.96e-09	8.37e-11	-7.10738	14.2557	-1.73506	KLHDC8A	kelch domain containing 8A
227550_at	3.98e-09	8.42e-11	7.10619	14.2498	1.87697	GFRA1	GDNF family receptor alpha 1
217382_at	3.99e-09	8.44e-11	-7.10563	14.247	-1.50522	CLIC1P1	chloride intracellular channel 1 pseudogene 1
205948_at	4e-09	8.46e-11	7.10524	14.2451	2.09231	PTPRT	protein tyrosine phosphatase, receptor type T
40612_at	4.04e-09	8.55e-11	7.1032	14.2349	0.476161	DOPEY1	dopey family member 1
205690_s_at	4.11e-09	8.7e-11	-7.09973	14.2176	-0.626141	BUD31	BUD31 homolog
214806_at	4.13e-09	8.77e-11	-7.09816	14.2098	-0.986645	BICD1	BICD cargo adaptor 1
212356_at	4.15e-09	8.82e-11	-7.09719	14.205	-1.55991	KHNYN	KH and NYN domain containing
209702_at	4.15e-09	8.83e-11	7.09688	14.2035	0.466664	FTO	fat mass and obesity associated
222631_at	4.18e-09	8.9e-11	-7.09548	14.1965	-0.562222	SEPSECS-AS1///PI4K2B	SEPSECS antisense RNA 1 (head to head)///phosphatidylinositol 4-kinase type 2 beta
203854_at	4.18e-09	8.91e-11	-7.09515	14.1948	-1.65851	CFI	complement factor I
235033_at	4.2e-09	8.94e-11	-7.09445	14.1913	-1.05792	NPEPL1	aminopeptidase-like 1
226630_at	4.25e-09	9.07e-11	-7.09174	14.1778	-0.630025	MIS18BP1	MIS18 binding protein 1
202911_at	4.27e-09	9.13e-11	-7.0905	14.1717	-0.455279	MSH6	mutS homolog 6
223229_at	4.27e-09	9.13e-11	-7.09042	14.1713	-1.36359	UBE2T	ubiquitin conjugating enzyme E2 T
204028_s_at	4.27e-09	9.13e-11	7.09036	14.171	0.538508	RABGAP1	RAB GTPase activating protein 1
209835_x_at	4.27e-09	9.14e-11	-7.09028	14.1706	-1.6688	CD44	CD44 molecule (Indian blood group)
206662_at	4.27e-09	9.14e-11	-7.09015	14.17	-1.18784	GLRX	glutaredoxin
225417_at	4.31e-09	9.23e-11	7.08821	14.1603	0.491325	EPC1	enhancer of polycomb homolog 1
238681_at	4.35e-09	9.33e-11	7.08623	14.1504	0.995035	GDPD1	glycerophosphodiester phosphodiesterase domain containing 1
222391_at	4.36e-09	9.37e-11	7.08537	14.1461	0.543889	TMEM30A	transmembrane protein 30A
223590_at	4.38e-09	9.41e-11	-7.0846	14.1423	-0.640925	ZNF700	zinc finger protein 700
233873_x_at	4.38e-09	9.43e-11	7.08413	14.14	0.542116	MTPAP	mitochondrial poly(A) polymerase
211271_x_at	4.39e-09	9.46e-11	-7.08356	14.1372	-0.927081	MIR4745///PTBP1	microRNA 4745///polypyrimidine tract binding protein 1
203372_s_at	4.42e-09	9.54e-11	-7.08196	14.1292	-1.79791	SOCS2	suppressor of cytokine signaling 2
212918_at	4.45e-09	9.6e-11	-7.08065	14.1227	-0.771596	RECQL	RecQ like helicase
213519_s_at	4.45e-09	9.62e-11	-7.08032	14.121	-0.886577	LAMA2	laminin subunit alpha 2
204691_x_at	4.47e-09	9.66e-11	7.07952	14.117	0.505737	PLA2G6	phospholipase A2 group VI
203963_at	4.47e-09	9.68e-11	-7.07911	14.115	-1.54932	CA12	carbonic anhydrase 12
226936_at	4.5e-09	9.75e-11	-7.07761	14.1076	-0.901436	CENPW	centromere protein W
214808_at	4.5e-09	9.76e-11	-7.07744	14.1067	-0.760446
241698_at	4.51e-09	9.78e-11	7.07711	14.1051	0.930652	RFTN2	raftlin family member 2
1552914_a_at	4.58e-09	9.95e-11	-7.07369	14.0881	-1.78697	CD276	CD276 molecule
224911_s_at	4.6e-09	9.99e-11	-7.07279	14.0836	-0.913803	DCBLD2	discoidin, CUB and LCCL domain containing 2
228967_at	4.65e-09	1.01e-10	7.07067	14.073	0.929555	EIF1	eukaryotic translation initiation factor 1
218807_at	4.65e-09	1.01e-10	-7.07045	14.0719	-1.27245	VAV3	vav guanine nucleotide exchange factor 3
213352_at	4.65e-09	1.01e-10	7.07021	14.0708	0.637948	TMCC1	transmembrane and coiled-coil domain family 1
200634_at	4.66e-09	1.02e-10	-7.06959	14.0677	-0.708791	PFN1	profilin 1
227996_at	4.7e-09	1.03e-10	7.06777	14.0586	1.05335	FARP1	FERM, ARH/RhoGEF and pleckstrin domain protein 1
212606_at	4.73e-09	1.03e-10	7.06638	14.0517	0.586229	WDFY3	WD repeat and FYVE domain containing 3
45297_at	4.74e-09	1.04e-10	-7.0659	14.0493	-1.40183	EHD2	EH domain containing 2
213338_at	4.74e-09	1.04e-10	-7.06577	14.0487	-1.6287	TMEM158	transmembrane protein 158 (gene/pseudogene)
209086_x_at	4.84e-09	1.06e-10	-7.06136	14.0268	-0.959248	MIR6756///MCAM	microRNA 6756///melanoma cell adhesion molecule
227609_at	4.85e-09	1.06e-10	-7.0609	14.0245	-0.883035	EPSTI1	epithelial stromal interaction 1 (breast)
220477_s_at	4.89e-09	1.07e-10	-7.05909	14.0155	-0.62983	TMEM230	transmembrane protein 230
203968_s_at	4.89e-09	1.07e-10	-7.05888	14.0145	-0.73628	CDC6	cell division cycle 6
202185_at	4.91e-09	1.08e-10	-7.05818	14.011	-0.616377	PLOD3	procollagen-lysine,2-oxoglutarate 5-dioxygenase 3
219888_at	4.92e-09	1.08e-10	-7.05736	14.0069	-1.44377	SPAG4	sperm associated antigen 4
208511_at	4.92e-09	1.08e-10	-7.05711	14.0057	-1.74397	PTTG3P	pituitary tumor-transforming 3, pseudogene
201714_at	5.08e-09	1.12e-10	-7.05102	13.9754	-0.72272	TUBG1	tubulin gamma 1
227868_at	5.09e-09	1.12e-10	-7.05048	13.9727	-1.36629	LOC154761	family with sequence similarity 115, member C pseudogene
226287_at	5.12e-09	1.13e-10	-7.04888	13.9648	-0.691514	CCDC34	coiled-coil domain containing 34
204490_s_at	5.16e-09	1.14e-10	-7.04739	13.9574	-1.48513	CD44	CD44 molecule (Indian blood group)
242329_at	5.17e-09	1.14e-10	-7.04684	13.9546	-0.747904	LOC401317///CREB5	uncharacterized LOC401317///cAMP responsive element binding protein 5
206711_at	5.18e-09	1.14e-10	7.04646	13.9528	1.97662	TMEM257	transmembrane protein 257
233310_at	5.2e-09	1.15e-10	7.04537	13.9474	1.1465
226312_at	5.21e-09	1.15e-10	7.04457	13.9434	0.795489	RICTOR	RPTOR independent companion of MTOR complex 2
1569898_a_at	5.21e-09	1.16e-10	-7.04449	13.943	-1.01243	PAXIP1-AS2	PAXIP1 antisense RNA 2
201960_s_at	5.22e-09	1.16e-10	7.04422	13.9417	0.847067	MYCBP2	MYC binding protein 2, E3 ubiquitin protein ligase
207610_s_at	5.27e-09	1.17e-10	-7.04215	13.9314	-1.12364	ADGRE2	adhesion G protein-coupled receptor E2
223738_s_at	5.28e-09	1.17e-10	-7.04157	13.9285	-0.683405	PGM2	phosphoglucomutase 2
1554281_at	5.33e-09	1.19e-10	7.03944	13.9179	2.20182
236131_at	5.37e-09	1.2e-10	7.03788	13.9102	1.36627
201320_at	5.4e-09	1.2e-10	7.03683	13.905	0.679816	SMARCC2	SWI/SNF related, matrix associated, actin dependent regulator of chromatin subfamily c member 2
227863_at	5.42e-09	1.21e-10	7.03569	13.8993	0.973757	IFITM10	interferon induced transmembrane protein 10
238818_at	5.43e-09	1.21e-10	7.03532	13.8975	0.597246	KIAA1429	KIAA1429
208073_x_at	5.46e-09	1.22e-10	7.03402	13.891	0.500011	TTC3P1///TTC3	tetratricopeptide repeat domain 3 pseudogene 1///tetratricopeptide repeat domain 3
223377_x_at	5.49e-09	1.23e-10	-7.03271	13.8845	-1.04295	CISH	cytokine inducible SH2 containing protein
225890_at	5.49e-09	1.23e-10	-7.0326	13.884	-0.692235	MGME1	mitochondrial genome maintenance exonuclease 1
1554474_a_at	5.5e-09	1.23e-10	-7.03203	13.8811	-1.65133	MOXD1	monooxygenase DBH like 1
227094_at	5.54e-09	1.24e-10	7.0305	13.8736	0.593994	DHTKD1	dehydrogenase E1 and transketolase domain containing 1
203426_s_at	5.55e-09	1.24e-10	-7.03001	13.8711	-1.25401	IGFBP5	insulin like growth factor binding protein 5
219616_at	5.56e-09	1.25e-10	-7.02927	13.8674	-0.984077	ACSS3	acyl-CoA synthetase short-chain family member 3
201560_at	5.56e-09	1.25e-10	-7.02926	13.8674	-0.979505	CLIC4	chloride intracellular channel 4
217455_s_at	5.61e-09	1.26e-10	7.02743	13.8583	0.878899	SSTR2	somatostatin receptor 2
223001_at	5.63e-09	1.27e-10	-7.02662	13.8543	-0.613529	OSTC	oligosaccharyltransferase complex non-catalytic subunit
212335_at	5.66e-09	1.27e-10	-7.0255	13.8488	-1.00495	GNS	glucosamine (N-acetyl)-6-sulfatase
225269_s_at	5.66e-09	1.28e-10	-7.02517	13.8472	-1.11176	RBMS1	RNA binding motif single stranded interacting protein 1
204303_s_at	5.69e-09	1.28e-10	7.02412	13.8419	0.683842	CTIF	cap binding complex dependent translation initiation factor
228640_at	5.69e-09	1.28e-10	7.02403	13.8415	2.00744	PCDH7	protocadherin 7
213060_s_at	5.72e-09	1.29e-10	-7.02278	13.8353	-2.08583	CHI3L2	chitinase 3 like 2
213598_at	5.74e-09	1.3e-10	7.02201	13.8315	0.578306
204513_s_at	5.76e-09	1.3e-10	7.02098	13.8264	1.10679	ELMO1	engulfment and cell motility 1
229294_at	5.76e-09	1.3e-10	7.02088	13.8259	2.63339	JPH3	junctophilin 3
205580_s_at	5.77e-09	1.31e-10	-7.02035	13.8233	-1.23589	HRH1	histamine receptor H1
210093_s_at	5.8e-09	1.32e-10	-7.01914	13.8172	-0.497763	MAGOHB///MAGOH	mago homolog B, exon junction complex core component///mago homolog, exon junction complex core component
1558837_a_at	5.84e-09	1.32e-10	-7.0178	13.8106	-0.745391
221498_at	5.88e-09	1.33e-10	7.01637	13.8035	0.415723	SNX27	sorting nexin family member 27
205097_at	5.91e-09	1.34e-10	-7.01508	13.7971	-1.00942	SLC26A2	solute carrier family 26 member 2
212906_at	5.91e-09	1.34e-10	7.01494	13.7964	0.923158	GRAMD1B	GRAM domain containing 1B
230509_at	5.94e-09	1.35e-10	7.0139	13.7913	0.871603	SNX22	sorting nexin 22
201112_s_at	5.96e-09	1.36e-10	-7.01273	13.7855	-0.476758	CSE1L	chromosome segregation 1 like
219278_at	5.96e-09	1.36e-10	-7.01254	13.7845	-1.5702	MAP3K6	mitogen-activated protein kinase kinase kinase 6
235753_at	5.96e-09	1.36e-10	-7.0124	13.7839	-1.93939	HOXA7	homeobox A7
224377_s_at	5.96e-09	1.36e-10	7.01238	13.7837	0.532197	RAB18	RAB18, member RAS oncogene family
224967_at	6.04e-09	1.38e-10	-7.00967	13.7703	-0.701376	UGCG	UDP-glucose ceramide glucosyltransferase
38340_at	6.1e-09	1.39e-10	7.00766	13.7604	1.11099	HIP1R	huntingtin interacting protein 1 related
234303_s_at	6.11e-09	1.4e-10	7.00706	13.7574	1.07038	GPR85	G protein-coupled receptor 85
205588_s_at	6.12e-09	1.4e-10	-7.00659	13.7551	-0.666835	FGFR1OP	FGFR1 oncogene partner
208017_s_at	6.12e-09	1.4e-10	7.00648	13.7545	1.91252	MCF2	MCF,2 cell line derived transforming sequence
229490_s_at	6.13e-09	1.41e-10	-7.00612	13.7527	-1.36746
221766_s_at	6.14e-09	1.41e-10	-7.00554	13.7498	-1.52299	FAM46A	family with sequence similarity 46 member A
210992_x_at	6.19e-09	1.42e-10	-7.00369	13.7407	-2.18753	FCGR2C	Fc fragment of IgG receptor IIc (gene/pseudogene)
202866_at	6.21e-09	1.43e-10	7.00295	13.737	0.418789	DNAJB12	DnaJ heat shock protein family (Hsp40) member B12
205818_at	6.21e-09	1.43e-10	7.00281	13.7363	1.43021	BRINP1	BMP/retinoic acid inducible neural specific 1
225401_at	6.22e-09	1.43e-10	-7.00249	13.7347	-0.80962	GLMP	glycosylated lysosomal membrane protein
202763_at	6.28e-09	1.45e-10	-7.00048	13.7248	-0.823549	CASP3	caspase 3
229970_at	6.28e-09	1.45e-10	7.0001	13.723	0.569527	KBTBD7	kelch repeat and BTB domain containing 7
205548_s_at	6.3e-09	1.45e-10	-6.9995	13.7199	-0.661012	BTG3	BTG anti-proliferation factor 3
221590_s_at	6.32e-09	1.46e-10	6.9986	13.7155	0.775911	ALDH6A1	aldehyde dehydrogenase 6 family member A1
203523_at	6.33e-09	1.47e-10	-6.99785	13.7118	-1.78478	LSP1	lymphocyte-specific protein 1
226527_at	6.33e-09	1.47e-10	6.99781	13.7116	0.468521	RPRD2	regulation of nuclear pre-mRNA domain containing 2
202613_at	6.33e-09	1.47e-10	-6.99775	13.7113	-0.689701	CTPS1	CTP synthase 1
203259_s_at	6.33e-09	1.47e-10	6.99772	13.7111	0.630395	HDDC2	HD domain containing 2
213418_at	6.39e-09	1.48e-10	-6.99567	13.701	-1.96651	HSPA6	heat shock protein family A (Hsp70) member 6
221708_s_at	6.39e-09	1.48e-10	-6.9956	13.7007	-0.585156	UNC45A	unc-45 myosin chaperone A
203401_at	6.43e-09	1.49e-10	-6.9941	13.6932	-0.932255	PRPS2	phosphoribosyl pyrophosphate synthetase 2
1557918_s_at	6.43e-09	1.5e-10	-6.99403	13.6929	-0.914856	SLC16A1	solute carrier family 16 member 1
242486_at	6.44e-09	1.5e-10	-6.99371	13.6913	-0.992019
218462_at	6.44e-09	1.5e-10	-6.99337	13.6896	-0.517086	RPF1	ribosome production factor 1 homolog
224653_at	6.44e-09	1.5e-10	6.99319	13.6887	0.402871	EIF4EBP2	eukaryotic translation initiation factor 4E binding protein 2
212124_at	6.5e-09	1.52e-10	6.99144	13.6801	0.558966	ZMIZ1	zinc finger MIZ-type containing 1
202816_s_at	6.5e-09	1.52e-10	-6.99118	13.6788	-0.65996	SS18	SS18, nBAF chromatin remodeling complex subunit
210507_s_at	6.5e-09	1.52e-10	-6.99111	13.6784	-1.96389	AVIL	advillin
1568765_at	6.52e-09	1.52e-10	-6.99024	13.6741	-1.49847	SERPINE1	serpin family E member 1
241353_s_at	6.52e-09	1.53e-10	-6.98994	13.6726	-0.670909	LOC100507507	uncharacterized LOC100507507
219099_at	6.53e-09	1.53e-10	-6.98953	13.6706	-0.805201	TIGAR	TP53 induced glycolysis regulatory phosphatase
209066_x_at	6.66e-09	1.56e-10	6.98573	13.6518	0.464245	UQCRB	ubiquinol-cytochrome c reductase binding protein
201943_s_at	6.66e-09	1.56e-10	-6.98554	13.6509	-0.951527	CPD	carboxypeptidase D
235384_at	6.71e-09	1.57e-10	-6.98385	13.6425	-0.700241	NUDT19	nudix hydrolase 19
209282_at	6.73e-09	1.58e-10	-6.98313	13.639	-0.848316	PRKD2	protein kinase D2
229901_at	6.73e-09	1.58e-10	6.98285	13.6376	2.85469	ZNF488	zinc finger protein 488
203044_at	6.78e-09	1.59e-10	-6.98147	13.6307	-0.833878	CHSY1	chondroitin sulfate synthase 1
213006_at	6.78e-09	1.6e-10	-6.98124	13.6296	-1.22783	CEBPD	CCAAT/enhancer binding protein delta
229538_s_at	6.8e-09	1.6e-10	-6.98049	13.6259	-0.6932	IQGAP3	IQ motif containing GTPase activating protein 3
203967_at	6.85e-09	1.62e-10	-6.97885	13.6178	-0.960138	CDC6	cell division cycle 6
1566342_at	6.87e-09	1.62e-10	-6.97819	13.6145	-1.01301	SOD2	superoxide dismutase 2, mitochondrial
225840_at	6.9e-09	1.63e-10	6.97717	13.6095	1.11755	TEF	TEF, PAR bZIP transcription factor
1558856_at	6.93e-09	1.64e-10	-6.97608	13.6041	-1.70365	DMRTA2	DMRT like family A2
203519_s_at	6.93e-09	1.64e-10	6.97593	13.6033	0.576891	UPF2	UPF2 regulator of nonsense transcripts homolog (yeast)
201344_at	7.02e-09	1.66e-10	6.97329	13.5903	0.539266	UBE2D2	ubiquitin conjugating enzyme E2 D2
229831_at	7.03e-09	1.67e-10	6.97295	13.5886	2.28319	CNTN3	contactin 3
201179_s_at	7.04e-09	1.67e-10	-6.97237	13.5858	-0.800481	GNAI3	G protein subunit alpha i3
209712_at	7.05e-09	1.67e-10	-6.97209	13.5844	-0.530357	SLC35D1	solute carrier family 35 member D1
226142_at	7.05e-09	1.67e-10	-6.97187	13.5833	-1.09954	GLIPR1	GLI pathogenesis related 1
227196_at	7.05e-09	1.67e-10	-6.97183	13.5831	-1.00614	RHPN2	rhophilin Rho GTPase binding protein 2
219645_at	7.05e-09	1.68e-10	6.97162	13.5821	1.1067	CASQ1	calsequestrin 1
224784_at	7.05e-09	1.68e-10	6.97146	13.5813	0.58494	MLLT6	MLLT6, PHD finger domain containing
219649_at	7.07e-09	1.68e-10	-6.97068	13.5774	-0.62231	ALG6	ALG6, alpha-1,3-glucosyltransferase
203360_s_at	7.08e-09	1.69e-10	-6.97023	13.5752	-1.35921	GJA9-MYCBP///GJA9///MYCBP	GJA9-MYCBP readthrough///gap junction protein alpha 9///MYC binding protein
212022_s_at	7.08e-09	1.69e-10	-6.97015	13.5748	-1.3117	MKI67	marker of proliferation Ki-67
230730_at	7.08e-09	1.69e-10	6.96992	13.5737	1.22092	SGCD	sarcoglycan delta
229391_s_at	7.16e-09	1.71e-10	-6.96753	13.5618	-1.61991	FAM26F	family with sequence similarity 26 member F
244434_at	7.25e-09	1.73e-10	-6.96509	13.5498	-1.51043	GPR82	G protein-coupled receptor 82
210735_s_at	7.27e-09	1.74e-10	-6.96441	13.5464	-1.49286	CA12	carbonic anhydrase 12
203041_s_at	7.32e-09	1.75e-10	-6.96275	13.5382	-0.897751	LAMP2	lysosomal associated membrane protein 2
225367_at	7.33e-09	1.76e-10	-6.9625	13.537	-0.843332	PGM2	phosphoglucomutase 2
223721_s_at	7.35e-09	1.76e-10	6.96173	13.5332	1.38745	DNAJC12	DnaJ heat shock protein family (Hsp40) member C12
227321_at	7.37e-09	1.77e-10	6.96109	13.53	0.780187	GATS	GATS, stromal antigen 3 opposite strand
221591_s_at	7.5e-09	1.8e-10	-6.95757	13.5126	-1.29426	FAM64A	family with sequence similarity 64 member A
227584_at	7.51e-09	1.81e-10	6.95683	13.509	0.67486	NAV1	neuron navigator 1
208992_s_at	7.51e-09	1.81e-10	-6.9568	13.5088	-0.813831	STAT3	signal transducer and activator of transcription 3
213113_s_at	7.52e-09	1.81e-10	-6.95629	13.5063	-0.897619	SLC43A3	solute carrier family 43 member 3
60474_at	7.52e-09	1.81e-10	6.95627	13.5062	2.0488	FERMT1	fermitin family member 1
225911_at	7.56e-09	1.82e-10	-6.95523	13.5011	-2.11296	NPNT	nephronectin
226339_at	7.56e-09	1.83e-10	6.95489	13.4994	0.636028	TRUB1	TruB pseudouridine synthase family member 1
225343_at	7.57e-09	1.83e-10	6.95465	13.4982	0.459294	TMED8	transmembrane p24 trafficking protein family member 8
212774_at	7.57e-09	1.83e-10	6.95437	13.4968	0.878847	ZBTB18	zinc finger and BTB domain containing 18
223362_s_at	7.59e-09	1.84e-10	6.95359	13.493	1.3769	2003-09-01	septin 3
226030_at	7.59e-09	1.84e-10	6.95357	13.4929	0.895559	ACADSB	acyl-CoA dehydrogenase, short/branched chain
212132_at	7.66e-09	1.86e-10	-6.9516	13.4831	-0.607905	LSM14A	LSM14A, mRNA processing body assembly factor
225503_at	7.67e-09	1.86e-10	-6.95125	13.4815	-1.92546	DHRSX	dehydrogenase/reductase X-linked
200595_s_at	7.7e-09	1.87e-10	6.95026	13.4766	0.366763	EIF3A	eukaryotic translation initiation factor 3 subunit A
230244_at	7.71e-09	1.87e-10	6.94998	13.4752	1.88241	C2orf82	chromosome 2 open reading frame 82
201942_s_at	7.75e-09	1.88e-10	-6.94877	13.4692	-1.27297	CPD	carboxypeptidase D
243280_at	7.8e-09	1.9e-10	6.94738	13.4623	0.568435
1556409_a_at	7.83e-09	1.91e-10	-6.9464	13.4575	-0.969423
205152_at	7.88e-09	1.92e-10	6.94507	13.4509	1.23182	SLC6A1	solute carrier family 6 member 1
1565644_at	7.89e-09	1.92e-10	6.94472	13.4492	0.938424	LOC143286	uncharacterized LOC143286
212611_at	7.93e-09	1.94e-10	6.94343	13.4429	0.913852	DTX4	deltex E3 ubiquitin ligase 4
229551_x_at	7.93e-09	1.94e-10	-6.94343	13.4428	-1.15498	ZNF367	zinc finger protein 367
222389_s_at	8.03e-09	1.96e-10	6.94085	13.4301	0.467546	WAC	WW domain containing adaptor with coiled-coil
226447_at	8.1e-09	1.98e-10	6.93894	13.4207	0.449069	ASH1L	ASH1 like histone lysine methyltransferase
221024_s_at	8.11e-09	1.99e-10	-6.93844	13.4182	-1.47698	SLC2A10	solute carrier family 2 member 10
224320_s_at	8.11e-09	1.99e-10	-6.93838	13.4179	-0.807148	MCM8	minichromosome maintenance 8 homologous recombination repair factor
206172_at	8.27e-09	2.03e-10	-6.93451	13.3989	-2.61739	IL13RA2	interleukin 13 receptor subunit alpha 2
202828_s_at	8.3e-09	2.03e-10	-6.93355	13.3941	-1.86677	MMP14	matrix metallopeptidase 14
214467_at	8.3e-09	2.04e-10	-6.9333	13.3929	-1.32616	GPR65	G protein-coupled receptor 65
233110_s_at	8.35e-09	2.05e-10	-6.93198	13.3864	-1.01031	BCL2L12	BCL2 like 12
223097_at	8.41e-09	2.07e-10	-6.93038	13.3785	-0.466796	ADPRHL2	ADP-ribosylhydrolase like 2
219715_s_at	8.41e-09	2.07e-10	-6.9303	13.3781	-0.706456	TDP1	tyrosyl-DNA phosphodiesterase 1
218623_at	8.41e-09	2.07e-10	6.93012	13.3772	2.53023	HMP19	HMP19 protein
223120_at	8.47e-09	2.09e-10	-6.92872	13.3703	-0.803105	FUCA2	fucosidase, alpha-L- 2, plasma
228568_at	8.48e-09	2.09e-10	-6.9284	13.3687	-0.949227	MYZAP	myocardial zonula adherens protein
206847_s_at	8.54e-09	2.11e-10	-6.92687	13.3612	-1.60173	HOXA7	homeobox A7
240061_at	8.57e-09	2.12e-10	-6.92592	13.3565	-1.17252
229378_at	8.63e-09	2.13e-10	6.92452	13.3496	1.63691	STOX1	storkhead box 1
218341_at	8.65e-09	2.14e-10	-6.92391	13.3466	-0.785118	PPCS	phosphopantothenoylcysteine synthetase
228045_at	8.7e-09	2.15e-10	6.9225	13.3396	0.769256	SUGT1	SGT1 homolog, MIS12 kinetochore complex assembly cochaperone
235375_x_at	8.72e-09	2.16e-10	6.92202	13.3373	2.22815	TTC9B	tetratricopeptide repeat domain 9B
233072_at	8.75e-09	2.17e-10	6.92117	13.3331	1.50442	NTNG2	netrin G2
217286_s_at	8.89e-09	2.2e-10	6.91789	13.3169	0.830839	NDRG3	NDRG family member 3
222986_s_at	8.97e-09	2.23e-10	-6.91588	13.307	-0.555673	SHISA5	shisa family member 5
202484_s_at	9.06e-09	2.25e-10	-6.9137	13.2963	-0.735104	MBD2	methyl-CpG binding domain protein 2
37953_s_at	9.06e-09	2.25e-10	6.91364	13.296	0.99012	ASIC1	acid sensing ion channel subunit 1
241729_at	9.09e-09	2.26e-10	6.9129	13.2924	1.9334	DOK6	docking protein 6
211851_x_at	9.14e-09	2.27e-10	-6.91167	13.2863	-0.682	BRCA1	BRCA1, DNA repair associated
209360_s_at	9.26e-09	2.31e-10	-6.90889	13.2726	-1.78403	LOC101928269///LOC100506403///RUNX1	uncharacterized LOC101928269///uncharacterized LOC100506403///runt related transcription factor 1
243526_at	9.27e-09	2.31e-10	6.90867	13.2715	1.98923	WDR86	WD repeat domain 86
222212_s_at	9.37e-09	2.34e-10	-6.90632	13.2599	-0.501467	CERS2	ceramide synthase 2
227188_at	9.42e-09	2.35e-10	-6.90513	13.2541	-1.10584	EVA1C	eva-1 homolog C
204908_s_at	9.48e-09	2.37e-10	-6.90382	13.2477	-1.53947	MIR8085///BCL3	microRNA 8085///B-cell CLL/lymphoma 3
238847_at	9.5e-09	2.38e-10	-6.90315	13.2443	-1.98807	HOXD10	homeobox D10
214376_at	9.52e-09	2.38e-10	6.9026	13.2417	1.29058	MAPK10	mitogen-activated protein kinase 10
204953_at	9.61e-09	2.41e-10	6.90066	13.2321	2.63521	SNAP91	synaptosome associated protein 91
203145_at	9.63e-09	2.41e-10	-6.90003	13.229	-0.853212	SPAG5	sperm associated antigen 5
41644_at	9.67e-09	2.42e-10	6.89915	13.2247	0.704928	SASH1	SAM and SH3 domain containing 1
1554768_a_at	9.68e-09	2.43e-10	-6.89875	13.2227	-1.04149	MAD2L1	MAD2 mitotic arrest deficient-like 1 (yeast)
1557905_s_at	9.83e-09	2.47e-10	-6.89568	13.2076	-1.53655	CD44	CD44 molecule (Indian blood group)
235798_at	9.88e-09	2.48e-10	6.89454	13.202	0.781467	TMEM170B	transmembrane protein 170B
203088_at	9.91e-09	2.49e-10	-6.89373	13.198	-1.86991	FBLN5	fibulin 5
206087_x_at	9.92e-09	2.5e-10	-6.89339	13.1964	-0.683346	HFE	hemochromatosis
230036_at	9.98e-09	2.51e-10	-6.89198	13.1894	-0.975589	SAMD9L	sterile alpha motif domain containing 9 like
238569_at	1e-08	2.53e-10	6.89074	13.1833	0.386909	GABBR1	gamma-aminobutyric acid type B receptor subunit 1
209280_at	1e-08	2.53e-10	-6.89055	13.1824	-1.22416	MRC2	mannose receptor C type 2
240067_at	1.01e-08	2.54e-10	6.88965	13.1779	2.54571
227719_at	1.02e-08	2.57e-10	6.88774	13.1685	1.0482	SMAD9	SMAD family member 9
225681_at	1.02e-08	2.57e-10	-6.88755	13.1676	-1.92683	CTHRC1	collagen triple helix repeat containing 1
220298_s_at	1.02e-08	2.58e-10	-6.88687	13.1643	-1.2862	SPATA6	spermatogenesis associated 6
221527_s_at	1.02e-08	2.58e-10	6.88654	13.1627	0.759425	PARD3	par-3 family cell polarity regulator
244640_at	1.02e-08	2.59e-10	-6.88614	13.1607	-0.765054	ZNF850	zinc finger protein 850
204021_s_at	1.02e-08	2.59e-10	6.88603	13.1601	0.765091	PURA	purine rich element binding protein A
215767_at	1.02e-08	2.59e-10	6.88585	13.1592	1.33879	ZNF804A	zinc finger protein 804A
231740_at	1.03e-08	2.61e-10	6.88432	13.1517	1.86852	KCNJ11	potassium voltage-gated channel subfamily J member 11
228380_at	1.04e-08	2.64e-10	6.88193	13.14	0.531839	SENP2	SUMO1/sentrin/SMT3 specific peptidase 2
211963_s_at	1.04e-08	2.65e-10	-6.88167	13.1387	-0.660412	ARPC5	actin related protein 2/3 complex subunit 5
223321_s_at	1.05e-08	2.68e-10	-6.87914	13.1263	-1.0703	FGFRL1	fibroblast growth factor receptor-like 1
238983_at	1.06e-08	2.69e-10	-6.87838	13.1225	-1.43511	NSUN7	NOP2/Sun RNA methyltransferase family member 7
216330_s_at	1.06e-08	2.7e-10	6.87814	13.1214	0.522967	POU6F1	POU class 6 homeobox 1
228569_at	1.06e-08	2.7e-10	6.8779	13.1202	0.65228	PAPOLA	poly(A) polymerase alpha
208908_s_at	1.07e-08	2.72e-10	-6.87616	13.1116	-0.773976	CAST	calpastatin
201877_s_at	1.07e-08	2.73e-10	6.87572	13.1095	0.47664	PPP2R5C	protein phosphatase 2 regulatory subunit B'gamma
218796_at	1.07e-08	2.74e-10	6.87521	13.107	2.44247	FERMT1	fermitin family member 1
225687_at	1.08e-08	2.76e-10	-6.87339	13.098	-0.801982	FAM83D	family with sequence similarity 83 member D
219336_s_at	1.08e-08	2.77e-10	6.87311	13.0967	0.567862	ASCC1	activating signal cointegrator 1 complex subunit 1
203884_s_at	1.08e-08	2.77e-10	6.87307	13.0965	0.691054	RAB11FIP2	RAB11 family interacting protein 2
219588_s_at	1.08e-08	2.77e-10	-6.87252	13.0937	-0.966925	NCAPG2	non-SMC condensin II complex subunit G2
214608_s_at	1.09e-08	2.78e-10	6.87182	13.0903	1.78252	EYA1	EYA transcriptional coactivator and phosphatase 1
201034_at	1.09e-08	2.79e-10	6.8716	13.0893	0.844695	ADD3	adducin 3
228248_at	1.1e-08	2.83e-10	6.86854	13.0742	0.810955	RICTOR	RPTOR independent companion of MTOR complex 2
45288_at	1.11e-08	2.84e-10	6.86795	13.0713	0.832007	ABHD6	abhydrolase domain containing 6
200039_s_at	1.11e-08	2.84e-10	-6.86773	13.0703	-0.555934	PSMB2	proteasome subunit beta 2
1555650_at	1.11e-08	2.86e-10	-6.86665	13.0649	-1.18371	KLHL17	kelch like family member 17
201324_at	1.11e-08	2.87e-10	-6.86593	13.0614	-1.67714	EMP1	epithelial membrane protein 1
238603_at	1.12e-08	2.89e-10	6.86425	13.0532	1.79423	MIR9-3HG	MIR9-3 host gene
242239_at	1.12e-08	2.89e-10	6.86413	13.0526	0.834909	NSUN6	NOP2/Sun RNA methyltransferase family member 6
203213_at	1.12e-08	2.9e-10	-6.86388	13.0514	-1.85293	CDK1	cyclin dependent kinase 1
233910_at	1.12e-08	2.9e-10	6.86385	13.0512	1.23734	TMEFF2	transmembrane protein with EGF like and two follistatin like domains 2
225592_at	1.13e-08	2.91e-10	-6.86316	13.0478	-0.569746	NRM	nurim (nuclear envelope membrane protein)
55662_at	1.13e-08	2.92e-10	6.86246	13.0444	0.413858	C10orf76	chromosome 10 open reading frame 76
201641_at	1.14e-08	2.95e-10	-6.86009	13.0327	-1.57884	BST2	bone marrow stromal cell antigen 2
239511_s_at	1.14e-08	2.96e-10	-6.8596	13.0303	-0.765538	SRSF4	serine and arginine rich splicing factor 4
223886_s_at	1.14e-08	2.96e-10	6.85942	13.0294	0.511835	RNF146	ring finger protein 146
230826_at	1.15e-08	2.98e-10	6.85861	13.0255	0.737888	MMD2	monocyte to macrophage differentiation associated 2
201298_s_at	1.15e-08	2.99e-10	-6.85779	13.0214	-0.610329	MOB1A	MOB kinase activator 1A
212015_x_at	1.16e-08	3.01e-10	-6.85645	13.0149	-0.964661	MIR4745///PTBP1	microRNA 4745///polypyrimidine tract binding protein 1
223591_at	1.16e-08	3.01e-10	-6.85639	13.0146	-1.11612	RNF135	ring finger protein 135
1559910_at	1.17e-08	3.05e-10	6.85357	13.0008	0.901652
202153_s_at	1.18e-08	3.06e-10	-6.85323	12.9991	-0.740194	NUP62	nucleoporin 62
228761_at	1.18e-08	3.08e-10	6.852	12.993	1.83596	SCRT1	scratch family transcriptional repressor 1
223192_at	1.19e-08	3.1e-10	6.85079	12.9871	0.537527	SLC25A28	solute carrier family 25 member 28
210878_s_at	1.21e-08	3.14e-10	6.84784	12.9726	0.446343	KDM3B	lysine demethylase 3B
219432_at	1.21e-08	3.15e-10	-6.84775	12.9722	-2.14309	EVC	EvC ciliary complex subunit 1
204530_s_at	1.21e-08	3.15e-10	6.84734	12.9702	1.0926	TOX	thymocyte selection associated high mobility group box
219077_s_at	1.21e-08	3.17e-10	6.84593	12.9633	0.582053	WWOX	WW domain containing oxidoreductase
244099_at	1.22e-08	3.18e-10	6.84568	12.962	1.11483	CACNG2	calcium voltage-gated channel auxiliary subunit gamma 2
235875_at	1.22e-08	3.19e-10	6.84488	12.9581	0.791599
216326_s_at	1.22e-08	3.19e-10	-6.84484	12.9579	-0.395619	HDAC3	histone deacetylase 3
225166_at	1.22e-08	3.19e-10	-6.8447	12.9572	-1.79515	ARHGAP18	Rho GTPase activating protein 18
234472_at	1.22e-08	3.2e-10	6.84435	12.9555	2.19595	GALNT13	polypeptide N-acetylgalactosaminyltransferase 13
221830_at	1.23e-08	3.21e-10	6.84341	12.9509	0.815311	RAP2A	RAP2A, member of RAS oncogene family
224715_at	1.23e-08	3.23e-10	-6.84271	12.9475	-0.782343	WDR34	WD repeat domain 34
224973_at	1.23e-08	3.24e-10	-6.842	12.944	-1.55509	FAM46A	family with sequence similarity 46 member A
222118_at	1.24e-08	3.27e-10	-6.83996	12.934	-0.705964	CENPN	centromere protein N
235405_at	1.25e-08	3.29e-10	6.83905	12.9295	0.770516	GSTA4	glutathione S-transferase alpha 4
203024_s_at	1.26e-08	3.32e-10	-6.83717	12.9203	-0.496531	C5orf15	chromosome 5 open reading frame 15
226352_at	1.27e-08	3.34e-10	6.83557	12.9125	0.538776	JMY	junction mediating and regulatory protein, p53 cofactor
244184_at	1.27e-08	3.36e-10	6.83477	12.9086	1.48767
209558_s_at	1.28e-08	3.37e-10	6.83415	12.9055	1.25638	HIP1R	huntingtin interacting protein 1 related
227812_at	1.28e-08	3.39e-10	-6.83279	12.8989	-1.28376	TNFRSF19	TNF receptor superfamily member 19
228597_at	1.28e-08	3.39e-10	-6.83271	12.8985	-0.73488	MIS18A	MIS18 kinetochore protein A
228269_x_at	1.29e-08	3.4e-10	6.83226	12.8963	1.45502	KCNIP3	potassium voltage-gated channel interacting protein 3
228771_at	1.29e-08	3.41e-10	6.83179	12.894	0.958363	GRK3	G protein-coupled receptor kinase 3
200666_s_at	1.3e-08	3.43e-10	-6.83047	12.8875	-0.769604	DNAJB1	DnaJ heat shock protein family (Hsp40) member B1
235118_at	1.3e-08	3.45e-10	6.82969	12.8836	1.83948	CADM2	cell adhesion molecule 2
213433_at	1.3e-08	3.46e-10	6.82901	12.8803	0.899928	ARL3	ADP ribosylation factor like GTPase 3
223054_at	1.3e-08	3.46e-10	-6.82892	12.8799	-0.54115	DNAJB11	DnaJ heat shock protein family (Hsp40) member B11
228446_at	1.3e-08	3.46e-10	6.82872	12.8789	0.6381	KIAA2026	KIAA2026
215464_s_at	1.3e-08	3.46e-10	-6.82868	12.8787	-0.975911	P2RX5-TAX1BP3///TAX1BP3///P2RX5	P2RX5-TAX1BP3 readthrough (NMD candidate)///Tax1 binding protein 3///purinergic receptor P2X 5
203618_at	1.32e-08	3.5e-10	6.82666	12.8688	1.26511	FAIM2	Fas apoptotic inhibitory molecule 2
203611_at	1.32e-08	3.52e-10	6.82571	12.8642	0.436051	TERF2	telomeric repeat binding factor 2
1568574_x_at	1.32e-08	3.52e-10	-6.82531	12.8622	-1.05773	SPP1	secreted phosphoprotein 1
215469_at	1.33e-08	3.55e-10	6.82387	12.8552	1.69141	SLITRK5	SLIT and NTRK like family member 5
223989_s_at	1.34e-08	3.57e-10	-6.82267	12.8493	-1.03171	REXO2	RNA exonuclease 2
1559820_at	1.34e-08	3.57e-10	6.82266	12.8492	0.726261
213664_at	1.34e-08	3.58e-10	6.82239	12.8479	1.3116	SLC1A1	solute carrier family 1 member 1
211386_at	1.35e-08	3.6e-10	6.82105	12.8413	0.977418	MGC12488	uncharacterized protein MGC12488
203488_at	1.36e-08	3.64e-10	6.81883	12.8305	0.669795	ADGRL1	adhesion G protein-coupled receptor L1
227964_at	1.36e-08	3.65e-10	-6.81841	12.8284	-0.684461	FRMD8	FERM domain containing 8
209708_at	1.37e-08	3.66e-10	-6.81789	12.8259	-1.37843	MOXD1	monooxygenase DBH like 1
203447_at	1.37e-08	3.66e-10	-6.81777	12.8253	-0.410479	PSMD5	proteasome 26S subunit, non-ATPase 5
231805_at	1.38e-08	3.69e-10	6.81598	12.8165	1.8964	PRLHR	prolactin releasing hormone receptor
213075_at	1.38e-08	3.69e-10	-6.81593	12.8163	-1.31961	OLFML2A	olfactomedin like 2A
209098_s_at	1.39e-08	3.72e-10	-6.81447	12.8091	-1.14189	JAG1	jagged 1
214164_x_at	1.39e-08	3.73e-10	-6.81388	12.8063	-1.37525	CA12	carbonic anhydrase 12
1559394_a_at	1.39e-08	3.75e-10	-6.81306	12.8022	-1.33647
223131_s_at	1.39e-08	3.75e-10	6.81298	12.8019	0.824802	TRIM8	tripartite motif containing 8
204924_at	1.39e-08	3.75e-10	-6.81296	12.8018	-1.26078	TLR2	toll like receptor 2
202737_s_at	1.39e-08	3.75e-10	-6.81277	12.8008	-0.489325	LSM4	LSM4 homolog, U6 small nuclear RNA and mRNA degradation associated
212425_at	1.39e-08	3.76e-10	6.81248	12.7994	0.911758	SCAMP1	secretory carrier membrane protein 1
1555600_s_at	1.4e-08	3.77e-10	-6.81181	12.7961	-2.00404	APOL4	apolipoprotein L4
239509_at	1.4e-08	3.78e-10	6.81118	12.7931	2.52087	FLJ16779	uncharacterized LOC100192386
213397_x_at	1.4e-08	3.78e-10	-6.81113	12.7928	-1.17847	RNASE4	ribonuclease A family member 4
214053_at	1.4e-08	3.79e-10	6.81071	12.7908	1.12915	ERBB4	erb-b2 receptor tyrosine kinase 4
211006_s_at	1.42e-08	3.85e-10	6.80757	12.7754	1.21147	KCNB1	potassium voltage-gated channel subfamily B member 1
225286_at	1.43e-08	3.87e-10	-6.80649	12.7701	-0.80741	ARSD	arylsulfatase D
215198_s_at	1.44e-08	3.9e-10	-6.80527	12.7641	-0.644031	CALD1	caldesmon 1
209982_s_at	1.44e-08	3.91e-10	6.80483	12.762	1.00668	NRXN2	neurexin 2
1556034_s_at	1.44e-08	3.91e-10	-6.80481	12.7619	-1.18567	MTMR11	myotubularin related protein 11
203432_at	1.45e-08	3.93e-10	-6.80383	12.7571	-0.685872	TMPO	thymopoietin
201923_at	1.45e-08	3.94e-10	-6.80295	12.7528	-0.92667	PRDX4	peroxiredoxin 4
213138_at	1.46e-08	3.97e-10	-6.80149	12.7456	-1.00752	ARID5A	AT-rich interaction domain 5A
222003_s_at	1.48e-08	4.02e-10	-6.79927	12.7348	-0.728348	DOCK6	dedicator of cytokinesis 6
202432_at	1.48e-08	4.02e-10	6.79927	12.7348	1.06823	PPP3CB	protein phosphatase 3 catalytic subunit beta
213811_x_at	1.49e-08	4.06e-10	-6.7972	12.7247	-0.87778	TCF3	transcription factor 3
212677_s_at	1.51e-08	4.11e-10	6.79488	12.7134	0.657484	CEP68	centrosomal protein 68
228573_at	1.51e-08	4.12e-10	-6.79441	12.7111	-0.723162	ANTXR2	anthrax toxin receptor 2
1562794_at	1.51e-08	4.13e-10	6.79382	12.7082	0.657222
217231_s_at	1.54e-08	4.2e-10	6.79027	12.6908	2.17294	MAST1	microtubule associated serine/threonine kinase 1
206014_at	1.54e-08	4.21e-10	6.78989	12.6889	2.22462	ACTL6B	actin like 6B
217523_at	1.54e-08	4.22e-10	-6.78958	12.6874	-1.57351	CD44	CD44 molecule (Indian blood group)
223159_s_at	1.55e-08	4.23e-10	-6.7891	12.6851	-0.779476	NEK6	NIMA related kinase 6
233999_s_at	1.55e-08	4.23e-10	-6.78908	12.685	-0.650575	TTC26	tetratricopeptide repeat domain 26
212427_at	1.55e-08	4.25e-10	6.78821	12.6807	0.811134	KIAA0368	KIAA0368
228323_at	1.56e-08	4.28e-10	-6.78688	12.6742	-1.2848	KNL1	kinetochore scaffold 1
225211_at	1.57e-08	4.3e-10	6.78595	12.6697	0.635188	NECTIN1	nectin cell adhesion molecule 1
226648_at	1.57e-08	4.3e-10	6.7859	12.6695	0.385019	HIF1AN	hypoxia inducible factor 1 alpha subunit inhibitor
202006_at	1.57e-08	4.3e-10	-6.78562	12.6681	-0.774511	PTPN12	protein tyrosine phosphatase, non-receptor type 12
207093_s_at	1.57e-08	4.32e-10	6.78473	12.6638	1.35126	LOC101927057///OMG	uncharacterized LOC101927057///oligodendrocyte myelin glycoprotein
214733_s_at	1.57e-08	4.33e-10	-6.78464	12.6633	-0.576645	YIPF1	Yip1 domain family member 1
231893_at	1.58e-08	4.36e-10	6.78329	12.6567	1.60256	KIAA1755	KIAA1755
227933_at	1.58e-08	4.36e-10	6.7831	12.6558	1.38416	LINGO1	leucine rich repeat and Ig domain containing 1
215433_at	1.58e-08	4.37e-10	-6.78283	12.6545	-0.997791	DPY19L1	dpy-19 like 1
207654_x_at	1.58e-08	4.37e-10	-6.78266	12.6536	-0.660393	DR1	down-regulator of transcription 1
1554271_a_at	1.59e-08	4.38e-10	-6.78198	12.6503	-0.681661	CENPL	centromere protein L
238323_at	1.6e-08	4.42e-10	-6.78024	12.6418	-1.84708	TEAD2	TEA domain transcription factor 2
213351_s_at	1.61e-08	4.45e-10	6.7792	12.6367	0.623821	TMCC1	transmembrane and coiled-coil domain family 1
213007_at	1.61e-08	4.46e-10	-6.77848	12.6332	-1.06391	FANCI	Fanconi anemia complementation group I
218070_s_at	1.62e-08	4.48e-10	-6.7779	12.6304	-0.588915	GMPPA	GDP-mannose pyrophosphorylase A
223333_s_at	1.62e-08	4.5e-10	-6.77687	12.6253	-2.24385	ANGPTL4	angiopoietin like 4
226670_s_at	1.63e-08	4.51e-10	-6.77647	12.6234	-2.39155	PABPC1L	poly(A) binding protein cytoplasmic 1 like
218791_s_at	1.64e-08	4.55e-10	6.77481	12.6153	0.489999	KATNBL1	katanin regulatory subunit B1 like 1
205535_s_at	1.65e-08	4.57e-10	6.77368	12.6098	1.48614	PCDH7	protocadherin 7
210286_s_at	1.65e-08	4.58e-10	-6.77318	12.6074	-1.00315	SLC4A7	solute carrier family 4 member 7
211938_at	1.65e-08	4.59e-10	6.7729	12.606	0.503022	EIF4B	eukaryotic translation initiation factor 4B
210137_s_at	1.66e-08	4.61e-10	-6.77199	12.6015	-0.937978	DCTD	dCMP deaminase
210809_s_at	1.66e-08	4.61e-10	-6.77186	12.6009	-2.90102	POSTN	periostin
219924_s_at	1.66e-08	4.62e-10	-6.77171	12.6002	-0.713413	ZMYM6	zinc finger MYM-type containing 6
226106_at	1.67e-08	4.65e-10	6.77046	12.5941	0.556128	RNF141	ring finger protein 141
220777_at	1.67e-08	4.65e-10	6.77044	12.594	0.72405	KIF13A	kinesin family member 13A
219978_s_at	1.68e-08	4.7e-10	-6.76828	12.5835	-2.32435	NUSAP1	nucleolar and spindle associated protein 1
228857_at	1.69e-08	4.72e-10	6.76747	12.5795	0.692616	GNL1	G protein nucleolar 1 (putative)
217742_s_at	1.69e-08	4.72e-10	6.76733	12.5788	0.444487	WAC	WW domain containing adaptor with coiled-coil
205136_s_at	1.71e-08	4.77e-10	6.76542	12.5695	0.661415	NUFIP1	NUFIP1, FMR1 interacting protein 1
1558943_x_at	1.71e-08	4.77e-10	-6.7652	12.5684	-0.647833	ZNF765	zinc finger protein 765
206453_s_at	1.71e-08	4.77e-10	6.76519	12.5684	0.992357	NDRG2	NDRG family member 2
218418_s_at	1.72e-08	4.82e-10	-6.76335	12.5594	-0.879508	KANK2	KN motif and ankyrin repeat domains 2
210740_s_at	1.72e-08	4.83e-10	6.76278	12.5566	0.695996	ITPK1	inositol-tetrakisphosphate 1-kinase
212761_at	1.73e-08	4.84e-10	6.76233	12.5544	0.558122	TCF7L2	transcription factor 7 like 2
230497_at	1.73e-08	4.84e-10	6.76221	12.5538	1.96439	CELF5	CUGBP, Elav-like family member 5
219661_at	1.73e-08	4.86e-10	6.76151	12.5504	0.993466	RANBP17	RAN binding protein 17
202868_s_at	1.73e-08	4.87e-10	-6.76123	12.5491	-0.462149	POP4	POP4 homolog, ribonuclease P/MRP subunit
223282_at	1.74e-08	4.88e-10	6.76082	12.5471	0.642288	TSHZ1	teashirt zinc finger homeobox 1
223331_s_at	1.74e-08	4.88e-10	-6.76056	12.5458	-0.502994	DDX20	DEAD-box helicase 20
203570_at	1.74e-08	4.91e-10	-6.75957	12.541	-2.10898	LOXL1	lysyl oxidase like 1
211926_s_at	1.75e-08	4.93e-10	-6.75858	12.5361	-0.961106	MYH9	myosin, heavy chain 9, non-muscle
227886_at	1.76e-08	4.96e-10	6.75744	12.5306	1.21748	IFITM10	interferon induced transmembrane protein 10
228310_at	1.76e-08	4.97e-10	6.75711	12.529	0.903751	ENAH	enabled homolog (Drosophila)
210292_s_at	1.77e-08	4.98e-10	6.75666	12.5268	2.05725	PCDH11Y///PCDH11X	protocadherin 11 Y-linked///protocadherin 11 X-linked
1552507_at	1.78e-08	5.01e-10	-6.75537	12.5205	-1.06446	KCNE4	potassium voltage-gated channel subfamily E regulatory subunit 4
225174_at	1.79e-08	5.04e-10	-6.75415	12.5145	-0.479862	DNAJC10	DnaJ heat shock protein family (Hsp40) member C10
243296_at	1.79e-08	5.06e-10	-6.75364	12.5121	-1.6106	NAMPT	nicotinamide phosphoribosyltransferase
219990_at	1.79e-08	5.07e-10	-6.75325	12.5101	-1.43912	E2F8	E2F transcription factor 8
216493_s_at	1.81e-08	5.13e-10	-6.75096	12.499	-1.89467	IGF2BP3	insulin like growth factor 2 mRNA binding protein 3
227657_at	1.82e-08	5.16e-10	6.74962	12.4925	0.70879	RNF150	ring finger protein 150
243681_at	1.85e-08	5.23e-10	6.74686	12.479	1.97332	SHANK2	SH3 and multiple ankyrin repeat domains 2
215942_s_at	1.85e-08	5.26e-10	-6.74578	12.4738	-1.43153	GTSE1	G2 and S-phase expressed 1
205529_s_at	1.87e-08	5.3e-10	6.74435	12.4668	0.96832	RUNX1T1	RUNX1 translocation partner 1
226649_at	1.87e-08	5.32e-10	6.74345	12.4624	0.717729	PANK1	pantothenate kinase 1
229610_at	1.88e-08	5.33e-10	-6.74307	12.4606	-1.61265	CKAP2L	cytoskeleton associated protein 2 like
1553998_at	1.88e-08	5.33e-10	6.743	12.4602	1.09428	DMRTC1B///DMRTC1	DMRT like family C1B///DMRT like family C1
222654_at	1.88e-08	5.35e-10	-6.74258	12.4582	-0.559205	IMPAD1	inositol monophosphatase domain containing 1
203006_at	1.88e-08	5.35e-10	6.74227	12.4566	0.720727	INPP5A	inositol polyphosphate-5-phosphatase A
218961_s_at	1.89e-08	5.4e-10	-6.74069	12.449	-0.555779	PNKP	polynucleotide kinase 3'-phosphatase
225830_at	1.91e-08	5.45e-10	6.73893	12.4404	0.577467	PDZD8	PDZ domain containing 8
203556_at	1.91e-08	5.45e-10	6.73878	12.4397	0.789822	ZHX2	zinc fingers and homeoboxes 2
230620_at	1.91e-08	5.45e-10	6.73872	12.4394	0.530925	USP27X	ubiquitin specific peptidase 27, X-linked
207696_at	1.91e-08	5.46e-10	6.7383	12.4373	1.97092	FUT9	fucosyltransferase 9
231832_at	1.92e-08	5.47e-10	-6.73787	12.4352	-0.843094	POC1B-GALNT4///GALNT4	POC1B-GALNT4 readthrough///polypeptide N-acetylgalactosaminyltransferase 4
210176_at	1.93e-08	5.52e-10	-6.73606	12.4264	-0.925135	TLR1	toll like receptor 1
226359_at	1.94e-08	5.54e-10	6.73547	12.4235	1.32584	GTPBP1	GTP binding protein 1
202620_s_at	1.96e-08	5.62e-10	-6.73264	12.4098	-1.09722	PLOD2	procollagen-lysine,2-oxoglutarate 5-dioxygenase 2
226343_at	1.97e-08	5.63e-10	6.73222	12.4077	0.507879	DPP8	dipeptidyl peptidase 8
222041_at	1.97e-08	5.64e-10	6.73198	12.4065	0.520525	OVCA2///DPH1	ovarian tumor suppressor candidate 2///diphthamide biosynthesis 1
223077_at	2e-08	5.73e-10	-6.72886	12.3914	-0.619005	TMOD3	tropomodulin 3
203909_at	2e-08	5.73e-10	6.72883	12.3912	0.700311	SLC9A6	solute carrier family 9 member A6
213939_s_at	2.01e-08	5.78e-10	6.72693	12.382	0.74528	RUFY3	RUN and FYVE domain containing 3
223827_at	2.02e-08	5.8e-10	-6.72628	12.3788	-1.19437	TNFRSF19	TNF receptor superfamily member 19
238429_at	2.03e-08	5.84e-10	-6.72516	12.3734	-2.25906	TMEM71	transmembrane protein 71
208398_s_at	2.06e-08	5.94e-10	6.72169	12.3565	0.521108	TBPL1	TATA-box binding protein like 1
212066_s_at	2.06e-08	5.95e-10	6.72142	12.3552	0.33861	USP34	ubiquitin specific peptidase 34
1553027_a_at	2.07e-08	5.95e-10	-6.72116	12.3539	-1.42092	KLHL4	kelch like family member 4
224772_at	2.07e-08	5.96e-10	6.72105	12.3534	0.837057	NAV1	neuron navigator 1
223543_at	2.07e-08	5.96e-10	6.72081	12.3522	1.47809	PDZD4	PDZ domain containing 4
201389_at	2.07e-08	5.99e-10	-6.72005	12.3485	-1.20729	ITGA5	integrin subunit alpha 5
213215_at	2.08e-08	6.01e-10	6.71938	12.3452	0.607035	C15orf38-AP3S2///AP3S2	C15orf38-AP3S2 readthrough///adaptor related protein complex 3 sigma 2 subunit
210568_s_at	2.08e-08	6.03e-10	-6.71877	12.3423	-0.627299	RECQL	RecQ like helicase
213696_s_at	2.09e-08	6.05e-10	-6.71787	12.3379	-1.2227	MED8	mediator complex subunit 8
202391_at	2.1e-08	6.08e-10	6.71692	12.3333	1.3624	BASP1	brain abundant membrane attached signal protein 1
228456_s_at	2.1e-08	6.08e-10	6.71691	12.3333	0.516876	CDS2	CDP-diacylglycerol synthase 2
225531_at	2.11e-08	6.12e-10	6.71578	12.3277	0.824214	CABLES1	Cdk5 and Abl enzyme substrate 1
218938_at	2.11e-08	6.13e-10	6.7155	12.3264	1.22016	FBXL15	F-box and leucine rich repeat protein 15
212723_at	2.11e-08	6.13e-10	-6.71546	12.3262	-0.479661	JMJD6	arginine demethylase and lysine hydroxylase
204023_at	2.12e-08	6.16e-10	-6.71433	12.3207	-0.748493	RFC4	replication factor C subunit 4
208666_s_at	2.12e-08	6.17e-10	6.71421	12.3201	0.646376	ST13	suppression of tumorigenicity 13 (colon carcinoma) (Hsp70 interacting protein)
234947_s_at	2.14e-08	6.23e-10	6.71208	12.3098	0.511047	FAM204A	family with sequence similarity 204 member A
227728_at	2.14e-08	6.24e-10	6.71193	12.309	0.734319	PPM1A	protein phosphatase, Mg2+/Mn2+ dependent 1A
212320_at	2.16e-08	6.3e-10	-6.70987	12.299	-0.589275	TUBB	tubulin beta class I
1558724_at	2.17e-08	6.33e-10	6.70899	12.2947	1.00466
211564_s_at	2.17e-08	6.33e-10	-6.70891	12.2943	-2.58209	PDLIM4	PDZ and LIM domain 4
207842_s_at	2.17e-08	6.34e-10	6.70864	12.2931	0.57235	MIR6866///CASC3	microRNA 6866///cancer susceptibility candidate 3
215623_x_at	2.19e-08	6.4e-10	-6.70665	12.2834	-0.892301	SMC4	structural maintenance of chromosomes 4
228454_at	2.23e-08	6.52e-10	6.70296	12.2654	0.627276	LCOR	ligand dependent nuclear receptor corepressor
206013_s_at	2.25e-08	6.59e-10	6.70106	12.2562	2.44949	ACTL6B	actin like 6B
1555230_a_at	2.26e-08	6.61e-10	6.7002	12.252	2.41445	KCNIP2	potassium voltage-gated channel interacting protein 2
1555907_at	2.28e-08	6.66e-10	-6.69876	12.2451	-2.3376	AGAP2-AS1	AGAP2 antisense RNA 1
223017_at	2.3e-08	6.74e-10	-6.6964	12.2336	-0.529919	TXNDC12	thioredoxin domain containing 12
226155_at	2.37e-08	6.94e-10	6.69067	12.2058	0.500748	FAM160B1	family with sequence similarity 160 member B1
216272_x_at	2.38e-08	6.99e-10	-6.68914	12.1984	-0.810445	SYDE1	synapse defective Rho GTPase homolog 1
212970_at	2.39e-08	7.01e-10	6.68859	12.1957	0.564853	APBB2	amyloid beta precursor protein binding family B member 2
226136_at	2.39e-08	7.01e-10	-6.68857	12.1956	-1.13661	GLIPR1	GLI pathogenesis related 1
213463_s_at	2.41e-08	7.08e-10	6.68668	12.1864	0.568138	FAM149B1	family with sequence similarity 149 member B1
229319_at	2.41e-08	7.08e-10	6.68667	12.1864	1.07987
226408_at	2.42e-08	7.1e-10	-6.68598	12.183	-1.37107	TEAD2	TEA domain transcription factor 2
220987_s_at	2.42e-08	7.11e-10	-6.68588	12.1825	-0.637592	NUAK2///AKIP1	NUAK family kinase 2///A-kinase interacting protein 1
244693_at	2.42e-08	7.13e-10	6.68519	12.1792	0.814027
1558906_a_at	2.44e-08	7.18e-10	6.6838	12.1724	0.73946	OSER1-AS1	OSER1 antisense RNA 1 (head to head)
221882_s_at	2.44e-08	7.2e-10	-6.68329	12.1699	-0.763568	TMEM8A	transmembrane protein 8A
226415_at	2.45e-08	7.23e-10	6.68251	12.1662	1.45369	VAT1L	vesicle amine transport 1 like
227566_at	2.45e-08	7.24e-10	6.68214	12.1644	1.02507	LOC102725271///NTM	neurotrimin-like///neurotrimin
225704_at	2.5e-08	7.39e-10	6.67814	12.145	0.767277	FBRSL1	fibrosin like 1
216652_s_at	2.51e-08	7.43e-10	-6.67706	12.1397	-0.653891	DR1	down-regulator of transcription 1
229818_at	2.52e-08	7.44e-10	6.67673	12.1382	1.7179	SVOP	SV2 related protein
203022_at	2.52e-08	7.45e-10	-6.6765	12.137	-0.859253	RNASEH2A	ribonuclease H2 subunit A
1552257_a_at	2.52e-08	7.47e-10	6.67583	12.1338	0.470367	TTLL12	tubulin tyrosine ligase like 12
218174_s_at	2.53e-08	7.49e-10	6.67551	12.1322	0.447242	TMEM254	transmembrane protein 254
202345_s_at	2.53e-08	7.51e-10	-6.67478	12.1287	-2.08998	FABP5	fatty acid binding protein 5
203632_s_at	2.54e-08	7.53e-10	6.6744	12.1269	0.804406	GPRC5B	G protein-coupled receptor class C group 5 member B
215285_s_at	2.54e-08	7.55e-10	-6.67392	12.1245	-0.632133	PHTF1	putative homeodomain transcription factor 1
227731_at	2.54e-08	7.55e-10	6.67376	12.1237	0.318841	CNBP	CCHC-type zinc finger nucleic acid binding protein
222783_s_at	2.56e-08	7.6e-10	6.67246	12.1174	1.97267	SMOC1	SPARC related modular calcium binding 1
215323_at	2.56e-08	7.6e-10	6.67235	12.1169	1.37861	LUZP2	leucine zipper protein 2
218817_at	2.58e-08	7.69e-10	-6.67004	12.1057	-0.723421	SPCS3	signal peptidase complex subunit 3
225872_at	2.58e-08	7.69e-10	-6.67004	12.1057	-0.827463	SLC35F5	solute carrier family 35 member F5
221563_at	2.59e-08	7.7e-10	-6.66974	12.1043	-0.763967	DUSP10	dual specificity phosphatase 10
208943_s_at	2.6e-08	7.75e-10	6.66862	12.0988	0.417901	SEC62	SEC62 homolog, preprotein translocation factor
228977_at	2.61e-08	7.78e-10	6.66789	12.0953	0.800392	LOC729680	uncharacterized LOC729680
201398_s_at	2.61e-08	7.79e-10	-6.66752	12.0935	-0.539926	TRAM1	translocation associated membrane protein 1
213175_s_at	2.62e-08	7.82e-10	-6.66667	12.0894	-0.733604	SNRPB	small nuclear ribonucleoprotein polypeptides B and B1
218242_s_at	2.63e-08	7.85e-10	6.66603	12.0863	0.398628	KMT5B	lysine methyltransferase 5B
230746_s_at	2.66e-08	7.95e-10	-6.66351	12.0741	-1.91974
204508_s_at	2.69e-08	8.04e-10	-6.66123	12.063	-2.13096	CA12	carbonic anhydrase 12
228531_at	2.69e-08	8.05e-10	-6.66107	12.0622	-1.11943	SAMD9	sterile alpha motif domain containing 9
202297_s_at	2.69e-08	8.05e-10	-6.66086	12.0612	-0.647465	RER1	retention in endoplasmic reticulum sorting receptor 1
209436_at	2.69e-08	8.06e-10	6.66068	12.0603	1.26232	SPON1	spondin 1
238047_at	2.69e-08	8.08e-10	6.66018	12.0579	2.09312	ARHGAP36	Rho GTPase activating protein 36
202338_at	2.71e-08	8.13e-10	-6.6589	12.0518	-0.918294	TK1	thymidine kinase 1
222834_s_at	2.72e-08	8.16e-10	-6.65835	12.0491	-0.874917	GNG12	G protein subunit gamma 12
205737_at	2.73e-08	8.19e-10	6.65752	12.0451	1.6274	KCNQ2	potassium voltage-gated channel subfamily Q member 2
224649_x_at	2.73e-08	8.21e-10	6.6571	12.043	0.714917	CCNY	cyclin Y
203427_at	2.73e-08	8.23e-10	6.65666	12.0409	0.683773	ASF1A	anti-silencing function 1A histone chaperone
223361_at	2.74e-08	8.25e-10	-6.65614	12.0384	-0.925359	ABRACL	ABRA C-terminal like
235164_at	2.77e-08	8.35e-10	6.65364	12.0262	0.67156	ZNF25	zinc finger protein 25
227038_at	2.78e-08	8.37e-10	-6.65317	12.024	-1.29394	SGMS2	sphingomyelin synthase 2
208963_x_at	2.78e-08	8.4e-10	6.6525	12.0208	1.05926	MIR1908///FADS1	microRNA 1908///fatty acid desaturase 1
206315_at	2.81e-08	8.47e-10	6.6507	12.012	2.11969	CRLF1	cytokine receptor like factor 1
221870_at	2.81e-08	8.49e-10	-6.6503	12.0101	-1.81598	EHD2	EH domain containing 2
219732_at	2.82e-08	8.53e-10	6.6493	12.0053	1.81654	PLPPR1	phospholipid phosphatase related 1
207606_s_at	2.83e-08	8.55e-10	6.64885	12.0031	0.659495	ARHGAP12	Rho GTPase activating protein 12
202250_s_at	2.84e-08	8.58e-10	6.64825	12.0002	0.515226	DCAF8	DDB1 and CUL4 associated factor 8
212618_at	2.84e-08	8.59e-10	6.64807	11.9993	1.32214	ZNF609	zinc finger protein 609
221703_at	2.85e-08	8.62e-10	-6.64732	11.9957	-1.36731	BRIP1	BRCA1 interacting protein C-terminal helicase 1
233002_at	2.85e-08	8.63e-10	6.64706	11.9944	2.34137	PPP4R4	protein phosphatase 4 regulatory subunit 4
205316_at	2.85e-08	8.63e-10	6.64701	11.9942	1.07629	SLC15A2	solute carrier family 15 member 2
228234_at	2.86e-08	8.68e-10	-6.64586	11.9886	-0.605615	TMED7-TICAM2///TICAM2	TMED7-TICAM2 readthrough///toll like receptor adaptor molecule 2
1556401_a_at	2.86e-08	8.7e-10	6.64555	11.9871	1.54012	LOC105378589	uncharacterized LOC105378589
201930_at	2.87e-08	8.72e-10	-6.64489	11.9839	-0.770767	MCM6	minichromosome maintenance complex component 6
207031_at	2.87e-08	8.73e-10	-6.64469	11.983	-1.18553	NKX3-2	NK3 homeobox 2
204201_s_at	2.88e-08	8.76e-10	-6.64412	11.9802	-0.700677	PTPN13	protein tyrosine phosphatase, non-receptor type 13
229390_at	2.88e-08	8.78e-10	-6.64366	11.978	-1.74423	FAM26F	family with sequence similarity 26 member F
219973_at	2.88e-08	8.78e-10	-6.64353	11.9774	-1.58314	ARSJ	arylsulfatase family member J
210835_s_at	2.88e-08	8.79e-10	6.6434	11.9767	0.589132	CTBP2	C-terminal binding protein 2
204363_at	2.93e-08	8.93e-10	-6.64024	11.9614	-1.2853	F3	coagulation factor III, tissue factor
223696_at	2.93e-08	8.93e-10	-6.64018	11.9611	-1.68704	ARSD	arylsulfatase D
209611_s_at	2.98e-08	9.09e-10	6.63673	11.9445	0.872027	SLC1A4	solute carrier family 1 member 4
228608_at	2.99e-08	9.15e-10	6.63544	11.9382	1.57544	NALCN	sodium leak channel, non-selective
213905_x_at	2.99e-08	9.15e-10	-6.63532	11.9376	-1.18616	BGN	biglycan
213217_at	3e-08	9.17e-10	6.63494	11.9358	1.08585	ADCY2	adenylate cyclase 2
224200_s_at	3.02e-08	9.24e-10	-6.63346	11.9286	-0.857541	RAD18	RAD18, E3 ubiquitin protein ligase
213339_at	3.02e-08	9.27e-10	-6.63285	11.9257	-1.29892	TP73-AS1	TP73 antisense RNA 1
242418_at	3.02e-08	9.27e-10	6.6327	11.925	1.03659	C2orf27A	chromosome 2 open reading frame 27A
234992_x_at	3.02e-08	9.27e-10	-6.6327	11.925	-1.47299	ECT2	epithelial cell transforming 2
229991_s_at	3.03e-08	9.29e-10	-6.63225	11.9228	-1.8838	SYTL4	synaptotagmin like 4
229233_at	3.05e-08	9.35e-10	6.63102	11.9169	1.83951	NRG3	neuregulin 3
236248_x_at	3.1e-08	9.52e-10	6.62747	11.8997	0.556996	TADA2B	transcriptional adaptor 2B
223560_s_at	3.1e-08	9.53e-10	-6.62719	11.8983	-0.343921	NDUFAF7	NADH:ubiquinone oxidoreductase complex assembly factor 7
209699_x_at	3.1e-08	9.54e-10	6.62693	11.8971	1.51595	LOC101930400///AKR1C2	aldo-keto reductase family 1 member C2-like///aldo-keto reductase family 1, member C2
205952_at	3.11e-08	9.56e-10	6.62666	11.8958	1.30366	KCNK3	potassium two pore domain channel subfamily K member 3
244008_at	3.11e-08	9.59e-10	6.626	11.8926	0.647144	PARP8	poly(ADP-ribose) polymerase family member 8
215388_s_at	3.12e-08	9.62e-10	-6.62532	11.8893	-1.38493	CFHR1///CFH	complement factor H related 1///complement factor H
202934_at	3.13e-08	9.66e-10	-6.62448	11.8852	-1.34602	HK2	hexokinase 2
223923_at	3.14e-08	9.67e-10	-6.62421	11.8839	-2.01494	C21orf62	chromosome 21 open reading frame 62
205166_at	3.14e-08	9.69e-10	-6.6238	11.8819	-0.903643	CAPN5	calpain 5
232803_at	3.15e-08	9.72e-10	6.62325	11.8793	0.737079
240433_x_at	3.15e-08	9.74e-10	6.62283	11.8773	1.96361	CADM2	cell adhesion molecule 2
225471_s_at	3.16e-08	9.75e-10	-6.62258	11.876	-0.757149	AKT2	AKT serine/threonine kinase 2
222365_at	3.2e-08	9.9e-10	6.61955	11.8614	1.14061	TBCEL	tubulin folding cofactor E like
215473_at	3.21e-08	9.92e-10	6.61914	11.8594	0.940053
203325_s_at	3.21e-08	9.93e-10	-6.61899	11.8587	-2.01965	COL5A1	collagen type V alpha 1 chain
229974_at	3.21e-08	9.95e-10	-6.61852	11.8565	-1.2914	EVC2	EvC ciliary complex subunit 2
1556888_at	3.22e-08	9.97e-10	6.61819	11.8549	1.22756
211934_x_at	3.22e-08	9.98e-10	-6.618	11.8539	-0.418955	GANAB	glucosidase II alpha subunit
34449_at	3.23e-08	1e-09	-6.61677	11.848	-0.686077	CASP2	caspase 2
228042_at	3.24e-08	1.01e-09	-6.61624	11.8454	-1.3768	ADPRH	ADP-ribosylarginine hydrolase
208747_s_at	3.26e-08	1.01e-09	-6.61512	11.8401	-1.58335	C1S	complement component 1, s subcomponent
203827_at	3.26e-08	1.01e-09	-6.61478	11.8384	-0.683614	WIPI1	WD repeat domain, phosphoinositide interacting 1
209618_at	3.27e-08	1.02e-09	6.6141	11.8351	1.08764	CTNND2	catenin delta 2
34221_at	3.3e-08	1.03e-09	-6.61202	11.8251	-0.370174	HMGXB3	HMG-box containing 3
243339_at	3.3e-08	1.03e-09	6.61193	11.8246	1.67811
210647_x_at	3.3e-08	1.03e-09	6.61182	11.8241	0.546453	PLA2G6	phospholipase A2 group VI
203156_at	3.31e-08	1.03e-09	6.61108	11.8205	0.6428	AKAP11	A-kinase anchoring protein 11
200599_s_at	3.34e-08	1.04e-09	-6.60934	11.8121	-0.47402	MIR3652///HSP90B1	microRNA 3652///heat shock protein 90 beta family member 1
202878_s_at	3.36e-08	1.05e-09	-6.60795	11.8054	-1.30225	CD93	CD93 molecule
207396_s_at	3.36e-08	1.05e-09	-6.6079	11.8052	-0.570479	ALG3	ALG3, alpha-1,3- mannosyltransferase
201420_s_at	3.43e-08	1.07e-09	-6.60332	11.7831	-0.681237	WDR77	WD repeat domain 77
210341_at	3.44e-08	1.08e-09	6.60285	11.7808	2.32155	MYT1	myelin transcription factor 1
206770_s_at	3.44e-08	1.08e-09	-6.60265	11.7798	-0.472544	SLC35A3	solute carrier family 35 member A3
209559_at	3.44e-08	1.08e-09	6.60253	11.7793	1.34475	HIP1R	huntingtin interacting protein 1 related
218799_at	3.46e-08	1.08e-09	-6.60134	11.7735	-0.502361	GPN2	GPN-loop GTPase 2
223020_at	3.46e-08	1.09e-09	-6.60112	11.7725	-0.419514	CLPTM1L	CLPTM1 like
228333_at	3.46e-08	1.09e-09	6.60104	11.7721	0.737753	ZEB2	zinc finger E-box binding homeobox 2
216264_s_at	3.47e-08	1.09e-09	-6.60034	11.7687	-0.951706	LAMB2	laminin subunit beta 2
230691_at	3.49e-08	1.09e-09	6.59938	11.7641	1.88098	STX1B	syntaxin 1B
239935_at	3.51e-08	1.1e-09	6.59803	11.7576	2.10988	MDGA2	MAM domain containing glycosylphosphatidylinositol anchor 2
204347_at	3.53e-08	1.11e-09	-6.59659	11.7506	-0.895401	LOC100507855///AK4	adenylate kinase 4, mitochondrial-like///adenylate kinase 4
200646_s_at	3.56e-08	1.12e-09	-6.59463	11.7412	-0.726523	NUCB1	nucleobindin 1
211519_s_at	3.57e-08	1.13e-09	-6.59388	11.7376	-0.579427	KIF2C	kinesin family member 2C
235960_at	3.58e-08	1.13e-09	6.59344	11.7355	0.618046	FXR1	FMR1 autosomal homolog 1
225075_at	3.59e-08	1.13e-09	-6.59298	11.7332	-0.518549	PDRG1	p53 and DNA damage regulated 1
227949_at	3.59e-08	1.13e-09	6.59263	11.7315	1.57406	PHACTR3	phosphatase and actin regulator 3
208546_x_at	3.59e-08	1.13e-09	-6.5924	11.7304	-1.65572	HIST1H2BH	histone cluster 1, H2bh
208689_s_at	3.6e-08	1.14e-09	-6.5918	11.7275	-0.666837	RPN2	ribophorin II
218586_at	3.6e-08	1.14e-09	-6.5917	11.7271	-0.416316	MRGBP	MRG/MORF4L binding protein
206785_s_at	3.6e-08	1.14e-09	6.59158	11.7265	2.85623	KLRC2///KLRC1	killer cell lectin like receptor C2///killer cell lectin like receptor C1
218832_x_at	3.64e-08	1.15e-09	6.58906	11.7143	1.16321	ARRB1	arrestin beta 1
237094_at	3.64e-08	1.15e-09	6.58894	11.7137	1.31099	FAM19A5	family with sequence similarity 19 member A5, C-C motif chemokine like
210976_s_at	3.65e-08	1.16e-09	6.58831	11.7107	0.564669	PFKM	phosphofructokinase, muscle
212621_at	3.66e-08	1.16e-09	-6.58778	11.7081	-0.783797	NEMP1	nuclear envelope integral membrane protein 1
225734_at	3.67e-08	1.16e-09	-6.58702	11.7045	-0.590432	FBXO22	F-box protein 22
232305_at	3.67e-08	1.17e-09	6.58688	11.7038	1.96986	HMGCLL1	3-hydroxymethyl-3-methylglutaryl-CoA lyase like 1
230262_at	3.69e-08	1.17e-09	6.58605	11.6998	1.52071	ST8SIA3	ST8 alpha-N-acetyl-neuraminide alpha-2,8-sialyltransferase 3
202130_at	3.71e-08	1.18e-09	-6.58471	11.6933	-0.413595	RIOK3	RIO kinase 3
227211_at	3.78e-08	1.2e-09	-6.58073	11.6742	-0.921651	PHF19	PHD finger protein 19
43511_s_at	3.8e-08	1.21e-09	6.57947	11.6681	1.04509	ARRB1	arrestin beta 1
204728_s_at	3.81e-08	1.21e-09	-6.57922	11.6669	-0.593836	WDHD1	WD repeat and HMG-box DNA binding protein 1
232406_at	3.81e-08	1.21e-09	-6.57905	11.6661	-0.893565	LOC105372526	uncharacterized LOC105372526
234672_s_at	3.81e-08	1.21e-09	-6.579	11.6659	-0.607179	NDC1	NDC1 transmembrane nucleoporin
200853_at	3.81e-08	1.21e-09	-6.57885	11.6651	-0.729177	H2AFZ	H2A histone family member Z
224468_s_at	3.81e-08	1.21e-09	-6.57871	11.6645	-1.34434	SNORD88C///C19orf48	small nucleolar RNA, C/D box 88C///chromosome 19 open reading frame 48
229648_at	3.82e-08	1.22e-09	6.57773	11.6597	0.827366	ARHGAP32	Rho GTPase activating protein 32
213920_at	3.83e-08	1.22e-09	6.57746	11.6585	2.21516	CUX2	cut like homeobox 2
225673_at	3.83e-08	1.22e-09	-6.57692	11.6558	-0.907502	MYADM	myeloid associated differentiation marker
244218_at	3.86e-08	1.23e-09	6.57553	11.6492	1.19134
221589_s_at	3.86e-08	1.23e-09	6.57524	11.6477	0.761882	ALDH6A1	aldehyde dehydrogenase 6 family member A1
202619_s_at	3.87e-08	1.24e-09	-6.5746	11.6447	-1.16427	PLOD2	procollagen-lysine,2-oxoglutarate 5-dioxygenase 2
223024_at	3.89e-08	1.25e-09	-6.5733	11.6384	-0.367817	AP1M1	adaptor related protein complex 1 mu 1 subunit
204881_s_at	3.9e-08	1.25e-09	-6.57314	11.6376	-0.842322	UGCG	UDP-glucose ceramide glucosyltransferase
209941_at	3.9e-08	1.25e-09	-6.57265	11.6353	-0.619296	RIPK1	receptor interacting serine/threonine kinase 1
202094_at	3.92e-08	1.26e-09	-6.57165	11.6305	-1.22785	BIRC5	baculoviral IAP repeat containing 5
1561394_s_at	3.92e-08	1.26e-09	6.57152	11.6299	1.66741	KIAA1755	KIAA1755
211976_at	3.93e-08	1.26e-09	6.5707	11.6259	0.521719	NUDT3	nudix hydrolase 3
226032_at	3.96e-08	1.27e-09	-6.56943	11.6198	-0.629601	CASP2	caspase 2
226299_at	3.97e-08	1.28e-09	-6.56867	11.6161	-0.962517	PKN3	protein kinase N3
218507_at	4e-08	1.28e-09	-6.56722	11.6091	-1.23019	HILPDA	hypoxia inducible lipid droplet associated
223315_at	4e-08	1.29e-09	6.56699	11.6081	1.26702	NTN4	netrin 4
227810_at	4e-08	1.29e-09	-6.56688	11.6075	-0.544437	ZNF558	zinc finger protein 558
204260_at	4e-08	1.29e-09	6.56678	11.6071	1.64436	CHGB	chromogranin B
210926_at	4e-08	1.29e-09	-6.56661	11.6062	-0.442794	POTEKP	POTE ankyrin domain family member K, pseudogene
225867_at	4e-08	1.29e-09	-6.56624	11.6044	-1.00239	VASN	vasorin
1562403_a_at	4e-08	1.29e-09	6.5662	11.6043	1.46116	SLC8A3	solute carrier family 8 member A3
216247_at	4.01e-08	1.3e-09	6.56542	11.6005	0.703076	SNORD54///RPS20	small nucleolar RNA, C/D box 54///ribosomal protein S20
243271_at	4.01e-08	1.3e-09	-6.56537	11.6003	-1.01656
227845_s_at	4.01e-08	1.3e-09	6.56526	11.5997	1.66696	SHD	Src homology 2 domain containing transforming protein D
202522_at	4.01e-08	1.3e-09	6.56518	11.5993	0.386535	PITPNB	phosphatidylinositol transfer protein beta
229463_at	4.02e-08	1.3e-09	6.56494	11.5982	1.84862	NTRK2	neurotrophic receptor tyrosine kinase 2
244726_at	4.03e-08	1.3e-09	6.56434	11.5953	0.722186
221664_s_at	4.04e-08	1.31e-09	-6.56355	11.5915	-0.675849	F11R	F11 receptor
243242_at	4.04e-08	1.31e-09	6.56331	11.5903	1.73169
212503_s_at	4.05e-08	1.31e-09	6.56301	11.5889	0.593506	DIP2C	disco interacting protein 2 homolog C
206037_at	4.07e-08	1.32e-09	6.56154	11.5818	0.487824	KYAT1	kynurenine aminotransferase 1
212488_at	4.07e-08	1.32e-09	-6.56153	11.5818	-1.44334	COL5A1	collagen type V alpha 1 chain
209006_s_at	4.08e-08	1.32e-09	-6.56113	11.5798	-0.756705	RSRP1	arginine and serine rich protein 1
218140_x_at	4.08e-08	1.32e-09	-6.56108	11.5796	-0.419009	SRPRB	SRP receptor beta subunit
214071_at	4.08e-08	1.33e-09	6.56069	11.5777	2.19551	GNAL	G protein subunit alpha L
210776_x_at	4.1e-08	1.33e-09	-6.5596	11.5725	-1.15701	TCF3	transcription factor 3
224511_s_at	4.1e-08	1.34e-09	-6.55951	11.5721	-0.615903	TXNDC17	thioredoxin domain containing 17
228006_at	4.14e-08	1.35e-09	6.5574	11.5619	0.577884	PTEN	phosphatase and tensin homolog
212558_at	4.15e-08	1.35e-09	-6.55697	11.5598	-1.06417	SPRY1	sprouty RTK signaling antagonist 1
216840_s_at	4.16e-08	1.36e-09	-6.55651	11.5577	-1.30967	LAMA2	laminin subunit alpha 2
205156_s_at	4.16e-08	1.36e-09	6.55627	11.5565	0.915375	ASIC1	acid sensing ion channel subunit 1
235635_at	4.16e-08	1.36e-09	6.5561	11.5557	0.781145	ARHGAP5	Rho GTPase activating protein 5
222820_at	4.16e-08	1.36e-09	6.55602	11.5553	0.70214	TNRC6C	trinucleotide repeat containing 6C
227984_at	4.18e-08	1.37e-09	6.55471	11.549	1.65753	LMF1	lipase maturation factor 1
239787_at	4.21e-08	1.38e-09	6.55305	11.541	1.56049	KCTD4	potassium channel tetramerization domain containing 4
244071_at	4.21e-08	1.38e-09	6.553	11.5408	0.846405	FBLL1	fibrillarin-like 1
213693_s_at	4.22e-08	1.38e-09	-6.55252	11.5385	-1.77421	MUC1	mucin 1, cell surface associated
201161_s_at	4.22e-08	1.38e-09	-6.55227	11.5372	-1.79145	YBX3	Y-box binding protein 3
230112_at	4.24e-08	1.39e-09	6.55124	11.5323	1.76113	MARCH4	membrane associated ring-CH-type finger 4
213739_at	4.24e-08	1.39e-09	6.55121	11.5322	0.712092	LOC103344931	uncharacterized LOC103344931
202655_at	4.24e-08	1.39e-09	-6.55117	11.532	-0.563481	MANF	mesencephalic astrocyte derived neurotrophic factor
233306_at	4.24e-08	1.39e-09	6.5509	11.5307	1.38445
235360_at	4.25e-08	1.39e-09	6.55071	11.5297	0.68879	PLEKHM3	pleckstrin homology domain containing M3
228253_at	4.25e-08	1.4e-09	-6.55018	11.5272	-0.714376	LOXL3	lysyl oxidase like 3
228050_at	4.26e-08	1.4e-09	-6.54993	11.526	-0.629153	UTP15	UTP15, small subunit processome component
204754_at	4.28e-08	1.41e-09	6.54867	11.52	1.58039	HLF	HLF, PAR bZIP transcription factor
216321_s_at	4.28e-08	1.41e-09	6.54852	11.5192	0.3782	NR3C1	nuclear receptor subfamily 3 group C member 1
224606_at	4.32e-08	1.42e-09	-6.54684	11.5111	-0.87535	KLF6	Kruppel like factor 6
213097_s_at	4.34e-08	1.43e-09	-6.54584	11.5063	-0.687111	DNAJC2	DnaJ heat shock protein family (Hsp40) member C2
204352_at	4.34e-08	1.43e-09	-6.54564	11.5054	-1.13193	TRAF5	TNF receptor associated factor 5
210916_s_at	4.34e-08	1.43e-09	-6.54541	11.5043	-1.70498	CD44	CD44 molecule (Indian blood group)
210423_s_at	4.39e-08	1.45e-09	-6.5432	11.4937	-0.879583	SLC11A1	solute carrier family 11 member 1
1554132_a_at	4.44e-08	1.47e-09	6.54048	11.4806	0.880707	CCSER2	coiled-coil serine rich protein 2
205167_s_at	4.45e-08	1.47e-09	-6.54016	11.4791	-1.3973	CDC25C	cell division cycle 25C
224393_s_at	4.45e-08	1.47e-09	6.54007	11.4786	1.61044	CECR6	cat eye syndrome chromosome region, candidate 6
212014_x_at	4.48e-08	1.48e-09	-6.53854	11.4713	-1.58015	CD44	CD44 molecule (Indian blood group)
221489_s_at	4.5e-08	1.49e-09	-6.53731	11.4654	-1.1874	SPRY4	sprouty RTK signaling antagonist 4
1552689_at	4.5e-08	1.49e-09	6.53715	11.4646	1.53431	CASKIN1	CASK interacting protein 1
209875_s_at	4.56e-08	1.51e-09	-6.53456	11.4522	-1.08151	SPP1	secreted phosphoprotein 1
201959_s_at	4.57e-08	1.52e-09	6.53397	11.4494	0.716097	MYCBP2	MYC binding protein 2, E3 ubiquitin protein ligase
218306_s_at	4.57e-08	1.52e-09	6.5337	11.4481	0.687456	HERC1	HECT and RLD domain containing E3 ubiquitin protein ligase family member 1
228218_at	4.59e-08	1.53e-09	6.53271	11.4433	0.958264	LSAMP	limbic system-associated membrane protein
204533_at	4.61e-08	1.53e-09	-6.53194	11.4396	-1.08275	CXCL10	C-X-C motif chemokine ligand 10
218248_at	4.63e-08	1.54e-09	-6.53079	11.4341	-0.789369	FAM111A	family with sequence similarity 111 member A
217452_s_at	4.66e-08	1.55e-09	6.52955	11.4282	1.73644	B3GALT2	beta-1,3-galactosyltransferase 2
201558_at	4.67e-08	1.55e-09	-6.52907	11.4259	-0.458481	RAE1	ribonucleic acid export 1
1555268_a_at	4.67e-08	1.55e-09	6.52889	11.425	0.684798	GRID1	glutamate ionotropic receptor delta type subunit 1
231619_at	4.68e-08	1.56e-09	6.52823	11.4218	1.53358
217867_x_at	4.69e-08	1.56e-09	-6.52779	11.4197	-1.07392	BACE2	beta-site APP-cleaving enzyme 2
236575_at	4.69e-08	1.56e-09	6.52774	11.4195	1.01114	ARHGEF26-AS1	ARHGEF26 antisense RNA 1
209117_at	4.73e-08	1.58e-09	6.52564	11.4094	0.633874	WBP2	WW domain binding protein 2
229886_at	4.74e-08	1.58e-09	-6.52521	11.4073	-0.880152	C5orf34	chromosome 5 open reading frame 34
221276_s_at	4.76e-08	1.59e-09	-6.52438	11.4033	-0.850995	SYNC	syncoilin, intermediate filament protein
243843_at	4.79e-08	1.6e-09	6.52291	11.3963	0.587057	N4BP2L1	NEDD4 binding protein 2 like 1
202884_s_at	4.8e-08	1.6e-09	-6.52255	11.3946	-0.488963	PPP2R1B	protein phosphatase 2 scaffold subunit Abeta
205158_at	4.8e-08	1.6e-09	-6.52241	11.3939	-1.22719	RNASE4	ribonuclease A family member 4
221253_s_at	4.8e-08	1.61e-09	-6.52197	11.3918	-0.609065	BLOC1S5-TXNDC5///TXNDC5	BLOC1S5-TXNDC5 readthrough (NMD candidate)///thioredoxin domain containing 5
230783_at	4.8e-08	1.61e-09	6.52197	11.3918	1.19394	LOC283713///OTUD7A	uncharacterized LOC283713///OTU deubiquitinase 7A
220648_at	4.8e-08	1.61e-09	6.52185	11.3912	1.63986	ADARB2	adenosine deaminase, RNA specific B2 (inactive)
217691_x_at	4.81e-08	1.61e-09	-6.52147	11.3894	-0.758154	MIR6787///SLC16A3	microRNA 6787///solute carrier family 16 member 3
212343_at	4.82e-08	1.62e-09	6.52095	11.3869	0.48549	YIPF6	Yip1 domain family member 6
223496_s_at	4.84e-08	1.62e-09	-6.52016	11.3831	-1.53338	CCDC8	coiled-coil domain containing 8
214046_at	4.84e-08	1.62e-09	6.51999	11.3823	2.02102	FUT9	fucosyltransferase 9
243483_at	4.84e-08	1.63e-09	-6.51969	11.3809	-1.75178	TRPM8	transient receptor potential cation channel subfamily M member 8
228093_at	4.85e-08	1.63e-09	-6.51941	11.3795	-0.697786	ZNF599	zinc finger protein 599
202475_at	4.86e-08	1.63e-09	-6.51869	11.3761	-0.614732	TMEM147	transmembrane protein 147
228502_at	4.87e-08	1.64e-09	6.51823	11.3738	1.52813	RPS6KA6	ribosomal protein S6 kinase A6
203847_s_at	4.88e-08	1.64e-09	-6.51773	11.3714	-0.402218	AKAP8	A-kinase anchoring protein 8
205645_at	4.9e-08	1.65e-09	6.51656	11.3659	1.39927	REPS2	RALBP1 associated Eps domain containing 2
1558692_at	4.92e-08	1.66e-09	-6.51559	11.3612	-1.19772	GLMP	glycosylated lysosomal membrane protein
212414_s_at	4.96e-08	1.67e-09	-6.51412	11.3542	-1.12232	GLYR1///SEPT6	glyoxylate reductase 1 homolog///septin 6
212922_s_at	4.97e-08	1.68e-09	-6.51371	11.3522	-0.951452	SMYD2	SET and MYND domain containing 2
229498_at	4.99e-08	1.68e-09	-6.51268	11.3473	-0.986767	MBNL3	muscleblind like splicing regulator 3
204256_at	5.01e-08	1.69e-09	-6.51172	11.3427	-0.77415	ELOVL6	ELOVL fatty acid elongase 6
213220_at	5.04e-08	1.7e-09	6.51054	11.337	0.490255	BBIP1	BBSome interacting protein 1
209496_at	5.05e-08	1.71e-09	-6.51006	11.3347	-1.89712	RARRES2	retinoic acid receptor responder 2
213416_at	5.07e-08	1.71e-09	-6.50909	11.33	-1.31932	ITGA4	integrin subunit alpha 4
235494_at	5.07e-08	1.72e-09	6.50871	11.3282	1.13293	LSAMP	limbic system-associated membrane protein
200899_s_at	5.11e-08	1.73e-09	6.507	11.32	0.620636	MGEA5	meningioma expressed antigen 5 (hyaluronidase)
223551_at	5.13e-08	1.74e-09	-6.50628	11.3166	-1.59931	PKIB	protein kinase (cAMP-dependent, catalytic) inhibitor beta
205909_at	5.14e-08	1.74e-09	-6.50559	11.3133	-0.75213	POLE2	DNA polymerase epsilon 2, accessory subunit
218589_at	5.22e-08	1.77e-09	-6.50239	11.2979	-0.959813	LPAR6	lysophosphatidic acid receptor 6
208065_at	5.23e-08	1.78e-09	6.50202	11.2962	1.84175	ST8SIA3	ST8 alpha-N-acetyl-neuraminide alpha-2,8-sialyltransferase 3
230821_at	5.23e-08	1.78e-09	6.50186	11.2954	0.473779	ZNF148	zinc finger protein 148
219025_at	5.25e-08	1.78e-09	-6.50102	11.2914	-0.881731	CD248	CD248 molecule
238492_at	5.3e-08	1.8e-09	6.49912	11.2823	0.733464
201643_x_at	5.3e-08	1.8e-09	6.49896	11.2815	0.372437	KDM3B	lysine demethylase 3B
230932_at	5.33e-08	1.81e-09	6.49759	11.275	1.33411	RNF130	ring finger protein 130
202856_s_at	5.33e-08	1.82e-09	-6.49751	11.2746	-1.13362	MIR6787///SLC16A3	microRNA 6787///solute carrier family 16 member 3
212807_s_at	5.33e-08	1.82e-09	-6.49734	11.2737	-0.567591	SORT1	sortilin 1
214933_at	5.35e-08	1.83e-09	6.49646	11.2696	1.18511	LOC100507353///CACNA1A	uncharacterized LOC100507353///calcium voltage-gated channel subunit alpha1 A
210222_s_at	5.36e-08	1.83e-09	6.4962	11.2683	1.63488	RTN1	reticulon 1
219502_at	5.36e-08	1.83e-09	-6.49615	11.268	-0.875167	NEIL3	nei like DNA glycosylase 3
230320_at	5.36e-08	1.83e-09	6.49598	11.2672	0.545795	TBRG1	transforming growth factor beta regulator 1
202506_at	5.37e-08	1.83e-09	-6.4955	11.265	-0.583694	SSFA2	sperm specific antigen 2
206095_s_at	5.4e-08	1.85e-09	-6.49421	11.2588	-0.560328	SRSF10	serine and arginine rich splicing factor 10
208616_s_at	5.41e-08	1.85e-09	-6.49383	11.2569	-0.501347	PTP4A2	protein tyrosine phosphatase type IVA, member 2
218924_s_at	5.41e-08	1.85e-09	-6.49355	11.2556	-0.92321	CTBS	chitobiase
202291_s_at	5.42e-08	1.86e-09	-6.49315	11.2537	-1.91241	MGP	matrix Gla protein
204318_s_at	5.47e-08	1.87e-09	-6.49106	11.2437	-1.07308	GTSE1	G2 and S-phase expressed 1
226487_at	5.51e-08	1.89e-09	6.48945	11.236	1.26371	FAM222A	family with sequence similarity 222 member A
205751_at	5.51e-08	1.89e-09	6.48941	11.2358	2.26845	SH3GL2	SH3 domain containing GRB2 like 2, endophilin A1
207439_s_at	5.54e-08	1.9e-09	-6.48825	11.2302	-0.456251	SLC35A2	solute carrier family 35 member A2
230577_at	5.54e-08	1.9e-09	6.48822	11.2301	1.72802	LINC00844	long intergenic non-protein coding RNA 844
201542_at	5.56e-08	1.91e-09	6.48738	11.2261	0.406248	SAR1A	secretion associated Ras related GTPase 1A
229278_at	5.57e-08	1.91e-09	6.48689	11.2238	1.50685	USP51	ubiquitin specific peptidase 51
228273_at	5.58e-08	1.92e-09	-6.48634	11.2211	-1.16922	PRR11	proline rich 11
209027_s_at	5.61e-08	1.93e-09	6.48508	11.2151	0.527727	ABI1	abl interactor 1
242783_at	5.64e-08	1.94e-09	6.48386	11.2093	0.650466
240593_x_at	5.68e-08	1.96e-09	-6.48227	11.2016	-0.863511
218842_at	5.71e-08	1.97e-09	-6.4812	11.1965	-0.5436	RPAP3	RNA polymerase II associated protein 3
212021_s_at	5.77e-08	1.99e-09	-6.47911	11.1866	-0.743694	MKI67	marker of proliferation Ki-67
206578_at	5.81e-08	2.01e-09	-6.47742	11.1785	-1.63177	NKX2-5	NK2 homeobox 5
223398_at	5.83e-08	2.01e-09	-6.47679	11.1755	-1.10387	CARD19	caspase recruitment domain family member 19
225009_at	5.91e-08	2.04e-09	6.4738	11.1612	0.792539	CMTM4	CKLF like MARVEL transmembrane domain containing 4
216269_s_at	5.91e-08	2.04e-09	-6.47372	11.1608	-0.83223	ELN	elastin
223452_s_at	5.91e-08	2.04e-09	-6.47358	11.1601	-1.00589	ATL3	atlastin GTPase 3
1053_at	5.91e-08	2.04e-09	-6.47356	11.16	-0.607197	RFC2	replication factor C subunit 2
202669_s_at	5.93e-08	2.05e-09	-6.47279	11.1564	-1.1411	EFNB2	ephrin B2
201325_s_at	5.98e-08	2.07e-09	-6.47084	11.147	-1.3907	EMP1	epithelial membrane protein 1
229323_at	5.99e-08	2.07e-09	6.47062	11.146	0.589274	LINC00959	long intergenic non-protein coding RNA 959
207231_at	6.03e-08	2.09e-09	6.46915	11.139	0.736546	DZIP3	DAZ interacting zinc finger protein 3
242206_at	6.07e-08	2.11e-09	6.46754	11.1312	2.13915
229590_at	6.07e-08	2.11e-09	6.46732	11.1302	0.57192	SNORD68///RPL13	small nucleolar RNA, C/D box 68///ribosomal protein L13
229725_at	6.13e-08	2.13e-09	6.46539	11.121	1.49324	ACSL6	acyl-CoA synthetase long-chain family member 6
237382_at	6.13e-08	2.13e-09	6.46529	11.1205	1.29835	COLGALT2	collagen beta(1-O)galactosyltransferase 2
1562276_at	6.13e-08	2.13e-09	6.465	11.1191	0.988158
218573_at	6.14e-08	2.13e-09	6.46479	11.1181	0.834895	MAGEH1	MAGE family member H1
1563721_at	6.14e-08	2.14e-09	6.46453	11.1169	1.70677
223179_at	6.15e-08	2.14e-09	6.46421	11.1154	0.646982	YPEL3	yippee like 3
207819_s_at	6.16e-08	2.15e-09	-6.46372	11.113	-1.5769	ABCB4	ATP binding cassette subfamily B member 4
219440_at	6.16e-08	2.15e-09	6.46371	11.113	0.911122	RAI2	retinoic acid induced 2
209839_at	6.2e-08	2.16e-09	6.46219	11.1057	1.4709	DNM3	dynamin 3
230942_at	6.2e-08	2.16e-09	6.46204	11.105	1.41132	CMTM5	CKLF like MARVEL transmembrane domain containing 5
228291_s_at	6.26e-08	2.19e-09	6.45998	11.0951	0.665648	KIZ	kizuna centrosomal protein
218550_s_at	6.3e-08	2.2e-09	6.4585	11.0881	0.831792	LRRC20	leucine rich repeat containing 20
230261_at	6.35e-08	2.22e-09	-6.45706	11.0812	-1.01188	ST8SIA4	ST8 alpha-N-acetyl-neuraminide alpha-2,8-sialyltransferase 4
214444_s_at	6.36e-08	2.22e-09	-6.45652	11.0786	-0.902551	PVR	poliovirus receptor
228503_at	6.38e-08	2.23e-09	6.45587	11.0755	1.23159	RPS6KA6	ribosomal protein S6 kinase A6
225930_at	6.41e-08	2.24e-09	6.45483	11.0706	0.702424	NKIRAS1	NFKB inhibitor interacting Ras like 1
227934_at	6.44e-08	2.26e-09	6.45359	11.0647	0.588289	KPNA5	karyopherin subunit alpha 5
227391_x_at	6.52e-08	2.29e-09	-6.45094	11.052	-0.995909	LRRFIP1	LRR binding FLII interacting protein 1
212326_at	6.52e-08	2.29e-09	6.4509	11.0518	0.684549	VPS13D	vacuolar protein sorting 13 homolog D
217795_s_at	6.53e-08	2.29e-09	-6.45055	11.0502	-0.442345	TMEM43	transmembrane protein 43
222912_at	6.56e-08	2.3e-09	6.44938	11.0446	0.827083	ARRB1	arrestin beta 1
238310_at	6.58e-08	2.31e-09	-6.44888	11.0422	-1.12105
210950_s_at	6.59e-08	2.31e-09	6.44849	11.0403	0.647188	FDFT1	farnesyl-diphosphate farnesyltransferase 1
1553764_a_at	6.61e-08	2.32e-09	-6.44764	11.0363	-0.946476	AJUBA	ajuba LIM protein
240453_at	6.61e-08	2.33e-09	-6.44741	11.0352	-1.2874	CFAP61	cilia and flagella associated protein 61
221739_at	6.67e-08	2.35e-09	-6.4455	11.026	-0.581202	MYDGF	myeloid derived growth factor
219017_at	6.71e-08	2.36e-09	-6.44433	11.0205	-0.63355	ETNK1	ethanolamine kinase 1
205266_at	6.73e-08	2.37e-09	-6.44356	11.0168	-1.6197	LIF	leukemia inhibitory factor
209504_s_at	6.74e-08	2.38e-09	6.44307	11.0145	1.15678	PLEKHB1	pleckstrin homology domain containing B1
235119_at	6.74e-08	2.38e-09	6.44304	11.0143	0.900325	TAF3	TATA-box binding protein associated factor 3
210006_at	6.75e-08	2.38e-09	6.44259	11.0122	0.594616	ABHD14A///ACY1	abhydrolase domain containing 14A///aminoacylase 1
204858_s_at	6.77e-08	2.39e-09	-6.44191	11.0089	-0.955203	TYMP	thymidine phosphorylase
1556047_s_at	6.77e-08	2.39e-09	6.44177	11.0083	1.26855	MAGEE1	MAGE family member E1
233878_s_at	6.79e-08	2.4e-09	-6.44108	11.005	-0.668777	XRN2	5'-3' exoribonuclease 2
222206_s_at	6.82e-08	2.41e-09	-6.44011	11.0004	-1.10155	NCLN	nicalin
1569041_at	6.87e-08	2.43e-09	6.4386	10.9932	0.672114
205651_x_at	6.89e-08	2.44e-09	6.43783	10.9895	1.45662	RAPGEF4	Rap guanine nucleotide exchange factor 4
202276_at	6.92e-08	2.45e-09	-6.43688	10.985	-0.655081	SHFM1	split hand/foot malformation (ectrodactyly) type 1
201937_s_at	6.92e-08	2.45e-09	-6.43683	10.9847	-0.547336	DNPEP	aspartyl aminopeptidase
224130_s_at	6.98e-08	2.47e-09	-6.43488	10.9754	-0.461135	SRA1	steroid receptor RNA activator 1
221782_at	7.02e-08	2.49e-09	-6.43351	10.9689	-0.572343	DNAJC10	DnaJ heat shock protein family (Hsp40) member C10
203389_at	7.03e-08	2.49e-09	6.43319	10.9674	0.890509	KIF3C	kinesin family member 3C
220188_at	7.06e-08	2.5e-09	6.43236	10.9634	1.41865	JPH3	junctophilin 3
201871_s_at	7.06e-08	2.51e-09	6.43209	10.9622	0.434065	UBXN1	UBX domain protein 1
222020_s_at	7.06e-08	2.51e-09	6.43184	10.961	1.18691	LOC102725271///NTM	neurotrimin-like///neurotrimin
201422_at	7.06e-08	2.51e-09	-6.43184	10.961	-1.53688	IFI30///PIK3R2	IFI30, lysosomal thiol reductase///phosphoinositide-3-kinase regulatory subunit 2
203324_s_at	7.07e-08	2.51e-09	-6.43158	10.9597	-1.59248	CAV2	caveolin 2
238608_at	7.11e-08	2.53e-09	-6.43023	10.9533	-1.30884
202111_at	7.15e-08	2.55e-09	-6.42907	10.9478	-1.37679	SLC4A2	solute carrier family 4 member 2
208374_s_at	7.15e-08	2.55e-09	-6.42897	10.9473	-0.498014	CAPZA1	capping actin protein of muscle Z-line alpha subunit 1
210559_s_at	7.15e-08	2.55e-09	-6.42874	10.9462	-1.44391	CDK1	cyclin dependent kinase 1
201318_s_at	7.24e-08	2.58e-09	-6.42626	10.9344	-0.718924	MYL12B///MYL12A	myosin light chain 12B///myosin light chain 12A
201330_at	7.24e-08	2.58e-09	-6.42615	10.9339	-0.540036	RARS	arginyl-tRNA synthetase
227132_at	7.28e-08	2.6e-09	6.42487	10.9278	0.623886	ZNF706	zinc finger protein 706
213034_at	7.29e-08	2.6e-09	6.4245	10.926	0.635083	SIK3	SIK family kinase 3
204100_at	7.34e-08	2.62e-09	6.42299	10.9188	1.56956	THRA	thyroid hormone receptor, alpha
201262_s_at	7.38e-08	2.64e-09	-6.4219	10.9136	-1.93047	BGN	biglycan
225869_s_at	7.4e-08	2.64e-09	-6.42129	10.9107	-1.7301	UNC93B1	unc-93 homolog B1 (C, elegans)
214318_s_at	7.47e-08	2.67e-09	6.4192	10.9007	0.646771	FRY	FRY microtubule binding protein
225195_at	7.48e-08	2.68e-09	-6.4187	10.8984	-0.602867	DPH3	diphthamide biosynthesis 3
1553139_s_at	7.49e-08	2.68e-09	-6.41829	10.8964	-0.594272	PLXNA3	plexin A3
234969_s_at	7.5e-08	2.69e-09	6.41811	10.8956	0.561869	EPC1	enhancer of polycomb homolog 1
203037_s_at	7.51e-08	2.69e-09	6.41773	10.8938	0.76085	MTSS1	metastasis suppressor 1
212928_at	7.51e-08	2.69e-09	6.41765	10.8934	0.641734	TSPYL4	TSPY like 4
216526_x_at	7.53e-08	2.7e-09	-6.41698	10.8902	-0.690315	HLA-C	major histocompatibility complex, class I, C
228230_at	7.54e-08	2.71e-09	-6.41657	10.8883	-1.05294	HELZ2	helicase with zinc finger 2
229699_at	7.55e-08	2.71e-09	6.41623	10.8866	0.3827	LOC100129550	uncharacterized LOC100129550
203417_at	7.56e-08	2.72e-09	-6.41581	10.8846	-1.46071	MFAP2	microfibrillar associated protein 2
211833_s_at	7.57e-08	2.72e-09	-6.41529	10.8822	-1.09945	BAX	BCL2 associated X, apoptosis regulator
204315_s_at	7.58e-08	2.73e-09	-6.41502	10.8809	-1.48846	GTSE1	G2 and S-phase expressed 1
242263_at	7.58e-08	2.73e-09	-6.41464	10.8791	-0.587882	TMED5	transmembrane p24 trafficking protein 5
1555831_s_at	7.58e-08	2.73e-09	-6.41463	10.879	-0.432898	LRRC41	leucine rich repeat containing 41
207667_s_at	7.58e-08	2.73e-09	-6.41462	10.8789	-0.62325	LOC100996792///MAP2K3	dual specificity mitogen-activated protein kinase kinase 3///mitogen-activated protein kinase kinase 3
41037_at	7.59e-08	2.74e-09	-6.4142	10.877	-1.46345	TEAD4	TEA domain transcription factor 4
225504_at	7.59e-08	2.74e-09	6.41419	10.8769	0.361521	HMBOX1	homeobox containing 1
1552752_a_at	7.63e-08	2.75e-09	6.41313	10.8719	1.01276	CADM2	cell adhesion molecule 2
201367_s_at	7.63e-08	2.76e-09	-6.41285	10.8705	-1.11426	ZFP36L2	ZFP36 ring finger protein like 2
229883_at	7.67e-08	2.77e-09	6.41191	10.8661	0.516393	GRIN2D	glutamate ionotropic receptor NMDA type subunit 2D
209970_x_at	7.67e-08	2.77e-09	-6.41178	10.8654	-0.990265	CASP1	caspase 1
219547_at	7.68e-08	2.78e-09	6.41122	10.8628	0.405322	COX15	COX15, cytochrome c oxidase assembly homolog
225979_at	7.69e-08	2.78e-09	-6.41102	10.8618	-1.49046	PLEKHG2	pleckstrin homology and RhoGEF domain containing G2
233220_at	7.69e-08	2.78e-09	6.411	10.8617	1.38544	GRIN3A	glutamate ionotropic receptor NMDA type subunit 3A
203066_at	7.7e-08	2.79e-09	6.4105	10.8594	0.766931	CHST15	carbohydrate (N-acetylgalactosamine 4-sulfate 6-O) sulfotransferase 15
221732_at	7.7e-08	2.79e-09	-6.41046	10.8592	-1.10495	CANT1	calcium activated nucleotidase 1
219758_at	7.71e-08	2.8e-09	-6.40996	10.8568	-0.875786	TTC26	tetratricopeptide repeat domain 26
203724_s_at	7.76e-08	2.82e-09	6.40856	10.8501	0.972422	RUFY3	RUN and FYVE domain containing 3
229201_at	7.76e-08	2.82e-09	6.4085	10.8498	1.76311	PAK3	p21 (RAC1) activated kinase 3
200831_s_at	7.77e-08	2.82e-09	6.40819	10.8484	0.933589	SCD	stearoyl-CoA desaturase
202760_s_at	7.78e-08	2.83e-09	-6.40784	10.8467	-0.937739	PALM2-AKAP2///AKAP2	PALM2-AKAP2 readthrough///A-kinase anchoring protein 2
211471_s_at	7.78e-08	2.83e-09	-6.40773	10.8462	-0.600956	RAB36	RAB36, member RAS oncogene family
215253_s_at	7.78e-08	2.83e-09	-6.4076	10.8456	-0.877477	RCAN1	regulator of calcineurin 1
221508_at	7.81e-08	2.84e-09	6.40674	10.8415	0.339252	TAOK3	TAO kinase 3
200969_at	7.83e-08	2.85e-09	6.40613	10.8386	0.418409	SERP1	stress-associated endoplasmic reticulum protein 1
230763_at	7.87e-08	2.87e-09	-6.40494	10.8329	-1.27361	SPATA17	spermatogenesis associated 17
206137_at	7.88e-08	2.87e-09	6.4045	10.8308	1.37291	RIMS2	regulating synaptic membrane exocytosis 2
229744_at	7.89e-08	2.88e-09	-6.40419	10.8294	-0.604488	SSFA2	sperm specific antigen 2
219544_at	7.9e-08	2.88e-09	-6.40379	10.8275	-0.529259	BORA	bora, aurora kinase A activator
230782_at	7.9e-08	2.88e-09	6.40374	10.8272	0.881024	SORD	sorbitol dehydrogenase
240655_at	7.9e-08	2.89e-09	6.40354	10.8263	1.07653
231980_at	7.9e-08	2.89e-09	6.40339	10.8256	1.94078	DOK6	docking protein 6
212586_at	7.9e-08	2.89e-09	-6.40333	10.8253	-0.636001	CAST	calpastatin
206874_s_at	7.95e-08	2.91e-09	6.40207	10.8193	0.603131	SLK	STE20 like kinase
209626_s_at	7.95e-08	2.91e-09	-6.40185	10.8183	-0.935811	OSBPL3	oxysterol binding protein like 3
223047_at	7.97e-08	2.92e-09	-6.40138	10.816	-0.686818	CMTM6	CKLF like MARVEL transmembrane domain containing 6
[truncated: 52,614 more rows]
