# Supplementary material for: Meta-Analysis and Experimental Validation Identified FREM2 and SPRY1 as New Glioblastoma Marker Candidates
Source: Int J Mol Sci. 2018 May 4;19(5):1369. doi: 10.3390/ijms19051369 (PMC5983642; doi:10.3390/ijms19051369)
Supplement: Supplementary file 1 [file ijms-19-01369-s001.zip › Supplementary_files/Table S3 results of test 3.xlsx]

## Sheet: List1
ID	adj,P,Val	P,Value	t	B	logFC	Gene,symbol	Gene,title
203729_at	5.45e-18	9.98e-23	-12.007	40.9144	-3.13948	EMP3	epithelial membrane protein 3
240228_at	3.74e-17	1.37e-21	11.5473	38.3735	2.56167	CSMD3	CUB and Sushi multiple domains 3
203608_at	3.95e-17	2.17e-21	11.4668	37.9277	1.35701	ALDH5A1	aldehyde dehydrogenase 5 family member A1
204879_at	6.67e-17	4.88e-21	-11.3246	37.1405	-4.45459	PDPN	podoplanin
218802_at	5.96e-16	6.22e-20	-10.8787	34.6698	-1.74626	MCUB	mitochondrial calcium uniporter dominant negative beta subunit
221898_at	5.96e-16	6.55e-20	-10.8695	34.6192	-2.96028	PDPN	podoplanin
201012_at	5.96e-16	7.63e-20	-10.8428	34.4713	-2.84686	ANXA1	annexin A1
204646_at	6.11e-16	8.95e-20	-10.815	34.317	-2.09506	DPYD	dihydropyrimidine dehydrogenase
200600_at	7.43e-16	1.22e-19	-10.76	34.0126	-1.73621	MSN	moesin
227251_at	1.79e-15	3.28e-19	10.5871	33.0548	0.786805	DCAF5	DDB1 and CUL4 associated factor 5
228882_at	2.58e-15	5.89e-19	10.4843	32.486	1.41747	TUB	tubby bipartite transcription factor
221729_at	2.58e-15	5.91e-19	-10.484	32.4841	-2.02612	COL5A2	collagen type V alpha 2 chain
210840_s_at	2.58e-15	6.17e-19	-10.4762	32.4411	-1.35541	IQGAP1	IQ motif containing GTPase activating protein 1
210978_s_at	2.58e-15	6.61e-19	-10.4642	32.3745	-2.00462	TAGLN2	transgelin 2
208636_at	3.86e-15	1.06e-18	-10.3811	31.9151	-1.63701	ACTN1	actinin alpha 1
221730_at	3.99e-15	1.17e-18	-10.3643	31.822	-2.20076	COL5A2	collagen type V alpha 2 chain
208659_at	4.31e-15	1.34e-18	-10.3401	31.6879	-1.70356	CLIC1	chloride intracellular channel 1
213549_at	5.5e-15	1.81e-18	10.2869	31.3942	1.09691	PDZD8	PDZ domain containing 8
210135_s_at	5.92e-15	2.06e-18	-10.2645	31.2701	-3.35838	SHOX2	short stature homeobox 2
201666_at	6.67e-15	2.44e-18	-10.2345	31.1046	-2.96892	TIMP1	TIMP metallopeptidase inhibitor 1
202718_at	8.3e-15	3.19e-18	-10.1875	30.845	-4.07094	IGFBP2	insulin like growth factor binding protein 2
209909_s_at	9.23e-15	3.72e-18	-10.1606	30.6965	-2.0715	TGFB2	transforming growth factor beta 2
208637_x_at	1.75e-14	7.38e-18	-10.0399	30.0301	-1.61233	ACTN1	actinin alpha 1
204342_at	1.91e-14	8.39e-18	-10.0174	29.9059	-1.70029	SLC25A24	solute carrier family 25 member 24
202375_at	2.61e-14	1.2e-17	-9.95489	29.5615	-1.32676	SEC24D	SEC24 homolog D, COPII coat complex component
226658_at	2.89e-14	1.38e-17	-9.93012	29.425	-3.25226	PDPN	podoplanin
1569003_at	2.98e-14	1.5e-17	-9.91455	29.3392	-2.40203	VMP1	vacuole membrane protein 1
203146_s_at	2.98e-14	1.53e-17	9.91194	29.3248	1.60392	GABBR1	gamma-aminobutyric acid type B receptor subunit 1
200650_s_at	3.02e-14	1.61e-17	-9.9027	29.2739	-1.30703	LDHA	lactate dehydrogenase A
227013_at	3.02e-14	1.66e-17	-9.89713	29.2433	-1.96951	LATS2	large tumor suppressor kinase 2
209395_at	3.27e-14	1.86e-17	-9.87725	29.1338	-3.84877	CHI3L1	chitinase 3 like 1
209396_s_at	3.62e-14	2.12e-17	-9.85371	29.0042	-3.94396	CHI3L1	chitinase 3 like 1
224763_at	3.84e-14	2.33e-17	9.83713	28.9129	1.13581	LOC100506548///RPL37	uncharacterized LOC100506548///ribosomal protein L37
219093_at	3.84e-14	2.39e-17	9.83249	28.8874	1.47163	PID1	phosphotyrosine interaction domain containing 1
228121_at	5.01e-14	3.21e-17	-9.7804	28.6008	-1.72532	TGFB2	transforming growth factor beta 2
218874_s_at	6.96e-14	4.65e-17	9.715	28.2413	0.725307	ATAT1	alpha tubulin acetyltransferase 1
202864_s_at	6.96e-14	4.71e-17	-9.71269	28.2285	-1.53781	SP100	SP100 nuclear antigen
202952_s_at	7.53e-14	5.24e-17	-9.69386	28.1251	-2.24487	ADAM12	ADAM metallopeptidase domain 12
211160_x_at	7.72e-14	5.51e-17	-9.68508	28.0768	-2.04392	ACTN1	actinin alpha 1
200916_at	7.78e-14	5.7e-17	-9.67909	28.044	-2.12451	TAGLN2	transgelin 2
233546_at	8.96e-14	6.73e-17	9.64968	27.8824	1.06209	LOC283075	uncharacterized LOC283075
227239_at	9.43e-14	7.35e-17	-9.63417	27.7973	-1.11819	FAM126A	family with sequence similarity 126 member A
203839_s_at	9.43e-14	7.56e-17	9.6292	27.77	1.25451	TNK2	tyrosine kinase non receptor 2
202238_s_at	9.43e-14	7.6e-17	-9.62825	27.7648	-3.37311	LOC101928916///NNMT	uncharacterized LOC101928916///nicotinamide N-methyltransferase
211651_s_at	1.05e-13	8.63e-17	-9.60573	27.6412	-1.78723	LAMB1	laminin subunit beta 1
201798_s_at	1.23e-13	1.03e-16	-9.57392	27.4667	-1.42679	MYOF	myoferlin
207467_x_at	1.54e-13	1.33e-16	-9.52906	27.2208	-1.05564	CAST	calpastatin
217967_s_at	1.6e-13	1.43e-16	-9.51589	27.1486	-1.83018	FAM129A	family with sequence similarity 129 member A
226581_at	1.6e-13	1.44e-16	9.51498	27.1436	0.625181	RBSN	rabenosyn, RAB effector
243931_at	1.61e-13	1.47e-16	-9.511	27.1218	-0.963078
202641_at	1.74e-13	1.63e-16	9.49336	27.0252	0.741199	ARL3	ADP ribosylation factor like GTPase 3
226500_at	1.85e-13	1.76e-16	9.4788	26.9454	0.770309	ZBTB47	zinc finger and BTB domain containing 47
227361_at	2.37e-13	2.37e-16	-9.42619	26.6575	-3.42334	HS3ST3B1	heparan sulfate-glucosamine 3-sulfotransferase 3B1
200791_s_at	2.37e-13	2.38e-16	-9.42571	26.6549	-1.51791	IQGAP1	IQ motif containing GTPase activating protein 1
205173_x_at	2.37e-13	2.41e-16	-9.42331	26.6417	-1.52062	CD58	CD58 molecule
202627_s_at	2.37e-13	2.43e-16	-9.42203	26.6347	-2.60112	SERPINE1	serpin family E member 1
201319_at	2.37e-13	2.48e-16	-9.4187	26.6165	-0.979228	MYL12A	myosin light chain 12A
215446_s_at	2.5e-13	2.66e-16	-9.40603	26.5472	-3.00128	LOX	lysyl oxidase
213340_s_at	2.76e-13	2.98e-16	-9.38585	26.4369	-1.0442	TP73-AS1	TP73 antisense RNA 1
207714_s_at	2.76e-13	3.03e-16	-9.38265	26.4193	-3.47727	SERPINH1	serpin family H member 1
220990_s_at	2.94e-13	3.28e-16	-9.36858	26.3424	-0.860845	MIR21///VMP1	microRNA 21///vacuole membrane protein 1
218717_s_at	2.97e-13	3.38e-16	-9.36359	26.3152	-2.2025	P3H2	prolyl 3-hydroxylase 2
223132_s_at	2.99e-13	3.5e-16	9.35704	26.2793	0.805557	TRIM8	tripartite motif containing 8
201136_at	2.99e-13	3.51e-16	-9.3567	26.2775	-2.23133	PLP2	proteolipid protein 2
202136_at	3.07e-13	3.71e-16	9.34699	26.2245	0.777068	ZMYND11	zinc finger MYND-type containing 11
223380_s_at	3.07e-13	3.71e-16	-9.34697	26.2243	-1.17059	LATS2	large tumor suppressor kinase 2
228108_at	3.41e-13	4.18e-16	9.32548	26.107	1.40754	PPM1L	protein phosphatase, Mg2+/Mn2+ dependent 1L
225950_at	3.57e-13	4.45e-16	9.31451	26.0471	0.771624	SAMD8	sterile alpha motif domain containing 8
217770_at	3.58e-13	4.52e-16	-9.31164	26.0314	-0.773037	PIGT	phosphatidylinositol glycan anchor biosynthesis class T
224566_at	4.14e-13	5.3e-16	-9.28322	25.8762	-1.62814	MIR612///NEAT1	microRNA 612///nuclear paraspeckle assembly transcript 1 (non-protein coding)
211864_s_at	4.22e-13	5.49e-16	-9.27697	25.8421	-1.56028	MYOF	myoferlin
217896_s_at	4.33e-13	5.71e-16	9.27001	25.8042	0.662044	FAM192A	family with sequence similarity 192 member A
208540_x_at	4.57e-13	6.11e-16	-9.25785	25.7378	-1.40681
225612_s_at	4.71e-13	6.54e-16	-9.2458	25.6721	-1.23054	B3GNT5	UDP-GlcNAc:betaGal beta-1,3-N-acetylglucosaminyltransferase 5
200947_s_at	4.71e-13	6.54e-16	9.24577	25.6719	0.988987	GLUD1	glutamate dehydrogenase 1
204017_at	4.71e-13	6.56e-16	-9.24541	25.67	-1.28441	KDELR3	KDEL endoplasmic reticulum protein retention receptor 3
221012_s_at	5.13e-13	7.28e-16	9.22666	25.5677	0.828635	TRIM8	tripartite motif containing 8
208690_s_at	5.13e-13	7.45e-16	-9.22261	25.5457	-1.81575	PDLIM1	PDZ and LIM domain 1
228790_at	5.13e-13	7.5e-16	9.22138	25.539	1.03183	FAM110B	family with sequence similarity 110 member B
200649_at	5.13e-13	7.54e-16	-9.22062	25.5348	-0.856515	NUCB1	nucleobindin 1
212169_at	5.13e-13	7.61e-16	-9.21896	25.5258	-1.17319	FKBP9	FK506 binding protein 9
222517_at	5.26e-13	7.9e-16	9.21223	25.4891	0.786748	AP3M1	adaptor related protein complex 3 mu 1 subunit
201896_s_at	5.4e-13	8.21e-16	-9.20533	25.4515	-1.35652	PSRC1	proline and serine rich coiled-coil 1
225663_at	5.49e-13	8.47e-16	9.19985	25.4216	0.763	ACBD5	acyl-CoA binding domain containing 5
211966_at	5.49e-13	8.55e-16	-9.19815	25.4124	-2.55421	COL4A2	collagen type IV alpha 2 chain
214430_at	5.81e-13	9.17e-16	-9.18563	25.3442	-0.706102	GLA	galactosidase alpha
218618_s_at	5.81e-13	9.25e-16	-9.1841	25.3358	-1.21845	LOC101928615///FNDC3B	uncharacterized LOC101928615///fibronectin type III domain containing 3B
201590_x_at	7.08e-13	1.14e-15	-9.14663	25.1318	-1.8502	ANXA2	annexin A2
212462_at	7.31e-13	1.19e-15	9.13897	25.0902	0.944674	KAT6B	lysine acetyltransferase 6B
1560916_a_at	7.59e-13	1.25e-15	-9.13013	25.0421	-1.40054	DPY19L1	dpy-19 like 1
212792_at	8.37e-13	1.4e-15	-9.11065	24.9361	-1.15215	DPY19L1	dpy-19 like 1
1555958_at	8.43e-13	1.42e-15	9.1074	24.9184	1.76354	CRTAC1	cartilage acidic protein 1
208443_x_at	9.37e-13	1.6e-15	-9.08665	24.8056	-2.1041	SHOX2	short stature homeobox 2
211744_s_at	9.51e-13	1.64e-15	-9.08204	24.7806	-1.25361	CD58	CD58 molecule
204517_at	9.7e-13	1.69e-15	-9.07667	24.7514	-1.45518	PPIC	peptidylprolyl isomerase C
224780_at	1e-12	1.77e-15	9.06861	24.7076	0.768476	RBM17	RNA binding motif protein 17
216903_s_at	1.01e-12	1.79e-15	9.06583	24.6925	0.674498	MICU1	mitochondrial calcium uptake 1
205479_s_at	1.02e-12	1.82e-15	-9.06273	24.6756	-2.269	PLAU	plasminogen activator, urokinase
213503_x_at	1.09e-12	1.98e-15	-9.04836	24.5976	-1.91101	ANXA2	annexin A2
217966_s_at	1.23e-12	2.26e-15	-9.02448	24.4679	-1.69114	FAM129A	family with sequence similarity 129 member A
224767_at	1.28e-12	2.38e-15	9.01504	24.4167	0.907283	LOC100506548///RPL37	uncharacterized LOC100506548///ribosomal protein L37
212731_at	1.28e-12	2.39e-15	9.01472	24.4149	0.928987	ANKRD46	ankyrin repeat domain 46
210427_x_at	1.35e-12	2.54e-15	-9.00323	24.3526	-1.80928	ANXA2	annexin A2
1556499_s_at	1.38e-12	2.64e-15	-8.99678	24.3176	-3.02736	COL1A1	collagen type I alpha 1 chain
202863_at	1.44e-12	2.76e-15	-8.98846	24.2725	-1.43398	SP100	SP100 nuclear antigen
211980_at	1.45e-12	2.83e-15	-8.98421	24.2495	-2.57477	COL4A1	collagen type IV alpha 1 chain
212765_at	1.45e-12	2.85e-15	8.98309	24.2434	0.631312	CAMSAP2	calmodulin regulated spectrin associated protein family member 2
200946_x_at	1.53e-12	3.05e-15	8.97093	24.1774	0.923637	GLUD1	glutamate dehydrogenase 1
202237_at	1.53e-12	3.06e-15	-8.96995	24.1721	-2.63578	LOC101928916///NNMT	uncharacterized LOC101928916///nicotinamide N-methyltransferase
215049_x_at	1.55e-12	3.13e-15	-8.96616	24.1516	-2.45788	CD163	CD163 molecule
205773_at	1.57e-12	3.21e-15	8.96148	24.1262	1.2286	CPEB3	cytoplasmic polyadenylation element binding protein 3
204615_x_at	1.57e-12	3.24e-15	8.95978	24.117	1.00308	IDI1	isopentenyl-diphosphate delta isomerase 1
211959_at	1.57e-12	3.24e-15	-8.95963	24.1162	-1.61632	IGFBP5	insulin like growth factor binding protein 5
225285_at	1.65e-12	3.44e-15	-8.94915	24.0594	-2.01029	BCAT1	branched chain amino acid transaminase 1
201505_at	1.66e-12	3.49e-15	-8.94629	24.0439	-1.89528	LAMB1	laminin subunit beta 1
209065_at	1.71e-12	3.63e-15	8.93927	24.0059	0.95362	UQCRB	ubiquinol-cytochrome c reductase binding protein
220407_s_at	1.85e-12	3.97e-15	-8.92331	23.9194	-1.34516	TGFB2	transforming growth factor beta 2
216438_s_at	1.93e-12	4.17e-15	-8.91439	23.8711	-0.601313	TMSB4X	thymosin beta 4, X-linked
206025_s_at	1.93e-12	4.22e-15	-8.91251	23.861	-1.80827	TNFAIP6	TNF alpha induced protein 6
1557938_s_at	1.93e-12	4.24e-15	-8.91157	23.8559	-1.03138	PTRF	polymerase I and transcript release factor
212298_at	1.96e-12	4.33e-15	-8.90768	23.8348	-1.35742	NRP1	neuropilin 1
208789_at	2.18e-12	4.86e-15	-8.88692	23.7225	-1.59191	PTRF	polymerase I and transcript release factor
204407_at	2.37e-12	5.34e-15	-8.87025	23.6323	-0.818202	TTF2	transcription termination factor 2
233688_at	2.41e-12	5.47e-15	8.86587	23.6086	1.70079	KCNIP3	potassium voltage-gated channel interacting protein 3
211964_at	2.43e-12	5.55e-15	-8.86323	23.5944	-2.20778	COL4A2	collagen type IV alpha 2 chain
229875_at	2.43e-12	5.6e-15	8.86154	23.5852	2.73591	ZDHHC22	zinc finger DHHC-type containing 22
228776_at	2.64e-12	6.15e-15	-8.84486	23.4951	-1.41886	GJC1	gap junction protein gamma 1
221804_s_at	2.68e-12	6.27e-15	8.8413	23.4758	0.558366	FAM45A///FAM45BP	family with sequence similarity 45 member A///family with sequence similarity 45, member A pseudogene
227697_at	2.73e-12	6.45e-15	-8.83627	23.4486	-2.76236	SOCS3	suppressor of cytokine signaling 3
219196_at	2.76e-12	6.58e-15	8.83269	23.4293	1.76406	SCG3	secretogranin III
234989_at	2.83e-12	6.78e-15	-8.8273	23.4002	-1.25021	MIR612///NEAT1	microRNA 612///nuclear paraspeckle assembly transcript 1 (non-protein coding)
210645_s_at	2.85e-12	6.88e-15	8.82471	23.3862	0.654131	TTC3P1///TTC3	tetratricopeptide repeat domain 3 pseudogene 1///tetratricopeptide repeat domain 3
203430_at	2.86e-12	6.95e-15	-8.82269	23.3753	-0.793136	HEBP2	heme binding protein 2
203748_x_at	2.87e-12	7.05e-15	-8.82023	23.362	-2.0058	RBMS1	RNA binding motif single stranded interacting protein 1
209379_s_at	3.04e-12	7.52e-15	8.80856	23.299	0.856827	CCSER2	coiled-coil serine rich protein 2
203425_s_at	3.05e-12	7.59e-15	-8.80698	23.2904	-1.43987	IGFBP5	insulin like growth factor binding protein 5
224917_at	3.18e-12	8.04e-15	-8.79657	23.2342	-2.17067	MIR21///VMP1	microRNA 21///vacuole membrane protein 1
217739_s_at	3.18e-12	8.05e-15	-8.79644	23.2335	-1.86219	NAMPT	nicotinamide phosphoribosyltransferase
208782_at	3.22e-12	8.26e-15	-8.7918	23.2085	-1.27993	FSTL1	follistatin like 1
215127_s_at	3.22e-12	8.29e-15	-8.79106	23.2045	-1.13178	RBMS1	RNA binding motif single stranded interacting protein 1
229318_at	3.22e-12	8.33e-15	8.7903	23.2004	0.71835	NUTM2B-AS1	NUTM2B antisense RNA 1
226288_s_at	3.26e-12	8.48e-15	8.78699	23.1825	0.753313	NLGN2	neuroligin 2
200771_at	3.29e-12	8.63e-15	-8.78393	23.166	-1.22365	LAMC1	laminin subunit gamma 1
221477_s_at	3.57e-12	9.4e-15	-8.76839	23.0822	-1.4533	LOC100129518///SOD2	uncharacterized LOC100129518///superoxide dismutase 2, mitochondrial
1554600_s_at	3.61e-12	9.58e-15	-8.76495	23.0636	-1.23137	LMNA	lamin A/C
202446_s_at	3.71e-12	9.93e-15	-8.75858	23.0293	-1.33095	PLSCR1	phospholipid scramblase 1
208161_s_at	3.75e-12	1.01e-14	-8.75468	23.0082	-3.29353	ABCC3	ATP binding cassette subfamily C member 3
206087_x_at	3.75e-12	1.02e-14	-8.75446	23.007	-0.764823	HFE	hemochromatosis
208732_at	3.79e-12	1.03e-14	8.75129	22.99	0.609031	RAB2A	RAB2A, member RAS oncogene family
211161_s_at	3.9e-12	1.07e-14	-8.74483	22.9551	-3.19053	COL3A1	collagen type III alpha 1 chain
206850_at	4.2e-12	1.16e-14	8.73029	22.8768	1.86861	RASL10A	RAS like family 10 member A
230416_at	4.4e-12	1.22e-14	8.72077	22.8255	0.865761	PDZD8	PDZ domain containing 8
223519_at	4.41e-12	1.23e-14	-8.71937	22.818	-1.05486	ZAK	sterile alpha motif and leucine zipper containing kinase AZK
228813_at	4.5e-12	1.27e-14	8.71441	22.7912	1.01354	HDAC4	histone deacetylase 4
226623_at	4.71e-12	1.34e-14	8.70512	22.7412	1.30547	PHYHIPL	phytanoyl-CoA 2-hydroxylase interacting protein like
202310_s_at	4.72e-12	1.35e-14	-8.70336	22.7317	-3.45182	COL1A1	collagen type I alpha 1 chain
212355_at	4.76e-12	1.37e-14	-8.70071	22.7175	-0.695346	KHNYN	KH and NYN domain containing
202628_s_at	4.78e-12	1.38e-14	-8.69888	22.7076	-2.71102	SERPINE1	serpin family E member 1
227628_at	4.81e-12	1.41e-14	-8.69544	22.6891	-1.90899	GPX8	glutathione peroxidase 8 (putative)
1555630_a_at	4.81e-12	1.41e-14	-8.69478	22.6855	-1.81693	NARR///RAB34	nine-amino acid residue-repeats///RAB34, member RAS oncogene family
236095_at	4.81e-12	1.42e-14	8.69425	22.6827	1.51157	NTRK2	neurotrophic receptor tyrosine kinase 2
206026_s_at	4.9e-12	1.46e-14	-8.68925	22.6558	-1.74261	TNFAIP6	TNF alpha induced protein 6
224755_at	4.9e-12	1.47e-14	8.68787	22.6483	0.928748	TM9SF3	transmembrane 9 superfamily member 3
242677_at	4.9e-12	1.48e-14	-8.68687	22.6429	-1.70504
226353_at	4.9e-12	1.48e-14	-8.6865	22.641	-0.950162	SPPL2A	signal peptide peptidase like 2A
203645_s_at	4.97e-12	1.51e-14	-8.68306	22.6224	-2.27719	CD163	CD163 molecule
213556_at	4.99e-12	1.53e-14	-8.68092	22.6109	-2.27524	PINLYP	phospholipase A2 inhibitor and LY6/PLAUR domain containing
225265_at	5.2e-12	1.6e-14	-8.67253	22.5658	-1.20421	RBMS1	RNA binding motif single stranded interacting protein 1
228679_at	5.22e-12	1.61e-14	8.67085	22.5568	2.01895	CCEPR	cervical carcinoma expressed PCNA regulatory lncRNA
226480_at	5.27e-12	1.64e-14	8.66791	22.5409	0.759428
203411_s_at	5.46e-12	1.71e-14	-8.6606	22.5016	-0.864797	LMNA	lamin A/C
204928_s_at	5.46e-12	1.72e-14	-8.65942	22.4953	-1.76707	SLC10A3	solute carrier family 10 member 3
213373_s_at	5.7e-12	1.81e-14	-8.65074	22.4486	-1.15396	CASP8	caspase 8
208816_x_at	6.28e-12	2e-14	-8.63209	22.3483	-1.73526	ANXA2P2	annexin A2 pseudogene 2
218541_s_at	6.31e-12	2.02e-14	-8.6303	22.3387	-1.98776	C8orf4	chromosome 8 open reading frame 4
202855_s_at	6.37e-12	2.05e-14	-8.62751	22.3237	-2.03405	MIR6787///SLC16A3	microRNA 6787///solute carrier family 16 member 3
200859_x_at	6.57e-12	2.13e-14	-8.62089	22.2882	-1.40494	FLNA	filamin A
213746_s_at	6.8e-12	2.22e-14	-8.61356	22.2488	-1.55061	FLNA	filamin A
203065_s_at	7.1e-12	2.34e-14	-8.60397	22.1973	-2.06563	CAV1	caveolin 1
223592_s_at	7.1e-12	2.34e-14	-8.60383	22.1966	-1.28021	RNF135	ring finger protein 135
223000_s_at	7.51e-12	2.5e-14	-8.59166	22.1312	-1.27574	F11R	F11 receptor
226517_at	7.51e-12	2.5e-14	-8.59153	22.1305	-1.83251	BCAT1	branched chain amino acid transaminase 1
206580_s_at	7.52e-12	2.52e-14	-8.59037	22.1243	-1.26484	EFEMP2	EGF containing fibulin like extracellular matrix protein 2
229544_at	7.68e-12	2.59e-14	8.58553	22.0983	0.743472
210512_s_at	7.92e-12	2.68e-14	-8.57896	22.0631	-2.01227	VEGFA	vascular endothelial growth factor A
203523_at	8.14e-12	2.77e-14	-8.57304	22.0313	-1.91644	LSP1	lymphocyte-specific protein 1
202990_at	8.29e-12	2.84e-14	-8.56894	22.0093	-1.28651	PYGL	phosphorylase, glycogen, liver
215223_s_at	8.87e-12	3.05e-14	-8.55569	21.9383	-1.92581	LOC100129518///SOD2	uncharacterized LOC100129518///superoxide dismutase 2, mitochondrial
226777_at	9.03e-12	3.12e-14	-8.55143	21.9155	-1.79897	ADAM12	ADAM metallopeptidase domain 12
208881_x_at	9.07e-12	3.16e-14	8.54968	21.9061	0.878705	IDI1	isopentenyl-diphosphate delta isomerase 1
222757_s_at	9.15e-12	3.2e-14	-8.54722	21.8929	-0.5491	ZAK	sterile alpha motif and leucine zipper containing kinase AZK
209091_s_at	9.27e-12	3.27e-14	-8.54315	21.8711	-1.18272	SH3GLB1	SH3 domain containing GRB2 like endophilin B1
203408_s_at	9.27e-12	3.3e-14	8.54159	21.8627	1.26358	SATB1	SATB homeobox 1
202403_s_at	9.27e-12	3.31e-14	-8.54111	21.8601	-2.07595	COL1A2	collagen type I alpha 2 chain
225665_at	9.27e-12	3.31e-14	-8.54101	21.8596	-1.10916	ZAK	sterile alpha motif and leucine zipper containing kinase AZK
211945_s_at	9.3e-12	3.34e-14	-8.53945	21.8512	-0.875295	ITGB1	integrin subunit beta 1
225138_at	9.43e-12	3.4e-14	8.53604	21.833	0.630993	ZRANB1	zinc finger RANBP2-type containing 1
226602_s_at	9.44e-12	3.42e-14	8.53492	21.8269	1.2647	BCR	BCR, RhoGEF and GTPase activating protein
207266_x_at	9.71e-12	3.54e-14	-8.52888	21.7946	-2.40449	RBMS1	RNA binding motif single stranded interacting protein 1
223119_s_at	9.77e-12	3.58e-14	8.52698	21.7844	0.798025	USP47	ubiquitin specific peptidase 47
203244_at	9.87e-12	3.63e-14	8.52411	21.769	0.590507	PEX5	peroxisomal biogenesis factor 5
160020_at	1.03e-11	3.79e-14	-8.51635	21.7275	-0.726667	MMP14	matrix metallopeptidase 14
205499_at	1.03e-11	3.81e-14	-8.51528	21.7218	-2.46849	SRPX2	sushi repeat containing protein, X-linked 2
212453_at	1.05e-11	3.93e-14	8.51006	21.6938	0.609333	KIF1BP	KIF1 binding protein
214752_x_at	1.1e-11	4.12e-14	-8.50109	21.6458	-1.32809	FLNA	filamin A
221623_at	1.1e-11	4.14e-14	8.50028	21.6414	1.58888	BCAN	brevican
201422_at	1.11e-11	4.2e-14	-8.49799	21.6292	-1.6658	IFI30///PIK3R2	IFI30, lysosomal thiol reductase///phosphoinositide-3-kinase regulatory subunit 2
212067_s_at	1.12e-11	4.28e-14	-8.49433	21.6096	-1.63336	C1R	complement C1r subcomponent
201852_x_at	1.13e-11	4.33e-14	-8.49233	21.5989	-2.83568	COL3A1	collagen type III alpha 1 chain
201655_s_at	1.18e-11	4.54e-14	-8.48372	21.5528	-2.65763	HSPG2	heparan sulfate proteoglycan 2
220584_at	1.19e-11	4.58e-14	8.48197	21.5435	2.67358	PRR36	proline rich 36
217730_at	1.19e-11	4.61e-14	-8.48085	21.5375	-1.44645	MIR6513///TMBIM1	microRNA 6513///transmembrane BAX inhibitor motif containing 1
202430_s_at	1.19e-11	4.66e-14	-8.47902	21.5277	-1.51964	PLSCR1	phospholipid scramblase 1
31845_at	1.19e-11	4.67e-14	-8.47849	21.5248	-1.54443	ELF4	E74 like ETS transcription factor 4
216841_s_at	1.23e-11	4.89e-14	-8.47035	21.4813	-1.92706	LOC100129518///SOD2	uncharacterized LOC100129518///superoxide dismutase 2, mitochondrial
225799_at	1.23e-11	4.89e-14	-8.47031	21.4811	-1.86026	LOC101930489///MIR4435-2HG///LINC00152	uncharacterized LOC101930489///MIR4435-2 host gene///long intergenic non-protein coding RNA 152
223991_s_at	1.23e-11	4.89e-14	-8.47003	21.4796	-0.843587	GALNT2	polypeptide N-acetylgalactosaminyltransferase 2
223406_x_at	1.25e-11	5.01e-14	8.46588	21.4574	0.55963	FAM192A	family with sequence similarity 192 member A
200001_at	1.26e-11	5.03e-14	-8.46491	21.4523	-0.636611	CAPNS1	calpain small subunit 1
201617_x_at	1.27e-11	5.11e-14	-8.4623	21.4383	-1.30026	CALD1	caldesmon 1
222784_at	1.27e-11	5.15e-14	8.4608	21.4303	2.84302	SMOC1	SPARC related modular calcium binding 1
200660_at	1.29e-11	5.26e-14	-8.45681	21.409	-1.82521	S100A11	S100 calcium binding protein A11
205156_s_at	1.33e-11	5.43e-14	8.45116	21.3787	0.981055	ASIC1	acid sensing ion channel subunit 1
204222_s_at	1.33e-11	5.46e-14	-8.45027	21.374	-1.36034	GLIPR1	GLI pathogenesis related 1
202404_s_at	1.35e-11	5.55e-14	-8.44709	21.357	-2.69126	COL1A2	collagen type I alpha 2 chain
218473_s_at	1.35e-11	5.57e-14	-8.44639	21.3532	-0.621057	COLGALT1	collagen beta(1-O)galactosyltransferase 1
203739_at	1.41e-11	5.86e-14	-8.43744	21.3054	-1.27705	ZNF217	zinc finger protein 217
213369_at	1.41e-11	5.88e-14	8.43674	21.3017	2.4894	CDHR1	cadherin related family member 1
209356_x_at	1.44e-11	6.07e-14	-8.43087	21.2703	-1.43104	EFEMP2	EGF containing fibulin like extracellular matrix protein 2
206359_at	1.44e-11	6.08e-14	-8.43054	21.2686	-1.66476	SOCS3	suppressor of cytokine signaling 3
203973_s_at	1.45e-11	6.12e-14	-8.42935	21.2622	-1.33532	CEBPD	CCAAT/enhancer binding protein delta
229799_s_at	1.47e-11	6.25e-14	8.42558	21.2421	1.94158	NCAM1	neural cell adhesion molecule 1
223103_at	1.48e-11	6.29e-14	8.4243	21.2353	0.969084	STARD10	StAR related lipid transfer domain containing 10
232032_x_at	1.52e-11	6.52e-14	-8.41785	21.2008	-0.695998	SDF4	stromal cell derived factor 4
219451_at	1.52e-11	6.55e-14	8.41694	21.196	1.23894	MSRB2	methionine sulfoxide reductase B2
204932_at	1.57e-11	6.8e-14	-8.41035	21.1608	-1.59748	TNFRSF11B	TNF receptor superfamily member 11b
226237_at	1.59e-11	6.89e-14	-8.40783	21.1473	-3.03459	COL8A1	collagen type VIII alpha 1 chain
215794_x_at	1.61e-11	7.01e-14	8.40461	21.1302	0.978036	GLUD2	glutamate dehydrogenase 2
238076_at	1.64e-11	7.16e-14	8.40085	21.1101	1.10139	GATAD2B	GATA zinc finger domain containing 2B
212077_at	1.65e-11	7.28e-14	-8.39794	21.0946	-0.998791	CALD1	caldesmon 1
209276_s_at	1.65e-11	7.29e-14	-8.39768	21.0932	-0.888729	GLRX	glutaredoxin
1559072_a_at	1.66e-11	7.35e-14	8.39599	21.0842	2.03377	ELFN2	extracellular leucine rich repeat and fibronectin type III domain containing 2
212811_x_at	1.69e-11	7.53e-14	8.39166	21.061	0.990581	SLC1A4	solute carrier family 1 member 4
211429_s_at	1.69e-11	7.57e-14	-8.39066	21.0557	-1.45243	SERPINA1	serpin family A member 1
203620_s_at	1.7e-11	7.64e-14	8.38903	21.047	0.898606	FCHSD2	FCH and double SH3 domains 2
212810_s_at	1.72e-11	7.75e-14	8.38633	21.0326	1.19466	SLC1A4	solute carrier family 1 member 4
203409_at	1.73e-11	7.81e-14	-8.38505	21.0258	-1.43162	DDB2	damage specific DNA binding protein 2
213455_at	1.73e-11	7.85e-14	-8.38418	21.0212	-1.06406	FAM114A1	family with sequence similarity 114 member A1
228141_at	1.74e-11	7.91e-14	-8.38262	21.0128	-2.36269	GPX8	glutathione peroxidase 8 (putative)
225269_s_at	1.75e-11	8.01e-14	-8.38035	21.0008	-1.18136	RBMS1	RNA binding motif single stranded interacting protein 1
208790_s_at	1.78e-11	8.16e-14	-8.37705	20.9831	-1.22012	PTRF	polymerase I and transcript release factor
217738_at	1.78e-11	8.21e-14	-8.37586	20.9768	-1.55984	NAMPT	nicotinamide phosphoribosyltransferase
201944_at	1.78e-11	8.24e-14	-8.37529	20.9737	-0.785821	HEXB	hexosaminidase subunit beta
204971_at	1.8e-11	8.39e-14	-8.37196	20.956	-1.31996	CSTA	cystatin A
203857_s_at	1.8e-11	8.42e-14	-8.37122	20.9521	-0.874712	MIR7110///PDIA5	microRNA 7110///protein disulfide isomerase family A member 5
202458_at	1.8e-11	8.44e-14	-8.37096	20.9507	-1.57221	PRSS23	protease, serine 23
200656_s_at	1.83e-11	8.62e-14	-8.36705	20.9298	-0.843998	P4HB	prolyl 4-hydroxylase subunit beta
203870_at	1.91e-11	9.04e-14	8.35833	20.8834	0.970253	USP46	ubiquitin specific peptidase 46
225032_at	1.91e-11	9.06e-14	-8.35806	20.882	-0.884168	LOC101928615///FNDC3B	uncharacterized LOC101928615///fibronectin type III domain containing 3B
203594_at	1.97e-11	9.37e-14	-8.35186	20.8489	-0.784427	RTCA	RNA 3'-terminal phosphate cyclase
213142_x_at	2.01e-11	9.59e-14	-8.34762	20.8263	-1.2629	GSAP	gamma-secretase activating protein
206662_at	2.01e-11	9.64e-14	-8.34669	20.8214	-1.31045	GLRX	glutaredoxin
225401_at	2.04e-11	9.84e-14	-8.34293	20.8013	-0.884742	GLMP	glycosylated lysosomal membrane protein
213224_s_at	2.05e-11	9.92e-14	8.3414	20.7932	0.760709	BBIP1	BBSome interacting protein 1
214657_s_at	2.05e-11	9.96e-14	-8.3407	20.7895	-1.57509	MIR612///NEAT1	microRNA 612///nuclear paraspeckle assembly transcript 1 (non-protein coding)
218424_s_at	2.05e-11	9.96e-14	-8.34063	20.7891	-1.46063	STEAP3	STEAP3 metalloreductase
204518_s_at	2.06e-11	1.01e-13	-8.33824	20.7764	-1.39201	PPIC	peptidylprolyl isomerase C
200757_s_at	2.18e-11	1.07e-13	-8.32787	20.7212	-0.943689	CALU	calumenin
236536_at	2.2e-11	1.09e-13	8.32495	20.7056	1.59057	GALNT13	polypeptide N-acetylgalactosaminyltransferase 13
220987_s_at	2.2e-11	1.09e-13	-8.32471	20.7043	-0.690326	NUAK2///AKIP1	NUAK family kinase 2///A-kinase interacting protein 1
209610_s_at	2.21e-11	1.1e-13	8.32305	20.6955	1.15849	SLC1A4	solute carrier family 1 member 4
201105_at	2.36e-11	1.18e-13	-8.30997	20.6259	-1.61311	LGALS1	galectin 1
218862_at	2.36e-11	1.18e-13	8.30987	20.6254	0.759504	ASB13	ankyrin repeat and SOCS box containing 13
224995_at	2.38e-11	1.19e-13	8.30797	20.6153	0.661508	SPIRE1	spire type actin nucleation factor 1
206611_at	2.48e-11	1.25e-13	8.29943	20.5699	0.907632	C2orf27A	chromosome 2 open reading frame 27A
202465_at	2.48e-11	1.25e-13	-8.299	20.5675	-2.1508	PCOLCE	procollagen C-endopeptidase enhancer
204485_s_at	2.48e-11	1.26e-13	-8.298	20.5622	-1.4405	TOM1L1	target of myb1 like 1 membrane trafficking protein
231935_at	2.48e-11	1.26e-13	8.29763	20.5603	1.74975	ARPP21	cAMP regulated phosphoprotein 21
237413_at	2.48e-11	1.27e-13	8.29653	20.5544	0.955559	MAPK10	mitogen-activated protein kinase 10
232059_at	2.5e-11	1.28e-13	8.29452	20.5437	1.56502	DSCAML1	DS cell adhesion molecule like 1
227781_x_at	2.63e-11	1.35e-13	8.2846	20.491	1.94162	FAM57B	family with sequence similarity 57 member B
211527_x_at	2.69e-11	1.39e-13	-8.27998	20.4665	-2.86609	VEGFA	vascular endothelial growth factor A
205176_s_at	2.69e-11	1.39e-13	-8.27947	20.4638	-0.812461	ITGB3BP	integrin subunit beta 3 binding protein
208949_s_at	2.73e-11	1.42e-13	-8.27554	20.4429	-1.72217	LGALS3	lectin, galactoside binding soluble 3
204072_s_at	2.73e-11	1.43e-13	8.27457	20.4377	1.07736	FRY	FRY microtubule binding protein
224710_at	2.73e-11	1.44e-13	-8.27391	20.4342	-2.48781	NARR///RAB34	nine-amino acid residue-repeats///RAB34, member RAS oncogene family
1556599_s_at	2.73e-11	1.44e-13	8.27375	20.4334	1.41384	ARPP21	cAMP regulated phosphoprotein 21
225351_at	2.73e-11	1.44e-13	8.27323	20.4306	0.477804	FAM45A///FAM45BP	family with sequence similarity 45 member A///family with sequence similarity 45, member A pseudogene
229550_at	2.85e-11	1.51e-13	8.26471	20.3853	1.37088	UNC79	unc-79 homolog (C, elegans)
202270_at	2.91e-11	1.55e-13	-8.26022	20.3615	-1.78342	GBP1	guanylate binding protein 1
209087_x_at	2.95e-11	1.57e-13	-8.25724	20.3457	-1.02216	MCAM	melanoma cell adhesion molecule
226722_at	2.99e-11	1.6e-13	-8.25373	20.3271	-1.47606	FAM20C	family with sequence similarity 20 member C
235309_at	2.99e-11	1.61e-13	8.25337	20.3251	0.799004	RPS15A	ribosomal protein S15a
238497_at	2.99e-11	1.61e-13	8.25327	20.3246	0.675203	TMEM136	transmembrane protein 136
1558836_at	3.21e-11	1.73e-13	-8.23938	20.2509	-2.53209
226751_at	3.29e-11	1.78e-13	8.23429	20.2239	1.04425	CNRIP1	cannabinoid receptor interacting protein 1
209129_at	3.35e-11	1.82e-13	-8.23014	20.2019	-1.24781	TRIP6	thyroid hormone receptor interactor 6
227325_at	3.43e-11	1.87e-13	-8.22528	20.1761	-0.949157	INAFM1	InaF motif containing 1
242826_at	3.48e-11	1.91e-13	8.222	20.1587	0.737962
204174_at	3.49e-11	1.91e-13	-8.22128	20.1549	-1.51035	ALOX5AP	arachidonate 5-lipoxygenase activating protein
212294_at	3.49e-11	1.92e-13	-8.22036	20.15	-1.07391	GNG12	G protein subunit gamma 12
227830_at	3.5e-11	1.94e-13	8.21882	20.1418	2.08842	GABRB3	gamma-aminobutyric acid type A receptor beta3 subunit
218008_at	3.5e-11	1.94e-13	-8.21848	20.14	-0.801673	TMEM248	transmembrane protein 248
226394_at	3.5e-11	1.95e-13	8.21818	20.1384	0.659993	MARCH5	membrane associated ring-CH-type finger 5
1553344_at	3.52e-11	1.96e-13	8.21669	20.1305	2.70948	PCDH15	protocadherin related 15
204908_s_at	3.55e-11	1.99e-13	-8.2144	20.1184	-1.76711	MIR8085///BCL3	microRNA 8085///B-cell CLL/lymphoma 3
1555894_s_at	3.56e-11	2e-13	8.21294	20.1106	1.02332	MTSS1L	metastasis suppressor 1 like
224584_at	3.57e-11	2.01e-13	-8.21211	20.1063	-0.505372	TMEM230	transmembrane protein 230
1555938_x_at	3.59e-11	2.03e-13	-8.21024	20.0963	-2.07621	VIM	vimentin
1554627_a_at	3.59e-11	2.05e-13	8.2091	20.0903	0.609493	ASCC1	activating signal cointegrator 1 complex subunit 1
225239_at	3.59e-11	2.05e-13	-8.20884	20.0889	-1.50652	MIR612///NEAT1	microRNA 612///nuclear paraspeckle assembly transcript 1 (non-protein coding)
221223_x_at	3.59e-11	2.05e-13	-8.20872	20.0883	-1.49723	CISH	cytokine inducible SH2 containing protein
228042_at	3.63e-11	2.08e-13	-8.20616	20.0747	-1.57529	ADPRH	ADP-ribosylarginine hydrolase
204933_s_at	3.66e-11	2.11e-13	-8.20391	20.0628	-2.32677	TNFRSF11B	TNF receptor superfamily member 11b
206201_s_at	3.71e-11	2.14e-13	-8.20099	20.0473	-3.96478	MEOX2	mesenchyme homeobox 2
210692_s_at	3.75e-11	2.17e-13	-8.19824	20.0327	-1.31919	SLC43A3	solute carrier family 43 member 3
212097_at	3.76e-11	2.18e-13	-8.19713	20.0269	-1.82705	CAV1	caveolin 1
211936_at	3.77e-11	2.19e-13	-8.19646	20.0233	-0.743588	HSPA5	heat shock protein family A (Hsp70) member 5
225662_at	3.84e-11	2.24e-13	-8.19247	20.0021	-1.30884	ZAK	sterile alpha motif and leucine zipper containing kinase AZK
205579_at	3.9e-11	2.28e-13	-8.18894	19.9834	-1.07752	HRH1	histamine receptor H1
239068_at	4.07e-11	2.39e-13	8.18026	19.9375	0.810397	GNL1	G protein nucleolar 1 (putative)
212675_s_at	4.31e-11	2.55e-13	8.16897	19.8777	0.650424	CEP68	centrosomal protein 68
209156_s_at	4.31e-11	2.56e-13	-8.16813	19.8733	-2.93607	COL6A2	collagen type VI alpha 2 chain
229802_at	4.31e-11	2.56e-13	-8.16805	19.8729	-1.82285	WISP1	WNT1 inducible signaling pathway protein 1
217733_s_at	4.34e-11	2.58e-13	-8.16638	19.864	-0.870578	TMSB10	thymosin beta 10
208296_x_at	4.43e-11	2.64e-13	-8.16207	19.8412	-1.00425	TNFAIP8	TNF alpha induced protein 8
45297_at	4.48e-11	2.68e-13	-8.15938	19.827	-1.47481	EHD2	EH domain containing 2
202910_s_at	4.48e-11	2.69e-13	-8.15903	19.8251	-1.59355	ADGRE5	adhesion G protein-coupled receptor E5
226142_at	4.49e-11	2.71e-13	-8.15779	19.8186	-1.19059	GLIPR1	GLI pathogenesis related 1
212695_at	4.49e-11	2.71e-13	8.15737	19.8163	1.75373	CRY2	cryptochrome circadian clock 2
205330_at	4.49e-11	2.72e-13	8.157	19.8144	1.45296	MN1	MN1 proto-oncogene, transcriptional regulator
203827_at	4.6e-11	2.79e-13	-8.15198	19.7878	-0.758476	WIPI1	WD repeat domain, phosphoinositide interacting 1
200755_s_at	4.61e-11	2.81e-13	-8.15105	19.7829	-0.989401	CALU	calumenin
203567_s_at	4.61e-11	2.82e-13	-8.15012	19.778	-1.32721	TRIM38	tripartite motif containing 38
211981_at	4.61e-11	2.83e-13	-8.14972	19.7759	-3.2465	COL4A1	collagen type IV alpha 1 chain
1557049_at	4.62e-11	2.84e-13	-8.14891	19.7716	-0.837555	BTBD19	BTB domain containing 19
209306_s_at	4.63e-11	2.86e-13	-8.1478	19.7657	-1.17102	SWAP70	SWAP switching B-cell complex 70kDa subunit
209124_at	4.73e-11	2.93e-13	-8.14326	19.7417	-0.908019	MYD88	myeloid differentiation primary response 88
202484_s_at	4.74e-11	2.94e-13	-8.1425	19.7377	-0.788863	MBD2	methyl-CpG binding domain protein 2
211958_at	4.78e-11	2.98e-13	-8.14022	19.7256	-1.49131	IGFBP5	insulin like growth factor binding protein 5
205116_at	4.81e-11	3.01e-13	-8.13857	19.7169	-1.04322	LAMA2	laminin subunit alpha 2
201664_at	4.92e-11	3.08e-13	-8.13384	19.6919	-1.34787	SMC4	structural maintenance of chromosomes 4
235072_s_at	4.96e-11	3.12e-13	8.13188	19.6815	0.844773	KIF13A	kinesin family member 13A
218983_at	5.06e-11	3.18e-13	-8.12797	19.6609	-1.69099	C1RL	complement C1r subcomponent like
226621_at	5.15e-11	3.26e-13	-8.12391	19.6394	-1.30499	OSMR	oncostatin M receptor
212419_at	5.24e-11	3.32e-13	8.12041	19.6209	0.921558	ZCCHC24	zinc finger CCHC-type containing 24
210176_at	5.26e-11	3.34e-13	-8.11913	19.6142	-0.997574	TLR1	toll like receptor 1
227584_at	5.27e-11	3.36e-13	8.11816	19.6091	0.723312	NAV1	neuron navigator 1
222150_s_at	5.36e-11	3.43e-13	-8.11415	19.5879	-1.19275	GSAP	gamma-secretase activating protein
201841_s_at	5.36e-11	3.44e-13	-8.11403	19.5872	-1.30185	HSPB1	heat shock protein family B (small) member 1
213418_at	5.37e-11	3.45e-13	-8.11311	19.5824	-1.95711	HSPA6	heat shock protein family A (Hsp70) member 6
212309_at	5.45e-11	3.51e-13	8.10987	19.5652	0.955373	CLASP2	cytoplasmic linker associated protein 2
236333_at	5.53e-11	3.58e-13	8.10662	19.5481	1.89485
218878_s_at	5.55e-11	3.6e-13	8.10564	19.5429	0.618501	SIRT1	sirtuin 1
227261_at	5.6e-11	3.64e-13	8.10349	19.5316	0.655868	KLF12	Kruppel like factor 12
220750_s_at	5.61e-11	3.66e-13	-8.10255	19.5266	-0.561593	P3H1	prolyl 3-hydroxylase 1
210513_s_at	5.61e-11	3.67e-13	-8.10212	19.5243	-1.8327	VEGFA	vascular endothelial growth factor A
202912_at	5.63e-11	3.69e-13	-8.10098	19.5183	-2.22744	ADM	adrenomedullin
201616_s_at	5.72e-11	3.76e-13	-8.0974	19.4994	-1.24412	CALD1	caldesmon 1
212171_x_at	5.73e-11	3.78e-13	-8.09652	19.4948	-2.06189	VEGFA	vascular endothelial growth factor A
224513_s_at	5.77e-11	3.83e-13	8.09425	19.4828	0.450695	UBQLN4	ubiquilin 4
201850_at	5.77e-11	3.84e-13	-8.09357	19.4792	-1.26758	CAPG	capping actin protein, gelsolin like
217728_at	5.77e-11	3.85e-13	-8.09326	19.4776	-1.41774	S100A6	S100 calcium binding protein A6
227295_at	5.77e-11	3.85e-13	-8.09321	19.4773	-1.0001	IKBIP	IKBKB interacting protein
211926_s_at	5.77e-11	3.86e-13	-8.09267	19.4745	-1.0165	MYH9	myosin, heavy chain 9, non-muscle
202269_x_at	5.79e-11	3.88e-13	-8.09169	19.4693	-1.61389	GBP1	guanylate binding protein 1
228310_at	5.86e-11	3.93e-13	8.08906	19.4554	0.988219	ENAH	enabled homolog (Drosophila)
208908_s_at	5.91e-11	3.98e-13	-8.08697	19.4444	-0.819462	CAST	calpastatin
200770_s_at	5.92e-11	4e-13	-8.08617	19.4401	-1.33703	LAMC1	laminin subunit gamma 1
216056_at	6.16e-11	4.18e-13	-8.07797	19.3969	-1.61975	CD44	CD44 molecule (Indian blood group)
216942_s_at	6.16e-11	4.19e-13	-8.07749	19.3944	-1.54184	CD58	CD58 molecule
1554830_a_at	6.16e-11	4.2e-13	-8.07692	19.3913	-1.97596	STEAP3	STEAP3 metalloreductase
225262_at	6.16e-11	4.21e-13	-8.07673	19.3903	-1.12965	FOSL2	FOS like 2, AP-1 transcription factor subunit
37953_s_at	6.21e-11	4.26e-13	8.07464	19.3793	1.02756	ASIC1	acid sensing ion channel subunit 1
238803_at	6.38e-11	4.38e-13	8.0692	19.3506	0.841047	HECTD2	HECT domain E3 ubiquitin protein ligase 2
228839_s_at	6.55e-11	4.51e-13	8.06399	19.3232	0.603269	LOC642361///LINC00863	uncharacterized LOC642361///long intergenic non-protein coding RNA 863
229414_at	6.98e-11	4.82e-13	8.05182	19.259	1.12044	PITPNC1	phosphatidylinositol transfer protein, cytoplasmic 1
203313_s_at	7.11e-11	4.92e-13	-8.04783	19.238	-1.43233	TGIF1	TGFB induced factor homeobox 1
209307_at	7.55e-11	5.24e-13	-8.03622	19.1769	-1.11764	SWAP70	SWAP switching B-cell complex 70kDa subunit
227401_at	7.57e-11	5.27e-13	8.0354	19.1725	1.14557	IL17D	interleukin 17D
215076_s_at	7.7e-11	5.37e-13	-8.03182	19.1537	-2.96672	COL3A1	collagen type III alpha 1 chain
226217_at	7.92e-11	5.54e-13	-8.026	19.123	-0.63311	SLC30A7	solute carrier family 30 member 7
228234_at	8.1e-11	5.68e-13	-8.02149	19.0993	-0.666586	TMED7-TICAM2///TICAM2	TMED7-TICAM2 readthrough///toll like receptor adaptor molecule 2
227249_at	8.12e-11	5.71e-13	-8.02058	19.0945	-1.00213	NDE1	nudE neurodevelopment protein 1
200922_at	8.21e-11	5.79e-13	-8.01806	19.0812	-1.04309	KDELR1	KDEL endoplasmic reticulum protein retention receptor 1
215388_s_at	8.3e-11	5.86e-13	-8.01555	19.068	-1.50263	CFHR1///CFH	complement factor H related 1///complement factor H
229234_at	8.36e-11	5.94e-13	8.01327	19.0561	1.86028	ZC3H12B	zinc finger CCCH-type containing 12B
209741_x_at	8.36e-11	5.94e-13	8.01322	19.0558	0.67209	SCAPER	S-phase cyclin A associated protein in the ER
218918_at	8.41e-11	5.99e-13	-8.0117	19.0478	-1.44193	MAN1C1	mannosidase alpha class 1C member 1
227334_at	8.62e-11	6.17e-13	8.00626	19.0191	0.950117	USP54	ubiquitin specific peptidase 54
204411_at	8.62e-11	6.17e-13	8.00614	19.0186	2.54128	KIF21B	kinesin family member 21B
225768_at	8.77e-11	6.3e-13	8.00242	18.999	0.75791	NR1D2	nuclear receptor subfamily 1 group D member 2
212308_at	8.77e-11	6.31e-13	8.00208	18.9972	0.918003	CLASP2	cytoplasmic linker associated protein 2
225216_at	8.87e-11	6.4e-13	7.99951	18.9837	0.44488	FAM199X	family with sequence similarity 199, X-linked
210510_s_at	9.07e-11	6.57e-13	-7.99444	18.957	-2.4784	NRP1	neuropilin 1
219144_at	9.07e-11	6.58e-13	7.99432	18.9564	1.35137	DUSP26	dual specificity phosphatase 26 (putative)
227391_x_at	9.09e-11	6.61e-13	-7.99353	18.9522	-1.10534	LRRFIP1	LRR binding FLII interacting protein 1
218341_at	9.16e-11	6.68e-13	-7.99158	18.942	-0.85585	PPCS	phosphopantothenoylcysteine synthetase
231577_s_at	9.23e-11	6.74e-13	-7.98975	18.9324	-1.95528	GBP1	guanylate binding protein 1
200986_at	9.61e-11	7.04e-13	-7.9819	18.8911	-1.54099	SERPING1	serpin family G member 1
204858_s_at	9.7e-11	7.12e-13	-7.97971	18.8796	-0.985233	TYMP	thymidine phosphorylase
203561_at	9.79e-11	7.21e-13	-7.97744	18.8677	-1.11385	FCGR2A	Fc fragment of IgG receptor IIa
200661_at	9.81e-11	7.24e-13	-7.97662	18.8633	-0.711718	CTSA	cathepsin A
201389_at	9.88e-11	7.32e-13	-7.97451	18.8523	-1.33481	ITGA5	integrin subunit alpha 5
211668_s_at	9.88e-11	7.33e-13	-7.97436	18.8515	-1.6004	PLAU	plasminogen activator, urokinase
221870_at	9.9e-11	7.36e-13	-7.97367	18.8478	-1.96091	EHD2	EH domain containing 2
209868_s_at	9.97e-11	7.44e-13	-7.97162	18.8371	-1.04965	RBMS1	RNA binding motif single stranded interacting protein 1
228325_at	9.97e-11	7.45e-13	-7.97147	18.8363	-1.32718	SPIDR	scaffolding protein involved in DNA repair
204006_s_at	9.98e-11	7.48e-13	-7.97071	18.8323	-1.81992	FCGR3B///FCGR3A	Fc fragment of IgG receptor IIIb///Fc fragment of IgG receptor IIIa
232375_at	1e-10	7.56e-13	-7.96866	18.8215	-0.933455
207610_s_at	1e-10	7.56e-13	-7.96859	18.8212	-1.08766	ADGRE2	adhesion G protein-coupled receptor E2
210414_at	1.02e-10	7.67e-13	7.96588	18.8069	0.905357	FLRT1	fibronectin leucine rich transmembrane protein 1
210101_x_at	1.03e-10	7.78e-13	-7.9634	18.7939	-0.992314	SH3GLB1	SH3 domain containing GRB2 like endophilin B1
228370_at	1.04e-10	7.85e-13	7.96165	18.7847	0.91639	LOC101930404///SNORD116-28///SNORD115-26///SNORD115-13///SNORD115-7///SNORD116-22///SNORD116-4///PWARSN///SNORD107///IPW	uncharacterized LOC101930404///small nucleolar RNA, C/D box 116-28///small nucleolar RNA, C/D box 115-26///small nucleolar RNA, C/D box 115-13///small nucleolar RNA, C/D box 115-7///small nucleolar RNA, C/D box 116-22///small nucleolar RNA, C/D box 116-4///Prader Willi/Angelman region RNA, SNRPN neighbor///small nucleolar RNA, C/D box 107///imprinted in Prader-Willi syndrome (non-protein coding)
208964_s_at	1.05e-10	7.97e-13	7.95895	18.7705	0.714209	MIR1908///FADS1	microRNA 1908///fatty acid desaturase 1
214791_at	1.05e-10	8.01e-13	-7.95802	18.7657	-1.09143	SP140L	SP140 nuclear body protein like
207643_s_at	1.06e-10	8.09e-13	-7.95621	18.7562	-1.25849	TNFRSF1A	TNF receptor superfamily member 1A
223077_at	1.06e-10	8.09e-13	-7.95602	18.7552	-0.667535	TMOD3	tropomodulin 3
218368_s_at	1.06e-10	8.1e-13	-7.95598	18.755	-2.10632	TNFRSF12A	TNF receptor superfamily member 12A
203484_at	1.1e-10	8.49e-13	-7.9471	18.7083	-1.42815	SEC61G	Sec61 translocon gamma subunit
229391_s_at	1.11e-10	8.57e-13	-7.94555	18.7002	-1.74181	FAM26F	family with sequence similarity 26 member F
202079_s_at	1.11e-10	8.61e-13	7.94459	18.6952	0.497391	TRAK1	trafficking kinesin protein 1
223591_at	1.12e-10	8.7e-13	-7.94269	18.6852	-1.16726	RNF135	ring finger protein 135
200765_x_at	1.13e-10	8.78e-13	-7.94105	18.6766	-0.561252	CTNNA1	catenin alpha 1
202376_at	1.13e-10	8.78e-13	-7.94094	18.6761	-2.15204	SERPINA3	serpin family A member 3
209908_s_at	1.14e-10	8.92e-13	-7.93809	18.661	-1.00086	TGFB2	transforming growth factor beta 2
225406_at	1.16e-10	9.07e-13	-7.93504	18.6451	-0.901814	TWSG1	twisted gastrulation BMP signaling modulator 1
213841_at	1.17e-10	9.14e-13	7.93363	18.6377	2.40722	TNR	tenascin R
230869_at	1.18e-10	9.25e-13	7.9314	18.626	1.90116	FAM155A	family with sequence similarity 155 member A
224248_x_at	1.18e-10	9.27e-13	7.93092	18.6235	0.579799	FAM192A	family with sequence similarity 192 member A
219549_s_at	1.18e-10	9.34e-13	7.92953	18.6162	0.638319	RTN3	reticulon 3
217995_at	1.2e-10	9.47e-13	-7.92708	18.6033	-1.03319	SQRDL	sulfide quinone reductase-like (yeast)
207157_s_at	1.21e-10	9.6e-13	-7.92449	18.5897	-0.883362	GNG5	G protein subunit gamma 5
219668_at	1.24e-10	9.83e-13	7.92014	18.5669	1.15943	GDAP1L1	ganglioside induced differentiation associated protein 1 like 1
214452_at	1.29e-10	1.03e-12	-7.91198	18.5242	-1.78255	BCAT1	branched chain amino acid transaminase 1
203186_s_at	1.29e-10	1.03e-12	-7.91164	18.5224	-2.04792	S100A4	S100 calcium binding protein A4
209354_at	1.31e-10	1.05e-12	-7.908	18.5033	-0.80589	TNFRSF14	TNF receptor superfamily member 14
203964_at	1.31e-10	1.05e-12	-7.90775	18.502	-0.992052	NMI	N-myc and STAT interactor
210495_x_at	1.31e-10	1.06e-12	-7.9068	18.497	-1.45329	FN1	fibronectin 1
225673_at	1.31e-10	1.06e-12	-7.90673	18.4967	-0.986316	MYADM	myeloid associated differentiation marker
239481_at	1.35e-10	1.09e-12	7.90057	18.4644	1.31364	FAM133A	family with sequence similarity 133 member A
212611_at	1.36e-10	1.1e-12	7.89955	18.4591	0.967148	DTX4	deltex E3 ubiquitin ligase 4
212356_at	1.36e-10	1.1e-12	-7.89886	18.4555	-1.6552	KHNYN	KH and NYN domain containing
224565_at	1.37e-10	1.12e-12	-7.89657	18.4434	-1.53174	MIR612///NEAT1	microRNA 612///nuclear paraspeckle assembly transcript 1 (non-protein coding)
238081_at	1.37e-10	1.12e-12	7.89594	18.4402	1.08343	WDFY3-AS2	WDFY3 antisense RNA 2
204163_at	1.38e-10	1.13e-12	-7.89424	18.4313	-2.02982	EMILIN1	elastin microfibril interfacer 1
239468_at	1.38e-10	1.13e-12	7.89382	18.4291	2.04865	MKX	mohawk homeobox
222390_at	1.38e-10	1.13e-12	7.89369	18.4284	0.549559	WAC	WW domain containing adaptor with coiled-coil
202315_s_at	1.39e-10	1.14e-12	7.89221	18.4207	0.770809	BCR	BCR, RhoGEF and GTPase activating protein
224950_at	1.39e-10	1.14e-12	-7.89204	18.4197	-1.60203	PTGFRN	prostaglandin F2 receptor inhibitor
226279_at	1.41e-10	1.16e-12	-7.88932	18.4055	-1.18458	PRSS23	protease, serine 23
214467_at	1.41e-10	1.16e-12	-7.8888	18.4028	-1.32916	GPR65	G protein-coupled receptor 65
201642_at	1.41e-10	1.17e-12	-7.88805	18.3988	-0.786292	IFNGR2	interferon gamma receptor 2 (interferon gamma transducer 1)
216247_at	1.42e-10	1.18e-12	7.88622	18.3893	0.734326	SNORD54///RPS20	small nucleolar RNA, C/D box 54///ribosomal protein S20
219890_at	1.42e-10	1.18e-12	-7.88597	18.388	-1.73762	CLEC5A	C-type lectin domain family 5 member A
1556598_at	1.44e-10	1.2e-12	7.88324	18.3737	2.23182	ARPP21	cAMP regulated phosphoprotein 21
231697_s_at	1.45e-10	1.21e-12	-7.88154	18.3648	-1.62171	MIR21///VMP1	microRNA 21///vacuole membrane protein 1
241401_at	1.51e-10	1.26e-12	7.87354	18.323	1.07417	WDFY3-AS2	WDFY3 antisense RNA 2
218097_s_at	1.56e-10	1.31e-12	7.86625	18.2848	0.465917	CUEDC2	CUE domain containing 2
219945_at	1.57e-10	1.33e-12	7.8644	18.2751	1.29514	DDX25	DEAD-box helicase 25
221476_s_at	1.57e-10	1.33e-12	7.86437	18.2749	0.422207	RPL15	ribosomal protein L15
204214_s_at	1.57e-10	1.33e-12	-7.86399	18.273	-0.901424	RAB32	RAB32, member RAS oncogene family
204298_s_at	1.6e-10	1.36e-12	-7.85987	18.2515	-1.99683	LOX	lysyl oxidase
200654_at	1.61e-10	1.37e-12	-7.85862	18.2449	-0.787686	P4HB	prolyl 4-hydroxylase subunit beta
205136_s_at	1.62e-10	1.38e-12	7.85684	18.2356	0.693814	NUFIP1	NUFIP1, FMR1 interacting protein 1
228740_at	1.65e-10	1.41e-12	7.85368	18.2191	1.00504
213288_at	1.65e-10	1.41e-12	7.85351	18.2182	0.639205	MBOAT2	membrane bound O-acyltransferase domain containing 2
212464_s_at	1.68e-10	1.44e-12	-7.84965	18.198	-1.51488	FN1	fibronectin 1
218947_s_at	1.69e-10	1.45e-12	7.84784	18.1886	0.604899	MTPAP	mitochondrial poly(A) polymerase
210869_s_at	1.69e-10	1.45e-12	-7.84739	18.1862	-1.22133	MIR6756///MCAM	microRNA 6756///melanoma cell adhesion molecule
224524_s_at	1.7e-10	1.47e-12	7.84596	18.1787	0.633003	GPR75-ASB3///ASB3	GPR75-ASB3 readthrough///ankyrin repeat and SOCS box containing 3
1555575_a_at	1.73e-10	1.49e-12	-7.84241	18.1602	-0.586624	KDELR1	KDEL endoplasmic reticulum protein retention receptor 1
200827_at	1.75e-10	1.51e-12	-7.84025	18.1489	-0.740526	PLOD1	procollagen-lysine,2-oxoglutarate 5-dioxygenase 1
237444_at	1.75e-10	1.52e-12	7.83931	18.144	0.750809	KIF13A	kinesin family member 13A
210992_x_at	1.75e-10	1.53e-12	-7.83836	18.139	-2.2323	FCGR2C	Fc fragment of IgG receptor IIc (gene/pseudogene)
221211_s_at	1.75e-10	1.53e-12	-7.83832	18.1388	-1.19803	MAP3K7CL	MAP3K7 C-terminal like
201466_s_at	1.77e-10	1.54e-12	-7.83647	18.1291	-1.17758	JUN	Jun proto-oncogene, AP-1 transcription factor subunit
207447_s_at	1.79e-10	1.57e-12	7.83381	18.1153	2.21431	MGAT4C	MGAT4 family member C
242196_at	1.8e-10	1.58e-12	7.83204	18.106	0.715279	ARHGAP32	Rho GTPase activating protein 32
201160_s_at	1.82e-10	1.6e-12	-7.8298	18.0943	-1.18252	YBX3	Y-box binding protein 3
217949_s_at	1.82e-10	1.6e-12	-7.82978	18.0942	-0.788813	VKORC1	vitamin K epoxide reductase complex subunit 1
210423_s_at	1.83e-10	1.61e-12	-7.82806	18.0852	-0.933429	SLC11A1	solute carrier family 11 member 1
205140_at	1.83e-10	1.62e-12	-7.82715	18.0805	-0.700035	FPGT	fucose-1-phosphate guanylyltransferase
209028_s_at	1.84e-10	1.63e-12	7.82617	18.0754	0.689156	ABI1	abl interactor 1
212203_x_at	1.84e-10	1.64e-12	-7.82566	18.0727	-1.22864	IFITM3	interferon induced transmembrane protein 3
227984_at	1.88e-10	1.67e-12	7.82177	18.0524	1.76464	LMF1	lipase maturation factor 1
1555167_s_at	1.92e-10	1.71e-12	-7.81701	18.0275	-2.87222	NAMPT	nicotinamide phosphoribosyltransferase
206711_at	1.94e-10	1.73e-12	7.81516	18.0179	2.04188	TMEM257	transmembrane protein 257
208662_s_at	1.97e-10	1.76e-12	7.81152	17.9989	0.516709	TTC3P1///TTC3	tetratricopeptide repeat domain 3 pseudogene 1///tetratricopeptide repeat domain 3
209454_s_at	2.01e-10	1.8e-12	-7.80768	17.9789	-1.06689	TEAD3	TEA domain transcription factor 3
1558706_a_at	2.01e-10	1.81e-12	7.80703	17.9755	1.56173	ATOH8	atonal bHLH transcription factor 8
217933_s_at	2.01e-10	1.81e-12	-7.80686	17.9746	-0.977116	LAP3	leucine aminopeptidase 3
224471_s_at	2.02e-10	1.82e-12	7.80548	17.9674	0.826776	BTRC	beta-transducin repeat containing E3 ubiquitin protein ligase
229390_at	2.03e-10	1.84e-12	-7.8038	17.9586	-1.82825	FAM26F	family with sequence similarity 26 member F
206157_at	2.08e-10	1.88e-12	-7.79938	17.9356	-2.48416	PTX3	pentraxin 3
226104_at	2.09e-10	1.9e-12	7.79811	17.9289	0.510062	RNF170	ring finger protein 170
1554835_a_at	2.14e-10	1.95e-12	-7.79305	17.9026	-1.26016	B3GNT5	UDP-GlcNAc:betaGal beta-1,3-N-acetylglucosaminyltransferase 5
212423_at	2.14e-10	1.95e-12	7.79299	17.9023	0.89581	ZCCHC24	zinc finger CCHC-type containing 24
227113_at	2.17e-10	1.98e-12	7.78967	17.8849	0.765151	ADHFE1	alcohol dehydrogenase, iron containing 1
201814_at	2.21e-10	2.03e-12	7.78587	17.8651	0.476786	TBC1D5	TBC1 domain family member 5
225585_at	2.26e-10	2.07e-12	7.78171	17.8435	0.895948	RAP2A	RAP2A, member of RAS oncogene family
202856_s_at	2.3e-10	2.12e-12	-7.77772	17.8227	-1.19022	MIR6787///SLC16A3	microRNA 6787///solute carrier family 16 member 3
236771_at	2.32e-10	2.14e-12	7.7756	17.8117	2.06366	RIPPLY2	ripply transcriptional repressor 2
1568780_at	2.36e-10	2.18e-12	7.77208	17.7933	1.561	LOC729732	uncharacterized LOC729732
226627_at	2.4e-10	2.22e-12	7.76918	17.7782	1.28097	2008-09-01	septin 8
205729_at	2.49e-10	2.3e-12	-7.76185	17.74	-1.33478	OSMR	oncostatin M receptor
229506_at	2.51e-10	2.33e-12	7.75988	17.7298	0.901242	PPM1L	protein phosphatase, Mg2+/Mn2+ dependent 1L
215501_s_at	2.54e-10	2.36e-12	-7.75738	17.7168	-0.725842	DUSP10	dual specificity phosphatase 10
225497_at	2.54e-10	2.36e-12	7.75707	17.7152	0.642713	ATE1	arginyltransferase 1
1556414_at	2.55e-10	2.38e-12	7.75555	17.7073	0.63892	LINC00515	long intergenic non-protein coding RNA 515
226697_at	2.55e-10	2.39e-12	-7.75502	17.7045	-0.89497	FAM114A1	family with sequence similarity 114 member A1
228269_x_at	2.55e-10	2.39e-12	7.75479	17.7033	1.50612	KCNIP3	potassium voltage-gated channel interacting protein 3
210999_s_at	2.55e-10	2.4e-12	-7.75445	17.7015	-1.44313	GRB10	growth factor receptor bound protein 10
202827_s_at	2.59e-10	2.44e-12	-7.75146	17.686	-1.98299	MMP14	matrix metallopeptidase 14
226398_s_at	2.62e-10	2.47e-12	7.74886	17.6724	0.854273	FRA10AC1	fragile site, folic acid type, rare, fra(10)(q23,3) or fra(10)(q24,2) candidate 1
235709_at	2.63e-10	2.49e-12	-7.74775	17.6667	-2.06093	GAS2L3	growth arrest specific 2 like 3
210095_s_at	2.73e-10	2.58e-12	-7.74065	17.6297	-2.52776	IGFBP3	insulin like growth factor binding protein 3
216399_s_at	2.73e-10	2.59e-12	7.74015	17.6271	0.601779	SCAPER	S-phase cyclin A associated protein in the ER
213446_s_at	2.75e-10	2.62e-12	-7.73823	17.6171	-1.42414	IQGAP1	IQ motif containing GTPase activating protein 1
1557051_s_at	2.76e-10	2.63e-12	-7.73733	17.6124	-1.46556	HOTAIRM1	HOXA transcript antisense RNA, myeloid-specific 1
37408_at	2.76e-10	2.63e-12	-7.73727	17.6122	-1.3293	MRC2	mannose receptor C type 2
224606_at	2.79e-10	2.67e-12	-7.73465	17.5985	-0.927493	KLF6	Kruppel like factor 6
201673_s_at	2.8e-10	2.68e-12	-7.73333	17.5917	-0.721621	GYS1	glycogen synthase 1
209641_s_at	2.8e-10	2.69e-12	-7.73329	17.5915	-2.51479	ABCC3	ATP binding cassette subfamily C member 3
205493_s_at	2.82e-10	2.71e-12	7.7318	17.5837	0.894374	DPYSL4	dihydropyrimidinase like 4
228044_at	3e-10	2.9e-12	7.71914	17.5179	0.861064	SERP2	stress-associated endoplasmic reticulum protein family member 2
203724_s_at	3e-10	2.9e-12	7.71893	17.5168	1.03138	RUFY3	RUN and FYVE domain containing 3
218494_s_at	3e-10	2.9e-12	-7.71862	17.5152	-0.872531	SLC2A4RG	SLC2A4 regulator
242052_at	3.04e-10	2.95e-12	-7.716	17.5016	-0.834883
225066_at	3.04e-10	2.95e-12	7.71591	17.5011	0.828568	PPP2R2D	protein phosphatase 2 regulatory subunit Bdelta
201318_s_at	3.07e-10	2.99e-12	-7.71337	17.4879	-0.758364	MYL12B///MYL12A	myosin light chain 12B///myosin light chain 12A
227550_at	3.08e-10	3e-12	7.71246	17.4832	1.98715	GFRA1	GDNF family receptor alpha 1
200700_s_at	3.14e-10	3.07e-12	-7.70855	17.4629	-0.9203	KDELR2	KDEL endoplasmic reticulum protein retention receptor 2
208963_x_at	3.14e-10	3.07e-12	7.70809	17.4605	1.11833	MIR1908///FADS1	microRNA 1908///fatty acid desaturase 1
201663_s_at	3.18e-10	3.11e-12	-7.70585	17.4489	-1.36695	SMC4	structural maintenance of chromosomes 4
203869_at	3.19e-10	3.13e-12	7.70466	17.4427	0.702906	USP46	ubiquitin specific peptidase 46
232958_at	3.19e-10	3.13e-12	-7.70454	17.4421	-1.46911
217867_x_at	3.2e-10	3.15e-12	-7.70321	17.4352	-1.12474	BACE2	beta-site APP-cleaving enzyme 2
205359_at	3.2e-10	3.16e-12	7.70305	17.4343	0.899692	AKAP6	A-kinase anchoring protein 6
231131_at	3.21e-10	3.17e-12	7.7021	17.4294	2.36254	FAM133A	family with sequence similarity 133 member A
223336_s_at	3.23e-10	3.2e-12	7.70074	17.4224	0.647796	RAB18	RAB18, member RAS oncogene family
240176_at	3.25e-10	3.23e-12	-7.69872	17.4119	-1.9226
202794_at	3.25e-10	3.23e-12	7.69853	17.4109	0.707369	INPP1	inositol polyphosphate-1-phosphatase
222692_s_at	3.36e-10	3.35e-12	-7.69212	17.3776	-1.5406	LOC101928615///FNDC3B	uncharacterized LOC101928615///fibronectin type III domain containing 3B
201862_s_at	3.44e-10	3.43e-12	-7.6875	17.3536	-0.693697	LRRFIP1	LRR binding FLII interacting protein 1
208918_s_at	3.44e-10	3.44e-12	-7.68705	17.3513	-0.737174	NADK	NAD kinase
200698_at	3.44e-10	3.45e-12	-7.68666	17.3493	-0.836708	KDELR2	KDEL endoplasmic reticulum protein retention receptor 2
225869_s_at	3.47e-10	3.49e-12	-7.68444	17.3377	-1.95697	UNC93B1	unc-93 homolog B1 (C, elegans)
213397_x_at	3.47e-10	3.49e-12	-7.68437	17.3374	-1.24289	RNASE4	ribonuclease A family member 4
211719_x_at	3.54e-10	3.57e-12	-7.6803	17.3162	-1.50853	FN1	fibronectin 1
202208_s_at	3.55e-10	3.58e-12	-7.67937	17.3114	-1.1126	ARL4C	ADP ribosylation factor like GTPase 4C
201749_at	3.63e-10	3.67e-12	-7.67515	17.2896	-0.778514	ECE1	endothelin converting enzyme 1
1569872_a_at	3.66e-10	3.7e-12	7.6732	17.2795	1.43229	LMF1	lipase maturation factor 1
201464_x_at	3.73e-10	3.78e-12	-7.66935	17.2595	-0.937549	JUN	Jun proto-oncogene, AP-1 transcription factor subunit
218924_s_at	3.74e-10	3.8e-12	-7.66856	17.2554	-1.00199	CTBS	chitobiase
204225_at	3.75e-10	3.82e-12	7.66739	17.2493	0.898804	HDAC4	histone deacetylase 4
228906_at	3.83e-10	3.91e-12	7.66291	17.2261	0.744626	TET1	tet methylcytosine dioxygenase 1
230261_at	3.83e-10	3.92e-12	-7.66277	17.2254	-1.09452	ST8SIA4	ST8 alpha-N-acetyl-neuraminide alpha-2,8-sialyltransferase 4
211924_s_at	3.83e-10	3.92e-12	-7.66275	17.2253	-1.13841	PLAUR	plasminogen activator, urokinase receptor
238603_at	3.87e-10	3.97e-12	7.66029	17.2125	1.84991	MIR9-3HG	MIR9-3 host gene
211340_s_at	3.91e-10	4.02e-12	-7.65799	17.2006	-0.861741	MIR6756///MCAM	microRNA 6756///melanoma cell adhesion molecule
201110_s_at	3.91e-10	4.03e-12	-7.65755	17.1983	-2.35412	THBS1	thrombospondin 1
238608_at	3.96e-10	4.08e-12	-7.65513	17.1858	-1.38628
213411_at	4.01e-10	4.14e-12	7.65251	17.1722	1.17501	ADAM22	ADAM metallopeptidase domain 22
1560018_at	4.05e-10	4.2e-12	7.64989	17.1587	1.6972	ARPP21	cAMP regulated phosphoprotein 21
212586_at	4.07e-10	4.21e-12	-7.64906	17.1544	-0.706203	CAST	calpastatin
228033_at	4.09e-10	4.25e-12	-7.6476	17.1468	-1.57734	E2F7	E2F transcription factor 7
220088_at	4.13e-10	4.29e-12	-7.64566	17.1367	-1.2863	C5AR1	complement component 5a receptor 1
231838_at	4.13e-10	4.31e-12	-7.64505	17.1336	-1.06611	PABPC1L	poly(A) binding protein cytoplasmic 1 like
204924_at	4.13e-10	4.31e-12	-7.64473	17.1319	-1.33973	TLR2	toll like receptor 2
202018_s_at	4.16e-10	4.35e-12	-7.64296	17.1228	-4.42067	LTF	lactotransferrin
223543_at	4.22e-10	4.42e-12	7.64023	17.1086	1.48186	PDZD4	PDZ domain containing 4
1566342_at	4.28e-10	4.49e-12	-7.63702	17.092	-1.0163	SOD2	superoxide dismutase 2, mitochondrial
201888_s_at	4.3e-10	4.52e-12	-7.63583	17.0858	-1.06328	IL13RA1	interleukin 13 receptor subunit alpha 1
226388_at	4.39e-10	4.62e-12	-7.63177	17.0648	-1.59523	TCEA3	transcription elongation factor A3
204135_at	4.39e-10	4.63e-12	-7.63131	17.0624	-0.94078	FILIP1L	filamin A interacting protein 1 like
213006_at	4.39e-10	4.64e-12	-7.63105	17.0611	-1.28482	CEBPD	CCAAT/enhancer binding protein delta
203344_s_at	4.4e-10	4.66e-12	-7.63029	17.0572	-0.829697	RBBP8	RB binding protein 8, endonuclease
213061_s_at	4.45e-10	4.71e-12	-7.62806	17.0457	-0.555733	NTAN1	N-terminal asparagine amidase
226335_at	4.46e-10	4.74e-12	-7.6269	17.0397	-0.480538	RPS6KA3	ribosomal protein S6 kinase A3
233622_x_at	4.46e-10	4.75e-12	7.62679	17.0391	1.60095
1569871_at	4.46e-10	4.76e-12	7.62637	17.0369	1.16908	LMF1	lipase maturation factor 1
210844_x_at	4.46e-10	4.76e-12	-7.6262	17.036	-0.569468	CTNNA1	catenin alpha 1
214495_at	4.59e-10	4.91e-12	7.62054	17.0068	2.04088	CACNG2	calcium voltage-gated channel auxiliary subunit gamma 2
226601_at	4.7e-10	5.04e-12	-7.61566	16.9815	-0.749371	SLC30A7	solute carrier family 30 member 7
230307_at	4.72e-10	5.06e-12	7.6147	16.9766	1.94222	SLC25A21-AS1	SLC25A21 antisense RNA 1
201615_x_at	4.73e-10	5.08e-12	-7.61403	16.9731	-1.05625	CALD1	caldesmon 1
231798_at	4.77e-10	5.13e-12	7.61202	16.9627	1.69496	NOG	noggin
200664_s_at	4.81e-10	5.19e-12	-7.61013	16.9529	-1.095	DNAJB1	DnaJ heat shock protein family (Hsp40) member B1
1558724_at	4.83e-10	5.21e-12	7.6091	16.9476	1.04485
212905_at	4.85e-10	5.25e-12	7.60787	16.9413	0.648598	CSTF2T	cleavage stimulation factor subunit 2, tau variant
214853_s_at	4.87e-10	5.28e-12	-7.60686	16.936	-1.02881	SHC1	SHC adaptor protein 1
202311_s_at	4.87e-10	5.29e-12	-7.60654	16.9344	-1.84111	COL1A1	collagen type I alpha 1 chain
213102_at	4.88e-10	5.31e-12	-7.60579	16.9305	-0.565584	ACTR3	ARP3 actin related protein 3 homolog
213341_at	4.89e-10	5.33e-12	-7.60497	16.9263	-0.696317	FEM1C	fem-1 homolog C
228869_at	4.96e-10	5.41e-12	-7.60222	16.912	-0.772795	SNX20	sorting nexin 20
201425_at	4.96e-10	5.42e-12	7.60195	16.9106	0.785353	ALDH2	aldehyde dehydrogenase 2 family (mitochondrial)
229664_at	4.96e-10	5.43e-12	7.60138	16.9077	0.760153	MAPK8	mitogen-activated protein kinase 8
203283_s_at	4.96e-10	5.44e-12	-7.60119	16.9067	-0.973602	HS2ST1	heparan sulfate 2-O-sulfotransferase 1
61734_at	5.01e-10	5.51e-12	-7.59877	16.8942	-0.863303	RCN3	reticulocalbin 3
201203_s_at	5.01e-10	5.51e-12	-7.59876	16.8942	-1.56989	RRBP1	ribosome binding protein 1
202345_s_at	5.05e-10	5.57e-12	-7.59685	16.8843	-2.25688	FABP5	fatty acid binding protein 5
1552703_s_at	5.05e-10	5.58e-12	-7.59656	16.8828	-1.43276	CARD16///CASP1	caspase recruitment domain family member 16///caspase 1
1554408_a_at	5.06e-10	5.6e-12	-7.59579	16.8788	-1.58842	TK1	thymidine kinase 1
237696_at	5.09e-10	5.64e-12	7.59447	16.872	1.40891
223218_s_at	5.1e-10	5.67e-12	-7.59344	16.8667	-1.2982	NFKBIZ	NFKB inhibitor zeta
224787_s_at	5.1e-10	5.67e-12	7.59327	16.8658	0.669916	RAB18	RAB18, member RAS oncogene family
213439_x_at	5.12e-10	5.7e-12	7.59242	16.8614	1.29797	RUNDC3A	RUN domain containing 3A
235417_at	5.21e-10	5.8e-12	-7.589	16.8437	-2.94489	SPOCD1	SPOC domain containing 1
202625_at	5.31e-10	5.93e-12	-7.58484	16.8222	-0.947241	LYN	LYN proto-oncogene, Src family tyrosine kinase
200764_s_at	5.33e-10	5.97e-12	-7.58372	16.8165	-0.568844	CTNNA1	catenin alpha 1
220345_at	5.33e-10	5.98e-12	7.58351	16.8154	1.64564	LRRTM4	leucine rich repeat transmembrane neuronal 4
208073_x_at	5.43e-10	6.09e-12	7.57993	16.7969	0.508818	TTC3P1///TTC3	tetratricopeptide repeat domain 3 pseudogene 1///tetratricopeptide repeat domain 3
1555907_at	5.44e-10	6.11e-12	-7.57923	16.7933	-2.47909	AGAP2-AS1	AGAP2 antisense RNA 1
222794_x_at	5.52e-10	6.21e-12	7.57625	16.7779	0.573521	MTPAP	mitochondrial poly(A) polymerase
201829_at	5.63e-10	6.35e-12	7.57219	16.757	0.925106	NET1	neuroepithelial cell transforming 1
203795_s_at	5.64e-10	6.37e-12	7.57159	16.7539	1.23579	BCL7A	BCL tumor suppressor 7A
221432_s_at	5.92e-10	6.7e-12	7.56194	16.7041	0.621629	SLC25A28	solute carrier family 25 member 28
200646_s_at	5.92e-10	6.71e-12	-7.56166	16.7026	-0.789221	NUCB1	nucleobindin 1
1556051_a_at	5.97e-10	6.78e-12	-7.55974	16.6927	-0.720627	BICD1	BICD cargo adaptor 1
202207_at	6.05e-10	6.88e-12	-7.55694	16.6783	-1.32003	ARL4C	ADP ribosylation factor like GTPase 4C
226487_at	6.12e-10	6.97e-12	7.55454	16.6659	1.37008	FAM222A	family with sequence similarity 222 member A
221935_s_at	6.18e-10	7.05e-12	-7.5524	16.6549	-0.866311	EOGT	EGF domain specific O-linked N-acetylglucosamine transferase
213924_at	6.22e-10	7.1e-12	7.55108	16.6481	2.09821	GNAL	G protein subunit alpha L
209970_x_at	6.28e-10	7.18e-12	-7.54889	16.6368	-1.08252	CASP1	caspase 1
214845_s_at	6.3e-10	7.22e-12	-7.54803	16.6324	-1.08662	CALU	calumenin
228532_at	6.34e-10	7.28e-12	-7.54631	16.6235	-1.58221	C1orf162	chromosome 1 open reading frame 162
214390_s_at	6.41e-10	7.37e-12	-7.54419	16.6126	-2.2463	BCAT1	branched chain amino acid transaminase 1
201426_s_at	6.5e-10	7.48e-12	-7.54127	16.5976	-1.07753	VIM	vimentin
212175_s_at	6.58e-10	7.6e-12	-7.53841	16.5828	-0.706739	AK2	adenylate kinase 2
235384_at	6.64e-10	7.67e-12	-7.53668	16.5739	-0.738981	NUDT19	nudix hydrolase 19
212267_at	6.65e-10	7.71e-12	7.53566	16.5686	0.456769	WAPL	WAPL cohesin release factor
229724_at	6.65e-10	7.71e-12	7.53565	16.5686	1.84973	GABRB3	gamma-aminobutyric acid type A receptor beta3 subunit
227690_at	6.67e-10	7.75e-12	7.53472	16.5638	1.88851	GABRB3	gamma-aminobutyric acid type A receptor beta3 subunit
200738_s_at	6.87e-10	8e-12	-7.52875	16.5331	-0.672364	PGK1	phosphoglycerate kinase 1
228188_at	6.87e-10	8e-12	-7.52856	16.5321	-1.14903	FOSL2	FOS like 2, AP-1 transcription factor subunit
202296_s_at	6.89e-10	8.04e-12	-7.52778	16.5281	-0.56859	RER1	retention in endoplasmic reticulum sorting receptor 1
226452_at	6.96e-10	8.13e-12	-7.52569	16.5173	-1.12314	PDK1	pyruvate dehydrogenase kinase 1
203910_at	6.97e-10	8.15e-12	-7.52517	16.5146	-0.993765	ARHGAP29	Rho GTPase activating protein 29
240806_at	7.13e-10	8.36e-12	7.5204	16.4901	0.894626	RPL15	ribosomal protein L15
238756_at	7.14e-10	8.38e-12	-7.51993	16.4877	-1.53388	GAS2L3	growth arrest specific 2 like 3
218418_s_at	7.15e-10	8.41e-12	-7.51933	16.4846	-0.911471	KANK2	KN motif and ankyrin repeat domains 2
205463_s_at	7.18e-10	8.45e-12	-7.5183	16.4793	-1.19524	PDGFA	platelet derived growth factor subunit A
225128_at	7.18e-10	8.47e-12	-7.51791	16.4772	-0.883547	KDELC2	KDEL motif containing 2
202605_at	7.19e-10	8.49e-12	-7.51736	16.4744	-0.860135	GUSB	glucuronidase beta
201438_at	7.37e-10	8.72e-12	-7.51244	16.4491	-2.64643	COL6A3	collagen type VI alpha 3 chain
218308_at	7.42e-10	8.79e-12	-7.51101	16.4418	-2.29716	TACC3	transforming acidic coiled-coil containing protein 3
212086_x_at	7.47e-10	8.86e-12	-7.50936	16.4333	-0.587107	LMNA	lamin A/C
216526_x_at	7.49e-10	8.9e-12	-7.5085	16.4288	-0.742508	HLA-C	major histocompatibility complex, class I, C
225647_s_at	7.53e-10	8.97e-12	-7.50715	16.4219	-1.4059	CTSC	cathepsin C
228890_at	7.56e-10	9.02e-12	7.50612	16.4166	1.31702	ATOH8	atonal bHLH transcription factor 8
212062_at	7.58e-10	9.05e-12	7.50536	16.4127	0.957099	ATP9A	ATPase phospholipid transporting 9A (putative)
1555736_a_at	7.58e-10	9.06e-12	-7.50524	16.4121	-0.826033	AGTRAP	angiotensin II receptor associated protein
230350_at	7.58e-10	9.08e-12	7.50485	16.4101	0.599665	TIAL1	TIA1 cytotoxic granule-associated RNA binding protein-like 1
216442_x_at	7.62e-10	9.15e-12	-7.50334	16.4023	-1.54776	FN1	fibronectin 1
212489_at	7.62e-10	9.15e-12	-7.50332	16.4022	-2.1211	COL5A1	collagen type V alpha 1 chain
239678_at	7.68e-10	9.24e-12	7.50154	16.393	1.13902
221781_s_at	7.69e-10	9.26e-12	-7.501	16.3902	-0.995512	DNAJC10	DnaJ heat shock protein family (Hsp40) member C10
203488_at	7.69e-10	9.27e-12	7.50079	16.3892	0.696812	ADGRL1	adhesion G protein-coupled receptor L1
223276_at	7.7e-10	9.31e-12	-7.50013	16.3858	-1.2453	SMIM3	small integral membrane protein 3
201809_s_at	7.72e-10	9.35e-12	-7.49921	16.3811	-0.98882	ENG	endoglin
226977_at	7.72e-10	9.36e-12	7.49908	16.3804	0.950956	IGIP	IgA inducing protein
219493_at	7.76e-10	9.42e-12	-7.49781	16.3738	-1.21072	SHCBP1	SHC binding and spindle associated 1
1555219_at	7.8e-10	9.49e-12	7.49654	16.3673	1.10129	RGR	retinal G protein coupled receptor
33304_at	7.87e-10	9.59e-12	-7.49446	16.3566	-1.18093	ISG20	interferon stimulated exonuclease gene 20
230826_at	7.87e-10	9.6e-12	7.49427	16.3557	0.748503	MMD2	monocyte to macrophage differentiation associated 2
202236_s_at	8.2e-10	1e-11	-7.48629	16.3147	-0.883417	SLC16A1	solute carrier family 16 member 1
236038_at	8.23e-10	1.01e-11	7.48528	16.3095	1.20142	RNF150	ring finger protein 150
231372_at	8.29e-10	1.02e-11	7.48364	16.301	1.30093	SLC25A48	solute carrier family 25 member 48
201487_at	8.29e-10	1.02e-11	-7.48335	16.2995	-1.6213	CTSC	cathepsin C
200611_s_at	8.43e-10	1.04e-11	-7.47985	16.2816	-0.830707	WDR1	WD repeat domain 1
228642_at	8.43e-10	1.04e-11	-7.47967	16.2806	-1.50043	HOTAIRM1	HOXA transcript antisense RNA, myeloid-specific 1
239509_at	8.56e-10	1.05e-11	7.47654	16.2646	2.57953	FLJ16779	uncharacterized LOC100192386
212606_at	8.73e-10	1.08e-11	7.47242	16.2434	0.583826	WDFY3	WD repeat and FYVE domain containing 3
204597_x_at	8.95e-10	1.11e-11	-7.46755	16.2184	-2.41276	STC1	stanniocalcin 1
226603_at	9.12e-10	1.13e-11	-7.46379	16.1991	-0.942232	SAMD9L	sterile alpha motif domain containing 9 like
218194_at	9.13e-10	1.13e-11	-7.46323	16.1962	-0.805344	REXO2	RNA exonuclease 2
203820_s_at	9.17e-10	1.14e-11	-7.46209	16.1904	-1.99321	IGF2BP3	insulin like growth factor 2 mRNA binding protein 3
201860_s_at	9.21e-10	1.15e-11	-7.46099	16.1847	-1.5111	PLAT	plasminogen activator, tissue type
208747_s_at	9.47e-10	1.18e-11	-7.45539	16.156	-1.69797	C1S	complement component 1, s subcomponent
1558170_at	9.52e-10	1.19e-11	7.45415	16.1497	1.61599
210260_s_at	9.72e-10	1.21e-11	-7.45001	16.1284	-1.18364	TNFAIP8	TNF alpha induced protein 8
221664_s_at	9.76e-10	1.22e-11	-7.44903	16.1234	-0.684379	F11R	F11 receptor
201830_s_at	9.95e-10	1.25e-11	7.44496	16.1025	1.51558	NET1	neuroepithelial cell transforming 1
205812_s_at	9.97e-10	1.25e-11	-7.44431	16.0992	-0.630024	TMED9	transmembrane p24 trafficking protein 9
1563468_at	1.01e-09	1.27e-11	-7.44141	16.0843	-0.651235
223727_at	1.02e-09	1.28e-11	7.43985	16.0763	1.40175	KCNIP2	potassium voltage-gated channel interacting protein 2
226021_at	1.02e-09	1.28e-11	-7.43928	16.0734	-1.66729	RDH10	retinol dehydrogenase 10 (all-trans)
218880_at	1.02e-09	1.29e-11	-7.43889	16.0714	-1.54269	FOSL2	FOS like 2, AP-1 transcription factor subunit
226136_at	1.05e-09	1.32e-11	-7.43387	16.0456	-1.18307	GLIPR1	GLI pathogenesis related 1
202998_s_at	1.05e-09	1.33e-11	-7.43321	16.0423	-1.29596	LOXL2	lysyl oxidase like 2
223120_at	1.05e-09	1.33e-11	-7.43254	16.0388	-0.824679	FUCA2	fucosidase, alpha-L- 2, plasma
1554593_s_at	1.05e-09	1.33e-11	7.43219	16.0371	2.15183	SLC1A6	solute carrier family 1 member 6
1554966_a_at	1.06e-09	1.34e-11	-7.43107	16.0313	-0.88899	FILIP1L	filamin A interacting protein 1 like
228218_at	1.08e-09	1.37e-11	7.42669	16.0089	0.977125	LSAMP	limbic system-associated membrane protein
214710_s_at	1.09e-09	1.39e-11	-7.42473	15.9988	-1.18668	CCNB1	cyclin B1
203568_s_at	1.09e-09	1.39e-11	-7.42433	15.9968	-0.751579	TRIM38	tripartite motif containing 38
239935_at	1.09e-09	1.4e-11	7.42316	15.9908	2.22676	MDGA2	MAM domain containing glycosylphosphatidylinositol anchor 2
240433_x_at	1.1e-09	1.4e-11	7.42239	15.9868	1.98964	CADM2	cell adhesion molecule 2
214085_x_at	1.1e-09	1.41e-11	-7.42158	15.9827	-1.19523	GLIPR1	GLI pathogenesis related 1
224598_at	1.1e-09	1.41e-11	-7.42146	15.9821	-0.622342	MGAT4B	mannosyl (alpha-1,3-)-glycoprotein beta-1,4-N-acetylglucosaminyltransferase, isozyme B
208967_s_at	1.11e-09	1.43e-11	-7.41939	15.9715	-0.677218	AK2	adenylate kinase 2
208691_at	1.11e-09	1.43e-11	-7.41863	15.9676	-0.996561	TFRC	transferrin receptor
221772_s_at	1.12e-09	1.44e-11	7.41782	15.9634	1.42014	PPP2R2D	protein phosphatase 2 regulatory subunit Bdelta
205076_s_at	1.12e-09	1.44e-11	-7.41746	15.9616	-0.80055	MTMR11	myotubularin related protein 11
225352_at	1.16e-09	1.5e-11	7.41019	15.9244	0.642477	SEC62	SEC62 homolog, preprotein translocation factor
222061_at	1.18e-09	1.53e-11	-7.40677	15.9069	-1.57995	CD58	CD58 molecule
228457_at	1.18e-09	1.53e-11	7.40666	15.9063	0.586568	PPM1L	protein phosphatase, Mg2+/Mn2+ dependent 1L
201320_at	1.18e-09	1.53e-11	7.40649	15.9055	0.673552	SMARCC2	SWI/SNF related, matrix associated, actin dependent regulator of chromatin subfamily c member 2
202748_at	1.18e-09	1.54e-11	-7.40535	15.8996	-1.32424	GBP2	guanylate binding protein 2
202668_at	1.19e-09	1.54e-11	-7.40451	15.8953	-1.07568	EFNB2	ephrin B2
201943_s_at	1.2e-09	1.56e-11	-7.40212	15.8831	-0.944396	CPD	carboxypeptidase D
214770_at	1.22e-09	1.59e-11	-7.39901	15.8672	-1.37397	MSR1	macrophage scavenger receptor 1
204092_s_at	1.24e-09	1.63e-11	-7.39474	15.8453	-1.09472	AURKA	aurora kinase A
235747_at	1.25e-09	1.64e-11	7.3934	15.8385	0.521922	LINC00849///SLC25A16	long intergenic non-protein coding RNA 849///solute carrier family 25 member 16
1555832_s_at	1.26e-09	1.65e-11	-7.39173	15.83	-0.827319	KLF6	Kruppel like factor 6
204166_at	1.26e-09	1.66e-11	-7.39075	15.8249	-2.31798	SBNO2	strawberry notch homolog 2
227585_at	1.26e-09	1.66e-11	7.39071	15.8247	0.827284	ATAD1	ATPase family, AAA domain containing 1
200663_at	1.26e-09	1.67e-11	-7.39005	15.8214	-0.662158	CD63	CD63 molecule
213844_at	1.26e-09	1.67e-11	-7.38994	15.8208	-1.7776	HOXA5	homeobox A5
218349_s_at	1.26e-09	1.67e-11	-7.3897	15.8196	-1.03392	ZWILCH	zwilch kinetochore protein
220927_s_at	1.26e-09	1.67e-11	7.38932	15.8177	1.81405	HPSE2	heparanase 2 (inactive)
235521_at	1.27e-09	1.68e-11	-7.38851	15.8135	-2.02145	HOXA3	homeobox A3
225258_at	1.28e-09	1.7e-11	-7.38623	15.8019	-1.49076	FBLIM1	filamin binding LIM protein 1
229809_at	1.29e-09	1.71e-11	7.38462	15.7936	0.818332	POU6F1	POU class 6 homeobox 1
238681_at	1.29e-09	1.72e-11	7.38446	15.7928	0.981359	GDPD1	glycerophosphodiester phosphodiesterase domain containing 1
235798_at	1.3e-09	1.74e-11	7.38234	15.782	0.776599	TMEM170B	transmembrane protein 170B
203240_at	1.31e-09	1.74e-11	-7.3815	15.7776	-2.16497	FCGBP	Fc fragment of IgG binding protein
228509_at	1.31e-09	1.75e-11	7.38063	15.7732	1.81758	SPHKAP	SPHK1 interactor, AKAP domain containing
209325_s_at	1.31e-09	1.75e-11	-7.38019	15.771	-0.923239	RGS16	regulator of G-protein signaling 16
213519_s_at	1.32e-09	1.76e-11	-7.37927	15.7663	-0.880432	LAMA2	laminin subunit alpha 2
1567107_s_at	1.33e-09	1.78e-11	-7.37748	15.7571	-1.01325	TPM4	tropomyosin 4
208740_at	1.35e-09	1.81e-11	7.3742	15.7403	0.65703	SAP18	Sin3A associated protein 18
229545_at	1.36e-09	1.83e-11	7.37177	15.7279	1.16879	FERMT1	fermitin family member 1
238429_at	1.37e-09	1.85e-11	-7.37015	15.7197	-2.32968	TMEM71	transmembrane protein 71
210137_s_at	1.39e-09	1.88e-11	-7.36739	15.7056	-1.0086	DCTD	dCMP deaminase
221577_x_at	1.39e-09	1.88e-11	-7.36708	15.704	-1.81031	GDF15	growth differentiation factor 15
213939_s_at	1.42e-09	1.92e-11	7.36354	15.6859	0.749536	RUFY3	RUN and FYVE domain containing 3
226680_at	1.44e-09	1.95e-11	7.36052	15.6705	0.827294	IKZF5	IKAROS family zinc finger 5
224937_at	1.45e-09	1.97e-11	-7.35822	15.6588	-1.10716	PTGFRN	prostaglandin F2 receptor inhibitor
226359_at	1.46e-09	1.98e-11	7.35768	15.656	1.3552	GTPBP1	GTP binding protein 1
213836_s_at	1.46e-09	1.99e-11	-7.35642	15.6496	-0.904696	WIPI1	WD repeat domain, phosphoinositide interacting 1
219888_at	1.48e-09	2.02e-11	-7.3537	15.6357	-1.49271	SPAG4	sperm associated antigen 4
214239_x_at	1.48e-09	2.02e-11	7.35322	15.6333	0.788219	PCGF2	polycomb group ring finger 2
229459_at	1.48e-09	2.03e-11	7.35296	15.6319	1.42258	FAM19A5	family with sequence similarity 19 member A5, C-C motif chemokine like
35846_at	1.5e-09	2.05e-11	7.35108	15.6223	0.764998	THRA	thyroid hormone receptor, alpha
221972_s_at	1.5e-09	2.06e-11	-7.35012	15.6174	-0.592417	SDF4	stromal cell derived factor 4
219787_s_at	1.51e-09	2.07e-11	-7.34881	15.6107	-1.18286	ECT2	epithelial cell transforming 2
227062_at	1.52e-09	2.09e-11	-7.34691	15.6011	-1.58929	MIR612///NEAT1	microRNA 612///nuclear paraspeckle assembly transcript 1 (non-protein coding)
209160_at	1.53e-09	2.1e-11	7.34654	15.5992	1.94686	AKR1C3	aldo-keto reductase family 1, member C3
207332_s_at	1.53e-09	2.11e-11	-7.34537	15.5932	-1.07764	TFRC	transferrin receptor
208374_s_at	1.53e-09	2.11e-11	-7.34516	15.5921	-0.523277	CAPZA1	capping actin protein of muscle Z-line alpha subunit 1
1553678_a_at	1.54e-09	2.12e-11	-7.34413	15.5869	-1.08119	ITGB1	integrin subunit beta 1
211762_s_at	1.54e-09	2.13e-11	-7.34369	15.5846	-0.777425	KPNA2	karyopherin subunit alpha 2
225130_at	1.54e-09	2.13e-11	7.34364	15.5844	0.75075	ZRANB1	zinc finger RANBP2-type containing 1
243779_at	1.55e-09	2.15e-11	7.34157	15.5738	2.20471	GALNT13	polypeptide N-acetylgalactosaminyltransferase 13
216330_s_at	1.59e-09	2.2e-11	7.33705	15.5508	0.548463	POU6F1	POU class 6 homeobox 1
230733_at	1.6e-09	2.22e-11	-7.33517	15.5412	-0.916141
204741_at	1.64e-09	2.28e-11	-7.33061	15.5179	-0.646396	BICD1	BICD cargo adaptor 1
224772_at	1.64e-09	2.29e-11	7.32977	15.5137	0.854337	NAV1	neuron navigator 1
227112_at	1.68e-09	2.34e-11	7.32562	15.4925	0.581081	TMCC1	transmembrane and coiled-coil domain family 1
243591_at	1.68e-09	2.34e-11	-7.32515	15.4902	-1.56041
201204_s_at	1.7e-09	2.37e-11	-7.32322	15.4803	-0.835025	RRBP1	ribosome binding protein 1
226918_at	1.72e-09	2.4e-11	7.32064	15.4672	1.75238	JPH4///AP1G2	junctophilin 4///adaptor related protein complex 1 gamma 2 subunit
204881_s_at	1.72e-09	2.41e-11	-7.32026	15.4652	-0.849015	UGCG	UDP-glucose ceramide glucosyltransferase
225681_at	1.72e-09	2.42e-11	-7.31938	15.4607	-1.8947	CTHRC1	collagen triple helix repeat containing 1
229687_s_at	1.74e-09	2.44e-11	7.31729	15.4501	0.70063	PRDM11	PR/SET domain 11
231977_at	1.74e-09	2.45e-11	7.31653	15.4462	1.5013	GRID1	glutamate ionotropic receptor delta type subunit 1
222217_s_at	1.75e-09	2.46e-11	-7.31594	15.4432	-1.13039	SLC27A3	solute carrier family 27 member 3
209515_s_at	1.76e-09	2.48e-11	-7.31453	15.4361	-0.705981	RAB27A	RAB27A, member RAS oncogene family
235118_at	1.76e-09	2.48e-11	7.31438	15.4353	1.82598	CADM2	cell adhesion molecule 2
238136_at	1.76e-09	2.48e-11	7.31434	15.4351	1.88938	SHISA7	shisa family member 7
202870_s_at	1.79e-09	2.54e-11	-7.30997	15.4128	-1.91335	CDC20	cell division cycle 20
221008_s_at	1.79e-09	2.54e-11	7.30967	15.4113	2.43101	ETNPPL	ethanolamine-phosphate phospho-lyase
201252_at	1.8e-09	2.55e-11	-7.30907	15.4083	-0.673417	PSMC4	proteasome 26S subunit, ATPase 4
218589_at	1.81e-09	2.57e-11	-7.30798	15.4027	-0.992457	LPAR6	lysophosphatidic acid receptor 6
217028_at	1.81e-09	2.57e-11	-7.3076	15.4007	-1.36142	CXCR4	C-X-C motif chemokine receptor 4
212488_at	1.81e-09	2.57e-11	-7.30758	15.4006	-1.37521	COL5A1	collagen type V alpha 1 chain
227094_at	1.81e-09	2.58e-11	7.30695	15.3974	0.596117	DHTKD1	dehydrogenase E1 and transketolase domain containing 1
228598_at	1.83e-09	2.61e-11	7.30469	15.386	1.93808	DPP10	dipeptidyl peptidase like 10
241698_at	1.83e-09	2.62e-11	7.30413	15.3831	0.897883	RFTN2	raftlin family member 2
209191_at	1.84e-09	2.63e-11	-7.30319	15.3783	-1.53481	TUBB6	tubulin beta 6 class V
224097_s_at	1.84e-09	2.63e-11	-7.30307	15.3777	-0.763817	F11R	F11 receptor
1557050_at	1.84e-09	2.64e-11	-7.30252	15.3749	-1.62247	HOTAIRM1	HOXA transcript antisense RNA, myeloid-specific 1
203676_at	1.84e-09	2.64e-11	-7.30248	15.3747	-1.30858	GNS	glucosamine (N-acetyl)-6-sulfatase
1555997_s_at	1.84e-09	2.64e-11	-7.30227	15.3736	-1.9678	IGFBP5	insulin like growth factor binding protein 5
213486_at	1.85e-09	2.66e-11	7.30079	15.3661	1.48289	COPG2IT1	COPG2 imprinted transcript 1 (non-protein coding)
1559910_at	1.85e-09	2.67e-11	7.30075	15.3659	0.896327
220277_at	1.87e-09	2.71e-11	7.2979	15.3514	0.925651	CXXC4	CXXC finger protein 4
55093_at	1.87e-09	2.71e-11	-7.29786	15.3512	-0.719474	CHPF2	chondroitin polymerizing factor 2
212335_at	1.87e-09	2.71e-11	-7.29742	15.3489	-0.977395	GNS	glucosamine (N-acetyl)-6-sulfatase
205046_at	1.88e-09	2.73e-11	-7.29629	15.3432	-1.84333	CENPE	centromere protein E
217382_at	1.89e-09	2.74e-11	-7.29514	15.3373	-1.43952	CLIC1P1	chloride intracellular channel 1 pseudogene 1
1558527_at	1.9e-09	2.76e-11	-7.29423	15.3327	-1.38447	PAXIP1-AS2	PAXIP1 antisense RNA 2
228376_at	1.91e-09	2.78e-11	7.29297	15.3263	1.16082	GGTA1P	glycoprotein, alpha-galactosyltransferase 1 pseudogene
223362_s_at	1.91e-09	2.79e-11	7.29199	15.3213	1.33604	2003-09-01	septin 3
208815_x_at	1.93e-09	2.81e-11	-7.2906	15.3142	-0.414519	HSPA4	heat shock protein family A (Hsp70) member 4
225845_at	1.93e-09	2.82e-11	7.28994	15.3109	0.553465	ZBTB44	zinc finger and BTB domain containing 44
210246_s_at	1.93e-09	2.83e-11	7.28931	15.3077	2.71019	ABCC8	ATP binding cassette subfamily C member 8
211330_s_at	1.95e-09	2.85e-11	-7.28791	15.3006	-0.884406	HFE	hemochromatosis
227103_s_at	1.95e-09	2.85e-11	-7.28766	15.2993	-1.18293	ECE2	endothelin converting enzyme 2
239221_at	1.95e-09	2.86e-11	7.28701	15.296	1.59677	ADGRA1	adhesion G protein-coupled receptor A1
224653_at	1.95e-09	2.87e-11	7.28673	15.2946	0.420027	EIF4EBP2	eukaryotic translation initiation factor 4E binding protein 2
221519_at	1.96e-09	2.89e-11	7.28556	15.2886	0.719255	FBXW4	F-box and WD repeat domain containing 4
207876_s_at	2e-09	2.95e-11	-7.28135	15.2673	-1.23615	FLNC	filamin C
230154_at	2.01e-09	2.96e-11	7.28064	15.2636	0.956417	WAC	WW domain containing adaptor with coiled-coil
225524_at	2.07e-09	3.07e-11	-7.27407	15.2303	-1.08792	ANTXR2	anthrax toxin receptor 2
217969_at	2.07e-09	3.07e-11	7.27382	15.229	0.577652	VPS51	VPS51, GARP complex subunit
217279_x_at	2.08e-09	3.08e-11	-7.27344	15.2271	-1.33978	MMP14	matrix metallopeptidase 14
202967_at	2.08e-09	3.08e-11	7.2732	15.2258	0.582568	GSTA4	glutathione S-transferase alpha 4
217359_s_at	2.08e-09	3.09e-11	7.27244	15.222	1.25432	NCAM1	neural cell adhesion molecule 1
223122_s_at	2.1e-09	3.13e-11	7.27022	15.2107	2.32029	SFRP2	secreted frizzled related protein 2
203423_at	2.12e-09	3.16e-11	-7.26814	15.2001	-1.86431	RBP1	retinol binding protein 1
227845_s_at	2.14e-09	3.2e-11	7.26612	15.1899	1.72167	SHD	Src homology 2 domain containing transforming protein D
238320_at	2.14e-09	3.2e-11	-7.26584	15.1884	-1.37229	MIR612///NEAT1	microRNA 612///nuclear paraspeckle assembly transcript 1 (non-protein coding)
203259_s_at	2.14e-09	3.2e-11	7.26567	15.1876	0.604803	HDDC2	HD domain containing 2
202621_at	2.18e-09	3.26e-11	-7.2624	15.171	-0.633057	IRF3	interferon regulatory factor 3
238819_at	2.18e-09	3.27e-11	-7.26197	15.1688	-0.550938	ZNF347	zinc finger protein 347
227444_at	2.18e-09	3.27e-11	7.26191	15.1685	0.727622	ARMCX4	armadillo repeat containing, X-linked 4
1555694_a_at	2.21e-09	3.32e-11	7.25894	15.1534	1.50861	KCNIP3	potassium voltage-gated channel interacting protein 3
211612_s_at	2.21e-09	3.32e-11	-7.25875	15.1524	-0.766077	IL13RA1	interleukin 13 receptor subunit alpha 1
209884_s_at	2.21e-09	3.33e-11	-7.25814	15.1493	-0.779116	SLC4A7	solute carrier family 4 member 7
227188_at	2.21e-09	3.34e-11	-7.25796	15.1484	-1.11966	EVA1C	eva-1 homolog C
204159_at	2.21e-09	3.34e-11	-7.25786	15.1479	-1.36993	CDKN2C	cyclin dependent kinase inhibitor 2C
226040_at	2.22e-09	3.35e-11	-7.25713	15.1442	-0.863128	TRIM56	tripartite motif containing 56
201287_s_at	2.22e-09	3.35e-11	-7.25688	15.1429	-1.00075	SDC1	syndecan 1
222631_at	2.22e-09	3.36e-11	-7.25645	15.1408	-0.547069	SEPSECS-AS1///PI4K2B	SEPSECS antisense RNA 1 (head to head)///phosphatidylinositol 4-kinase type 2 beta
218950_at	2.23e-09	3.38e-11	-7.25571	15.137	-1.21876	ARAP3	ArfGAP with RhoGAP domain, ankyrin repeat and PH domain 3
213433_at	2.25e-09	3.42e-11	7.25312	15.1239	0.885018	ARL3	ADP ribosylation factor like GTPase 3
221253_s_at	2.27e-09	3.46e-11	-7.25113	15.1137	-0.604263	BLOC1S5-TXNDC5///TXNDC5	BLOC1S5-TXNDC5 readthrough (NMD candidate)///thioredoxin domain containing 5
227599_at	2.28e-09	3.47e-11	7.25029	15.1095	0.878287	MB21D2	Mab-21 domain containing 2
202206_at	2.29e-09	3.48e-11	-7.24981	15.1071	-1.2005	ARL4C	ADP ribosylation factor like GTPase 4C
243296_at	2.29e-09	3.49e-11	-7.24942	15.1051	-1.56227	NAMPT	nicotinamide phosphoribosyltransferase
221824_s_at	2.3e-09	3.51e-11	7.24799	15.0978	0.810885	MARCH8	membrane associated ring-CH-type finger 8
230913_at	2.32e-09	3.54e-11	7.24637	15.0896	1.11201	ABCG1	ATP binding cassette subfamily G member 1
228028_at	2.32e-09	3.55e-11	7.24613	15.0884	0.943086	GAREM2	GRB2 associated regulator of MAPK1 subtype 2
203556_at	2.33e-09	3.57e-11	7.24511	15.0832	0.800295	ZHX2	zinc fingers and homeoboxes 2
218806_s_at	2.35e-09	3.61e-11	-7.24275	15.0712	-2.05883	VAV3	vav guanine nucleotide exchange factor 3
209546_s_at	2.37e-09	3.64e-11	-7.24139	15.0643	-1.25456	APOL1	apolipoprotein L1
240277_at	2.38e-09	3.66e-11	-7.24039	15.0593	-1.08102
226151_x_at	2.39e-09	3.68e-11	7.23941	15.0543	0.592954	CRYZL1	crystallin zeta like 1
231967_at	2.4e-09	3.71e-11	7.23774	15.0459	0.723435	PHF20L1	PHD finger protein 20-like 1
1568803_at	2.4e-09	3.71e-11	7.23765	15.0454	1.42895
235405_at	2.41e-09	3.73e-11	7.23665	15.0403	0.787612	GSTA4	glutathione S-transferase alpha 4
221486_at	2.42e-09	3.74e-11	7.23617	15.0379	0.546167	ENSA	endosulfine alpha
223361_at	2.42e-09	3.76e-11	-7.23534	15.0337	-0.927139	ABRACL	ABRA C-terminal like
203370_s_at	2.43e-09	3.76e-11	-7.23498	15.0319	-1.13637	PDLIM7	PDZ and LIM domain 7
235033_at	2.46e-09	3.81e-11	-7.23245	15.019	-1.02985	NPEPL1	aminopeptidase-like 1
208741_at	2.48e-09	3.85e-11	7.23049	15.0091	0.849145	SAP18	Sin3A associated protein 18
244294_at	2.48e-09	3.85e-11	7.23033	15.0083	0.755919	GTF2H5	general transcription factor IIH subunit 5
228354_at	2.49e-09	3.88e-11	7.22931	15.0031	0.600993	MORN4	MORN repeat containing 4
203427_at	2.49e-09	3.89e-11	7.22862	14.9996	0.691772	ASF1A	anti-silencing function 1A histone chaperone
204865_at	2.53e-09	3.96e-11	-7.22524	14.9825	-2.22357	CA3	carbonic anhydrase 3
211383_s_at	2.54e-09	3.98e-11	7.22443	14.9784	0.628186	WDR37	WD repeat domain 37
208579_x_at	2.55e-09	4e-11	-7.22327	14.9725	-1.03368	H2BFS	H2B histone family member S
244293_at	2.57e-09	4.02e-11	7.22227	14.9674	0.729024	UQCRB	ubiquinol-cytochrome c reductase binding protein
209790_s_at	2.57e-09	4.03e-11	-7.22184	14.9653	-1.02132	CASP6	caspase 6
209982_s_at	2.58e-09	4.05e-11	7.22077	14.9598	1.01323	NRXN2	neurexin 2
238472_at	2.58e-09	4.05e-11	7.22072	14.9596	0.539562	FBXO9	F-box protein 9
227068_at	2.59e-09	4.07e-11	-7.2199	14.9554	-0.779564	PGK1	phosphoglycerate kinase 1
235224_s_at	2.67e-09	4.2e-11	7.21378	14.9244	0.822708	CAND1	cullin associated and neddylation dissociated 1
218073_s_at	2.67e-09	4.21e-11	-7.21363	14.9237	-0.816535	NDC1	NDC1 transmembrane nucleoporin
44702_at	2.79e-09	4.4e-11	-7.20492	14.8796	-0.608721	SYDE1	synapse defective Rho GTPase homolog 1
201298_s_at	2.79e-09	4.41e-11	-7.20468	14.8784	-0.592002	MOB1A	MOB kinase activator 1A
201954_at	2.82e-09	4.48e-11	-7.20167	14.8631	-0.912763	ARPC1B	actin related protein 2/3 complex subunit 1B
227075_at	2.82e-09	4.48e-11	7.20164	14.863	0.430555	ELP3	elongator acetyltransferase complex subunit 3
209312_x_at	2.82e-09	4.48e-11	-7.20145	14.862	-1.18405	LOC101060835///LOC100996809///HLA-DRB5///HLA-DRB4///HLA-DRB1///HLA-DQB1	HLA class II histocompatibility antigen, DQ beta 1 chain-like///HLA class II histocompatibility antigen, DRB1-10 beta chain-like///major histocompatibility complex, class II, DR beta 5///major histocompatibility complex, class II, DR beta 4///major histocompatibility complex, class II, DR beta 1///major histocompatibility complex, class II, DQ beta 1
213308_at	2.83e-09	4.5e-11	7.2009	14.8592	1.93361	SHANK2	SH3 and multiple ankyrin repeat domains 2
205091_x_at	2.85e-09	4.53e-11	-7.19931	14.8512	-0.63949	RECQL	RecQ like helicase
1568791_s_at	2.86e-09	4.56e-11	7.19834	14.8463	1.19922	EDNRB-AS1	EDNRB antisense RNA 1
214155_s_at	2.88e-09	4.6e-11	-7.19655	14.8372	-0.708652	LARP4	La ribonucleoprotein domain family member 4
201109_s_at	2.91e-09	4.64e-11	-7.19482	14.8285	-2.09936	THBS1	thrombospondin 1
209773_s_at	2.91e-09	4.66e-11	-7.19421	14.8254	-1.44757	RRM2	ribonucleotide reductase regulatory subunit M2
236028_at	2.97e-09	4.75e-11	-7.19046	14.8064	-3.02108	IBSP	integrin binding sialoprotein
202828_s_at	2.98e-09	4.78e-11	-7.18934	14.8008	-1.81087	MMP14	matrix metallopeptidase 14
1568765_at	2.98e-09	4.78e-11	-7.18909	14.7995	-1.42205	SERPINE1	serpin family E member 1
227038_at	2.98e-09	4.79e-11	-7.18869	14.7975	-1.29211	SGMS2	sphingomyelin synthase 2
220477_s_at	3e-09	4.82e-11	-7.18739	14.7909	-0.621473	TMEM230	transmembrane protein 230
203041_s_at	3.02e-09	4.86e-11	-7.18612	14.7845	-0.896431	LAMP2	lysosomal associated membrane protein 2
203535_at	3.02e-09	4.86e-11	-7.18592	14.7835	-1.89658	S100A9	S100 calcium binding protein A9
222820_at	3.02e-09	4.87e-11	7.18576	14.7827	0.725845	TNRC6C	trinucleotide repeat containing 6C
38340_at	3.02e-09	4.87e-11	7.18556	14.7817	1.09697	HIP1R	huntingtin interacting protein 1 related
203284_s_at	3.04e-09	4.91e-11	-7.18403	14.774	-0.679136	HS2ST1	heparan sulfate 2-O-sulfotransferase 1
233873_x_at	3.05e-09	4.93e-11	7.18314	14.7694	0.5556	MTPAP	mitochondrial poly(A) polymerase
228857_at	3.05e-09	4.95e-11	7.18248	14.7661	0.678871	GNL1	G protein nucleolar 1 (putative)
223158_s_at	3.07e-09	4.98e-11	-7.18114	14.7593	-1.12682	NEK6	NIMA related kinase 6
212143_s_at	3.07e-09	5e-11	-7.18067	14.757	-1.80891	IGFBP3	insulin like growth factor binding protein 3
210341_at	3.07e-09	5e-11	7.18061	14.7566	2.39793	MYT1	myelin transcription factor 1
228403_at	3.08e-09	5.02e-11	7.17982	14.7526	2.00847	ENHO	energy homeostasis associated
215506_s_at	3.09e-09	5.03e-11	-7.17925	14.7498	-1.45656	DIRAS3	DIRAS family GTPase 3
236964_at	3.11e-09	5.08e-11	7.17755	14.7412	1.29954
213352_at	3.15e-09	5.14e-11	7.17508	14.7287	0.615704	TMCC1	transmembrane and coiled-coil domain family 1
238818_at	3.18e-09	5.2e-11	7.17293	14.7178	0.559919	KIAA1429	KIAA1429
211006_s_at	3.2e-09	5.24e-11	7.17169	14.7116	1.20003	KCNB1	potassium voltage-gated channel subfamily B member 1
218773_s_at	3.24e-09	5.31e-11	7.16884	14.6972	0.668949	MSRB2	methionine sulfoxide reductase B2
207842_s_at	3.24e-09	5.32e-11	7.16879	14.6969	0.569853	MIR6866///CASC3	microRNA 6866///cancer susceptibility candidate 3
201469_s_at	3.26e-09	5.35e-11	-7.16755	14.6907	-1.07542	SHC1	SHC adaptor protein 1
208306_x_at	3.29e-09	5.41e-11	-7.16529	14.6793	-1.18937	HLA-DRB1	major histocompatibility complex, class II, DR beta 1
230682_x_at	3.29e-09	5.41e-11	-7.16525	14.6791	-1.69685	ABCC3	ATP binding cassette subfamily C member 3
230333_at	3.29e-09	5.42e-11	-7.16499	14.6777	-1.12291
205394_at	3.3e-09	5.44e-11	-7.16425	14.674	-1.25537	CHEK1	checkpoint kinase 1
212920_at	3.36e-09	5.54e-11	-7.1608	14.6566	-0.770775	REST	RE1 silencing transcription factor
229774_at	3.38e-09	5.59e-11	7.15911	14.6481	1.07476	CXXC4	CXXC finger protein 4
203854_at	3.41e-09	5.64e-11	-7.15742	14.6396	-1.58459	CFI	complement factor I
208894_at	3.42e-09	5.66e-11	-7.15677	14.6362	-1.5092	HLA-DRA	major histocompatibility complex, class II, DR alpha
201744_s_at	3.43e-09	5.69e-11	-7.1558	14.6313	-2.28409	LUM	lumican
228017_s_at	3.45e-09	5.73e-11	7.15445	14.6245	1.96333	NKAIN4	Na+/K+ transporting ATPase interacting 4
242598_at	3.45e-09	5.73e-11	-7.15427	14.6236	-1.39017
231396_s_at	3.46e-09	5.77e-11	-7.15316	14.618	-0.877255	FAM126A	family with sequence similarity 126 member A
200782_at	3.49e-09	5.81e-11	-7.15181	14.6112	-0.841585	ANXA5	annexin A5
212658_at	3.51e-09	5.86e-11	-7.15006	14.6024	-0.635671	LHFPL2	lipoma HMGIC fusion partner-like 2
202833_s_at	3.53e-09	5.89e-11	-7.14896	14.5968	-1.76665	SERPINA1	serpin family A member 1
211564_s_at	3.58e-09	5.98e-11	-7.14625	14.5832	-2.75524	PDLIM4	PDZ and LIM domain 4
208527_x_at	3.58e-09	6e-11	-7.14569	14.5804	-1.25682	HIST1H2BE	histone cluster 1, H2be
227877_at	3.6e-09	6.03e-11	-7.14453	14.5745	-0.713973	ANXA2R	annexin A2 receptor
219471_at	3.61e-09	6.05e-11	-7.14399	14.5718	-1.02569	KIAA0226L	KIAA0226 like
220116_at	3.62e-09	6.08e-11	7.14286	14.5661	1.37905	KCNN2	potassium calcium-activated channel subfamily N member 2
225166_at	3.63e-09	6.1e-11	-7.14241	14.5638	-1.71166	ARHGAP18	Rho GTPase activating protein 18
202866_at	3.73e-09	6.27e-11	7.13701	14.5366	0.426869	DNAJB12	DnaJ heat shock protein family (Hsp40) member B12
221204_s_at	3.73e-09	6.28e-11	7.13667	14.5349	1.10045	CRTAC1	cartilage acidic protein 1
221561_at	3.73e-09	6.3e-11	-7.13633	14.5331	-0.940155	SOAT1	sterol O-acyltransferase 1
202364_at	3.75e-09	6.33e-11	7.13516	14.5272	0.729014	MXI1	MAX interactor 1, dimerization protein
224967_at	3.75e-09	6.34e-11	-7.13503	14.5266	-0.697963	UGCG	UDP-glucose ceramide glucosyltransferase
205996_s_at	3.76e-09	6.37e-11	-7.1341	14.5219	-0.671396	AK2	adenylate kinase 2
225286_at	3.76e-09	6.37e-11	-7.13402	14.5215	-0.835573	ARSD	arylsulfatase D
1563721_at	3.77e-09	6.4e-11	7.13327	14.5177	1.75977
202877_s_at	3.86e-09	6.56e-11	-7.12853	14.4939	-1.26329	CD93	CD93 molecule
222606_at	3.94e-09	6.7e-11	-7.12447	14.4734	-0.706485	ZWILCH	zwilch kinetochore protein
236126_at	3.94e-09	6.71e-11	7.12411	14.4716	0.883768	ACVR2B	activin A receptor type 2B
225834_at	3.95e-09	6.73e-11	-7.12338	14.4679	-0.928181	FAM72A///FAM72D///FAM72B///FAM72C	family with sequence similarity 72 member A///family with sequence similarity 72 member D///family with sequence similarity 72 member B///family with sequence similarity 72 member C
217523_at	3.95e-09	6.74e-11	-7.12314	14.4667	-1.55918	CD44	CD44 molecule (Indian blood group)
207667_s_at	3.95e-09	6.74e-11	-7.12313	14.4667	-0.637208	LOC100996792///MAP2K3	dual specificity mitogen-activated protein kinase kinase 3///mitogen-activated protein kinase kinase 3
1569502_s_at	4e-09	6.83e-11	-7.12068	14.4543	-1.32807	TP73-AS1	TP73 antisense RNA 1
204670_x_at	4.01e-09	6.86e-11	-7.11987	14.4502	-1.12821	LOC100996809///HLA-DRB4///HLA-DRB1	HLA class II histocompatibility antigen, DRB1-10 beta chain-like///major histocompatibility complex, class II, DR beta 4///major histocompatibility complex, class II, DR beta 1
212501_at	4.03e-09	6.9e-11	-7.11859	14.4438	-0.912617	CEBPB	CCAAT/enhancer binding protein beta
221437_s_at	4.07e-09	6.98e-11	-7.11638	14.4326	-0.842451	MRPS15	mitochondrial ribosomal protein S15
219732_at	4.08e-09	7e-11	7.11587	14.4301	1.8459	PLPPR1	phospholipid phosphatase related 1
212124_at	4.14e-09	7.11e-11	7.11284	14.4148	0.561142	ZMIZ1	zinc finger MIZ-type containing 1
235940_at	4.15e-09	7.13e-11	-7.11229	14.4121	-1.20725	C9orf64	chromosome 9 open reading frame 64
203570_at	4.15e-09	7.13e-11	-7.11225	14.4119	-2.10098	LOXL1	lysyl oxidase like 1
240655_at	4.15e-09	7.15e-11	7.11189	14.41	1.13386
210809_s_at	4.15e-09	7.16e-11	-7.11163	14.4087	-2.89032	POSTN	periostin
200923_at	4.19e-09	7.23e-11	-7.10961	14.3986	-0.888841	LGALS3BP	galectin 3 binding protein
223162_s_at	4.22e-09	7.31e-11	7.10767	14.3888	0.430195	KIAA1147	KIAA1147
208903_at	4.22e-09	7.31e-11	7.10762	14.3885	0.605262	RPS28	ribosomal protein S28
208666_s_at	4.23e-09	7.32e-11	7.10727	14.3868	0.64869	ST13	suppression of tumorigenicity 13 (colon carcinoma) (Hsp70 interacting protein)
218070_s_at	4.24e-09	7.35e-11	-7.10648	14.3828	-0.582281	GMPPA	GDP-mannose pyrophosphorylase A
202878_s_at	4.28e-09	7.43e-11	-7.10455	14.3731	-1.23114	CD93	CD93 molecule
218791_s_at	4.29e-09	7.45e-11	7.10399	14.3703	0.471802	KATNBL1	katanin regulatory subunit B1 like 1
204490_s_at	4.36e-09	7.58e-11	-7.10058	14.3531	-1.4438	CD44	CD44 molecule (Indian blood group)
208731_at	4.47e-09	7.78e-11	7.09567	14.3284	0.476855	RAB2A	RAB2A, member RAS oncogene family
229612_at	4.51e-09	7.86e-11	7.0936	14.318	1.58031
206899_at	4.53e-09	7.91e-11	7.09244	14.3122	3.32691	NTSR2	neurotensin receptor 2
228977_at	4.64e-09	8.1e-11	7.08788	14.2893	0.788004	LOC729680	uncharacterized LOC729680
1558692_at	4.65e-09	8.14e-11	-7.08689	14.2843	-1.26871	GLMP	glycosylated lysosomal membrane protein
214733_s_at	4.7e-09	8.23e-11	-7.08466	14.2731	-0.583138	YIPF1	Yip1 domain family member 1
218726_at	4.75e-09	8.32e-11	-7.08255	14.2625	-2.00765	HJURP	Holliday junction recognition protein
218923_at	4.76e-09	8.35e-11	-7.08202	14.2598	-0.741847	CTBS	chitobiase
230497_at	4.77e-09	8.38e-11	7.08125	14.2559	1.93821	CELF5	CUGBP, Elav-like family member 5
214762_at	4.79e-09	8.43e-11	7.08016	14.2505	1.40426	ATP6V1G2	ATPase H+ transporting V1 subunit G2
242418_at	4.79e-09	8.43e-11	7.08013	14.2503	1.06455	C2orf27A	chromosome 2 open reading frame 27A
1560713_a_at	4.8e-09	8.45e-11	7.07956	14.2475	1.68931	ELFN2	extracellular leucine rich repeat and fibronectin type III domain containing 2
222446_s_at	4.8e-09	8.46e-11	-7.07944	14.2469	-0.728097	BACE2	beta-site APP-cleaving enzyme 2
230836_at	4.82e-09	8.52e-11	-7.07818	14.2405	-1.0594	ST8SIA4	ST8 alpha-N-acetyl-neuraminide alpha-2,8-sialyltransferase 4
1562831_a_at	4.83e-09	8.54e-11	7.07755	14.2374	0.703835	WDR11-AS1	WDR11 antisense RNA 1
241365_at	4.84e-09	8.55e-11	7.07735	14.2363	1.47414	SATB1	SATB homeobox 1
208079_s_at	4.88e-09	8.64e-11	-7.07547	14.2269	-1.25582	AURKA	aurora kinase A
217787_s_at	4.88e-09	8.65e-11	-7.07513	14.2252	-0.856368	GALNT2	polypeptide N-acetylgalactosaminyltransferase 2
235111_at	4.88e-09	8.66e-11	7.07489	14.224	0.895337	LSAMP	limbic system-associated membrane protein
200756_x_at	4.9e-09	8.7e-11	-7.07398	14.2194	-1.01649	CALU	calumenin
228729_at	4.92e-09	8.75e-11	-7.07304	14.2147	-1.3835	CCNB1	cyclin B1
202760_s_at	4.95e-09	8.81e-11	-7.07158	14.2074	-0.943101	PALM2-AKAP2///AKAP2	PALM2-AKAP2 readthrough///A-kinase anchoring protein 2
211048_s_at	4.95e-09	8.82e-11	-7.07134	14.2062	-0.804549	PDIA4	protein disulfide isomerase family A member 4
238360_s_at	4.95e-09	8.83e-11	7.0711	14.205	0.937436	LINC00672	long intergenic non-protein coding RNA 672
209618_at	4.97e-09	8.88e-11	7.07016	14.2002	1.05587	CTNND2	catenin delta 2
217691_x_at	4.97e-09	8.89e-11	-7.06997	14.1993	-0.749615	MIR6787///SLC16A3	microRNA 6787///solute carrier family 16 member 3
227143_s_at	4.97e-09	8.89e-11	7.06988	14.1989	0.768258	BID	BH3 interacting domain death agonist
231774_at	4.98e-09	8.93e-11	7.06905	14.1947	0.823354	KCNIP3	potassium voltage-gated channel interacting protein 3
208658_at	4.98e-09	8.93e-11	-7.06893	14.1941	-0.600799	PDIA4	protein disulfide isomerase family A member 4
214930_at	4.98e-09	8.94e-11	7.06879	14.1934	2.29045	SLITRK5	SLIT and NTRK like family member 5
209835_x_at	5.04e-09	9.05e-11	-7.0665	14.1819	-1.59137	CD44	CD44 molecule (Indian blood group)
57715_at	5.05e-09	9.08e-11	-7.0659	14.1789	-0.729428	CALHM2	calcium homeostasis modulator 2
221527_s_at	5.09e-09	9.15e-11	7.06425	14.1706	0.734691	PARD3	par-3 family cell polarity regulator
207304_at	5.09e-09	9.16e-11	-7.06406	14.1697	-0.863391	ZNF45	zinc finger protein 45
1554281_at	5.13e-09	9.26e-11	7.06204	14.1595	2.13526
1552378_s_at	5.14e-09	9.29e-11	-7.06143	14.1564	-2.66396	RDH10	retinol dehydrogenase 10 (all-trans)
203611_at	5.2e-09	9.4e-11	7.05921	14.1453	0.430702	TERF2	telomeric repeat binding factor 2
218663_at	5.2e-09	9.41e-11	-7.05894	14.144	-2.23269	NCAPG	non-SMC condensin I complex subunit G
208647_at	5.21e-09	9.43e-11	7.05855	14.142	0.695578	FDFT1	farnesyl-diphosphate farnesyltransferase 1
211386_at	5.23e-09	9.47e-11	7.05763	14.1374	0.979278	MGC12488	uncharacterized protein MGC12488
232432_s_at	5.24e-09	9.52e-11	-7.05673	14.1329	-0.511565	SLC30A5	solute carrier family 30 member 5
212918_at	5.25e-09	9.54e-11	-7.05633	14.1308	-0.745079	RECQL	RecQ like helicase
221799_at	5.28e-09	9.6e-11	-7.05509	14.1246	-0.8523	CHPF2	chondroitin polymerizing factor 2
231832_at	5.28e-09	9.61e-11	-7.05483	14.1233	-0.837939	POC1B-GALNT4///GALNT4	POC1B-GALNT4 readthrough///polypeptide N-acetylgalactosaminyltransferase 4
214808_at	5.28e-09	9.63e-11	-7.05452	14.1217	-0.761065
212970_at	5.31e-09	9.68e-11	7.05346	14.1165	0.582461	APBB2	amyloid beta precursor protein binding family B member 2
236539_at	5.31e-09	9.69e-11	-7.05321	14.1152	-1.53204	PTPN22	protein tyrosine phosphatase, non-receptor type 22
203325_s_at	5.33e-09	9.74e-11	-7.05224	14.1103	-1.99225	COL5A1	collagen type V alpha 1 chain
215706_x_at	5.34e-09	9.77e-11	-7.05173	14.1078	-0.860541	ZYX	zyxin
1556062_at	5.38e-09	9.84e-11	7.0502	14.1001	0.907718	RPP30	ribonuclease P/MRP subunit p30
210273_at	5.38e-09	9.86e-11	7.04994	14.0988	0.839861	PCDH7	protocadherin 7
218970_s_at	5.4e-09	9.91e-11	7.04899	14.094	0.446515	CUTC	cutC copper transporter
244184_at	5.4e-09	9.91e-11	7.04894	14.0938	1.45994
230764_at	5.44e-09	1e-10	7.04725	14.0853	0.934487
223398_at	5.45e-09	1e-10	-7.04672	14.0827	-1.19679	CARD19	caspase recruitment domain family member 19
225409_at	5.52e-09	1.02e-10	7.04403	14.0692	0.378805	COA5	cytochrome c oxidase assembly factor 5
210092_at	5.53e-09	1.02e-10	-7.04345	14.0662	-0.687108	MAGOHB///MAGOH	mago homolog B, exon junction complex core component///mago homolog, exon junction complex core component
226981_at	5.54e-09	1.02e-10	7.04297	14.0639	0.518285	KMT2A	lysine methyltransferase 2A
216840_s_at	5.54e-09	1.02e-10	-7.04283	14.0631	-1.33132	LAMA2	laminin subunit alpha 2
203359_s_at	5.55e-09	1.03e-10	-7.0421	14.0595	-0.767086	GJA9-MYCBP///MYCBP	GJA9-MYCBP readthrough///MYC binding protein
217223_s_at	5.58e-09	1.03e-10	7.04091	14.0535	0.731641	BCR	BCR, RhoGEF and GTPase activating protein
212323_s_at	5.6e-09	1.04e-10	7.04011	14.0495	0.598356	VPS13D	vacuolar protein sorting 13 homolog D
1552752_a_at	5.6e-09	1.04e-10	7.03982	14.048	1.03951	CADM2	cell adhesion molecule 2
200820_at	5.6e-09	1.04e-10	-7.03972	14.0476	-0.902998	PSMD8	proteasome 26S subunit, non-ATPase 8
209086_x_at	5.61e-09	1.04e-10	-7.03907	14.0443	-0.894479	MIR6756///MCAM	microRNA 6756///melanoma cell adhesion molecule
203426_s_at	5.65e-09	1.05e-10	-7.0375	14.0364	-1.2158	IGFBP5	insulin like growth factor binding protein 5
230771_at	5.66e-09	1.05e-10	7.03714	14.0346	1.62068	NKAIN4	Na+/K+ transporting ATPase interacting 4
212414_s_at	5.67e-09	1.06e-10	-7.03656	14.0317	-1.12233	GLYR1///SEPT6	glyoxylate reductase 1 homolog///septin 6
232990_at	5.71e-09	1.06e-10	7.03508	14.0243	0.77438	FAM104B	family with sequence similarity 104 member B
203282_at	5.72e-09	1.07e-10	-7.03438	14.0208	-1.04663	GBE1	glucan (1,4-alpha-), branching enzyme 1
218961_s_at	5.72e-09	1.07e-10	-7.03413	14.0195	-0.57351	PNKP	polynucleotide kinase 3'-phosphatase
209619_at	5.72e-09	1.07e-10	-7.03397	14.0188	-1.19736	CD74	CD74 molecule
225334_at	5.73e-09	1.07e-10	7.03347	14.0163	0.616942	BORCS7	BLOC-1 related complex subunit 7
1554547_at	5.73e-09	1.08e-10	7.03316	14.0147	1.17675	FAM13C	family with sequence similarity 13 member C
226698_at	5.78e-09	1.08e-10	-7.03144	14.0061	-1.00014	FCHSD1	FCH and double SH3 domains 1
236290_at	5.81e-09	1.09e-10	7.03025	14.0001	2.11234	DOK6	docking protein 6
210507_s_at	5.97e-09	1.12e-10	-7.02491	13.9734	-1.90926	AVIL	advillin
1555267_at	5.97e-09	1.12e-10	7.02452	13.9714	0.607631	GRID1	glutamate ionotropic receptor delta type subunit 1
210878_s_at	5.97e-09	1.13e-10	7.02432	13.9704	0.432188	KDM3B	lysine demethylase 3B
222028_at	5.97e-09	1.13e-10	-7.02419	13.9698	-0.651249	ZNF45	zinc finger protein 45
222503_s_at	6e-09	1.13e-10	-7.02307	13.9642	-0.476308	WDR41	WD repeat domain 41
212719_at	6e-09	1.13e-10	7.02294	13.9635	0.730584	PHLPP1	PH domain and leucine rich repeat protein phosphatase 1
212173_at	6.07e-09	1.15e-10	-7.02049	13.9513	-0.91328	AK2	adenylate kinase 2
205158_at	6.11e-09	1.16e-10	-7.01908	13.9442	-1.30508	RNASE4	ribonuclease A family member 4
200737_at	6.13e-09	1.16e-10	-7.01827	13.9401	-0.890091	PGK1	phosphoglycerate kinase 1
1554542_at	6.18e-09	1.17e-10	7.01641	13.9308	0.786715	SLC25A48	solute carrier family 25 member 48
219661_at	6.2e-09	1.18e-10	7.01556	13.9266	1.03578	RANBP17	RAN binding protein 17
222640_at	6.22e-09	1.18e-10	-7.01484	13.923	-0.661916	DNMT3A	DNA methyltransferase 3 alpha
217889_s_at	6.3e-09	1.2e-10	-7.01222	13.9098	-2.3246	CYBRD1	cytochrome b reductase 1
204168_at	6.31e-09	1.2e-10	-7.01156	13.9066	-0.798742	MGST2	microsomal glutathione S-transferase 2
223590_at	6.31e-09	1.2e-10	-7.01153	13.9064	-0.61967	ZNF700	zinc finger protein 700
205547_s_at	6.46e-09	1.23e-10	-7.00687	13.8831	-1.61606	TAGLN	transgelin
212793_at	6.46e-09	1.23e-10	7.00646	13.8811	1.63576	DAAM2	dishevelled associated activator of morphogenesis 2
1558693_s_at	6.49e-09	1.24e-10	-7.00551	13.8763	-1.15303	GLMP	glycosylated lysosomal membrane protein
203780_at	6.52e-09	1.25e-10	-7.00439	13.8707	-1.62984	MPZL2	myelin protein zero like 2
240869_at	6.54e-09	1.25e-10	7.00376	13.8675	1.39414	KCNB1	potassium voltage-gated channel subfamily B member 1
230479_at	6.58e-09	1.26e-10	7.00209	13.8592	0.525579	EIF3F	eukaryotic translation initiation factor 3 subunit F
226114_at	6.58e-09	1.26e-10	-7.00192	13.8584	-0.748063	ZNF436	zinc finger protein 436
212500_at	6.58e-09	1.26e-10	7.00174	13.8574	0.507752	ADO	2-aminoethanethiol dioxygenase
201572_x_at	6.58e-09	1.27e-10	-7.00163	13.8569	-0.861037	DCTD	dCMP deaminase
208394_x_at	6.58e-09	1.27e-10	-7.00131	13.8553	-1.5154	ESM1	endothelial cell specific molecule 1
208405_s_at	6.58e-09	1.27e-10	-7.00124	13.855	-0.553897	CD164	CD164 molecule
230942_at	6.63e-09	1.28e-10	6.99977	13.8476	1.4472	CMTM5	CKLF like MARVEL transmembrane domain containing 5
213598_at	6.64e-09	1.28e-10	6.99908	13.8441	0.536766
226310_at	6.67e-09	1.29e-10	6.99822	13.8399	0.794301	RICTOR	RPTOR independent companion of MTOR complex 2
60474_at	6.71e-09	1.3e-10	6.99679	13.8327	1.99935	FERMT1	fermitin family member 1
205849_s_at	6.82e-09	1.32e-10	6.99358	13.8167	0.440538	UQCRB	ubiquinol-cytochrome c reductase binding protein
217356_s_at	6.88e-09	1.33e-10	-6.99167	13.8071	-0.96137	PGK1	phosphoglycerate kinase 1
211833_s_at	6.9e-09	1.34e-10	-6.99079	13.8027	-1.19917	BAX	BCL2 associated X, apoptosis regulator
204028_s_at	6.9e-09	1.34e-10	6.99078	13.8027	0.520023	RABGAP1	RAB GTPase activating protein 1
218550_s_at	6.9e-09	1.34e-10	6.99034	13.8005	0.855098	LRRC20	leucine rich repeat containing 20
212300_at	6.94e-09	1.35e-10	-6.98913	13.7944	-0.617512	TXLNA	taxilin alpha
223625_at	6.96e-09	1.35e-10	-6.98853	13.7914	-1.56413	FAM126A	family with sequence similarity 126 member A
211990_at	7.07e-09	1.38e-10	-6.98515	13.7745	-1.21184	HLA-DPA1	major histocompatibility complex, class II, DP alpha 1
206355_at	7.11e-09	1.39e-10	6.98383	13.7679	1.21973	GNAL	G protein subunit alpha L
211528_x_at	7.11e-09	1.39e-10	-6.98372	13.7674	-0.845665	HLA-G	major histocompatibility complex, class I, G
235202_x_at	7.12e-09	1.39e-10	-6.98333	13.7655	-1.11322	IKBIP	IKBKB interacting protein
223282_at	7.12e-09	1.39e-10	6.98324	13.765	0.650397	TSHZ1	teashirt zinc finger homeobox 1
232015_at	7.16e-09	1.4e-10	6.9819	13.7583	0.977345	GAREM2	GRB2 associated regulator of MAPK1 subtype 2
204749_at	7.23e-09	1.42e-10	6.97978	13.7477	1.1466	NAP1L3	nucleosome assembly protein 1 like 3
212115_at	7.26e-09	1.42e-10	-6.97883	13.743	-1.08008	HN1L	hematological and neurological expressed 1 like
201288_at	7.28e-09	1.43e-10	-6.97774	13.7375	-1.09459	ARHGDIB	Rho GDP dissociation inhibitor beta
218035_s_at	7.28e-09	1.43e-10	-6.97772	13.7374	-1.0286	RBM47	RNA binding motif protein 47
201398_s_at	7.28e-09	1.43e-10	-6.97762	13.7369	-0.532754	TRAM1	translocation associated membrane protein 1
215469_at	7.31e-09	1.44e-10	6.97687	13.7332	1.65678	SLITRK5	SLIT and NTRK like family member 5
218540_at	7.31e-09	1.44e-10	6.97668	13.7322	0.470264	THTPA	thiamine triphosphatase
220189_s_at	7.33e-09	1.45e-10	-6.9758	13.7278	-0.612277	MGAT4B	mannosyl (alpha-1,3-)-glycoprotein beta-1,4-N-acetylglucosaminyltransferase, isozyme B
218807_at	7.33e-09	1.45e-10	-6.97559	13.7268	-1.2349	VAV3	vav guanine nucleotide exchange factor 3
223377_x_at	7.39e-09	1.46e-10	-6.97367	13.7172	-0.990949	CISH	cytokine inducible SH2 containing protein
203088_at	7.39e-09	1.46e-10	-6.97351	13.7164	-1.85613	FBLN5	fibulin 5
1555268_a_at	7.39e-09	1.46e-10	6.97351	13.7164	0.679493	GRID1	glutamate ionotropic receptor delta type subunit 1
223852_s_at	7.44e-09	1.47e-10	-6.97206	13.7092	-1.28683	STK40	serine/threonine kinase 40
226046_at	7.52e-09	1.49e-10	6.96977	13.6977	0.599597	MAPK8	mitogen-activated protein kinase 8
204221_x_at	7.55e-09	1.5e-10	-6.96896	13.6937	-1.39549	GLIPR1	GLI pathogenesis related 1
203417_at	7.57e-09	1.5e-10	-6.96824	13.6901	-1.46428	MFAP2	microfibrillar associated protein 2
208981_at	7.63e-09	1.52e-10	-6.96649	13.6814	-0.852445	PECAM1	platelet and endothelial cell adhesion molecule 1
226630_at	7.66e-09	1.52e-10	-6.96554	13.6767	-0.616874	MIS18BP1	MIS18 binding protein 1
203835_at	7.66e-09	1.53e-10	-6.9654	13.6759	-1.40489	LRRC32	leucine rich repeat containing 32
204476_s_at	7.66e-09	1.53e-10	6.96507	13.6743	0.945745	PC	pyruvate carboxylase
205152_at	7.78e-09	1.55e-10	6.96187	13.6583	1.15468	SLC6A1	solute carrier family 6 member 1
203143_s_at	7.8e-09	1.56e-10	-6.96133	13.6556	-1.26693	KIAA0040	KIAA0040
229437_at	7.89e-09	1.58e-10	-6.9588	13.643	-1.66341	MIR155///MIR155HG	microRNA 155///MIR155 host gene
204158_s_at	7.95e-09	1.59e-10	-6.95724	13.6353	-1.67265	TCIRG1	T-cell immune regulator 1, ATPase H+ transporting V0 subunit a3
219616_at	7.96e-09	1.59e-10	-6.95687	13.6334	-0.987116	ACSS3	acyl-CoA synthetase short-chain family member 3
227609_at	7.96e-09	1.6e-10	-6.95672	13.6327	-0.835568	EPSTI1	epithelial stromal interaction 1 (breast)
213609_s_at	7.96e-09	1.6e-10	6.95653	13.6317	1.31098	SEZ6L	seizure related 6 homolog like
224859_at	7.96e-09	1.6e-10	-6.95639	13.631	-0.867578	CD276	CD276 molecule
218976_at	8.04e-09	1.62e-10	6.95422	13.6202	1.0523	DNAJC12	DnaJ heat shock protein family (Hsp40) member C12
202289_s_at	8.08e-09	1.63e-10	6.95314	13.6148	0.716713	TACC2	transforming acidic coiled-coil containing protein 2
201297_s_at	8.08e-09	1.63e-10	-6.95269	13.6125	-0.735264	MOB1A	MOB kinase activator 1A
227321_at	8.08e-09	1.63e-10	6.95259	13.6121	0.730902	GATS	GATS, stromal antigen 3 opposite strand
213416_at	8.1e-09	1.63e-10	-6.95212	13.6097	-1.27205	ITGA4	integrin subunit alpha 4
229901_at	8.16e-09	1.65e-10	6.95032	13.6008	2.83736	ZNF488	zinc finger protein 488
225974_at	8.2e-09	1.66e-10	-6.94929	13.5956	-0.840829	TMEM64	transmembrane protein 64
202734_at	8.31e-09	1.68e-10	-6.9466	13.5822	-0.60412	TRIP10	thyroid hormone receptor interactor 10
228568_at	8.32e-09	1.69e-10	-6.94606	13.5795	-0.928437	MYZAP	myocardial zonula adherens protein
209282_at	8.34e-09	1.69e-10	-6.94552	13.5768	-0.829382	PRKD2	protein kinase D2
225171_at	8.34e-09	1.69e-10	-6.94525	13.5755	-1.21066	ARHGAP18	Rho GTPase activating protein 18
212481_s_at	8.37e-09	1.7e-10	-6.94437	13.5711	-0.913779	TPM4	tropomyosin 4
222693_at	8.37e-09	1.7e-10	-6.94423	13.5704	-1.37646	LOC101928615///FNDC3B	uncharacterized LOC101928615///fibronectin type III domain containing 3B
226186_at	8.47e-09	1.72e-10	6.94186	13.5586	0.93178	TMOD2	tropomodulin 2
244693_at	8.47e-09	1.72e-10	6.94157	13.5572	0.821283
226352_at	8.49e-09	1.73e-10	6.94069	13.5528	0.52899	JMY	junction mediating and regulatory protein, p53 cofactor
218755_at	8.49e-09	1.73e-10	-6.94068	13.5527	-2.26268	KIF20A	kinesin family member 20A
216192_at	8.5e-09	1.73e-10	-6.94042	13.5514	-1.39602	FABP7	fatty acid binding protein 7
220658_s_at	8.56e-09	1.75e-10	-6.93891	13.5439	-0.861229	ARNTL2	aryl hydrocarbon receptor nuclear translocator like 2
201942_s_at	8.59e-09	1.76e-10	-6.93793	13.539	-1.22532	CPD	carboxypeptidase D
232060_at	8.61e-09	1.76e-10	-6.93728	13.5358	-1.22777	ROR1	receptor tyrosine kinase like orphan receptor 1
230698_at	8.61e-09	1.77e-10	6.93698	13.5343	2.70241	CALN1	calneuron 1
219432_at	8.61e-09	1.77e-10	-6.93692	13.534	-2.16103	EVC	EvC ciliary complex subunit 1
1564494_s_at	8.69e-09	1.78e-10	-6.93498	13.5243	-0.891513	P4HB	prolyl 4-hydroxylase subunit beta
234245_at	8.71e-09	1.79e-10	6.93438	13.5214	0.746959
226048_at	8.72e-09	1.79e-10	6.93413	13.5201	0.562905	MAPK8	mitogen-activated protein kinase 8
230509_at	8.75e-09	1.8e-10	6.93314	13.5152	0.892335	SNX22	sorting nexin 22
238021_s_at	8.75e-09	1.8e-10	-6.93301	13.5145	-2.46395	CRNDE	colorectal neoplasia differentially expressed (non-protein coding)
209981_at	8.77e-09	1.81e-10	6.9325	13.512	2.26854	CSDC2	cold shock domain containing C2
221773_at	8.8e-09	1.82e-10	-6.93165	13.5078	-1.07016	ELK3	ELK3, ETS transcription factor
214862_x_at	8.8e-09	1.82e-10	6.93136	13.5063	0.869632	TET1	tet methylcytosine dioxygenase 1
1554474_a_at	8.8e-09	1.82e-10	-6.93097	13.5044	-1.62239	MOXD1	monooxygenase DBH like 1
233072_at	8.8e-09	1.82e-10	6.93097	13.5044	1.42383	NTNG2	netrin G2
204252_at	8.84e-09	1.83e-10	-6.92981	13.4986	-0.949542	CDK2	cyclin dependent kinase 2
202022_at	8.84e-09	1.83e-10	6.92978	13.4985	1.44537	ALDOC	aldolase, fructose-bisphosphate C
203044_at	8.84e-09	1.83e-10	-6.92954	13.4973	-0.800251	CHSY1	chondroitin sulfate synthase 1
228569_at	8.85e-09	1.84e-10	6.92929	13.496	0.608649	PAPOLA	poly(A) polymerase alpha
213698_at	8.96e-09	1.86e-10	-6.92669	13.4831	-0.540369	TMEM35B///ZMYM6	transmembrane protein 35B///zinc finger MYM-type containing 6
244533_at	8.96e-09	1.86e-10	-6.92642	13.4817	-1.0115	PTPN14	protein tyrosine phosphatase, non-receptor type 14
227933_at	9.01e-09	1.88e-10	6.92515	13.4754	1.36088	LINGO1	leucine rich repeat and Ig domain containing 1
203799_at	9.02e-09	1.88e-10	-6.92487	13.474	-0.995008	LY75-CD302///CD302///LY75	LY75-CD302 readthrough///CD302 molecule///lymphocyte antigen 75
213307_at	9.04e-09	1.88e-10	6.9243	13.4712	1.25855	SHANK2	SH3 and multiple ankyrin repeat domains 2
226282_at	9.14e-09	1.91e-10	-6.92189	13.4592	-1.89536	PTPN14	protein tyrosine phosphatase, non-receptor type 14
1557905_s_at	9.24e-09	1.93e-10	-6.91957	13.4477	-1.49372	CD44	CD44 molecule (Indian blood group)
202950_at	9.37e-09	1.96e-10	-6.9168	13.4339	-0.870841	CRYZ	crystallin zeta
206584_at	9.51e-09	1.99e-10	-6.91376	13.4188	-1.24301	LY96	lymphocyte antigen 96
1554784_at	9.52e-09	1.99e-10	6.91339	13.4169	1.7329	CNTN1	contactin 1
222848_at	9.56e-09	2e-10	-6.91244	13.4122	-1.79179	CENPK	centromere protein K
208370_s_at	9.68e-09	2.03e-10	-6.90969	13.3985	-0.998375	RCAN1	regulator of calcineurin 1
225417_at	9.73e-09	2.04e-10	6.90866	13.3934	0.470189	EPC1	enhancer of polycomb homolog 1
228573_at	9.73e-09	2.05e-10	-6.90841	13.3922	-0.711945	ANTXR2	anthrax toxin receptor 2
213601_at	9.84e-09	2.07e-10	6.90612	13.3808	1.14905	SLIT1	slit guidance ligand 1
1568617_a_at	9.97e-09	2.1e-10	6.90334	13.367	1.34634	CAMSAP3	calmodulin regulated spectrin associated protein family member 3
214825_at	1e-08	2.11e-10	6.90253	13.363	1.53249	FAM155A	family with sequence similarity 155 member A
219918_s_at	1e-08	2.11e-10	-6.90194	13.36	-2.82666	ASPM	abnormal spindle microtubule assembly
209558_s_at	1e-08	2.12e-10	6.90164	13.3585	1.23604	HIP1R	huntingtin interacting protein 1 related
227934_at	1.01e-08	2.13e-10	6.90096	13.3552	0.586472	KPNA5	karyopherin subunit alpha 5
232010_at	1.02e-08	2.16e-10	6.89814	13.3411	2.72189	FSTL5	follistatin like 5
1559394_a_at	1.03e-08	2.18e-10	-6.89573	13.3292	-1.45399
202009_at	1.04e-08	2.2e-10	-6.89405	13.3208	-0.513851	TWF2	twinfilin actin binding protein 2
204042_at	1.04e-08	2.2e-10	6.89386	13.3199	0.889583	WASF3	WAS protein family member 3
212771_at	1.05e-08	2.23e-10	6.89156	13.3084	0.807662	FAM171A1	family with sequence similarity 171 member A1
228547_at	1.05e-08	2.23e-10	6.8912	13.3067	1.59279	NRXN1	neurexin 1
242321_at	1.07e-08	2.28e-10	-6.88699	13.2858	-1.00235	PTPN14	protein tyrosine phosphatase, non-receptor type 14
200832_s_at	1.07e-08	2.29e-10	6.88672	13.2844	0.998809	SCD	stearoyl-CoA desaturase
217751_at	1.08e-08	2.31e-10	-6.88484	13.2751	-0.590308	GSTK1	glutathione S-transferase kappa 1
213269_at	1.09e-08	2.33e-10	6.88342	13.268	0.746873	ZNF248	zinc finger protein 248
237094_at	1.1e-08	2.35e-10	6.88172	13.2596	1.27322	FAM19A5	family with sequence similarity 19 member A5, C-C motif chemokine like
44790_s_at	1.11e-08	2.38e-10	-6.87895	13.2459	-1.40456	KIAA0226L	KIAA0226 like
203360_s_at	1.11e-08	2.38e-10	-6.87868	13.2445	-1.33038	GJA9-MYCBP///GJA9///MYCBP	GJA9-MYCBP readthrough///gap junction protein alpha 9///MYC binding protein
221900_at	1.12e-08	2.4e-10	-6.87758	13.2391	-1.66287	COL8A2	collagen type VIII alpha 2 chain
212334_at	1.12e-08	2.41e-10	-6.87678	13.2351	-0.870747	GNS	glucosamine (N-acetyl)-6-sulfatase
1554592_a_at	1.14e-08	2.45e-10	6.87358	13.2193	1.56501	SLC1A6	solute carrier family 1 member 6
200612_s_at	1.15e-08	2.46e-10	6.87222	13.2125	0.449257	AP2B1	adaptor related protein complex 2 beta 1 subunit
213571_s_at	1.15e-08	2.47e-10	-6.87193	13.211	-0.9236	EIF4E2	eukaryotic translation initiation factor 4E family member 2
219537_x_at	1.16e-08	2.49e-10	6.86993	13.2011	1.87602	DLL3	delta like canonical Notch ligand 3
213113_s_at	1.16e-08	2.49e-10	-6.86969	13.1999	-0.883492	SLC43A3	solute carrier family 43 member 3
235375_x_at	1.16e-08	2.5e-10	6.86965	13.1998	2.1581	TTC9B	tetratricopeptide repeat domain 9B
219017_at	1.17e-08	2.51e-10	-6.86856	13.1944	-0.629852	ETNK1	ethanolamine kinase 1
206003_at	1.18e-08	2.55e-10	-6.86552	13.1793	-0.846665	CEP135	centrosomal protein 135
1555724_s_at	1.19e-08	2.56e-10	-6.86456	13.1745	-1.49038	TAGLN	transgelin
36084_at	1.19e-08	2.57e-10	-6.86397	13.1716	-0.53285	CUL7	cullin 7
214608_s_at	1.2e-08	2.58e-10	6.86291	13.1664	1.71438	EYA1	EYA transcriptional coactivator and phosphatase 1
216594_x_at	1.2e-08	2.6e-10	6.86152	13.1595	0.930524	AKR1C1	aldo-keto reductase family 1 member C1
1569898_a_at	1.21e-08	2.61e-10	-6.8605	13.1544	-0.995079	PAXIP1-AS2	PAXIP1 antisense RNA 2
202779_s_at	1.21e-08	2.62e-10	-6.86029	13.1534	-1.00879	UBE2S	ubiquitin conjugating enzyme E2 S
224820_at	1.21e-08	2.63e-10	6.85975	13.1507	0.573545	COX20	COX20, cytochrome c oxidase assembly factor
213626_at	1.23e-08	2.67e-10	6.85665	13.1353	0.61648	CBR4	carbonyl reductase 4
213716_s_at	1.24e-08	2.68e-10	-6.85534	13.1289	-1.53452	SECTM1	secreted and transmembrane 1
223220_s_at	1.24e-08	2.7e-10	-6.85448	13.1246	-0.823488	PARP9	poly(ADP-ribose) polymerase family member 9
211015_s_at	1.24e-08	2.7e-10	-6.85428	13.1236	-0.602184	HSPA4	heat shock protein family A (Hsp70) member 4
229438_at	1.25e-08	2.73e-10	-6.85208	13.1127	-2.04405	FAM20C	family with sequence similarity 20 member C
206111_at	1.26e-08	2.74e-10	-6.85124	13.1086	-1.06298	RNASE2	ribonuclease A family member 2
210292_s_at	1.26e-08	2.75e-10	6.85042	13.1045	2.04372	PCDH11Y///PCDH11X	protocadherin 11 Y-linked///protocadherin 11 X-linked
213603_s_at	1.27e-08	2.77e-10	-6.84903	13.0976	-0.785319	RAC2	ras-related C3 botulinum toxin substrate 2 (rho family, small GTP binding protein Rac2)
221024_s_at	1.29e-08	2.81e-10	-6.84618	13.0835	-1.441	SLC2A10	solute carrier family 2 member 10
210845_s_at	1.29e-08	2.82e-10	-6.846	13.0826	-0.891083	PLAUR	plasminogen activator, urokinase receptor
204446_s_at	1.3e-08	2.84e-10	-6.8445	13.0751	-0.945727	ALOX5	arachidonate 5-lipoxygenase
201439_at	1.31e-08	2.86e-10	6.84298	13.0676	0.417218	GBF1	golgi brefeldin A resistant guanine nucleotide exchange factor 1
223839_s_at	1.31e-08	2.87e-10	6.84244	13.065	0.899953
210564_x_at	1.32e-08	2.89e-10	-6.84096	13.0576	-0.571479	CFLAR	CASP8 and FADD like apoptosis regulator
203144_s_at	1.32e-08	2.9e-10	-6.84047	13.0552	-1.12737	KIAA0040	KIAA0040
211366_x_at	1.33e-08	2.93e-10	-6.83832	13.0446	-0.839707	CASP1	caspase 1
209344_at	1.34e-08	2.94e-10	-6.83769	13.0415	-1.06662	TPM4	tropomyosin 4
211938_at	1.34e-08	2.96e-10	6.83638	13.035	0.495637	EIF4B	eukaryotic translation initiation factor 4B
212867_at	1.35e-08	2.98e-10	6.83486	13.0275	0.479213	NCOA2	nuclear receptor coactivator 2
236034_at	1.36e-08	2.99e-10	-6.83416	13.024	-1.32155	ANGPT2	angiopoietin 2
209496_at	1.36e-08	3e-10	-6.83354	13.0209	-1.94972	RARRES2	retinoic acid receptor responder 2
209867_s_at	1.36e-08	3e-10	6.8335	13.0207	0.934885	ADGRL3	adhesion G protein-coupled receptor L3
1558906_a_at	1.36e-08	3e-10	6.83341	13.0203	0.723633	OSER1-AS1	OSER1 antisense RNA 1 (head to head)
201058_s_at	1.36e-08	3.01e-10	-6.83314	13.019	-1.99304	MYL9	myosin light chain 9
211184_s_at	1.37e-08	3.03e-10	6.83186	13.0126	1.2594	USH1C	USH1 protein network component harmonin
222389_s_at	1.37e-08	3.03e-10	6.83176	13.0121	0.445421	WAC	WW domain containing adaptor with coiled-coil
237973_at	1.37e-08	3.03e-10	6.83173	13.012	0.903585
205006_s_at	1.37e-08	3.04e-10	6.83111	13.0089	0.563404	NMT2	N-myristoyltransferase 2
204961_s_at	1.37e-08	3.05e-10	-6.83054	13.0061	-1.54743	NCF1C///NCF1B///NCF1	neutrophil cytosolic factor 1C pseudogene///neutrophil cytosolic factor 1B pseudogene///neutrophil cytosolic factor 1
221830_at	1.38e-08	3.06e-10	6.82962	13.0015	0.810983	RAP2A	RAP2A, member of RAS oncogene family
208074_s_at	1.38e-08	3.06e-10	-6.8296	13.0015	-0.621535	AP2S1	adaptor related protein complex 2 sigma 1 subunit
225830_at	1.38e-08	3.07e-10	6.82939	13.0004	0.577146	PDZD8	PDZ domain containing 8
202043_s_at	1.39e-08	3.09e-10	-6.82786	12.9928	-0.776765	SMS	spermine synthase
200634_at	1.39e-08	3.1e-10	-6.82708	12.989	-0.6598	PFN1	profilin 1
209360_s_at	1.39e-08	3.11e-10	-6.82643	12.9858	-1.71499	LOC101928269///LOC100506403///RUNX1	uncharacterized LOC101928269///uncharacterized LOC100506403///runt related transcription factor 1
1556888_at	1.41e-08	3.15e-10	6.82404	12.974	1.22731
202796_at	1.41e-08	3.15e-10	-6.82397	12.9736	-1.40571	SYNPO	synaptopodin
1558290_a_at	1.42e-08	3.17e-10	-6.82295	12.9686	-0.919484	MIR1204///PVT1	microRNA 1204///Pvt1 oncogene (non-protein coding)
200808_s_at	1.42e-08	3.17e-10	-6.82266	12.9672	-0.997585	ZYX	zyxin
208654_s_at	1.42e-08	3.18e-10	-6.82229	12.9653	-0.674581	CD164	CD164 molecule
223319_at	1.42e-08	3.19e-10	6.82184	12.9631	0.62393	GPHN	gephyrin
204465_s_at	1.43e-08	3.21e-10	6.82033	12.9556	1.79095	INA	internexin neuronal intermediate filament protein alpha
227886_at	1.43e-08	3.22e-10	6.81991	12.9536	1.17062	IFITM10	interferon induced transmembrane protein 10
208485_x_at	1.44e-08	3.24e-10	-6.81885	12.9483	-0.648483	CFLAR	CASP8 and FADD like apoptosis regulator
211804_s_at	1.45e-08	3.26e-10	-6.81764	12.9423	-1.857	CDK2	cyclin dependent kinase 2
231402_at	1.47e-08	3.3e-10	-6.81487	12.9286	-1.1803	LOC100507507	uncharacterized LOC100507507
203823_at	1.47e-08	3.31e-10	-6.81462	12.9274	-0.834189	RGS3	regulator of G-protein signaling 3
1553530_a_at	1.47e-08	3.32e-10	-6.81371	12.9229	-1.05326	ITGB1	integrin subunit beta 1
210754_s_at	1.47e-08	3.33e-10	-6.81332	12.921	-0.62586	LYN	LYN proto-oncogene, Src family tyrosine kinase
210592_s_at	1.48e-08	3.33e-10	-6.81304	12.9196	-0.706178	SAT1	spermidine/spermine N1-acetyltransferase 1
228551_at	1.48e-08	3.34e-10	6.81288	12.9188	0.515178	DENND5B	DENN domain containing 5B
235766_x_at	1.5e-08	3.39e-10	-6.80952	12.9022	-0.769978	RAB27A	RAB27A, member RAS oncogene family
204709_s_at	1.5e-08	3.4e-10	-6.80896	12.8994	-2.12395	KIF23	kinesin family member 23
202291_s_at	1.5e-08	3.41e-10	-6.80877	12.8985	-1.85992	MGP	matrix Gla protein
226415_at	1.52e-08	3.45e-10	6.80635	12.8866	1.44483	VAT1L	vesicle amine transport 1 like
211963_s_at	1.53e-08	3.47e-10	-6.80518	12.8808	-0.628942	ARPC5	actin related protein 2/3 complex subunit 5
213790_at	1.53e-08	3.47e-10	-6.80488	12.8793	-1.69424	ADAM12	ADAM metallopeptidase domain 12
216096_s_at	1.55e-08	3.52e-10	6.80252	12.8677	1.36173	NRXN1	neurexin 1
244071_at	1.55e-08	3.52e-10	6.80222	12.8662	0.835039	FBLL1	fibrillarin-like 1
201859_at	1.55e-08	3.52e-10	-6.80218	12.866	-0.839321	SRGN	serglycin
222379_at	1.55e-08	3.53e-10	-6.80156	12.8629	-1.29652	KCNE4	potassium voltage-gated channel subfamily E regulatory subunit 4
228229_at	1.56e-08	3.56e-10	-6.80023	12.8563	-1.06541	ZNF526	zinc finger protein 526
1552508_at	1.56e-08	3.56e-10	-6.80004	12.8554	-1.29112	KCNE4	potassium voltage-gated channel subfamily E regulatory subunit 4
213524_s_at	1.56e-08	3.57e-10	-6.79941	12.8523	-1.0195	G0S2	G0/G1 switch 2
204702_s_at	1.57e-08	3.59e-10	-6.79839	12.8473	-0.905814	NFE2L3	nuclear factor, erythroid 2 like 3
219332_at	1.58e-08	3.61e-10	-6.79714	12.8411	-0.886335	MICALL2	MICAL like 2
222986_s_at	1.58e-08	3.62e-10	-6.79707	12.8408	-0.526815	SHISA5	shisa family member 5
205878_at	1.59e-08	3.65e-10	6.79533	12.8322	0.553402	POU6F1	POU class 6 homeobox 1
211792_s_at	1.6e-08	3.66e-10	-6.79467	12.8289	-1.21701	CDKN2C	cyclin dependent kinase inhibitor 2C
1558214_s_at	1.6e-08	3.67e-10	-6.79438	12.8275	-1.12487	CTNNA1	catenin alpha 1
218989_x_at	1.61e-08	3.69e-10	-6.79309	12.8212	-0.43969	SLC30A5	solute carrier family 30 member 5
205638_at	1.61e-08	3.71e-10	6.79224	12.817	1.1454	ADGRB3	adhesion G protein-coupled receptor B3
219555_s_at	1.61e-08	3.72e-10	-6.79173	12.8144	-1.69324	CENPN	centromere protein N
221782_at	1.62e-08	3.72e-10	-6.79134	12.8125	-0.595191	DNAJC10	DnaJ heat shock protein family (Hsp40) member C10
222154_s_at	1.63e-08	3.75e-10	-6.78993	12.8056	-0.691585	SPATS2L	spermatogenesis associated serine rich 2 like
227467_at	1.63e-08	3.75e-10	-6.78969	12.8044	-1.09575	RDH10	retinol dehydrogenase 10 (all-trans)
202589_at	1.65e-08	3.8e-10	-6.78716	12.7919	-1.40444	TYMS	thymidylate synthetase
209006_s_at	1.65e-08	3.82e-10	-6.78611	12.7867	-0.780963	RSRP1	arginine and serine rich protein 1
225174_at	1.67e-08	3.85e-10	-6.78467	12.7796	-0.468818	DNAJC10	DnaJ heat shock protein family (Hsp40) member C10
221959_at	1.67e-08	3.86e-10	6.78421	12.7773	0.846735	FAM110B	family with sequence similarity 110 member B
209487_at	1.68e-08	3.89e-10	-6.78251	12.769	-1.15777	RBPMS	RNA binding protein with multiple splicing
240061_at	1.69e-08	3.93e-10	-6.78078	12.7605	-1.1228
212082_s_at	1.71e-08	3.96e-10	-6.77943	12.7538	-0.444853	MYL6	myosin light chain 6
214175_x_at	1.71e-08	3.97e-10	-6.77883	12.7508	-2.25826	PDLIM4	PDZ and LIM domain 4
204331_s_at	1.74e-08	4.04e-10	-6.7752	12.7329	-0.66741	MRPS12	mitochondrial ribosomal protein S12
223496_s_at	1.75e-08	4.06e-10	-6.77412	12.7277	-1.55651	CCDC8	coiled-coil domain containing 8
240578_at	1.76e-08	4.09e-10	6.77295	12.7219	1.70138	LINC00836	long intergenic non-protein coding RNA 836
205032_at	1.78e-08	4.16e-10	-6.76969	12.7058	-0.676166	ITGA2	integrin subunit alpha 2
212594_at	1.79e-08	4.17e-10	6.76899	12.7023	0.656533	MIR4680///PDCD4	microRNA 4680///programmed cell death 4 (neoplastic transformation inhibitor)
203930_s_at	1.81e-08	4.22e-10	6.76656	12.6904	0.822591	MAPT	microtubule associated protein tau
201344_at	1.81e-08	4.23e-10	6.76632	12.6892	0.504711	UBE2D2	ubiquitin conjugating enzyme E2 D2
202130_at	1.81e-08	4.23e-10	-6.76627	12.689	-0.419537	RIOK3	RIO kinase 3
228739_at	1.82e-08	4.26e-10	6.76503	12.6829	1.07382	CYS1	cystin 1
202957_at	1.84e-08	4.3e-10	-6.76285	12.6721	-0.912361	HCLS1	hematopoietic cell-specific Lyn substrate 1
216233_at	1.85e-08	4.33e-10	-6.7617	12.6665	-1.92949	CD163	CD163 molecule
201743_at	1.85e-08	4.34e-10	-6.76111	12.6636	-1.39715	CD14	CD14 molecule
233424_at	1.86e-08	4.37e-10	6.75977	12.657	0.904682
211148_s_at	1.87e-08	4.39e-10	-6.75912	12.6538	-2.08699	ANGPT2	angiopoietin 2
244434_at	1.87e-08	4.39e-10	-6.75879	12.6522	-1.46008	GPR82	G protein-coupled receptor 82
225915_at	1.87e-08	4.4e-10	6.75838	12.6501	0.781984	CAB39L	calcium binding protein 39 like
207265_s_at	1.88e-08	4.42e-10	-6.75777	12.6471	-0.660318	KDELR3	KDEL endoplasmic reticulum protein retention receptor 3
222958_s_at	1.9e-08	4.47e-10	-6.75539	12.6354	-1.23591	DEPDC1	DEP domain containing 1
205097_at	1.92e-08	4.52e-10	-6.75329	12.6251	-0.969646	SLC26A2	solute carrier family 26 member 2
218796_at	1.92e-08	4.52e-10	6.75327	12.625	2.35963	FERMT1	fermitin family member 1
204260_at	1.92e-08	4.52e-10	6.75309	12.6241	1.53659	CHGB	chromogranin B
229831_at	1.92e-08	4.53e-10	6.75294	12.6234	2.16799	CNTN3	contactin 3
217742_s_at	1.92e-08	4.55e-10	6.75205	12.619	0.424135	WAC	WW domain containing adaptor with coiled-coil
228640_at	1.93e-08	4.57e-10	6.75127	12.6152	1.92493	PCDH7	protocadherin 7
202014_at	1.93e-08	4.58e-10	-6.75072	12.6124	-1.6074	PPP1R15A	protein phosphatase 1 regulatory subunit 15A
229463_at	1.94e-08	4.59e-10	6.75017	12.6097	1.80304	NTRK2	neurotrophic receptor tyrosine kinase 2
212547_at	1.94e-08	4.61e-10	6.74954	12.6066	0.464024	BRD3	bromodomain containing 3
232833_at	1.95e-08	4.62e-10	6.74883	12.6031	1.42788
224959_at	1.96e-08	4.66e-10	-6.74745	12.5964	-0.909128	SLC26A2	solute carrier family 26 member 2
212350_at	1.96e-08	4.66e-10	-6.74743	12.5962	-0.677953	TBC1D1	TBC1 domain family member 1
222041_at	1.97e-08	4.68e-10	6.74657	12.592	0.492527	OVCA2///DPH1	ovarian tumor suppressor candidate 2///diphthamide biosynthesis 1
200838_at	1.99e-08	4.74e-10	-6.74406	12.5797	-0.851983	CTSB	cathepsin B
223885_at	2e-08	4.75e-10	6.74331	12.576	1.72364	CALN1	calneuron 1
223279_s_at	2e-08	4.78e-10	-6.74232	12.5711	-1.01939	UACA	uveal autoantigen with coiled-coil domains and ankyrin repeats
225872_at	2.03e-08	4.85e-10	-6.73936	12.5566	-0.808948	SLC35F5	solute carrier family 35 member F5
1555259_at	2.03e-08	4.86e-10	-6.73918	12.5557	-0.959308	ZAK	sterile alpha motif and leucine zipper containing kinase AZK
230551_at	2.05e-08	4.89e-10	6.73765	12.5482	1.50038	KSR2	kinase suppressor of ras 2
204203_at	2.05e-08	4.91e-10	-6.73717	12.5458	-0.683738	CEBPG	CCAAT/enhancer binding protein gamma
219178_at	2.05e-08	4.91e-10	-6.73684	12.5442	-0.523727	QTRT2	queuine tRNA-ribosyltransferase accessory subunit 2
218822_s_at	2.05e-08	4.92e-10	-6.7367	12.5435	-1.09791	LOC100652930///STX16-NPEPL1///NPEPL1	uncharacterized LOC100652930///STX16-NPEPL1 readthrough (NMD candidate)///aminopeptidase-like 1
236131_at	2.07e-08	4.97e-10	6.73473	12.5338	1.27265
221588_x_at	2.09e-08	5.01e-10	6.73313	12.526	0.72362	ALDH6A1	aldehyde dehydrogenase 6 family member A1
225579_at	2.09e-08	5.01e-10	-6.73296	12.5251	-0.835534	PQLC3	PQ loop repeat containing 3
219543_at	2.09e-08	5.02e-10	6.73279	12.5243	0.667525	PBLD	phenazine biosynthesis like protein domain containing
228185_at	2.12e-08	5.09e-10	6.73005	12.5109	0.792398	ZNF25	zinc finger protein 25
243502_at	2.13e-08	5.12e-10	-6.72864	12.5039	-1.69066	GJC1	gap junction protein gamma 1
219973_at	2.13e-08	5.13e-10	-6.72826	12.5021	-1.62469	ARSJ	arylsulfatase family member J
239629_at	2.14e-08	5.16e-10	-6.7272	12.4969	-0.720131	CFLAR	CASP8 and FADD like apoptosis regulator
1555229_a_at	2.14e-08	5.17e-10	-6.72682	12.495	-2.31078	C1S	complement component 1, s subcomponent
218728_s_at	2.16e-08	5.2e-10	-6.72564	12.4892	-0.819215	CNIH4	cornichon family AMPA receptor auxiliary protein 4
212186_at	2.16e-08	5.21e-10	6.72543	12.4882	0.522631	ACACA	acetyl-CoA carboxylase alpha
225081_s_at	2.17e-08	5.24e-10	-6.72423	12.4823	-1.36683	CDCA7L	cell division cycle associated 7 like
226447_at	2.18e-08	5.26e-10	6.72333	12.4779	0.407108	ASH1L	ASH1 like histone lysine methyltransferase
203401_at	2.18e-08	5.27e-10	-6.72311	12.4768	-0.914146	PRPS2	phosphoribosyl pyrophosphate synthetase 2
207181_s_at	2.18e-08	5.27e-10	-6.72291	12.4758	-0.539521	CASP7	caspase 7
218957_s_at	2.18e-08	5.27e-10	6.72288	12.4757	0.519669	PAAF1	proteasomal ATPase associated factor 1
219278_at	2.18e-08	5.28e-10	-6.72276	12.4751	-1.49392	MAP3K6	mitogen-activated protein kinase kinase kinase 6
202187_s_at	2.18e-08	5.28e-10	6.72259	12.4742	0.543309	PPP2R5A	protein phosphatase 2 regulatory subunit B'alpha
220663_at	2.18e-08	5.29e-10	6.72247	12.4736	1.17018	IL1RAPL1	interleukin 1 receptor accessory protein like 1
205572_at	2.18e-08	5.29e-10	-6.72227	12.4726	-2.03424	ANGPT2	angiopoietin 2
200666_s_at	2.18e-08	5.3e-10	-6.72203	12.4715	-0.707058	DNAJB1	DnaJ heat shock protein family (Hsp40) member B1
229227_at	2.2e-08	5.35e-10	6.72009	12.462	0.589971	DICER1-AS1	DICER1 antisense RNA 1
226416_at	2.21e-08	5.38e-10	-6.71909	12.457	-0.786741	ERI1	exoribonuclease 1
238022_at	2.21e-08	5.41e-10	-6.71803	12.4518	-1.94056	CRNDE	colorectal neoplasia differentially expressed (non-protein coding)
221245_s_at	2.21e-08	5.41e-10	-6.71803	12.4518	-0.974406	FZD5	frizzled class receptor 5
212543_at	2.22e-08	5.43e-10	-6.71704	12.447	-0.984478	AIM1	absent in melanoma 1
1558837_a_at	2.22e-08	5.44e-10	-6.71683	12.4459	-0.649016
200918_s_at	2.24e-08	5.47e-10	-6.71575	12.4406	-0.498964	SRPRA	SRP receptor alpha subunit
201940_at	2.24e-08	5.48e-10	-6.71516	12.4378	-0.74205	CPD	carboxypeptidase D
200721_s_at	2.25e-08	5.5e-10	6.71457	12.4349	0.552699	ACTR1A	ARP1 actin-related protein 1 homolog A, centractin alpha
210052_s_at	2.25e-08	5.52e-10	-6.71408	12.4325	-1.50252	TPX2	TPX2, microtubule nucleation factor
239293_at	2.27e-08	5.56e-10	6.7125	12.4247	1.59024	NRSN1	neurensin 1
202242_at	2.28e-08	5.61e-10	6.71073	12.416	0.861493	TSPAN7	tetraspanin 7
1562403_a_at	2.3e-08	5.66e-10	6.70899	12.4075	1.46461	SLC8A3	solute carrier family 8 member A3
200839_s_at	2.33e-08	5.74e-10	-6.70626	12.3941	-0.706927	CTSB	cathepsin B
215198_s_at	2.34e-08	5.75e-10	-6.70588	12.3922	-0.591348	CALD1	caldesmon 1
213222_at	2.35e-08	5.78e-10	6.70495	12.3877	1.19133	PLCB1	phospholipase C beta 1
203447_at	2.35e-08	5.8e-10	-6.70424	12.3842	-0.396709	PSMD5	proteasome 26S subunit, non-ATPase 5
228253_at	2.38e-08	5.86e-10	-6.70205	12.3735	-0.700686	LOXL3	lysyl oxidase like 3
211991_s_at	2.38e-08	5.86e-10	-6.70202	12.3733	-1.46699	HLA-DPA1	major histocompatibility complex, class II, DP alpha 1
223738_s_at	2.38e-08	5.88e-10	-6.70159	12.3712	-0.64102	PGM2	phosphoglucomutase 2
244008_at	2.38e-08	5.89e-10	6.70108	12.3687	0.634219	PARP8	poly(ADP-ribose) polymerase family member 8
244356_at	2.39e-08	5.91e-10	-6.70039	12.3653	-0.943627
212593_s_at	2.39e-08	5.92e-10	6.70014	12.3641	0.631721	MIR4680///PDCD4	microRNA 4680///programmed cell death 4 (neoplastic transformation inhibitor)
242228_at	2.39e-08	5.92e-10	-6.70012	12.364	-0.813763	BICD1	BICD cargo adaptor 1
226043_at	2.39e-08	5.92e-10	6.70005	12.3637	0.637272	GPSM1	G-protein signaling modulator 1
217196_s_at	2.39e-08	5.94e-10	6.69951	12.361	0.490824	CAMSAP2	calmodulin regulated spectrin associated protein family member 2
202720_at	2.4e-08	5.96e-10	-6.69893	12.3582	-0.703788	TES	testin LIM domain protein
1553268_at	2.4e-08	5.96e-10	6.69886	12.3578	0.958844	RHBDL3	rhomboid like 3
213704_at	2.41e-08	6e-10	6.69735	12.3505	0.584245	SNORD45C///SNORD45A///SNORD45B///RABGGTB	small nucleolar RNA, C/D box 45C///small nucleolar RNA, C/D box 45A///small nucleolar RNA, C/D box 45B///Rab geranylgeranyltransferase beta subunit
221766_s_at	2.41e-08	6.01e-10	-6.69716	12.3495	-1.44778	FAM46A	family with sequence similarity 46 member A
212503_s_at	2.41e-08	6.01e-10	6.69713	12.3493	0.595283	DIP2C	disco interacting protein 2 homolog C
219666_at	2.42e-08	6.03e-10	-6.69648	12.3462	-1.09959	MS4A6A	membrane spanning 4-domains A6A
210976_s_at	2.45e-08	6.12e-10	6.6936	12.3321	0.537564	PFKM	phosphofructokinase, muscle
227928_at	2.45e-08	6.12e-10	-6.69358	12.332	-1.8192	PARPBP	PARP1 binding protein
209511_at	2.47e-08	6.16e-10	6.69231	12.3257	1.01423	POLR2F	RNA polymerase II subunit F
208808_s_at	2.47e-08	6.17e-10	-6.69195	12.324	-0.888861	HMGB2	high mobility group box 2
223001_at	2.47e-08	6.18e-10	-6.69158	12.3222	-0.546729	OSTC	oligosaccharyltransferase complex non-catalytic subunit
229319_at	2.48e-08	6.2e-10	6.69105	12.3196	1.03153
218454_at	2.48e-08	6.21e-10	-6.69075	12.3181	-0.782671	PLBD1	phospholipase B domain containing 1
209915_s_at	2.5e-08	6.26e-10	6.68915	12.3103	1.52951	NRXN1	neurexin 1
209215_at	2.5e-08	6.28e-10	-6.68858	12.3075	-0.876164	MFSD10	major facilitator superfamily domain containing 10
215193_x_at	2.5e-08	6.28e-10	-6.68854	12.3073	-1.30216	LOC101060835///LOC100996809///HLA-DRB4///HLA-DRB3///HLA-DRB1///HLA-DQB1	HLA class II histocompatibility antigen, DQ beta 1 chain-like///HLA class II histocompatibility antigen, DRB1-10 beta chain-like///major histocompatibility complex, class II, DR beta 4///major histocompatibility complex, class II, DR beta 3///major histocompatibility complex, class II, DR beta 1///major histocompatibility complex, class II, DQ beta 1
1554696_s_at	2.51e-08	6.31e-10	-6.6874	12.3017	-1.15179	TYMS	thymidylate synthetase
211368_s_at	2.52e-08	6.33e-10	-6.68688	12.2992	-1.5683	CASP1	caspase 1
218623_at	2.52e-08	6.33e-10	6.68679	12.2987	2.3513	HMP19	HMP19 protein
209248_at	2.52e-08	6.35e-10	6.6864	12.2968	0.654229	GHITM	growth hormone inducible transmembrane protein
211976_at	2.53e-08	6.36e-10	6.68585	12.2941	0.507497	NUDT3	nudix hydrolase 3
216264_s_at	2.53e-08	6.38e-10	-6.68525	12.2912	-0.920982	LAMB2	laminin subunit beta 2
1552689_at	2.53e-08	6.4e-10	6.68479	12.2889	1.44426	CASKIN1	CASK interacting protein 1
233110_s_at	2.53e-08	6.4e-10	-6.68478	12.2889	-0.937713	BCL2L12	BCL2 like 12
238063_at	2.54e-08	6.42e-10	-6.68421	12.2861	-1.30349	TMEM154	transmembrane protein 154
201535_at	2.58e-08	6.53e-10	6.68063	12.2686	0.496402	UBL3	ubiquitin like 3
209408_at	2.59e-08	6.55e-10	-6.6801	12.2659	-0.851311	KIF2C	kinesin family member 2C
223551_at	2.63e-08	6.65e-10	-6.67705	12.251	-1.59914	PKIB	protein kinase (cAMP-dependent, catalytic) inhibitor beta
215235_at	2.63e-08	6.66e-10	6.6769	12.2503	0.600662	SPTAN1	spectrin alpha, non-erythrocytic 1
201641_at	2.63e-08	6.68e-10	-6.67623	12.247	-1.54721	BST2	bone marrow stromal cell antigen 2
234472_at	2.63e-08	6.68e-10	6.67619	12.2468	2.09978	GALNT13	polypeptide N-acetylgalactosaminyltransferase 13
214459_x_at	2.67e-08	6.79e-10	-6.67312	12.2318	-0.865741	HLA-C	major histocompatibility complex, class I, C
229218_at	2.68e-08	6.81e-10	-6.67247	12.2286	-1.7697	COL1A2	collagen type I alpha 2 chain
220800_s_at	2.68e-08	6.81e-10	-6.67235	12.228	-1.09464	TMOD3	tropomodulin 3
204151_x_at	2.68e-08	6.82e-10	6.67204	12.2265	1.19223	AKR1C1	aldo-keto reductase family 1 member C1
208661_s_at	2.68e-08	6.83e-10	6.67177	12.2252	0.624293	TTC3P1///TTC3	tetratricopeptide repeat domain 3 pseudogene 1///tetratricopeptide repeat domain 3
209708_at	2.69e-08	6.87e-10	-6.67086	12.2207	-1.34878	MOXD1	monooxygenase DBH like 1
203819_s_at	2.7e-08	6.89e-10	-6.67002	12.2167	-2.37443	IGF2BP3	insulin like growth factor 2 mRNA binding protein 3
244767_at	2.71e-08	6.92e-10	6.66919	12.2126	0.887448	FRA10AC1	fragile site, folic acid type, rare, fra(10)(q23,3) or fra(10)(q24,2) candidate 1
225367_at	2.73e-08	6.97e-10	-6.66796	12.2066	-0.77842	PGM2	phosphoglucomutase 2
235494_at	2.73e-08	6.98e-10	6.6676	12.2048	1.07595	LSAMP	limbic system-associated membrane protein
235113_at	2.73e-08	6.98e-10	-6.66758	12.2047	-0.640918	LRR1	leucine rich repeat protein 1
203455_s_at	2.74e-08	7.02e-10	-6.66634	12.1986	-0.559539	SAT1	spermidine/spermine N1-acetyltransferase 1
225930_at	2.76e-08	7.06e-10	6.66533	12.1937	0.685965	NKIRAS1	NFKB inhibitor interacting Ras like 1
228765_at	2.78e-08	7.12e-10	-6.66363	12.1854	-0.721534	GTF2IRD2	GTF2I repeat domain containing 2
230287_at	2.78e-08	7.12e-10	6.66358	12.1851	1.59821	SGSM1	small G protein signaling modulator 1
204100_at	2.79e-08	7.16e-10	6.66258	12.1803	1.55205	THRA	thyroid hormone receptor, alpha
216652_s_at	2.79e-08	7.18e-10	-6.6621	12.1779	-0.641688	DR1	down-regulator of transcription 1
224998_at	2.79e-08	7.18e-10	6.66207	12.1778	0.692794	CMTM4	CKLF like MARVEL transmembrane domain containing 4
209140_x_at	2.79e-08	7.19e-10	-6.6618	12.1765	-0.79648	HLA-B	major histocompatibility complex, class I, B
227731_at	2.79e-08	7.19e-10	6.66162	12.1756	0.311067	CNBP	CCHC-type zinc finger nucleic acid binding protein
202369_s_at	2.79e-08	7.2e-10	-6.66143	12.1746	-0.609164	TRAM2	translocation associated membrane protein 2
204608_at	2.8e-08	7.22e-10	-6.66086	12.1719	-0.616337	ASL	argininosuccinate lyase
229830_at	2.82e-08	7.27e-10	-6.65956	12.1655	-1.52065
201871_s_at	2.83e-08	7.3e-10	6.65861	12.1609	0.432554	UBXN1	UBX domain protein 1
222610_s_at	2.83e-08	7.32e-10	-6.65811	12.1584	-0.551145	S100PBP	S100P binding protein
201379_s_at	2.85e-08	7.36e-10	-6.65716	12.1538	-0.499035	TPD52L2	tumor protein D52 like 2
201088_at	2.85e-08	7.37e-10	-6.65678	12.1519	-0.693718	KPNA2	karyopherin subunit alpha 2
222955_s_at	2.86e-08	7.4e-10	6.65589	12.1476	0.387685	FAM45A///FAM45BP	family with sequence similarity 45 member A///family with sequence similarity 45, member A pseudogene
219512_at	2.86e-08	7.42e-10	-6.65547	12.1455	-0.698142	DSN1	DSN1 homolog, MIS12 kinetochore complex component
212455_at	2.87e-08	7.44e-10	6.65508	12.1436	0.338731	YTHDC1	YTH domain containing 1
202153_s_at	2.87e-08	7.45e-10	-6.6546	12.1413	-0.713556	NUP62	nucleoporin 62
218232_at	2.88e-08	7.48e-10	-6.654	12.1383	-1.15489	C1QA	complement C1q A chain
210644_s_at	2.88e-08	7.48e-10	-6.6538	12.1374	-0.755492	LAIR1	leukocyte associated immunoglobulin like receptor 1
226913_s_at	2.89e-08	7.51e-10	6.65308	12.1339	1.85562	SOX8	SRY-box 8
209201_x_at	2.89e-08	7.51e-10	-6.65299	12.1334	-0.935735	CXCR4	C-X-C motif chemokine receptor 4
218224_at	2.89e-08	7.53e-10	6.65254	12.1312	0.567319	PNMA1	paraneoplastic Ma antigen 1
221045_s_at	2.89e-08	7.53e-10	6.65251	12.1311	0.852971	PER3	period circadian clock 3
224911_s_at	2.92e-08	7.6e-10	-6.65064	12.1219	-0.840228	DCBLD2	discoidin, CUB and LCCL domain containing 2
38487_at	2.95e-08	7.71e-10	-6.64802	12.1091	-1.0528	STAB1	stabilin 1
213215_at	2.97e-08	7.76e-10	6.64657	12.102	0.576559	C15orf38-AP3S2///AP3S2	C15orf38-AP3S2 readthrough///adaptor related protein complex 3 sigma 2 subunit
201324_at	2.98e-08	7.8e-10	-6.64572	12.0979	-1.59376	EMP1	epithelial membrane protein 1
219800_s_at	2.98e-08	7.8e-10	6.6457	12.0978	0.765949	THNSL1	threonine synthase like 1
225911_at	2.99e-08	7.83e-10	-6.64489	12.0939	-1.99859	NPNT	nephronectin
222212_s_at	3e-08	7.86e-10	-6.64401	12.0896	-0.474806	CERS2	ceramide synthase 2
209407_s_at	3.01e-08	7.88e-10	6.64357	12.0874	0.643121	DEAF1	DEAF1, transcription factor
243242_at	3.01e-08	7.89e-10	6.64328	12.086	1.68948
223159_s_at	3.03e-08	7.95e-10	-6.64186	12.0791	-0.751548	NEK6	NIMA related kinase 6
221088_s_at	3.03e-08	7.95e-10	6.64183	12.0789	1.09622	PPP1R9A	protein phosphatase 1 regulatory subunit 9A
201108_s_at	3.03e-08	7.96e-10	-6.64154	12.0775	-1.08599	THBS1	thrombospondin 1
223047_at	3.03e-08	7.97e-10	-6.64137	12.0767	-0.665138	CMTM6	CKLF like MARVEL transmembrane domain containing 6
201576_s_at	3.04e-08	8e-10	-6.64056	12.0727	-0.481338	TMPPE///GLB1	transmembrane protein with metallophosphoesterase domain///galactosidase beta 1
212989_at	3.05e-08	8.03e-10	6.63994	12.0697	0.680979	SGMS1	sphingomyelin synthase 1
225211_at	3.05e-08	8.03e-10	6.6398	12.069	0.603233	NECTIN1	nectin cell adhesion molecule 1
209488_s_at	3.05e-08	8.04e-10	-6.63958	12.0679	-1.18287	RBPMS	RNA binding protein with multiple splicing
239841_at	3.08e-08	8.13e-10	-6.63733	12.057	-0.574305
200919_at	3.12e-08	8.25e-10	-6.63437	12.0425	-0.639246	PHC2	polyhomeotic homolog 2
1552790_a_at	3.12e-08	8.25e-10	6.63437	12.0425	0.602489	SEC62	SEC62 homolog, preprotein translocation factor
225867_at	3.13e-08	8.27e-10	-6.6341	12.0412	-1.01332	VASN	vasorin
208812_x_at	3.15e-08	8.33e-10	-6.63254	12.0336	-0.733396	HLA-C	major histocompatibility complex, class I, C
201643_x_at	3.15e-08	8.33e-10	6.63251	12.0334	0.361091	KDM3B	lysine demethylase 3B
228057_at	3.15e-08	8.35e-10	-6.63204	12.0312	-1.10598	DDIT4L	DNA damage inducible transcript 4 like
204845_s_at	3.16e-08	8.37e-10	-6.63154	12.0287	-1.37053	ENPEP	glutamyl aminopeptidase
203963_at	3.16e-08	8.4e-10	-6.63087	12.0255	-1.43373	CA12	carbonic anhydrase 12
208612_at	3.16e-08	8.41e-10	-6.63076	12.0249	-0.585301	PDIA3	protein disulfide isomerase family A member 3
205737_at	3.16e-08	8.41e-10	6.63075	12.0249	1.50712	KCNQ2	potassium voltage-gated channel subfamily Q member 2
221520_s_at	3.17e-08	8.42e-10	-6.63051	12.0237	-1.77962	CDCA8	cell division cycle associated 8
224973_at	3.17e-08	8.45e-10	-6.62982	12.0203	-1.48677	FAM46A	family with sequence similarity 46 member A
209183_s_at	3.21e-08	8.55e-10	-6.6275	12.009	-1.39551	C10orf10	chromosome 10 open reading frame 10
208071_s_at	3.21e-08	8.55e-10	-6.62743	12.0087	-1.44518	LAIR1	leukocyte associated immunoglobulin like receptor 1
243339_at	3.21e-08	8.56e-10	6.62708	12.007	1.61878
226106_at	3.22e-08	8.59e-10	6.62659	12.0046	0.531983	RNF141	ring finger protein 141
243271_at	3.23e-08	8.63e-10	-6.62565	12	-1.05658
214053_at	3.24e-08	8.66e-10	6.62485	11.9961	1.07915	ERBB4	erb-b2 receptor tyrosine kinase 4
1569149_at	3.26e-08	8.72e-10	-6.62346	11.9893	-1.20864	PDLIM7	PDZ and LIM domain 7
203324_s_at	3.29e-08	8.8e-10	-6.62168	11.9807	-1.54383	CAV2	caveolin 2
1558942_at	3.32e-08	8.88e-10	-6.61997	11.9723	-0.719541	ZNF765	zinc finger protein 765
234303_s_at	3.32e-08	8.89e-10	6.61968	11.9709	1.02355	GPR85	G protein-coupled receptor 85
225131_at	3.32e-08	8.9e-10	6.61953	11.9702	0.456542	ZRANB1	zinc finger RANBP2-type containing 1
220753_s_at	3.32e-08	8.91e-10	6.61925	11.9688	0.556881	CRYL1	crystallin lambda 1
235236_at	3.34e-08	8.97e-10	6.61778	11.9616	1.57541
219773_at	3.34e-08	8.98e-10	-6.61766	11.9611	-1.15626	NOX4	NADPH oxidase 4
239738_at	3.35e-08	9e-10	6.61718	11.9587	1.92306	DACH2	dachshund family transcription factor 2
232226_at	3.35e-08	9.01e-10	6.617	11.9578	0.816582	LRRC4C	leucine rich repeat containing 4C
223553_s_at	3.38e-08	9.09e-10	-6.61521	11.9491	-0.582192	DOK3	docking protein 3
212126_at	3.38e-08	9.1e-10	6.61499	11.948	0.413748	CBX5	chromobox 5
204020_at	3.4e-08	9.16e-10	6.61372	11.9419	0.583942	PURA	purine rich element binding protein A
243526_at	3.44e-08	9.28e-10	6.61108	11.929	1.83788	WDR86	WD repeat domain 86
229294_at	3.51e-08	9.48e-10	6.60688	11.9085	2.40489	JPH3	junctophilin 3
244218_at	3.52e-08	9.5e-10	6.60649	11.9067	1.13425
207093_s_at	3.54e-08	9.57e-10	6.60512	11.9	1.26114	LOC101927057///OMG	uncharacterized LOC101927057///oligodendrocyte myelin glycoprotein
231650_s_at	3.54e-08	9.58e-10	6.6048	11.8984	1.53739	SEZ6L	seizure related 6 homolog like
204363_at	3.55e-08	9.61e-10	-6.60419	11.8955	-1.26797	F3	coagulation factor III, tissue factor
203303_at	3.56e-08	9.64e-10	-6.60364	11.8928	-1.02718	DYNLT3	dynein light chain Tctex-type 3
230165_at	3.56e-08	9.64e-10	-6.60351	11.8922	-0.851846	SGO2	shugoshin 2
237472_at	3.59e-08	9.75e-10	6.60139	11.8818	1.60905	SOX1	SRY-box 1
213093_at	3.61e-08	9.79e-10	6.60055	11.8777	0.583632	PRKCA	protein kinase C alpha
208990_s_at	3.65e-08	9.91e-10	6.59813	11.866	0.451144	HNRNPH3	heterogeneous nuclear ribonucleoprotein H3
221739_at	3.66e-08	9.95e-10	-6.59723	11.8616	-0.56716	MYDGF	myeloid derived growth factor
214046_at	3.67e-08	9.97e-10	6.59699	11.8604	1.90173	FUT9	fucosyltransferase 9
212787_at	3.72e-08	1.01e-09	6.59386	11.8452	0.357192	YLPM1	YLP motif containing 1
210982_s_at	3.73e-08	1.02e-09	-6.59319	11.8419	-1.59353	HLA-DRA	major histocompatibility complex, class II, DR alpha
209559_at	3.75e-08	1.02e-09	6.59225	11.8374	1.30353	HIP1R	huntingtin interacting protein 1 related
203971_at	3.75e-08	1.02e-09	-6.59214	11.8369	-0.67467	SLC31A1	solute carrier family 31 member 1
225255_at	3.75e-08	1.02e-09	6.59196	11.836	0.491321	MRPL35	mitochondrial ribosomal protein L35
238909_at	3.76e-08	1.03e-09	-6.59134	11.8329	-1.25043	S100A10	S100 calcium binding protein A10
200805_at	3.76e-08	1.03e-09	-6.59103	11.8314	-0.538939	LMAN2	lectin, mannose binding 2
215323_at	3.77e-08	1.03e-09	6.59052	11.8289	1.3146	LUZP2	leucine zipper protein 2
222976_s_at	3.78e-08	1.03e-09	-6.58978	11.8254	-0.358293	TPM3	tropomyosin 3
241954_at	3.78e-08	1.03e-09	6.5895	11.824	0.843702	FDFT1	farnesyl-diphosphate farnesyltransferase 1
218543_s_at	3.79e-08	1.04e-09	-6.58879	11.8205	-0.686994	PARP12	poly(ADP-ribose) polymerase family member 12
214855_s_at	3.81e-08	1.04e-09	6.58772	11.8153	0.519826	RALGAPA1///RALGAPA1P1	Ral GTPase activating protein catalytic alpha subunit 1///Ral GTPase activating protein catalytic alpha subunit 1 pseudogene 1
1552257_a_at	3.81e-08	1.05e-09	6.58755	11.8145	0.470228	TTLL12	tubulin tyrosine ligase like 12
210916_s_at	3.82e-08	1.05e-09	-6.58708	11.8122	-1.63392	CD44	CD44 molecule (Indian blood group)
223452_s_at	3.82e-08	1.05e-09	-6.58687	11.8112	-0.982455	ATL3	atlastin GTPase 3
242329_at	3.87e-08	1.06e-09	-6.58418	11.7982	-0.687495	LOC401317///CREB5	uncharacterized LOC401317///cAMP responsive element binding protein 5
228449_at	3.87e-08	1.06e-09	6.58394	11.797	1.18748	MORC2	MORC family CW-type zinc finger 2
1554132_a_at	3.91e-08	1.08e-09	6.5817	11.7861	0.894011	CCSER2	coiled-coil serine rich protein 2
212014_x_at	3.92e-08	1.08e-09	-6.58086	11.782	-1.51707	CD44	CD44 molecule (Indian blood group)
211276_at	3.93e-08	1.08e-09	6.58022	11.7789	1.75792	TCEAL2	transcription elongation factor A like 2
221875_x_at	3.94e-08	1.09e-09	-6.57968	11.7762	-0.890721	HLA-F	major histocompatibility complex, class I, F
223280_x_at	3.97e-08	1.1e-09	-6.57816	11.7689	-1.4578	MS4A6A	membrane spanning 4-domains A6A
203725_at	3.98e-08	1.1e-09	-6.57738	11.7651	-1.34853	GADD45A	growth arrest and DNA damage inducible alpha
203560_at	4e-08	1.11e-09	-6.57642	11.7604	-0.790052	GGH	gamma-glutamyl hydrolase
201941_at	4.01e-08	1.11e-09	-6.57563	11.7566	-0.641231	CPD	carboxypeptidase D
211862_x_at	4.01e-08	1.11e-09	-6.57545	11.7557	-0.557046	CFLAR	CASP8 and FADD like apoptosis regulator
211529_x_at	4.03e-08	1.12e-09	-6.57443	11.7508	-1.00086	HLA-G	major histocompatibility complex, class I, G
201807_at	4.09e-08	1.13e-09	6.57161	11.7371	0.456737	VPS26A	VPS26, retromer complex component A
215867_x_at	4.12e-08	1.14e-09	-6.57009	11.7297	-1.21281	CA12	carbonic anhydrase 12
228970_at	4.12e-08	1.14e-09	-6.56957	11.7271	-0.489256	ZBTB8OS	zinc finger and BTB domain containing 8 opposite strand
202672_s_at	4.13e-08	1.15e-09	-6.56894	11.7241	-1.0892	ATF3	activating transcription factor 3
1554314_at	4.13e-08	1.15e-09	-6.56884	11.7236	-1.60123	C6orf141	chromosome 6 open reading frame 141
208460_at	4.22e-08	1.17e-09	-6.56467	11.7034	-1.03923	GJC1	gap junction protein gamma 1
205345_at	4.23e-08	1.18e-09	-6.56395	11.6999	-1.2019	BARD1	BRCA1 associated RING domain 1
201877_s_at	4.23e-08	1.18e-09	6.56347	11.6975	0.441174	PPP2R5C	protein phosphatase 2 regulatory subunit B'gamma
1566901_at	4.23e-08	1.18e-09	-6.56345	11.6975	-1.01982	TGIF1	TGFB induced factor homeobox 1
213905_x_at	4.23e-08	1.18e-09	-6.56335	11.697	-1.10991	BGN	biglycan
216326_s_at	4.23e-08	1.18e-09	-6.56329	11.6967	-0.380796	HDAC3	histone deacetylase 3
232472_at	4.27e-08	1.19e-09	-6.56164	11.6887	-1.29452
204804_at	4.35e-08	1.22e-09	-6.55742	11.6682	-0.4783	TRIM21	tripartite motif containing 21
242907_at	4.37e-08	1.22e-09	-6.55673	11.6649	-1.44113	GBP2	guanylate binding protein 2
221276_s_at	4.37e-08	1.22e-09	-6.55657	11.6641	-0.846422	SYNC	syncoilin, intermediate filament protein
200625_s_at	4.37e-08	1.22e-09	-6.55627	11.6626	-0.533704	CAP1	adenylate cyclase associated protein 1
218823_s_at	4.38e-08	1.23e-09	-6.55589	11.6608	-0.540063	KCTD9	potassium channel tetramerization domain containing 9
225405_at	4.42e-08	1.24e-09	6.55391	11.6512	0.404419	HNRNPUL2	heterogeneous nuclear ribonucleoprotein U like 2
1555812_a_at	4.44e-08	1.25e-09	-6.55256	11.6446	-0.978276	ARHGDIB	Rho GDP dissociation inhibitor beta
219924_s_at	4.45e-08	1.25e-09	-6.55208	11.6423	-0.666243	ZMYM6	zinc finger MYM-type containing 6
231740_at	4.45e-08	1.25e-09	6.55185	11.6412	1.74534	KCNJ11	potassium voltage-gated channel subfamily J member 11
217436_x_at	4.48e-08	1.26e-09	-6.55065	11.6354	-1.1404	HLA-J	major histocompatibility complex, class I, J (pseudogene)
204306_s_at	4.48e-08	1.26e-09	-6.55043	11.6343	-1.3533	CD151	CD151 molecule (Raph blood group)
205580_s_at	4.49e-08	1.26e-09	-6.54957	11.6301	-1.08865	HRH1	histamine receptor H1
215617_at	4.49e-08	1.27e-09	-6.54952	11.6299	-0.820644	SPATS2L	spermatogenesis associated serine rich 2 like
229298_at	4.6e-08	1.29e-09	6.54493	11.6076	0.505641	KBTBD7	kelch repeat and BTB domain containing 7
208982_at	4.61e-08	1.3e-09	-6.54426	11.6044	-0.915635	PECAM1	platelet and endothelial cell adhesion molecule 1
203519_s_at	4.62e-08	1.3e-09	6.54348	11.6006	0.543639	UPF2	UPF2 regulator of nonsense transcripts homolog (yeast)
226527_at	4.63e-08	1.31e-09	6.54304	11.5985	0.42378	RPRD2	regulation of nuclear pre-mRNA domain containing 2
202655_at	4.68e-08	1.32e-09	-6.541	11.5886	-0.542352	MANF	mesencephalic astrocyte derived neurotrophic factor
1555230_a_at	4.68e-08	1.32e-09	6.54067	11.587	2.29852	KCNIP2	potassium voltage-gated channel interacting protein 2
238569_at	4.69e-08	1.33e-09	6.54007	11.5841	0.378782	GABBR1	gamma-aminobutyric acid type B receptor subunit 1
220233_at	4.71e-08	1.33e-09	-6.53907	11.5792	-1.81505	FBXO17	F-box protein 17
226741_at	4.71e-08	1.33e-09	6.53888	11.5783	0.388176	SLC12A6	solute carrier family 12 member 6
229970_at	4.72e-08	1.34e-09	6.5383	11.5755	0.531147	KBTBD7	kelch repeat and BTB domain containing 7
242206_at	4.73e-08	1.34e-09	6.53779	11.573	2.12522
201560_at	4.77e-08	1.35e-09	-6.53619	11.5653	-0.882249	CLIC4	chloride intracellular channel 4
202522_at	4.77e-08	1.35e-09	6.53602	11.5645	0.374797	PITPNB	phosphatidylinositol transfer protein beta
209501_at	4.8e-08	1.36e-09	-6.5348	11.5585	-0.775223	LOC101060399///CDR2	cerebellar degeneration-related protein 2///cerebellar degeneration related protein 2
227051_at	4.8e-08	1.37e-09	-6.53433	11.5563	-1.25426	BACE2	beta-site APP-cleaving enzyme 2
209663_s_at	4.82e-08	1.37e-09	-6.53363	11.5529	-1.04176	ITGA7	integrin subunit alpha 7
214279_s_at	4.83e-08	1.37e-09	6.53307	11.5502	1.26619	NDRG2	NDRG family member 2
235960_at	4.85e-08	1.38e-09	6.53177	11.5439	0.589336	FXR1	FMR1 autosomal homolog 1
203122_at	4.85e-08	1.38e-09	6.53176	11.5439	0.456423	TRAPPC12	trafficking protein particle complex 12
244377_at	4.85e-08	1.38e-09	6.53159	11.543	0.662668	SLC1A4	solute carrier family 1 member 4
243681_at	4.89e-08	1.39e-09	6.53013	11.536	1.82831	SHANK2	SH3 and multiple ankyrin repeat domains 2
213696_s_at	4.89e-08	1.4e-09	-6.52977	11.5342	-1.20019	MED8	mediator complex subunit 8
230668_at	4.9e-08	1.4e-09	6.52939	11.5324	2.88722	NKAIN4	Na+/K+ transporting ATPase interacting 4
212922_s_at	4.91e-08	1.4e-09	-6.52894	11.5302	-0.950287	SMYD2	SET and MYND domain containing 2
244022_at	4.92e-08	1.41e-09	-6.52838	11.5275	-0.726446
207103_at	4.92e-08	1.41e-09	6.52826	11.5269	1.72152	KCND2	potassium voltage-gated channel subfamily D member 2
235635_at	4.94e-08	1.42e-09	6.52705	11.521	0.740741	ARHGAP5	Rho GTPase activating protein 5
232553_at	4.94e-08	1.42e-09	6.52702	11.5209	0.745316	PCYT1B	phosphate cytidylyltransferase 1, choline, beta
202475_at	4.97e-08	1.43e-09	-6.52563	11.5142	-0.603564	TMEM147	transmembrane protein 147
201262_s_at	5.01e-08	1.44e-09	-6.52384	11.5055	-1.91306	BGN	biglycan
231223_at	5.06e-08	1.45e-09	6.52172	11.4953	1.70663	CSMD1	CUB and Sushi multiple domains 1
202250_s_at	5.06e-08	1.46e-09	6.52159	11.4946	0.475421	DCAF8	DDB1 and CUL4 associated factor 8
203796_s_at	5.07e-08	1.46e-09	6.5214	11.4937	0.900709	BCL7A	BCL tumor suppressor 7A
232244_at	5.07e-08	1.46e-09	6.5212	11.4927	0.781003	KIAA1161	KIAA1161
226547_at	5.07e-08	1.46e-09	6.52108	11.4921	0.348722	KAT6A	lysine acetyltransferase 6A
230821_at	5.07e-08	1.46e-09	6.52074	11.4905	0.461511	ZNF148	zinc finger protein 148
229034_at	5.07e-08	1.46e-09	6.5207	11.4903	0.560659	SOBP	sine oculis binding protein homolog
228811_at	5.1e-08	1.47e-09	6.5195	11.4845	1.09066
222783_s_at	5.1e-08	1.47e-09	6.51909	11.4826	1.90718	SMOC1	SPARC related modular calcium binding 1
232034_at	5.1e-08	1.47e-09	6.51901	11.4821	1.03737	LINC00537	long intergenic non-protein coding RNA 537
205409_at	5.1e-08	1.47e-09	-6.51891	11.4817	-0.894099	FOSL2	FOS like 2, AP-1 transcription factor subunit
225368_at	5.1e-08	1.48e-09	6.5188	11.4811	0.560388	HIPK2	homeodomain interacting protein kinase 2
211047_x_at	5.13e-08	1.48e-09	-6.51774	11.476	-0.607393	AP2S1	adaptor related protein complex 2 sigma 1 subunit
229201_at	5.14e-08	1.49e-09	6.51685	11.4717	1.70595	PAK3	p21 (RAC1) activated kinase 3
203474_at	5.14e-08	1.49e-09	-6.51684	11.4717	-1.42675	IQGAP2	IQ motif containing GTPase activating protein 2
1554008_at	5.16e-08	1.5e-09	-6.51599	11.4675	-1.58836	OSMR	oncostatin M receptor
241897_at	5.16e-08	1.5e-09	-6.51592	11.4672	-1.01301
225343_at	5.16e-08	1.5e-09	6.51566	11.4659	0.422596	TMED8	transmembrane p24 trafficking protein family member 8
242943_at	5.17e-08	1.5e-09	-6.51535	11.4645	-1.24379	ST8SIA4	ST8 alpha-N-acetyl-neuraminide alpha-2,8-sialyltransferase 4
215785_s_at	5.17e-08	1.5e-09	6.5152	11.4637	1.04267	CYFIP2	cytoplasmic FMR1 interacting protein 2
213572_s_at	5.17e-08	1.5e-09	-6.51519	11.4637	-0.854175	SERPINB1	serpin family B member 1
223121_s_at	5.18e-08	1.51e-09	6.51453	11.4605	2.85541	SFRP2	secreted frizzled related protein 2
225471_s_at	5.18e-08	1.51e-09	-6.51426	11.4592	-0.74155	AKT2	AKT serine/threonine kinase 2
221436_s_at	5.2e-08	1.51e-09	-6.51367	11.4563	-1.5797	CDCA3	cell division cycle associated 3
211317_s_at	5.24e-08	1.53e-09	-6.51199	11.4482	-0.710671	CFLAR	CASP8 and FADD like apoptosis regulator
204953_at	5.3e-08	1.55e-09	6.50943	11.4358	2.43135	SNAP91	synaptosome associated protein 91
226117_at	5.32e-08	1.55e-09	-6.5087	11.4323	-0.99248	TIFA	TRAF interacting protein with forkhead associated domain
201465_s_at	5.33e-08	1.56e-09	-6.50818	11.4298	-1.08419	JUN	Jun proto-oncogene, AP-1 transcription factor subunit
228602_at	5.35e-08	1.56e-09	6.50725	11.4253	0.714255	SGCD	sarcoglycan delta
1554512_a_at	5.35e-08	1.57e-09	-6.50701	11.4242	-1.44116	CEP89	centrosomal protein 89
224874_at	5.35e-08	1.57e-09	-6.50688	11.4235	-0.668398	POLR1D	RNA polymerase I subunit D
213543_at	5.35e-08	1.57e-09	6.50679	11.4231	1.24651	SGCD	sarcoglycan delta
201599_at	5.37e-08	1.57e-09	6.50612	11.4198	0.595084	OAT	ornithine aminotransferase
229378_at	5.41e-08	1.58e-09	6.50451	11.4121	1.45065	STOX1	storkhead box 1
241874_at	5.42e-08	1.59e-09	6.50393	11.4093	0.6871	IGIP	IgA inducing protein
212917_x_at	5.43e-08	1.59e-09	-6.50329	11.4062	-0.518141	RECQL	RecQ like helicase
215425_at	5.43e-08	1.59e-09	-6.50325	11.406	-0.598245	BTG3	BTG anti-proliferation factor 3
208961_s_at	5.45e-08	1.6e-09	-6.50245	11.4021	-1.0271	KLF6	Kruppel like factor 6
210568_s_at	5.45e-08	1.6e-09	-6.50244	11.4021	-0.576425	RECQL	RecQ like helicase
225540_at	5.46e-08	1.61e-09	6.50173	11.3986	0.75462	MAP2	microtubule associated protein 2
221710_x_at	5.49e-08	1.62e-09	-6.50056	11.393	-0.698205	EVA1B	eva-1 homolog B
232803_at	5.49e-08	1.62e-09	6.50035	11.3919	0.697261
214444_s_at	5.5e-08	1.62e-09	-6.50006	11.3905	-0.876027	PVR	poliovirus receptor
204691_x_at	5.52e-08	1.63e-09	6.49928	11.3868	0.468805	PLA2G6	phospholipase A2 group VI
213798_s_at	5.54e-08	1.64e-09	-6.4982	11.3816	-0.529396	CAP1	adenylate cyclase associated protein 1
207353_s_at	5.57e-08	1.65e-09	6.49694	11.3755	1.3569	HMX1	H6 family homeobox 1
225511_at	5.59e-08	1.65e-09	6.49631	11.3725	0.714602	GPRC5B	G protein-coupled receptor class C group 5 member B
213060_s_at	5.62e-08	1.66e-09	-6.49498	11.366	-1.89333	CHI3L2	chitinase 3 like 2
242807_at	5.62e-08	1.66e-09	6.49483	11.3653	0.642178	FSD1L	fibronectin type III and SPRY domain containing 1 like
209066_x_at	5.63e-08	1.67e-09	6.4944	11.3632	0.436515	UQCRB	ubiquinol-cytochrome c reductase binding protein
230495_at	5.66e-08	1.68e-09	6.49314	11.3571	1.0718	LINC01102	long intergenic non-protein coding RNA 1102
242335_at	5.67e-08	1.68e-09	-6.4929	11.356	-0.551542	SLC25A37	solute carrier family 25 member 37
224215_s_at	5.67e-08	1.68e-09	6.49269	11.355	1.33403	DLL1	delta like canonical Notch ligand 1
226343_at	5.69e-08	1.69e-09	6.49183	11.3508	0.478103	DPP8	dipeptidyl peptidase 8
207238_s_at	5.69e-08	1.69e-09	-6.49182	11.3508	-1.22027	PTPRC	protein tyrosine phosphatase, receptor type C
230036_at	5.79e-08	1.72e-09	-6.4882	11.3333	-0.956832	SAMD9L	sterile alpha motif domain containing 9 like
204150_at	5.79e-08	1.72e-09	-6.48779	11.3313	-1.03052	STAB1	stabilin 1
242463_x_at	5.8e-08	1.72e-09	-6.48759	11.3303	-0.747915	ZNF600	zinc finger protein 600
235591_at	5.8e-08	1.73e-09	6.48746	11.3297	2.02968	SSTR1	somatostatin receptor 1
213920_at	5.82e-08	1.74e-09	6.48637	11.3245	2.12221	CUX2	cut like homeobox 2
1554536_at	5.86e-08	1.75e-09	-6.48504	11.3181	-1.68387	DPYD	dihydropyrimidine dehydrogenase
228761_at	5.86e-08	1.75e-09	6.48484	11.3171	1.70588	SCRT1	scratch family transcriptional repressor 1
214830_at	5.87e-08	1.75e-09	-6.48443	11.3151	-0.613106	SLC38A6	solute carrier family 38 member 6
223560_s_at	5.87e-08	1.75e-09	-6.4844	11.315	-0.323241	NDUFAF7	NADH:ubiquinone oxidoreductase complex assembly factor 7
204162_at	5.89e-08	1.76e-09	-6.48352	11.3107	-1.94443	NDC80	NDC80, kinetochore complex component
218831_s_at	5.93e-08	1.77e-09	-6.48201	11.3034	-0.860477	FCGRT	Fc fragment of IgG receptor and transporter
229317_at	5.94e-08	1.78e-09	6.48175	11.3022	0.646205	KPNA5	karyopherin subunit alpha 5
227365_at	5.94e-08	1.78e-09	6.48132	11.3001	1.52506	ATCAY	ATCAY, caytaxin
208729_x_at	6e-08	1.8e-09	-6.47927	11.2902	-1.03954	HLA-B	major histocompatibility complex, class I, B
1558102_at	6.01e-08	1.8e-09	6.47898	11.2888	0.606207	HDGFRP3	hepatoma-derived growth factor, related protein 3
215711_s_at	6.03e-08	1.81e-09	-6.47826	11.2853	-1.56972	WEE1	WEE1 G2 checkpoint kinase
203665_at	6.05e-08	1.82e-09	-6.47735	11.281	-1.37545	HMOX1	heme oxygenase 1
204775_at	6.05e-08	1.82e-09	-6.47734	11.2809	-1.53692	CHAF1B	chromatin assembly factor 1 subunit B
227868_at	6.07e-08	1.82e-09	-6.47632	11.276	-1.22347	LOC154761	family with sequence similarity 115, member C pseudogene
215509_s_at	6.07e-08	1.83e-09	-6.47621	11.2755	-1.81105	BUB1	BUB1 mitotic checkpoint serine/threonine kinase
221563_at	6.07e-08	1.83e-09	-6.47591	11.274	-0.755613	DUSP10	dual specificity phosphatase 10
213693_s_at	6.07e-08	1.83e-09	-6.47575	11.2732	-1.73194	MUC1	mucin 1, cell surface associated
203987_at	6.07e-08	1.83e-09	-6.47575	11.2732	-1.21683	FZD6	frizzled class receptor 6
208944_at	6.09e-08	1.84e-09	-6.47517	11.2705	-0.737433	TGFBR2	transforming growth factor beta receptor 2
238782_at	6.09e-08	1.84e-09	6.47505	11.2699	0.704613	WDR13	WD repeat domain 13
1568574_x_at	6.09e-08	1.84e-09	-6.47496	11.2695	-0.971107	SPP1	secreted phosphoprotein 1
207173_x_at	6.09e-08	1.84e-09	-6.4747	11.2682	-0.713551	CDH11	cadherin 11
222541_at	6.1e-08	1.84e-09	6.47421	11.2658	0.389753	RSF1	remodeling and spacing factor 1
219767_s_at	6.11e-08	1.85e-09	6.47388	11.2642	0.476851	CRYZL1	crystallin zeta like 1
201161_s_at	6.11e-08	1.85e-09	-6.47347	11.2623	-1.73192	YBX3	Y-box binding protein 3
208392_x_at	6.11e-08	1.85e-09	-6.47342	11.262	-1.02284	SP110	SP110 nuclear body protein
212646_at	6.11e-08	1.85e-09	-6.47337	11.2618	-0.858041	RFTN1	raftlin, lipid raft linker 1
203020_at	6.11e-08	1.85e-09	6.47335	11.2617	0.654006	RABGAP1L	RAB GTPase activating protein 1 like
204352_at	6.14e-08	1.86e-09	-6.47234	11.2568	-1.1035	TRAF5	TNF receptor associated factor 5
219011_at	6.15e-08	1.87e-09	-6.47187	11.2545	-2.29831	PLEKHA4	pleckstrin homology domain containing A4
214806_at	6.17e-08	1.87e-09	-6.47108	11.2507	-0.861873	BICD1	BICD cargo adaptor 1
210951_x_at	6.22e-08	1.89e-09	-6.46926	11.242	-0.586443	RAB27A	RAB27A, member RAS oncogene family
231893_at	6.24e-08	1.9e-09	6.46841	11.2379	1.51238	KIAA1755	KIAA1755
241729_at	6.27e-08	1.91e-09	6.46758	11.2339	1.80192	DOK6	docking protein 6
218174_s_at	6.31e-08	1.92e-09	6.46616	11.2271	0.420484	TMEM254	transmembrane protein 254
228581_at	6.33e-08	1.93e-09	6.46532	11.223	1.30016	KCNJ10	potassium voltage-gated channel subfamily J member 10
204290_s_at	6.38e-08	1.94e-09	6.46372	11.2153	0.809998	ALDH6A1	aldehyde dehydrogenase 6 family member A1
74694_s_at	6.4e-08	1.95e-09	-6.46287	11.2112	-0.553077	RABEP2	rabaptin, RAB GTPase binding effector protein 2
227407_at	6.41e-08	1.96e-09	6.46246	11.2092	0.550874	TAPT1	transmembrane anterior posterior transformation 1
202620_s_at	6.42e-08	1.96e-09	-6.46183	11.2062	-1.04483	PLOD2	procollagen-lysine,2-oxoglutarate 5-dioxygenase 2
200905_x_at	6.42e-08	1.96e-09	-6.46175	11.2058	-0.684466	HLA-E	major histocompatibility complex, class I, E
209324_s_at	6.47e-08	1.98e-09	-6.46028	11.1987	-1.14608	RGS16	regulator of G-protein signaling 16
218360_at	6.48e-08	1.98e-09	-6.45982	11.1965	-0.509946	RAB22A	RAB22A, member RAS oncogene family
204844_at	6.5e-08	1.99e-09	-6.45917	11.1934	-1.63423	ENPEP	glutamyl aminopeptidase
236024_at	6.5e-08	1.99e-09	6.45878	11.1915	0.863296	GPM6A	glycoprotein M6A
1552439_s_at	6.56e-08	2.01e-09	6.45709	11.1834	2.01976	MEGF11	multiple EGF like domains 11
201286_at	6.57e-08	2.01e-09	-6.45655	11.1807	-1.62782	SDC1	syndecan 1
221708_s_at	6.58e-08	2.02e-09	-6.45605	11.1784	-0.520611	UNC45A	unc-45 myosin chaperone A
219506_at	6.6e-08	2.03e-09	-6.45524	11.1745	-0.936698	C1orf54	chromosome 1 open reading frame 54
234657_at	6.6e-08	2.03e-09	-6.4551	11.1738	-1.46533
239863_at	6.6e-08	2.03e-09	6.45496	11.1731	0.584532
235151_at	6.6e-08	2.03e-09	6.45492	11.1729	0.437259	LOC283357	uncharacterized LOC283357
203558_at	6.61e-08	2.03e-09	-6.45447	11.1707	-1.57184	CUL7	cullin 7
235164_at	6.62e-08	2.04e-09	6.45427	11.1698	0.639571	ZNF25	zinc finger protein 25
218009_s_at	6.65e-08	2.05e-09	-6.45313	11.1643	-1.29655	PRC1	protein regulator of cytokinesis 1
218282_at	6.7e-08	2.07e-09	-6.45144	11.1562	-0.617887	EDEM2	ER degradation enhancing alpha-mannosidase like protein 2
221732_at	6.7e-08	2.07e-09	-6.45138	11.1559	-1.08116	CANT1	calcium activated nucleotidase 1
1556233_s_at	6.7e-08	2.07e-09	6.45113	11.1547	0.723221	KIF6	kinesin family member 6
226520_at	6.7e-08	2.07e-09	6.45111	11.1546	0.577097	LCOR	ligand dependent nuclear receptor corepressor
231214_at	6.73e-08	2.08e-09	6.45003	11.1494	1.21414
218356_at	6.77e-08	2.09e-09	-6.44887	11.1438	-0.465167	MRM2	mitochondrial rRNA methyltransferase 2
211887_x_at	6.77e-08	2.09e-09	-6.44861	11.1425	-0.901588	MSR1	macrophage scavenger receptor 1
202006_at	6.77e-08	2.1e-09	-6.44851	11.1421	-0.731205	PTPN12	protein tyrosine phosphatase, non-receptor type 12
243252_at	6.78e-08	2.1e-09	-6.44807	11.1399	-0.656277
210006_at	6.79e-08	2.1e-09	6.44789	11.1391	0.567926	ABHD14A///ACY1	abhydrolase domain containing 14A///aminoacylase 1
227657_at	6.81e-08	2.11e-09	6.44717	11.1356	0.649747	RNF150	ring finger protein 150
216236_s_at	6.82e-08	2.12e-09	-6.44663	11.133	-0.930798	SLC2A14///SLC2A3	solute carrier family 2 member 14///solute carrier family 2 member 3
223993_s_at	6.84e-08	2.12e-09	-6.44585	11.1293	-0.671642	CNIH4	cornichon family AMPA receptor auxiliary protein 4
207723_s_at	6.86e-08	2.13e-09	6.44533	11.1268	2.07169	KLRC3	killer cell lectin like receptor C3
231964_at	6.86e-08	2.13e-09	-6.44513	11.1258	-0.694752	BICD1	BICD cargo adaptor 1
225504_at	6.87e-08	2.14e-09	6.44474	11.1239	0.344043	HMBOX1	homeobox containing 1
208858_s_at	6.87e-08	2.14e-09	-6.44453	11.1229	-0.958904	ESYT1	extended synaptotagmin 1
213993_at	6.88e-08	2.14e-09	6.44421	11.1214	1.3536	SPON1	spondin 1
209626_s_at	6.89e-08	2.15e-09	-6.44375	11.1192	-0.936919	OSBPL3	oxysterol binding protein like 3
205850_s_at	6.9e-08	2.15e-09	6.44327	11.1169	1.6393	GABRB3	gamma-aminobutyric acid type A receptor beta3 subunit
209436_at	6.96e-08	2.17e-09	6.44159	11.1088	1.22649	SPON1	spondin 1
208757_at	7.01e-08	2.19e-09	-6.43998	11.1011	-0.630211	TMED9	transmembrane p24 trafficking protein 9
227949_at	7.1e-08	2.22e-09	6.43715	11.0874	1.47747	PHACTR3	phosphatase and actin regulator 3
236488_s_at	7.1e-08	2.22e-09	-6.43702	11.0868	-1.06178
232278_s_at	7.12e-08	2.23e-09	-6.43644	11.084	-1.73948	DEPDC1	DEP domain containing 1
209099_x_at	7.13e-08	2.23e-09	-6.4362	11.0829	-1.18224	JAG1	jagged 1
201080_at	7.13e-08	2.23e-09	6.43585	11.0812	0.551037	PIP4K2B	phosphatidylinositol-5-phosphate 4-kinase type 2 beta
212677_s_at	7.13e-08	2.23e-09	6.43578	11.0808	0.617837	CEP68	centrosomal protein 68
222654_at	7.16e-08	2.24e-09	-6.43498	11.077	-0.515401	IMPAD1	inositol monophosphatase domain containing 1
226446_at	7.18e-08	2.25e-09	6.43413	11.0729	1.63311	HES6	hes family bHLH transcription factor 6
221845_s_at	7.24e-08	2.27e-09	-6.43249	11.065	-1.08064	CLPB	ClpB homolog, mitochondrial AAA ATPase chaperonin
222834_s_at	7.25e-08	2.27e-09	-6.43214	11.0634	-0.806418	GNG12	G protein subunit gamma 12
210286_s_at	7.28e-08	2.28e-09	-6.43117	11.0587	-0.927086	SLC4A7	solute carrier family 4 member 7
226430_at	7.29e-08	2.29e-09	-6.43068	11.0564	-0.71566	RELL1	RELT like 1
228012_at	7.34e-08	2.31e-09	6.42918	11.0492	0.469313	SNHG4///MATR3	small nucleolar RNA host gene 4///matrin 3
214952_at	7.4e-08	2.33e-09	6.4275	11.0411	1.91341	NCAM1	neural cell adhesion molecule 1
201838_s_at	7.4e-08	2.33e-09	6.42718	11.0395	0.365165	SUPT7L	SPT7-like STAGA complex gamma subunit
229222_at	7.41e-08	2.33e-09	-6.42695	11.0384	-1.31229	ACSS3	acyl-CoA synthetase short-chain family member 3
213364_s_at	7.41e-08	2.34e-09	6.42677	11.0376	0.689728	SNX1	sorting nexin 1
226299_at	7.43e-08	2.34e-09	-6.42604	11.0341	-0.90208	PKN3	protein kinase N3
215498_s_at	7.43e-08	2.34e-09	-6.42603	11.034	-0.790702	LOC100996792///MAP2K3	dual specificity mitogen-activated protein kinase kinase 3///mitogen-activated protein kinase kinase 3
1555650_at	7.44e-08	2.35e-09	-6.42565	11.0322	-1.12906	KLHL17	kelch like family member 17
206953_s_at	7.49e-08	2.37e-09	-6.4242	11.0252	-1.25105	ADGRL2	adhesion G protein-coupled receptor L2
218817_at	7.49e-08	2.37e-09	-6.42417	11.0251	-0.674669	SPCS3	signal peptidase complex subunit 3
207654_x_at	7.52e-08	2.38e-09	-6.42324	11.0206	-0.628438	DR1	down-regulator of transcription 1
202477_s_at	7.65e-08	2.42e-09	6.41946	11.0025	0.349605	TUBGCP2	tubulin gamma complex associated protein 2
217788_s_at	7.65e-08	2.42e-09	-6.41934	11.0019	-0.634045	GALNT2	polypeptide N-acetylgalactosaminyltransferase 2
225379_at	7.66e-08	2.43e-09	6.41915	11.001	0.841379	MAPT	microtubule associated protein tau
216221_s_at	7.66e-08	2.43e-09	6.41902	11.0004	0.338933	PUM2	pumilio RNA binding family member 2
222391_at	7.67e-08	2.43e-09	6.41849	10.9978	0.496657	TMEM30A	transmembrane protein 30A
238075_at	7.81e-08	2.48e-09	-6.41478	10.98	-0.706655	CHEK1	checkpoint kinase 1
229355_at	7.83e-08	2.48e-09	6.41429	10.9776	0.424243	UBE2D3	ubiquitin conjugating enzyme E2 D3
203793_x_at	7.83e-08	2.49e-09	6.41398	10.9762	0.661354	PCGF2	polycomb group ring finger 2
213139_at	7.84e-08	2.49e-09	-6.4136	10.9744	-1.1594	SNAI2	snail family transcriptional repressor 2
218014_at	7.87e-08	2.5e-09	-6.41278	10.9704	-0.457094	NUP85	nucleoporin 85
210740_s_at	7.9e-08	2.51e-09	6.41194	10.9664	0.653532	ITPK1	inositol-tetrakisphosphate 1-kinase
209621_s_at	7.93e-08	2.52e-09	-6.41118	10.9628	-1.10852	PDLIM3	PDZ and LIM domain 3
222003_s_at	7.94e-08	2.53e-09	-6.41071	10.9605	-0.707371	DOCK6	dedicator of cytokinesis 6
1553998_at	7.95e-08	2.53e-09	6.41028	10.9584	1.00165	DMRTC1B///DMRTC1	DMRT like family C1B///DMRT like family C1
205137_x_at	7.95e-08	2.54e-09	6.4101	10.9576	1.71785	USH1C	USH1 protein network component harmonin
204806_x_at	7.99e-08	2.55e-09	-6.40915	10.953	-0.967685	HLA-F	major histocompatibility complex, class I, F
220559_at	8.01e-08	2.56e-09	-6.40843	10.9496	-1.40435	EN1	engrailed homeobox 1
1568619_s_at	8.02e-08	2.56e-09	-6.40809	10.9479	-0.696466	ITPRIPL2	inositol 1,4,5-trisphosphate receptor interacting protein like 2
1558750_a_at	8.02e-08	2.57e-09	-6.40789	10.947	-1.41627	LOC100288637///ARHGAP11B	OTU deubiquitinase 7A pseudogene///Rho GTPase activating protein 11B
202951_at	8.02e-08	2.57e-09	-6.40779	10.9465	-0.68484	STK38	serine/threonine kinase 38
224645_at	8.04e-08	2.57e-09	6.40728	10.944	0.497497	EIF4EBP2	eukaryotic translation initiation factor 4E binding protein 2
243483_at	8.11e-08	2.6e-09	-6.40527	10.9344	-1.74653	TRPM8	transient receptor potential cation channel subfamily M member 8
237261_at	8.12e-08	2.6e-09	-6.40496	10.9329	-1.25642	ANGPT2	angiopoietin 2
207828_s_at	8.12e-08	2.6e-09	-6.40486	10.9324	-1.48085	CENPF	centromere protein F
222764_at	8.14e-08	2.61e-09	6.4042	10.9293	0.727689	ASRGL1	asparaginase like 1
227181_at	8.14e-08	2.61e-09	6.40406	10.9286	0.586363	LNP1	leukemia NUP98 fusion partner 1
201202_at	8.15e-08	2.62e-09	-6.40378	10.9273	-0.763269	PCNA	proliferating cell nuclear antigen
234338_s_at	8.15e-08	2.62e-09	6.40361	10.9265	0.531043	ZBTB47	zinc finger and BTB domain containing 47
226484_at	8.15e-08	2.62e-09	6.40347	10.9258	0.404505	ZBTB47	zinc finger and BTB domain containing 47
244662_at	8.21e-08	2.64e-09	6.40207	10.9191	0.734681	MBD5	methyl-CpG binding domain protein 5
241902_at	8.21e-08	2.64e-09	6.4019	10.9183	2.00227	MKX	mohawk homeobox
203986_at	8.31e-08	2.68e-09	-6.39943	10.9064	-0.698355	FAM47E-STBD1///FAM47E///STBD1	FAM47E-STBD1 readthrough///family with sequence similarity 47 member E///starch binding domain 1
229991_s_at	8.33e-08	2.68e-09	-6.3987	10.9029	-1.70741	SYTL4	synaptotagmin like 4
1558943_x_at	8.36e-08	2.7e-09	-6.39776	10.8984	-0.595852	ZNF765	zinc finger protein 765
214647_s_at	8.36e-08	2.7e-09	-6.39776	10.8984	-1.01886	HFE	hemochromatosis
221923_s_at	8.36e-08	2.7e-09	-6.39771	10.8982	-0.623535	NPM1	nucleophosmin
228563_at	8.38e-08	2.71e-09	-6.3971	10.8952	-0.921412	GJC1	gap junction protein gamma 1
204451_at	8.43e-08	2.72e-09	-6.39576	10.8888	-0.683553	FZD1	frizzled class receptor 1
218854_at	8.44e-08	2.73e-09	-6.39545	10.8873	-0.746339	DSE	dermatan sulfate epimerase
238317_x_at	8.51e-08	2.75e-09	-6.39351	10.8781	-1.27973
224784_at	8.59e-08	2.78e-09	6.39155	10.8687	0.5279	MLLT6	MLLT6, PHD finger domain containing
212991_at	8.6e-08	2.79e-09	6.39117	10.8668	0.577739	FBXO9	F-box protein 9
228216_at	8.61e-08	2.79e-09	6.39094	10.8658	0.457107	ZBTB37	zinc finger and BTB domain containing 37
232416_at	8.65e-08	2.81e-09	6.38982	10.8604	1.17216	CELF5	CUGBP, Elav-like family member 5
203554_x_at	8.71e-08	2.83e-09	-6.38845	10.8538	-0.839881	PTTG1	pituitary tumor-transforming 1
228416_at	8.75e-08	2.84e-09	6.38737	10.8486	0.515528	ACVR2A	activin A receptor type 2A
231578_at	8.75e-08	2.84e-09	-6.38715	10.8476	-1.06511	GBP1	guanylate binding protein 1
239425_at	8.77e-08	2.85e-09	6.38664	10.8451	0.869337	DCUN1D5	defective in cullin neddylation 1 domain containing 5
238983_at	8.77e-08	2.85e-09	-6.38655	10.8447	-1.31849	NSUN7	NOP2/Sun RNA methyltransferase family member 7
203929_s_at	8.78e-08	2.86e-09	6.38613	10.8427	0.79241	MAPT	microtubule associated protein tau
201215_at	8.81e-08	2.87e-09	-6.38544	10.8394	-0.894712	PLS3	plastin 3
213035_at	8.85e-08	2.88e-09	6.38446	10.8347	0.586071	ANKRD28	ankyrin repeat domain 28
201948_at	8.88e-08	2.89e-09	-6.38354	10.8303	-0.592905	GNL2	G protein nucleolar 2
209823_x_at	8.9e-08	2.9e-09	-6.38301	10.8278	-1.8271	LOC101060835///HLA-DQB1	HLA class II histocompatibility antigen, DQ beta 1 chain-like///major histocompatibility complex, class II, DQ beta 1
216331_at	8.9e-08	2.9e-09	-6.38292	10.8273	-1.25795	ITGA7	integrin subunit alpha 7
206831_s_at	8.9e-08	2.91e-09	-6.38277	10.8266	-1.44929	ARSD	arylsulfatase D
229400_at	8.95e-08	2.93e-09	-6.38141	10.8201	-1.57736	HOXD10	homeobox D10
226148_at	9e-08	2.94e-09	6.38039	10.8152	0.527677	ZBTB44	zinc finger and BTB domain containing 44
212066_s_at	9.01e-08	2.95e-09	6.37988	10.8128	0.318728	USP34	ubiquitin specific peptidase 34
210517_s_at	9.05e-08	2.96e-09	-6.37904	10.8088	-1.17746	AKAP12	A-kinase anchoring protein 12
201506_at	9.07e-08	2.97e-09	-6.37846	10.806	-1.93553	TGFBI	transforming growth factor beta induced
236538_at	9.08e-08	2.97e-09	6.37802	10.8039	1.6215	GRIA2	glutamate ionotropic receptor AMPA type subunit 2
203006_at	9.12e-08	2.99e-09	6.37706	10.7993	0.669271	INPP5A	inositol polyphosphate-5-phosphatase A
218242_s_at	9.12e-08	2.99e-09	6.37688	10.7985	0.372979	KMT5B	lysine methyltransferase 5B
202868_s_at	9.13e-08	3e-09	-6.37661	10.7971	-0.432524	POP4	POP4 homolog, ribonuclease P/MRP subunit
209900_s_at	9.16e-08	3.01e-09	-6.37577	10.7931	-0.704311	SLC16A1	solute carrier family 16 member 1
218820_at	9.26e-08	3.04e-09	6.37358	10.7827	1.11472	C14orf132	chromosome 14 open reading frame 132
228066_at	9.27e-08	3.05e-09	6.37314	10.7806	1.51178	C17orf96	chromosome 17 open reading frame 96
213733_at	9.28e-08	3.05e-09	-6.37296	10.7797	-0.790576	MYO1F	myosin IF
225301_s_at	9.28e-08	3.05e-09	-6.37269	10.7784	-0.886108	MYO5B	myosin VB
221498_at	9.3e-08	3.06e-09	6.37217	10.7759	0.373195	SNX27	sorting nexin family member 27
204533_at	9.35e-08	3.08e-09	-6.37093	10.77	-1.04603	CXCL10	C-X-C motif chemokine ligand 10
205474_at	9.37e-08	3.09e-09	-6.37052	10.768	-0.364041	CRLF3	cytokine receptor like factor 3
214164_x_at	9.39e-08	3.1e-09	-6.36986	10.7649	-1.26185	CA12	carbonic anhydrase 12
229590_at	9.41e-08	3.1e-09	6.36942	10.7628	0.555819	SNORD68///RPL13	small nucleolar RNA, C/D box 68///ribosomal protein L13
236114_at	9.41e-08	3.11e-09	-6.36919	10.7617	-0.99484
226339_at	9.41e-08	3.11e-09	6.36917	10.7616	0.586621	TRUB1	TruB pseudouridine synthase family member 1
226852_at	9.41e-08	3.11e-09	6.36898	10.7607	0.627245	MTA3	metastasis associated 1 family member 3
213075_at	9.43e-08	3.12e-09	-6.36857	10.7587	-1.20803	OLFML2A	olfactomedin like 2A
228494_at	9.43e-08	3.12e-09	6.36838	10.7578	1.12658	PPP1R9A	protein phosphatase 1 regulatory subunit 9A
212774_at	9.46e-08	3.13e-09	6.36765	10.7543	0.778629	ZBTB18	zinc finger and BTB domain containing 18
222171_s_at	9.51e-08	3.15e-09	6.36648	10.7487	0.946651	PKNOX2	PBX/knotted 1 homeobox 2
213695_at	9.59e-08	3.18e-09	6.36469	10.7401	1.27575	PON3	paraoxonase 3
212132_at	9.62e-08	3.19e-09	-6.36389	10.7363	-0.567355	LSM14A	LSM14A, mRNA processing body assembly factor
230746_s_at	9.62e-08	3.19e-09	-6.36384	10.7361	-1.7785
218159_at	9.67e-08	3.21e-09	-6.36262	10.7303	-0.385284	DDRGK1	DDRGK domain containing 1
206925_at	9.67e-08	3.21e-09	-6.36258	10.7301	-1.43146	ST8SIA4	ST8 alpha-N-acetyl-neuraminide alpha-2,8-sialyltransferase 4
211241_at	9.67e-08	3.21e-09	-6.36247	10.7295	-1.19934	ANXA2P3	annexin A2 pseudogene 3
214163_at	9.73e-08	3.24e-09	-6.36106	10.7228	-0.723308	HSPB11	heat shock protein family B (small) member 11
204508_s_at	9.76e-08	3.25e-09	-6.36031	10.7192	-2.01172	CA12	carbonic anhydrase 12
41037_at	9.78e-08	3.26e-09	-6.35981	10.7168	-1.39683	TEAD4	TEA domain transcription factor 4
229072_at	9.84e-08	3.28e-09	6.35854	10.7108	0.691776	RAB30	RAB30, member RAS oncogene family
213537_at	9.89e-08	3.29e-09	-6.35738	10.7052	-1.90275	HLA-DPA1	major histocompatibility complex, class II, DP alpha 1
211919_s_at	9.93e-08	3.31e-09	-6.3563	10.7001	-0.823037	CXCR4	C-X-C motif chemokine receptor 4
214597_at	9.97e-08	3.33e-09	6.35553	10.6964	0.978153	SSTR2	somatostatin receptor 2
1555500_s_at	9.97e-08	3.33e-09	-6.35544	10.696	-1.54673	SLC2A4RG	SLC2A4 regulator
203042_at	9.97e-08	3.33e-09	-6.35532	10.6954	-0.759722	LAMP2	lysosomal associated membrane protein 2
213217_at	9.98e-08	3.33e-09	6.35504	10.694	1.00422	ADCY2	adenylate cyclase 2
208942_s_at	1e-07	3.35e-09	6.35416	10.6898	0.405192	SEC62	SEC62 homolog, preprotein translocation factor
229974_at	1.01e-07	3.38e-09	-6.35241	10.6815	-1.26026	EVC2	EvC ciliary complex subunit 2
213596_at	1.01e-07	3.38e-09	-6.35228	10.6809	-0.624883	CASP4	caspase 4
1552846_s_at	1.01e-07	3.38e-09	-6.35203	10.6797	-0.691038	RAB42	RAB42, member RAS oncogene family
1559117_at	1.01e-07	3.4e-09	-6.35126	10.676	-0.740243
213566_at	1.02e-07	3.43e-09	-6.34949	10.6676	-1.79414	RNASE6	ribonuclease A family member k6
216831_s_at	1.02e-07	3.43e-09	6.34914	10.6659	1.24429	RUNX1T1	RUNX1 translocation partner 1
228063_s_at	1.02e-07	3.44e-09	6.34892	10.6648	0.985152	NAP1L5	nucleosome assembly protein 1 like 5
228045_at	1.03e-07	3.47e-09	6.34686	10.655	0.694491	SUGT1	SGT1 homolog, MIS12 kinetochore complex assembly cochaperone
215473_at	1.03e-07	3.47e-09	6.3468	10.6547	0.900705
1555349_a_at	1.04e-07	3.48e-09	-6.34626	10.6522	-1.27794	ITGB2	integrin subunit beta 2
235381_at	1.04e-07	3.49e-09	6.34557	10.6489	0.403479	RSF1	remodeling and spacing factor 1
217719_at	1.04e-07	3.5e-09	6.34504	10.6463	0.470081	EIF3L	eukaryotic translation initiation factor 3 subunit L
227545_at	1.04e-07	3.5e-09	-6.34497	10.646	-0.712767	BARD1	BRCA1 associated RING domain 1
233020_at	1.05e-07	3.53e-09	-6.34363	10.6396	-0.664922	SEC22B	SEC22 homolog B, vesicle trafficking protein (gene/pseudogene)
223217_s_at	1.05e-07	3.54e-09	-6.34288	10.636	-0.875328	NFKBIZ	NFKB inhibitor zeta
200844_s_at	1.05e-07	3.54e-09	-6.34279	10.6356	-0.637559	PRDX6	peroxiredoxin 6
208960_s_at	1.05e-07	3.56e-09	-6.34185	10.6311	-0.913888	KLF6	Kruppel like factor 6
208552_at	1.06e-07	3.57e-09	6.34126	10.6283	0.918658	GRIK4	glutamate ionotropic receptor kainate type subunit 4
201951_at	1.06e-07	3.57e-09	6.34117	10.6279	1.17916	ALCAM	activated leukocyte cell adhesion molecule
228291_s_at	1.06e-07	3.58e-09	6.34082	10.6262	0.650775	KIZ	kizuna centrosomal protein
200599_s_at	1.06e-07	3.59e-09	-6.34031	10.6238	-0.441357	MIR3652///HSP90B1	microRNA 3652///heat shock protein 90 beta family member 1
213138_at	1.06e-07	3.59e-09	-6.34025	10.6235	-0.951085	ARID5A	AT-rich interaction domain 5A
215571_at	1.06e-07	3.59e-09	6.33987	10.6216	0.989152
211951_at	1.06e-07	3.6e-09	6.33949	10.6198	0.36105	NOLC1	nucleolar and coiled-body phosphoprotein 1
205777_at	1.07e-07	3.63e-09	6.33785	10.612	0.930191	DUSP9	dual specificity phosphatase 9
212761_at	1.08e-07	3.65e-09	6.33681	10.6071	0.5276	TCF7L2	transcription factor 7 like 2
1552701_a_at	1.08e-07	3.66e-09	-6.3362	10.6042	-1.66327	CARD16	caspase recruitment domain family member 16
212588_at	1.08e-07	3.68e-09	-6.33513	10.5991	-0.920401	PTPRC	protein tyrosine phosphatase, receptor type C
225756_at	1.09e-07	3.69e-09	6.33456	10.5964	0.533734	LOC400927-CSNK1E///CSNK1E	LOC400927-CSNK1E readthrough///casein kinase 1 epsilon
238191_at	1.09e-07	3.7e-09	6.33387	10.5931	0.649702	SDHC	succinate dehydrogenase complex subunit C
209280_at	1.09e-07	3.72e-09	-6.33283	10.5881	-1.15697	MRC2	mannose receptor C type 2
219607_s_at	1.09e-07	3.72e-09	-6.33274	10.5877	-1.37981	MS4A4A	membrane spanning 4-domains A4A
208939_at	1.1e-07	3.73e-09	6.33233	10.5857	0.577315	SEPHS1	selenophosphate synthetase 1
235571_at	1.1e-07	3.74e-09	-6.3315	10.5818	-1.30636	MIR34A	microRNA 34a
201952_at	1.1e-07	3.75e-09	6.33141	10.5813	1.07364	ALCAM	activated leukocyte cell adhesion molecule
224393_s_at	1.1e-07	3.76e-09	6.3307	10.5779	1.5291	CECR6	cat eye syndrome chromosome region, candidate 6
208616_s_at	1.11e-07	3.79e-09	-6.32906	10.5701	-0.476196	PTP4A2	protein tyrosine phosphatase type IVA, member 2
224377_s_at	1.12e-07	3.83e-09	6.32702	10.5604	0.469293	RAB18	RAB18, member RAS oncogene family
202080_s_at	1.12e-07	3.83e-09	6.32685	10.5596	0.383622	TRAK1	trafficking kinesin protein 1
1554899_s_at	1.13e-07	3.85e-09	-6.32611	10.5561	-1.19586	FCER1G	Fc fragment of IgE receptor Ig
235875_at	1.13e-07	3.86e-09	6.32555	10.5534	0.759712
219118_at	1.13e-07	3.88e-09	-6.32424	10.5472	-0.670227	FKBP11	FK506 binding protein 11
210904_s_at	1.13e-07	3.88e-09	-6.32409	10.5465	-0.810779	IL13RA1	interleukin 13 receptor subunit alpha 1
209914_s_at	1.14e-07	3.9e-09	6.323	10.5413	1.49114	NRXN1	neurexin 1
240067_at	1.14e-07	3.91e-09	6.3228	10.5403	2.32957
225429_at	1.16e-07	3.96e-09	6.32011	10.5275	0.424883	PPP6C	protein phosphatase 6 catalytic subunit
229655_at	1.16e-07	3.97e-09	6.3198	10.526	1.12568	FAM19A5	family with sequence similarity 19 member A5, C-C motif chemokine like
209969_s_at	1.16e-07	3.98e-09	-6.3189	10.5217	-1.16134	STAT1	signal transducer and activator of transcription 1
210735_s_at	1.17e-07	4.02e-09	-6.31698	10.5126	-1.33675	CA12	carbonic anhydrase 12
225245_x_at	1.17e-07	4.04e-09	-6.31635	10.5096	-0.979439	H2AFJ	H2A histone family member J
206117_at	1.17e-07	4.04e-09	6.31634	10.5095	1.11969	TPM1	tropomyosin 1 (alpha)
217968_at	1.18e-07	4.04e-09	6.31598	10.5078	0.442655	TSSC1	tumor suppressing subtransferable candidate 1
204897_at	1.18e-07	4.06e-09	-6.3152	10.5041	-0.959627	PTGER4	prostaglandin E receptor 4
223721_s_at	1.18e-07	4.07e-09	6.31467	10.5016	1.26791	DNAJC12	DnaJ heat shock protein family (Hsp40) member C12
203688_at	1.19e-07	4.09e-09	-6.31384	10.4976	-0.505472	PKD2	polycystin 2, transient receptor potential cation channel
228993_s_at	1.19e-07	4.09e-09	6.31358	10.4964	0.457123	BBIP1	BBSome interacting protein 1
224374_s_at	1.19e-07	4.09e-09	-6.31342	10.4956	-0.799826	EMILIN2	elastin microfibril interfacer 2
207696_at	1.19e-07	4.12e-09	6.31238	10.4907	1.79067	FUT9	fucosyltransferase 9
204224_s_at	1.19e-07	4.12e-09	-6.31201	10.4889	-1.02604	GCH1	GTP cyclohydrolase 1
243280_at	1.2e-07	4.13e-09	6.31143	10.4862	0.510706
223989_s_at	1.2e-07	4.13e-09	-6.31141	10.4861	-0.916018	REXO2	RNA exonuclease 2
209507_at	1.2e-07	4.15e-09	-6.31088	10.4836	-0.802106	RPA3	replication protein A3
205005_s_at	1.2e-07	4.15e-09	6.31083	10.4833	0.58903	NMT2	N-myristoyltransferase 2
215464_s_at	1.2e-07	4.16e-09	-6.31031	10.4808	-0.895488	P2RX5-TAX1BP3///TAX1BP3///P2RX5	P2RX5-TAX1BP3 readthrough (NMD candidate)///Tax1 binding protein 3///purinergic receptor P2X 5
211934_x_at	1.21e-07	4.2e-09	-6.30838	10.4716	-0.392032	GANAB	glucosidase II alpha subunit
206013_s_at	1.23e-07	4.27e-09	6.30486	10.4549	2.2609	ACTL6B	actin like 6B
201206_s_at	1.26e-07	4.35e-09	-6.30088	10.436	-0.878704	RRBP1	ribosome binding protein 1
202917_s_at	1.28e-07	4.43e-09	-6.29746	10.4197	-1.7158	S100A8	S100 calcium binding protein A8
223552_at	1.28e-07	4.43e-09	6.29726	10.4188	1.45059	LRRC4	leucine rich repeat containing 4
212655_at	1.28e-07	4.45e-09	6.29666	10.4159	0.503448	ZCCHC14	zinc finger CCHC-type containing 14
212618_at	1.29e-07	4.47e-09	6.29548	10.4103	1.23218	ZNF609	zinc finger protein 609
1555557_a_at	1.29e-07	4.48e-09	6.29529	10.4094	1.57875	TNK2	tyrosine kinase non receptor 2
225811_at	1.31e-07	4.57e-09	6.29109	10.3895	0.403286	C11orf58	chromosome 11 open reading frame 58
213170_at	1.32e-07	4.58e-09	-6.29063	10.3873	-0.690525	GPX7	glutathione peroxidase 7
203649_s_at	1.32e-07	4.58e-09	-6.29044	10.3864	-2.11349	PLA2G2A	phospholipase A2 group IIA
204041_at	1.32e-07	4.59e-09	-6.29001	10.3843	-1.61496	MAOB	monoamine oxidase B
225097_at	1.32e-07	4.6e-09	6.28956	10.3822	0.77979	HIPK2	homeodomain interacting protein kinase 2
212239_at	1.32e-07	4.61e-09	6.2895	10.3819	0.615845	PIK3R1	phosphoinositide-3-kinase regulatory subunit 1
209839_at	1.32e-07	4.62e-09	6.28883	10.3787	1.3781	DNM3	dynamin 3
240713_s_at	1.34e-07	4.66e-09	6.28697	10.3699	2.43887	LINC00403	long intergenic non-protein coding RNA 403
226017_at	1.34e-07	4.66e-09	-6.28697	10.3699	-0.573721	CMTM7	CKLF like MARVEL transmembrane domain containing 7
205818_at	1.34e-07	4.67e-09	6.28667	10.3685	1.27465	BRINP1	BMP/retinoic acid inducible neural specific 1
224797_at	1.34e-07	4.68e-09	-6.28624	10.3664	-0.688506	ARRDC3	arrestin domain containing 3
1555250_a_at	1.34e-07	4.7e-09	6.28558	10.3633	1.15257	CPEB3	cytoplasmic polyadenylation element binding protein 3
203028_s_at	1.35e-07	4.72e-09	-6.28465	10.3589	-1.09071	CYBA	cytochrome b-245 alpha chain
240005_at	1.35e-07	4.72e-09	6.28464	10.3588	1.12052	LARP4B	La ribonucleoprotein domain family member 4B
208667_s_at	1.35e-07	4.74e-09	6.28357	10.3538	0.50612	ST13	suppression of tumorigenicity 13 (colon carcinoma) (Hsp70 interacting protein)
202095_s_at	1.36e-07	4.78e-09	-6.28195	10.3461	-1.85663	BIRC5	baculoviral IAP repeat containing 5
201654_s_at	1.36e-07	4.79e-09	-6.28172	10.345	-1.8191	HSPG2	heparan sulfate proteoglycan 2
227996_at	1.37e-07	4.82e-09	6.28047	10.339	0.894694	FARP1	FERM, ARH/RhoGEF and pleckstrin domain protein 1
241805_at	1.38e-07	4.84e-09	6.27963	10.3351	1.75568	GABRG1	gamma-aminobutyric acid type A receptor gamma1 subunit
212425_at	1.39e-07	4.88e-09	6.27763	10.3256	0.823177	SCAMP1	secretory carrier membrane protein 1
214376_at	1.39e-07	4.89e-09	6.27747	10.3248	1.13241	MAPK10	mitogen-activated protein kinase 10
217452_s_at	1.39e-07	4.89e-09	6.27714	10.3233	1.63571	B3GALT2	beta-1,3-galactosyltransferase 2
205948_at	1.39e-07	4.9e-09	6.27704	10.3228	1.8735	PTPRT	protein tyrosine phosphatase, receptor type T
202619_s_at	1.39e-07	4.9e-09	-6.27693	10.3223	-1.0949	PLOD2	procollagen-lysine,2-oxoglutarate 5-dioxygenase 2
233306_at	1.4e-07	4.94e-09	6.27527	10.3143	1.27698
219358_s_at	1.4e-07	4.94e-09	-6.27518	10.3139	-0.594808	ADAP2	ArfGAP with dual PH domains 2
209941_at	1.41e-07	4.98e-09	-6.27353	10.3061	-0.584893	RIPK1	receptor interacting serine/threonine kinase 1
227863_at	1.42e-07	4.99e-09	6.27305	10.3038	0.875614	IFITM10	interferon induced transmembrane protein 10
1555728_a_at	1.42e-07	5.01e-09	-6.27224	10.3	-1.0586	MS4A4A	membrane spanning 4-domains A4A
227497_at	1.43e-07	5.04e-09	6.27135	10.2958	1.04899	SOX6	SRY-box 6
1554702_at	1.43e-07	5.05e-09	6.2709	10.2936	0.891716	NALCN	sodium leak channel, non-selective
227506_at	1.43e-07	5.06e-09	6.27041	10.2913	0.954758	SLC16A9	solute carrier family 16 member 9
219025_at	1.43e-07	5.06e-09	-6.27029	10.2907	-0.814081	CD248	CD248 molecule
202195_s_at	1.44e-07	5.1e-09	-6.26886	10.284	-0.82442	TMED5	transmembrane p24 trafficking protein 5
213226_at	1.44e-07	5.11e-09	-6.26833	10.2814	-0.919542	CCNA2	cyclin A2
200678_x_at	1.45e-07	5.14e-09	-6.26717	10.276	-0.524459	GRN	granulin
212306_at	1.47e-07	5.2e-09	6.26477	10.2646	0.548224	CLASP2	cytoplasmic linker associated protein 2
211395_x_at	1.47e-07	5.21e-09	-6.26462	10.2638	-0.821302	FCGR2C	Fc fragment of IgG receptor IIc (gene/pseudogene)
233786_at	1.48e-07	5.24e-09	-6.26332	10.2577	-1.43203
200885_at	1.48e-07	5.25e-09	-6.26292	10.2558	-0.90222	RHOC	ras homolog family member C
205535_s_at	1.48e-07	5.26e-09	6.26236	10.2532	1.43423	PCDH7	protocadherin 7
238487_at	1.49e-07	5.28e-09	6.26156	10.2494	0.528117	GNL1	G protein nucleolar 1 (putative)
224766_at	1.49e-07	5.29e-09	6.26129	10.2481	0.669555	LOC100506548///RPL37	uncharacterized LOC100506548///ribosomal protein L37
218815_s_at	1.49e-07	5.29e-09	-6.26119	10.2476	-1.31532	TMEM51	transmembrane protein 51
224356_x_at	1.49e-07	5.32e-09	-6.26036	10.2436	-1.56871	MS4A6A	membrane spanning 4-domains A6A
202953_at	1.51e-07	5.36e-09	-6.25874	10.236	-1.26963	C1QB	complement C1q B chain
224451_x_at	1.51e-07	5.38e-09	-6.25808	10.2328	-0.658486	ARHGAP9	Rho GTPase activating protein 9
223315_at	1.51e-07	5.39e-09	6.25769	10.231	1.17725	NTN4	netrin 4
1556409_a_at	1.51e-07	5.39e-09	-6.25755	10.2304	-0.805719
213988_s_at	1.51e-07	5.4e-09	-6.25724	10.2289	-0.855715	SAT1	spermidine/spermine N1-acetyltransferase 1
213551_x_at	1.52e-07	5.41e-09	6.25672	10.2264	0.659624	PCGF2	polycomb group ring finger 2
219494_at	1.52e-07	5.43e-09	-6.25611	10.2235	-0.886168	RAD54B	RAD54 homolog B (S, cerevisiae)
226408_at	1.53e-07	5.45e-09	-6.25522	10.2193	-1.30718	TEAD2	TEA domain transcription factor 2
201068_s_at	1.53e-07	5.46e-09	-6.25488	10.2177	-0.423312	PSMC2	proteasome 26S subunit, ATPase 2
207606_s_at	1.53e-07	5.48e-09	6.25421	10.2145	0.619305	ARHGAP12	Rho GTPase activating protein 12
200787_s_at	1.53e-07	5.49e-09	6.25383	10.2127	0.658094	PEA15	phosphoprotein enriched in astrocytes 15
205266_at	1.54e-07	5.5e-09	-6.25344	10.2109	-1.53923	LIF	leukemia inhibitory factor
208308_s_at	1.54e-07	5.5e-09	-6.25333	10.2104	-0.757437	GPI	glucose-6-phosphate isomerase
238815_at	1.54e-07	5.51e-09	6.25292	10.2084	0.813942	LRRTM1	leucine rich repeat transmembrane neuronal 1
218692_at	1.55e-07	5.55e-09	6.25155	10.2019	0.83601	SYBU	syntabulin
204588_s_at	1.55e-07	5.57e-09	-6.25066	10.1977	-0.680832	SLC7A7	solute carrier family 7 member 7
1555756_a_at	1.55e-07	5.58e-09	-6.25059	10.1974	-1.12019	CLEC7A	C-type lectin domain family 7 member A
214948_s_at	1.56e-07	5.61e-09	6.24944	10.1919	0.436665	TMF1	TATA element modulatory factor 1
202506_at	1.56e-07	5.62e-09	-6.24897	10.1897	-0.548081	SSFA2	sperm specific antigen 2
226133_s_at	1.57e-07	5.63e-09	6.24867	10.1883	0.472259	TBC1D10A	TBC1 domain family member 10A
201030_x_at	1.57e-07	5.66e-09	6.24764	10.1834	0.366576	LDHB	lactate dehydrogenase B
227964_at	1.6e-07	5.74e-09	-6.24461	10.1691	-0.61083	FRMD8	FERM domain containing 8
202609_at	1.6e-07	5.75e-09	-6.24427	10.1675	-0.564446	EPS8	epidermal growth factor receptor pathway substrate 8
227719_at	1.6e-07	5.76e-09	6.24403	10.1664	0.949274	SMAD9	SMAD family member 9
231805_at	1.61e-07	5.81e-09	6.2424	10.1586	1.69265	PRLHR	prolactin releasing hormone receptor
202107_s_at	1.62e-07	5.83e-09	-6.2416	10.1548	-0.946486	MCM2	minichromosome maintenance complex component 2
236592_at	1.62e-07	5.84e-09	-6.24121	10.153	-1.21377
205952_at	1.62e-07	5.85e-09	6.24068	10.1505	1.22882	KCNK3	potassium two pore domain channel subfamily K member 3
202297_s_at	1.62e-07	5.85e-09	-6.24067	10.1505	-0.612042	RER1	retention in endoplasmic reticulum sorting receptor 1
214071_at	1.63e-07	5.88e-09	6.23988	10.1467	2.0323	GNAL	G protein subunit alpha L
206453_s_at	1.63e-07	5.9e-09	6.23916	10.1433	0.920114	NDRG2	NDRG family member 2
218154_at	1.63e-07	5.9e-09	-6.23912	10.1431	-1.31034	GSDMD	gasdermin D
205269_at	1.65e-07	5.97e-09	-6.2366	10.1312	-0.789987	LCP2	lymphocyte cytosolic protein 2
226591_at	1.65e-07	5.98e-09	6.23621	10.1294	1.15331	PWAR6	Prader Willi/Angelman region RNA 6
200965_s_at	1.66e-07	6e-09	6.23577	10.1273	0.736465	ABLIM1	actin binding LIM protein 1
221641_s_at	1.66e-07	6.01e-09	-6.23518	10.1245	-0.900397	ACOT9	acyl-CoA thioesterase 9
202137_s_at	1.66e-07	6.02e-09	6.23511	10.1241	0.479562	ZMYND11	zinc finger MYND-type containing 11
242263_at	1.66e-07	6.03e-09	-6.23452	10.1214	-0.546426	TMED5	transmembrane p24 trafficking protein 5
209606_at	1.67e-07	6.07e-09	-6.23324	10.1153	-0.59772	CYTIP	cytohesin 1 interacting protein
200701_at	1.67e-07	6.07e-09	-6.2332	10.1151	-0.720885	NPC2	NPC intracellular cholesterol transporter 2
229498_at	1.67e-07	6.08e-09	-6.23285	10.1135	-0.954945	MBNL3	muscleblind like splicing regulator 3
212807_s_at	1.68e-07	6.11e-09	-6.23208	10.1098	-0.523875	SORT1	sortilin 1
222262_s_at	1.68e-07	6.12e-09	-6.23175	10.1083	-0.581273	ETNK1	ethanolamine kinase 1
208992_s_at	1.68e-07	6.12e-09	-6.2317	10.108	-0.741916	STAT3	signal transducer and activator of transcription 3
213351_s_at	1.68e-07	6.13e-09	6.23143	10.1068	0.587189	TMCC1	transmembrane and coiled-coil domain family 1
223228_at	1.68e-07	6.13e-09	6.23122	10.1058	0.398742	LDOC1L	leucine zipper down-regulated in cancer 1 like
212533_at	1.68e-07	6.14e-09	-6.23104	10.1049	-1.32468	WEE1	WEE1 G2 checkpoint kinase
210835_s_at	1.68e-07	6.14e-09	6.23099	10.1047	0.516674	CTBP2	C-terminal binding protein 2
218662_s_at	1.7e-07	6.19e-09	-6.22937	10.097	-0.873657	NCAPG	non-SMC condensin I complex subunit G
213664_at	1.7e-07	6.2e-09	6.2289	10.0948	1.2303	SLC1A1	solute carrier family 1 member 1
219353_at	1.7e-07	6.21e-09	6.22868	10.0938	0.462619	NHLRC2	NHL repeat containing 2
212320_at	1.7e-07	6.21e-09	-6.22868	10.0937	-0.532135	TUBB	tubulin beta class I
212998_x_at	1.7e-07	6.22e-09	-6.22825	10.0917	-2.16221	LOC101060835///HLA-DQB1	HLA class II histocompatibility antigen, DQ beta 1 chain-like///major histocompatibility complex, class II, DQ beta 1
223017_at	1.7e-07	6.23e-09	-6.22797	10.0904	-0.495852	TXNDC12	thioredoxin domain containing 12
239108_at	1.71e-07	6.24e-09	-6.22754	10.0884	-1.06287	FAR2	fatty acyl-CoA reductase 2
206348_s_at	1.71e-07	6.24e-09	-6.22753	10.0883	-1.42543	PDK3	pyruvate dehydrogenase kinase 3
[truncated: 52,614 more rows]
