# Supplementary material for: Meta-Analysis and Experimental Validation Identified FREM2 and SPRY1 as New Glioblastoma Marker Candidates
Source: Int J Mol Sci. 2018 May 4;19(5):1369. doi: 10.3390/ijms19051369 (PMC5983642; doi:10.3390/ijms19051369)
Supplement: Supplementary file 1 [file ijms-19-01369-s001.zip › Supplementary_files/Table S4 results of test 4.xlsx]

## Sheet: List1
ID	adj,P,Val	P,Value	t	B	logFC	Gene,symbol	Gene,title
225353_s_at	3.36e-34	6.14e-39	57.1	72.467	8.81237	C1QC	complement C1q C chain
202953_at	1.11e-31	4.04e-36	48.1	67.9279	8.21792	C1QB	complement C1q B chain
220532_s_at	6.3e-31	3.45e-35	45.5	66.3248	7.02568	TMEM176B	transmembrane protein 176B
218232_at	2.86e-30	2.09e-34	43.4	64.9431	8.06738	C1QA	complement C1q A chain
204122_at	3.56e-29	3.83e-33	40.2	62.646	7.75098	TYROBP	TYRO protein tyrosine kinase binding protein
201743_at	3.56e-29	3.91e-33	40.2	62.6291	8.09987	CD14	CD14 molecule
201858_s_at	9.1e-29	1.17e-32	39	61.7462	7.89341	SRGN	serglycin
204232_at	5.67e-28	8.3e-32	37	60.1337	6.67471	FCER1G	Fc fragment of IgE receptor Ig
214511_x_at	2.54e-27	4.18e-31	35.5	58.7824	6.65411	FCGR1B	Fc fragment of IgG receptor Ib
204416_x_at	1.31e-26	2.4e-30	33.9	57.2972	8.1597	APOC1	apolipoprotein C1
205898_at	1.29e-25	2.59e-29	31.8	55.2424	7.84956	CX3CR1	C-X3-C motif chemokine receptor 1
203416_at	1.7e-25	3.73e-29	31.5	54.9242	6.77169	CD53	CD53 molecule
203473_at	3.64e-25	8.66e-29	30.8	54.1837	5.2524	SLCO2B1	solute carrier organic anion transporter family member 2B1
223343_at	5.04e-24	1.29e-27	28.6	51.7837	6.69045	MS4A7	membrane spanning 4-domains A7
203028_s_at	7.67e-24	2.1e-27	28.2	51.3449	6.28181	CYBA	cytochrome b-245 alpha chain
204174_at	2.65e-23	7.75e-27	27.2	50.1678	5.96341	ALOX5AP	arachidonate 5-lipoxygenase activating protein
230865_at	3.03e-23	9.43e-27	27.1	49.9897	6.1839	LIX1	limb and CNS expressed 1
215051_x_at	5.61e-23	1.85e-26	26.6	49.3791	5.55325	AIF1	allograft inflammatory factor 1
204787_at	1.2e-22	4.16e-26	26	48.6364	7.22749	VSIG4	V-set and immunoglobulin domain containing 4
205119_s_at	2.81e-22	1.03e-25	25.4	47.8089	5.35019	FPR1	formyl peptide receptor 1
217767_at	3.46e-22	1.33e-25	25.2	47.57	8.68023	C3	complement component 3
211745_x_at	5.2e-22	2.09e-25	24.9	47.1521	8.09039	HBA2///HBA1	hemoglobin subunit alpha 2///hemoglobin subunit alpha 1
202957_at	5.33e-22	2.24e-25	24.8	47.0884	4.98078	HCLS1	hematopoietic cell-specific Lyn substrate 1
1554899_s_at	8.2e-22	3.6e-25	24.5	46.6517	5.35607	FCER1G	Fc fragment of IgE receptor Ig
209901_x_at	1.35e-21	6.16e-25	24.2	46.1541	5.79709	AIF1	allograft inflammatory factor 1
202803_s_at	1.46e-21	6.95e-25	24.1	46.0422	6.10987	ITGB2	integrin subunit beta 2
230925_at	1.74e-21	8.59e-25	23.9	45.8444	5.62079	APBB1IP	amyloid beta precursor protein binding family B member 1 interacting protein
224356_x_at	3.25e-21	1.66e-24	23.5	45.2307	5.23916	MS4A6A	membrane spanning 4-domains A6A
202546_at	3.7e-21	1.96e-24	23.4	45.0768	5.94002	VAMP8	vesicle associated membrane protein 8
223280_x_at	5.56e-21	3.05e-24	23.1	44.6636	5.2115	MS4A6A	membrane spanning 4-domains A6A
213095_x_at	8.21e-21	4.68e-24	22.8	44.2641	5.95544	AIF1	allograft inflammatory factor 1
214414_x_at	8.21e-21	5.03e-24	22.8	44.1964	7.82346	HBA2///HBA1	hemoglobin subunit alpha 2///hemoglobin subunit alpha 1
223344_s_at	8.21e-21	5.1e-24	22.8	44.1823	4.88987	MS4A7	membrane spanning 4-domains A7
204430_s_at	8.21e-21	5.1e-24	22.8	44.1823	5.33181	SLC2A5	solute carrier family 2 member 5
209458_x_at	8.87e-21	5.68e-24	22.7	44.0828	8.00485	HBA2///HBA1	hemoglobin subunit alpha 2///hemoglobin subunit alpha 1
216950_s_at	2.19e-20	1.44e-23	22.1	43.2061	5.4204	FCGR1CP///FCGR1B///FCGR1A	Fc fragment of IgG receptor Ic, pseudogene///Fc fragment of IgG receptor Ib///Fc fragment of IgG receptor Ia
204446_s_at	2.22e-20	1.5e-23	22.1	43.1682	5.02858	ALOX5	arachidonate 5-lipoxygenase
219725_at	3.74e-20	2.6e-23	21.8	42.6511	5.65559	TREM2	triggering receptor expressed on myeloid cells 2
220330_s_at	3.79e-20	2.71e-23	21.8	42.614	5.45921	SAMSN1	SAM domain, SH3 domain and nuclear localization signals 1
212587_s_at	4.58e-20	3.35e-23	21.6	42.4121	5.22708	PTPRC	protein tyrosine phosphatase, receptor type C
204006_s_at	4.78e-20	3.59e-23	21.6	42.3485	5.80359	FCGR3B///FCGR3A	Fc fragment of IgG receptor IIIb///Fc fragment of IgG receptor IIIa
204018_x_at	6.46e-20	4.96e-23	21.4	42.042	8.0418	HBA2///HBA1	hemoglobin subunit alpha 2///hemoglobin subunit alpha 1
203104_at	9.2e-20	7.24e-23	21.2	41.6846	5.89904	CSF1R	colony stimulating factor 1 receptor
213553_x_at	9.21e-20	7.41e-23	21.2	41.6621	6.19527	APOC1	apolipoprotein C1
211696_x_at	9.38e-20	7.72e-23	21.1	41.6234	7.77366	HBB	hemoglobin subunit beta
213566_at	1.04e-19	8.73e-23	21.1	41.5075	4.77137	RNASE6	ribonuclease A family member k6
218345_at	4.16e-19	3.57e-22	20.2	40.1686	5.10397	TMEM176A	transmembrane protein 176A
219666_at	4.74e-19	4.16e-22	20.2	40.0242	4.31664	MS4A6A	membrane spanning 4-domains A6A
229937_x_at	6.77e-19	6.06e-22	19.9	39.6643	3.94612
204959_at	7.57e-19	6.97e-22	19.9	39.5321	4.55733	MNDA	myeloid cell nuclear differentiation antigen
1555349_a_at	7.57e-19	7.06e-22	19.9	39.5188	5.0211	ITGB2	integrin subunit beta 2
209116_x_at	7.81e-19	7.43e-22	19.8	39.4706	7.80587	HBB	hemoglobin subunit beta
219358_s_at	7.94e-19	7.7e-22	19.8	39.4367	4.67073	ADAP2	ArfGAP with dual PH domains 2
217414_x_at	9.55e-19	9.43e-22	19.7	39.2426	7.89115	HBA2///HBA1	hemoglobin subunit alpha 2///hemoglobin subunit alpha 1
216834_at	1.34e-18	1.36e-21	19.5	38.8906	6.53538	RGS1	regulator of G-protein signaling 1
213975_s_at	1.34e-18	1.37e-21	19.5	38.8832	5.67204	LYZ	lysozyme
211699_x_at	1.76e-18	1.87e-21	19.3	38.5897	7.4478	HBA2///HBA1	hemoglobin subunit alpha 2///hemoglobin subunit alpha 1
214770_at	1.76e-18	1.87e-21	19.3	38.5878	4.25661	MSR1	macrophage scavenger receptor 1
203923_s_at	1.79e-18	1.93e-21	19.3	38.5557	3.46669	CYBB	cytochrome b-245 beta chain
200986_at	1.81e-18	2.01e-21	19.3	38.5173	6.24439	SERPING1	serpin family G member 1
222876_s_at	1.81e-18	2.02e-21	19.3	38.5132	4.55753	ADAP2	ArfGAP with dual PH domains 2
202988_s_at	2.24e-18	2.54e-21	19.1	38.2943	5.09112	RGS1	regulator of G-protein signaling 1
226068_at	3.2e-18	3.69e-21	18.9	37.9372	3.25433	SYK	spleen associated tyrosine kinase
207547_s_at	4.31e-18	5.05e-21	18.8	37.6358	6.83427	FAM107A	family with sequence similarity 107 member A
1555812_a_at	9.42e-18	1.12e-20	18.3	36.8691	5.73754	ARHGDIB	Rho GDP dissociation inhibitor beta
204561_x_at	1.09e-17	1.31e-20	18.3	36.7163	6.40659	APOC4-APOC2///APOC4///APOC2	APOC4-APOC2 readthrough (NMD candidate)///apolipoprotein C4///apolipoprotein C2
203240_at	1.35e-17	1.65e-20	18.1	36.4971	7.70641	FCGBP	Fc fragment of IgG binding protein
212588_at	1.45e-17	1.8e-20	18.1	36.4117	5.21548	PTPRC	protein tyrosine phosphatase, receptor type C
223620_at	1.54e-17	1.94e-20	18.1	36.3406	5.82937	GPR34	G protein-coupled receptor 34
201720_s_at	2.15e-17	2.75e-20	17.9	36.0021	6.74459	LAPTM5	lysosomal protein transmembrane 5
201288_at	2.18e-17	2.84e-20	17.9	35.9742	6.62833	ARHGDIB	Rho GDP dissociation inhibitor beta
202917_s_at	2.72e-17	3.59e-20	17.7	35.7468	6.66613	S100A8	S100 calcium binding protein A8
229968_at	3.61e-17	4.82e-20	17.6	35.4612	2.07377
203645_s_at	3.77e-17	5.1e-20	17.6	35.4078	7.44389	CD163	CD163 molecule
219607_s_at	4.26e-17	5.84e-20	17.5	35.2755	4.61666	MS4A4A	membrane spanning 4-domains A4A
205270_s_at	5.21e-17	7.25e-20	17.4	35.0672	2.90189	LCP2	lymphocyte cytosolic protein 2
217232_x_at	5.59e-17	7.87e-20	17.3	34.9876	7.40317	HBB	hemoglobin subunit beta
223922_x_at	8.63e-17	1.23e-19	17.1	34.5546	3.80323	MS4A6A	membrane spanning 4-domains A6A
223660_at	1.09e-16	1.57e-19	17	34.3181	5.59728	ADORA3	adenosine A3 receptor
205859_at	1.1e-16	1.61e-19	17	34.293	3.87343	LY86	lymphocyte antigen 86
204588_s_at	1.16e-16	1.71e-19	17	34.233	2.95871	SLC7A7	solute carrier family 7 member 7
224358_s_at	1.22e-16	1.84e-19	16.9	34.1669	4.02275	MS4A7	membrane spanning 4-domains A7
206111_at	2.35e-16	3.56e-19	16.6	33.5227	3.35408	RNASE2	ribonuclease A family member 2
219243_at	2.45e-16	3.76e-19	16.6	33.4703	3.77149	GIMAP4	GTPase, IMAP family member 4
201721_s_at	2.56e-16	3.98e-19	16.5	33.4152	8.08143	LAPTM5	lysosomal protein transmembrane 5
221210_s_at	2.63e-16	4.14e-19	16.5	33.3783	3.3773	NPL	N-acetylneuraminate pyruvate lyase
208018_s_at	2.78e-16	4.42e-19	16.5	33.3146	3.41726	HCK	HCK proto-oncogene, Src family tyrosine kinase
204482_at	3.07e-16	4.94e-19	16.4	33.2055	5.43088	CLDN5	claudin 5
201859_at	4.19e-16	6.82e-19	16.3	32.8922	7.65618	SRGN	serglycin
228854_at	7.27e-16	1.2e-18	16	32.344	4.86909
202746_at	8.47e-16	1.41e-18	15.9	32.1848	6.67162	ITM2A	integral membrane protein 2A
222868_s_at	1.05e-15	1.77e-18	15.8	31.962	2.08697	IL18BP	interleukin 18 binding protein
206171_at	1.12e-15	1.91e-18	15.8	31.8892	2.5108	ADORA3	adenosine A3 receptor
242903_at	1.86e-15	3.2e-18	15.5	31.3855	1.76093	IFNGR1	interferon gamma receptor 1
226219_at	1.98e-15	3.43e-18	15.5	31.3162	1.81481	ARHGAP30	Rho GTPase activating protein 30
228532_at	2.51e-15	4.4e-18	15.4	31.0736	3.67448	C1orf162	chromosome 1 open reading frame 162
223467_at	3.32e-15	5.89e-18	15.3	30.7902	5.55106	RASD1	ras related dexamethasone induced 1
228055_at	3.56e-15	6.38e-18	15.2	30.7115	4.77023	NAPSB	napsin B aspartic peptidase, pseudogene
219777_at	6.75e-15	1.22e-17	14.9	30.0753	3.40284	GIMAP6	GTPase, IMAP family member 6
226436_at	9.95e-15	1.82e-17	14.8	29.6857	4.71853	RASSF4	Ras association domain family member 4
1555728_a_at	1.13e-14	2.09e-17	14.7	29.5516	3.55562	MS4A4A	membrane spanning 4-domains A4A
202878_s_at	1.34e-14	2.5e-17	14.6	29.3744	5.21458	CD93	CD93 molecule
211795_s_at	1.34e-14	2.52e-17	14.6	29.3685	3.80225	FYB	FYN binding protein
202747_s_at	1.66e-14	3.17e-17	14.5	29.1431	5.13381	ITM2A	integral membrane protein 2A
49306_at	1.8e-14	3.46e-17	14.5	29.0573	3.72458	RASSF4	Ras association domain family member 4
226459_at	2.15e-14	4.17e-17	14.4	28.8735	3.5445	PIK3AP1	phosphoinositide-3-kinase adaptor protein 1
231358_at	2.23e-14	4.37e-17	14.4	28.8261	4.48356	MRO	maestro
203295_s_at	2.34e-14	4.62e-17	14.3	28.7718	7.31734	ATP1A2	ATPase Na+/K+ transporting subunit alpha 2
208389_s_at	2.36e-14	4.7e-17	14.3	28.7545	4.73494	SLC1A2	solute carrier family 1 member 2
209933_s_at	2.68e-14	5.4e-17	14.3	28.62	3.71752	CD300A	CD300a molecule
209083_at	2.96e-14	6.02e-17	14.2	28.5133	3.4626	CORO1A	coronin 1A
213733_at	4.07e-14	8.34e-17	14.1	28.193	1.98858	MYO1F	myosin IF
204924_at	4.93e-14	1.02e-16	14	27.9949	2.64019	TLR2	toll like receptor 2
1557286_at	5.73e-14	1.19e-16	13.9	27.8392	4.48945
225763_at	6.14e-14	1.29e-16	13.9	27.7632	2.52692	RCSD1	RCSD domain containing 1
215049_x_at	6.95e-14	1.47e-16	13.8	27.633	6.5028	CD163	CD163 molecule
204150_at	7.79e-14	1.67e-16	13.8	27.5117	4.28689	STAB1	stabilin 1
228376_at	8.96e-14	1.93e-16	13.7	27.3663	3.33771	GGTA1P	glycoprotein, alpha-galactosyltransferase 1 pseudogene
208130_s_at	9.03e-14	1.96e-16	13.7	27.3502	1.97725	TBXAS1	thromboxane A synthase 1
229367_s_at	9.31e-14	2.04e-16	13.7	27.3113	2.28879	GIMAP6	GTPase, IMAP family member 6
210895_s_at	9.68e-14	2.15e-16	13.7	27.2606	3.04941	CD86	CD86 molecule
223562_at	9.68e-14	2.16e-16	13.7	27.2567	1.61663	PARVG	parvin gamma
204220_at	9.98e-14	2.26e-16	13.7	27.2111	2.55264	GMFG	glia maturation factor gamma
205572_at	9.98e-14	2.26e-16	13.7	27.2107	4.62535	ANGPT2	angiopoietin 2
211192_s_at	1.28e-13	2.93e-16	13.5	26.9555	0.886195	CD84	CD84 molecule
203316_s_at	1.35e-13	3.11e-16	-13.5	26.8993	-0.949582	SNRPE	small nuclear ribonucleoprotein polypeptide E
235458_at	1.39e-13	3.23e-16	13.5	26.8608	3.53347	HAVCR2	hepatitis A virus cellular receptor 2
204923_at	1.53e-13	3.57e-16	13.5	26.7617	2.33925	SASH3	SAM and SH3 domain containing 3
225373_at	1.57e-13	3.71e-16	13.4	26.7251	3.78673	C10orf54	chromosome 10 open reading frame 54
38487_at	1.57e-13	3.73e-16	13.4	26.7208	3.73629	STAB1	stabilin 1
227266_s_at	1.6e-13	3.83e-16	13.4	26.6922	3.16042	FYB	FYN binding protein
1552365_at	2.06e-13	4.98e-16	13.3	26.4356	4.99036	SCIN	scinderin
211742_s_at	2.23e-13	5.43e-16	13.3	26.3502	3.63309	EVI2B	ecotropic viral integration site 2B
209879_at	2.41e-13	5.9e-16	13.3	26.2683	2.76442	SELPLG	selectin P ligand
205997_at	2.49e-13	6.15e-16	13.2	26.2268	2.99262	ADAM28	ADAM metallopeptidase domain 28
204041_at	2.51e-13	6.25e-16	13.2	26.2105	6.91271	MAOB	monoamine oxidase B
202539_s_at	2.59e-13	6.49e-16	-13.2	26.1734	-3.8655	HMGCR	3-hydroxy-3-methylglutaryl-CoA reductase
206687_s_at	3.02e-13	7.63e-16	13.1	26.014	2.24704	PTPN6	protein tyrosine phosphatase, non-receptor type 6
203922_s_at	3.18e-13	8.1e-16	13.1	25.9562	1.33183	CYBB	cytochrome b-245 beta chain
1567628_at	3.23e-13	8.27e-16	13.1	25.9354	5.06352	CD74	CD74 molecule
208982_at	3.33e-13	8.59e-16	13.1	25.8977	4.49701	PECAM1	platelet and endothelial cell adhesion molecule 1
204265_s_at	3.36e-13	8.73e-16	13.1	25.8814	1.60397	GPSM3	G-protein signaling modulator 3
204670_x_at	3.56e-13	9.32e-16	13.1	25.8178	6.39355	LOC100996809///HLA-DRB4///HLA-DRB1	HLA class II histocompatibility antigen, DRB1-10 beta chain-like///major histocompatibility complex, class II, DR beta 4///major histocompatibility complex, class II, DR beta 1
213160_at	3.82e-13	1.01e-15	13	25.7414	2.40048	DOCK2	dedicator of cytokinesis 2
209074_s_at	4.07e-13	1.08e-15	13	25.673	7.11989	FAM107A	family with sequence similarity 107 member A
214649_s_at	4.14e-13	1.1e-15	-13	25.6502	-2.16051	MTMR2	myotubularin related protein 2
210644_s_at	4.28e-13	1.15e-15	13	25.6102	2.92323	LAIR1	leukocyte associated immunoglobulin like receptor 1
211656_x_at	4.32e-13	1.17e-15	13	25.5945	3.76754	LOC101060835///HLA-DQB1	HLA class II histocompatibility antigen, DQ beta 1 chain-like///major histocompatibility complex, class II, DQ beta 1
217478_s_at	5.22e-13	1.42e-15	12.9	25.4001	5.31086	HLA-DMA	major histocompatibility complex, class II, DM alpha
210068_s_at	5.29e-13	1.45e-15	12.9	25.381	7.11217	AQP4	aquaporin 4
207677_s_at	5.95e-13	1.64e-15	12.8	25.2587	1.42248	NCF4	neutrophil cytosolic factor 4
203760_s_at	6.19e-13	1.72e-15	12.8	25.2127	4.17543	SLA	Src-like-adaptor
232843_s_at	6.22e-13	1.74e-15	12.8	25.202	1.89605	DOCK8	dedicator of cytokinesis 8
205206_at	6.32e-13	1.78e-15	12.8	25.1796	4.99395	ANOS1	anosmin 1
229259_at	6.43e-13	1.82e-15	12.8	25.1553	6.76972	GFAP	glial fibrillary acidic protein
213620_s_at	6.69e-13	1.91e-15	12.8	25.1105	3.18488	ICAM2	intercellular adhesion molecule 2
235306_at	6.81e-13	1.95e-15	12.8	25.0869	1.6893	GIMAP8	GTPase, IMAP family member 8
214181_x_at	7.75e-13	2.24e-15	12.7	24.9522	3.01587	LST1	leukocyte specific transcript 1
230577_at	8.24e-13	2.4e-15	12.7	24.8857	5.88734	LINC00844	long intergenic non-protein coding RNA 844
223502_s_at	8.31e-13	2.43e-15	12.7	24.8717	4.89959	TNFSF13B	tumor necrosis factor superfamily member 13b
239294_at	8.45e-13	2.49e-15	12.7	24.8491	1.61358	PIK3CG	phosphatidylinositol-4,5-bisphosphate 3-kinase catalytic subunit gamma
205204_at	1.02e-12	3.02e-15	12.6	24.6572	4.08971	NMB	neuromedin B
207238_s_at	1.07e-12	3.2e-15	12.6	24.5993	2.35447	PTPRC	protein tyrosine phosphatase, receptor type C
1557984_s_at	1.07e-12	3.22e-15	-12.6	24.594	-2.18471	RPAP3	RNA polymerase II associated protein 3
203591_s_at	1.09e-12	3.3e-15	12.5	24.5713	1.05508	CSF3R	colony stimulating factor 3 receptor
1553297_a_at	1.11e-12	3.36e-15	12.5	24.5507	2.21962	CSF3R	colony stimulating factor 3 receptor
219191_s_at	1.16e-12	3.54e-15	12.5	24.5002	1.1956	BIN2	bridging integrator 2
210314_x_at	1.17e-12	3.61e-15	12.5	24.4822	2.47965	TNFSF13	tumor necrosis factor superfamily member 13
202833_s_at	1.2e-12	3.7e-15	12.5	24.4579	4.88345	SERPINA1	serpin family A member 1
243256_at	1.22e-12	3.78e-15	12.5	24.4351	1.2898	MKNK1	MAP kinase interacting serine/threonine kinase 1
234915_s_at	1.28e-12	4.02e-15	-12.5	24.3757	-3.22692	DENR	density regulated re-initiation and release factor
213900_at	1.32e-12	4.15e-15	12.5	24.3426	3.21612	FAM189A2	family with sequence similarity 189 member A2
1552316_a_at	1.36e-12	4.29e-15	12.4	24.3103	1.63891	GIMAP1	GTPase, IMAP family member 1
210524_x_at	1.36e-12	4.35e-15	12.4	24.2974	4.39853
202481_at	1.36e-12	4.37e-15	12.4	24.2929	4.45111	DHRS3	dehydrogenase/reductase 3
211429_s_at	1.48e-12	4.76e-15	12.4	24.2085	4.36234	SERPINA1	serpin family A member 1
203961_at	1.74e-12	5.65e-15	12.3	24.0391	4.65522	NEBL	nebulette
213562_s_at	2.02e-12	6.58e-15	-12.3	23.8887	-4.17764	SQLE	squalene epoxidase
224451_x_at	2.29e-12	7.49e-15	12.2	23.7603	2.06636	ARHGAP9	Rho GTPase activating protein 9
213603_s_at	2.6e-12	8.57e-15	12.2	23.6271	2.57778	RAC2	ras-related C3 botulinum toxin substrate 2 (rho family, small GTP binding protein Rac2)
223601_at	2.62e-12	8.67e-15	12.2	23.6159	2.70561	OLFM2	olfactomedin 2
209269_s_at	2.81e-12	9.35e-15	12.1	23.5411	0.958931	SYK	spleen associated tyrosine kinase
208885_at	2.86e-12	9.57e-15	12.1	23.5182	2.40304	LCP1	lymphocyte cytosolic protein 1
232543_x_at	3.11e-12	1.05e-14	12.1	23.4295	1.35836	ARHGAP9	Rho GTPase activating protein 9
219892_at	3.17e-12	1.07e-14	12.1	23.4042	2.37389	TM6SF1	transmembrane 6 superfamily member 1
220491_at	3.21e-12	1.09e-14	12.1	23.3871	3.58167	HAMP	hepcidin antimicrobial peptide
227647_at	3.3e-12	1.13e-14	12.1	23.3538	3.39979	KCNE3	potassium voltage-gated channel subfamily E regulatory subunit 3
212859_x_at	4.38e-12	1.51e-14	11.9	23.0687	4.80707	MT1E	metallothionein 1E
213217_at	4.72e-12	1.63e-14	11.9	22.9901	4.96664	ADCY2	adenylate cyclase 2
210152_at	4.99e-12	1.73e-14	11.9	22.9305	2.14745	LILRB4	leukocyte immunoglobulin like receptor B4
223703_at	5.2e-12	1.82e-14	11.9	22.8841	1.09991	C10orf11	chromosome 10 open reading frame 11
223303_at	5.38e-12	1.89e-14	11.9	22.8444	1.48478	FERMT3	fermitin family member 3
202690_s_at	5.48e-12	1.94e-14	-11.8	22.8202	-1.34128	SNRPD1	small nuclear ribonucleoprotein D1 polypeptide
219236_at	5.48e-12	1.94e-14	11.8	22.8166	4.08044	PAQR6	progestin and adipoQ receptor family member 6
204192_at	5.82e-12	2.08e-14	11.8	22.7499	2.01858	CD37	CD37 molecule
204613_at	5.82e-12	2.09e-14	11.8	22.7466	1.78053	PLCG2	phospholipase C gamma 2
203761_at	5.83e-12	2.1e-14	11.8	22.7408	3.31547	SLA	Src-like-adaptor
208306_x_at	5.99e-12	2.17e-14	11.8	22.709	6.25479	HLA-DRB1	major histocompatibility complex, class II, DR beta 1
235885_at	6.22e-12	2.26e-14	11.8	22.6669	5.04258	P2RY12	purinergic receptor P2Y12
205312_at	6.41e-12	2.35e-14	11.8	22.6309	1.44851	SPI1	Spi-1 proto-oncogene
229635_at	6.81e-12	2.5e-14	11.7	22.5668	3.93241	LINC01094	long intergenic non-protein coding RNA 1094
209785_s_at	7.29e-12	2.69e-14	11.7	22.4947	2.4757	PLA2G4C	phospholipase A2 group IVC
209735_at	7.46e-12	2.77e-14	11.7	22.4671	4.1024	ABCG2	ATP binding cassette subfamily G member 2 (Junior blood group)
236034_at	7.56e-12	2.82e-14	11.7	22.4481	4.43785	ANGPT2	angiopoietin 2
218764_at	7.7e-12	2.89e-14	11.7	22.4256	2.22021	PRKCH	protein kinase C eta
205902_at	7.92e-12	2.98e-14	11.7	22.3929	4.55675	KCNN3	potassium calcium-activated channel subfamily N member 3
230550_at	8.33e-12	3.15e-14	11.7	22.3385	2.5047	MS4A6A	membrane spanning 4-domains A6A
212009_s_at	8.33e-12	3.17e-14	-11.7	22.3335	-2.45457	STIP1	stress induced phosphoprotein 1
206420_at	9.25e-12	3.53e-14	11.6	22.2252	2.28772	IGSF6	immunoglobulin superfamily member 6
204964_s_at	9.47e-12	3.64e-14	11.6	22.1972	4.00776	SSPN	sarcospan
207857_at	9.58e-12	3.7e-14	11.6	22.1802	2.01162	LILRA2	leukocyte immunoglobulin like receptor A2
212950_at	9.77e-12	3.79e-14	11.6	22.1566	3.84527	ADGRF5	adhesion G protein-coupled receptor F5
221666_s_at	9.89e-12	3.85e-14	11.6	22.1399	3.33879	PYCARD	PYD and CARD domain containing
203547_at	1.16e-11	4.54e-14	11.5	21.9783	2.73395	CD4	CD4 molecule
212741_at	1.26e-11	4.94e-14	11.5	21.8941	3.40638	MAOA	monoamine oxidase A
207540_s_at	1.34e-11	5.28e-14	11.5	21.8283	1.92788	SYK	spleen associated tyrosine kinase
209734_at	1.34e-11	5.33e-14	11.5	21.8177	2.92608	NCKAP1L	NCK associated protein 1 like
231780_at	1.34e-11	5.38e-14	11.5	21.81	1.31597	GBGT1	globoside alpha-1,3-N-acetylgalactosaminyltransferase 1
223225_s_at	1.34e-11	5.38e-14	-11.5	21.8092	-2.26408	SEH1L	SEH1 like nucleoporin
205786_s_at	1.35e-11	5.43e-14	11.5	21.8009	3.9229	ITGAM	integrin subunit alpha M
1555638_a_at	1.35e-11	5.46e-14	11.5	21.7938	2.73357	SAMSN1	SAM domain, SH3 domain and nuclear localization signals 1
236163_at	1.35e-11	5.48e-14	11.4	21.7907	3.54545	LIX1	limb and CNS expressed 1
209436_at	1.36e-11	5.55e-14	11.4	21.7786	4.64681	SPON1	spondin 1
205988_at	1.73e-11	7.07e-14	11.4	21.5383	2.61609	CD84	CD84 molecule
208840_s_at	2.07e-11	8.53e-14	-11.3	21.3529	-2.37261	G3BP2	G3BP stress granule assembly factor 2
205285_s_at	2.09e-11	8.66e-14	11.3	21.3379	2.27152	FYB	FYN binding protein
202112_at	2.11e-11	8.8e-14	11.3	21.3216	4.67122	VWF	von Willebrand factor
203138_at	2.11e-11	8.82e-14	-11.3	21.3195	-1.31798	HAT1	histone acetyltransferase 1
209619_at	2.11e-11	8.84e-14	11.3	21.3169	7.99886	CD74	CD74 molecule
219134_at	2.16e-11	9.1e-14	11.3	21.2889	3.59549	ADGRL4	adhesion G protein-coupled receptor L4
221756_at	2.33e-11	9.84e-14	11.2	21.2114	1.84674	PIK3IP1	phosphoinositide-3-kinase interacting protein 1
226879_at	2.35e-11	9.98e-14	11.2	21.1968	1.9884	HVCN1	hydrogen voltage gated channel 1
204198_s_at	2.53e-11	1.08e-13	11.2	21.1206	1.00127	RUNX3	runt related transcription factor 3
214087_s_at	2.53e-11	1.08e-13	11.2	21.1169	4.60297	MYBPC1	myosin binding protein C, slow type
213592_at	2.77e-11	1.19e-13	11.2	21.0211	3.5095	APLNR	apelin receptor
205419_at	2.94e-11	1.27e-13	11.1	20.9591	2.23254	GPR183	G protein-coupled receptor 183
221581_s_at	3.08e-11	1.33e-13	11.1	20.9092	2.52752	LAT2	linker for activation of T-cells family member 2
1560396_at	3.17e-11	1.38e-13	11.1	20.8746	0.608628	KLHL6	kelch like family member 6
1554508_at	3.25e-11	1.42e-13	11.1	20.848	0.695647	PIK3AP1	phosphoinositide-3-kinase adaptor protein 1
209071_s_at	3.27e-11	1.43e-13	11.1	20.8382	5.85794	RGS5	regulator of G-protein signaling 5
213661_at	3.88e-11	1.71e-13	11	20.6638	2.17974	PAMR1	peptidase domain containing associated with muscle regeneration 1
242938_s_at	4.2e-11	1.86e-13	-11	20.5812	-1.49207	FOXK2	forkhead box K2
210066_s_at	4.2e-11	1.87e-13	11	20.5757	5.75691	AQP4	aquaporin 4
209723_at	4.23e-11	1.89e-13	11	20.5655	2.30204	SERPINB9	serpin family B member 9
209019_s_at	4.63e-11	2.07e-13	10.9	20.4718	2.35573	PINK1	PTEN induced putative kinase 1
238649_at	4.94e-11	2.22e-13	10.9	20.4038	2.51314	PITPNC1	phosphatidylinositol transfer protein, cytoplasmic 1
229670_at	5.08e-11	2.29e-13	10.9	20.3723	1.39743
209823_x_at	5.18e-11	2.35e-13	10.9	20.3477	3.41773	LOC101060835///HLA-DQB1	HLA class II histocompatibility antigen, DQ beta 1 chain-like///major histocompatibility complex, class II, DQ beta 1
233510_s_at	5.43e-11	2.47e-13	10.9	20.2977	1.38056	PARVG	parvin gamma
226809_at	5.67e-11	2.59e-13	10.9	20.2507	3.57608	FAR2P3///FAR2P2	fatty acyl-CoA reductase 2 pseudogene 3///fatty acyl-CoA reductase 2 pseudogene 2
219542_at	5.72e-11	2.62e-13	10.9	20.2384	1.74745	NEK11	NIMA related kinase 11
204912_at	5.78e-11	2.66e-13	10.9	20.2242	2.10324	IL10RA	interleukin 10 receptor subunit alpha
213994_s_at	6.18e-11	2.86e-13	10.8	20.1539	4.92415	SPON1	spondin 1
210067_at	6.3e-11	2.93e-13	10.8	20.1305	6.0563	AQP4	aquaporin 4
210423_s_at	6.75e-11	3.15e-13	10.8	20.0584	2.23826	SLC11A1	solute carrier family 11 member 1
230391_at	6.92e-11	3.24e-13	10.8	20.0291	2.64207	CD84	CD84 molecule
223615_at	7.03e-11	3.31e-13	10.8	20.0096	1.28622	ABI3	ABI family member 3
203664_s_at	7.19e-11	3.4e-13	-10.8	19.9816	-1.68052	POLR2D	RNA polymerase II subunit D
89977_at	7.19e-11	3.41e-13	10.8	19.9797	0.903563	ACSM5	acyl-CoA synthetase medium-chain family member 5
202897_at	7.26e-11	3.45e-13	10.8	19.9668	3.65674	SIRPA	signal regulatory protein alpha
1552303_a_at	7.51e-11	3.59e-13	10.7	19.9287	1.53354	TMEM106A	transmembrane protein 106A
209825_s_at	7.69e-11	3.68e-13	-10.7	19.902	-1.94169	MIR3658///UCK2	microRNA 3658///uridine-cytidine kinase 2
230360_at	8.02e-11	3.86e-13	10.7	19.8561	5.3719	GLDN	gliomedin
202709_at	8.18e-11	3.95e-13	10.7	19.8332	2.56294	FMOD	fibromodulin
212105_s_at	8.93e-11	4.33e-13	-10.7	19.742	-2.62218	DHX9	DEAH-box helicase 9
209312_x_at	9.22e-11	4.5e-13	10.7	19.7032	7.67571	LOC101060835///LOC100996809///HLA-DRB5///HLA-DRB4///HLA-DRB1///HLA-DQB1	HLA class II histocompatibility antigen, DQ beta 1 chain-like///HLA class II histocompatibility antigen, DRB1-10 beta chain-like///major histocompatibility complex, class II, DR beta 5///major histocompatibility complex, class II, DR beta 4///major histocompatibility complex, class II, DR beta 1///major histocompatibility complex, class II, DQ beta 1
205504_at	9.22e-11	4.5e-13	10.7	19.7028	2.07247	BTK	Bruton tyrosine kinase
205373_at	9.28e-11	4.55e-13	10.7	19.6929	5.77965	CTNNA2	catenin alpha 2
214574_x_at	9.45e-11	4.65e-13	10.7	19.6709	2.51402	LST1	leukocyte specific transcript 1
242149_at	9.56e-11	4.72e-13	-10.6	19.6558	-1.58573	FAM210A	family with sequence similarity 210 member A
228056_s_at	9.79e-11	4.85e-13	10.6	19.6285	2.12115	NAPSB	napsin B aspartic peptidase, pseudogene
221578_at	9.84e-11	4.9e-13	10.6	19.6198	1.42934	RASSF4	Ras association domain family member 4
207702_s_at	9.98e-11	4.98e-13	10.6	19.602	2.34802	MAGI2	membrane associated guanylate kinase, WW and PDZ domain containing 2
201327_s_at	1.01e-10	5.04e-13	-10.6	19.5916	-1.00419	CCT6A	chaperonin containing TCP1 subunit 6A
229645_at	1.07e-10	5.38e-13	10.6	19.5254	3.83905	FAM69C	family with sequence similarity 69 member C
207093_s_at	1.13e-10	5.72e-13	10.6	19.465	4.21798	LOC101927057///OMG	uncharacterized LOC101927057///oligodendrocyte myelin glycoprotein
204007_at	1.17e-10	5.94e-13	10.6	19.4285	2.31093	FCGR3B	Fc fragment of IgG receptor IIIb
216336_x_at	1.22e-10	6.22e-13	10.5	19.3827	3.61053	MT1E	metallothionein 1E
218842_at	1.31e-10	6.67e-13	-10.5	19.3123	-2.48331	RPAP3	RNA polymerase II associated protein 3
219183_s_at	1.32e-10	6.78e-13	10.5	19.2962	1.81498	CYTH4	cytohesin 4
207655_s_at	1.44e-10	7.38e-13	10.5	19.2125	2.90027	BLNK	B-cell linker
200892_s_at	1.45e-10	7.45e-13	-10.5	19.2025	-1.35229	TRA2B	transformer 2 beta homolog (Drosophila)
229874_x_at	1.45e-10	7.51e-13	10.5	19.1951	3.04738	LOC105376805	uncharacterized LOC105376805
223553_s_at	1.46e-10	7.59e-13	10.5	19.1842	2.36452	DOK3	docking protein 3
235735_at	1.48e-10	7.71e-13	10.5	19.1686	1.51813	TNFSF8	tumor necrosis factor superfamily member 8
221950_at	1.62e-10	8.47e-13	10.4	19.0762	3.79693	EMX2	empty spiracles homeobox 2
223501_at	1.62e-10	8.5e-13	10.4	19.072	4.38235	TNFSF13B	tumor necrosis factor superfamily member 13b
212998_x_at	1.75e-10	9.2e-13	10.4	18.9939	4.06526	LOC101060835///HLA-DQB1	HLA class II histocompatibility antigen, DQ beta 1 chain-like///major histocompatibility complex, class II, DQ beta 1
1552367_a_at	1.82e-10	9.62e-13	10.4	18.9495	2.63601	SCIN	scinderin
225841_at	1.82e-10	9.67e-13	10.4	18.9446	0.791171	HENMT1	HEN1 methyltransferase homolog 1
201512_s_at	1.85e-10	9.83e-13	-10.4	18.928	-2.00119	TOMM70	translocase of outer mitochondrial membrane 70
232795_at	1.93e-10	1.03e-12	10.4	18.8802	1.86802
203932_at	1.96e-10	1.05e-12	10.4	18.8622	2.9942	HLA-DMB	major histocompatibility complex, class II, DM beta
228343_at	1.96e-10	1.06e-12	10.4	18.8567	1.12653	POU2F2	POU class 2 homeobox 2
229510_at	1.99e-10	1.07e-12	10.3	18.8416	0.834334	MS4A14	membrane spanning 4-domains A14
212819_at	2.01e-10	1.09e-12	-10.3	18.8249	-2.14952	ASB1	ankyrin repeat and SOCS box containing 1
228665_at	2.01e-10	1.09e-12	10.3	18.8222	1.68667	CYYR1	cysteine and tyrosine rich 1
205147_x_at	2.03e-10	1.11e-12	10.3	18.8114	1.10041	NCF4	neutrophil cytosolic factor 4
204328_at	2.11e-10	1.15e-12	10.3	18.7689	1.76885	TMC6	transmembrane channel like 6
204072_s_at	2.2e-10	1.21e-12	10.3	18.7252	2.74423	FRY	FRY microtubule binding protein
202651_at	2.21e-10	1.22e-12	-10.3	18.7159	-2.31858	LPGAT1	lysophosphatidylglycerol acyltransferase 1
207104_x_at	2.38e-10	1.32e-12	10.3	18.6358	1.44256	LILRB1	leukocyte immunoglobulin like receptor B1
213629_x_at	2.38e-10	1.32e-12	10.3	18.6354	4.65014	MT1F	metallothionein 1F
206726_at	2.43e-10	1.35e-12	10.3	18.6134	2.61119	HPGDS	hematopoietic prostaglandin D synthase
201625_s_at	2.44e-10	1.36e-12	-10.3	18.6063	-3.80814	INSIG1	insulin induced gene 1
201058_s_at	2.48e-10	1.39e-12	10.3	18.5853	4.23471	MYL9	myosin light chain 9
227184_at	2.52e-10	1.42e-12	10.2	18.5648	1.38184	PTAFR	platelet activating factor receptor
208071_s_at	2.56e-10	1.44e-12	10.2	18.5489	1.39533	LAIR1	leukocyte associated immunoglobulin like receptor 1
241938_at	2.66e-10	1.5e-12	10.2	18.5069	3.58285	QKI	QKI, KH domain containing RNA binding
207610_s_at	2.9e-10	1.65e-12	10.2	18.4144	1.71562	ADGRE2	adhesion G protein-coupled receptor E2
210198_s_at	2.9e-10	1.65e-12	10.2	18.4126	6.6035	PLP1	proteolipid protein 1
218723_s_at	3.02e-10	1.72e-12	10.2	18.3706	6.47338	RGCC	regulator of cell cycle
209070_s_at	3.02e-10	1.73e-12	10.2	18.3668	4.91721	RGS5	regulator of G-protein signaling 5
223592_s_at	3.26e-10	1.88e-12	10.1	18.2858	5.59728	RNF135	ring finger protein 135
225502_at	3.26e-10	1.88e-12	10.1	18.284	3.39874	DOCK8	dedicator of cytokinesis 8
212093_s_at	3.45e-10	2e-12	10.1	18.2242	2.57153	MTUS1	microtubule associated tumor suppressor 1
209072_at	3.62e-10	2.1e-12	10.1	18.1736	6.31222	MBP	myelin basic protein
226846_at	3.91e-10	2.27e-12	10.1	18.0954	1.74609	PHYHD1	phytanoyl-CoA dioxygenase domain containing 1
211148_s_at	4.02e-10	2.35e-12	10.1	18.0642	3.02472	ANGPT2	angiopoietin 2
211101_x_at	4.06e-10	2.38e-12	10.1	18.0489	1.04933	LILRA2	leukocyte immunoglobulin like receptor A2
208253_at	4.06e-10	2.38e-12	10.1	18.0488	1.35587	SIGLEC8	sialic acid binding Ig like lectin 8
204236_at	4.31e-10	2.54e-12	10	17.9854	1.97541	FLI1	Fli-1 proto-oncogene, ETS transcription factor
205269_at	4.31e-10	2.55e-12	10	17.9822	3.06707	LCP2	lymphocyte cytosolic protein 2
210982_s_at	4.37e-10	2.59e-12	10	17.9662	7.36922	HLA-DRA	major histocompatibility complex, class II, DR alpha
209791_at	4.46e-10	2.65e-12	10	17.9429	4.18134	PADI2	peptidyl arginine deiminase 2
208047_s_at	4.46e-10	2.66e-12	-10	17.9392	-3.00673	NAB1	NGFI-A binding protein 1
227626_at	4.56e-10	2.73e-12	10	17.9138	2.66446	PAQR8	progestin and adipoQ receptor family member 8
205685_at	4.58e-10	2.75e-12	10	17.9071	1.26243	CD86	CD86 molecule
201422_at	4.82e-10	2.9e-12	9.99	17.8526	4.31091	IFI30///PIK3R2	IFI30, lysosomal thiol reductase///phosphoinositide-3-kinase regulatory subunit 2
217078_s_at	4.86e-10	2.93e-12	9.99	17.8421	1.11598	CD300A	CD300a molecule
220061_at	4.92e-10	2.98e-12	9.98	17.8271	1.69881	ACSM5	acyl-CoA synthetase medium-chain family member 5
203332_s_at	4.96e-10	3.01e-12	9.98	17.8153	2.54555	INPP5D	inositol polyphosphate-5-phosphatase D
230093_at	5.11e-10	3.11e-12	9.97	17.7842	2.6076	RSPH1	radial spoke head 1 homolog
210660_at	5.11e-10	3.13e-12	9.96	17.7783	0.706348	LILRA1	leukocyte immunoglobulin like receptor A1
202902_s_at	5.11e-10	3.13e-12	9.96	17.7766	3.27712	CTSS	cathepsin S
225694_at	5.13e-10	3.15e-12	-9.96	17.7707	-1.77873	CDK12	cyclin dependent kinase 12
205883_at	5.25e-10	3.24e-12	9.95	17.7434	3.0069	ZBTB16	zinc finger and BTB domain containing 16
202376_at	5.25e-10	3.24e-12	9.95	17.7425	7.75643	SERPINA3	serpin family A member 3
219315_s_at	5.67e-10	3.52e-12	9.92	17.6617	2.8732	TMEM204	transmembrane protein 204
211286_x_at	5.78e-10	3.6e-12	9.91	17.64	1.02412	CSF2RA	colony stimulating factor 2 receptor alpha subunit
207075_at	5.93e-10	3.7e-12	9.9	17.6112	0.681814	NLRP3	NLR family pyrin domain containing 3
210906_x_at	5.93e-10	3.71e-12	9.9	17.6083	6.58568	AQP4	aquaporin 4
211336_x_at	6.02e-10	3.77e-12	9.9	17.5917	1.37253	LILRB1	leukocyte immunoglobulin like receptor B1
211100_x_at	6.21e-10	3.91e-12	9.88	17.5572	1.0986	LILRA2	leukocyte immunoglobulin like receptor A2
210176_at	6.24e-10	3.94e-12	9.88	17.5503	2.05448	TLR1	toll like receptor 1
1553440_at	6.39e-10	4.04e-12	9.87	17.524	1.4932	AQP4-AS1	AQP4 antisense RNA 1
217165_x_at	6.67e-10	4.24e-12	9.86	17.4766	4.0964	MT1F	metallothionein 1F
204429_s_at	6.67e-10	4.24e-12	9.86	17.4751	1.85785	SLC2A5	solute carrier family 2 member 5
230252_at	6.71e-10	4.29e-12	9.85	17.4654	2.42883	LPAR5	lysophosphatidic acid receptor 5
212951_at	6.76e-10	4.33e-12	9.85	17.4564	2.74016	ADGRF5	adhesion G protein-coupled receptor F5
221792_at	6.79e-10	4.36e-12	9.85	17.4492	3.3046	RAB6B	RAB6B, member RAS oncogene family
229954_at	6.81e-10	4.39e-12	9.84	17.4422	2.45206	CHDH	choline dehydrogenase
219960_s_at	6.84e-10	4.42e-12	-9.84	17.4356	-2.06245	UCHL5	ubiquitin C-terminal hydrolase L5
212757_s_at	6.98e-10	4.52e-12	9.83	17.4128	2.57613	CAMK2G	calcium/calmodulin dependent protein kinase II gamma
202916_s_at	7.01e-10	4.55e-12	-9.83	17.4062	-1.56887	FAM20B	family with sequence similarity 20 member B
220083_x_at	7.31e-10	4.76e-12	-9.82	17.3617	-1.96121	UCHL5	ubiquitin C-terminal hydrolase L5
235964_x_at	7.31e-10	4.77e-12	9.81	17.3587	3.06324	SAMHD1	SAM and HD domain containing deoxynucleoside triphosphate triphosphohydrolase 1
215633_x_at	7.55e-10	4.95e-12	9.8	17.3232	2.22731	LST1	leukocyte specific transcript 1
212975_at	7.8e-10	5.12e-12	9.79	17.2883	1.695	DENND3	DENN domain containing 3
217546_at	7.84e-10	5.17e-12	9.79	17.28	5.2093	MT1M	metallothionein 1M
211557_x_at	8.08e-10	5.35e-12	9.77	17.245	2.10324	SLCO2B1	solute carrier organic anion transporter family member 2B1
227645_at	8.08e-10	5.35e-12	9.77	17.245	1.12249	PIK3R5	phosphoinositide-3-kinase regulatory subunit 5
202540_s_at	8.12e-10	5.39e-12	-9.77	17.238	-2.8444	HMGCR	3-hydroxy-3-methylglutaryl-CoA reductase
213556_at	8.28e-10	5.51e-12	9.76	17.2151	2.59206	PINLYP	phospholipase A2 inhibitor and LY6/PLAUR domain containing
215193_x_at	8.45e-10	5.64e-12	9.76	17.1921	6.61072	LOC101060835///LOC100996809///HLA-DRB4///HLA-DRB3///HLA-DRB1///HLA-DQB1	HLA class II histocompatibility antigen, DQ beta 1 chain-like///HLA class II histocompatibility antigen, DRB1-10 beta chain-like///major histocompatibility complex, class II, DR beta 4///major histocompatibility complex, class II, DR beta 3///major histocompatibility complex, class II, DR beta 1///major histocompatibility complex, class II, DQ beta 1
1554334_a_at	8.62e-10	5.77e-12	9.75	17.1702	0.891443	DNAJA4	DnaJ heat shock protein family (Hsp40) member A4
209496_at	8.79e-10	5.91e-12	9.74	17.1469	4.63488	RARRES2	retinoic acid receptor responder 2
227791_at	8.79e-10	5.93e-12	9.74	17.1432	2.02379	SLC9A9	solute carrier family 9 member A9
211582_x_at	8.79e-10	5.93e-12	9.74	17.1427	1.97683	LST1	leukocyte specific transcript 1
203296_s_at	9.16e-10	6.2e-12	9.72	17.0993	6.83725	ATP1A2	ATPase Na+/K+ transporting subunit alpha 2
224357_s_at	9.45e-10	6.41e-12	9.71	17.0653	0.92387	MS4A4A	membrane spanning 4-domains A4A
228030_at	9.58e-10	6.52e-12	9.7	17.049	3.49247	RBM6	RNA binding motif protein 6
214133_at	9.62e-10	6.57e-12	-9.7	17.0416	-0.718069	MUC6	mucin 6, oligomeric mucus/gel-forming
206101_at	9.82e-10	6.72e-12	9.69	17.0191	3.65541	ECM2	extracellular matrix protein 2
235120_at	9.85e-10	6.76e-12	-9.69	17.0133	-1.01188	SEC22C	SEC22 homolog C, vesicle trafficking protein
210184_at	9.91e-10	6.82e-12	9.69	17.0046	1.01918	ITGAX	integrin subunit alpha X
214177_s_at	1.01e-09	6.99e-12	9.68	16.98	2.90848	PBXIP1	PBX homeobox interacting protein 1
221847_at	1.02e-09	7.06e-12	-9.68	16.9697	-1.37722	SMIM10L1	small integral membrane protein 10 like 1
237475_x_at	1.05e-09	7.25e-12	9.67	16.9426	2.39252	CCDC152	coiled-coil domain containing 152
213817_at	1.13e-09	7.85e-12	9.64	16.8639	0.963535	IRAK3	interleukin 1 receptor associated kinase 3
210166_at	1.15e-09	8.01e-12	9.63	16.8447	1.56859	TLR5	toll like receptor 5
210004_at	1.2e-09	8.36e-12	9.62	16.8018	3.93108	OLR1	oxidized low density lipoprotein receptor 1
208894_at	1.22e-09	8.55e-12	9.61	16.7796	7.23442	HLA-DRA	major histocompatibility complex, class II, DR alpha
227818_at	1.25e-09	8.78e-12	-9.6	16.7528	-1.46991	CEP85	centrosomal protein 85
203265_s_at	1.27e-09	8.93e-12	-9.59	16.7364	-1.54447	MAP2K4	mitogen-activated protein kinase kinase 4
203032_s_at	1.38e-09	9.74e-12	-9.56	16.6499	-2.77177	FH	fumarate hydratase
205370_x_at	1.4e-09	9.93e-12	9.56	16.6309	1.56629	DBT	dihydrolipoamide branched chain transacylase E2
209341_s_at	1.43e-09	1.02e-11	9.55	16.6063	1.59426	IKBKB	inhibitor of kappa light polypeptide gene enhancer in B-cells, kinase beta
218805_at	1.44e-09	1.02e-11	9.55	16.599	0.807495	GIMAP1-GIMAP5///GIMAP5	GIMAP1-GIMAP5 readthrough///GTPase, IMAP family member 5
1560422_at	1.49e-09	1.07e-11	9.53	16.5608	0.630174
234620_at	1.49e-09	1.07e-11	-9.53	16.5605	-0.794171
209218_at	1.5e-09	1.08e-11	-9.53	16.5508	-2.21937	SQLE	squalene epoxidase
204904_at	1.5e-09	1.08e-11	9.53	16.5459	1.03475	GJA4	gap junction protein alpha 4
212095_s_at	1.59e-09	1.15e-11	9.51	16.4889	2.57455	MTUS1	microtubule associated tumor suppressor 1
227762_at	1.61e-09	1.17e-11	9.5	16.471	2.7668
203535_at	1.63e-09	1.18e-11	9.5	16.4576	2.98598	S100A9	S100 calcium binding protein A9
236361_at	1.65e-09	1.2e-11	9.49	16.4413	5.1775	GALNT15	polypeptide N-acetylgalactosaminyltransferase 15
243884_at	1.67e-09	1.22e-11	9.49	16.4281	1.26082	TEX26	testis expressed 26
223636_at	1.74e-09	1.27e-11	9.47	16.3873	1.83545	ZMYND12	zinc finger MYND-type containing 12
211090_s_at	1.75e-09	1.28e-11	-9.47	16.3766	-2.01864	PRPF4B	pre-mRNA processing factor 4B
229072_at	1.8e-09	1.32e-11	9.46	16.3467	2.83714	RAB30	RAB30, member RAS oncogene family
203962_s_at	1.85e-09	1.36e-11	9.45	16.3163	4.14831	NEBL	nebulette
223623_at	1.86e-09	1.37e-11	9.45	16.3091	2.50058	C2orf40	chromosome 2 open reading frame 40
230422_at	1.86e-09	1.37e-11	9.45	16.3089	1.15531	FPR3	formyl peptide receptor 3
205114_s_at	1.86e-09	1.37e-11	9.44	16.3076	4.39683	CCL3L3///CCL3L1///CCL3	C-C motif chemokine ligand 3 like 3///C-C motif chemokine ligand 3 like 1///C-C motif chemokine ligand 3
218706_s_at	1.86e-09	1.38e-11	9.44	16.3038	4.98625	GRAMD3	GRAM domain containing 3
1553186_x_at	1.88e-09	1.4e-11	9.44	16.2905	3.29574	RASEF	RAS and EF-hand domain containing
241742_at	1.88e-09	1.4e-11	9.44	16.2895	0.685879	PRAM1	PML-RARA regulated adaptor molecule 1
204961_s_at	1.9e-09	1.42e-11	9.43	16.276	0.810463	NCF1C///NCF1B///NCF1	neutrophil cytosolic factor 1C pseudogene///neutrophil cytosolic factor 1B pseudogene///neutrophil cytosolic factor 1
204683_at	1.9e-09	1.42e-11	9.43	16.2738	1.50697	ICAM2	intercellular adhesion molecule 2
228538_at	1.94e-09	1.46e-11	9.42	16.2501	1.32179	ZNF662	zinc finger protein 662
209473_at	1.96e-09	1.48e-11	9.42	16.2331	3.08632	ENTPD1	ectonucleoside triphosphate diphosphohydrolase 1
228153_at	1.96e-09	1.48e-11	9.42	16.2315	2.14585	RNF144B	ring finger protein 144B
208761_s_at	2.03e-09	1.54e-11	-9.41	16.1944	-0.987214	SUMO1	small ubiquitin-like modifier 1
217364_x_at	2.04e-09	1.55e-11	-9.4	16.191	-1.83094
207571_x_at	2.1e-09	1.59e-11	9.39	16.1596	2.24682	THEMIS2	thymocyte selection associated family member 2
210075_at	2.1e-09	1.6e-11	9.39	16.1568	2.28621	MARCH2	membrane associated ring-CH-type finger 2
229849_at	2.13e-09	1.63e-11	9.39	16.1401	3.79695	WIPF3	WAS/WASL interacting protein family member 3
240064_at	2.13e-09	1.63e-11	9.39	16.1382	0.595476
211016_x_at	2.13e-09	1.64e-11	-9.38	16.1312	-2.09628	HSPA4	heat shock protein family A (Hsp70) member 4
214084_x_at	2.13e-09	1.64e-11	9.38	16.1293	1.41598	NCF1	neutrophil cytosolic factor 1
210093_s_at	2.13e-09	1.65e-11	-9.38	16.1286	-2.08568	MAGOHB///MAGOH	mago homolog B, exon junction complex core component///mago homolog, exon junction complex core component
219719_at	2.13e-09	1.65e-11	9.38	16.127	1.40937	HIGD1B	HIG1 hypoxia inducible domain family member 1B
210785_s_at	2.16e-09	1.67e-11	9.38	16.1125	2.17855	THEMIS2	thymocyte selection associated family member 2
226034_at	2.19e-09	1.71e-11	-9.37	16.0926	-4.89594	DUSP4	dual specificity phosphatase 4
222851_at	2.21e-09	1.72e-11	-9.37	16.085	-2.46296	ZNF654	zinc finger protein 654
214366_s_at	2.21e-09	1.73e-11	9.37	16.08	0.996128	ALOX5	arachidonate 5-lipoxygenase
209018_s_at	2.24e-09	1.75e-11	9.36	16.0657	2.15623	PINK1	PTEN induced putative kinase 1
202877_s_at	2.25e-09	1.76e-11	9.36	16.0599	2.36822	CD93	CD93 molecule
223585_x_at	2.32e-09	1.83e-11	-9.35	16.0241	-1.60332	KBTBD2	kelch repeat and BTB domain containing 2
210629_x_at	2.33e-09	1.84e-11	9.34	16.0179	1.98808	LST1	leukocyte specific transcript 1
223583_at	2.47e-09	1.95e-11	9.32	15.958	1.22604	TNFAIP8L2	TNF alpha induced protein 8 like 2
204829_s_at	2.47e-09	1.95e-11	9.32	15.958	2.0305	FOLR2	folate receptor beta
236028_at	2.47e-09	1.96e-11	9.32	15.9532	4.60564	IBSP	integrin binding sialoprotein
219155_at	2.61e-09	2.08e-11	9.3	15.897	3.37353	PITPNC1	phosphatidylinositol transfer protein, cytoplasmic 1
235529_x_at	2.67e-09	2.14e-11	9.29	15.8693	2.90796	SAMHD1	SAM and HD domain containing deoxynucleoside triphosphate triphosphohydrolase 1
210567_s_at	2.67e-09	2.14e-11	-9.29	15.8678	-2.95626	SKP2	S-phase kinase-associated protein 2, E3 ubiquitin protein ligase
212629_s_at	2.67e-09	2.14e-11	9.29	15.8674	1.53005	PKN2	protein kinase N2
223499_at	2.7e-09	2.17e-11	9.29	15.8548	3.88232	C1QTNF5///MFRP	C1q and tumor necrosis factor related protein 5///membrane frizzled-related protein
212561_at	2.79e-09	2.25e-11	9.27	15.8189	1.31295	DENND5A	DENN domain containing 5A
203423_at	2.84e-09	2.29e-11	9.27	15.801	5.78313	RBP1	retinol binding protein 1
209993_at	2.85e-09	2.3e-11	9.27	15.794	1.58573	ABCB1	ATP binding cassette subfamily B member 1
220005_at	2.95e-09	2.39e-11	9.25	15.7584	1.97183	P2RY13	purinergic receptor P2Y13
207127_s_at	3.29e-09	2.67e-11	-9.22	15.6477	-1.74156	HNRNPH3	heterogeneous nuclear ribonucleoprotein H3
223490_s_at	3.29e-09	2.68e-11	-9.21	15.6432	-2.50874	EXOSC3	exosome component 3
64064_at	3.3e-09	2.69e-11	9.21	15.6403	1.24385	GIMAP1-GIMAP5///GIMAP5	GIMAP1-GIMAP5 readthrough///GTPase, IMAP family member 5
1554464_a_at	3.32e-09	2.71e-11	-9.21	15.6323	-2.2143	CRTAP	cartilage associated protein
204057_at	3.35e-09	2.74e-11	9.21	15.6202	2.39935	IRF8	interferon regulatory factor 8
203005_at	3.4e-09	2.79e-11	9.2	15.6038	1.01032	LTBR	lymphotoxin beta receptor
216905_s_at	3.44e-09	2.83e-11	9.2	15.5897	1.19016	ST14	suppression of tumorigenicity 14
238668_at	3.45e-09	2.84e-11	9.19	15.5848	1.27441	NCKAP1L	NCK associated protein 1 like
219119_at	3.58e-09	2.96e-11	-9.18	15.5449	-1.41947	LSM8	LSM8 homolog, U6 small nuclear RNA associated
212669_at	3.58e-09	2.97e-11	9.18	15.5421	2.74878	CAMK2G	calcium/calmodulin dependent protein kinase II gamma
242579_at	3.66e-09	3.04e-11	9.17	15.5178	2.62858	BMPR1B	bone morphogenetic protein receptor type 1B
228071_at	3.67e-09	3.06e-11	9.17	15.5126	1.95957	GIMAP7	GTPase, IMAP family member 7
1553720_a_at	3.7e-09	3.08e-11	9.17	15.5046	3.26144	AMER2	APC membrane recruitment protein 2
204015_s_at	3.75e-09	3.14e-11	-9.16	15.4874	-4.33124	DUSP4	dual specificity phosphatase 4
222841_s_at	3.83e-09	3.21e-11	-9.15	15.4652	-1.73082	TIMM22	translocase of inner mitochondrial membrane 22 homolog (yeast)
236477_at	4.04e-09	3.4e-11	-9.13	15.4083	-1.38692	PRPF40A	pre-mRNA processing factor 40 homolog A
208981_at	4.07e-09	3.42e-11	9.13	15.4005	2.7288	PECAM1	platelet and endothelial cell adhesion molecule 1
202039_at	4.14e-09	3.49e-11	9.12	15.3814	2.36485	MYO18A///TIAF1	myosin XVIIIA///TGFB1-induced anti-apoptotic factor 1
218238_at	4.2e-09	3.54e-11	-9.12	15.3655	-1.63263	GTPBP4	GTP binding protein 4
229390_at	4.23e-09	3.59e-11	9.11	15.3536	3.83261	FAM26F	family with sequence similarity 26 member F
242611_at	4.23e-09	3.59e-11	9.11	15.3516	1.87826
210136_at	4.23e-09	3.6e-11	9.11	15.351	3.33049	MBP	myelin basic protein
220526_s_at	4.26e-09	3.63e-11	-9.11	15.3406	-1.06316	MRPL20	mitochondrial ribosomal protein L20
211991_s_at	4.26e-09	3.64e-11	9.11	15.3397	5.711	HLA-DPA1	major histocompatibility complex, class II, DP alpha 1
233638_s_at	4.3e-09	3.68e-11	-9.11	15.3274	-1.8948	POMGNT1	protein O-linked mannose N-acetylglucosaminyltransferase 1 (beta 1,2-)
223605_at	4.43e-09	3.81e-11	9.09	15.2945	3.89242	SLC25A18	solute carrier family 25 member 18
201521_s_at	4.43e-09	3.81e-11	-9.09	15.2943	-2.01273	NCBP2	nuclear cap binding protein subunit 2
243451_at	4.48e-09	3.86e-11	-9.09	15.28	-0.516269
216559_x_at	4.52e-09	3.9e-11	-9.09	15.2709	-2.1787
201386_s_at	4.55e-09	3.94e-11	-9.08	15.2607	-1.09941	DHX15	DEAH-box helicase 15
225061_at	4.65e-09	4.03e-11	9.07	15.2386	1.86927	DNAJA4	DnaJ heat shock protein family (Hsp40) member A4
224173_s_at	4.67e-09	4.06e-11	-9.07	15.2308	-2.51893	MRPL30	mitochondrial ribosomal protein L30
209949_at	4.92e-09	4.29e-11	9.05	15.1765	2.15224	NCF2	neutrophil cytosolic factor 2
205394_at	5.12e-09	4.46e-11	-9.04	15.1363	-3.69523	CHEK1	checkpoint kinase 1
203722_at	5.13e-09	4.49e-11	9.04	15.1307	2.78992	ALDH4A1	aldehyde dehydrogenase 4 family member A1
219890_at	5.2e-09	4.56e-11	9.03	15.1158	2.73996	CLEC5A	C-type lectin domain family 5 member A
227353_at	5.23e-09	4.59e-11	9.03	15.109	1.08428	TMC8	transmembrane channel like 8
202626_s_at	5.35e-09	4.7e-11	9.02	15.0841	4.06145	LYN	LYN proto-oncogene, Src family tyrosine kinase
209703_x_at	5.36e-09	4.73e-11	9.02	15.0793	2.62264	METTL7A	methyltransferase like 7A
211747_s_at	5.4e-09	4.77e-11	-9.02	15.0694	-1.26084	LSM5	LSM5 homolog, U6 small nuclear RNA and mRNA degradation associated
209906_at	5.52e-09	4.88e-11	9.01	15.0468	3.87677	C3AR1	complement component 3a receptor 1
204424_s_at	5.66e-09	5.02e-11	9	15.0191	5.01721	LMO3	LIM domain only 3
215012_at	5.66e-09	5.04e-11	9	15.016	1.69877	ZNF451	zinc finger protein 451
213993_at	5.66e-09	5.04e-11	9	15.0153	3.72857	SPON1	spondin 1
203147_s_at	6.13e-09	5.48e-11	8.97	14.9332	2.27885	TRIM14	tripartite motif containing 14
208104_s_at	6.19e-09	5.54e-11	8.97	14.9214	2.61813	TSC22D4	TSC22 domain family member 4
211547_s_at	6.28e-09	5.63e-11	-8.96	14.9056	-1.84498	PAFAH1B1	platelet activating factor acetylhydrolase 1b regulatory subunit 1
229414_at	6.3e-09	5.65e-11	8.96	14.9012	1.82668	PITPNC1	phosphatidylinositol transfer protein, cytoplasmic 1
212886_at	6.5e-09	5.85e-11	8.95	14.8677	1.08898	CCDC69	coiled-coil domain containing 69
1554451_s_at	6.85e-09	6.18e-11	-8.93	14.8129	-1.577	DNAJC14	DnaJ heat shock protein family (Hsp40) member C14
208594_x_at	7.04e-09	6.36e-11	8.92	14.7844	0.874854	LILRA6	leukocyte immunoglobulin like receptor A6
222989_s_at	7.06e-09	6.39e-11	-8.92	14.7791	-1.67778	UBQLN1	ubiquilin 1
207085_x_at	7.1e-09	6.44e-11	8.92	14.7719	1.43317	CSF2RA	colony stimulating factor 2 receptor alpha subunit
203556_at	7.14e-09	6.49e-11	8.91	14.7639	2.78922	ZHX2	zinc fingers and homeoboxes 2
202819_s_at	7.36e-09	6.7e-11	-8.9	14.7321	-1.46265	TCEB3	transcription elongation factor B subunit 3
205801_s_at	7.53e-09	6.87e-11	8.89	14.707	1.70688	RASGRP3	RAS guanyl releasing protein 3
201531_at	7.53e-09	6.88e-11	8.89	14.7057	4.37437	ZFP36	ZFP36 ring finger protein
203236_s_at	7.72e-09	7.07e-11	8.88	14.6786	2.28416	LGALS9	galectin 9
213841_at	7.73e-09	7.1e-11	8.88	14.6753	5.20936	TNR	tenascin R
205153_s_at	7.75e-09	7.13e-11	8.88	14.6708	0.549561	CD40	CD40 molecule
223662_x_at	8.03e-09	7.41e-11	8.87	14.6328	1.73248	DDX59	DEAD-box helicase 59
223536_at	8.08e-09	7.47e-11	8.87	14.6246	3.76469	PSD2	pleckstrin and Sec7 domain containing 2
228195_at	8.33e-09	7.73e-11	8.85	14.5901	3.00372	C2orf88	chromosome 2 open reading frame 88
208204_s_at	8.33e-09	7.73e-11	-8.85	14.5899	-0.474465	CAV3	caveolin 3
205039_s_at	8.33e-09	7.74e-11	8.85	14.5896	0.614984	IKZF1	IKAROS family zinc finger 1
223086_x_at	8.35e-09	7.77e-11	-8.85	14.5853	-0.619209	MRPL51	mitochondrial ribosomal protein L51
221698_s_at	8.54e-09	7.96e-11	8.84	14.5607	2.78956	CLEC7A	C-type lectin domain family 7 member A
1568604_a_at	8.74e-09	8.17e-11	8.83	14.5349	3.80036	CADPS	calcium dependent secretion activator
218901_at	8.8e-09	8.25e-11	8.83	14.5261	4.01013	PLSCR4	phospholipid scramblase 4
202089_s_at	8.85e-09	8.31e-11	-8.83	14.5188	-1.29061	SLC39A6	solute carrier family 39 member 6
222952_s_at	9.06e-09	8.53e-11	8.82	14.4928	0.922174	TLR7	toll like receptor 7
209994_s_at	9.06e-09	8.54e-11	8.82	14.4914	1.80707	ABCB4///ABCB1	ATP binding cassette subfamily B member 4///ATP binding cassette subfamily B member 1
217972_at	9.08e-09	8.57e-11	-8.82	14.4877	-1.24712	CHCHD3	coiled-coil-helix-coiled-coil-helix domain containing 3
201872_s_at	9.31e-09	8.8e-11	-8.81	14.4609	-1.28526	ABCE1	ATP binding cassette subfamily E member 1
218759_at	9.35e-09	8.86e-11	-8.81	14.4543	-1.26778	DVL2	dishevelled segment polarity protein 2
221691_x_at	9.35e-09	8.88e-11	-8.81	14.4527	-0.94428	NPM1	nucleophosmin
204153_s_at	9.58e-09	9.11e-11	8.8	14.4265	1.94409	MFNG	MFNG O-fucosylpeptide 3-beta-N-acetylglucosaminyltransferase
226111_s_at	9.64e-09	9.18e-11	8.8	14.4188	2.53184	ZNF385A	zinc finger protein 385A
202348_s_at	9.67e-09	9.23e-11	-8.79	14.4138	-1.98444	TOR1A	torsin family 1 member A
1561615_s_at	9.78e-09	9.35e-11	8.79	14.401	3.66097	SLC8A1	solute carrier family 8 member A1
206219_s_at	9.83e-09	9.42e-11	8.79	14.394	0.784369	VAV1	vav guanine nucleotide exchange factor 1
202476_s_at	9.88e-09	9.49e-11	-8.78	14.3864	-1.02961	TUBGCP2	tubulin gamma complex associated protein 2
214204_at	1.05e-08	1.01e-10	8.76	14.3216	1.42598	PACRG	PARK2 coregulated
1556162_at	1.06e-08	1.02e-10	-8.76	14.3159	-0.457279	IGSF3	immunoglobulin superfamily member 3
221419_s_at	1.06e-08	1.03e-10	8.76	14.3087	1.71039
1558010_s_at	1.1e-08	1.06e-10	8.75	14.2766	3.60803	SLC1A2	solute carrier family 1 member 2
209047_at	1.12e-08	1.09e-10	8.74	14.249	7.36068	AQP1	aquaporin 1 (Colton blood group)
1563638_at	1.13e-08	1.09e-10	8.74	14.2459	1.13018	TVP23A	trans-golgi network vesicle protein 23 homolog A
212514_x_at	1.13e-08	1.1e-10	-8.74	14.2432	-1.69638	DDX3X	DEAD-box helicase 3, X-linked
237291_at	1.13e-08	1.1e-10	8.73	14.2354	0.545007	PRORSD1P	prolyl-tRNA synthetase associated domain containing 1, pseudogene
205547_s_at	1.15e-08	1.13e-10	8.73	14.2161	6.07391	TAGLN	transgelin
1555082_a_at	1.18e-08	1.15e-10	8.72	14.1952	1.57779	NEK11	NIMA related kinase 11
228340_at	1.19e-08	1.17e-10	8.71	14.1813	1.6295	TLE3	transducin like enhancer of split 3
234723_x_at	1.2e-08	1.18e-10	8.71	14.1696	2.67574
236192_at	1.22e-08	1.2e-10	-8.7	14.151	-1.62063	HOOK3	hook microtubule tethering protein 3
204767_s_at	1.23e-08	1.21e-10	-8.7	14.1448	-2.27387	FEN1	flap structure-specific endonuclease 1
228624_at	1.25e-08	1.24e-10	8.69	14.1217	1.83442	TMEM144	transmembrane protein 144
207312_at	1.26e-08	1.24e-10	8.69	14.1169	1.93712	PHKG1	phosphorylase kinase catalytic subunit gamma 1
205418_at	1.27e-08	1.26e-10	8.69	14.1059	1.2265	FES	FES proto-oncogene, tyrosine kinase
213638_at	1.28e-08	1.27e-10	8.69	14.0961	1.32637	PHACTR1	phosphatase and actin regulator 1
215933_s_at	1.31e-08	1.3e-10	8.68	14.0726	1.56157	HHEX	hematopoietically expressed homeobox
226878_at	1.34e-08	1.33e-10	8.67	14.0471	2.26865	HLA-DOA	major histocompatibility complex, class II, DO alpha
211450_s_at	1.35e-08	1.35e-10	-8.67	14.039	-2.16447	MSH6	mutS homolog 6
224722_at	1.42e-08	1.42e-10	-8.65	13.9847	-2.61494	MIB1	mindbomb E3 ubiquitin protein ligase 1
219226_at	1.45e-08	1.46e-10	-8.64	13.9595	-1.66199	CDK12	cyclin dependent kinase 12
228121_at	1.46e-08	1.46e-10	8.64	13.9563	3.78145	TGFB2	transforming growth factor beta 2
235802_at	1.48e-08	1.48e-10	8.63	13.9411	1.53947	PLD4	phospholipase D family member 4
211794_at	1.52e-08	1.53e-10	8.62	13.9103	2.02783	FYB	FYN binding protein
213273_at	1.55e-08	1.57e-10	8.62	13.888	2.76541	TENM4	teneurin transmembrane protein 4
221750_at	1.55e-08	1.57e-10	-8.61	13.8846	-3.39265	HMGCS1	3-hydroxy-3-methylglutaryl-CoA synthase 1
219479_at	1.58e-08	1.6e-10	-8.61	13.8652	-2.48038	KDELC1	KDEL motif containing 1
212657_s_at	1.6e-08	1.63e-10	8.6	13.8509	0.928381	IL1RN	interleukin 1 receptor antagonist
209330_s_at	1.65e-08	1.67e-10	-8.59	13.8221	-1.50745	HNRNPD	heterogeneous nuclear ribonucleoprotein D
226906_s_at	1.65e-08	1.68e-10	8.59	13.8191	0.752864	ARHGAP9	Rho GTPase activating protein 9
38964_r_at	1.65e-08	1.69e-10	8.59	13.8153	0.986677	WAS	Wiskott-Aldrich syndrome
226498_at	1.66e-08	1.7e-10	8.59	13.8051	3.24707	FLT1	fms related tyrosine kinase 1
225222_at	1.66e-08	1.7e-10	-8.59	13.8044	-1.39982	MFSD14A	major facilitator superfamily domain containing 14A
204108_at	1.68e-08	1.73e-10	-8.58	13.79	-1.78872	NFYA	nuclear transcription factor Y subunit alpha
237904_at	1.69e-08	1.73e-10	8.58	13.7864	0.936488
226607_at	1.7e-08	1.75e-10	8.58	13.7766	2.47628	C20orf194	chromosome 20 open reading frame 194
213622_at	1.72e-08	1.77e-10	8.57	13.7639	1.63059	COL9A2	collagen type IX alpha 2 chain
211581_x_at	1.72e-08	1.78e-10	8.57	13.7633	1.92413	LST1	leukocyte specific transcript 1
220769_s_at	1.79e-08	1.86e-10	8.56	13.7191	1.01299	WDR78	WD repeat domain 78
209183_s_at	1.86e-08	1.93e-10	8.55	13.6806	4.34423	C10orf10	chromosome 10 open reading frame 10
204014_at	1.92e-08	1.99e-10	-8.54	13.6475	-4.73775	DUSP4	dual specificity phosphatase 4
225407_at	1.93e-08	2.01e-10	8.53	13.6392	2.82439	MBP	myelin basic protein
227510_x_at	1.94e-08	2.03e-10	8.53	13.6326	3.98632	MALAT1	metastasis associated lung adenocarcinoma transcript 1 (non-protein coding)
223591_at	1.94e-08	2.03e-10	8.53	13.6321	4.35178	RNF135	ring finger protein 135
224725_at	1.99e-08	2.08e-10	-8.52	13.6046	-2.22596	MIB1	mindbomb E3 ubiquitin protein ligase 1
226992_at	2e-08	2.1e-10	8.52	13.5978	1.71103	NOSTRIN	nitric oxide synthase trafficking
212446_s_at	2e-08	2.1e-10	-8.52	13.5942	-2.23119	CERS6	ceramide synthase 6
242814_at	2.01e-08	2.11e-10	8.52	13.5903	1.13314	SERPINB9	serpin family B member 9
221840_at	2.04e-08	2.15e-10	8.51	13.5715	2.79022	PTPRE	protein tyrosine phosphatase, receptor type E
232617_at	2.05e-08	2.16e-10	8.51	13.5678	2.51236	CTSS	cathepsin S
200873_s_at	2.08e-08	2.19e-10	-8.5	13.5528	-0.809387	CCT8	chaperonin containing TCP1 subunit 8
204519_s_at	2.09e-08	2.22e-10	8.5	13.5414	3.38915	PLLP	plasmolipin
238049_at	2.09e-08	2.22e-10	8.5	13.5411	1.85061	GRAMD3	GRAM domain containing 3
209500_x_at	2.09e-08	2.22e-10	8.5	13.54	1.67479	TNFSF12-TNFSF13///TNFSF13	TNFSF12-TNFSF13 readthrough///tumor necrosis factor superfamily member 13
218353_at	2.11e-08	2.25e-10	8.5	13.5276	4.02706	RGS5	regulator of G-protein signaling 5
205686_s_at	2.15e-08	2.29e-10	8.49	13.5108	1.01688	CD86	CD86 molecule
205393_s_at	2.17e-08	2.32e-10	-8.49	13.499	-3.10613	CHEK1	checkpoint kinase 1
212096_s_at	2.18e-08	2.34e-10	8.48	13.4907	3.95887	MTUS1	microtubule associated tumor suppressor 1
201351_s_at	2.19e-08	2.35e-10	-8.48	13.4844	-1.34967	YME1L1	YME1 like 1 ATPase
205282_at	2.3e-08	2.47e-10	-8.46	13.4359	-2.28698	LRP8	LDL receptor related protein 8
207876_s_at	2.34e-08	2.51e-10	8.46	13.4181	2.70056	FLNC	filamin C
203957_at	2.34e-08	2.52e-10	-8.46	13.4169	-1.84408	E2F6	E2F transcription factor 6
229429_x_at	2.35e-08	2.54e-10	8.46	13.4086	3.03384	LINC00623	long intergenic non-protein coding RNA 623
230250_at	2.35e-08	2.54e-10	8.46	13.4086	1.9649	PTPRB	protein tyrosine phosphatase, receptor type B
1555460_a_at	2.37e-08	2.56e-10	-8.45	13.3986	-1.87591	SLC39A6	solute carrier family 39 member 6
223405_at	2.4e-08	2.61e-10	8.45	13.3815	1.73737	NPL	N-acetylneuraminate pyruvate lyase
214222_at	2.41e-08	2.61e-10	8.45	13.3789	1.08485	DNAH7	dynein axonemal heavy chain 7
217456_x_at	2.46e-08	2.68e-10	8.44	13.3551	2.44142	HLA-E	major histocompatibility complex, class I, E
208983_s_at	2.48e-08	2.7e-10	8.43	13.3448	2.3158	PECAM1	platelet and endothelial cell adhesion molecule 1
201137_s_at	2.52e-08	2.75e-10	8.43	13.3287	4.99222	HLA-DPB1	major histocompatibility complex, class II, DP beta 1
226659_at	2.52e-08	2.76e-10	8.43	13.3237	0.673056	DEF6	DEF6, guanine nucleotide exchange factor
214428_x_at	2.52e-08	2.76e-10	8.43	13.3231	4.45278	C4B_2///C4B///C4A	complement component 4B (Chido blood group), copy 2///complement component 4B (Chido blood group)///complement component 4A (Rodgers blood group)
200044_at	2.54e-08	2.79e-10	-8.42	13.3155	-1.15793	GATC///SRSF9	glutamyl-tRNA amidotransferase subunit C///serine and arginine rich splicing factor 9
227346_at	2.54e-08	2.79e-10	8.42	13.3131	1.16564	IKZF1	IKAROS family zinc finger 1
210044_s_at	2.59e-08	2.85e-10	8.42	13.2931	0.848433	LYL1	LYL1, basic helix-loop-helix family member
226673_at	2.6e-08	2.87e-10	8.41	13.286	2.29198	SH2D3C	SH2 domain containing 3C
204858_s_at	2.62e-08	2.89e-10	8.41	13.2787	1.4209	TYMP	thymidine phosphorylase
211990_at	2.64e-08	2.92e-10	8.41	13.2679	6.7445	HLA-DPA1	major histocompatibility complex, class II, DP alpha 1
220146_at	2.66e-08	2.95e-10	8.41	13.2587	2.12408	TLR7	toll like receptor 7
222513_s_at	2.72e-08	3.03e-10	8.4	13.2331	3.61418	SORBS1	sorbin and SH3 domain containing 1
226474_at	2.72e-08	3.03e-10	8.4	13.2318	1.54654	NLRC5	NLR family CARD domain containing 5
222033_s_at	2.73e-08	3.04e-10	8.39	13.2285	1.79211	FLT1	fms related tyrosine kinase 1
224102_at	2.87e-08	3.21e-10	8.38	13.1758	3.34414	P2RY12	purinergic receptor P2Y12
218129_s_at	2.88e-08	3.22e-10	-8.38	13.1716	-2.12565	NFYB	nuclear transcription factor Y subunit beta
213060_s_at	2.91e-08	3.27e-10	8.37	13.1559	4.88294	CHI3L2	chitinase 3 like 2
242736_at	2.91e-08	3.27e-10	8.37	13.1556	0.69062
211891_s_at	2.91e-08	3.27e-10	8.37	13.1553	1.28531	LOC101930241///ARHGEF4	rho guanine nucleotide exchange factor 4-like///Rho guanine nucleotide exchange factor 4
217445_s_at	2.95e-08	3.31e-10	-8.37	13.1428	-2.22105	GART	phosphoribosylglycinamide formyltransferase, phosphoribosylglycinamide synthetase, phosphoribosylaminoimidazole synthetase
204768_s_at	2.95e-08	3.32e-10	-8.37	13.1406	-2.33749	FEN1	flap structure-specific endonuclease 1
244352_at	3.03e-08	3.42e-10	8.36	13.1125	1.12325	CD84	CD84 molecule
228335_at	3.08e-08	3.5e-10	8.35	13.0889	4.20932	CLDN11	claudin 11
205109_s_at	3.08e-08	3.5e-10	8.35	13.0884	3.38587	LOC101930241///ARHGEF4	rho guanine nucleotide exchange factor 4-like///Rho guanine nucleotide exchange factor 4
1559052_s_at	3.08e-08	3.5e-10	-8.35	13.0879	-1.95731	PAK2	p21 (RAC1) activated kinase 2
227245_at	3.08e-08	3.5e-10	-8.35	13.0878	-1.26592	NAA25	N(alpha)-acetyltransferase 25, NatB auxiliary subunit
242511_at	3.14e-08	3.57e-10	-8.34	13.0687	-0.392885
228372_at	3.14e-08	3.58e-10	8.34	13.0659	0.614052	C10orf128	chromosome 10 open reading frame 128
225690_at	3.15e-08	3.6e-10	-8.34	13.0604	-1.26518	CDK12	cyclin dependent kinase 12
225994_at	3.15e-08	3.6e-10	-8.34	13.0599	-2.8128	CPSF2	cleavage and polyadenylation specific factor 2
200850_s_at	3.15e-08	3.6e-10	8.34	13.0599	1.64031	AHCYL1	adenosylhomocysteinase like 1
208451_s_at	3.15e-08	3.61e-10	8.34	13.0577	4.83595	C4B_2///C4B///C4A	complement component 4B (Chido blood group), copy 2///complement component 4B (Chido blood group)///complement component 4A (Rodgers blood group)
1554676_at	3.15e-08	3.62e-10	8.34	13.0559	0.986908	SRGN	serglycin
1568934_at	3.25e-08	3.74e-10	8.33	13.0216	0.994753	CX3CR1	C-X3-C motif chemokine receptor 1
225060_at	3.26e-08	3.75e-10	-8.33	13.0189	-2.46953	LRP11	LDL receptor related protein 11
227904_at	3.31e-08	3.82e-10	-8.32	13.0018	-1.72823	AZI2	5-azacytidine induced 2
225370_at	3.33e-08	3.85e-10	-8.32	12.9924	-1.40832	PYGO2	pygopus family PHD finger 2
201850_at	3.41e-08	3.95e-10	8.31	12.9691	4.34133	CAPG	capping actin protein, gelsolin like
205208_at	3.43e-08	3.98e-10	8.31	12.9601	3.77173	ALDH1L1	aldehyde dehydrogenase 1 family member L1
236587_at	3.46e-08	4.01e-10	8.3	12.9523	1.02257	LRRC6	leucine rich repeat containing 6
217880_at	3.5e-08	4.07e-10	-8.3	12.9386	-1.74442	CDC27	cell division cycle 27
204853_at	3.64e-08	4.24e-10	-8.28	12.8982	-1.16782	ORC2	origin recognition complex subunit 2
208841_s_at	3.65e-08	4.26e-10	-8.28	12.8942	-1.31451	G3BP2	G3BP stress granule assembly factor 2
226504_at	3.69e-08	4.31e-10	8.28	12.8815	0.609147	FAM109B	family with sequence similarity 109 member B
205255_x_at	3.74e-08	4.39e-10	8.27	12.8642	1.47374	TCF7	transcription factor 7 (T-cell specific, HMG-box)
210340_s_at	3.74e-08	4.39e-10	8.27	12.8637	1.10428	CSF2RA	colony stimulating factor 2 receptor alpha subunit
211456_x_at	3.76e-08	4.41e-10	8.27	12.8588	2.42765	MT1HL1	metallothionein 1H-like 1
207691_x_at	3.86e-08	4.54e-10	8.26	12.8291	2.37055	ENTPD1	ectonucleoside triphosphate diphosphohydrolase 1
210715_s_at	4.09e-08	4.82e-10	8.24	12.7698	1.26664	SPINT2	serine peptidase inhibitor, Kunitz type 2
221965_at	4.23e-08	4.99e-10	-8.23	12.7356	-2.19533
218077_s_at	4.25e-08	5.02e-10	-8.23	12.7297	-1.12973	ZDHHC3	zinc finger DHHC-type containing 3
210216_x_at	4.25e-08	5.03e-10	-8.23	12.7269	-1.45515	RAD1	RAD1 checkpoint DNA exonuclease
225578_at	4.3e-08	5.1e-10	-8.22	12.7141	-1.94166	MZT1	mitotic spindle organizing protein 1
1560981_a_at	4.31e-08	5.12e-10	-8.22	12.7111	-1.11283	PPARA	peroxisome proliferator activated receptor alpha
203867_s_at	4.31e-08	5.13e-10	-8.22	12.708	-1.22611	NLE1	notchless homolog 1
222443_s_at	4.31e-08	5.14e-10	-8.22	12.707	-1.2502	RBM8A	RNA binding motif protein 8A
231348_s_at	4.45e-08	5.31e-10	8.21	12.6739	0.943241	LMO3	LIM domain only 3
238056_at	4.46e-08	5.33e-10	-8.21	12.6707	-0.976267	SDHC	succinate dehydrogenase complex subunit C
227920_at	4.5e-08	5.38e-10	-8.21	12.6606	-1.69566	BEND3	BEN domain containing 3
238032_at	4.57e-08	5.48e-10	8.2	12.6431	0.480553
203775_at	4.65e-08	5.58e-10	-8.19	12.6252	-2.39765	SLC25A13	solute carrier family 25 member 13
201626_at	4.68e-08	5.62e-10	-8.19	12.6175	-3.96627	INSIG1	insulin induced gene 1
1553906_s_at	4.68e-08	5.63e-10	8.19	12.6152	1.69095	FGD2	FYVE, RhoGEF and PH domain containing 2
229846_s_at	4.76e-08	5.74e-10	-8.18	12.596	-1.56396	MAPKAP1	mitogen-activated protein kinase associated protein 1
220071_x_at	4.88e-08	5.89e-10	8.18	12.5708	1.39461	HAUS2	HAUS augmin like complex subunit 2
215075_s_at	4.89e-08	5.92e-10	8.17	12.5663	2.35266	GRB2	growth factor receptor bound protein 2
210205_at	5.01e-08	6.06e-10	8.17	12.5424	1.45824	B3GALT4	beta-1,3-galactosyltransferase 4
228501_at	5.03e-08	6.1e-10	8.16	12.5353	4.732	GALNT15	polypeptide N-acetylgalactosaminyltransferase 15
1558775_s_at	5.26e-08	6.38e-10	-8.15	12.4907	-1.50717	NSMAF	neutral sphingomyelinase activation associated factor
217822_at	5.3e-08	6.45e-10	-8.15	12.4812	-1.10384	WBP11	WW domain binding protein 11
237261_at	5.34e-08	6.5e-10	8.14	12.4728	2.0884	ANGPT2	angiopoietin 2
229041_s_at	5.52e-08	6.73e-10	8.13	12.4377	0.73001	ITGB2-AS1	ITGB2 antisense RNA 1
211386_at	5.55e-08	6.78e-10	8.13	12.4303	1.59412	MGC12488	uncharacterized protein MGC12488
214578_s_at	5.57e-08	6.82e-10	-8.13	12.425	-1.55991	ROCK1	Rho associated coiled-coil containing protein kinase 1
239027_at	5.67e-08	6.95e-10	8.12	12.4069	0.915167	DOCK8	dedicator of cytokinesis 8
202884_s_at	5.9e-08	7.24e-10	-8.11	12.3652	-1.33619	PPP2R1B	protein phosphatase 2 scaffold subunit Abeta
219043_s_at	5.97e-08	7.34e-10	-8.1	12.3516	-0.95842	PDCL3P4///PDCL3	phosducin-like 3 pseudogene 4///phosducin like 3
1552807_a_at	6.14e-08	7.56e-10	8.09	12.3232	2.82573	SIGLEC10	sialic acid binding Ig like lectin 10
212997_s_at	6.16e-08	7.59e-10	-8.09	12.3187	-1.6057	TLK2	tousled like kinase 2
1553185_at	6.36e-08	7.86e-10	8.08	12.284	3.30829	RASEF	RAS and EF-hand domain containing
235253_at	6.36e-08	7.87e-10	-8.08	12.2832	-1.68448	RAD1	RAD1 checkpoint DNA exonuclease
1555015_a_at	6.36e-08	7.87e-10	-8.08	12.2823	-1.14172	ZNF398	zinc finger protein 398
224844_at	6.36e-08	7.88e-10	-8.08	12.2812	-1.38422	SLAIN2	SLAIN motif family member 2
1554619_at	6.4e-08	7.95e-10	-8.08	12.2729	-0.721048	MBLAC2	metallo-beta-lactamase domain containing 2
226975_at	6.69e-08	8.33e-10	8.06	12.2265	1.88169	RNPC3	RNA binding region (RNP1, RRM) containing 3
222684_s_at	6.69e-08	8.33e-10	-8.06	12.2257	-1.31531	NOL10	nucleolar protein 10
204815_s_at	6.81e-08	8.5e-10	-8.06	12.2065	-0.578295	DHX34	DEAH-box helicase 34
218576_s_at	6.88e-08	8.6e-10	-8.05	12.1951	-1.13082	DUSP12	dual specificity phosphatase 12
227074_at	7.03e-08	8.79e-10	8.04	12.1726	2.97478	CCDC18-AS1	CCDC18 antisense RNA 1
233702_x_at	7.11e-08	8.9e-10	8.04	12.16	1.66551
204244_s_at	7.12e-08	8.93e-10	-8.04	12.1567	-2.64874	DBF4	DBF4 zinc finger
211287_x_at	7.18e-08	9.02e-10	8.04	12.1468	0.672792	CSF2RA	colony stimulating factor 2 receptor alpha subunit
219505_at	7.27e-08	9.15e-10	8.03	12.1325	3.46134	CECR1	cat eye syndrome chromosome region, candidate 1
233786_at	7.29e-08	9.19e-10	8.03	12.1283	1.89952
201627_s_at	7.38e-08	9.31e-10	-8.03	12.1154	-3.43888	INSIG1	insulin induced gene 1
213911_s_at	7.5e-08	9.49e-10	-8.02	12.0963	-0.931541	H2AFZ	H2A histone family member Z
205081_at	7.5e-08	9.49e-10	8.02	12.0962	1.52881	CRIP1	cysteine rich protein 1
1552691_at	7.67e-08	9.73e-10	8.01	12.0721	1.53922	ARL11	ADP ribosylation factor like GTPase 11
207043_s_at	7.81e-08	9.91e-10	8.01	12.0532	1.76669	SLC6A9	solute carrier family 6 member 9
35846_at	7.82e-08	9.95e-10	8	12.05	1.74793	THRA	thyroid hormone receptor, alpha
229813_x_at	7.91e-08	1.01e-09	-8	12.0384	-1.80527	DAZAP1	DAZ associated protein 1
238562_at	8.07e-08	1.03e-09	-7.99	12.0152	-1.84368	UTP23	UTP23, small subunit processome component
204990_s_at	8.07e-08	1.03e-09	7.99	12.0148	3.34826	ITGB4	integrin subunit beta 4
218480_at	8.15e-08	1.04e-09	-7.99	12.0032	-1.90268	AGBL5	ATP/GTP binding protein like 5
205485_at	8.16e-08	1.04e-09	7.99	12.0009	0.680592	RYR1	ryanodine receptor 1
209966_x_at	8.2e-08	1.05e-09	7.99	11.9946	1.10657	ESRRG	estrogen related receptor gamma
200624_s_at	8.27e-08	1.06e-09	-7.98	11.9845	-0.824488	SNHG4///MATR3	small nucleolar RNA host gene 4///matrin 3
222569_at	8.3e-08	1.07e-09	-7.98	11.9794	-1.58349	UGGT1	UDP-glucose glycoprotein glucosyltransferase 1
222272_x_at	8.32e-08	1.07e-09	7.98	11.9767	2.23415	SCIN	scinderin
206206_at	8.36e-08	1.08e-09	7.98	11.97	0.683986	CD180	CD180 molecule
231955_s_at	8.39e-08	1.08e-09	-7.98	11.9645	-2.39887	HIBADH	3-hydroxyisobutyrate dehydrogenase
213467_at	8.56e-08	1.11e-09	7.97	11.9442	2.8692	RND2	Rho family GTPase 2
1554249_a_at	8.63e-08	1.12e-09	-7.97	11.9335	-1.49466	ZNF638-IT1///ZNF638	ZNF638 intronic transcript 1///zinc finger protein 638
215380_s_at	8.63e-08	1.12e-09	-7.97	11.9331	-1.08245	GGCT	gamma-glutamylcyclotransferase
209724_s_at	8.72e-08	1.13e-09	-7.96	11.9208	-1.01987	ZBTB14	zinc finger and BTB domain containing 14
200729_s_at	8.91e-08	1.16e-09	-7.95	11.8983	-0.96862	ACTR2	ARP2 actin related protein 2 homolog
225681_at	9e-08	1.17e-09	7.95	11.8868	4.35672	CTHRC1	collagen triple helix repeat containing 1
224836_at	9.42e-08	1.23e-09	7.94	11.8402	2.65271	TP53INP2	tumor protein p53 inducible nuclear protein 2
201075_s_at	9.57e-08	1.25e-09	-7.93	11.8226	-1.92473	SMARCC1	SWI/SNF related, matrix associated, actin dependent regulator of chromatin subfamily c member 1
235465_at	9.61e-08	1.26e-09	7.93	11.8176	4.32959	AMER2	APC membrane recruitment protein 2
1555725_a_at	9.67e-08	1.27e-09	7.93	11.8101	3.13546	RGS5	regulator of G-protein signaling 5
201648_at	9.69e-08	1.27e-09	7.92	11.8039	1.34984	JAK1	Janus kinase 1
218285_s_at	9.69e-08	1.27e-09	7.92	11.8038	1.77099	BDH2	3-hydroxybutyrate dehydrogenase, type 2
209036_s_at	9.69e-08	1.27e-09	-7.92	11.8035	-0.772359	MDH2	malate dehydrogenase 2
200836_s_at	1e-07	1.32e-09	7.91	11.7682	2.58644	MAP4	microtubule associated protein 4
226704_at	1e-07	1.32e-09	-7.91	11.7675	-1.17493	UBE2J2	ubiquitin conjugating enzyme E2 J2
204294_at	1.01e-07	1.33e-09	7.91	11.7586	1.39666	AMT	aminomethyltransferase
241872_at	1.02e-07	1.34e-09	7.91	11.7515	0.733215
242907_at	1.02e-07	1.36e-09	7.9	11.7425	3.39442	GBP2	guanylate binding protein 2
202378_s_at	1.04e-07	1.38e-09	7.9	11.7227	1.59381	LEPROT	leptin receptor overlapping transcript
208957_at	1.04e-07	1.39e-09	-7.9	11.7188	-0.916406	ERP44	endoplasmic reticulum protein 44
231956_at	1.04e-07	1.39e-09	7.9	11.7178	2.29934	RNF213	ring finger protein 213
206236_at	1.05e-07	1.4e-09	7.89	11.7095	0.940565	GPR4	G protein-coupled receptor 4
238510_at	1.06e-07	1.42e-09	-7.89	11.6988	-1.96788	ZNF720	zinc finger protein 720
213888_s_at	1.06e-07	1.42e-09	7.89	11.6971	0.603872	TRAF3IP3	TRAF3 interacting protein 3
219424_at	1.06e-07	1.42e-09	7.89	11.6963	0.77691	EBI3	Epstein-Barr virus induced 3
228278_at	1.06e-07	1.42e-09	7.89	11.6932	2.06748	NFIX	nuclear factor I X
225118_at	1.09e-07	1.46e-09	-7.88	11.6692	-1.23686	KMT5A	lysine methyltransferase 5A
212323_s_at	1.11e-07	1.49e-09	7.87	11.6483	1.43754	VPS13D	vacuolar protein sorting 13 homolog D
227968_at	1.11e-07	1.49e-09	7.87	11.6466	1.75464	PDDC1	Parkinson disease 7 domain containing 1
221081_s_at	1.11e-07	1.5e-09	7.87	11.6412	1.13755	DENND2D	DENN domain containing 2D
230496_at	1.13e-07	1.52e-09	7.87	11.6284	5.16164	AMER2	APC membrane recruitment protein 2
225716_at	1.13e-07	1.53e-09	-7.86	11.621	-1.95746	BRI3BP	BRI3 binding protein
1552812_a_at	1.14e-07	1.55e-09	-7.86	11.6115	-1.40673	SENP1	SUMO1/sentrin specific peptidase 1
232675_s_at	1.15e-07	1.56e-09	-7.86	11.6013	-0.999143	UCKL1	uridine-cytidine kinase 1 like 1
213793_s_at	1.16e-07	1.58e-09	-7.85	11.5917	-2.38012	HOMER1	homer scaffolding protein 1
210461_s_at	1.18e-07	1.6e-09	7.85	11.5791	1.06926	ABLIM1	actin binding LIM protein 1
215180_at	1.2e-07	1.63e-09	7.84	11.5569	0.969156
212814_at	1.2e-07	1.63e-09	7.84	11.5568	2.13823	AHCYL2	adenosylhomocysteinase like 2
237680_at	1.22e-07	1.67e-09	7.84	11.5366	0.687026	LOC102723542	uncharacterized LOC102723542
231198_at	1.24e-07	1.69e-09	-7.83	11.5227	-0.679234	CDK6	cyclin dependent kinase 6
204976_s_at	1.25e-07	1.71e-09	-7.83	11.5138	-2.52619	AMMECR1	Alport syndrome, mental retardation, midface hypoplasia and elliptocytosis chromosomal region gene 1
238289_at	1.25e-07	1.71e-09	7.83	11.5101	0.578814
207542_s_at	1.25e-07	1.71e-09	7.83	11.5089	5.92565	AQP1	aquaporin 1 (Colton blood group)
213092_x_at	1.25e-07	1.72e-09	-7.83	11.5074	-2.28276	DNAJC9	DnaJ heat shock protein family (Hsp40) member C9
218870_at	1.3e-07	1.78e-09	7.81	11.4709	1.66398	LOC101928361///ARHGAP15	uncharacterized LOC101928361///Rho GTPase activating protein 15
212259_s_at	1.3e-07	1.8e-09	7.81	11.4625	2.01003	PBXIP1	PBX homeobox interacting protein 1
205363_at	1.3e-07	1.8e-09	7.81	11.462	3.94607	BBOX1	gamma-butyrobetaine hydroxylase 1
226244_at	1.31e-07	1.8e-09	7.81	11.4581	1.02147	CLEC14A	C-type lectin domain family 14 member A
1554544_a_at	1.33e-07	1.84e-09	7.8	11.4403	1.23864	MBP	myelin basic protein
226423_at	1.35e-07	1.87e-09	7.8	11.424	2.02486	PAQR8	progestin and adipoQ receptor family member 8
202086_at	1.37e-07	1.9e-09	7.79	11.4059	4.00411	MX1	MX dynamin like GTPase 1
227749_at	1.39e-07	1.93e-09	7.79	11.391	1.22405	POU2F2	POU class 2 homeobox 2
227292_at	1.4e-07	1.94e-09	-7.79	11.3859	-1.09064	C11orf84	chromosome 11 open reading frame 84
229963_at	1.4e-07	1.95e-09	7.79	11.3824	2.81928	BEX5	brain expressed X-linked 5
238439_at	1.4e-07	1.95e-09	7.78	11.3784	1.63114	ANKRD22	ankyrin repeat domain 22
1562378_s_at	1.41e-07	1.96e-09	-7.78	11.3747	-1.2342	PROM2	prominin 2
236401_at	1.41e-07	1.97e-09	7.78	11.373	0.456377	GIMAP1	GTPase, IMAP family member 1
219994_at	1.43e-07	1.99e-09	7.78	11.3588	1.189	APBB1IP	amyloid beta precursor protein binding family B member 1 interacting protein
207483_s_at	1.43e-07	2e-09	-7.78	11.3573	-1.31712	CAND1	cullin associated and neddylation dissociated 1
201779_s_at	1.47e-07	2.06e-09	7.77	11.3252	1.93437	RNF13	ring finger protein 13
221751_at	1.48e-07	2.08e-09	-7.76	11.3181	-1.34692	PANK3	pantothenate kinase 3
1560720_at	1.5e-07	2.11e-09	7.76	11.3023	0.678504	MKNK1	MAP kinase interacting serine/threonine kinase 1
213905_x_at	1.52e-07	2.13e-09	7.76	11.2923	5.14174	BGN	biglycan
203741_s_at	1.52e-07	2.13e-09	7.76	11.2907	2.19019	ADCY7	adenylate cyclase 7
204502_at	1.52e-07	2.14e-09	7.75	11.2879	1.81012	SAMHD1	SAM and HD domain containing deoxynucleoside triphosphate triphosphohydrolase 1
211928_at	1.53e-07	2.16e-09	7.75	11.2777	1.82592	DYNC1H1	dynein cytoplasmic 1 heavy chain 1
204319_s_at	1.56e-07	2.2e-09	7.75	11.2606	3.331	RGS10	regulator of G-protein signaling 10
1555756_a_at	1.56e-07	2.21e-09	7.74	11.2573	2.73625	CLEC7A	C-type lectin domain family 7 member A
244563_at	1.57e-07	2.22e-09	-7.74	11.2511	-2.09988	QSER1	glutamine and serine rich 1
227071_at	1.57e-07	2.23e-09	-7.74	11.2486	-0.644232	ZNF414	zinc finger protein 414
202295_s_at	1.58e-07	2.25e-09	7.74	11.2403	3.8019	CTSH	cathepsin H
234562_x_at	1.58e-07	2.25e-09	7.74	11.2396	1.65181
235872_at	1.62e-07	2.31e-09	-7.73	11.2139	-0.82617	TERF2	telomeric repeat binding factor 2
213310_at	1.62e-07	2.31e-09	-7.73	11.2126	-1.84659	CASC7///AGO2	cancer susceptibility candidate 7 (non-protein coding)///argonaute 2, RISC catalytic component
216532_x_at	1.62e-07	2.31e-09	-7.73	11.2117	-1.27976
228597_at	1.62e-07	2.31e-09	-7.73	11.2106	-2.1932	MIS18A	MIS18 kinetochore protein A
221004_s_at	1.62e-07	2.32e-09	7.73	11.2076	2.1381	ITM2C	integral membrane protein 2C
206461_x_at	1.63e-07	2.34e-09	7.73	11.1994	2.79483	MT1H	metallothionein 1H
240038_at	1.64e-07	2.35e-09	7.72	11.196	1.57007
214283_at	1.67e-07	2.4e-09	-7.72	11.1724	-2.2158	TMEM97	transmembrane protein 97
225944_at	1.69e-07	2.43e-09	7.71	11.1607	1.94975	NLN	neurolysin
226397_s_at	1.74e-07	2.5e-09	7.7	11.1328	1.23467	PHACTR1	phosphatase and actin regulator 1
207791_s_at	1.78e-07	2.57e-09	-7.7	11.1078	-1.15703	RAB1A	RAB1A, member RAS oncogene family
211212_s_at	1.78e-07	2.57e-09	-7.7	11.1064	-2.185	ORC5	origin recognition complex subunit 5
206468_s_at	1.83e-07	2.65e-09	-7.69	11.0774	-1.15591	METTL13	methyltransferase like 13
1564077_at	1.85e-07	2.68e-09	7.68	11.0649	0.400728
208498_s_at	1.86e-07	2.71e-09	7.68	11.0542	0.945528	ACTG1P4///AMY2B///AMY2A///AMY1C///AMY1B///AMY1A	actin gamma 1 pseudogene 4///amylase, alpha 2B (pancreatic)///amylase, alpha 2A (pancreatic)///amylase, alpha 1C (salivary)///amylase, alpha 1B (salivary)///amylase, alpha 1A (salivary)
200905_x_at	1.86e-07	2.71e-09	7.68	11.0541	2.72374	HLA-E	major histocompatibility complex, class I, E
1559436_x_at	1.86e-07	2.71e-09	7.68	11.0534	1.81739
228742_at	1.87e-07	2.72e-09	7.68	11.0506	2.73911
201785_at	1.91e-07	2.79e-09	7.67	11.0254	5.11015	RNASE1	ribonuclease A family member 1, pancreatic
203405_at	1.91e-07	2.79e-09	-7.67	11.0249	-1.37376	PSMG1	proteasome assembly chaperone 1
223221_at	1.92e-07	2.81e-09	-7.67	11.0173	-1.46898	SCO1	SCO1 cytochrome c oxidase assembly protein
1552302_at	1.92e-07	2.81e-09	7.67	11.0171	1.28723	TMEM106A	transmembrane protein 106A
203154_s_at	1.93e-07	2.83e-09	-7.66	11.0094	-1.30772	PAK4	p21 (RAC1) activated kinase 4
218356_at	1.93e-07	2.84e-09	-7.66	11.0078	-1.34875	MRM2	mitochondrial rRNA methyltransferase 2
244766_at	1.95e-07	2.87e-09	7.66	10.9975	0.93006	LOC102723773///LOC101060604///LOC101060596///LOC101060386///SMG1P7///NPIPA5///SMG1P3///NPIPB5///SMG1P1///LOC613037///SMG1P5///BOLA2///SMG1P2///NPIPB4///SLC7A5P1///SMG1	serine/threonine-protein kinase SMG1-like///putative L-type amino acid transporter 1-like protein IMAA///serine/threonine-protein kinase SMG1-like///putative uncharacterized SMG1-like protein///SMG1P7, nonsense mediated mRNA decay associated PI3K related kinase pseudogene 7///nuclear pore complex interacting protein family member A5///SMG1P3, nonsense mediated mRNA decay associated PI3K related k…
212111_at	1.95e-07	2.87e-09	7.66	10.9969	2.01223	STX12	syntaxin 12
219149_x_at	1.95e-07	2.88e-09	-7.66	10.9949	-1.2699	DBR1	debranching RNA lariats 1
225149_at	1.96e-07	2.89e-09	-7.66	10.9913	-1.89581	PCID2	PCI domain containing 2
218087_s_at	1.96e-07	2.89e-09	7.66	10.9897	3.75204	SORBS1	sorbin and SH3 domain containing 1
206306_at	1.97e-07	2.91e-09	7.66	10.9834	3.61414	RYR3	ryanodine receptor 3
233336_at	1.98e-07	2.93e-09	7.65	10.9768	0.520536
203662_s_at	2.01e-07	2.98e-09	7.65	10.9586	3.45385	TMOD1	tropomodulin 1
212112_s_at	2.02e-07	2.99e-09	7.65	10.9549	1.52373	STX12	syntaxin 12
205708_s_at	2.02e-07	3.01e-09	7.64	10.9503	0.571572	TRPM2	transient receptor potential cation channel subfamily M member 2
229549_at	2.03e-07	3.03e-09	-7.64	10.9443	-2.15776	CALU	calumenin
200853_at	2.05e-07	3.05e-09	-7.64	10.936	-0.994088	H2AFZ	H2A histone family member Z
206278_at	2.05e-07	3.06e-09	7.64	10.9321	0.706603	PTAFR	platelet activating factor receptor
231901_at	2.08e-07	3.1e-09	-7.63	10.9185	-1.50982	C19orf52	chromosome 19 open reading frame 52
206055_s_at	2.08e-07	3.11e-09	-7.63	10.917	-1.27206	SNRPA1	small nuclear ribonucleoprotein polypeptide A'
213787_s_at	2.08e-07	3.11e-09	-7.63	10.9167	-2.18338	EBP	emopamil binding protein (sterol isomerase)
219255_x_at	2.09e-07	3.13e-09	7.63	10.911	2.99438	IL17RB	interleukin 17 receptor B
201088_at	2.09e-07	3.13e-09	-7.63	10.91	-1.87714	KPNA2	karyopherin subunit alpha 2
210958_s_at	2.09e-07	3.14e-09	7.63	10.9086	1.82047	MAST4	microtubule associated serine/threonine kinase family member 4
204415_at	2.09e-07	3.14e-09	7.63	10.9061	2.99687	IFI6	interferon alpha inducible protein 6
209585_s_at	2.1e-07	3.16e-09	-7.63	10.9025	-1.85436	MINPP1	multiple inositol-polyphosphate phosphatase 1
212884_x_at	2.1e-07	3.16e-09	7.63	10.9012	4.36058	APOE	apolipoprotein E
202137_s_at	2.1e-07	3.18e-09	-7.63	10.8959	-1.6725	ZMYND11	zinc finger MYND-type containing 11
205401_at	2.11e-07	3.19e-09	-7.63	10.8909	-1.40868	AGPS	alkylglycerone phosphate synthase
1565567_at	2.15e-07	3.24e-09	7.62	10.8746	0.75281
203123_s_at	2.15e-07	3.25e-09	7.62	10.872	2.58987	SLC11A2	solute carrier family 11 member 2
206066_s_at	2.19e-07	3.32e-09	-7.61	10.8522	-1.57718	RAD51C	RAD51 paralog C
201308_s_at	2.2e-07	3.33e-09	-7.61	10.8478	-2.84841	2011-09-01	septin 11
1557289_s_at	2.21e-07	3.36e-09	7.61	10.8398	1.55046	GTF2IRD2	GTF2I repeat domain containing 2
201714_at	2.22e-07	3.38e-09	-7.61	10.8329	-1.53804	TUBG1	tubulin gamma 1
223101_s_at	2.24e-07	3.41e-09	-7.6	10.826	-1.62875	ARPC5L	actin related protein 2/3 complex subunit 5 like
220171_x_at	2.25e-07	3.43e-09	-7.6	10.8204	-1.61934	GPALPP1	GPALPP motifs containing 1
211654_x_at	2.28e-07	3.49e-09	7.6	10.8036	3.38932	HLA-DQB1	major histocompatibility complex, class II, DQ beta 1
238546_at	2.29e-07	3.5e-09	7.6	10.8001	1.61538	SLC8A1	solute carrier family 8 member A1
224394_at	2.29e-07	3.5e-09	-7.6	10.7985	-1.0427	RNF7	ring finger protein 7
228579_at	2.29e-07	3.5e-09	7.6	10.7984	1.08111	KCNQ3	potassium voltage-gated channel subfamily Q member 3
225456_at	2.31e-07	3.55e-09	-7.59	10.7851	-1.59096	MED1	mediator complex subunit 1
211762_s_at	2.33e-07	3.58e-09	-7.59	10.7779	-1.53095	KPNA2	karyopherin subunit alpha 2
226252_at	2.33e-07	3.59e-09	7.59	10.7751	2.75383	ZBTB20	zinc finger and BTB domain containing 20
203432_at	2.33e-07	3.6e-09	-7.59	10.7721	-2.60615	TMPO	thymopoietin
234675_x_at	2.33e-07	3.6e-09	7.59	10.7717	1.38498
239355_at	2.33e-07	3.6e-09	-7.59	10.7703	-1.56227	GMCL1	germ cell-less, spermatogenesis associated 1
1569472_s_at	2.34e-07	3.62e-09	-7.58	10.7669	-2.39357	TTC3P1///TTC3	tetratricopeptide repeat domain 3 pseudogene 1///tetratricopeptide repeat domain 3
223468_s_at	2.35e-07	3.64e-09	7.58	10.7593	4.50348	RGMA	repulsive guidance molecule family member a
1552660_a_at	2.35e-07	3.65e-09	-7.58	10.7583	-1.71479	C5orf22	chromosome 5 open reading frame 22
218660_at	2.39e-07	3.71e-09	7.58	10.7426	1.14655	DYSF	dysferlin
201091_s_at	2.42e-07	3.75e-09	-7.57	10.7301	-1.61044	CBX3	chromobox 3
216164_at	2.42e-07	3.76e-09	-7.57	10.7269	-0.639155	LRRN2	leucine rich repeat neuronal 2
227375_at	2.42e-07	3.77e-09	-7.57	10.7256	-2.31448	ANKRD13C	ankyrin repeat domain 13C
206613_s_at	2.47e-07	3.85e-09	-7.56	10.7034	-2.22812	TAF1A	TATA-box binding protein associated factor, RNA polymerase I subunit A
224848_at	2.5e-07	3.9e-09	-7.56	10.6908	-4.01061	CDK6	cyclin dependent kinase 6
244457_at	2.52e-07	3.93e-09	7.56	10.6837	0.811991
213596_at	2.52e-07	3.95e-09	7.56	10.6802	0.484667	CASP4	caspase 4
212497_at	2.54e-07	3.97e-09	-7.55	10.6742	-1.54386	MAPK1IP1L	mitogen-activated protein kinase 1 interacting protein 1 like
223697_x_at	2.54e-07	3.99e-09	7.55	10.6694	1.38025	C9orf64	chromosome 9 open reading frame 64
201006_at	2.56e-07	4.01e-09	-7.55	10.663	-1.15516	PRDX2	peroxiredoxin 2
232541_at	2.58e-07	4.06e-09	7.55	10.6524	4.36553
218191_s_at	2.6e-07	4.09e-09	7.54	10.6441	1.64402	LMBRD1	LMBR1 domain containing 1
218496_at	2.6e-07	4.1e-09	-7.54	10.6425	-1.21544	RNASEH1	ribonuclease H1
206833_s_at	2.61e-07	4.11e-09	7.54	10.6393	1.91718	LOC101927144///ACYP2	uncharacterized LOC101927144///acylphosphatase 2
1555724_s_at	2.62e-07	4.13e-09	7.54	10.6343	5.2133	TAGLN	transgelin
206453_s_at	2.62e-07	4.14e-09	7.54	10.6335	4.12416	NDRG2	NDRG family member 2
231262_at	2.63e-07	4.15e-09	7.54	10.6294	0.638271
210691_s_at	2.65e-07	4.2e-09	-7.54	10.6177	-1.41071	CACYBP	calcyclin binding protein
238142_at	2.68e-07	4.25e-09	7.53	10.6062	0.678051
205770_at	2.69e-07	4.27e-09	-7.53	10.6028	-1.54787	GSR	glutathione-disulfide reductase
224974_at	2.69e-07	4.27e-09	-7.53	10.6018	-2.10516	SUDS3	SDS3 homolog, SIN3A corepressor complex component
238449_at	2.69e-07	4.28e-09	7.53	10.5996	1.73429	SMG1P5	SMG1P5, nonsense mediated mRNA decay associated PI3K related kinase pseudogene 5
222787_s_at	2.69e-07	4.29e-09	7.53	10.598	1.28325	TMEM106B	transmembrane protein 106B
238327_at	2.7e-07	4.3e-09	7.53	10.5947	1.33702	ODF3B	outer dense fiber of sperm tails 3B
1558009_at	2.73e-07	4.36e-09	7.52	10.582	2.54801	SLC1A2	solute carrier family 1 member 2
204436_at	2.73e-07	4.37e-09	7.52	10.5796	1.27628	PLEKHO2	pleckstrin homology domain containing O2
222218_s_at	2.74e-07	4.38e-09	7.52	10.576	2.03926	PILRA	paired immunoglobin like type 2 receptor alpha
1566609_at	2.75e-07	4.41e-09	-7.52	10.5695	-0.451373
213517_at	2.79e-07	4.47e-09	7.52	10.5559	2.52992	PCBP2	poly(rC) binding protein 2
218078_s_at	2.79e-07	4.48e-09	-7.52	10.5547	-1.2002	ZDHHC3	zinc finger DHHC-type containing 3
217135_x_at	2.79e-07	4.48e-09	-7.52	10.5539	-0.75517
220731_s_at	2.81e-07	4.52e-09	7.51	10.5443	1.46032	NECAP2	NECAP endocytosis associated 2
218111_s_at	2.81e-07	4.52e-09	-7.51	10.5443	-1.5936	CMAS	cytidine monophosphate N-acetylneuraminic acid synthetase
212168_at	2.81e-07	4.53e-09	-7.51	10.5437	-1.27921	RBM12	RNA binding motif protein 12
222611_s_at	2.81e-07	4.53e-09	-7.51	10.542	-2.1664	PSPC1	paraspeckle component 1
223980_s_at	2.84e-07	4.59e-09	7.51	10.5305	1.02439	SP110	SP110 nuclear body protein
233230_s_at	2.84e-07	4.59e-09	-7.51	10.5292	-1.70213	SLAIN2	SLAIN motif family member 2
228193_s_at	2.84e-07	4.6e-09	7.51	10.5284	0.870679	RGCC	regulator of cell cycle
231118_at	2.84e-07	4.62e-09	7.51	10.5245	2.58718	ANKRD35	ankyrin repeat domain 35
221220_s_at	2.85e-07	4.63e-09	-7.51	10.5208	-1.55173	SCYL2	SCY1 like pseudokinase 2
219269_at	2.86e-07	4.64e-09	7.5	10.5187	2.40101	HMBOX1	homeobox containing 1
221098_x_at	2.86e-07	4.66e-09	-7.5	10.5148	-0.837332	UTP14A	UTP14A small subunit processome component
214680_at	2.87e-07	4.67e-09	7.5	10.5119	4.64715	NTRK2	neurotrophic receptor tyrosine kinase 2
209301_at	2.87e-07	4.68e-09	7.5	10.5115	5.52323	CA2	carbonic anhydrase 2
219650_at	2.9e-07	4.74e-09	-7.5	10.4984	-1.47332	ERCC6L	ERCC excision repair 6 like, spindle assembly checkpoint helicase
202853_s_at	2.96e-07	4.84e-09	-7.49	10.4763	-1.45573	RYK	receptor-like tyrosine kinase
AFFX-r2-Ec-bioD-5_at	2.99e-07	4.9e-09	7.49	10.4657	0.600016
224549_x_at	3e-07	4.91e-09	7.49	10.4623	2.3337
1558075_at	3.03e-07	4.98e-09	7.48	10.4497	0.78529
226999_at	3.04e-07	5e-09	7.48	10.4456	0.745338	RNPC3	RNA binding region (RNP1, RRM) containing 3
201261_x_at	3.04e-07	5e-09	7.48	10.4452	4.30424	BGN	biglycan
209474_s_at	3.07e-07	5.06e-09	7.48	10.4339	2.26558	ENTPD1	ectonucleoside triphosphate diphosphohydrolase 1
244421_at	3.07e-07	5.07e-09	-7.48	10.4316	-0.49938
200806_s_at	3.07e-07	5.07e-09	-7.48	10.4312	-0.94088	HSPD1	heat shock protein family D (Hsp60) member 1
201247_at	3.1e-07	5.12e-09	-7.47	10.4207	-2.54397	SREBF2	sterol regulatory element binding transcription factor 2
223151_at	3.1e-07	5.13e-09	-7.47	10.4193	-1.65575	DCUN1D5	defective in cullin neddylation 1 domain containing 5
221008_s_at	3.13e-07	5.18e-09	7.47	10.4108	3.59587	ETNPPL	ethanolamine-phosphate phospho-lyase
222670_s_at	3.13e-07	5.19e-09	7.47	10.4079	4.54773	MAFB	MAF bZIP transcription factor B
242614_at	3.15e-07	5.23e-09	-7.47	10.4004	-0.517365
203088_at	3.16e-07	5.25e-09	7.46	10.3967	2.54263	FBLN5	fibulin 5
228023_x_at	3.17e-07	5.27e-09	7.46	10.3928	1.40652	ACTG1P4///RNPC3///AMY2B	actin gamma 1 pseudogene 4///RNA binding region (RNP1, RRM) containing 3///amylase, alpha 2B (pancreatic)
52731_at	3.17e-07	5.28e-09	-7.46	10.3916	-1.2941	AMBRA1	autophagy and beclin 1 regulator 1
220591_s_at	3.19e-07	5.31e-09	7.46	10.3853	2.02936	EFHC2	EF-hand domain containing 2
201707_at	3.19e-07	5.32e-09	-7.46	10.3841	-1.58297	PEX19	peroxisomal biogenesis factor 19
218820_at	3.21e-07	5.37e-09	7.46	10.3747	3.91932	C14orf132	chromosome 14 open reading frame 132
204642_at	3.31e-07	5.53e-09	7.45	10.3448	1.66176	S1PR1	sphingosine-1-phosphate receptor 1
214943_s_at	3.34e-07	5.59e-09	-7.44	10.3338	-1.78351	ARID4B///RBM34	AT-rich interaction domain 4B///RNA binding motif protein 34
233264_at	3.37e-07	5.64e-09	7.44	10.325	0.982545
242946_at	3.37e-07	5.65e-09	7.44	10.3237	0.581703	CD53	CD53 molecule
231887_s_at	3.4e-07	5.71e-09	7.44	10.3133	1.74722	PALD1	phosphatase domain containing, paladin 1
223741_s_at	3.4e-07	5.71e-09	7.44	10.313	3.23918	TTYH2	tweety family member 2
207697_x_at	3.4e-07	5.72e-09	7.44	10.3116	1.32372	LILRB2	leukocyte immunoglobulin like receptor B2
202018_s_at	3.4e-07	5.73e-09	7.44	10.3099	6.20382	LTF	lactotransferrin
224887_at	3.4e-07	5.73e-09	7.44	10.309	2.03828	GNPTG	N-acetylglucosamine-1-phosphate transferase gamma subunit
201679_at	3.47e-07	5.85e-09	-7.43	10.2887	-1.92934	SRRT	serrate, RNA effector molecule
212208_at	3.5e-07	5.92e-09	7.43	10.2771	1.63615	MED13L	mediator complex subunit 13 like
228042_at	3.51e-07	5.94e-09	7.42	10.2733	1.23542	ADPRH	ADP-ribosylarginine hydrolase
222151_s_at	3.52e-07	5.96e-09	-7.42	10.2711	-1.40412	CEP63	centrosomal protein 63
202654_x_at	3.52e-07	5.97e-09	-7.42	10.2693	-0.971292	MARCH7	membrane associated ring-CH-type finger 7
209826_at	3.52e-07	5.97e-09	7.42	10.2684	1.70778	PPT2-EGFL8///EGFL8///PPT2	PPT2-EGFL8 readthrough (NMD candidate)///EGF like domain multiple 8///palmitoyl-protein thioesterase 2
1554576_a_at	3.57e-07	6.07e-09	-7.42	10.2521	-2.94641	ETV4	ETS variant 4
1555611_s_at	3.59e-07	6.11e-09	-7.42	10.2462	-1.42266	MBD1	methyl-CpG binding domain protein 1
226977_at	3.62e-07	6.16e-09	7.41	10.2377	2.22218	IGIP	IgA inducing protein
225491_at	3.63e-07	6.18e-09	7.41	10.2344	5.99998	SLC1A2	solute carrier family 1 member 2
223320_s_at	3.66e-07	6.25e-09	-7.41	10.224	-1.656	ABCB10	ATP binding cassette subfamily B member 10
227300_at	3.68e-07	6.28e-09	7.41	10.218	2.77765	TMEM119	transmembrane protein 119
210754_s_at	3.68e-07	6.3e-09	7.41	10.2158	2.70957	LYN	LYN proto-oncogene, Src family tyrosine kinase
1552611_a_at	3.68e-07	6.3e-09	7.41	10.2148	1.44026	JAK1	Janus kinase 1
231178_at	3.68e-07	6.31e-09	7.41	10.2137	0.370804	SPATA4	spermatogenesis associated 4
204043_at	3.68e-07	6.32e-09	7.41	10.2129	1.19154	TCN2	transcobalamin 2
202352_s_at	3.69e-07	6.34e-09	-7.4	10.2084	-1.21876	PSMD12	proteasome 26S subunit, non-ATPase 12
206825_at	3.71e-07	6.39e-09	7.4	10.2017	3.18501	OXTR	oxytocin receptor
206313_at	3.71e-07	6.39e-09	7.4	10.2017	0.55098	HLA-DOA	major histocompatibility complex, class II, DO alpha
224616_at	3.71e-07	6.39e-09	7.4	10.2011	1.15783	DYNC1LI2	dynein cytoplasmic 1 light intermediate chain 2
205349_at	3.71e-07	6.41e-09	7.4	10.1989	1.33822	GNA15	G protein subunit alpha 15
213983_s_at	3.71e-07	6.41e-09	-7.4	10.1981	-1.30587	PDS5A	PDS5 cohesin associated factor A
207323_s_at	3.74e-07	6.46e-09	7.4	10.1899	4.14014	MBP	myelin basic protein
214063_s_at	3.74e-07	6.47e-09	7.4	10.1882	5.16156	TF	transferrin
205481_at	3.75e-07	6.5e-09	7.4	10.1847	3.366	ADORA1	adenosine A1 receptor
214431_at	3.77e-07	6.54e-09	-7.39	10.1778	-1.82231	GMPS	guanine monophosphate synthase
242397_at	3.79e-07	6.57e-09	7.39	10.1736	1.88049
214221_at	3.83e-07	6.65e-09	-7.39	10.161	-1.70306	ALMS1	ALMS1, centrosome and basal body associated protein
209421_at	3.87e-07	6.73e-09	-7.38	10.15	-2.52592	MSH2	mutS homolog 2
211074_at	3.91e-07	6.82e-09	7.38	10.1372	1.52364	FOLR1	folate receptor 1
205582_s_at	3.92e-07	6.84e-09	7.38	10.1335	1.47899	GGT5	gamma-glutamyltransferase 5
219773_at	3.98e-07	6.94e-09	7.38	10.1195	2.40308	NOX4	NADPH oxidase 4
204845_s_at	4e-07	6.98e-09	7.37	10.1134	0.962982	ENPEP	glutamyl aminopeptidase
208022_s_at	4.05e-07	7.08e-09	7.37	10.0999	1.85729	CDC14B	cell division cycle 14B
1556595_at	4.05e-07	7.09e-09	7.37	10.0986	0.482116
203830_at	4.05e-07	7.1e-09	-7.37	10.0973	-2.00326	C17orf75	chromosome 17 open reading frame 75
1552667_a_at	4.05e-07	7.1e-09	7.37	10.0965	1.08045	SH2D3C	SH2 domain containing 3C
225185_at	4.12e-07	7.23e-09	7.36	10.0789	2.66728	MRAS	muscle RAS oncogene homolog
212065_s_at	4.13e-07	7.26e-09	-7.36	10.0748	-1.14955	USP34	ubiquitin specific peptidase 34
235028_at	4.13e-07	7.27e-09	7.36	10.0733	2.82623
227383_at	4.13e-07	7.27e-09	7.36	10.0733	2.03234	LOC727820	uncharacterized LOC727820
203879_at	4.13e-07	7.29e-09	7.36	10.0709	1.22305	PIK3CD	phosphatidylinositol-4,5-bisphosphate 3-kinase catalytic subunit delta
218698_at	4.14e-07	7.3e-09	-7.36	10.0688	-2.47193	APIP	APAF1 interacting protein
218831_s_at	4.14e-07	7.31e-09	7.36	10.0681	2.13196	FCGRT	Fc fragment of IgG receptor and transporter
234987_at	4.14e-07	7.33e-09	7.36	10.0651	2.83465	SAMHD1	SAM and HD domain containing deoxynucleoside triphosphate triphosphohydrolase 1
204207_s_at	4.16e-07	7.37e-09	-7.36	10.0592	-1.60779	RNGTT	RNA guanylyltransferase and 5'-phosphatase
241906_at	4.16e-07	7.38e-09	7.36	10.0588	1.48441
238846_at	4.16e-07	7.38e-09	7.36	10.0577	1.28564	TNFRSF11A	TNF receptor superfamily member 11a
1553679_s_at	4.17e-07	7.41e-09	-7.35	10.0543	-1.33394	VKORC1L1	vitamin K epoxide reductase complex subunit 1 like 1
206061_s_at	4.18e-07	7.43e-09	7.35	10.052	2.33894	DICER1	dicer 1, ribonuclease III
219030_at	4.19e-07	7.46e-09	-7.35	10.0475	-1.47972	TPRKB	TP53RK binding protein
214474_at	4.19e-07	7.47e-09	7.35	10.0461	1.17291	PRKAB2	protein kinase AMP-activated non-catalytic subunit beta 2
225207_at	4.2e-07	7.48e-09	7.35	10.0446	2.68316	PDK4	pyruvate dehydrogenase kinase 4
200037_s_at	4.2e-07	7.5e-09	-7.35	10.0416	-0.907563	CBX3	chromobox 3
218240_at	4.21e-07	7.52e-09	-7.35	10.0395	-1.17407	NKIRAS2	NFKB inhibitor interacting Ras like 2
221529_s_at	4.25e-07	7.61e-09	7.35	10.0281	2.52185	PLVAP	plasmalemma vesicle associated protein
232357_at	4.27e-07	7.64e-09	7.34	10.0234	0.986876	TTLL9	tubulin tyrosine ligase like 9
203590_at	4.28e-07	7.68e-09	7.34	10.0189	1.79056	DYNC1LI2	dynein cytoplasmic 1 light intermediate chain 2
218729_at	4.36e-07	7.82e-09	7.34	10.0001	2.8282	LXN	latexin
217466_x_at	4.37e-07	7.85e-09	-7.34	9.99677	-0.813053	SNORA64///RPS2	small nucleolar RNA, H/ACA box 64///ribosomal protein S2
212224_at	4.38e-07	7.88e-09	7.33	9.99367	1.97487	ALDH1A1	aldehyde dehydrogenase 1 family member A1
224414_s_at	4.38e-07	7.89e-09	7.33	9.99168	1.17676	CARD6	caspase recruitment domain family member 6
205374_at	4.47e-07	8.06e-09	7.33	9.97055	2.64857	SLN	sarcolipin
215450_at	4.49e-07	8.09e-09	-7.33	9.967	-1.30297	SNRPE	small nuclear ribonucleoprotein polypeptide E
202673_at	4.49e-07	8.11e-09	-7.33	9.965	-1.27946	DPM1	dolichyl-phosphate mannosyltransferase subunit 1, catalytic
203693_s_at	4.49e-07	8.11e-09	-7.32	9.96409	-2.31706	E2F3	E2F transcription factor 3
235385_at	4.49e-07	8.12e-09	7.32	9.96291	2.15845	MARCH1	membrane associated ring-CH-type finger 1
209182_s_at	4.53e-07	8.21e-09	7.32	9.95241	1.54071	C10orf10	chromosome 10 open reading frame 10
225369_at	4.56e-07	8.27e-09	7.32	9.94463	2.20444	ESAM	endothelial cell adhesion molecule
203661_s_at	4.57e-07	8.29e-09	7.32	9.94273	3.71604	TMOD1	tropomodulin 1
202625_at	4.57e-07	8.31e-09	7.32	9.94081	3.4162	LYN	LYN proto-oncogene, Src family tyrosine kinase
223079_s_at	4.64e-07	8.43e-09	-7.31	9.92634	-2.43842	GLS	glutaminase
214925_s_at	4.69e-07	8.54e-09	7.31	9.91274	0.99075	SPTAN1	spectrin alpha, non-erythrocytic 1
235096_at	4.71e-07	8.57e-09	-7.31	9.90916	-1.93039	LEO1	LEO1 homolog, Paf1/RNA polymerase II complex component
232860_x_at	4.72e-07	8.61e-09	-7.31	9.90562	-1.00367	RBM41	RNA binding motif protein 41
225643_at	4.78e-07	8.72e-09	-7.3	9.89218	-2.27378	MAPK1IP1L	mitogen-activated protein kinase 1 interacting protein 1 like
230877_at	4.79e-07	8.75e-09	-7.3	9.88883	-0.523113	IGHD	immunoglobulin heavy constant delta
200071_at	4.79e-07	8.76e-09	-7.3	9.88783	-1.99615	SMNDC1	survival motor neuron domain containing 1
231543_at	4.79e-07	8.76e-09	-7.3	9.8874	-0.654587	PLEKHA8	pleckstrin homology domain containing A8
210611_s_at	4.82e-07	8.83e-09	7.3	9.88004	3.55016	DTNA	dystrobrevin alpha
1552315_at	4.86e-07	8.91e-09	7.3	9.87132	0.490818	GIMAP1	GTPase, IMAP family member 1
241600_at	4.86e-07	8.92e-09	7.29	9.8695	2.33351	WIPF3	WAS/WASL interacting protein family member 3
243580_at	4.92e-07	9.05e-09	7.29	9.85596	0.473643	GNA14	G protein subunit alpha 14
218466_at	4.96e-07	9.13e-09	7.29	9.84693	1.12621	TBC1D17	TBC1 domain family member 17
229723_at	4.99e-07	9.2e-09	7.28	9.83932	2.59914	TAGAP	T-cell activation RhoGTPase activating protein
223428_s_at	5.02e-07	9.26e-09	-7.28	9.83245	-1.43487	ISY1	ISY1 splicing factor homolog
222885_at	5.07e-07	9.35e-09	7.28	9.82324	1.74272	EMCN	endomucin
223227_at	5.08e-07	9.38e-09	7.28	9.82016	2.34039	BBS2	Bardet-Biedl syndrome 2
1555760_a_at	5.08e-07	9.39e-09	-7.28	9.81935	-1.40656	RBM15	RNA binding motif protein 15
204308_s_at	5.09e-07	9.43e-09	7.28	9.81494	1.55346	TECPR2	tectonin beta-propeller repeat containing 2
203175_at	5.11e-07	9.46e-09	7.28	9.81159	1.60326	RHOG	ras homolog family member G
1558214_s_at	5.12e-07	9.49e-09	-7.27	9.80848	-1.8847	CTNNA1	catenin alpha 1
229500_at	5.15e-07	9.56e-09	-7.27	9.80131	-1.88386	SLC30A9	solute carrier family 30 member 9
208747_s_at	5.16e-07	9.59e-09	7.27	9.79766	5.71055	C1S	complement component 1, s subcomponent
213275_x_at	5.2e-07	9.68e-09	7.27	9.78882	2.11656	CTSB	cathepsin B
212671_s_at	5.21e-07	9.7e-09	7.27	9.78629	4.1995	LOC100509457///HLA-DQA2///HLA-DQA1	HLA class II histocompatibility antigen, DQ alpha 1 chain-like///major histocompatibility complex, class II, DQ alpha 2///major histocompatibility complex, class II, DQ alpha 1
209122_at	5.22e-07	9.73e-09	7.27	9.78342	4.78984	PLIN2	perilipin 2
224078_at	5.23e-07	9.76e-09	-7.27	9.78052	-0.949247	MFSD14C	major facilitator superfamily domain containing 14C
210249_s_at	5.25e-07	9.8e-09	7.26	9.77702	2.01932	NCOA1	nuclear receptor coactivator 1
211138_s_at	5.26e-07	9.83e-09	7.26	9.77375	0.827555	KMO	kynurenine 3-monooxygenase (kynurenine 3-hydroxylase)
240458_at	5.27e-07	9.85e-09	7.26	9.77132	1.50618
212873_at	5.29e-07	9.91e-09	7.26	9.76513	1.23585	ARHGAP45	Rho GTPase activating protein 45
1552553_a_at	5.3e-07	9.94e-09	7.26	9.76235	0.449397	NLRC4	NLR family CARD domain containing 4
207224_s_at	5.47e-07	1.03e-08	7.25	9.73045	1.00795	SIGLEC7	sialic acid binding Ig like lectin 7
223345_at	5.48e-07	1.03e-08	-7.25	9.72792	-1.18586	HDAC8	histone deacetylase 8
233056_x_at	5.49e-07	1.03e-08	7.25	9.72553	1.74841	DLGAP4	DLG associated protein 4
201983_s_at	5.5e-07	1.04e-08	7.25	9.72145	3.6907	EGFR	epidermal growth factor receptor
204105_s_at	5.52e-07	1.04e-08	7.25	9.71686	2.64486	NRCAM	neuronal cell adhesion molecule
231972_at	5.55e-07	1.05e-08	7.24	9.70924	1.51021
226826_at	5.55e-07	1.05e-08	-7.24	9.70861	-1.46502	LSM11	LSM11, U7 small nuclear RNA associated
230433_at	5.55e-07	1.05e-08	7.24	9.70831	1.70237	LOC729970	hCG2028352-like
217909_s_at	5.55e-07	1.05e-08	-7.24	9.70823	-1.4306	MLX	MLX, MAX dimerization protein
AFFX-BioDn-3_at	5.66e-07	1.07e-08	7.24	9.68849	0.689378
224914_s_at	5.68e-07	1.08e-08	-7.23	9.6837	-1.25102	SARNP	SAP domain containing ribonucleoprotein
204334_at	5.69e-07	1.08e-08	7.23	9.68113	1.97952	KLF7	Kruppel like factor 7
236251_at	5.74e-07	1.09e-08	7.23	9.67131	2.26307
226284_at	5.74e-07	1.09e-08	-7.23	9.66987	-2.16247	ZBTB2	zinc finger and BTB domain containing 2
204427_s_at	5.75e-07	1.09e-08	-7.23	9.66673	-1.38905	TMED2	transmembrane p24 trafficking protein 2
205361_s_at	5.77e-07	1.1e-08	-7.23	9.66257	-1.89009	PFDN4	prefoldin subunit 4
218142_s_at	5.81e-07	1.11e-08	7.23	9.65502	1.30877	CRBN	cereblon
209689_at	5.91e-07	1.13e-08	-7.22	9.63599	-1.08073	CCDC93	coiled-coil domain containing 93
205839_s_at	5.91e-07	1.13e-08	7.22	9.63599	1.11497	TSPOAP1	TSPO associated protein 1
226821_at	5.98e-07	1.14e-08	-7.22	9.62381	-1.96358	RIF1	replication timing regulatory factor 1
229061_s_at	6.07e-07	1.16e-08	-7.21	9.60863	-2.63151	SLC25A13	solute carrier family 25 member 13
223984_s_at	6.07e-07	1.16e-08	-7.21	9.60703	-2.47475	NUP58	nucleoporin 58
219574_at	6.12e-07	1.17e-08	7.21	9.59827	2.60848	MARCH1	membrane associated ring-CH-type finger 1
231923_at	6.14e-07	1.18e-08	7.21	9.59339	1.5023	TMEM150C	transmembrane protein 150C
232396_at	6.14e-07	1.18e-08	7.21	9.59278	0.65487
1554168_a_at	6.21e-07	1.19e-08	-7.2	9.58053	-2.18968	SH3KBP1	SH3 domain containing kinase binding protein 1
220885_s_at	6.23e-07	1.2e-08	-7.2	9.57656	-1.24473	CENPJ	centromere protein J
227477_at	6.25e-07	1.2e-08	-7.2	9.57194	-1.38706	ZMYND19	zinc finger MYND-type containing 19
1555844_s_at	6.25e-07	1.21e-08	-7.2	9.5711	-1.09007	HNRNPM	heterogeneous nuclear ribonucleoprotein M
208080_at	6.26e-07	1.21e-08	-7.2	9.56909	-0.601532	AURKA	aurora kinase A
1553108_at	6.27e-07	1.21e-08	-7.2	9.566	-1.58401	C5orf24	chromosome 5 open reading frame 24
212973_at	6.32e-07	1.22e-08	-7.19	9.55702	-1.30666	RPIA	ribose 5-phosphate isomerase A
207419_s_at	6.33e-07	1.23e-08	7.19	9.55438	0.631574	RAC2	ras-related C3 botulinum toxin substrate 2 (rho family, small GTP binding protein Rac2)
214467_at	6.36e-07	1.23e-08	7.19	9.5498	2.45757	GPR65	G protein-coupled receptor 65
237892_at	6.41e-07	1.24e-08	-7.19	9.54131	-0.659981
222207_x_at	6.49e-07	1.26e-08	7.18	9.52634	1.02717
236472_at	6.49e-07	1.26e-08	7.18	9.52575	1.10532
218373_at	6.57e-07	1.28e-08	7.18	9.51395	1.72418	AKTIP	AKT interacting protein
204793_at	6.63e-07	1.29e-08	7.18	9.5032	3.22477	GPRASP1	G protein-coupled receptor associated sorting protein 1
200752_s_at	6.63e-07	1.29e-08	7.18	9.50184	1.24761	CAPN1	calpain 1
226319_s_at	6.64e-07	1.3e-08	-7.18	9.49975	-1.34491	ALYREF	Aly/REF export factor
1560665_at	6.69e-07	1.31e-08	7.17	9.49188	0.529483	SCPEP1	serine carboxypeptidase 1
226950_at	6.71e-07	1.31e-08	7.17	9.48746	2.2414	ACVRL1	activin A receptor like type 1
242608_x_at	6.75e-07	1.32e-08	7.17	9.48117	1.09789	FAM161B	family with sequence similarity 161 member B
202176_at	6.75e-07	1.32e-08	-7.17	9.48013	-0.803514	ERCC3	ERCC excision repair 3, TFIIH core complex helicase subunit
203835_at	6.8e-07	1.33e-08	7.17	9.4721	1.52753	LRRC32	leucine rich repeat containing 32
223305_at	6.83e-07	1.34e-08	7.16	9.4672	2.66524	TMEM216	transmembrane protein 216
204460_s_at	6.93e-07	1.36e-08	-7.16	9.45101	-1.473	RAD1	RAD1 checkpoint DNA exonuclease
206662_at	6.93e-07	1.36e-08	7.16	9.44992	3.78286	GLRX	glutaredoxin
239675_at	7.04e-07	1.38e-08	7.15	9.43371	1.12561	LINC00900	long intergenic non-protein coding RNA 900
244731_at	7.11e-07	1.4e-08	7.15	9.42235	0.443764
203889_at	7.16e-07	1.41e-08	7.15	9.41465	5.96626	SCG5	secretogranin V
218239_s_at	7.21e-07	1.42e-08	-7.15	9.40626	-1.79529	GTPBP4	GTP binding protein 4
222817_at	7.21e-07	1.42e-08	7.15	9.40598	1.14447	HSD3B7	hydroxy-delta-5-steroid dehydrogenase, 3 beta- and steroid delta-isomerase 7
234488_s_at	7.25e-07	1.43e-08	-7.14	9.40018	-1.62109	GMCL1P1///GMCL1	germ cell-less, spermatogenesis associated 1 pseudogene 1///germ cell-less, spermatogenesis associated 1
208438_s_at	7.27e-07	1.44e-08	7.14	9.3958	1.27088	FGR	FGR proto-oncogene, Src family tyrosine kinase
242103_at	7.3e-07	1.44e-08	7.14	9.39136	0.517533	TMEM86A	transmembrane protein 86A
226818_at	7.31e-07	1.45e-08	7.14	9.38826	1.66691	MPEG1	macrophage expressed 1
222105_s_at	7.34e-07	1.46e-08	-7.14	9.38382	-1.20126	NKIRAS2	NFKB inhibitor interacting Ras like 2
237314_at	7.4e-07	1.47e-08	7.14	9.37481	1.39302	ENKUR	enkurin, TRPC channel interacting protein
226620_x_at	7.42e-07	1.47e-08	-7.13	9.37168	-1.6696	DAZAP1	DAZ associated protein 1
220235_s_at	7.43e-07	1.48e-08	-7.13	9.36923	-2.62239	LRIF1	ligand dependent nuclear receptor interacting factor 1
205903_s_at	7.45e-07	1.48e-08	7.13	9.36608	2.26355	KCNN3	potassium calcium-activated channel subfamily N member 3
230098_at	7.48e-07	1.49e-08	-7.13	9.36015	-1.3523	PHF20L1	PHD finger protein 20-like 1
227204_at	7.48e-07	1.49e-08	-7.13	9.35914	-1.56568	PARD6G	par-6 family cell polarity regulator gamma
201719_s_at	7.48e-07	1.49e-08	7.13	9.35894	2.41795	EPB41L2	erythrocyte membrane protein band 4,1 like 2
219515_at	7.56e-07	1.51e-08	-7.13	9.34664	-1.4691	PRDM10	PR/SET domain 10
232615_at	7.56e-07	1.51e-08	7.13	9.34591	2.44093
204689_at	7.59e-07	1.52e-08	7.12	9.34099	1.2525	HHEX	hematopoietically expressed homeobox
205882_x_at	7.65e-07	1.53e-08	7.12	9.33321	2.82009	ADD3	adducin 3
223179_at	7.65e-07	1.53e-08	7.12	9.33169	2.58684	YPEL3	yippee like 3
202817_s_at	7.67e-07	1.54e-08	-7.12	9.32797	-1.91633	SS18	SS18, nBAF chromatin remodeling complex subunit
219933_at	7.7e-07	1.55e-08	-7.12	9.32338	-1.58315	GLRX2	glutaredoxin 2
209276_s_at	7.7e-07	1.55e-08	7.12	9.32261	3.77309	GLRX	glutaredoxin
54970_at	7.7e-07	1.55e-08	7.12	9.32167	1.6454	ZMIZ2	zinc finger MIZ-type containing 2
227718_at	7.71e-07	1.55e-08	-7.12	9.31958	-2.17277	MIR4657///PURB	microRNA 4657///purine rich element binding protein B
241703_at	7.74e-07	1.56e-08	7.12	9.31446	1.5971	RUNDC3B	RUN domain containing 3B
215728_s_at	7.78e-07	1.57e-08	-7.11	9.3079	-1.67588	ACOT7	acyl-CoA thioesterase 7
227384_s_at	7.78e-07	1.57e-08	7.11	9.3077	2.65097	LOC727820	uncharacterized LOC727820
222582_at	7.79e-07	1.57e-08	7.11	9.30551	1.61772	PRKAG2	protein kinase AMP-activated non-catalytic subunit gamma 2
203523_at	7.8e-07	1.58e-08	7.11	9.30401	1.38887	LSP1	lymphocyte-specific protein 1
241373_at	7.8e-07	1.58e-08	-7.11	9.30275	-0.522261
222236_s_at	7.84e-07	1.59e-08	7.11	9.29621	1.28362	ASAP3	ArfGAP with SH3 domain, ankyrin repeat and PH domain 3
206480_at	7.87e-07	1.6e-08	7.11	9.29196	0.863349	LTC4S	leukotriene C4 synthase
212175_s_at	7.91e-07	1.61e-08	-7.11	9.28651	-1.63061	AK2	adenylate kinase 2
232139_s_at	7.95e-07	1.62e-08	-7.1	9.28008	-0.512787	MFSD4B	major facilitator superfamily domain containing 4B
202741_at	7.95e-07	1.62e-08	7.1	9.27889	1.49255	PRKACB	protein kinase cAMP-activated catalytic subunit beta
1565576_at	7.95e-07	1.62e-08	-7.1	9.27823	-0.485518
204172_at	7.95e-07	1.62e-08	-7.1	9.27779	-1.90563	CPOX	coproporphyrinogen oxidase
241782_at	7.97e-07	1.63e-08	7.1	9.27388	1.21129	NEBL	nebulette
236575_at	8.01e-07	1.64e-08	7.1	9.26781	1.85104	ARHGEF26-AS1	ARHGEF26 antisense RNA 1
203400_s_at	8.04e-07	1.64e-08	7.1	9.26432	5.39637	TF	transferrin
223931_s_at	8.08e-07	1.65e-08	-7.1	9.25742	-1.32901	CHFR	checkpoint with forkhead and ring finger domains, E3 ubiquitin protein ligase
210110_x_at	8.1e-07	1.66e-08	-7.1	9.25433	-1.28647	HNRNPH3	heterogeneous nuclear ribonucleoprotein H3
228090_at	8.1e-07	1.66e-08	7.1	9.25367	1.37245	NMNAT3	nicotinamide nucleotide adenylyltransferase 3
206120_at	8.13e-07	1.67e-08	7.1	9.2497	0.715003	CD33	CD33 molecule
219436_s_at	8.15e-07	1.67e-08	7.09	9.24569	1.67156	EMCN	endomucin
1563111_a_at	8.17e-07	1.68e-08	-7.09	9.2425	-1.65547	PIGX	phosphatidylinositol glycan anchor biosynthesis class X
205736_at	8.23e-07	1.69e-08	7.09	9.23432	2.14872	PGAM2	phosphoglycerate mutase 2
223456_s_at	8.26e-07	1.7e-08	-7.09	9.23042	-0.621949	TCHP	trichoplein keratin filament binding
219280_at	8.33e-07	1.72e-08	-7.09	9.22089	-0.774199	BRWD1	bromodomain and WD repeat domain containing 1
225511_at	8.36e-07	1.72e-08	7.08	9.21589	2.27881	GPRC5B	G protein-coupled receptor class C group 5 member B
202816_s_at	8.44e-07	1.74e-08	-7.08	9.20532	-1.40179	SS18	SS18, nBAF chromatin remodeling complex subunit
218040_at	8.54e-07	1.76e-08	-7.08	9.19376	-1.56577	PRPF38B	pre-mRNA processing factor 38B
230087_at	8.55e-07	1.77e-08	7.08	9.19088	2.22924	PRIMA1	proline rich membrane anchor 1
209737_at	8.65e-07	1.79e-08	7.07	9.17902	2.71124	MAGI2	membrane associated guanylate kinase, WW and PDZ domain containing 2
202187_s_at	8.73e-07	1.81e-08	7.07	9.1689	1.41885	PPP2R5A	protein phosphatase 2 regulatory subunit B'alpha
1555337_a_at	8.74e-07	1.81e-08	-7.07	9.16697	-0.984935	ZNF317	zinc finger protein 317
202088_at	8.77e-07	1.82e-08	-7.07	9.16235	-0.866693	SLC39A6	solute carrier family 39 member 6
217353_at	8.8e-07	1.83e-08	-7.07	9.15809	-1.61356
231077_at	8.8e-07	1.83e-08	7.07	9.15705	2.51217	CFAP126	cilia and flagella associated protein 126
218523_at	8.92e-07	1.85e-08	7.06	9.14343	2.04756	LHPP	phospholysine phosphohistidine inorganic pyrophosphate phosphatase
205822_s_at	8.93e-07	1.86e-08	-7.06	9.14069	-3.67703	HMGCS1	3-hydroxy-3-methylglutaryl-CoA synthase 1
205627_at	9.02e-07	1.88e-08	7.06	9.13047	0.48931	CDA	cytidine deaminase
207464_at	9.03e-07	1.88e-08	7.06	9.12771	0.74816	AHCYL1	adenosylhomocysteinase like 1
211804_s_at	9.03e-07	1.89e-08	-7.06	9.12687	-2.89542	CDK2	cyclin dependent kinase 2
242753_x_at	9.06e-07	1.89e-08	-7.05	9.12288	-1.50809	AP1AR	adaptor related protein complex 1 associated regulatory protein
215220_s_at	9.11e-07	1.9e-08	-7.05	9.11681	-1.21042	TPR	translocated promoter region, nuclear basket protein
204947_at	9.13e-07	1.91e-08	-7.05	9.11356	-1.85756	E2F1	E2F transcription factor 1
231557_at	9.15e-07	1.92e-08	7.05	9.1107	0.835643	LOC102724842	uncharacterized LOC102724842
204745_x_at	9.24e-07	1.94e-08	7.05	9.10053	3.25272	MT1G	metallothionein 1G
231115_at	9.24e-07	1.94e-08	-7.05	9.09851	-1.14891	POLH	DNA polymerase eta
212109_at	9.24e-07	1.94e-08	-7.05	9.09841	-1.72049	HN1L	hematological and neurological expressed 1 like
204379_s_at	9.3e-07	1.95e-08	7.04	9.091	4.16605	FGFR3	fibroblast growth factor receptor 3
200965_s_at	9.35e-07	1.97e-08	7.04	9.08501	2.93338	ABLIM1	actin binding LIM protein 1
1552417_a_at	9.39e-07	1.98e-08	-7.04	9.07972	-1.51546	NEDD1	neural precursor cell expressed, developmentally down-regulated 1
223584_s_at	9.42e-07	1.98e-08	-7.04	9.07629	-1.43626	KBTBD2	kelch repeat and BTB domain containing 2
35974_at	9.54e-07	2.01e-08	7.04	9.0629	0.863145	LRMP	lymphoid restricted membrane protein
216187_x_at	9.57e-07	2.02e-08	7.03	9.05803	1.31991
222824_at	9.71e-07	2.05e-08	-7.03	9.0428	-2.49713	NUDT5	nudix hydrolase 5
1568603_at	9.71e-07	2.05e-08	7.03	9.04272	2.2222	CADPS	calcium dependent secretion activator
219091_s_at	9.73e-07	2.06e-08	7.03	9.03929	1.3973	MMRN2	multimerin 2
210291_s_at	9.76e-07	2.07e-08	-7.03	9.03527	-0.801337	ZNF174	zinc finger protein 174
209740_s_at	9.76e-07	2.07e-08	7.03	9.03462	2.03594	PNPLA4	patatin like phospholipase domain containing 4
231918_s_at	9.83e-07	2.09e-08	-7.02	9.02629	-1.24639	GFM2	G elongation factor mitochondrial 2
1569496_s_at	9.87e-07	2.1e-08	-7.02	9.02211	-0.717271	LOC100130872	uncharacterized LOC100130872
215749_s_at	9.9e-07	2.11e-08	7.02	9.01749	1.23287	GORASP1	golgi reassembly stacking protein 1
226489_at	9.91e-07	2.11e-08	7.02	9.015	1.45132	TMCC3	transmembrane and coiled-coil domain family 3
235036_at	9.91e-07	2.11e-08	-7.02	9.01492	-1.28206	LIX1L	limb and CNS expressed 1 like
234762_x_at	1e-06	2.13e-08	7.02	9.00567	1.54241	NLN	neurolysin
207819_s_at	1e-06	2.14e-08	7.02	9.00197	1.05413	ABCB4	ATP binding cassette subfamily B member 4
1556479_at	1e-06	2.14e-08	-7.01	8.99932	-0.445085
223477_s_at	1.01e-06	2.15e-08	-7.01	8.99741	-1.67141	C12orf65	chromosome 12 open reading frame 65
204445_s_at	1.01e-06	2.15e-08	7.01	8.99602	0.64951	ALOX5	arachidonate 5-lipoxygenase
226932_at	1.01e-06	2.16e-08	7.01	8.99336	3.22356	SSPN	sarcospan
221931_s_at	1.01e-06	2.17e-08	-7.01	8.98696	-1.09513	SEH1L	SEH1 like nucleoporin
234584_s_at	1.02e-06	2.19e-08	-7.01	8.97945	-0.992154	ATE1	arginyltransferase 1
217713_x_at	1.02e-06	2.19e-08	7.01	8.97613	0.861972
210091_s_at	1.03e-06	2.2e-08	7.01	8.97225	3.56084	DTNA	dystrobrevin alpha
213752_at	1.03e-06	2.2e-08	7.01	8.97173	2.31006	KAZN	kazrin, periplakin interacting protein
208998_at	1.03e-06	2.2e-08	7.01	8.97153	4.29451	UCP2	uncoupling protein 2
215570_s_at	1.03e-06	2.21e-08	-7.01	8.97021	-0.9434	ZNF780A///ZNF780B	zinc finger protein 780A///zinc finger protein 780B
226371_at	1.04e-06	2.24e-08	-7	8.95591	-1.1743	KDM5A	lysine demethylase 5A
228044_at	1.05e-06	2.27e-08	7	8.94369	2.1886	SERP2	stress-associated endoplasmic reticulum protein family member 2
220252_x_at	1.05e-06	2.27e-08	7	8.94202	0.922136	CXorf21	chromosome X open reading frame 21
229350_x_at	1.05e-06	2.28e-08	7	8.9399	1.51924	PARP10	poly(ADP-ribose) polymerase family member 10
60471_at	1.06e-06	2.28e-08	6.99	8.93616	1.9729	RIN3	Ras and Rab interactor 3
230435_at	1.06e-06	2.29e-08	6.99	8.93569	2.02972	FAM228B	family with sequence similarity 228 member B
235716_at	1.06e-06	2.29e-08	6.99	8.93542	2.45578
203774_at	1.06e-06	2.29e-08	-6.99	8.93384	-1.80308	MTR	5-methyltetrahydrofolate-homocysteine methyltransferase
229280_s_at	1.08e-06	2.33e-08	6.99	8.9157	0.870404	CASC15	cancer susceptibility candidate 15 (non-protein coding)
216976_s_at	1.09e-06	2.36e-08	-6.98	8.90531	-1.92573	RYK	receptor-like tyrosine kinase
1569906_s_at	1.09e-06	2.36e-08	-6.98	8.90317	-0.98373	PHF20	PHD finger protein 20
1553132_a_at	1.09e-06	2.36e-08	6.98	8.90278	0.497856	TC2N	tandem C2 domains, nuclear
223316_at	1.09e-06	2.37e-08	6.98	8.89785	2.4607	CCDC3	coiled-coil domain containing 3
225652_at	1.09e-06	2.38e-08	-6.98	8.89744	-1.60876	FARP2	FERM, ARH/RhoGEF and pleckstrin domain protein 2
1557996_at	1.09e-06	2.38e-08	6.98	8.89402	2.03236
232937_at	1.1e-06	2.4e-08	-6.98	8.88765	-0.440563
215731_s_at	1.1e-06	2.41e-08	-6.98	8.8848	-2.13181	MPHOSPH9	M-phase phosphoprotein 9
37145_at	1.1e-06	2.41e-08	6.98	8.8831	0.489574	GNLY	granulysin
210786_s_at	1.11e-06	2.42e-08	6.98	8.87945	0.803347	FLI1	Fli-1 proto-oncogene, ETS transcription factor
213422_s_at	1.11e-06	2.43e-08	6.97	8.87503	3.23936	MXRA8	matrix remodeling associated 8
211434_s_at	1.11e-06	2.43e-08	6.97	8.87476	0.667054	CCRL2	C-C motif chemokine receptor like 2
1557910_at	1.11e-06	2.44e-08	-6.97	8.86956	-1.12597	HSP90AB1	heat shock protein 90 alpha family class B member 1
203960_s_at	1.11e-06	2.45e-08	-6.97	8.8682	-1.35249	HSPB11	heat shock protein family B (small) member 11
231857_s_at	1.13e-06	2.47e-08	-6.97	8.85712	-1.51142	AGBL5	ATP/GTP binding protein like 5
202199_s_at	1.13e-06	2.48e-08	-6.97	8.85674	-1.05262	SRPK1	SRSF protein kinase 1
222203_s_at	1.13e-06	2.48e-08	-6.97	8.85338	-0.805407	NT5C1B-RDH14///RDH14	NT5C1B-RDH14 readthrough///retinol dehydrogenase 14 (all-trans/9-cis/11-cis)
1554351_a_at	1.13e-06	2.49e-08	-6.97	8.84937	-1.43012	TIPRL	TOR signaling pathway regulator
207777_s_at	1.13e-06	2.5e-08	6.97	8.84619	0.531401	SP140	SP140 nuclear body protein
201893_x_at	1.13e-06	2.5e-08	6.97	8.84618	4.493	DCN	decorin
215691_x_at	1.14e-06	2.52e-08	-6.96	8.84032	-1.27263	HSPB11	heat shock protein family B (small) member 11
211538_s_at	1.15e-06	2.55e-08	6.96	8.82684	3.98149	HSPA2	heat shock protein family A (Hsp70) member 2
213098_at	1.16e-06	2.56e-08	-6.96	8.82472	-0.766133	CNOT9	CCR4-NOT transcription complex subunit 9
208496_x_at	1.16e-06	2.56e-08	-6.96	8.82342	-0.723554	HIST1H3G	histone cluster 1, H3g
227905_s_at	1.18e-06	2.6e-08	-6.95	8.80682	-1.17296	AZI2	5-azacytidine induced 2
238008_at	1.18e-06	2.62e-08	6.95	8.79928	1.4672	PRR18	proline rich 18
217694_at	1.19e-06	2.65e-08	-6.95	8.78936	-0.440958
209647_s_at	1.2e-06	2.65e-08	-6.95	8.78735	-1.11787	SOCS5	suppressor of cytokine signaling 5
227121_at	1.2e-06	2.66e-08	6.95	8.78675	2.41993	ZBTB20	zinc finger and BTB domain containing 20
201369_s_at	1.21e-06	2.68e-08	6.94	8.77752	2.28902	ZFP36L2	ZFP36 ring finger protein like 2
240861_at	1.21e-06	2.69e-08	6.94	8.77573	0.552784
222001_x_at	1.21e-06	2.69e-08	6.94	8.77258	1.99834	LINC00623///LINC00869	long intergenic non-protein coding RNA 623///long intergenic non-protein coding RNA 869
228033_at	1.22e-06	2.73e-08	-6.94	8.76019	-3.85724	E2F7	E2F transcription factor 7
206030_at	1.23e-06	2.74e-08	6.94	8.75437	1.57607	ASPA	aspartoacylase
208002_s_at	1.23e-06	2.75e-08	-6.94	8.75362	-2.64767	ACOT7	acyl-CoA thioesterase 7
208698_s_at	1.23e-06	2.76e-08	-6.93	8.74849	-1.15853	NONO	non-POU domain containing, octamer-binding
223751_x_at	1.23e-06	2.76e-08	6.93	8.74788	1.17787	TLR10	toll like receptor 10
1553438_at	1.28e-06	2.87e-08	-6.92	8.71071	-0.57613	C11orf72	chromosome 11 open reading frame 72
218811_at	1.28e-06	2.87e-08	-6.92	8.70991	-1.05606	ORAI2	ORAI calcium release-activated calcium modulator 2
1566603_s_at	1.28e-06	2.87e-08	-6.92	8.70989	-1.9581	RPUSD3	RNA pseudouridylate synthase domain containing 3
200862_at	1.28e-06	2.88e-08	-6.92	8.70536	-3.0866	DHCR24	24-dehydrocholesterol reductase
1568954_s_at	1.28e-06	2.89e-08	-6.92	8.7046	-1.70764	C16orf72	chromosome 16 open reading frame 72
214706_at	1.3e-06	2.92e-08	-6.92	8.69143	-1.29992	ZNF200	zinc finger protein 200
212135_s_at	1.31e-06	2.95e-08	6.91	8.6811	2.06711	ATP2B4	ATPase plasma membrane Ca2+ transporting 4
1552478_a_at	1.31e-06	2.95e-08	-6.91	8.68097	-0.420755	IRF6	interferon regulatory factor 6
230214_at	1.31e-06	2.96e-08	6.91	8.68065	1.72505	MRVI1	murine retrovirus integration site 1 homolog
223578_x_at	1.31e-06	2.96e-08	6.91	8.67842	2.76116	MALAT1	metastasis associated lung adenocarcinoma transcript 1 (non-protein coding)
1556253_s_at	1.31e-06	2.96e-08	6.91	8.6782	0.394607
226828_s_at	1.31e-06	2.97e-08	6.91	8.67731	1.66894	HEYL	hes related family bHLH transcription factor with YRPW motif-like
222368_at	1.32e-06	2.97e-08	6.91	8.67445	0.89606
240182_at	1.32e-06	2.98e-08	6.91	8.67322	0.519368
226802_s_at	1.32e-06	2.98e-08	-6.91	8.67117	-1.70913	BMS1P20	BMS1, ribosome biogenesis factor pseudogene 20
236259_at	1.33e-06	3.01e-08	6.91	8.66281	1.36654	STK4	serine/threonine kinase 4
204775_at	1.35e-06	3.06e-08	-6.9	8.64507	-1.76745	CHAF1B	chromatin assembly factor 1 subunit B
227321_at	1.35e-06	3.07e-08	6.9	8.64236	1.68414	GATS	GATS, stromal antigen 3 opposite strand
219690_at	1.36e-06	3.09e-08	6.9	8.63552	1.62475	IGFLR1	IGF like family receptor 1
234040_at	1.36e-06	3.1e-08	-6.9	8.63485	-0.552634	HELLS	helicase, lymphoid-specific
1554794_a_at	1.37e-06	3.12e-08	-6.9	8.62786	-1.73835	UBE3C	ubiquitin protein ligase E3C
226450_at	1.37e-06	3.13e-08	6.89	8.62447	1.48192	INSR	insulin receptor
239135_at	1.39e-06	3.16e-08	6.89	8.61326	1.45092	CPPED1	calcineurin like phosphoesterase domain containing 1
210146_x_at	1.39e-06	3.17e-08	6.89	8.61036	0.610276	LILRB2	leukocyte immunoglobulin like receptor B2
206323_x_at	1.39e-06	3.18e-08	6.89	8.60753	1.81278	OPHN1	oligophrenin 1
205339_at	1.4e-06	3.21e-08	-6.89	8.59992	-2.27162	STIL	SCL/TAL1 interrupting locus
209025_s_at	1.4e-06	3.21e-08	-6.89	8.59974	-1.76617	SYNCRIP	synaptotagmin binding cytoplasmic RNA interacting protein
200730_s_at	1.4e-06	3.21e-08	-6.89	8.59949	-1.94921	PTP4A1	protein tyrosine phosphatase type IVA, member 1
210620_s_at	1.41e-06	3.22e-08	-6.89	8.59455	-1.04337	GTF3C2	general transcription factor IIIC subunit 2
1053_at	1.41e-06	3.23e-08	-6.88	8.59205	-1.25453	RFC2	replication factor C subunit 2
201821_s_at	1.41e-06	3.25e-08	-6.88	8.58796	-0.898039	TIMM17A	translocase of inner mitochondrial membrane 17 homolog A (yeast)
220761_s_at	1.41e-06	3.25e-08	6.88	8.58792	1.16042	TAOK3	TAO kinase 3
208103_s_at	1.41e-06	3.25e-08	-6.88	8.58731	-2.12849	ANP32E	acidic nuclear phosphoprotein 32 family member E
206349_at	1.42e-06	3.25e-08	6.88	8.58525	3.22377	LGI1	leucine rich glioma inactivated 1
242388_x_at	1.42e-06	3.27e-08	6.88	8.58076	0.737384	TAGAP	T-cell activation RhoGTPase activating protein
206283_s_at	1.42e-06	3.27e-08	6.88	8.57923	0.522586	TAL1	TAL bHLH transcription factor 1, erythroid differentiation factor
206012_at	1.45e-06	3.33e-08	6.87	8.56235	1.41315	LEFTY1///LEFTY2	left-right determination factor 1///left-right determination factor 2
234464_s_at	1.45e-06	3.34e-08	-6.87	8.55858	-1.73091	EME1	essential meiotic structure-specific endonuclease 1
240440_at	1.45e-06	3.35e-08	6.87	8.55688	1.41398	NPL	N-acetylneuraminate pyruvate lyase
1557684_at	1.45e-06	3.35e-08	-6.87	8.55671	-1.65802	ZNF286A	zinc finger protein 286A
1552309_a_at	1.45e-06	3.35e-08	6.87	8.55504	1.04073	NEXN	nexilin F-actin binding protein
219275_at	1.45e-06	3.36e-08	-6.87	8.55392	-1.25454	PDCD5	programmed cell death 5
235791_x_at	1.49e-06	3.44e-08	-6.86	8.52997	-2.36015	CHD1	chromodomain helicase DNA binding protein 1
1555789_s_at	1.49e-06	3.45e-08	-6.86	8.5272	-1.38257	PHF23	PHD finger protein 23
204039_at	1.49e-06	3.46e-08	6.86	8.52304	2.46573	CEBPA	CCAAT/enhancer binding protein alpha
201836_s_at	1.5e-06	3.48e-08	6.86	8.51907	1.53919	SUPT7L	SPT7-like STAGA complex gamma subunit
224687_at	1.5e-06	3.49e-08	6.86	8.51647	1.3268	ANKIB1	ankyrin repeat and IBR domain containing 1
222239_s_at	1.5e-06	3.5e-08	-6.86	8.51383	-2.25522	INTS6	integrator complex subunit 6
229110_at	1.5e-06	3.5e-08	6.86	8.51355	2.06475	SLC24A2	solute carrier family 24 member 2
224709_s_at	1.5e-06	3.5e-08	6.86	8.51335	0.934307	CDC42SE2	CDC42 small effector 2
235308_at	1.5e-06	3.5e-08	6.86	8.51192	2.15982	ZBTB20	zinc finger and BTB domain containing 20
222762_x_at	1.51e-06	3.51e-08	-6.86	8.50931	-1.80261	LIMD1	LIM domains containing 1
228869_at	1.51e-06	3.53e-08	6.86	8.50544	0.820196	SNX20	sorting nexin 20
225503_at	1.51e-06	3.54e-08	-6.86	8.50269	-1.38805	DHRSX	dehydrogenase/reductase X-linked
203542_s_at	1.52e-06	3.56e-08	6.85	8.49617	2.88377	KLF9	Kruppel like factor 9
200870_at	1.52e-06	3.57e-08	-6.85	8.49451	-0.498846	STRAP	serine/threonine kinase receptor associated protein
223809_at	1.52e-06	3.57e-08	6.85	8.49403	1.7178	RGS18	regulator of G-protein signaling 18
219611_s_at	1.53e-06	3.59e-08	-6.85	8.4872	-0.639521	CEP85	centrosomal protein 85
200845_s_at	1.53e-06	3.6e-08	6.85	8.48536	0.712213	PRDX6	peroxiredoxin 6
235706_at	1.56e-06	3.65e-08	6.85	8.4716	3.06367	CPM	carboxypeptidase M
214035_x_at	1.56e-06	3.66e-08	6.85	8.46928	1.81479
1557395_at	1.56e-06	3.67e-08	6.84	8.46599	2.26306	IGFBP7-AS1	IGFBP7 antisense RNA 1
244040_at	1.56e-06	3.68e-08	6.84	8.46347	2.26356	KCNN3	potassium calcium-activated channel subfamily N member 3
1560397_s_at	1.57e-06	3.7e-08	6.84	8.45871	0.483532	KLHL6	kelch like family member 6
203472_s_at	1.57e-06	3.71e-08	6.84	8.45523	1.21372	SLCO2B1	solute carrier organic anion transporter family member 2B1
220168_at	1.59e-06	3.75e-08	6.84	8.44466	0.733514	CASC1	cancer susceptibility candidate 1
205320_at	1.6e-06	3.77e-08	6.84	8.43928	2.96651	APC2	APC2, WNT signaling pathway regulator
243147_x_at	1.61e-06	3.8e-08	6.83	8.43148	1.25455
223582_at	1.61e-06	3.8e-08	6.83	8.43134	2.72544	ADGRV1	adhesion G protein-coupled receptor V1
200701_at	1.61e-06	3.81e-08	6.83	8.42837	1.82264	NPC2	NPC intracellular cholesterol transporter 2
203606_at	1.62e-06	3.83e-08	-6.83	8.42263	-0.798685	NDUFS6	NADH:ubiquinone oxidoreductase subunit S6
231975_s_at	1.62e-06	3.85e-08	-6.83	8.41945	-1.68828	MIER3	MIER family member 3
212002_at	1.64e-06	3.88e-08	-6.83	8.41031	-1.41201	SZRD1	SUZ RNA binding domain containing 1
217586_x_at	1.64e-06	3.89e-08	6.83	8.40827	1.06917
228486_at	1.64e-06	3.9e-08	6.83	8.40646	3.02921	SLC44A1	solute carrier family 44 member 1
210740_s_at	1.65e-06	3.91e-08	6.82	8.40311	2.2157	ITPK1	inositol-tetrakisphosphate 1-kinase
219396_s_at	1.67e-06	3.96e-08	6.82	8.38926	0.995941	MIR631///NEIL1	microRNA 631///nei like DNA glycosylase 1
210946_at	1.68e-06	3.99e-08	6.82	8.38267	2.10294	PLPP1	phospholipid phosphatase 1
209367_at	1.68e-06	4e-08	6.82	8.38085	0.941465	STXBP2	syntaxin binding protein 2
238116_at	1.69e-06	4.03e-08	6.81	8.37369	1.38372	DYNLRB2	dynein light chain roadblock-type 2
229782_at	1.69e-06	4.03e-08	6.81	8.37355	2.63984	RMST	rhabdomyosarcoma 2 associated transcript (non-protein coding)
227927_at	1.7e-06	4.06e-08	-6.81	8.36648	-1.51665	NBPF20	neuroblastoma breakpoint family member 20
203936_s_at	1.7e-06	4.06e-08	6.81	8.36532	2.91932	MMP9	matrix metallopeptidase 9
209499_x_at	1.71e-06	4.08e-08	6.81	8.36097	1.39079	TNFSF12-TNFSF13///TNFSF13	TNFSF12-TNFSF13 readthrough///tumor necrosis factor superfamily member 13
216945_x_at	1.71e-06	4.09e-08	-6.81	8.35885	-1.08226	PASK	PAS domain containing serine/threonine kinase
231442_at	1.72e-06	4.11e-08	-6.81	8.3534	-0.332207	ZPBP2	zona pellucida binding protein 2
241666_at	1.72e-06	4.12e-08	-6.81	8.35172	-1.24828	TCAIM	T-cell activation inhibitor, mitochondrial
225613_at	1.72e-06	4.12e-08	6.81	8.3511	2.5277	MAST4	microtubule associated serine/threonine kinase family member 4
233367_at	1.72e-06	4.12e-08	6.81	8.35086	1.00286
231024_at	1.74e-06	4.18e-08	6.8	8.33651	0.897453	PGM5-AS1	PGM5 antisense RNA 1
222568_at	1.75e-06	4.21e-08	-6.8	8.32941	-0.943396	UGGT1	UDP-glucose glycoprotein glucosyltransferase 1
212060_at	1.76e-06	4.24e-08	-6.8	8.32282	-1.44653	U2SURP	U2 snRNP associated SURP domain containing
219738_s_at	1.78e-06	4.28e-08	6.8	8.31261	3.37611	PCDH9	protocadherin 9
205527_s_at	1.79e-06	4.31e-08	-6.79	8.30537	-1.33147	GEMIN4	gem nuclear organelle associated protein 4
220967_s_at	1.82e-06	4.39e-08	-6.79	8.28864	-0.909657	ZNF696	zinc finger protein 696
206792_x_at	1.82e-06	4.4e-08	6.79	8.28541	1.43134	LOC729966///PDE4C	uncharacterized LOC729966///phosphodiesterase 4C
225082_at	1.83e-06	4.42e-08	-6.79	8.28215	-1.09036	CPSF3	cleavage and polyadenylation specific factor 3
235447_at	1.83e-06	4.43e-08	-6.78	8.27856	-1.04529	TRUB1	TruB pseudouridine synthase family member 1
235044_at	1.85e-06	4.47e-08	6.78	8.26984	1.3032	CYYR1	cysteine and tyrosine rich 1
235169_at	1.85e-06	4.48e-08	6.78	8.26726	0.890397	FBXO27	F-box protein 27
224843_at	1.85e-06	4.49e-08	-6.78	8.26682	-1.12175	SLAIN2	SLAIN motif family member 2
229677_at	1.85e-06	4.49e-08	-6.78	8.26517	-0.898625	SLC39A3	solute carrier family 39 member 3
227926_s_at	1.85e-06	4.49e-08	-6.78	8.26496	-1.74953	NBPF20	neuroblastoma breakpoint family member 20
218065_s_at	1.85e-06	4.5e-08	6.78	8.26476	0.98804	TMEM9B	TMEM9 domain family member B
200050_at	1.85e-06	4.5e-08	-6.78	8.26382	-1.28207	ZNF146	zinc finger protein 146
220407_s_at	1.86e-06	4.51e-08	6.78	8.2615	2.29307	TGFB2	transforming growth factor beta 2
208067_x_at	1.87e-06	4.56e-08	-6.78	8.25086	-0.970146	UTY	ubiquitously transcribed tetratricopeptide repeat containing, Y-linked
216858_x_at	1.87e-06	4.56e-08	6.78	8.25077	1.63941
202748_at	1.88e-06	4.57e-08	6.77	8.24821	3.53557	GBP2	guanylate binding protein 2
207688_s_at	1.88e-06	4.59e-08	-6.77	8.24432	-1.77955	INHBC	inhibin beta C subunit
216822_x_at	1.88e-06	4.59e-08	-6.77	8.24361	-0.735234
203249_at	1.88e-06	4.59e-08	6.77	8.24324	1.47037	EZH1	enhancer of zeste 1 polycomb repressive complex 2 subunit
213461_at	1.89e-06	4.63e-08	-6.77	8.23538	-2.0971	NUDT21	nudix hydrolase 21
201381_x_at	1.9e-06	4.64e-08	-6.77	8.23436	-1.0018	CACYBP	calcyclin binding protein
202720_at	1.9e-06	4.65e-08	6.77	8.23152	1.22215	TES	testin LIM domain protein
204103_at	1.91e-06	4.67e-08	6.77	8.22608	2.92899	CCL4	C-C motif chemokine ligand 4
211015_s_at	1.92e-06	4.7e-08	-6.77	8.22018	-1.13559	HSPA4	heat shock protein family A (Hsp70) member 4
201792_at	1.92e-06	4.71e-08	6.77	8.2194	3.81843	AEBP1	AE binding protein 1
223525_at	1.92e-06	4.71e-08	6.76	8.21797	0.797521	DLL4	delta like canonical Notch ligand 4
243228_at	1.93e-06	4.73e-08	-6.76	8.21336	-0.867956	GTF3C4	general transcription factor IIIC subunit 4
215649_s_at	1.93e-06	4.74e-08	-6.76	8.21162	-1.66399	MVK	mevalonate kinase
229530_at	1.94e-06	4.77e-08	6.76	8.20627	1.71456	GUCY1A3	guanylate cyclase 1 soluble subunit alpha
223754_at	1.94e-06	4.77e-08	6.76	8.20507	1.6673	C2orf88	chromosome 2 open reading frame 88
1554606_at	1.95e-06	4.8e-08	-6.76	8.1988	-1.03399	CEP120	centrosomal protein 120
222779_s_at	1.95e-06	4.8e-08	-6.76	8.19874	-0.770556	NCBP3	nuclear cap binding subunit 3
40016_g_at	1.95e-06	4.81e-08	6.76	8.19817	2.01417	MAST4	microtubule associated serine/threonine kinase family member 4
1555193_a_at	1.95e-06	4.82e-08	-6.76	8.19524	-2.20705	ZNF277	zinc finger protein 277
241910_x_at	1.96e-06	4.84e-08	6.76	8.19135	1.19938	ARL17B///ARL17A	ADP ribosylation factor like GTPase 17B///ADP ribosylation factor like GTPase 17A
1556839_s_at	1.96e-06	4.84e-08	-6.76	8.19078	-0.433014	LOC100289090	uncharacterized LOC100289090
204852_s_at	1.97e-06	4.87e-08	6.75	8.18509	0.524634	PTPN7	protein tyrosine phosphatase, non-receptor type 7
204051_s_at	1.98e-06	4.92e-08	6.75	8.17612	3.67459	SFRP4	secreted frizzled related protein 4
210926_at	1.99e-06	4.92e-08	-6.75	8.17454	-0.903065	POTEKP	POTE ankyrin domain family member K, pseudogene
203967_at	2e-06	4.97e-08	-6.75	8.16567	-2.96069	CDC6	cell division cycle 6
214343_s_at	2.01e-06	4.98e-08	-6.75	8.16362	-1.1694	ATXN7L1	ataxin 7 like 1
205054_at	2.01e-06	5e-08	6.75	8.15976	0.776862	NEB	nebulin
221480_at	2.01e-06	5e-08	-6.75	8.1591	-1.85256	HNRNPD	heterogeneous nuclear ribonucleoprotein D
232347_x_at	2.02e-06	5.03e-08	6.74	8.15337	1.3832
226378_s_at	2.02e-06	5.04e-08	6.74	8.15165	1.3983	C19orf25	chromosome 19 open reading frame 25
209780_at	2.03e-06	5.05e-08	-6.74	8.14907	-1.7651	PHTF2	putative homeodomain transcription factor 2
213760_s_at	2.03e-06	5.07e-08	-6.74	8.14551	-1.16381	ZNF330	zinc finger protein 330
206483_at	2.04e-06	5.1e-08	6.74	8.1405	0.843906	LRRC6	leucine rich repeat containing 6
211261_at	2.05e-06	5.12e-08	-6.74	8.13558	-0.603431	NUP214	nucleoporin 214
221142_s_at	2.06e-06	5.13e-08	-6.74	8.13283	-1.27535	PECR	peroxisomal trans-2-enoyl-CoA reductase
217555_at	2.06e-06	5.15e-08	-6.74	8.12946	-1.12892	SMC1A	structural maintenance of chromosomes 1A
218876_at	2.07e-06	5.18e-08	6.73	8.12391	2.4528	TPPP3	tubulin polymerization promoting protein family member 3
219434_at	2.08e-06	5.21e-08	6.73	8.1181	2.5592	TREM1	triggering receptor expressed on myeloid cells 1
205383_s_at	2.09e-06	5.24e-08	6.73	8.11205	2.2584	ZBTB20	zinc finger and BTB domain containing 20
205117_at	2.09e-06	5.25e-08	6.73	8.11168	4.62126	FGF1	fibroblast growth factor 1
204672_s_at	2.09e-06	5.25e-08	6.73	8.11145	2.23157	ANKRD6	ankyrin repeat domain 6
225457_s_at	2.11e-06	5.3e-08	-6.73	8.10068	-1.70864	OLMALINC///PP7080	oligodendrocyte maturation-associated long intergenic non-coding RNA///uncharacterized LOC25845
212788_x_at	2.13e-06	5.35e-08	6.72	8.09124	0.683816	FTL	ferritin light chain
202911_at	2.14e-06	5.37e-08	-6.72	8.08754	-1.38653	MSH6	mutS homolog 6
220331_at	2.14e-06	5.38e-08	6.72	8.08679	2.00257	CYP46A1	cytochrome P450 family 46 subfamily A member 1
203517_at	2.14e-06	5.38e-08	-6.72	8.08609	-1.24378	MTX2	metaxin 2
218610_s_at	2.14e-06	5.41e-08	6.72	8.08193	1.45702	CPPED1	calcineurin like phosphoesterase domain containing 1
218552_at	2.15e-06	5.41e-08	6.72	8.0807	3.11758	ECHDC2	enoyl-CoA hydratase domain containing 2
225659_at	2.16e-06	5.46e-08	-6.72	8.07122	-1.34991	SPOPL	speckle type BTB/POZ protein like
1555122_at	2.17e-06	5.47e-08	-6.72	8.07027	-1.03139	ADGRA3	adhesion G protein-coupled receptor A3
204100_at	2.17e-06	5.48e-08	6.72	8.06847	1.62537	THRA	thyroid hormone receptor, alpha
206971_at	2.17e-06	5.48e-08	-6.72	8.06805	-0.729525	GPR161	G protein-coupled receptor 161
217266_at	2.17e-06	5.48e-08	-6.72	8.06757	-2.1364	RPL15	ribosomal protein L15
56256_at	2.17e-06	5.49e-08	6.72	8.06677	2.2215	SIDT2	SID1 transmembrane family member 2
218162_at	2.18e-06	5.53e-08	6.71	8.05962	4.19776	OLFML3	olfactomedin like 3
1553725_s_at	2.18e-06	5.53e-08	-6.71	8.05862	-1.52723	ZNF644	zinc finger protein 644
225611_at	2.2e-06	5.58e-08	6.71	8.05024	2.88815	MAST4	microtubule associated serine/threonine kinase family member 4
212864_at	2.2e-06	5.58e-08	6.71	8.0498	2.10045	CDS2	CDP-diacylglycerol synthase 2
204252_at	2.2e-06	5.58e-08	-6.71	8.04963	-2.44916	CDK2	cyclin dependent kinase 2
229329_s_at	2.22e-06	5.64e-08	-6.71	8.04013	-0.423276
1558515_at	2.22e-06	5.66e-08	6.71	8.03613	1.71971	FTX	FTX transcript, XIST regulator (non-protein coding)
202915_s_at	2.24e-06	5.72e-08	-6.7	8.02605	-1.22144	FAM20B	family with sequence similarity 20 member B
205079_s_at	2.24e-06	5.72e-08	6.7	8.0253	2.50868	MPDZ	multiple PDZ domain crumbs cell polarity complex component
224834_at	2.25e-06	5.75e-08	-6.7	8.02098	-1.1007	UBTD2	ubiquitin domain containing 2
220170_at	2.25e-06	5.75e-08	6.7	8.02026	0.703285	FHL5	four and a half LIM domains 5
213515_x_at	2.27e-06	5.81e-08	6.7	8.01055	0.714591	HBG2///HBG1	hemoglobin subunit gamma 2///hemoglobin subunit gamma 1
209100_at	2.27e-06	5.82e-08	-6.7	8.00941	-1.30965	IFRD2	interferon related developmental regulator 2
228284_at	2.28e-06	5.83e-08	-6.7	8.00742	-2.1758	TLE1	transducin like enhancer of split 1
215584_at	2.28e-06	5.83e-08	-6.7	8.00616	-0.599991	HECW1	HECT, C2 and WW domain containing E3 ubiquitin protein ligase 1
226320_at	2.3e-06	5.88e-08	-6.69	7.99828	-1.68347	ALYREF	Aly/REF export factor
209865_at	2.3e-06	5.9e-08	-6.69	7.99573	-1.28772	SLC35A3	solute carrier family 35 member A3
201830_s_at	2.31e-06	5.93e-08	-6.69	7.98927	-2.18891	NET1	neuroepithelial cell transforming 1
1558740_s_at	2.31e-06	5.94e-08	6.69	7.98846	1.5205	LOC105369662	uncharacterized LOC105369662
222448_s_at	2.31e-06	5.94e-08	-6.69	7.98791	-0.791514	CMPK1	cytidine/uridine monophosphate kinase 1
244676_s_at	2.32e-06	5.96e-08	-6.69	7.98526	-0.329787	MTUS2	microtubule associated tumor suppressor candidate 2
223044_at	2.32e-06	5.96e-08	6.69	7.985	3.0961	SLC40A1	solute carrier family 40 member 1
1566105_at	2.32e-06	5.98e-08	-6.69	7.98139	-0.397847	MFN2	mitofusin 2
219769_at	2.32e-06	5.99e-08	-6.69	7.98019	-0.660901	INCENP	inner centromere protein
1560942_at	2.33e-06	6.01e-08	-6.69	7.97699	-0.469106	PGD	phosphogluconate dehydrogenase
242299_at	2.34e-06	6.03e-08	6.69	7.97412	0.88954
1554424_at	2.35e-06	6.07e-08	-6.69	7.96761	-2.06793	FIP1L1	factor interacting with PAPOLA and CPSF1
228452_at	2.35e-06	6.08e-08	-6.68	7.96508	-1.00193	GID4	GID complex subunit 4 homolog
1555595_at	2.36e-06	6.09e-08	-6.68	7.96321	-1.20331	SCRN3	secernin 3
224752_at	2.36e-06	6.1e-08	-6.68	7.96165	-1.00234	LOC101930655///C7orf73	uncharacterized LOC101930655///chromosome 7 open reading frame 73
228731_at	2.36e-06	6.1e-08	6.68	7.96159	3.4084	GUCY1A2	guanylate cyclase 1 soluble subunit alpha 2
1564733_at	2.38e-06	6.17e-08	6.68	7.95149	0.401284
212213_x_at	2.42e-06	6.29e-08	-6.67	7.93207	-1.34583	OPA1	OPA1, mitochondrial dynamin like GTPase
216479_at	2.43e-06	6.31e-08	-6.67	7.92852	-0.827659	RPL21P28///SNORA27///SNORD102///RPL21	ribosomal protein L21 pseudogene 28///small nucleolar RNA, H/ACA box 27///small nucleolar RNA, C/D box 102///ribosomal protein L21
221656_s_at	2.45e-06	6.36e-08	6.67	7.92064	1.04453	ARHGEF10L	Rho guanine nucleotide exchange factor 10 like
216229_x_at	2.45e-06	6.37e-08	6.67	7.91834	1.51183	LOC105379655	uncharacterized LOC105379655
213241_at	2.46e-06	6.41e-08	6.67	7.91349	2.78827	PLXNC1	plexin C1
220797_at	2.47e-06	6.42e-08	-6.67	7.91196	-1.0446	LOC284009///METTL16	uncharacterized LOC284009///methyltransferase like 16
227662_at	2.47e-06	6.43e-08	6.67	7.9094	0.829498	SYNPO2	synaptopodin 2
212254_s_at	2.47e-06	6.44e-08	6.67	7.90876	1.48923	DST	dystonin
232124_at	2.47e-06	6.44e-08	6.67	7.9087	1.41325	FAM198A	family with sequence similarity 198 member A
214279_s_at	2.49e-06	6.51e-08	6.66	7.89828	4.2628	NDRG2	NDRG family member 2
1567410_at	2.5e-06	6.52e-08	-6.66	7.89605	-0.37489	ZNF135	zinc finger protein 135
220162_s_at	2.51e-06	6.56e-08	6.66	7.88947	0.88212	DNLZ///CARD9	DNL-type zinc finger///caspase recruitment domain family member 9
218894_s_at	2.52e-06	6.59e-08	-6.66	7.88589	-2.37121	MAGOHB	mago homolog B, exon junction complex core component
1558686_at	2.52e-06	6.59e-08	6.66	7.8856	2.59781	MPV17L	MPV17 mitochondrial inner membrane protein like
201790_s_at	2.52e-06	6.6e-08	-6.66	7.88458	-3.00498	DHCR7	7-dehydrocholesterol reductase
229295_at	2.55e-06	6.67e-08	6.65	7.87289	2.18923	IL17RA	interleukin 17 receptor A
230416_at	2.56e-06	6.71e-08	-6.65	7.86757	-1.98568	PDZD8	PDZ domain containing 8
201427_s_at	2.56e-06	6.72e-08	6.65	7.8661	5.0895	SEPP1	selenoprotein P, plasma, 1
1558299_at	2.56e-06	6.73e-08	6.65	7.86471	0.621618
201048_x_at	2.56e-06	6.73e-08	-6.65	7.86444	-1.10368	WTH3DI///RAB6A	RAB6C-like///RAB6A, member RAS oncogene family
223234_at	2.57e-06	6.75e-08	-6.65	7.86159	-1.4856	MAD2L2	MAD2 mitotic arrest deficient-like 2 (yeast)
204468_s_at	2.58e-06	6.78e-08	6.65	7.85725	1.69709	TIE1	tyrosine kinase with immunoglobulin like and EGF like domains 1
212909_at	2.58e-06	6.81e-08	6.65	7.85324	3.84438	LYPD1	LY6/PLAUR domain containing 1
208423_s_at	2.6e-06	6.85e-08	6.65	7.84733	0.601538	MSR1	macrophage scavenger receptor 1
203882_at	2.62e-06	6.92e-08	6.64	7.83737	1.98952	IRF9	interferon regulatory factor 9
232445_at	2.64e-06	6.96e-08	6.64	7.83155	0.413534	SYT9	synaptotagmin 9
225102_at	2.64e-06	6.97e-08	6.64	7.83042	2.91423	MGLL	monoglyceride lipase
219337_at	2.65e-06	7e-08	-6.64	7.82616	-0.506805	C1orf159	chromosome 1 open reading frame 159
200753_x_at	2.68e-06	7.08e-08	-6.64	7.81375	-1.51665	MIR636///SRSF2	microRNA 636///serine and arginine rich splicing factor 2
202845_s_at	2.68e-06	7.1e-08	6.64	7.81158	1.29096	RALBP1	ralA binding protein 1
244251_at	2.69e-06	7.13e-08	6.63	7.80693	0.624567	LCP2	lymphocyte cytosolic protein 2
221921_s_at	2.69e-06	7.14e-08	6.63	7.80636	1.12151	CADM3	cell adhesion molecule 3
226943_at	2.69e-06	7.14e-08	-6.63	7.80588	-1.29652	C12orf73	chromosome 12 open reading frame 73
215472_at	2.69e-06	7.15e-08	6.63	7.80402	1.41541	PACRG	PARK2 coregulated
226985_at	2.69e-06	7.16e-08	6.63	7.80385	0.750448	FGD5	FYVE, RhoGEF and PH domain containing 5
202779_s_at	2.7e-06	7.17e-08	-6.63	7.80161	-1.43849	UBE2S	ubiquitin conjugating enzyme E2 S
37079_at	2.7e-06	7.18e-08	-6.63	7.80071	-1.57165	NUS1P3	NUS1 dehydrodolichyl diphosphate synthase subunit pseudogene 3
214141_x_at	2.71e-06	7.22e-08	-6.63	7.79466	-1.00276	SRSF7	serine and arginine rich splicing factor 7
213143_at	2.71e-06	7.23e-08	6.63	7.79376	2.18667	C2orf72	chromosome 2 open reading frame 72
224800_at	2.71e-06	7.23e-08	-6.63	7.79306	-1.30648	WDFY1	WD repeat and FYVE domain containing 1
204140_at	2.72e-06	7.25e-08	6.63	7.79042	2.41312	TPST1	tyrosylprotein sulfotransferase 1
233101_at	2.73e-06	7.27e-08	6.63	7.78757	0.872182	MTMR9	myotubularin related protein 9
206469_x_at	2.74e-06	7.31e-08	-6.63	7.7827	-1.01375	AKR7A3	aldo-keto reductase family 7 member A3
217027_x_at	2.74e-06	7.33e-08	-6.63	7.77975	-2.05639
219344_at	2.75e-06	7.36e-08	6.62	7.77582	0.58258	SLC29A3	solute carrier family 29 member 3
209812_x_at	2.75e-06	7.37e-08	-6.62	7.77433	-0.659051	CASP2	caspase 2
241348_at	2.76e-06	7.38e-08	-6.62	7.77318	-2.16717	ZNF654	zinc finger protein 654
212558_at	2.79e-06	7.47e-08	-6.62	7.76117	-2.81033	SPRY1	sprouty RTK signaling antagonist 1
241201_at	2.8e-06	7.5e-08	-6.62	7.7577	-0.396028	UVSSA	UV stimulated scaffold protein A
1563367_at	2.8e-06	7.52e-08	6.62	7.75415	0.904437	MAPT-AS1	MAPT antisense RNA 1
235025_at	2.82e-06	7.56e-08	-6.62	7.74876	-1.54984	WDR89	WD repeat domain 89
213122_at	2.84e-06	7.63e-08	6.61	7.74018	2.4274	TSPYL5	TSPY like 5
215207_x_at	2.86e-06	7.69e-08	-6.61	7.73269	-2.05044	NUS1///NUS1P3	NUS1 dehydrodolichyl diphosphate synthase subunit///NUS1 dehydrodolichyl diphosphate synthase subunit pseudogene 3
233421_s_at	2.87e-06	7.73e-08	-6.61	7.7268	-0.920876	NUP133	nucleoporin 133
216310_at	2.88e-06	7.76e-08	6.61	7.72311	0.697155	TAOK1	TAO kinase 1
1555301_a_at	2.88e-06	7.76e-08	-6.61	7.72299	-0.594912	DIP2A	disco interacting protein 2 homolog A
209085_x_at	2.88e-06	7.78e-08	-6.61	7.72147	-1.32283	RFC1	replication factor C subunit 1
238337_s_at	2.9e-06	7.81e-08	-6.61	7.71646	-1.89268	DNAJC21	DnaJ heat shock protein family (Hsp40) member C21
222802_at	2.9e-06	7.83e-08	6.6	7.71507	1.77182	EDN1	endothelin 1
236019_at	2.91e-06	7.85e-08	-6.6	7.71147	-0.68944	RAB12	RAB12, member RAS oncogene family
203667_at	2.91e-06	7.85e-08	-6.6	7.71145	-0.632298	TBCA	tubulin folding cofactor A
227493_s_at	2.92e-06	7.91e-08	-6.6	7.70502	-1.29937	KIAA1143	KIAA1143
241421_at	2.92e-06	7.91e-08	6.6	7.70394	0.831518
243237_at	2.93e-06	7.95e-08	6.6	7.69963	0.927159	CFAP221	cilia and flagella associated protein 221
200894_s_at	2.93e-06	7.95e-08	-6.6	7.69906	-1.64383	FKBP4	FK506 binding protein 4
37433_at	2.94e-06	7.96e-08	-6.6	7.69768	-1.96411	PIAS2	protein inhibitor of activated STAT 2
1560199_x_at	2.96e-06	8.02e-08	6.6	7.69062	1.21861
218082_s_at	2.96e-06	8.05e-08	-6.6	7.68766	-0.712994	UBP1	upstream binding protein 1 (LBP-1a)
215652_at	2.96e-06	8.05e-08	-6.6	7.68661	-0.249374	SDHD	succinate dehydrogenase complex subunit D
216959_x_at	2.98e-06	8.1e-08	6.59	7.68095	2.4055	NRCAM	neuronal cell adhesion molecule
226789_at	2.98e-06	8.1e-08	6.59	7.68078	1.1399	EMB	embigin
1554285_at	2.98e-06	8.14e-08	6.59	7.67646	1.0441	HAVCR2	hepatitis A virus cellular receptor 2
226499_at	2.98e-06	8.14e-08	6.59	7.67613	2.4155	NRARP	NOTCH-regulated ankyrin repeat protein
1555561_a_at	2.98e-06	8.14e-08	-6.59	7.67608	-2.0694	UGGT2	UDP-glucose glycoprotein glucosyltransferase 2
223909_s_at	2.99e-06	8.15e-08	-6.59	7.67447	-1.13652	HDAC8	histone deacetylase 8
227546_x_at	3.05e-06	8.34e-08	-6.58	7.65239	-1.45268	AURKAIP1	aurora kinase A interacting protein 1
215179_x_at	3.06e-06	8.37e-08	6.58	7.64804	1.67476	PGF	placental growth factor
1553749_at	3.09e-06	8.46e-08	-6.58	7.63817	-1.08527	FAM76B	family with sequence similarity 76 member B
230599_at	3.11e-06	8.5e-08	6.58	7.63303	2.57571
242343_x_at	3.11e-06	8.52e-08	6.58	7.63111	1.62642
219012_s_at	3.11e-06	8.52e-08	-6.58	7.63035	-1.0788	EMSY	EMSY, BRCA2 interacting transcriptional repressor
1558034_s_at	3.12e-06	8.56e-08	6.58	7.62605	4.33765	CP	ceruloplasmin (ferroxidase)
218202_x_at	3.13e-06	8.6e-08	-6.57	7.62191	-3.33692	MRPL44	mitochondrial ribosomal protein L44
226464_at	3.16e-06	8.69e-08	-6.57	7.61163	-1.77836	C3orf58	chromosome 3 open reading frame 58
215346_at	3.16e-06	8.69e-08	6.57	7.61111	1.07816	CD40	CD40 molecule
202808_at	3.17e-06	8.71e-08	6.57	7.6089	2.31559	WBP1L	WW domain binding protein 1-like
1555639_a_at	3.19e-06	8.77e-08	-6.57	7.60189	-1.5798	RBM14	RNA binding motif protein 14
230377_s_at	3.2e-06	8.82e-08	-6.57	7.59668	-0.341838	TBC1D2B	TBC1 domain family member 2B
1555851_s_at	3.21e-06	8.85e-08	6.57	7.59328	1.37843	SEPW1	selenoprotein W, 1
1558233_s_at	3.22e-06	8.88e-08	-6.56	7.59007	-2.89684	ATF1	activating transcription factor 1
203381_s_at	3.22e-06	8.88e-08	6.56	7.5899	6.04036	APOE	apolipoprotein E
226421_at	3.24e-06	8.95e-08	-6.56	7.58182	-2.56464	AMMECR1	Alport syndrome, mental retardation, midface hypoplasia and elliptocytosis chromosomal region gene 1
241366_at	3.28e-06	9.05e-08	-6.56	7.57127	-1.62998	RBAK	RB associated KRAB zinc finger
200893_at	3.28e-06	9.06e-08	-6.56	7.57011	-0.704838	TRA2B	transformer 2 beta homolog (Drosophila)
1554114_s_at	3.3e-06	9.14e-08	-6.56	7.56162	-0.615879	SSH2	slingshot protein phosphatase 2
209824_s_at	3.3e-06	9.14e-08	6.56	7.56122	2.30864	ARNTL	aryl hydrocarbon receptor nuclear translocator like
219705_at	3.31e-06	9.15e-08	-6.56	7.55966	-0.586831	QSER1	glutamine and serine rich 1
215250_at	3.32e-06	9.21e-08	6.55	7.55339	0.613302	EMC3	ER membrane protein complex subunit 3
211000_s_at	3.33e-06	9.22e-08	6.55	7.55211	1.99501	IL6ST	interleukin 6 signal transducer
219004_s_at	3.33e-06	9.24e-08	-6.55	7.55037	-1.54744	MIS18A	MIS18 kinetochore protein A
221949_at	3.38e-06	9.38e-08	6.55	7.53543	1.45874	UBE2D4	ubiquitin conjugating enzyme E2 D4 (putative)
239809_at	3.38e-06	9.38e-08	6.55	7.53532	0.647914
222303_at	3.39e-06	9.43e-08	6.55	7.53028	1.4706
1565949_x_at	3.4e-06	9.45e-08	-6.55	7.52868	-0.361062	CHML	CHM like, Rab escort protein 2
1553219_a_at	3.42e-06	9.53e-08	-6.54	7.52002	-0.957216	AMMECR1	Alport syndrome, mental retardation, midface hypoplasia and elliptocytosis chromosomal region gene 1
228018_at	3.43e-06	9.54e-08	6.54	7.51865	4.80266	NKAIN4	Na+/K+ transporting ATPase interacting 4
1555471_a_at	3.5e-06	9.76e-08	6.53	7.49635	2.87174	FMN2	formin 2
1559263_s_at	3.56e-06	9.93e-08	6.53	7.47861	0.504543	ZC3H12D	zinc finger CCCH-type containing 12D
1554826_at	3.62e-06	1.01e-07	-6.52	7.46325	-0.416497	CDK15	cyclin dependent kinase 15
207370_at	3.64e-06	1.02e-07	6.52	7.457	2.09757	IBSP	integrin binding sialoprotein
1563357_at	3.64e-06	1.02e-07	6.52	7.455	2.08632
228800_x_at	3.64e-06	1.02e-07	-6.52	7.45448	-0.684957	AURKAIP1	aurora kinase A interacting protein 1
228390_at	3.64e-06	1.02e-07	6.52	7.45395	1.85211	RAB30	RAB30, member RAS oncogene family
230707_at	3.64e-06	1.02e-07	6.52	7.45392	1.06522	SORL1	sortilin related receptor 1
200034_s_at	3.64e-06	1.02e-07	-6.52	7.45335	-0.460383	RPL6	ribosomal protein L6
221246_x_at	3.64e-06	1.02e-07	6.52	7.45258	1.87054	TNS1	tensin 1
227654_at	3.64e-06	1.02e-07	6.52	7.45158	1.3874	FAM65C	family with sequence similarity 65 member C
221724_s_at	3.68e-06	1.03e-07	6.52	7.43921	0.63499	CLEC4A	C-type lectin domain family 4 member A
225345_s_at	3.68e-06	1.03e-07	6.52	7.4383	2.44408	FBXO32	F-box protein 32
1567014_s_at	3.69e-06	1.04e-07	-6.52	7.43615	-1.77248	NFE2L2///CSNK2A1	nuclear factor, erythroid 2 like 2///casein kinase 2 alpha 1
1555974_a_at	3.7e-06	1.04e-07	-6.51	7.43196	-2.08791
219298_at	3.72e-06	1.05e-07	6.51	7.42738	0.341535	ECHDC3	enoyl-CoA hydratase domain containing 3
1554360_at	3.74e-06	1.05e-07	-6.51	7.4198	-0.790297	FCHSD2	FCH and double SH3 domains 2
221439_at	3.77e-06	1.06e-07	-6.51	7.41127	-0.304366	RBBP9	RB binding protein 9, serine hydrolase
218913_s_at	3.77e-06	1.06e-07	6.51	7.41076	0.754088	GMIP	GEM interacting protein
1562918_at	3.78e-06	1.07e-07	6.51	7.4069	0.40464
219386_s_at	3.8e-06	1.07e-07	6.51	7.40226	1.54075	SLAMF8	SLAM family member 8
231859_at	3.83e-06	1.08e-07	6.5	7.39446	2.58096	C14orf132	chromosome 14 open reading frame 132
208892_s_at	3.88e-06	1.1e-07	-6.5	7.38017	-2.29084	DUSP6	dual specificity phosphatase 6
206629_at	3.9e-06	1.1e-07	6.5	7.37376	0.61877	ADAMTSL2	ADAMTS like 2
217367_s_at	3.92e-06	1.11e-07	6.49	7.36922	1.78576	ZHX3	zinc fingers and homeoboxes 3
221989_at	3.93e-06	1.11e-07	6.49	7.36462	2.30798	SNORA70///RPL10	small nucleolar RNA, H/ACA box 70///ribosomal protein L10
214733_s_at	3.94e-06	1.12e-07	6.49	7.36229	1.37226	YIPF1	Yip1 domain family member 1
219875_s_at	3.95e-06	1.12e-07	-6.49	7.35837	-1.4637	DESI2	desumoylating isopeptidase 2
227463_at	4.03e-06	1.15e-07	6.48	7.33777	1.06277	ACE	angiotensin I converting enzyme
223204_at	4.06e-06	1.15e-07	6.48	7.32977	4.28998	FAM198B	family with sequence similarity 198 member B
209308_s_at	4.08e-06	1.16e-07	-6.48	7.3259	-1.4884	BNIP2	BCL2 interacting protein 2
226323_at	4.08e-06	1.16e-07	-6.48	7.32546	-1.32636	ZNF830	zinc finger protein 830
213211_s_at	4.08e-06	1.16e-07	-6.48	7.32332	-0.911195	TAF6L	TATA-box binding protein associated factor 6 like
1557701_s_at	4.08e-06	1.16e-07	-6.48	7.32287	-1.24751	POLH	DNA polymerase eta
232596_at	4.08e-06	1.16e-07	-6.48	7.32158	-1.25684	DIAPH3	diaphanous related formin 3
216770_at	4.08e-06	1.16e-07	-6.48	7.32128	-0.489423
206470_at	4.08e-06	1.17e-07	6.48	7.32065	0.988602	PLXNC1	plexin C1
203594_at	4.09e-06	1.17e-07	-6.48	7.31737	-0.763314	RTCA	RNA 3'-terminal phosphate cyclase
207305_s_at	4.1e-06	1.17e-07	6.48	7.31533	0.852591	TRAPPC8	trafficking protein particle complex 8
209107_x_at	4.12e-06	1.18e-07	6.48	7.31081	1.59546	NCOA1	nuclear receptor coactivator 1
213256_at	4.12e-06	1.18e-07	6.48	7.30974	1.99815	MARCH3	membrane associated ring-CH-type finger 3
219182_at	4.12e-06	1.18e-07	6.48	7.30794	2.01717	TMEM231	transmembrane protein 231
216426_at	4.12e-06	1.18e-07	-6.47	7.30726	-0.581293
218505_at	4.13e-06	1.19e-07	6.47	7.30386	1.32111	WDR59	WD repeat domain 59
242248_at	4.18e-06	1.2e-07	6.47	7.29205	0.776541	PHKB	phosphorylase kinase regulatory subunit beta
211220_s_at	4.18e-06	1.2e-07	-6.47	7.29167	-2.0323	HSF2	heat shock transcription factor 2
210422_x_at	4.18e-06	1.2e-07	6.47	7.29089	0.884909	SLC11A1	solute carrier family 11 member 1
203444_s_at	4.19e-06	1.2e-07	-6.47	7.28739	-0.342904	MTA2	metastasis associated 1 family member 2
222592_s_at	4.2e-06	1.21e-07	6.47	7.286	0.892561	ACSL5	acyl-CoA synthetase long-chain family member 5
204834_at	4.2e-06	1.21e-07	6.47	7.28568	2.31533	FGL2	fibrinogen like 2
1554450_s_at	4.2e-06	1.21e-07	-6.47	7.28313	-1.66317	MIER3	MIER family member 3
219446_at	4.21e-06	1.21e-07	-6.47	7.28028	-0.719314	RIC8B	RIC8 guanine nucleotide exchange factor B
205692_s_at	4.23e-06	1.22e-07	6.46	7.27584	0.623751	CD38	CD38 molecule
200849_s_at	4.24e-06	1.22e-07	6.46	7.27237	1.58709	AHCYL1	adenosylhomocysteinase like 1
238259_at	4.27e-06	1.23e-07	-6.46	7.26616	-0.532881	ADSSL1	adenylosuccinate synthase like 1
76897_s_at	4.27e-06	1.23e-07	-6.46	7.26498	-1.34285	FKBP15	FK506 binding protein 15
1564429_at	4.3e-06	1.24e-07	-6.46	7.2567	-0.419986
223996_s_at	4.3e-06	1.24e-07	-6.46	7.25542	-1.34121	MRPL30	mitochondrial ribosomal protein L30
212770_at	4.31e-06	1.25e-07	6.46	7.25363	1.48401	TLE3	transducin like enhancer of split 3
205369_x_at	4.31e-06	1.25e-07	-6.46	7.2534	-0.897382	DBT	dihydrolipoamide branched chain transacylase E2
202391_at	4.31e-06	1.25e-07	6.46	7.25215	4.77063	BASP1	brain abundant membrane attached signal protein 1
213496_at	4.33e-06	1.25e-07	6.46	7.24784	3.55623	PLPPR4	phospholipid phosphatase related 4
1569268_at	4.36e-06	1.26e-07	-6.45	7.24043	-0.582191	GRIN2C	glutamate ionotropic receptor NMDA type subunit 2C
226010_at	4.36e-06	1.27e-07	6.45	7.23847	1.25774	SLC25A23	solute carrier family 25 member 23
206667_s_at	4.36e-06	1.27e-07	-6.45	7.23796	-1.57308	SCAMP1	secretory carrier membrane protein 1
210774_s_at	4.4e-06	1.28e-07	6.45	7.22786	1.11388	NCOA4	nuclear receptor coactivator 4
1556314_a_at	4.42e-06	1.28e-07	6.45	7.22444	0.72758	ZNF366	zinc finger protein 366
238430_x_at	4.42e-06	1.29e-07	6.45	7.22286	2.36983	SLFN5	schlafen family member 5
242871_at	4.42e-06	1.29e-07	6.45	7.22241	0.532476	PAQR5	progestin and adipoQ receptor family member 5
1570569_at	4.45e-06	1.3e-07	-6.45	7.21565	-0.51295
228944_at	4.45e-06	1.3e-07	-6.44	7.21322	-1.09692
217525_at	4.49e-06	1.31e-07	6.44	7.20341	0.671854	OLFML1	olfactomedin like 1
1565951_s_at	4.49e-06	1.31e-07	-6.44	7.2033	-1.53472	CHML	CHM like, Rab escort protein 2
241509_at	4.51e-06	1.32e-07	6.44	7.19886	0.402108
223186_at	4.51e-06	1.32e-07	-6.44	7.19845	-0.902406	TMEM189-UBE2V1///TMEM189///UBE2V1	TMEM189-UBE2V1 readthrough///transmembrane protein 189///ubiquitin conjugating enzyme E2 V1
220751_s_at	4.51e-06	1.32e-07	6.44	7.19772	1.21004	FAXDC2	fatty acid hydroxylase domain containing 2
239840_at	4.51e-06	1.32e-07	6.44	7.19685	0.464833	TMEM161B-AS1	TMEM161B antisense RNA 1
208652_at	4.55e-06	1.33e-07	-6.44	7.18724	-0.625614	PPP2CA	protein phosphatase 2 catalytic subunit alpha
1570592_a_at	4.56e-06	1.34e-07	-6.44	7.18578	-0.388057
219413_at	4.57e-06	1.34e-07	6.44	7.18332	0.895287	ACBD4	acyl-CoA binding domain containing 4
222197_s_at	4.57e-06	1.34e-07	6.44	7.18256	1.57628
218586_at	4.57e-06	1.34e-07	-6.43	7.18055	-1.88272	MRGBP	MRG/MORF4L binding protein
229127_at	4.6e-06	1.35e-07	6.43	7.17391	2.97903	JAM2	junctional adhesion molecule 2
226623_at	4.61e-06	1.35e-07	6.43	7.1712	4.13084	PHYHIPL	phytanoyl-CoA 2-hydroxylase interacting protein like
222858_s_at	4.63e-06	1.36e-07	6.43	7.1672	0.527025	DAPP1	dual adaptor of phosphotyrosine and 3-phosphoinositides 1
229391_s_at	4.64e-06	1.36e-07	6.43	7.16393	2.17256	FAM26F	family with sequence similarity 26 member F
219613_s_at	4.64e-06	1.37e-07	-6.43	7.16256	-0.959128	SIRT6	sirtuin 6
1559244_at	4.64e-06	1.37e-07	6.43	7.16138	0.41734	FMN2	formin 2
236095_at	4.67e-06	1.38e-07	6.43	7.15517	1.02871	NTRK2	neurotrophic receptor tyrosine kinase 2
221048_x_at	4.71e-06	1.39e-07	-6.42	7.14681	-0.609154	C17orf80	chromosome 17 open reading frame 80
213050_at	4.74e-06	1.4e-07	6.42	7.13953	3.81366	COBL	cordon-bleu WH2 repeat protein
204419_x_at	4.75e-06	1.4e-07	6.42	7.13764	0.456818	HBG2///HBG1	hemoglobin subunit gamma 2///hemoglobin subunit gamma 1
236956_at	4.75e-06	1.41e-07	-6.42	7.13497	-0.455019
234728_s_at	4.84e-06	1.43e-07	-6.41	7.11648	-1.1601	DHX35	DEAH-box helicase 35
214260_at	4.85e-06	1.44e-07	-6.41	7.11365	-1.07809	COPS8	COP9 signalosome subunit 8
205707_at	4.88e-06	1.44e-07	6.41	7.10775	1.33349	IL17RA	interleukin 17 receptor A
225384_at	4.89e-06	1.45e-07	6.41	7.10379	1.42324	DOCK7	dedicator of cytokinesis 7
209535_s_at	4.9e-06	1.45e-07	-6.41	7.10244	-1.53523
217605_at	4.9e-06	1.45e-07	-6.41	7.10079	-0.417935	USP27X	ubiquitin specific peptidase 27, X-linked
241091_at	4.92e-06	1.46e-07	-6.41	7.09603	-0.829539	AGO3	argonaute 3, RISC catalytic component
222426_at	5e-06	1.49e-07	-6.4	7.08019	-1.92237	MAPKAP1	mitogen-activated protein kinase associated protein 1
37170_at	5.02e-06	1.49e-07	6.4	7.07662	1.9722	BMP2K	BMP2 inducible kinase
243715_at	5.06e-06	1.51e-07	6.4	7.06694	0.607606
212930_at	5.08e-06	1.51e-07	-6.4	7.06188	-2.82384	ATP2B1	ATPase plasma membrane Ca2+ transporting 1
233827_s_at	5.09e-06	1.51e-07	-6.4	7.06092	-2.30795	SUPT16H	SPT16 homolog, facilitates chromatin remodeling subunit
208990_s_at	5.11e-06	1.52e-07	-6.39	7.05606	-0.982302	HNRNPH3	heterogeneous nuclear ribonucleoprotein H3
230976_at	5.11e-06	1.52e-07	6.39	7.05601	0.55156	AK8	adenylate kinase 8
1558001_s_at	5.11e-06	1.52e-07	-6.39	7.05413	-0.396633	ARID5B	AT-rich interaction domain 5B
227369_at	5.13e-06	1.53e-07	-6.39	7.05028	-1.98845	SERBP1	SERPINE1 mRNA binding protein 1
234141_s_at	5.13e-06	1.53e-07	-6.39	7.0486	-0.307267	LOC286059	tumor necrosis factor receptor superfamily member 10d, decoy with truncated death domain pseudogene
215016_x_at	5.14e-06	1.54e-07	6.39	7.04705	1.51394	DST	dystonin
203626_s_at	5.17e-06	1.54e-07	-6.39	7.04132	-1.75999	SKP2	S-phase kinase-associated protein 2, E3 ubiquitin protein ligase
236957_at	5.2e-06	1.56e-07	-6.39	7.03435	-2.00246	CDCA2	cell division cycle associated 2
1553889_at	5.24e-06	1.57e-07	-6.39	7.02643	-0.464361	MRGPRX2	MAS related GPR family member X2
219860_at	5.24e-06	1.57e-07	6.39	7.02522	0.844668	LY6G5C	lymphocyte antigen 6 complex, locus G5C
244015_at	5.25e-06	1.57e-07	6.38	7.02281	1.35113
224720_at	5.25e-06	1.57e-07	-6.38	7.02235	-1.09642	MIB1	mindbomb E3 ubiquitin protein ligase 1
205970_at	5.28e-06	1.59e-07	6.38	7.01536	4.71744	MT3	metallothionein 3
239796_x_at	5.3e-06	1.59e-07	-6.38	7.01131	-0.48779	TIRAP	TIR domain containing adaptor protein
210301_at	5.31e-06	1.59e-07	-6.38	7.00967	-0.457721	XDH	xanthine dehydrogenase
208404_x_at	5.32e-06	1.6e-07	6.38	7.00641	0.503463	KCNJ5	potassium voltage-gated channel subfamily J member 5
1554696_s_at	5.34e-06	1.61e-07	-6.38	7.00277	-2.893	TYMS	thymidylate synthetase
209553_at	5.34e-06	1.61e-07	6.38	7.00158	1.31218	VPS8	VPS8, CORVET complex subunit
203066_at	5.34e-06	1.61e-07	6.38	7.00107	3.22746	CHST15	carbohydrate (N-acetylgalactosamine 4-sulfate 6-O) sulfotransferase 15
233206_at	5.34e-06	1.61e-07	-6.38	6.9999	-0.635445	SLC22A23	solute carrier family 22 member 23
219126_at	5.34e-06	1.61e-07	-6.38	6.99915	-1.24372	PHF10	PHD finger protein 10
229845_at	5.36e-06	1.62e-07	-6.38	6.99567	-1.45245	MAPKAP1	mitogen-activated protein kinase associated protein 1
243152_at	5.36e-06	1.62e-07	-6.38	6.99564	-0.4568	COPS8	COP9 signalosome subunit 8
33850_at	5.36e-06	1.62e-07	6.38	6.9953	1.92165	MAP4	microtubule associated protein 4
203140_at	5.36e-06	1.62e-07	6.38	6.99366	2.75208	BCL6	B-cell CLL/lymphoma 6
1552806_a_at	5.37e-06	1.62e-07	6.37	6.99159	1.46253	SIGLEC10	sialic acid binding Ig like lectin 10
211102_s_at	5.37e-06	1.63e-07	6.37	6.99095	0.559893	LILRA2	leukocyte immunoglobulin like receptor A2
238613_at	5.37e-06	1.63e-07	-6.37	6.99087	-1.62996	ZAK	sterile alpha motif and leucine zipper containing kinase AZK
239093_at	5.37e-06	1.63e-07	6.37	6.9891	0.822012	HOGA1	4-hydroxy-2-oxoglutarate aldolase 1
214299_at	5.4e-06	1.64e-07	-6.37	6.98326	-1.18576	TOP3A	topoisomerase (DNA) III alpha
226832_at	5.4e-06	1.64e-07	-6.37	6.98215	-1.71406	RNF168	ring finger protein 168
1554410_a_at	5.4e-06	1.64e-07	-6.37	6.98192	-1.34205	RCC1L	RCC1 like
209151_x_at	5.4e-06	1.64e-07	-6.37	6.98094	-1.39903	TCF3	transcription factor 3
228617_at	5.41e-06	1.64e-07	6.37	6.97967	2.74005	XAF1	XIAP associated factor 1
1565269_s_at	5.41e-06	1.64e-07	-6.37	6.97943	-1.57393	ATF1	activating transcription factor 1
212800_at	5.41e-06	1.65e-07	-6.37	6.97744	-2.24994	STX6	syntaxin 6
1560531_at	5.42e-06	1.65e-07	-6.37	6.97502	-0.543293	LCE1B	late cornified envelope 1B
212475_at	5.47e-06	1.67e-07	-6.37	6.96546	-1.20337	AVL9	AVL9 cell migration associated
1569452_at	5.49e-06	1.67e-07	6.37	6.96252	0.327587	LOC692247	uncharacterized LOC692247
235592_at	5.5e-06	1.68e-07	6.36	6.95831	1.75919
208137_x_at	5.5e-06	1.68e-07	6.36	6.95821	1.23232	ZNF611	zinc finger protein 611
223309_x_at	5.53e-06	1.69e-07	6.36	6.95303	1.59275	PNPLA8	patatin like phospholipase domain containing 8
218349_s_at	5.53e-06	1.69e-07	-6.36	6.95175	-2.48766	ZWILCH	zwilch kinetochore protein
205581_s_at	5.53e-06	1.69e-07	6.36	6.95145	0.464879	NOS3	nitric oxide synthase 3
208970_s_at	5.53e-06	1.69e-07	6.36	6.951	0.653865	UROD	uroporphyrinogen decarboxylase
214720_x_at	5.55e-06	1.7e-07	-6.36	6.94755	-2.03741	2010-09-01	septin 10
224524_s_at	5.56e-06	1.7e-07	6.36	6.94501	1.34432	GPR75-ASB3///ASB3	GPR75-ASB3 readthrough///ankyrin repeat and SOCS box containing 3
81737_at	5.58e-06	1.71e-07	6.36	6.9403	1.25416	LOC100505915	uncharacterized LOC100505915
218497_s_at	5.59e-06	1.71e-07	-6.36	6.93819	-1.25587	RNASEH1	ribonuclease H1
224445_s_at	5.59e-06	1.72e-07	6.36	6.93781	1.79637	ZFYVE21	zinc finger FYVE-type containing 21
228248_at	5.63e-06	1.73e-07	6.35	6.92903	1.352	RICTOR	RPTOR independent companion of MTOR complex 2
213741_s_at	5.63e-06	1.73e-07	-6.35	6.92873	-1.66445	KPNA1	karyopherin subunit alpha 1
235369_at	5.64e-06	1.73e-07	6.35	6.92742	1.3082	C14orf28	chromosome 14 open reading frame 28
224284_x_at	5.64e-06	1.73e-07	6.35	6.92662	0.925769	FKSG49	FKSG49
233070_at	5.65e-06	1.74e-07	-6.35	6.92476	-1.26042	ZNF197	zinc finger protein 197
209696_at	5.65e-06	1.74e-07	6.35	6.92423	1.32358	FBP1	fructose-bisphosphatase 1
231810_at	5.68e-06	1.75e-07	-6.35	6.91817	-1.48556	THRIL///BRI3BP	TNF and HNRNPL related immunoregulatory long non-coding RNA///BRI3 binding protein
1555245_s_at	5.69e-06	1.75e-07	-6.35	6.91527	-0.399329	RP1L1	retinitis pigmentosa 1-like 1
210062_s_at	5.71e-06	1.76e-07	-6.35	6.9116	-1.15367	ZNF589	zinc finger protein 589
203091_at	5.71e-06	1.76e-07	-6.35	6.91066	-1.29757	FUBP1	far upstream element binding protein 1
221891_x_at	5.73e-06	1.77e-07	-6.35	6.90579	-0.404737	SNORD14D///SNORD14C///HSPA8	small nucleolar RNA, C/D box 14D///small nucleolar RNA, C/D box 14C///heat shock protein family A (Hsp70) member 8
203540_at	5.75e-06	1.78e-07	6.35	6.90301	6.32413	GFAP	glial fibrillary acidic protein
217210_at	5.75e-06	1.78e-07	-6.35	6.90175	-0.738534
1558076_at	5.75e-06	1.78e-07	-6.35	6.90033	-1.14639	SLF1	SMC5-SMC6 complex localization factor 1
201342_at	5.75e-06	1.78e-07	-6.35	6.89995	-1.91221	SNRPC	small nuclear ribonucleoprotein polypeptide C
1560104_at	5.76e-06	1.78e-07	-6.34	6.89884	-0.551102
229876_at	5.77e-06	1.79e-07	6.34	6.8968	1.74043	PHKA1	phosphorylase kinase regulatory subunit alpha 1
1553172_at	5.79e-06	1.8e-07	-6.34	6.8914	-1.85222	ZNF777	zinc finger protein 777
203399_x_at	5.82e-06	1.81e-07	-6.34	6.88695	-0.312094	PSG11///PSG3	pregnancy specific beta-1-glycoprotein 11///pregnancy specific beta-1-glycoprotein 3
235032_at	5.82e-06	1.81e-07	-6.34	6.88549	-1.48257	DNAJC21	DnaJ heat shock protein family (Hsp40) member C21
228955_at	5.85e-06	1.82e-07	-6.34	6.88054	-2.68549	LRP8	LDL receptor related protein 8
235694_at	5.85e-06	1.82e-07	-6.34	6.87942	-1.82803	TCFL5	transcription factor like 5
1567015_at	5.86e-06	1.82e-07	-6.34	6.87633	-0.408917	NFE2L2	nuclear factor, erythroid 2 like 2
232333_at	5.86e-06	1.82e-07	6.34	6.87629	2.42883
204092_s_at	5.92e-06	1.84e-07	-6.33	6.86675	-2.67978	AURKA	aurora kinase A
1559584_a_at	5.97e-06	1.86e-07	6.33	6.85737	0.826381	C16orf54	chromosome 16 open reading frame 54
202505_at	6e-06	1.87e-07	-6.33	6.85227	-1.32682	SNRPB2	small nuclear ribonucleoprotein polypeptide B2
203697_at	6.01e-06	1.87e-07	6.33	6.84967	3.20111	FRZB	frizzled-related protein
202932_at	6.01e-06	1.88e-07	-6.33	6.84948	-1.6267	YES1	YES proto-oncogene 1, Src family tyrosine kinase
238918_at	6.01e-06	1.88e-07	6.33	6.84866	0.860319
201727_s_at	6.01e-06	1.88e-07	-6.33	6.84719	-1.23585	ELAVL1	ELAV like RNA binding protein 1
1555183_at	6.04e-06	1.89e-07	-6.33	6.84228	-0.463485	TERF2	telomeric repeat binding factor 2
210736_x_at	6.08e-06	1.9e-07	6.32	6.83545	1.65699	DTNA	dystrobrevin alpha
211299_s_at	6.08e-06	1.9e-07	-6.32	6.83404	-1.82903	FLOT2	flotillin 2
204046_at	6.1e-06	1.91e-07	6.32	6.83101	0.645472	PLCB2	phospholipase C beta 2
204884_s_at	6.11e-06	1.92e-07	-6.32	6.82803	-0.891705	HUS1	HUS1 checkpoint clamp component
1559891_at	6.11e-06	1.92e-07	-6.32	6.82767	-0.423071	HMGA2	high mobility group AT-hook 2
208997_s_at	6.12e-06	1.92e-07	6.32	6.82615	2.18882	UCP2	uncoupling protein 2
206715_at	6.12e-06	1.92e-07	6.32	6.82535	1.51923	TFEC	transcription factor EC
213195_at	6.12e-06	1.92e-07	6.32	6.8239	1.60685	LYRM9	LYR motif containing 9
218584_at	6.12e-06	1.93e-07	6.32	6.82301	1.48369	TCTN1	tectonic family member 1
215588_x_at	6.12e-06	1.93e-07	6.32	6.82275	0.934002	RIOK3	RIO kinase 3
210950_s_at	6.14e-06	1.93e-07	-6.32	6.81943	-2.06835	FDFT1	farnesyl-diphosphate farnesyltransferase 1
218559_s_at	6.16e-06	1.94e-07	6.32	6.81602	4.74854	MAFB	MAF bZIP transcription factor B
221865_at	6.17e-06	1.95e-07	-6.32	6.81223	-1.53031	TMEM268	transmembrane protein 268
227001_at	6.17e-06	1.95e-07	6.32	6.81219	1.909	NIPAL2	NIPA like domain containing 2
1564053_a_at	6.18e-06	1.95e-07	-6.32	6.8109	-1.76116	YTHDF3	YTH N6-methyladenosine RNA binding protein 3
1552335_at	6.18e-06	1.95e-07	-6.32	6.80986	-0.424832	CATSPER1	cation channel sperm associated 1
206141_at	6.19e-06	1.95e-07	-6.32	6.80848	-0.972315	MOCS3	molybdenum cofactor synthesis 3
201629_s_at	6.19e-06	1.96e-07	-6.32	6.80756	-1.29599	ACP1	acid phosphatase 1, soluble
221777_at	6.2e-06	1.96e-07	-6.32	6.80574	-1.10509	RITA1	RBPJ interacting and tubulin associated 1
235232_at	6.23e-06	1.97e-07	-6.31	6.8002	-0.843317	GMEB1	glucocorticoid modulatory element binding protein 1
213228_at	6.26e-06	1.98e-07	6.31	6.7945	3.16711	PDE8B	phosphodiesterase 8B
215947_s_at	6.28e-06	1.99e-07	-6.31	6.79152	-1.05939	LOC100287852///FAM136A	protein FAM136A pseudogene///family with sequence similarity 136 member A
209914_s_at	6.3e-06	2e-07	6.31	6.78723	3.88624	NRXN1	neurexin 1
209343_at	6.31e-06	2e-07	6.31	6.78498	2.87387	EFHD1	EF-hand domain family member D1
226062_x_at	6.31e-06	2e-07	6.31	6.7849	1.23616	FAM63A	family with sequence similarity 63 member A
224669_at	6.35e-06	2.01e-07	6.31	6.77839	1.19637	SYS1	Sys1 golgi trafficking protein
212663_at	6.38e-06	2.03e-07	6.31	6.77317	0.78989	FKBP15	FK506 binding protein 15
204487_s_at	6.4e-06	2.03e-07	6.3	6.76899	0.791925	KCNQ1	potassium voltage-gated channel subfamily Q member 1
206173_x_at	6.4e-06	2.04e-07	-6.3	6.7683	-1.35672	GABPB1	GA binding protein transcription factor beta subunit 1
202657_s_at	6.41e-06	2.04e-07	-6.3	6.76587	-2.11673	SERTAD2	SERTA domain containing 2
201421_s_at	6.44e-06	2.05e-07	-6.3	6.76053	-0.934558	WDR77	WD repeat domain 77
212264_s_at	6.46e-06	2.06e-07	-6.3	6.75753	-1.24349	WAPL	WAPL cohesin release factor
1555864_s_at	6.5e-06	2.07e-07	-6.3	6.75002	-1.65574	PDHA1	pyruvate dehydrogenase (lipoamide) alpha 1
202022_at	6.51e-06	2.08e-07	6.3	6.74866	4.18501	ALDOC	aldolase, fructose-bisphosphate C
236524_at	6.53e-06	2.08e-07	6.3	6.74519	1.0659
225810_at	6.54e-06	2.09e-07	6.3	6.74312	1.30678	MTMR10	myotubularin related protein 10
203305_at	6.55e-06	2.09e-07	6.29	6.74125	3.38472	F13A1	coagulation factor XIII A chain
206287_s_at	6.55e-06	2.09e-07	6.29	6.74039	0.563563	ITIH4	inter-alpha-trypsin inhibitor heavy chain family member 4
223484_at	6.56e-06	2.1e-07	6.29	6.73813	0.874602	C15orf48	chromosome 15 open reading frame 48
221816_s_at	6.57e-06	2.1e-07	6.29	6.73635	3.7431	PHF11	PHD finger protein 11
219519_s_at	6.58e-06	2.11e-07	6.29	6.73458	0.857469	SIGLEC1	sialic acid binding Ig like lectin 1
241905_at	6.58e-06	2.11e-07	6.29	6.73366	1.77276	PIK3C2A	phosphatidylinositol-4-phosphate 3-kinase catalytic subunit type 2 alpha
202023_at	6.58e-06	2.11e-07	6.29	6.73327	2.67261	EFNA1	ephrin A1
215566_x_at	6.59e-06	2.11e-07	-6.29	6.73108	-1.1441	LYPLA2	lysophospholipase II
230757_at	6.6e-06	2.12e-07	6.29	6.729	0.503834
1560259_at	6.63e-06	2.13e-07	-6.29	6.7231	-0.513442
1559739_at	6.64e-06	2.13e-07	6.29	6.72189	1.36024	CHPT1	choline phosphotransferase 1
239423_at	6.72e-06	2.16e-07	-6.28	6.70855	-0.924929
218995_s_at	6.76e-06	2.17e-07	6.28	6.70305	1.63759	EDN1	endothelin 1
226411_at	6.77e-06	2.18e-07	6.28	6.70002	1.29433	EVI5L	ecotropic viral integration site 5 like
205159_at	6.78e-06	2.18e-07	6.28	6.69901	0.618968	CSF2RB	colony stimulating factor 2 receptor beta common subunit
1555973_at	6.79e-06	2.19e-07	-6.28	6.69673	-1.77181
241343_at	6.79e-06	2.19e-07	-6.28	6.69671	-1.59365	RNASEH1	ribonuclease H1
239207_at	6.79e-06	2.19e-07	-6.28	6.69588	-1.40606	KDM5C	lysine demethylase 5C
1567107_s_at	6.79e-06	2.19e-07	-6.28	6.69559	-2.14383	TPM4	tropomyosin 4
202652_at	6.8e-06	2.2e-07	6.28	6.69309	0.850635	APBB1	amyloid beta precursor protein binding family B member 1
227249_at	6.83e-06	2.21e-07	-6.28	6.68834	-1.95142	NDE1	nudE neurodevelopment protein 1
209147_s_at	6.85e-06	2.21e-07	6.28	6.68508	1.93059	PLPP1	phospholipid phosphatase 1
200595_s_at	6.86e-06	2.22e-07	-6.28	6.68215	-0.943707	EIF3A	eukaryotic translation initiation factor 3 subunit A
203362_s_at	6.87e-06	2.22e-07	-6.28	6.68068	-2.79839	MAD2L1	MAD2 mitotic arrest deficient-like 1 (yeast)
221770_at	6.93e-06	2.25e-07	-6.27	6.67093	-2.06514	RPE	ribulose-5-phosphate-3-epimerase
1555165_a_at	6.93e-06	2.25e-07	-6.27	6.67026	-0.444091	PGPEP1	pyroglutamyl-peptidase I
235029_at	6.94e-06	2.25e-07	-6.27	6.66911	-0.592672	GINS4	GINS complex subunit 4
211034_s_at	6.94e-06	2.25e-07	6.27	6.66894	1.10188	HECTD4	HECT domain E3 ubiquitin protein ligase 4
232098_at	6.97e-06	2.26e-07	6.27	6.66273	0.865398	DST	dystonin
234712_at	7e-06	2.27e-07	-6.27	6.65909	-0.340032	LINC00470	long intergenic non-protein coding RNA 470
239461_at	7.02e-06	2.28e-07	6.27	6.65528	2.7301	GALNT15	polypeptide N-acetylgalactosaminyltransferase 15
205461_at	7.04e-06	2.29e-07	-6.27	6.65111	-1.15575	RAB35	RAB35, member RAS oncogene family
223192_at	7.04e-06	2.29e-07	6.27	6.65099	1.41802	SLC25A28	solute carrier family 25 member 28
205104_at	7.05e-06	2.29e-07	6.27	6.64946	1.38584	SNPH	syntaphilin
214764_at	7.1e-06	2.31e-07	-6.26	6.64175	-2.15909	RRP15	ribosomal RNA processing 15 homolog
224667_x_at	7.11e-06	2.32e-07	6.26	6.63997	1.05829	ANAPC16	anaphase promoting complex subunit 16
223096_at	7.2e-06	2.35e-07	-6.26	6.62636	-1.60259	NOP58	NOP58 ribonucleoprotein
222416_at	7.2e-06	2.35e-07	-6.26	6.6263	-1.2586	ALDH18A1	aldehyde dehydrogenase 18 family member A1
220254_at	7.2e-06	2.35e-07	-6.26	6.62542	-1.4423	LRP12	LDL receptor related protein 12
233764_s_at	7.29e-06	2.38e-07	-6.25	6.61229	-0.872928	LARP1B	La ribonucleoprotein domain family member 1B
210983_s_at	7.32e-06	2.39e-07	-6.25	6.60781	-2.01082	MCM7	minichromosome maintenance complex component 7
219784_at	7.32e-06	2.4e-07	-6.25	6.60719	-0.582588	C16orf95	chromosome 16 open reading frame 95
216088_s_at	7.36e-06	2.41e-07	-6.25	6.60158	-0.848797	PSMA7	proteasome subunit alpha 7
219232_s_at	7.4e-06	2.42e-07	6.25	6.59542	1.91716	EGLN3	egl-9 family hypoxia inducible factor 3
230057_at	7.44e-06	2.44e-07	6.25	6.59046	1.30013	LOC285178	uncharacterized LOC285178
227889_at	7.45e-06	2.44e-07	6.25	6.58804	2.33584	LPCAT2	lysophosphatidylcholine acyltransferase 2
230852_at	7.45e-06	2.44e-07	6.25	6.58798	0.439474	STAC3	SH3 and cysteine rich domain 3
234954_at	7.47e-06	2.45e-07	-6.25	6.58425	-1.20205
204171_at	7.47e-06	2.45e-07	-6.24	6.58406	-1.00641	RPS6KB1	ribosomal protein S6 kinase B1
243372_at	7.47e-06	2.45e-07	-6.24	6.58348	-0.769562	HSPD1	heat shock protein family D (Hsp60) member 1
1554761_a_at	7.48e-06	2.46e-07	-6.24	6.58196	-1.5841	DNAAF5	dynein axonemal assembly factor 5
203771_s_at	7.48e-06	2.46e-07	-6.24	6.58066	-1.50925	BLVRA	biliverdin reductase A
218458_at	7.48e-06	2.46e-07	-6.24	6.58033	-1.82453	GMCL1	germ cell-less, spermatogenesis associated 1
226388_at	7.53e-06	2.48e-07	6.24	6.57283	2.92531	TCEA3	transcription elongation factor A3
226627_at	7.57e-06	2.49e-07	6.24	6.56782	2.48359	2008-09-01	septin 8
1555185_x_at	7.61e-06	2.51e-07	-6.24	6.56109	-0.739025	TERF2	telomeric repeat binding factor 2
208864_s_at	7.64e-06	2.52e-07	-6.24	6.55698	-1.05111	TXN	thioredoxin
48106_at	7.65e-06	2.52e-07	6.24	6.55528	1.19649	SLC48A1	solute carrier family 48 member 1
211916_s_at	7.65e-06	2.53e-07	-6.24	6.55448	-0.493854	MYO1A	myosin IA
219207_at	7.69e-06	2.54e-07	-6.23	6.54961	-1.14978	EDC3	enhancer of mRNA decapping 3
206819_at	7.73e-06	2.56e-07	6.23	6.54291	1.34174	POM121L9P	POM121 transmembrane nucleoporin like 9, pseudogene
222024_s_at	7.73e-06	2.56e-07	6.23	6.54244	2.02212	AKAP13	A-kinase anchoring protein 13
207338_s_at	7.78e-06	2.57e-07	-6.23	6.53585	-1.5424	ZNF200	zinc finger protein 200
219594_at	7.79e-06	2.58e-07	6.23	6.53418	1.03816	NINJ2	ninjurin 2
236217_at	7.8e-06	2.59e-07	-6.23	6.5314	-1.33889	SLC31A1	solute carrier family 31 member 1
216228_s_at	7.8e-06	2.59e-07	-6.23	6.53079	-2.41642	WDHD1	WD repeat and HMG-box DNA binding protein 1
228011_at	7.8e-06	2.59e-07	-6.23	6.53063	-1.586	FAM92A1	family with sequence similarity 92 member A1
217309_s_at	7.85e-06	2.61e-07	-6.23	6.52403	-0.856217	DSCR3	DSCR3 arrestin fold containing
1559034_at	7.85e-06	2.61e-07	6.23	6.5238	0.483801	SIRPB2	signal regulatory protein beta 2
228535_at	7.86e-06	2.61e-07	-6.23	6.52239	-1.35383	RAD1	RAD1 checkpoint DNA exonuclease
200751_s_at	7.87e-06	2.62e-07	-6.22	6.51963	-0.857447	HNRNPC	heterogeneous nuclear ribonucleoprotein C (C1/C2)
216678_at	7.88e-06	2.62e-07	-6.22	6.51822	-0.546809	IFT122	intraflagellar transport 122
225638_at	7.88e-06	2.62e-07	-6.22	6.51805	-1.42742	COA6	cytochrome c oxidase assembly factor 6
218428_s_at	7.88e-06	2.62e-07	-6.22	6.51762	-0.894315	REV1	REV1, DNA directed polymerase
205246_at	7.9e-06	2.63e-07	-6.22	6.51418	-1.47575	PEX13	peroxisomal biogenesis factor 13
205478_at	7.9e-06	2.63e-07	6.22	6.51357	1.68011	PPP1R1A	protein phosphatase 1 regulatory inhibitor subunit 1A
203211_s_at	7.9e-06	2.63e-07	-6.22	6.51346	-1.00442	MTMR2	myotubularin related protein 2
204078_at	7.9e-06	2.64e-07	-6.22	6.51242	-1.28694	P3H4	prolyl 3-hydroxylase family member 4 (non-enzymatic)
230395_at	7.92e-06	2.64e-07	6.22	6.50969	0.560773	METTL9	methyltransferase like 9
236036_at	7.93e-06	2.65e-07	-6.22	6.50779	-0.980715	FAM212B-AS1	FAM212B antisense RNA 1
242846_at	7.96e-06	2.66e-07	6.22	6.50361	0.45058
203968_s_at	7.96e-06	2.66e-07	-6.22	6.50315	-2.81443	CDC6	cell division cycle 6
227852_at	7.97e-06	2.66e-07	-6.22	6.50153	-1.20986	RP9	retinitis pigmentosa 9 (autosomal dominant)
216304_x_at	8.01e-06	2.68e-07	-6.22	6.49513	-0.929314	YME1L1	YME1 like 1 ATPase
1569306_at	8.02e-06	2.68e-07	-6.22	6.49439	-0.522587	LOC105371622	uncharacterized LOC105371622
218845_at	8.03e-06	2.69e-07	6.22	6.49183	1.09214	DUSP22	dual specificity phosphatase 22
224460_s_at	8.03e-06	2.69e-07	-6.22	6.4913	-1.14245	L2HGDH	L-2-hydroxyglutarate dehydrogenase
236988_x_at	8.04e-06	2.7e-07	6.22	6.48977	0.875671	ITGB2	integrin subunit beta 2
215285_s_at	8.04e-06	2.7e-07	-6.21	6.48909	-1.59427	PHTF1	putative homeodomain transcription factor 1
211250_s_at	8.14e-06	2.73e-07	6.21	6.47588	1.21368	SH3BP2	SH3 domain binding protein 2
224682_at	8.14e-06	2.74e-07	6.21	6.47544	1.15927	ANKIB1	ankyrin repeat and IBR domain containing 1
215383_x_at	8.14e-06	2.74e-07	6.21	6.47508	0.895318	SPG21	spastic paraplegia 21 (autosomal recessive, Mast syndrome)
216943_at	8.14e-06	2.74e-07	-6.21	6.47455	-0.360843
1553126_a_at	8.24e-06	2.78e-07	6.21	6.46125	1.75799	SLC39A12	solute carrier family 39 member 12
243840_at	8.24e-06	2.78e-07	-6.21	6.46116	-0.653713	CLSPN	claspin
202444_s_at	8.24e-06	2.78e-07	-6.21	6.46069	-1.78522	ERLIN1	ER lipid raft associated 1
243157_at	8.26e-06	2.79e-07	-6.2	6.45766	-0.267145
238084_at	8.27e-06	2.79e-07	-6.2	6.45696	-0.608976	PCGF3	polycomb group ring finger 3
202269_x_at	8.27e-06	2.79e-07	6.2	6.45648	4.22448	GBP1	guanylate binding protein 1
212846_at	8.28e-06	2.8e-07	-6.2	6.45334	-1.41072	RRP1B	ribosomal RNA processing 1B
228387_at	8.28e-06	2.8e-07	6.2	6.45319	0.618737	LINC01355	long intergenic non-protein coding RNA 1355
202719_s_at	8.29e-06	2.8e-07	6.2	6.45243	0.772809	TES	testin LIM domain protein
221629_x_at	8.35e-06	2.82e-07	-6.2	6.44468	-0.730432	HGH1	HGH1 homolog
227401_at	8.35e-06	2.83e-07	6.2	6.44357	2.67962	IL17D	interleukin 17D
226047_at	8.36e-06	2.83e-07	6.2	6.44179	2.26213	MRVI1	murine retrovirus integration site 1 homolog
229128_s_at	8.41e-06	2.85e-07	-6.2	6.43514	-1.51093	ANP32E	acidic nuclear phosphoprotein 32 family member E
1566502_at	8.42e-06	2.85e-07	-6.2	6.43378	-0.532997
1554274_a_at	8.48e-06	2.88e-07	-6.19	6.42604	-0.644788	SSH1	slingshot protein phosphatase 1
230401_at	8.49e-06	2.88e-07	6.19	6.42435	1.0308
203244_at	8.49e-06	2.88e-07	6.19	6.42372	1.31791	PEX5	peroxisomal biogenesis factor 5
220796_x_at	8.51e-06	2.89e-07	6.19	6.4217	2.12996	SLC35E1	solute carrier family 35 member E1
204299_at	8.51e-06	2.89e-07	-6.19	6.42087	-1.66133	SRSF10	serine and arginine rich splicing factor 10
226228_at	8.55e-06	2.91e-07	6.19	6.4154	6.23096	AQP4	aquaporin 4
220473_s_at	8.58e-06	2.92e-07	-6.19	6.41058	-1.08311	ZCCHC4	zinc finger CCHC-type containing 4
1563860_at	8.58e-06	2.92e-07	-6.19	6.41057	-0.336509	LOC400965	uncharacterized LOC400965
234349_at	8.58e-06	2.92e-07	-6.19	6.40999	-0.318649	SSPO	SCO-spondin
216208_s_at	8.64e-06	2.94e-07	-6.19	6.40355	-0.41201	ATF6B	activating transcription factor 6 beta
233950_at	8.65e-06	2.95e-07	6.19	6.40153	1.56685	CADPS	calcium dependent secretion activator
1555487_a_at	8.65e-06	2.95e-07	-6.19	6.40128	-0.99341	ACTR3B	ARP3 actin related protein 3 homolog B
225191_at	8.68e-06	2.96e-07	6.19	6.39734	2.65509	CIRBP	cold inducible RNA binding protein
1553635_s_at	8.72e-06	2.98e-07	6.18	6.39206	1.03751	TCTEX1D1	Tctex1 domain containing 1
223416_at	8.75e-06	2.99e-07	-6.18	6.38776	-0.752204	SF3B6	splicing factor 3b subunit 6
228198_s_at	8.77e-06	3e-07	6.18	6.38487	1.50425	FAHD2CP	fumarylacetoacetate hydrolase domain containing 2C, pseudogene
220241_at	8.79e-06	3.01e-07	-6.18	6.38257	-2.08856	TMCO3	transmembrane and coiled-coil domains 3
222164_at	8.82e-06	3.02e-07	-6.18	6.37888	-1.59872	FGFR1	fibroblast growth factor receptor 1
210752_s_at	8.84e-06	3.03e-07	-6.18	6.37571	-0.67523	MLX	MLX, MAX dimerization protein
1568879_a_at	8.85e-06	3.03e-07	-6.18	6.37414	-0.490792	LAMA3	laminin subunit alpha 3
201259_s_at	8.87e-06	3.04e-07	-6.18	6.37112	-1.16461	SYPL1	synaptophysin like 1
224700_at	8.9e-06	3.05e-07	-6.18	6.36769	-0.906338	STT3B	STT3B, catalytic subunit of the oligosaccharyltransferase complex
227811_at	8.9e-06	3.05e-07	6.18	6.36696	0.706444	FGD3	FYVE, RhoGEF and PH domain containing 3
212291_at	8.9e-06	3.06e-07	6.18	6.36571	2.17102	HIPK1	homeodomain interacting protein kinase 1
203728_at	8.9e-06	3.06e-07	-6.18	6.36533	-0.663444	BAK1	BCL2 antagonist/killer 1
AFFX-r2-Ec-bioC-5_at	8.97e-06	3.08e-07	6.17	6.35722	0.613981
201873_s_at	8.97e-06	3.08e-07	-6.17	6.35702	-1.54025	ABCE1	ATP binding cassette subfamily E member 1
212005_at	8.99e-06	3.09e-07	-6.17	6.35378	-1.08176	SZRD1	SUZ RNA binding domain containing 1
204759_at	9.02e-06	3.11e-07	6.17	6.34989	2.49231	RCBTB2	RCC1 and BTB domain containing protein 2
204239_s_at	9.02e-06	3.11e-07	6.17	6.34933	2.21207	NNAT	neuronatin
229588_at	9.02e-06	3.11e-07	-6.17	6.34909	-1.77704	DNAJC10	DnaJ heat shock protein family (Hsp40) member C10
1554063_at	9.04e-06	3.12e-07	-6.17	6.34622	-0.707159	ZHX1-C8orf76	ZHX1-C8orf76 readthrough
212482_at	9.05e-06	3.12e-07	-6.17	6.34513	-1.1953	RMND5A	required for meiotic nuclear division 5 homolog A
227106_at	9.07e-06	3.13e-07	6.17	6.34187	1.01017	TMEM198B	transmembrane protein 198B (pseudogene)
202272_s_at	9.1e-06	3.14e-07	-6.17	6.33867	-1.58935	FBXO28	F-box protein 28
203493_s_at	9.12e-06	3.15e-07	-6.17	6.3358	-1.42269	CEP57	centrosomal protein 57
204425_at	9.12e-06	3.15e-07	6.17	6.33481	0.835536	ARHGAP4	Rho GTPase activating protein 4
209000_s_at	9.14e-06	3.16e-07	6.17	6.3327	2.10375	2008-09-01	septin 8
222204_s_at	9.23e-06	3.19e-07	-6.16	6.32265	-1.55795	RRN3	RRN3 homolog, RNA polymerase I transcription factor
212115_at	9.28e-06	3.21e-07	-6.16	6.31681	-1.80775	HN1L	hematological and neurological expressed 1 like
221673_s_at	9.38e-06	3.25e-07	-6.16	6.3054	-1.02234	CSNK1G1	casein kinase 1 gamma 1
224853_at	9.39e-06	3.26e-07	-6.16	6.30319	-1.52054	SLAIN2	SLAIN motif family member 2
202480_s_at	9.39e-06	3.26e-07	-6.16	6.30294	-0.783214	DEDD	death effector domain containing
241381_at	9.44e-06	3.27e-07	6.15	6.29766	0.701153	CXorf36	chromosome X open reading frame 36
221027_s_at	9.59e-06	3.33e-07	-6.15	6.28119	-1.95904	PLA2G12A	phospholipase A2 group XIIA
201367_s_at	9.64e-06	3.35e-07	6.15	6.27607	2.19232	ZFP36L2	ZFP36 ring finger protein like 2
202155_s_at	9.64e-06	3.35e-07	6.15	6.27494	1.29865	NUP214	nucleoporin 214
225686_at	9.65e-06	3.36e-07	-6.15	6.2733	-1.69701	SKA2	spindle and kinetochore associated complex subunit 2
219208_at	9.65e-06	3.36e-07	-6.15	6.27279	-1.42604	FBXO11	F-box protein 11
216684_s_at	9.7e-06	3.38e-07	-6.14	6.26721	-1.52395	SS18	SS18, nBAF chromatin remodeling complex subunit
206813_at	9.73e-06	3.39e-07	6.14	6.26384	0.686859	CTF1	cardiotrophin 1
227295_at	9.76e-06	3.4e-07	-6.14	6.26054	-1.76338	IKBIP	IKBKB interacting protein
201001_s_at	9.76e-06	3.4e-07	-6.14	6.25969	-0.933878	TMEM189-UBE2V1///TMEM189///UBE2V2///UBE2V1	TMEM189-UBE2V1 readthrough///transmembrane protein 189///ubiquitin conjugating enzyme E2 V2///ubiquitin conjugating enzyme E2 V1
1558093_s_at	9.77e-06	3.41e-07	-6.14	6.25875	-0.969804	SNHG4///MATR3	small nucleolar RNA host gene 4///matrin 3
1563946_at	9.78e-06	3.41e-07	-6.14	6.25682	-0.347811
207553_at	9.85e-06	3.44e-07	-6.14	6.24918	-0.411756	OPRK1	opioid receptor kappa 1
238462_at	9.89e-06	3.46e-07	-6.14	6.24435	-2.95823	UBASH3B	ubiquitin associated and SH3 domain containing B
1566664_at	9.89e-06	3.46e-07	-6.14	6.2439	-0.314002	CCDC168	coiled-coil domain containing 168
1558199_at	9.89e-06	3.46e-07	6.14	6.24367	1.03903	FN1	fibronectin 1
201809_s_at	9.9e-06	3.46e-07	6.14	6.24247	2.92685	ENG	endoglin
1564960_at	9.91e-06	3.47e-07	-6.14	6.24083	-0.39302	KRTAP7-1	keratin associated protein 7-1 (gene/pseudogene)
204844_at	9.91e-06	3.47e-07	6.14	6.24015	1.75877	ENPEP	glutamyl aminopeptidase
203934_at	9.92e-06	3.48e-07	6.14	6.2385	1.99175	KDR	kinase insert domain receptor
223759_s_at	9.96e-06	3.49e-07	-6.13	6.23413	-0.836113	GSG2	germ cell associated 2, haspin
222883_at	9.97e-06	3.5e-07	-6.13	6.23222	-1.73854	COA7	cytochrome c oxidase assembly factor 7 (putative)
231322_at	9.98e-06	3.5e-07	-6.13	6.23079	-0.519116
206875_s_at	1.02e-05	3.59e-07	-6.13	6.20729	-1.98449	SLK	STE20 like kinase
226028_at	1.02e-05	3.6e-07	6.12	6.20421	2.39636	ROBO4	roundabout guidance receptor 4
220027_s_at	1.03e-05	3.61e-07	6.12	6.19996	0.9668	RASIP1	Ras interacting protein 1
204538_x_at	1.03e-05	3.64e-07	6.12	6.19405	1.93327	NPIPA1	nuclear pore complex interacting protein family member A1
227475_at	1.03e-05	3.64e-07	6.12	6.19305	1.53486	FOXQ1	forkhead box Q1
214975_s_at	1.03e-05	3.64e-07	-6.12	6.19299	-1.91121	MTMR1	myotubularin related protein 1
224156_x_at	1.04e-05	3.65e-07	6.12	6.18983	2.08534	IL17RB	interleukin 17 receptor B
203083_at	1.04e-05	3.66e-07	6.12	6.18704	4.01533	THBS2	thrombospondin 2
228489_at	1.04e-05	3.67e-07	6.12	6.18503	2.46931	TM4SF18	transmembrane 4 L six family member 18
239973_at	1.04e-05	3.67e-07	6.12	6.18422	0.684757
214650_x_at	1.05e-05	3.69e-07	6.12	6.17971	1.9108	MOG	myelin oligodendrocyte glycoprotein
223275_at	1.05e-05	3.69e-07	-6.12	6.17833	-2.18574	PRMT6	protein arginine methyltransferase 6
216475_at	1.05e-05	3.7e-07	-6.12	6.17794	-0.480811
206569_at	1.05e-05	3.7e-07	-6.12	6.17593	-0.387534	IL24	interleukin 24
243392_at	1.05e-05	3.71e-07	-6.11	6.17327	-0.405124	USP49	ubiquitin specific peptidase 49
214358_at	1.05e-05	3.72e-07	-6.11	6.1704	-1.106	ACACA	acetyl-CoA carboxylase alpha
235758_at	1.06e-05	3.74e-07	6.11	6.16656	1.54073	PNMA6A	paraneoplastic Ma antigen family member 6A
238595_at	1.06e-05	3.75e-07	6.11	6.16365	1.08158
212896_at	1.06e-05	3.75e-07	-6.11	6.16304	-0.753686	SKIV2L2	Ski2 like RNA helicase 2
206920_s_at	1.06e-05	3.75e-07	-6.11	6.16278	-1.25978	GLE1	GLE1, RNA export mediator
225687_at	1.06e-05	3.77e-07	-6.11	6.15787	-3.35688	FAM83D	family with sequence similarity 83 member D
1553955_at	1.06e-05	3.78e-07	6.11	6.15674	1.44332	PPP1R21	protein phosphatase 1 regulatory subunit 21
219077_s_at	1.07e-05	3.79e-07	6.11	6.15386	1.90197	WWOX	WW domain containing oxidoreductase
220018_at	1.07e-05	3.79e-07	-6.11	6.15222	-2.11719	CBLL1	Cbl proto-oncogene like 1
1560818_at	1.07e-05	3.79e-07	-6.11	6.15197	-0.370194	LINC00944	long intergenic non-protein coding RNA 944
205797_s_at	1.07e-05	3.81e-07	-6.11	6.14789	-0.825199	TCP11L1	t-complex 11 like 1
214768_x_at	1.07e-05	3.81e-07	6.11	6.14717	0.324715	IGKC	immunoglobulin kappa constant
207094_at	1.07e-05	3.82e-07	-6.11	6.14482	-0.37201	CXCR1	C-X-C motif chemokine receptor 1
205779_at	1.07e-05	3.82e-07	6.11	6.1445	1.12757	RAMP2	receptor activity modifying protein 2
208430_s_at	1.08e-05	3.84e-07	6.1	6.14121	2.41258	DTNA	dystrobrevin alpha
210761_s_at	1.08e-05	3.86e-07	-6.1	6.13597	-0.292936	GRB7	growth factor receptor bound protein 7
209467_s_at	1.08e-05	3.87e-07	6.1	6.13243	1.81287	MKNK1	MAP kinase interacting serine/threonine kinase 1
218593_at	1.09e-05	3.89e-07	-6.1	6.12679	-1.01348	RBM28	RNA binding motif protein 28
231911_at	1.09e-05	3.89e-07	6.1	6.12673	2.33804	ERMN	ermin
1552395_at	1.09e-05	3.9e-07	-6.1	6.12593	-0.310066	TSSK3	testis specific serine kinase 3
230292_at	1.1e-05	3.92e-07	6.1	6.1196	1.28711	LOC100996412	uncharacterized LOC100996412
203471_s_at	1.1e-05	3.92e-07	6.1	6.1188	2.22397	PLEK	pleckstrin
244017_at	1.1e-05	3.95e-07	-6.1	6.1121	-0.319187
217549_at	1.1e-05	3.95e-07	6.09	6.11183	0.846498	NCKAP1L	NCK associated protein 1 like
223142_s_at	1.11e-05	3.97e-07	-6.09	6.10729	-0.979772	UCK1	uridine-cytidine kinase 1
201360_at	1.11e-05	3.97e-07	6.09	6.10712	2.18347	CST3	cystatin C
216715_at	1.11e-05	3.99e-07	-6.09	6.10339	-0.537249
223418_x_at	1.12e-05	4.01e-07	-6.09	6.09837	-2.14165	ANKRD13C	ankyrin repeat domain 13C
230043_at	1.12e-05	4.02e-07	6.09	6.09459	0.510024	MUC20	mucin 20, cell surface associated
212358_at	1.13e-05	4.04e-07	6.09	6.08899	2.1616	CLIP3	CAP-Gly domain containing linker protein 3
232913_at	1.14e-05	4.1e-07	-6.08	6.07648	-0.471116	TMED8	transmembrane p24 trafficking protein family member 8
201074_at	1.14e-05	4.1e-07	-6.08	6.07625	-1.38712	SMARCC1	SWI/SNF related, matrix associated, actin dependent regulator of chromatin subfamily c member 1
226473_at	1.14e-05	4.1e-07	-6.08	6.07513	-2.58276	CBX2	chromobox 2
212825_at	1.14e-05	4.12e-07	-6.08	6.07146	-1.25987	PAXIP1	PAX interacting protein 1
218156_s_at	1.15e-05	4.13e-07	-6.08	6.06861	-1.43616	TSR1	TSR1, ribosome maturation factor
1554710_at	1.15e-05	4.13e-07	6.08	6.06837	0.455288	KCNMB1	potassium calcium-activated channel subfamily M regulatory beta subunit 1
1566771_at	1.15e-05	4.14e-07	-6.08	6.06525	-0.455408
243218_at	1.15e-05	4.14e-07	6.08	6.06478	0.479331
219322_s_at	1.15e-05	4.15e-07	-6.08	6.06438	-1.09068	WRAP73	WD repeat containing, antisense to TP73
1555092_at	1.15e-05	4.15e-07	-6.08	6.06305	-0.427062	VASH2	vasohibin 2
1556583_a_at	1.15e-05	4.16e-07	6.08	6.06211	1.41591	SLC8A1	solute carrier family 8 member A1
228468_at	1.15e-05	4.16e-07	-6.08	6.06127	-2.22532	MASTL	microtubule associated serine/threonine kinase like
203437_at	1.15e-05	4.16e-07	-6.08	6.06053	-1.02252	TMEM11	transmembrane protein 11
215680_at	1.15e-05	4.17e-07	-6.08	6.05838	-0.3692	KIAA1654	KIAA1654 protein
226619_at	1.16e-05	4.18e-07	-6.08	6.05568	-1.08499	SENP1	SUMO1/sentrin specific peptidase 1
216952_s_at	1.17e-05	4.22e-07	-6.07	6.04577	-2.33591	LMNB2	lamin B2
234971_x_at	1.17e-05	4.24e-07	6.07	6.04318	0.84058	PLCD3	phospholipase C delta 3
230495_at	1.17e-05	4.24e-07	6.07	6.04225	1.74309	LINC01102	long intergenic non-protein coding RNA 1102
238003_at	1.17e-05	4.24e-07	6.07	6.04163	4.08206	HEPN1///HEPACAM	hepatocellular carcinoma, down-regulated 1///hepatic and glial cell adhesion molecule
223604_at	1.17e-05	4.24e-07	6.07	6.04133	0.987363	GARNL3	GTPase activating Rap/RanGAP domain like 3
204567_s_at	1.18e-05	4.28e-07	6.07	6.03196	2.96948	ABCG1	ATP binding cassette subfamily G member 1
1552506_at	1.19e-05	4.31e-07	6.07	6.02639	1.52329	CRB2	crumbs 2, cell polarity complex component
209261_s_at	1.19e-05	4.31e-07	-6.07	6.02593	-0.90306	NR2F6	nuclear receptor subfamily 2 group F member 6
213109_at	1.19e-05	4.32e-07	6.07	6.02462	1.82969	TNIK	TRAF2 and NCK interacting kinase
242224_at	1.19e-05	4.32e-07	-6.07	6.02374	-1.49641	GPATCH2	G-patch domain containing 2
242025_at	1.2e-05	4.35e-07	6.06	6.01677	1.07368
217725_x_at	1.2e-05	4.36e-07	-6.06	6.01396	-0.980667	SERBP1	SERPINE1 mRNA binding protein 1
211603_s_at	1.2e-05	4.37e-07	-6.06	6.01232	-2.52282	ETV4	ETS variant 4
203382_s_at	1.2e-05	4.39e-07	6.06	6.00838	4.96783	APOE	apolipoprotein E
208433_s_at	1.21e-05	4.4e-07	-6.06	6.0064	-2.26303	LRP8	LDL receptor related protein 8
236426_at	1.21e-05	4.4e-07	-6.06	6.00534	-0.379468	KIF19	kinesin family member 19
203712_at	1.21e-05	4.4e-07	-6.06	6.00479	-1.64805	PUM3	pumilio RNA binding family member 3
241339_at	1.21e-05	4.41e-07	-6.06	6.00438	-0.44026
219732_at	1.21e-05	4.41e-07	6.06	6.00374	3.59677	PLPPR1	phospholipid phosphatase related 1
230134_s_at	1.21e-05	4.41e-07	-6.06	6.00368	-0.813474	RC3H2	ring finger and CCCH-type domains 2
[truncated: 52,676 more rows]
