# Supplementary material for: Meta-Analysis and Experimental Validation Identified FREM2 and SPRY1 as New Glioblastoma Marker Candidates
Source: Int J Mol Sci. 2018 May 4;19(5):1369. doi: 10.3390/ijms19051369 (PMC5983642; doi:10.3390/ijms19051369)
Supplement: Supplementary file 1 [file ijms-19-01369-s001.zip › Supplementary_files/Table S5 results of test 5.xlsx]

## Sheet: List1
ID	adj,P,Val	P,Value	t	B	logFC	Gene,symbol	Gene,title
204469_at	8.09e-25	1.48e-29	-21.5574	56.5553	-9.47473	PTPRZ1	protein tyrosine phosphatase, receptor type Z1
1555878_at	1.41e-24	5.7e-29	21.0059	55.2681	4.02659	RPS24	ribosomal protein S24
212558_at	1.41e-24	7.72e-29	-20.8833	54.978	-6.13671	SPRY1	sprouty RTK signaling antagonist 1
225660_at	1.45e-24	1.06e-28	-20.7561	54.6753	-6.21472	SEMA6A	semaphorin 6A
218675_at	2.02e-24	1.85e-28	-20.5332	54.1414	-3.96718	SLC22A17	solute carrier family 22 member 17
200795_at	4.6e-23	5.05e-27	-19.2486	50.9645	-8.11468	SPARCL1	SPARC like 1
201080_at	5.54e-22	7.09e-26	-18.2653	48.4138	-1.80988	PIP4K2B	phosphatidylinositol-5-phosphate 4-kinase type 2 beta
229960_at	1.1e-21	1.71e-25	17.9464	47.5632	0.765299	MAP3K6	mitogen-activated protein kinase kinase kinase 6
217397_at	1.1e-21	1.88e-25	17.9115	47.4697	0.951537	YME1L1	YME1 like 1 ATPase
1559759_at	1.1e-21	2.01e-25	17.8876	47.4052	1.05833	KIFC3	kinesin family member C3
209207_s_at	2.03e-21	4.08e-25	17.6339	46.7186	2.4475	LOC102724364///LOC100996517///SEC22B	vesicle-trafficking protein SEC22b-like///vesicle-trafficking protein SEC22b///SEC22 homolog B, vesicle trafficking protein (gene/pseudogene)
223449_at	4.13e-21	9.07e-25	-17.3508	45.9436	-5.02041	SEMA6A	semaphorin 6A
207144_s_at	4.99e-21	1.19e-24	-17.2566	45.6836	-4.24822	CITED1	Cbp/p300 interacting transactivator with Glu/Asp rich carboxy-terminal domain 1
208055_s_at	8.33e-21	2.13e-24	17.0513	45.1132	2.8252	HERC4	HECT and RLD domain containing E3 ubiquitin protein ligase 4
1557242_at	1.83e-20	5.01e-24	16.7556	44.2828	2.22098
1555363_s_at	1.96e-20	5.75e-24	-16.7082	44.1488	-1.45991	LINC00663	long intergenic non-protein coding RNA 663
227828_s_at	3.32e-20	1.05e-23	16.5034	43.5664	4.61974	EVA1A	eva-1 homolog A, regulator of programmed cell death
205794_s_at	3.32e-20	1.09e-23	-16.4886	43.5239	-5.56237	NOVA1	NOVA alternative splicing regulator 1
211926_s_at	3.57e-20	1.24e-23	16.4455	43.4008	4.58831	MYH9	myosin, heavy chain 9, non-muscle
209799_at	3.64e-20	1.33e-23	16.4209	43.3302	2.83716	PRKAA1	protein kinase AMP-activated catalytic subunit alpha 1
230894_s_at	6.42e-20	2.49e-23	-16.21	42.723	-2.41148
235439_at	6.42e-20	2.58e-23	16.1971	42.6855	1.39423	RBMS2	RNA binding motif single stranded interacting protein 2
209701_at	6.95e-20	2.93e-23	16.1553	42.5643	1.08913	ERAP1	endoplasmic reticulum aminopeptidase 1
214445_at	7.44e-20	3.27e-23	16.1183	42.457	0.788572	ELL2	elongation factor for RNA polymerase II 2
227572_at	1.25e-19	5.73e-23	-15.9302	41.9085	-2.14113	USP30	ubiquitin specific peptidase 30
220800_s_at	1.36e-19	6.45e-23	15.8909	41.7934	3.79625	TMOD3	tropomodulin 3
208194_s_at	1.61e-19	7.97e-23	15.8205	41.5864	1.17437	STAM2	signal transducing adaptor molecule 2
218077_s_at	2.44e-19	1.29e-22	15.6601	41.113	2.01463	ZDHHC3	zinc finger DHHC-type containing 3
209860_s_at	2.44e-19	1.34e-22	15.6496	41.0819	1.99611	ANXA7	annexin A7
1555594_a_at	2.44e-19	1.34e-22	15.6484	41.0783	2.42408	MBNL1	muscleblind like splicing regulator 1
219844_at	3.01e-19	1.71e-22	15.5694	40.8439	1.13315	CCDC186	coiled-coil domain containing 186
240430_at	3.32e-19	1.95e-22	-15.525	40.7117	-1.04059	KCMF1	potassium channel modulatory factor 1
204407_at	3.32e-19	2e-22	15.5168	40.6872	3.49621	TTF2	transcription termination factor 2
231821_x_at	3.46e-19	2.15e-22	-15.4932	40.6168	-2.16288	LOC729218///GTF2IP20///LINC01061	uncharacterized LOC729218///general transcription factor IIi pseudogene 20///long intergenic non-protein coding RNA 1061
216164_at	4.41e-19	2.82e-22	-15.4047	40.3523	-0.850151	LRRN2	leucine rich repeat neuronal 2
240454_at	7.59e-19	5e-22	15.2187	39.793	1.07031
201299_s_at	8.11e-19	5.49e-22	15.1884	39.7014	2.48541	MOB1A	MOB kinase activator 1A
220454_s_at	8.53e-19	5.93e-22	-15.1634	39.6258	-3.09701	SEMA6A	semaphorin 6A
230635_at	9.7e-19	6.92e-22	15.1135	39.4747	1.34004	TUG1	taurine up-regulated 1 (non-protein coding)
220206_at	9.98e-19	7.3e-22	15.0964	39.4228	1.77626	ZMYM1	zinc finger MYM-type containing 1
203578_s_at	1.07e-18	7.99e-22	15.067	39.3336	1.46189	SLC7A6	solute carrier family 7 member 6
209169_at	1.16e-18	8.94e-22	-15.0312	39.2247	-7.39088	GPM6B	glycoprotein M6B
205401_at	1.28e-18	1e-21	14.9935	39.1099	2.73211	AGPS	alkylglycerone phosphate synthase
228270_at	1.48e-18	1.19e-21	-14.9392	38.9443	-2.36585	ZNF853	zinc finger protein 853
237647_at	1.73e-18	1.43e-21	-14.8814	38.7672	-0.42888	GHRL	ghrelin/obestatin prepropeptide
227847_at	1.81e-18	1.52e-21	-14.8612	38.7053	-2.51247	EPM2AIP1	EPM2A interacting protein 1
211554_s_at	1.87e-18	1.61e-21	14.8423	38.6475	0.936458	APAF1	apoptotic peptidase activating factor 1
223424_s_at	1.95e-18	1.72e-21	-14.8223	38.5863	-2.36328	ZSCAN21	zinc finger and SCAN domain containing 21
225444_at	2.17e-18	2.01e-21	-14.7722	38.432	-1.80287	UBN2	ubinuclein 2
213464_at	2.17e-18	2.01e-21	-14.7716	38.4303	-2.26691	SHC2	SHC adaptor protein 2
227394_at	2.17e-18	2.03e-21	-14.7695	38.4239	-5.57117	NCAM1	neural cell adhesion molecule 1
219223_at	2.51e-18	2.39e-21	-14.7166	38.261	-1.42463	CACFD1	calcium channel flower domain containing 1
209789_at	2.52e-18	2.45e-21	-14.7095	38.239	-6.3067	CORO2B	coronin 2B
223795_at	2.95e-18	2.91e-21	14.6545	38.0691	1.2992	TSPAN10	tetraspanin 10
220229_s_at	3.21e-18	3.23e-21	14.6217	37.9676	0.804422	AP4E1	adaptor related protein complex 4 epsilon 1 subunit
212102_s_at	3.46e-18	3.54e-21	14.5924	37.8768	1.74818	KPNA6	karyopherin subunit alpha 6
226794_at	4.46e-18	4.65e-21	14.5061	37.6088	3.56588	STXBP5	syntaxin binding protein 5
225445_at	5.09e-18	5.4e-21	-14.4593	37.4629	-2.22336	UBN2	ubinuclein 2
207464_at	6.5e-18	7.01e-21	14.3775	37.2076	0.581972	AHCYL1	adenosylhomocysteinase like 1
221295_at	6.69e-18	7.36e-21	14.3624	37.1602	0.668404	CIDEA	cell death-inducing DFFA-like effector a
217496_s_at	6.69e-18	7.46e-21	14.358	37.1465	2.68424	IDE	insulin degrading enzyme
227524_at	7.12e-18	8.08e-21	-14.3331	37.0684	-5.52684	FZD3	frizzled class receptor 3
217897_at	7.38e-18	8.5e-21	-14.3171	37.0184	-6.97162	FXYD6	FXYD domain containing ion transport regulator 6
208893_s_at	7.39e-18	8.65e-21	-14.3116	37.0009	-5.8502	DUSP6	dual specificity phosphatase 6
202800_at	1.03e-17	1.22e-20	-14.2047	36.6647	-5.60231	SLC1A3	solute carrier family 1 member 3
234767_at	1.24e-17	1.5e-20	14.141	36.4636	1.00281
227178_at	1.34e-17	1.64e-20	-14.1128	36.3745	-3.63788	CELF2	CUGBP, Elav-like family member 2
225275_at	1.36e-17	1.69e-20	14.104	36.3466	7.35398	EDIL3	EGF like repeats and discoidin domains 3
230102_at	1.46e-17	1.84e-20	-14.0772	36.262	-2.97135	ETV5	ETS variant 5
225430_at	1.52e-17	1.95e-20	-14.0592	36.2048	-2.02443	GATC	glutamyl-tRNA amidotransferase subunit C
227527_at	1.56e-17	2.03e-20	-14.0469	36.1657	-2.0242	KMT2D	lysine methyltransferase 2D
217905_at	1.57e-17	2.07e-20	14.0411	36.1473	1.7582	MCMBP	minichromosome maintenance complex binding protein
226433_at	1.65e-17	2.21e-20	-14.0206	36.0824	-4.24338	RNF157	ring finger protein 157
229251_s_at	1.85e-17	2.5e-20	13.9826	35.9614	0.877012	TPCN2	two pore segment channel 2
207437_at	2.14e-17	2.96e-20	-13.9298	35.7933	-5.18311	NOVA1	NOVA alternative splicing regulator 1
223366_at	2.14e-17	2.98e-20	-13.928	35.7876	-4.09357	ZNF704	zinc finger protein 704
223078_s_at	2.15e-17	3.03e-20	13.9234	35.7729	2.91045	TMOD3	tropomodulin 3
223543_at	2.31e-17	3.3e-20	-13.8971	35.6889	-1.76084	PDZD4	PDZ domain containing 4
221685_s_at	2.64e-17	3.86e-20	13.8487	35.5344	2.71484	SPDL1	spindle apparatus coiled-coil protein 1
227169_at	2.64e-17	3.86e-20	-13.8482	35.5327	-2.10538	DNAJC18	DnaJ heat shock protein family (Hsp40) member C18
209292_at	2.65e-17	3.93e-20	-13.8434	35.5173	-5.71327	ID4	inhibitor of DNA binding 4, HLH protein
204632_at	2.91e-17	4.37e-20	13.8107	35.4127	1.67086	RPS6KA4	ribosomal protein S6 kinase A4
204344_s_at	3e-17	4.56e-20	13.7976	35.3708	2.356	SEC23A	Sec23 homolog A, coat complex II component
227746_at	3.21e-17	4.94e-20	-13.7733	35.2926	-2.95129	ELAVL1	ELAV like RNA binding protein 1
213395_at	3.22e-17	5.01e-20	-13.7689	35.2787	-6.16779	MLC1	megalencephalic leukoencephalopathy with subcortical cysts 1
209677_at	3.39e-17	5.33e-20	13.7499	35.2175	1.64313	PRKCI	protein kinase C iota
1552303_a_at	3.48e-17	5.54e-20	13.7379	35.179	1.44963	TMEM106A	transmembrane protein 106A
226103_at	5.04e-17	8.12e-20	13.6215	34.8042	5.31537	NEXN	nexilin F-actin binding protein
218941_at	5.53e-17	9.03e-20	13.5891	34.6993	1.49297	FBXW2	F-box and WD repeat domain containing 2
205030_at	5.53e-17	9.1e-20	-13.5868	34.692	-8.06142	FABP7	fatty acid binding protein 7
223308_s_at	5.59e-17	9.31e-20	13.5799	34.6695	1.48927	WDR5	WD repeat domain 5
217199_s_at	5.9e-17	9.93e-20	13.5602	34.6059	0.926882	STAT2	signal transducer and activator of transcription 2
217518_at	5.95e-17	1.01e-19	13.5544	34.587	0.763314	MYOF	myoferlin
205029_s_at	6.04e-17	1.04e-19	-13.5466	34.5619	-7.93473	FABP7	fatty acid binding protein 7
205273_s_at	6.3e-17	1.1e-19	13.5305	34.5097	2.09985	PITRM1	pitrilysin metallopeptidase 1
230964_at	7.08e-17	1.24e-19	-13.4922	34.3854	-6.47249	FREM2	FRAS1 related extracellular matrix protein 2
226372_at	7.2e-17	1.28e-19	-13.4842	34.3593	-4.37167	CHST11	carbohydrate (chondroitin 4) sulfotransferase 11
213903_s_at	7.61e-17	1.36e-19	13.4643	34.2947	0.770096	CNOT9	CCR4-NOT transcription complex subunit 9
55081_at	7.85e-17	1.42e-19	13.4518	34.2541	2.84968	MICALL1	MICAL like 1
218207_s_at	8e-17	1.46e-19	-13.443	34.2254	-3.07649	STMN3	stathmin 3
223664_x_at	8.55e-17	1.58e-19	13.4196	34.1494	1.64914	BCL2L13	BCL2 like 13
1558825_s_at	8.55e-17	1.6e-19	13.4168	34.1403	0.590825	NBPF3	neuroblastoma breakpoint family member 3
205424_at	8.71e-17	1.65e-19	-13.4073	34.1094	-1.41367	TBKBP1	TBK1 binding protein 1
213565_s_at	8.71e-17	1.66e-19	13.4055	34.1034	1.32283	SMAD6	SMAD family member 6
1555355_a_at	9.73e-17	1.87e-19	13.3692	33.985	4.27271	ETS1	ETS proto-oncogene 1, transcription factor
238987_at	1.13e-16	2.19e-19	13.3211	33.828	1.05416	B4GALT1	beta-1,4-galactosyltransferase 1
226368_at	1.15e-16	2.25e-19	-13.3128	33.8007	-3.58751	CHST11	carbohydrate (chondroitin 4) sulfotransferase 11
1558152_at	1.15e-16	2.28e-19	13.3098	33.7909	3.45005	LOC100131262	uncharacterized LOC100131262
204249_s_at	1.25e-16	2.49e-19	-13.2831	33.7037	-5.29424	LMO2	LIM domain only 2
214398_s_at	1.28e-16	2.57e-19	13.2729	33.67	1.17315	IKBKE	inhibitor of kappa light polypeptide gene enhancer in B-cells, kinase epsilon
1558412_at	1.38e-16	2.81e-19	-13.2465	33.5837	-1.03838	MIR1199///MISP3	microRNA 1199///MISP family member 3
213722_at	1.42e-16	2.91e-19	-13.2364	33.5504	-3.0832	SOX2	SRY-box 2
209293_x_at	1.42e-16	2.93e-19	-13.2336	33.5412	-4.19741	ID4	inhibitor of DNA binding 4, HLH protein
1556138_a_at	1.42e-16	2.95e-19	13.2315	33.5345	2.39559
236036_at	1.62e-16	3.42e-19	-13.188	33.3916	-1.37867	FAM212B-AS1	FAM212B antisense RNA 1
239053_at	1.68e-16	3.56e-19	-13.1756	33.3508	-1.45352	CIAO1	cytosolic iron-sulfur assembly component 1
235088_at	1.77e-16	3.8e-19	13.1566	33.2882	2.88546	C4orf46	chromosome 4 open reading frame 46
228831_s_at	1.77e-16	3.82e-19	-13.1545	33.2812	-4.15496	GNG7	G protein subunit gamma 7
1554029_a_at	1.79e-16	3.9e-19	13.1482	33.2606	2.01565	TTC37	tetratricopeptide repeat domain 37
1552873_s_at	1.91e-16	4.2e-19	13.1267	33.1897	0.710262	ASMTL-AS1	ASMTL antisense RNA 1
35846_at	1.99e-16	4.41e-19	-13.112	33.1413	-1.80499	THRA	thyroid hormone receptor, alpha
200634_at	2.19e-16	4.88e-19	13.0819	33.0419	1.03929	PFN1	profilin 1
204966_at	2.22e-16	4.98e-19	-13.0753	33.0202	-3.47968	ADGRB2	adhesion G protein-coupled receptor B2
234341_x_at	2.42e-16	5.49e-19	-13.0464	32.9246	-1.07556	LOC91548	uncharacterized LOC91548
217847_s_at	2.52e-16	5.78e-19	13.0311	32.874	0.999341	THRAP3	thyroid hormone receptor associated protein 3
215708_s_at	2.52e-16	5.85e-19	13.0277	32.8628	2.86514	PRIM2B///PRIM2	primase (DNA) subunit 2 pseudogene///primase (DNA) subunit 2
208779_x_at	2.52e-16	5.85e-19	-13.0275	32.862	-2.80249	MIR4640///DDR1	microRNA 4640///discoidin domain receptor tyrosine kinase 1
206781_at	2.68e-16	6.28e-19	-13.0064	32.7922	-0.976669	DNAJC4	DnaJ heat shock protein family (Hsp40) member C4
238569_at	2.8e-16	6.64e-19	-12.9901	32.7383	-1.57892	GABBR1	gamma-aminobutyric acid type B receptor subunit 1
204119_s_at	2.8e-16	6.69e-19	12.9877	32.7305	2.41509	ADK	adenosine kinase
231951_at	2.8e-16	6.71e-19	-12.9867	32.7271	-2.92237	GNAO1	G protein subunit alpha o1
206397_x_at	2.96e-16	7.16e-19	-12.9678	32.6643	-4.37773	CERS1///GDF1	ceramide synthase 1///growth differentiation factor 1
1556636_at	3.01e-16	7.33e-19	-12.9608	32.6412	-0.765639
242942_at	3.1e-16	7.59e-19	12.9505	32.607	1.28594	SLC38A10	solute carrier family 38 member 10
235687_at	3.38e-16	8.35e-19	-12.9221	32.5126	-1.42086	ZNF626	zinc finger protein 626
213596_at	3.45e-16	8.63e-19	12.9125	32.4807	1.02195	CASP4	caspase 4
236004_at	3.45e-16	8.65e-19	-12.9115	32.4775	-1.60883	AP5M1	adaptor related protein complex 5 mu 1 subunit
224769_at	3.63e-16	9.17e-19	-12.8944	32.4204	-1.36313	TAOK1	TAO kinase 1
205254_x_at	3.74e-16	9.53e-19	12.8829	32.3822	1.3588	TCF7	transcription factor 7 (T-cell specific, HMG-box)
1568934_at	3.74e-16	9.66e-19	12.879	32.3693	0.459989	CX3CR1	C-X3-C motif chemokine receptor 1
231895_at	3.74e-16	9.68e-19	12.8783	32.3671	2.35386	SASS6	SAS-6 centriolar assembly protein
212068_s_at	3.74e-16	9.71e-19	-12.8774	32.3639	-2.00124	PRRC2B	proline rich coiled-coil 2B
1007_s_at	3.9e-16	1.02e-18	-12.8633	32.317	-2.87418	MIR4640///DDR1	microRNA 4640///discoidin domain receptor tyrosine kinase 1
203510_at	3.95e-16	1.04e-18	12.8573	32.297	6.1608	MET	MET proto-oncogene, receptor tyrosine kinase
209167_at	3.98e-16	1.06e-18	-12.8528	32.282	-8.09086	GPM6B	glycoprotein M6B
225984_at	4.17e-16	1.11e-18	12.8372	32.2302	2.93703	PRKAA1	protein kinase AMP-activated catalytic subunit alpha 1
228857_at	4.25e-16	1.14e-18	-12.8291	32.2031	-1.71307	GNL1	G protein nucleolar 1 (putative)
241400_at	4.48e-16	1.21e-18	12.812	32.1459	2.59619
228718_at	4.55e-16	1.24e-18	-12.8056	32.1245	-2.74518	ZNF44	zinc finger protein 44
234624_at	4.56e-16	1.25e-18	12.803	32.1159	0.683391
227528_s_at	4.67e-16	1.29e-18	-12.7934	32.084	-1.69878	KMT2D	lysine methyltransferase 2D
241363_at	5.06e-16	1.41e-18	-12.7679	31.9985	-1.48906	EXD3	exonuclease 3'-5' domain containing 3
207169_x_at	5.18e-16	1.45e-18	-12.7595	31.9705	-3.32345	MIR4640///DDR1	microRNA 4640///discoidin domain receptor tyrosine kinase 1
203650_at	5.68e-16	1.6e-18	12.7301	31.8723	4.52877	PROCR	protein C receptor
223469_at	5.91e-16	1.68e-18	-12.7165	31.8267	-2.60094	PGPEP1	pyroglutamyl-peptidase I
235079_at	6.7e-16	1.91e-18	-12.6781	31.6977	-4.1657	ZNF704	zinc finger protein 704
235561_at	7.29e-16	2.1e-18	-12.6505	31.6051	-2.80693	TXNL1	thioredoxin like 1
209653_at	7.29e-16	2.11e-18	12.6495	31.6019	2.07101	KPNA4	karyopherin subunit alpha 4
220753_s_at	7.35e-16	2.14e-18	-12.6454	31.5882	-2.05747	CRYL1	crystallin lambda 1
237623_at	7.47e-16	2.19e-18	-12.6388	31.5658	-2.12067	CST3	cystatin C
226391_at	7.92e-16	2.34e-18	-12.6193	31.5004	-1.36368	BRAF	B-Raf proto-oncogene, serine/threonine kinase
209168_at	7.92e-16	2.35e-18	-12.6179	31.4954	-6.73017	GPM6B	glycoprotein M6B
1555996_s_at	8.2e-16	2.44e-18	12.6061	31.4559	2.67059	MIR1248///SNORA81///SNORA4///SNORD2///SNORA63///EIF4A2	microRNA 1248///small nucleolar RNA, H/ACA box 81///small nucleolar RNA, H/ACA box 4///small nucleolar RNA, C/D box 2///small nucleolar RNA, H/ACA box 63///eukaryotic translation initiation factor 4A2
228240_at	8.51e-16	2.56e-18	-12.5929	31.4116	-2.49503	AGAP1	ArfGAP with GTPase domain, ankyrin repeat and PH domain 1
238885_at	8.51e-16	2.57e-18	-12.5913	31.4061	-1.94854	KIAA1549	KIAA1549
209686_at	8.51e-16	2.58e-18	-12.5897	31.4006	-7.54708	S100B	S100 calcium binding protein B
210012_s_at	8.77e-16	2.68e-18	12.5793	31.3657	1.17797	EWSR1	EWS RNA binding protein 1
224996_at	8.88e-16	2.73e-18	12.5737	31.3467	2.65173	ASPH	aspartate beta-hydroxylase
1568625_at	9.03e-16	2.79e-18	12.5672	31.3248	0.56061	SVOP	SV2 related protein
222923_s_at	9.27e-16	2.91e-18	12.5555	31.2855	0.5808	KCNE3	potassium voltage-gated channel subfamily E regulatory subunit 3
227214_at	9.27e-16	2.91e-18	12.5555	31.2853	3.16663	GOPC	golgi associated PDZ and coiled-coil motif containing
241809_at	9.27e-16	2.92e-18	-12.5545	31.282	-2.54865	LOC101928718///FAM212B	uncharacterized LOC101928718///family with sequence similarity 212 member B
233750_s_at	9.9e-16	3.15e-18	12.532	31.2061	1.68177	TRMT1L	tRNA methyltransferase 1 like
214656_x_at	9.9e-16	3.16e-18	12.5309	31.2023	2.05576	MYO1C	myosin IC
235732_at	9.9e-16	3.17e-18	-12.5301	31.1998	-1.0208	ZNF704	zinc finger protein 704
205613_at	1.02e-15	3.3e-18	-12.5184	31.1603	-4.0674	SYT17	synaptotagmin 17
224477_s_at	1.02e-15	3.3e-18	-12.5182	31.1595	-2.1757	NUDT16L1	nudix hydrolase 16 like 1
219521_at	1.03e-15	3.34e-18	-12.515	31.1489	-3.2914	B3GAT1	beta-1,3-glucuronyltransferase 1
221489_s_at	1.06e-15	3.48e-18	-12.5026	31.1067	-4.25939	SPRY4	sprouty RTK signaling antagonist 4
227065_at	1.16e-15	3.81e-18	-12.4767	31.0192	-1.18863	RNF216	ring finger protein 216
210707_x_at	1.18e-15	3.92e-18	-12.4683	30.9909	-1.63828	DTX2P1-UPK3BP1-PMS2P11	DTX2P1-UPK3BP1-PMS2P11 readthrough, transcribed pseudogene
211031_s_at	1.18e-15	3.92e-18	-12.4679	30.9896	-2.96624	CLIP2	CAP-Gly domain containing linker protein 2
217643_x_at	1.18e-15	3.96e-18	-12.4655	30.9813	-1.22376
215747_s_at	1.24e-15	4.18e-18	12.4496	30.9274	1.99303	RCC1	regulator of chromosome condensation 1
213384_x_at	1.28e-15	4.32e-18	12.4402	30.8958	1.17369	PLCB3	phospholipase C beta 3
201109_s_at	1.29e-15	4.4e-18	12.4343	30.8757	6.9959	THBS1	thrombospondin 1
212246_at	1.29e-15	4.43e-18	12.4327	30.8703	2.17658	MCFD2	multiple coagulation factor deficiency 2
227327_at	1.3e-15	4.48e-18	-12.4291	30.8582	-2.18554	MEGF8	multiple EGF like domains 8
228069_at	1.32e-15	4.56e-18	12.4242	30.8414	3.07914	MTFR2	mitochondrial fission regulator 2
212144_at	1.45e-15	5.05e-18	12.3946	30.741	2.04989	SUN2	Sad1 and UNC84 domain containing 2
200996_at	1.47e-15	5.15e-18	12.3891	30.7224	0.870639	ACTR3	ARP3 actin related protein 3 homolog
235176_at	1.51e-15	5.29e-18	-12.3809	30.6945	-2.11157	ZFP82	ZFP82 zinc finger protein
1554557_at	1.6e-15	5.69e-18	12.3602	30.6242	2.02326	ATP11B	ATPase phospholipid transporting 11B (putative)
218319_at	1.6e-15	5.71e-18	-12.359	30.6203	-3.03835	PELI1	pellino E3 ubiquitin protein ligase 1
225098_at	1.6e-15	5.71e-18	-12.3588	30.6197	-2.37785	ABI2	abl-interactor 2
203632_s_at	1.6e-15	5.73e-18	-12.3579	30.6164	-4.90962	GPRC5B	G protein-coupled receptor class C group 5 member B
241345_at	1.63e-15	5.88e-18	12.3505	30.5913	1.01273	MIR186///ZRANB2	microRNA 186///zinc finger RANBP2-type containing 2
202338_at	1.67e-15	6.03e-18	12.3429	30.5656	3.49498	TK1	thymidine kinase 1
225112_at	1.67e-15	6.08e-18	-12.3406	30.5575	-2.24824	ABI2	abl-interactor 2
200972_at	1.67e-15	6.11e-18	-12.3395	30.5538	-1.03134	TSPAN3	tetraspanin 3
201108_s_at	1.69e-15	6.22e-18	12.3341	30.5354	6.72052	THBS1	thrombospondin 1
209170_s_at	2.04e-15	7.52e-18	-12.2793	30.349	-8.24394	GPM6B	glycoprotein M6B
222995_s_at	2.12e-15	7.88e-18	-12.2656	30.3024	-1.92933	RHBDD2	rhomboid domain containing 2
201829_at	2.28e-15	8.51e-18	12.2435	30.2267	2.19909	NET1	neuroepithelial cell transforming 1
222415_at	2.4e-15	8.99e-18	-12.2276	30.1725	-2.27134	KMT2C	lysine methyltransferase 2C
1555960_at	2.49e-15	9.37e-18	12.2159	30.1325	2.03279	HINT1	histidine triad nucleotide binding protein 1
223208_at	2.51e-15	9.51e-18	12.2114	30.117	2.07087	KCTD10	potassium channel tetramerization domain containing 10
220295_x_at	2.55e-15	9.7e-18	12.2057	30.0979	3.60866	DEPDC1	DEP domain containing 1
218556_at	2.7e-15	1.03e-17	12.1884	30.0384	1.88416	ORMDL2	ORMDL sphingolipid biosynthesis regulator 2
213444_at	2.88e-15	1.11e-17	-12.1678	29.968	-1.34819	ZNF862	zinc finger protein 862
203788_s_at	2.97e-15	1.15e-17	12.1575	29.9326	4.56741	SEMA3C	semaphorin 3C
1558368_s_at	3.02e-15	1.17e-17	-12.152	29.9138	-3.67784	DRAXIN	dorsal inhibitory axon guidance protein
218874_s_at	3.32e-15	1.29e-17	-12.1231	29.815	-3.19857	ATAT1	alpha tubulin acetyltransferase 1
210438_x_at	3.34e-15	1.31e-17	-12.1201	29.8046	-1.60623	TROVE2	TROVE domain family member 2
218785_s_at	3.44e-15	1.35e-17	-12.1099	29.7697	-2.34831	IFT22	intraflagellar transport 22
225511_at	3.72e-15	1.48e-17	-12.0844	29.682	-3.10473	GPRC5B	G protein-coupled receptor class C group 5 member B
216574_s_at	3.72e-15	1.48e-17	12.0843	29.6817	1.93495	RPEL1///RPE	ribulose-5-phosphate-3-epimerase like 1///ribulose-5-phosphate-3-epimerase
242590_at	3.72e-15	1.48e-17	-12.0837	29.6796	-1.52094
238925_at	3.88e-15	1.56e-17	12.0699	29.6323	0.907852	SNTB2	syntrophin beta 2
1552381_at	3.95e-15	1.6e-17	-12.0618	29.6044	-1.80665	SRSF12	serine and arginine rich splicing factor 12
217501_at	3.95e-15	1.6e-17	-12.0618	29.6043	-1.51764	CIAO1	cytosolic iron-sulfur assembly component 1
205779_at	3.95e-15	1.6e-17	-12.0613	29.6026	-1.40659	RAMP2	receptor activity modifying protein 2
225988_at	3.98e-15	1.63e-17	12.0574	29.5894	2.05977	HERC4	HECT and RLD domain containing E3 ubiquitin protein ligase 4
229076_s_at	3.98e-15	1.63e-17	12.0563	29.5857	1.15566	TOMM22	translocase of outer mitochondrial membrane 22
221807_s_at	3.99e-15	1.64e-17	12.0544	29.579	1.11505	TRABD	TraB domain containing
238447_at	4.17e-15	1.73e-17	12.0403	29.5306	4.06582	RBMS3	RNA binding motif single stranded interacting protein 3
244068_at	4.41e-15	1.83e-17	-12.0233	29.4719	-0.942496
232884_s_at	4.49e-15	1.87e-17	-12.0168	29.4495	-3.52618	ZNF853	zinc finger protein 853
216315_x_at	4.51e-15	1.89e-17	12.0146	29.4421	1.45362
206647_at	4.63e-15	1.95e-17	12.0056	29.4112	0.597089	HBZ	hemoglobin subunit zeta
214756_x_at	4.74e-15	2e-17	-11.9974	29.3828	-1.7382	PMS2P1	PMS1 homolog 2, mismatch repair system component pseudogene 1
223625_at	4.76e-15	2.02e-17	11.9951	29.3748	2.398	FAM126A	family with sequence similarity 126 member A
224365_s_at	4.99e-15	2.13e-17	-11.9794	29.3206	-2.60024	TIGD7	tigger transposable element derived 7
223452_s_at	4.99e-15	2.14e-17	11.979	29.3194	2.86632	ATL3	atlastin GTPase 3
230454_at	5.01e-15	2.15e-17	-11.9769	29.312	-1.91787	ICA1L	islet cell autoantigen 1 like
237151_s_at	5.02e-15	2.17e-17	11.9744	29.3036	0.480451	CFAP221	cilia and flagella associated protein 221
208456_s_at	5.02e-15	2.18e-17	11.9739	29.3018	3.27757	RRAS2	related RAS viral (r-ras) oncogene homolog 2
229509_at	5.15e-15	2.24e-17	11.9655	29.2727	1.40341	MFSD8	major facilitator superfamily domain containing 8
226450_at	5.63e-15	2.47e-17	-11.9379	29.1775	-1.24129	INSR	insulin receptor
204716_at	5.63e-15	2.47e-17	11.9376	29.1765	2.27872	CCDC6	coiled-coil domain containing 6
233085_s_at	5.76e-15	2.54e-17	11.9293	29.1477	4.08955	NABP1	nucleic acid binding protein 1
216578_at	5.76e-15	2.55e-17	-11.9287	29.1458	-0.555514
44617_at	5.85e-15	2.6e-17	11.9229	29.1258	0.771543	OGFOD2	2-oxoglutarate and iron dependent oxygenase domain containing 2
218471_s_at	5.91e-15	2.64e-17	-11.9188	29.1117	-1.8338	BBS1	Bardet-Biedl syndrome 1
243999_at	5.93e-15	2.66e-17	11.9169	29.1051	2.83704	SLFN5	schlafen family member 5
206923_at	6.24e-15	2.81e-17	11.9012	29.0506	1.66311	PRKCA	protein kinase C alpha
210749_x_at	6.31e-15	2.85e-17	-11.8966	29.0349	-3.21411	MIR4640///DDR1	microRNA 4640///discoidin domain receptor tyrosine kinase 1
218525_s_at	6.85e-15	3.11e-17	11.8722	28.9502	1.28713	HIF1AN	hypoxia inducible factor 1 alpha subunit inhibitor
1555559_s_at	6.92e-15	3.15e-17	11.868	28.9359	1.44838	USP25	ubiquitin specific peptidase 25
219654_at	7.1e-15	3.25e-17	11.8596	28.9068	3.52739	HACD1	3-hydroxyacyl-CoA dehydratase 1
1565814_at	7.11e-15	3.26e-17	11.8583	28.9023	0.452505	TRIM36	tripartite motif containing 36
222872_x_at	8.39e-15	3.87e-17	11.81	28.7347	4.33651	NABP1	nucleic acid binding protein 1
205192_at	8.64e-15	4e-17	11.8004	28.7015	2.11744	MAP3K14	mitogen-activated protein kinase kinase kinase 14
226218_at	8.64e-15	4.01e-17	11.7994	28.6979	5.59153	IL7R	interleukin 7 receptor
238115_at	8.73e-15	4.07e-17	-11.7953	28.6839	-1.70742	DNAJC18	DnaJ heat shock protein family (Hsp40) member C18
226896_at	8.76e-15	4.1e-17	11.7934	28.6772	1.26579	CHCHD1	coiled-coil-helix-coiled-coil-helix domain containing 1
227497_at	9.17e-15	4.31e-17	-11.7792	28.6278	-3.74217	SOX6	SRY-box 6
218837_s_at	9.62e-15	4.54e-17	-11.7645	28.5766	-1.65686	UBE2D4	ubiquitin conjugating enzyme E2 D4 (putative)
218119_at	1.03e-14	4.86e-17	11.7453	28.51	1.97393	TIMM23B///TIMM23	translocase of inner mitochondrial membrane 23 homolog B///translocase of inner mitochondrial membrane 23
219331_s_at	1.05e-14	4.97e-17	-11.7388	28.4872	-5.83295	KLHDC8A	kelch domain containing 8A
211984_at	1.05e-14	4.99e-17	-11.7375	28.4828	-2.54678	CALM3///CALM2///CALM1	calmodulin 3///calmodulin 2///calmodulin 1
203348_s_at	1.08e-14	5.2e-17	-11.7262	28.4436	-2.55986	ETV5	ETS variant 5
209406_at	1.09e-14	5.24e-17	11.7238	28.4352	4.2008	BAG2	BCL2 associated athanogene 2
222871_at	1.1e-14	5.34e-17	-11.7184	28.4165	-5.38328	KLHDC8A	kelch domain containing 8A
204311_at	1.1e-14	5.35e-17	-11.7177	28.4139	-3.35425	ATP1B2	ATPase Na+/K+ transporting subunit beta 2
1560020_at	1.12e-14	5.46e-17	11.7124	28.3953	1.14055	DNAJC13	DnaJ heat shock protein family (Hsp40) member C13
227818_at	1.16e-14	5.65e-17	11.7024	28.3607	1.7866	CEP85	centrosomal protein 85
204813_at	1.18e-14	5.77e-17	-11.6965	28.3401	-1.61293	MAPK10	mitogen-activated protein kinase 10
212264_s_at	1.19e-14	5.85e-17	11.6926	28.3266	2.0037	WAPL	WAPL cohesin release factor
225745_at	1.2e-14	5.94e-17	-11.6883	28.3114	-1.82238	LRP6	LDL receptor related protein 6
239533_at	1.21e-14	6.01e-17	-11.6849	28.2996	-3.54794	GPR155	G protein-coupled receptor 155
233206_at	1.22e-14	6.07e-17	-11.6822	28.2901	-0.767855	SLC22A23	solute carrier family 22 member 23
239082_at	1.22e-14	6.08e-17	-11.6818	28.2888	-5.12925	FZD3	frizzled class receptor 3
201557_at	1.22e-14	6.12e-17	-11.6799	28.2823	-1.82381	VAMP2	vesicle associated membrane protein 2
231015_at	1.31e-14	6.61e-17	-11.658	28.2058	-3.26995	KLF15	Kruppel like factor 15
228520_s_at	1.38e-14	6.99e-17	-11.6423	28.151	-1.83001	APLP2	amyloid beta precursor like protein 2
1559227_s_at	1.38e-14	7e-17	-11.6421	28.1501	-1.26663	VHL	von Hippel-Lindau tumor suppressor
230903_s_at	1.39e-14	7.05e-17	-11.6397	28.1421	-1.64431	TDRP	testis development related protein
1555434_a_at	1.59e-14	8.09e-17	11.6009	28.0064	2.64314	SLC39A14	solute carrier family 39 member 14
205358_at	1.61e-14	8.24e-17	-11.5959	27.989	-5.62143	GRIA2	glutamate ionotropic receptor AMPA type subunit 2
233850_s_at	1.61e-14	8.3e-17	-11.5939	27.9818	-1.90124	EBF4	early B-cell factor 4
205351_at	1.72e-14	8.85e-17	11.5756	27.9177	1.68358	GGCX	gamma-glutamyl carboxylase
1552309_a_at	1.72e-14	8.89e-17	11.5744	27.9135	4.28298	NEXN	nexilin F-actin binding protein
221949_at	1.75e-14	9.08e-17	-11.5684	27.8926	-1.61449	UBE2D4	ubiquitin conjugating enzyme E2 D4 (putative)
234533_at	1.8e-14	9.36e-17	-11.56	27.8632	-0.498069	BCL2L14	BCL2 like 14
203247_s_at	1.81e-14	9.49e-17	-11.5562	27.8499	-1.71523	ZNF24	zinc finger protein 24
229789_at	1.82e-14	9.58e-17	-11.5535	27.8404	-0.747418	TIGD3	tigger transposable element derived 3
1557105_a_at	1.83e-14	9.62e-17	-11.5523	27.8364	-0.860155	ZSCAN30	zinc finger and SCAN domain containing 30
238419_at	1.84e-14	9.74e-17	11.5487	27.8234	2.29861	PHLDB2	pleckstrin homology like domain family B member 2
237936_at	1.85e-14	9.82e-17	-11.5464	27.8157	-2.957
202949_s_at	1.85e-14	9.85e-17	11.5457	27.8131	5.73651	FHL2	four and a half LIM domains 2
231614_at	1.86e-14	9.92e-17	-11.5437	27.8062	-1.30661	NOVA1	NOVA alternative splicing regulator 1
206200_s_at	1.86e-14	9.95e-17	11.5428	27.8029	4.03677	ANXA11	annexin A11
201861_s_at	1.86e-14	1e-16	11.5409	27.7963	2.88958	LRRFIP1	LRR binding FLII interacting protein 1
203724_s_at	1.86e-14	1e-16	-11.5408	27.7958	-4.69954	RUFY3	RUN and FYVE domain containing 3
203130_s_at	1.89e-14	1.02e-16	-11.5346	27.7743	-4.05452	KIF5C	kinesin family member 5C
238430_x_at	2e-14	1.09e-16	11.518	27.7158	3.64824	SLFN5	schlafen family member 5
227620_at	2.01e-14	1.09e-16	-11.5159	27.7087	-2.66444	SLC44A1	solute carrier family 44 member 1
214446_at	2.04e-14	1.12e-16	11.51	27.6879	3.76516	ELL2	elongation factor for RNA polymerase II 2
209175_at	2.08e-14	1.14e-16	11.5035	27.665	1.92508	SEC23IP	SEC23 interacting protein
1554556_a_at	2.12e-14	1.17e-16	11.4975	27.6441	1.23395	ATP11B	ATPase phospholipid transporting 11B (putative)
1555785_a_at	2.15e-14	1.19e-16	11.4929	27.6279	1.2489	XRN1	5'-3' exoribonuclease 1
202205_at	2.17e-14	1.21e-16	11.4888	27.6136	2.30065	VASP	vasodilator-stimulated phosphoprotein
201796_s_at	2.22e-14	1.24e-16	11.4815	27.588	1.60354	VARS	valyl-tRNA synthetase
55616_at	2.24e-14	1.25e-16	-11.4788	27.5784	-1.08586	PGAP3	post-GPI attachment to proteins 3
209867_s_at	2.27e-14	1.27e-16	-11.4745	27.5633	-4.95989	ADGRL3	adhesion G protein-coupled receptor L3
204431_at	2.37e-14	1.33e-16	-11.4613	27.517	-3.09474	TLE2	transducin like enhancer of split 2
240710_at	2.41e-14	1.36e-16	11.4559	27.498	0.559703
213467_at	2.48e-14	1.4e-16	-11.447	27.4665	-2.27266	RND2	Rho family GTPase 2
211864_s_at	2.49e-14	1.41e-16	11.4442	27.4568	5.26492	MYOF	myoferlin
201232_s_at	2.54e-14	1.44e-16	11.4384	27.4365	1.76345	PSMD13	proteasome 26S subunit, non-ATPase 13
231319_x_at	2.55e-14	1.46e-16	-11.4356	27.4264	-2.35115	KIF9	kinesin family member 9
210477_x_at	2.57e-14	1.47e-16	11.4334	27.4187	0.938675	MAPK8	mitogen-activated protein kinase 8
229824_at	2.57e-14	1.48e-16	-11.4319	27.4133	-4.71691	SHC3	SHC adaptor protein 3
226627_at	2.57e-14	1.48e-16	-11.4308	27.4097	-2.42597	2008-09-01	septin 8
211599_x_at	2.57e-14	1.48e-16	11.4304	27.4081	3.86093	MET	MET proto-oncogene, receptor tyrosine kinase
209866_s_at	2.58e-14	1.49e-16	-11.4287	27.4024	-4.6988	ADGRL3	adhesion G protein-coupled receptor L3
234944_s_at	2.64e-14	1.53e-16	11.4211	27.3756	1.92021	MTFR2	mitochondrial fission regulator 2
1554794_a_at	2.64e-14	1.54e-16	11.4197	27.3706	2.22849	UBE3C	ubiquitin protein ligase E3C
238955_at	2.91e-14	1.71e-16	-11.3915	27.2713	-1.81191	RFTN2	raftlin family member 2
209709_s_at	2.91e-14	1.71e-16	11.391	27.2695	3.45326	HMMR	hyaluronan mediated motility receptor
221988_at	2.93e-14	1.73e-16	-11.3881	27.2591	-2.14189	SMIM7	small integral membrane protein 7
222935_x_at	3.09e-14	1.83e-16	11.3722	27.2031	0.882922	SLC39A8	solute carrier family 39 member 8
226808_at	3.29e-14	1.95e-16	-11.3539	27.1385	-2.19143	ZNF862	zinc finger protein 862
1554576_a_at	3.36e-14	2e-16	-11.3469	27.114	-2.8938	ETV4	ETS variant 4
229981_at	3.46e-14	2.07e-16	11.3378	27.0817	1.98026	SNX5	sorting nexin 5
239217_x_at	3.46e-14	2.07e-16	11.3372	27.0795	1.98783	ABCC3	ATP binding cassette subfamily C member 3
235569_at	3.47e-14	2.08e-16	-11.3359	27.0752	-1.71444	VPS37D	VPS37D, ESCRT-I subunit
206994_at	3.55e-14	2.14e-16	-11.3283	27.0482	-1.07425	CST4	cystatin S
205398_s_at	3.62e-14	2.18e-16	11.3225	27.0278	3.14823	SMAD3	SMAD family member 3
218777_at	3.67e-14	2.22e-16	11.3173	27.0095	1.21177	REEP4	receptor accessory protein 4
214443_at	3.79e-14	2.3e-16	11.3079	26.9762	1.88829	PVR	poliovirus receptor
226288_s_at	3.8e-14	2.32e-16	-11.3059	26.9692	-1.76984	NLGN2	neuroligin 2
227322_s_at	3.92e-14	2.39e-16	11.2968	26.9369	2.10474	BCCIP	BRCA2 and CDKN1A interacting protein
210026_s_at	3.96e-14	2.43e-16	11.2929	26.923	3.69597	CARD10	caspase recruitment domain family member 10
230007_at	4.02e-14	2.47e-16	11.2877	26.9048	0.379993	JMJD1C	jumonji domain containing 1C
228525_at	4.07e-14	2.51e-16	-11.2837	26.8905	-1.82387	LRP3	LDL receptor related protein 3
235330_at	4.19e-14	2.59e-16	11.2749	26.8593	1.44617	CCDC117	coiled-coil domain containing 117
228780_at	4.21e-14	2.61e-16	-11.2723	26.8502	-6.27386	POU3F3	POU class 3 homeobox 3
230343_at	4.35e-14	2.7e-16	-11.2628	26.8165	-2.50381	CST3	cystatin C
226492_at	4.38e-14	2.74e-16	-11.2588	26.8026	-5.51582	SEMA6D	semaphorin 6D
232560_at	4.38e-14	2.74e-16	11.2588	26.8023	0.856987	UROS	uroporphyrinogen III synthase
227498_at	4.64e-14	2.91e-16	-11.2421	26.7434	-4.46193	SOX6	SRY-box 6
224246_at	4.65e-14	2.92e-16	11.241	26.7395	0.469893
207488_at	4.65e-14	2.94e-16	11.2397	26.7348	0.481303
238644_at	4.69e-14	2.97e-16	11.237	26.7252	1.09987	MYSM1	Myb like, SWIRM and MPN domains 1
225634_at	5.11e-14	3.25e-16	-11.2118	26.6359	-1.61642	ZC3HAV1	zinc finger CCCH-type containing, antiviral 1
226572_at	5.33e-14	3.39e-16	-11.1995	26.5923	-1.59698	SOCS7	suppressor of cytokine signaling 7
229053_at	5.4e-14	3.45e-16	-11.1947	26.5753	-3.88412	SYT17	synaptotagmin 17
227823_at	5.4e-14	3.45e-16	-11.1946	26.5747	-2.52513	RGAG4	retrotransposon gag domain containing 4
244287_at	5.49e-14	3.52e-16	11.1889	26.5548	1.4051	SREK1	splicing regulatory glutamic acid and lysine rich protein 1
225688_s_at	5.5e-14	3.54e-16	11.1877	26.5505	4.72626	PHLDB2	pleckstrin homology like domain family B member 2
228170_at	5.51e-14	3.56e-16	-11.1863	26.5456	-7.4581	OLIG1	oligodendrocyte transcription factor 1
205018_s_at	5.51e-14	3.57e-16	11.1856	26.5429	3.19402	MBNL2	muscleblind like splicing regulator 2
31845_at	5.56e-14	3.61e-16	11.1824	26.5315	4.18997	ELF4	E74 like ETS transcription factor 4
1560489_at	5.57e-14	3.62e-16	11.1812	26.5274	0.415166
209197_at	5.7e-14	3.72e-16	-11.1735	26.5002	-3.98213	SYT11	synaptotagmin 11
225966_at	5.75e-14	3.76e-16	-11.1706	26.4898	-0.542136	C17orf89	chromosome 17 open reading frame 89
220080_at	5.76e-14	3.78e-16	11.1695	26.4858	0.735199	FBXL8	F-box and leucine rich repeat protein 8
217673_x_at	5.77e-14	3.8e-16	-11.1682	26.4813	-1.00526	GNAS	GNAS complex locus
239297_at	5.85e-14	3.86e-16	-11.1636	26.4649	-1.83818	LOC101927137///KIAA1456	uncharacterized LOC101927137///KIAA1456
214090_at	5.94e-14	3.94e-16	11.1583	26.4459	0.611341	PAWR	pro-apoptotic WT1 regulator
1555351_s_at	5.95e-14	3.96e-16	11.1568	26.4407	0.870392	PPHLN1	periphilin 1
1552486_s_at	5.95e-14	3.97e-16	11.1559	26.4374	2.50952	LACTB	lactamase beta
227846_at	5.95e-14	3.97e-16	11.1558	26.437	3.15128	GPR176	G protein-coupled receptor 176
207390_s_at	5.98e-14	4e-16	11.1535	26.4289	3.60866	SMTN	smoothelin
1558643_s_at	5.99e-14	4.02e-16	11.1524	26.4251	3.61393	EDIL3	EGF like repeats and discoidin domains 3
212843_at	6.1e-14	4.11e-16	-11.1463	26.4035	-4.72563	NCAM1	neural cell adhesion molecule 1
226692_at	6.15e-14	4.15e-16	-11.1433	26.3926	-1.97925	MIR1282///HYPK///SERF2	microRNA 1282///huntingtin interacting protein K///small EDRK-rich factor 2
203957_at	6.17e-14	4.17e-16	-11.1419	26.3877	-1.48496	E2F6	E2F transcription factor 6
227042_at	6.25e-14	4.24e-16	11.1373	26.3713	1.66071	YDJC	YdjC homolog (bacterial)
213825_at	6.44e-14	4.38e-16	-11.1285	26.3402	-6.49873	OLIG2	oligodendrocyte lineage transcription factor 2
235204_at	6.47e-14	4.41e-16	11.1265	26.333	1.91537	ENTPD7	ectonucleoside triphosphate diphosphohydrolase 7
211826_s_at	6.6e-14	4.52e-16	11.1201	26.3102	0.522159	AFF1	AF4/FMR2 family member 1
233609_at	6.69e-14	4.6e-16	11.1151	26.2922	0.657726	PTPRK	protein tyrosine phosphatase, receptor type K
221276_s_at	6.69e-14	4.6e-16	11.1148	26.2912	4.0204	SYNC	syncoilin, intermediate filament protein
228650_at	6.84e-14	4.73e-16	-11.1073	26.2648	-1.41508
210757_x_at	6.84e-14	4.73e-16	11.1071	26.264	4.6334	LOC101926921///DAB2	uncharacterized LOC101926921///DAB2, clathrin adaptor protein
218347_at	7.03e-14	4.87e-16	-11.0991	26.2355	-1.56922	TYW1	tRNA-yW synthesizing protein 1 homolog
236294_at	7.03e-14	4.89e-16	-11.0981	26.232	-1.38368	HUWE1	HECT, UBA and WWE domain containing 1, E3 ubiquitin protein ligase
239207_at	7.03e-14	4.9e-16	-11.0975	26.2297	-1.74929	KDM5C	lysine demethylase 5C
207904_s_at	7.09e-14	4.95e-16	11.0946	26.2193	1.9845	LNPEP	leucyl and cystinyl aminopeptidase
205571_at	7.14e-14	5e-16	-11.0919	26.2097	-1.8139	LIPT1	lipoyltransferase 1
206673_at	7.2e-14	5.07e-16	11.088	26.1961	2.71082	GPR176	G protein-coupled receptor 176
232596_at	7.2e-14	5.08e-16	11.0873	26.1934	1.98684	DIAPH3	diaphanous related formin 3
219199_at	7.2e-14	5.09e-16	11.0872	26.1929	1.41601	AFF4	AF4/FMR2 family member 4
228214_at	7.37e-14	5.21e-16	-11.0803	26.1684	-3.31614	SOX6	SRY-box 6
219399_at	7.54e-14	5.35e-16	11.073	26.1423	1.78414	LIN7C	lin-7 homolog C, crumbs cell polarity complex component
210087_s_at	7.59e-14	5.4e-16	11.0706	26.1341	2.77502	MPZL1	myelin protein zero like 1
225906_at	7.76e-14	5.54e-16	-11.0633	26.1079	-2.05877	GATSL2	GATS protein like 2
235036_at	7.76e-14	5.55e-16	11.063	26.1067	1.66871	LIX1L	limb and CNS expressed 1 like
241506_at	7.81e-14	5.6e-16	-11.0605	26.098	-0.520572
221291_at	7.82e-14	5.62e-16	11.0593	26.0937	2.97868	ULBP2	UL16 binding protein 2
202223_at	7.95e-14	5.73e-16	11.0543	26.0758	1.82568	STT3A	STT3A, catalytic subunit of the oligosaccharyltransferase complex
224890_s_at	7.97e-14	5.76e-16	-11.0528	26.0705	-1.33085	LAMTOR4	late endosomal/lysosomal adaptor, MAPK and MTOR activator 4
235470_at	8.01e-14	5.8e-16	-11.0505	26.0624	-2.09518	LSM8	LSM8 homolog, U6 small nuclear RNA associated
202937_x_at	8.3e-14	6.03e-16	11.04	26.0248	2.1	RRP7A	ribosomal RNA processing 7 homolog A
214296_x_at	8.33e-14	6.07e-16	11.0383	26.0187	0.571044	IZUMO4	IZUMO family member 4
225010_at	8.72e-14	6.36e-16	11.025	25.9713	1.67677	CCDC6	coiled-coil domain containing 6
211994_at	8.74e-14	6.39e-16	-11.0238	25.9669	-1.4223	WNK1	WNK lysine deficient protein kinase 1
217294_s_at	8.76e-14	6.43e-16	11.0223	25.9617	1.11562	ENO1	enolase 1
202441_at	8.93e-14	6.57e-16	11.0163	25.9401	1.38408	ERLIN1	ER lipid raft associated 1
202734_at	9.13e-14	6.73e-16	11.0095	25.916	1.7375	TRIP10	thyroid hormone receptor interactor 10
213721_at	9.56e-14	7.06e-16	-10.9962	25.8684	-5.25354	SOX2	SRY-box 2
212851_at	9.56e-14	7.08e-16	10.9955	25.8658	1.50182	DCUN1D4	defective in cullin neddylation 1 domain containing 4
222609_s_at	9.76e-14	7.25e-16	10.9891	25.843	1.8808	EXOSC1	exosome component 1
243850_at	9.8e-14	7.29e-16	-10.9874	25.8369	-0.759326
202561_at	1.01e-13	7.5e-16	-10.9796	25.8092	-2.09179	TNKS	tankyrase
228662_at	1.01e-13	7.54e-16	-10.9782	25.8041	-2.06183	SOCS7	suppressor of cytokine signaling 7
203271_s_at	1.01e-13	7.57e-16	-10.9771	25.8002	-1.65277	UNC119	unc-119 lipid binding chaperone
227701_at	1.02e-13	7.65e-16	10.9742	25.79	2.49668	CCDC186	coiled-coil domain containing 186
237083_at	1.03e-13	7.73e-16	-10.9713	25.7794	-2.25868
204255_s_at	1.04e-13	7.89e-16	10.9657	25.7593	2.10275	VDR	vitamin D (1,25- dihydroxyvitamin D3) receptor
214873_at	1.06e-13	8e-16	10.9618	25.7454	1.09902	LRP5L	LDL receptor related protein 5 like
217500_at	1.06e-13	8.01e-16	10.9614	25.7439	0.462639	TIAL1	TIA1 cytotoxic granule-associated RNA binding protein-like 1
228108_at	1.07e-13	8.11e-16	-10.9579	25.7316	-3.01852	PPM1L	protein phosphatase, Mg2+/Mn2+ dependent 1L
1561889_at	1.07e-13	8.15e-16	-10.9567	25.7272	-0.445997	LOC105375527	uncharacterized LOC105375527
222302_at	1.13e-13	8.67e-16	-10.9396	25.6661	-1.63566
201987_at	1.13e-13	8.67e-16	-10.9395	25.6658	-1.19721	MED13	mediator complex subunit 13
225503_at	1.18e-13	9.1e-16	-10.9264	25.6188	-2.30489	DHRSX	dehydrogenase/reductase X-linked
241888_at	1.21e-13	9.29e-16	-10.9207	25.5982	-1.45055	LOC101930608	uncharacterized LOC101930608
1554867_a_at	1.23e-13	9.52e-16	10.9137	25.5734	2.87329	PRR16	proline rich 16
201766_at	1.25e-13	9.66e-16	10.9099	25.5594	0.756132	ELAC2	elaC ribonuclease Z 2
1554793_at	1.26e-13	9.76e-16	10.9071	25.5498	0.932864	UBE3C	ubiquitin protein ligase E3C
206247_at	1.27e-13	9.83e-16	10.9049	25.5419	4.76009	MICB	MHC class I polypeptide-related sequence B
224149_x_at	1.29e-13	1.01e-15	10.8984	25.5183	1.78318	SLMAP	sarcolemma associated protein
204113_at	1.31e-13	1.02e-15	10.8948	25.5054	1.46623	CELF1	CUGBP, Elav-like family member 1
213852_at	1.31e-13	1.03e-15	-10.8926	25.4977	-2.32262	RBM8A	RNA binding motif protein 8A
215464_s_at	1.33e-13	1.04e-15	10.889	25.4848	2.03722	P2RX5-TAX1BP3///TAX1BP3///P2RX5	P2RX5-TAX1BP3 readthrough (NMD candidate)///Tax1 binding protein 3///purinergic receptor P2X 5
219079_at	1.35e-13	1.07e-15	10.8829	25.4627	2.22349	CYB5R4	cytochrome b5 reductase 4
212853_at	1.36e-13	1.07e-15	10.8812	25.4567	1.63501	DCUN1D4	defective in cullin neddylation 1 domain containing 4
204287_at	1.39e-13	1.1e-15	-10.8753	25.4356	-1.73863	SYNGR1	synaptogyrin 1
1556452_a_at	1.39e-13	1.1e-15	10.8733	25.4285	0.51727	LINC00928	long intergenic non-protein coding RNA 928
222631_at	1.42e-13	1.13e-15	10.8678	25.4087	1.8893	SEPSECS-AS1///PI4K2B	SEPSECS antisense RNA 1 (head to head)///phosphatidylinositol 4-kinase type 2 beta
51774_s_at	1.42e-13	1.13e-15	-10.8657	25.4012	-0.999317	UBE2D4	ubiquitin conjugating enzyme E2 D4 (putative)
212170_at	1.42e-13	1.14e-15	-10.865	25.3986	-2.10515	RBM12	RNA binding motif protein 12
203273_s_at	1.42e-13	1.14e-15	-10.8646	25.3973	-1.44928	TUSC2	tumor suppressor candidate 2
227007_at	1.42e-13	1.14e-15	10.864	25.3949	1.7092	TMCO4	transmembrane and coiled-coil domains 4
1569305_a_at	1.48e-13	1.19e-15	10.8523	25.3531	0.932266
226254_s_at	1.48e-13	1.19e-15	-10.8517	25.351	-1.10278	CFAP97	cilia and flagella associated protein 97
1553535_a_at	1.5e-13	1.21e-15	10.8473	25.3351	2.49442	RANGAP1	Ran GTPase activating protein 1
204199_at	1.55e-13	1.25e-15	-10.8384	25.3031	-2.04071	RALGPS1	Ral GEF with PH domain and SH3 binding motif 1
242963_at	1.62e-13	1.31e-15	10.8255	25.2569	1.58051	SGMS2	sphingomyelin synthase 2
212731_at	1.64e-13	1.33e-15	-10.8212	25.2412	-2.175	ANKRD46	ankyrin repeat domain 46
228555_at	1.66e-13	1.35e-15	-10.8174	25.2275	-2.47903	CAMK2D	calcium/calmodulin dependent protein kinase II delta
39966_at	1.68e-13	1.37e-15	-10.8142	25.216	-5.57201	CSPG5	chondroitin sulfate proteoglycan 5
220835_s_at	1.7e-13	1.39e-15	10.8101	25.2012	0.60134	ZNF407	zinc finger protein 407
209404_s_at	1.71e-13	1.4e-15	10.8073	25.1912	1.24695	TMED7-TICAM2///TMED7	TMED7-TICAM2 readthrough///transmembrane p24 trafficking protein 7
202997_s_at	1.74e-13	1.43e-15	10.8019	25.1718	4.08643	LOXL2	lysyl oxidase like 2
219506_at	1.74e-13	1.43e-15	-10.8015	25.1705	-3.75397	C1orf54	chromosome 1 open reading frame 54
209713_s_at	1.75e-13	1.44e-15	10.7992	25.1622	1.38821	SLC35D1	solute carrier family 35 member D1
221533_at	1.77e-13	1.47e-15	-10.795	25.1469	-0.910322	FAM162A	family with sequence similarity 162 member A
212706_at	1.79e-13	1.49e-15	-10.7914	25.1342	-3.22065	LOC102724229///RASA4B///RASA4	uncharacterized LOC102724229///RAS p21 protein activator 4B///RAS p21 protein activator 4
209615_s_at	1.8e-13	1.49e-15	10.7899	25.1287	1.64186	PAK1	p21 (RAC1) activated kinase 1
227984_at	1.8e-13	1.5e-15	-10.7893	25.1267	-3.7047	LMF1	lipase maturation factor 1
235723_at	1.86e-13	1.55e-15	10.7801	25.0933	2.87832	BNC2	basonuclin 2
214697_s_at	1.87e-13	1.56e-15	10.7778	25.0853	2.59811	PTBP3	polypyrimidine tract binding protein 3
242186_x_at	1.87e-13	1.56e-15	-10.7774	25.0836	-3.33487	ADGRL3	adhesion G protein-coupled receptor L3
218737_at	1.88e-13	1.58e-15	10.7746	25.0738	1.64041	SBNO1	strawberry notch homolog 1
226099_at	1.88e-13	1.59e-15	10.7737	25.0703	4.76453	ELL2	elongation factor for RNA polymerase II 2
218952_at	1.94e-13	1.64e-15	-10.7652	25.0397	-4.17177	PCSK1N	proprotein convertase subtilisin/kexin type 1 inhibitor
225540_at	2.03e-13	1.71e-15	-10.7523	24.9933	-6.29101	MAP2	microtubule associated protein 2
230633_at	2.08e-13	1.77e-15	10.7442	24.964	0.671674	TMEM102	transmembrane protein 102
202686_s_at	2.08e-13	1.77e-15	10.7437	24.9623	5.11288	AXL	AXL receptor tyrosine kinase
208920_at	2.13e-13	1.82e-15	-10.7365	24.9364	-3.05819	SRI	sorcin
209291_at	2.14e-13	1.82e-15	-10.7353	24.932	-5.51342	ID4	inhibitor of DNA binding 4, HLH protein
1552485_at	2.15e-13	1.84e-15	10.7329	24.9236	2.58196	LACTB	lactamase beta
57163_at	2.15e-13	1.84e-15	10.7329	24.9234	1.68437	MIR6734///ELOVL1	microRNA 6734///ELOVL fatty acid elongase 1
233859_at	2.17e-13	1.86e-15	10.7297	24.9118	0.82293	CEP128	centrosomal protein 128
226669_at	2.19e-13	1.88e-15	-10.7268	24.9015	-1.33614	USP42	ubiquitin specific peptidase 42
227453_at	2.21e-13	1.91e-15	-10.7232	24.8885	-1.78605	UNC13A	unc-13 homolog A
1556348_at	2.22e-13	1.91e-15	10.722	24.8841	1.83016	HEATR1	HEAT repeat containing 1
226176_s_at	2.25e-13	1.95e-15	-10.7169	24.8658	-1.43453	USP42	ubiquitin specific peptidase 42
231200_at	2.29e-13	1.99e-15	10.7115	24.8464	1.51248	LSM14B	LSM family member 14B
207137_at	2.34e-13	2.03e-15	10.7056	24.825	0.555785	TONSL	tonsoku-like, DNA repair protein
202805_s_at	2.34e-13	2.04e-15	10.7047	24.8218	1.9934	ABCC1	ATP binding cassette subfamily C member 1
228060_at	2.35e-13	2.05e-15	-10.7027	24.8144	-4.6817	SLC35F1	solute carrier family 35 member F1
213945_s_at	2.35e-13	2.06e-15	-10.7023	24.8132	-0.807312	NUP210	nucleoporin 210
235000_at	2.36e-13	2.07e-15	10.7004	24.8063	1.47221	LPP	LIM domain containing preferred translocation partner in lipoma
239127_at	2.37e-13	2.08e-15	10.6991	24.8017	0.492065	LOC100288860	uncharacterized LOC100288860
208080_at	2.38e-13	2.1e-15	10.6969	24.7935	0.97898	AURKA	aurora kinase A
218542_at	2.39e-13	2.11e-15	10.6954	24.7881	3.63057	CEP55	centrosomal protein 55
203672_x_at	2.55e-13	2.25e-15	10.6778	24.7248	1.95516	TPMT	thiopurine S-methyltransferase
201101_s_at	2.55e-13	2.25e-15	10.6772	24.7225	1.70149	BCLAF1	BCL2 associated transcription factor 1
212447_at	2.66e-13	2.36e-15	-10.6648	24.6777	-1.70023	KBTBD2	kelch repeat and BTB domain containing 2
203129_s_at	2.66e-13	2.37e-15	-10.6641	24.6751	-2.89133	KIF5C	kinesin family member 5C
1558115_at	2.66e-13	2.37e-15	10.6633	24.6722	1.9352	RECK	reversion inducing cysteine rich protein with kazal motifs
206566_at	2.75e-13	2.45e-15	10.6541	24.639	1.44191	SLC7A1	solute carrier family 7 member 1
203707_at	2.81e-13	2.51e-15	-10.6479	24.6165	-1.60662	LINC00921///ZNF263	long intergenic non-protein coding RNA 921///zinc finger protein 263
217758_s_at	2.83e-13	2.54e-15	10.6449	24.6056	1.26643	TM9SF3	transmembrane 9 superfamily member 3
212125_at	2.85e-13	2.56e-15	10.6422	24.5962	2.47341	RANGAP1	Ran GTPase activating protein 1
228587_at	2.87e-13	2.58e-15	10.6403	24.5891	1.14508	FAM83G	family with sequence similarity 83 member G
206064_s_at	2.88e-13	2.6e-15	10.6382	24.5816	0.826981	PPIL2	peptidylprolyl isomerase like 2
232662_x_at	2.88e-13	2.61e-15	-10.6375	24.5791	-1.52564	FAM213A	family with sequence similarity 213 member A
222921_s_at	2.88e-13	2.61e-15	-10.6369	24.5767	-2.28076	HEY2	hes related family bHLH transcription factor with YRPW motif 2
205363_at	2.88e-13	2.61e-15	-10.6367	24.5762	-3.27157	BBOX1	gamma-butyrobetaine hydroxylase 1
215836_s_at	2.88e-13	2.61e-15	-10.6367	24.5761	-2.70055	PCDHGA1///PCDHGA2///PCDHGA3///PCDHGA4///PCDHGA5///PCDHGA6///PCDHGA7///PCDHGA9///PCDHGA10///PCDHGA11///PCDHGB1///PCDHGB2///PCDHGB3///PCDHGB5///PCDHGB6///PCDHGB7///PCDHGC4///PCDHGC5///PCDHGA12///PCDHGA8///PCDHGB4///PCDHGC3	protocadherin gamma subfamily A, 1///protocadherin gamma subfamily A, 2///protocadherin gamma subfamily A, 3///protocadherin gamma subfamily A, 4///protocadherin gamma subfamily A, 5///protocadherin gamma subfamily A, 6///protocadherin gamma subfamily A, 7///protocadherin gamma subfamily A, 9///protocadherin gamma subfamily A, 10///protocadherin gamma subfamily A, 11///protocadherin gamma subfami…
217498_at	2.89e-13	2.63e-15	-10.6349	24.5698	-1.06131	GDF11	growth differentiation factor 11
241300_at	2.89e-13	2.63e-15	10.6348	24.5692	0.841611
227336_at	2.91e-13	2.66e-15	-10.632	24.5591	-1.27142	DTX1	deltex E3 ubiquitin ligase 1
201110_s_at	2.91e-13	2.67e-15	10.6314	24.557	6.51334	THBS1	thrombospondin 1
221260_s_at	2.91e-13	2.67e-15	-10.6306	24.5542	-1.61075	CSRNP2	cysteine and serine rich nuclear protein 2
228529_at	2.92e-13	2.69e-15	-10.6293	24.5495	-1.98451	LSM8	LSM8 homolog, U6 small nuclear RNA associated
209106_at	2.92e-13	2.69e-15	-10.6291	24.5487	-2.26173	NCOA1	nuclear receptor coactivator 1
203181_x_at	2.92e-13	2.7e-15	-10.6279	24.5441	-1.70453	SRPK2	SRSF protein kinase 2
214237_x_at	2.98e-13	2.76e-15	10.6224	24.5245	0.762873	PAWR	pro-apoptotic WT1 regulator
213411_at	3e-13	2.78e-15	-10.6195	24.514	-2.74566	ADAM22	ADAM metallopeptidase domain 22
201908_at	3.02e-13	2.81e-15	-10.617	24.5049	-1.26875	DVL3	dishevelled segment polarity protein 3
205808_at	3.03e-13	2.82e-15	10.6159	24.5007	2.10642	ASPH	aspartate beta-hydroxylase
241781_at	3.04e-13	2.83e-15	10.6147	24.4965	1.12978	CARNMT1	carnosine N-methyltransferase 1
226967_at	3.04e-13	2.84e-15	-10.6144	24.4955	-1.30245	FIZ1	FLT3 interacting zinc finger 1
225250_at	3.04e-13	2.85e-15	-10.6132	24.491	-1.5956	STIM2	stromal interaction molecule 2
228486_at	3.1e-13	2.91e-15	-10.6077	24.4712	-3.11496	SLC44A1	solute carrier family 44 member 1
1557034_s_at	3.11e-13	2.92e-15	10.6066	24.4672	0.828492	LOC100653296///LOC100288778///WASH1///LOC100134445///WASH7P///WASH5P///WASH2P///WASH3P	uncharacterized LOC100653296///WAS protein family homolog 1 pseudogene///WAS protein family homolog 1///uncharacterized LOC100134445///WAS protein family homolog 7 pseudogene///WAS protein family homolog 5 pseudogene///WAS protein family homolog 2 pseudogene///WAS protein family homolog 3 pseudogene
229105_at	3.14e-13	2.96e-15	10.6033	24.4552	2.91951	GPR39	G protein-coupled receptor 39
226933_s_at	3.17e-13	2.99e-15	-10.6001	24.4435	-3.37515	ID4	inhibitor of DNA binding 4, HLH protein
219650_at	3.2e-13	3.02e-15	10.5971	24.4329	1.63066	ERCC6L	ERCC excision repair 6 like, spindle assembly checkpoint helicase
238687_x_at	3.25e-13	3.08e-15	10.5917	24.4133	0.963727	ZNF770	zinc finger protein 770
210651_s_at	3.29e-13	3.12e-15	10.5884	24.4014	1.85499	EPHB2	EPH receptor B2
823_at	3.32e-13	3.15e-15	-10.5856	24.3912	-3.61187	CX3CL1	C-X3-C motif chemokine ligand 1
236445_at	3.36e-13	3.2e-15	10.5815	24.3762	0.576824
217485_x_at	3.38e-13	3.23e-15	-10.5788	24.3666	-1.89506	PMS2P1	PMS1 homolog 2, mismatch repair system component pseudogene 1
204099_at	3.38e-13	3.24e-15	-10.5786	24.3659	-2.9794	SMARCD3	SWI/SNF related, matrix associated, actin dependent regulator of chromatin, subfamily d, member 3
1558537_x_at	3.41e-13	3.27e-15	-10.5758	24.3558	-0.836857	ZNF844	zinc finger protein 844
227928_at	3.44e-13	3.31e-15	10.5726	24.344	2.16834	PARPBP	PARP1 binding protein
203911_at	3.51e-13	3.39e-15	-10.5662	24.321	-2.95481	RAP1GAP	RAP1 GTPase activating protein
202765_s_at	3.51e-13	3.39e-15	10.5661	24.3207	5.08907	FBN1	fibrillin 1
231166_at	3.53e-13	3.41e-15	-10.5645	24.3148	-3.0581	GPR155	G protein-coupled receptor 155
216180_s_at	3.54e-13	3.42e-15	10.5632	24.3099	2.04734	SYNJ2	synaptojanin 2
235728_at	3.54e-13	3.43e-15	-10.5628	24.3085	-2.45086	ZFP3	ZFP3 zinc finger protein
230004_at	3.59e-13	3.48e-15	10.5585	24.293	0.40962	USP24	ubiquitin specific peptidase 24
225526_at	3.6e-13	3.51e-15	-10.5566	24.2861	-1.52889	MKLN1	muskelin 1
1552631_a_at	3.68e-13	3.59e-15	10.5504	24.2636	0.988098	MAP3K6	mitogen-activated protein kinase kinase kinase 6
241789_at	3.71e-13	3.62e-15	10.548	24.2551	2.21577	RBMS3	RNA binding motif single stranded interacting protein 3
243752_s_at	3.76e-13	3.68e-15	10.5439	24.2399	1.66616	CYTH3	cytohesin 3
229885_at	3.83e-13	3.75e-15	-10.5382	24.2195	-2.19603	RSF1	remodeling and spacing factor 1
206095_s_at	3.9e-13	3.83e-15	10.5325	24.1988	0.909805	SRSF10	serine and arginine rich splicing factor 10
205247_at	3.93e-13	3.87e-15	-10.5299	24.1894	-1.63825	NOTCH4	notch 4
1552689_at	4.02e-13	3.96e-15	-10.5234	24.1657	-1.42467	CASKIN1	CASK interacting protein 1
212590_at	4.07e-13	4.02e-15	10.5193	24.1508	3.01447	RRAS2	related RAS viral (r-ras) oncogene homolog 2
203593_at	4.13e-13	4.08e-15	10.5152	24.136	2.73299	CD2AP	CD2 associated protein
227890_at	4.18e-13	4.15e-15	-10.5109	24.1203	-2.71418	TMEM198	transmembrane protein 198
219314_s_at	4.24e-13	4.21e-15	-10.5067	24.1049	-1.23842	ZNF219	zinc finger protein 219
226123_at	4.31e-13	4.29e-15	-10.5018	24.0871	-3.89485	CHD7	chromodomain helicase DNA binding protein 7
206079_at	4.35e-13	4.33e-15	10.499	24.0769	1.51073	CHML	CHM like, Rab escort protein 2
225346_at	4.37e-13	4.36e-15	-10.4973	24.0707	-1.63576	MTERF2	mitochondrial transcription termination factor 2
201279_s_at	4.37e-13	4.37e-15	10.4969	24.0693	4.5518	LOC101926921///DAB2	uncharacterized LOC101926921///DAB2, clathrin adaptor protein
1554762_a_at	4.41e-13	4.42e-15	10.4936	24.0576	1.3702	WWC2///CLDN22	WW and C2 domain containing 2///claudin 22
203708_at	4.43e-13	4.45e-15	-10.492	24.0517	-4.89932	PDE4B	phosphodiesterase 4B
208365_s_at	4.44e-13	4.47e-15	-10.4907	24.0468	-0.655325	GRK4	G protein-coupled receptor kinase 4
213012_at	4.45e-13	4.48e-15	10.4898	24.0437	2.32241	NEDD4	neural precursor cell expressed, developmentally down-regulated 4, E3 ubiquitin protein ligase
241801_at	4.53e-13	4.57e-15	-10.4844	24.0241	-2.90645	PGAP1	post-GPI attachment to proteins 1
203519_s_at	4.6e-13	4.66e-15	10.4793	24.0056	1.38859	UPF2	UPF2 regulator of nonsense transcripts homolog (yeast)
215170_s_at	4.6e-13	4.66e-15	10.4793	24.0056	1.56701	CEP152	centrosomal protein 152
243252_at	4.67e-13	4.74e-15	10.4747	23.9889	2.24887
207379_at	4.72e-13	4.8e-15	10.4714	23.9768	3.96013	EDIL3	EGF like repeats and discoidin domains 3
44783_s_at	4.8e-13	4.89e-15	-10.466	23.9571	-4.99074	HEY1	hes related family bHLH transcription factor with YRPW motif 1
1554340_a_at	4.83e-13	4.93e-15	-10.4638	23.949	-4.29839	DRAXIN	dorsal inhibitory axon guidance protein
1562797_at	4.83e-13	4.94e-15	-10.4635	23.9481	-0.481743	LOC101927467	uncharacterized LOC101927467
214236_at	4.89e-13	5.01e-15	10.4597	23.9343	0.678247
210178_x_at	4.91e-13	5.04e-15	10.4579	23.9276	1.16785	SRSF10	serine and arginine rich splicing factor 10
203079_s_at	5.09e-13	5.24e-15	10.4476	23.8903	2.19812	CUL2	cullin 2
221272_s_at	5.18e-13	5.35e-15	-10.4416	23.8684	-2.21806	C1orf21	chromosome 1 open reading frame 21
213101_s_at	5.18e-13	5.35e-15	10.4416	23.8683	0.641671	ACTR3	ARP3 actin related protein 3 homolog
220419_s_at	5.18e-13	5.36e-15	10.4413	23.8674	1.99781	USP25	ubiquitin specific peptidase 25
201278_at	5.18e-13	5.36e-15	10.4411	23.8665	4.40242	LOC101926921///DAB2	uncharacterized LOC101926921///DAB2, clathrin adaptor protein
214202_at	5.21e-13	5.41e-15	-10.4389	23.8584	-1.88253
209427_at	5.21e-13	5.42e-15	10.4382	23.8561	3.00157	SMTN	smoothelin
218918_at	5.21e-13	5.43e-15	-10.438	23.8552	-3.32704	MAN1C1	mannosidase alpha class 1C member 1
214987_at	5.32e-13	5.54e-15	-10.4322	23.8341	-0.640775	GAB1	GRB2 associated binding protein 1
202785_at	5.35e-13	5.59e-15	-10.4298	23.8254	-1.06764	NDUFA7	NADH:ubiquinone oxidoreductase subunit A7
231844_at	5.41e-13	5.66e-15	-10.4264	23.8131	-1.65579	MGC27345///RBM28	uncharacterized protein MGC27345///RNA binding motif protein 28
211034_s_at	5.45e-13	5.71e-15	-10.4243	23.8053	-1.06782	HECTD4	HECT domain E3 ubiquitin protein ligase 4
226814_at	5.46e-13	5.73e-15	-10.4231	23.8012	-3.70168	ADAMTS9	ADAM metallopeptidase with thrombospondin type 1 motif 9
1554082_a_at	5.54e-13	5.83e-15	10.4186	23.7848	1.85856	NOL9	nucleolar protein 9
229528_at	5.59e-13	5.89e-15	-10.4155	23.7736	-1.30062	SBNO1	strawberry notch homolog 1
208067_x_at	5.65e-13	5.96e-15	-10.4123	23.7618	-0.888369	UTY	ubiquitously transcribed tetratricopeptide repeat containing, Y-linked
224661_at	5.68e-13	6.01e-15	-10.4102	23.7542	-1.29596	PYURF///PIGY	PIGY upstream reading frame///phosphatidylinositol glycan anchor biosynthesis class Y
227635_at	5.69e-13	6.02e-15	-10.4096	23.7518	-0.437261	RBBP6	RB binding protein 6, ubiquitin ligase
211066_x_at	5.69e-13	6.03e-15	-10.4091	23.7502	-2.22218	PCDHGA1///PCDHGA2///PCDHGA3///PCDHGA4///PCDHGA5///PCDHGA6///PCDHGA7///PCDHGA9///PCDHGA10///PCDHGA11///PCDHGB1///PCDHGB2///PCDHGB3///PCDHGB5///PCDHGB6///PCDHGB7///PCDHGC4///PCDHGC5///PCDHGA12///PCDHGA8///PCDHGB4///PCDHGC3	protocadherin gamma subfamily A, 1///protocadherin gamma subfamily A, 2///protocadherin gamma subfamily A, 3///protocadherin gamma subfamily A, 4///protocadherin gamma subfamily A, 5///protocadherin gamma subfamily A, 6///protocadherin gamma subfamily A, 7///protocadherin gamma subfamily A, 9///protocadherin gamma subfamily A, 10///protocadherin gamma subfamily A, 11///protocadherin gamma subfami…
208347_at	5.87e-13	6.24e-15	-10.4002	23.7176	-0.752234
228923_at	5.88e-13	6.26e-15	10.3992	23.7139	1.42476	S100A6	S100 calcium binding protein A6
224618_at	5.91e-13	6.31e-15	10.3972	23.7066	2.15469	PTBP3	polypyrimidine tract binding protein 3
1554489_a_at	5.93e-13	6.33e-15	10.3961	23.7026	1.75048	CEP70	centrosomal protein 70
211302_s_at	5.95e-13	6.37e-15	-10.3945	23.697	-3.50063	PDE4B	phosphodiesterase 4B
1558768_at	5.96e-13	6.39e-15	10.3935	23.6934	0.462296	DNAH1	dynein axonemal heavy chain 1
212945_s_at	5.99e-13	6.43e-15	-10.3918	23.6872	-1.39117	MGA	MGA, MAX dimerization protein
208184_s_at	5.99e-13	6.44e-15	10.3913	23.6853	1.02674	LOC102724200///TRAPPC10	trafficking protein particle complex subunit 10-like///trafficking protein particle complex 10
203189_s_at	6.07e-13	6.54e-15	10.3874	23.6711	1.29196	MIR7113///MIR4691///NDUFS8	microRNA 7113///microRNA 4691///NADH:ubiquinone oxidoreductase core subunit S8
242387_at	6.12e-13	6.61e-15	-10.3845	23.6605	-0.746487	TDRP	testis development related protein
227302_s_at	6.17e-13	6.67e-15	10.3819	23.6508	0.367449	LLGL1///FLII	LLGL1, scribble cell polarity complex component///FLII, actin remodeling protein
1555181_a_at	6.21e-13	6.72e-15	10.3799	23.6438	0.435942	ST3GAL3	ST3 beta-galactoside alpha-2,3-sialyltransferase 3
202867_s_at	6.23e-13	6.76e-15	10.3785	23.6386	1.35433	DNAJB12	DnaJ heat shock protein family (Hsp40) member B12
218295_s_at	6.3e-13	6.84e-15	10.375	23.6257	1.89151	NUP50	nucleoporin 50
209466_x_at	6.35e-13	6.91e-15	-10.3725	23.6166	-4.05623	PTN	pleiotrophin
213807_x_at	6.43e-13	7.01e-15	10.3686	23.6024	2.69226	MET	MET proto-oncogene, receptor tyrosine kinase
243141_at	6.43e-13	7.02e-15	10.3682	23.6009	1.46787	SGMS2	sphingomyelin synthase 2
227365_at	6.43e-13	7.03e-15	-10.3675	23.5986	-2.90149	ATCAY	ATCAY, caytaxin
232792_at	6.6e-13	7.23e-15	-10.3601	23.5714	-0.753776	TRIM69	tripartite motif containing 69
205367_at	6.63e-13	7.27e-15	-10.3586	23.566	-1.92896	SH2B2	SH2B adaptor protein 2
229545_at	6.63e-13	7.3e-15	10.3575	23.562	0.939925	FERMT1	fermitin family member 1
209079_x_at	6.63e-13	7.3e-15	-10.3575	23.5619	-2.66021	PCDHGA1///PCDHGA2///PCDHGA3///PCDHGA4///PCDHGA5///PCDHGA6///PCDHGA7///PCDHGA9///PCDHGA10///PCDHGA11///PCDHGB1///PCDHGB2///PCDHGB3///PCDHGB5///PCDHGB6///PCDHGB7///PCDHGC4///PCDHGC5///PCDHGA12///PCDHGA8///PCDHGB4///PCDHGC3	protocadherin gamma subfamily A, 1///protocadherin gamma subfamily A, 2///protocadherin gamma subfamily A, 3///protocadherin gamma subfamily A, 4///protocadherin gamma subfamily A, 5///protocadherin gamma subfamily A, 6///protocadherin gamma subfamily A, 7///protocadherin gamma subfamily A, 9///protocadherin gamma subfamily A, 10///protocadherin gamma subfamily A, 11///protocadherin gamma subfami…
212361_s_at	6.65e-13	7.33e-15	-10.3564	23.558	-2.01167	ATP2A2	ATPase sarcoplasmic/endoplasmic reticulum Ca2+ transporting 2
215119_at	6.73e-13	7.44e-15	-10.3525	23.5438	-0.653478	MYO16	myosin XVI
202647_s_at	6.77e-13	7.49e-15	10.3505	23.5366	1.38172	NRAS	neuroblastoma RAS viral oncogene homolog
206408_at	6.81e-13	7.55e-15	-10.3485	23.529	-3.44511	LRRTM2	leucine rich repeat transmembrane neuronal 2
235381_at	6.81e-13	7.56e-15	-10.348	23.5275	-2.17337	RSF1	remodeling and spacing factor 1
244030_at	6.87e-13	7.64e-15	10.3453	23.5176	1.41375	STYX	serine/threonine/tyrosine interacting protein
238076_at	6.98e-13	7.77e-15	-10.3405	23.4999	-2.31792	GATAD2B	GATA zinc finger domain containing 2B
203217_s_at	7.06e-13	7.87e-15	-10.3371	23.4876	-2.99779	ST3GAL5	ST3 beta-galactoside alpha-2,3-sialyltransferase 5
202920_at	7.19e-13	8.03e-15	-10.3317	23.4677	-4.01836	ANK2	ankyrin 2, neuronal
225221_at	7.32e-13	8.2e-15	-10.326	23.4471	-1.69405	ZKSCAN1	zinc finger with KRAB and SCAN domains 1
1557030_at	7.32e-13	8.2e-15	-10.326	23.4469	-0.52612	GAB1	GRB2 associated binding protein 1
219261_at	7.34e-13	8.24e-15	-10.3247	23.4421	-1.38207	C7orf26	chromosome 7 open reading frame 26
1553438_at	7.62e-13	8.57e-15	-10.314	23.403	-0.492839	C11orf72	chromosome 11 open reading frame 72
230212_at	7.66e-13	8.63e-15	-10.3122	23.3964	-2.30008	SPRY1	sprouty RTK signaling antagonist 1
226188_at	7.66e-13	8.66e-15	-10.3114	23.3936	-2.77113	LGALSL	galectin like
205588_s_at	7.66e-13	8.66e-15	10.3113	23.3932	2.17296	FGFR1OP	FGFR1 oncogene partner
1554480_a_at	7.66e-13	8.68e-15	-10.3108	23.3915	-1.55176	ARMC10	armadillo repeat containing 10
203370_s_at	7.66e-13	8.69e-15	10.3105	23.3903	3.04928	PDLIM7	PDZ and LIM domain 7
218839_at	7.74e-13	8.79e-15	-10.3072	23.3784	-4.62177	HEY1	hes related family bHLH transcription factor with YRPW motif 1
1554327_a_at	7.74e-13	8.81e-15	10.3066	23.3762	1.40815	CANT1	calcium activated nucleotidase 1
1560480_at	7.88e-13	8.98e-15	10.3016	23.3579	0.455676
203789_s_at	7.88e-13	8.99e-15	10.3012	23.3563	5.63252	SEMA3C	semaphorin 3C
234241_at	7.91e-13	9.04e-15	-10.2998	23.3511	-0.344365	SCAMP5	secretory carrier membrane protein 5
235269_at	7.94e-13	9.09e-15	10.2981	23.3449	0.561797	FAM83F	family with sequence similarity 83 member F
221550_at	8.01e-13	9.19e-15	10.2953	23.335	1.91046	COX15	COX15, cytochrome c oxidase assembly homolog
213266_at	8.11e-13	9.31e-15	-10.2917	23.3217	-1.50747	TP53BP1	tumor protein p53 binding protein 1
204387_x_at	8.12e-13	9.34e-15	-10.2908	23.3183	-1.26951	MRPL57	mitochondrial ribosomal protein L57
244646_at	8.27e-13	9.53e-15	-10.2853	23.2983	-0.500176
215905_s_at	8.32e-13	9.61e-15	10.2831	23.2901	1.40132	SNRNP40	small nuclear ribonucleoprotein U5 subunit 40
1558015_s_at	8.32e-13	9.62e-15	10.2828	23.2892	1.60903	ACTR2	ARP2 actin related protein 2 homolog
226354_at	8.49e-13	9.83e-15	10.2769	23.2676	1.86071	LACTB	lactamase beta
239300_at	8.57e-13	9.93e-15	-10.2742	23.2578	-1.7135	PIK3C3	phosphatidylinositol 3-kinase catalytic subunit type 3
201133_s_at	8.62e-13	1e-14	-10.272	23.2498	-1.4136	PJA2	praja ring finger ubiquitin ligase 2
209154_at	8.78e-13	1.02e-14	10.2668	23.2307	1.72625	P2RX5-TAX1BP3///TAX1BP3	P2RX5-TAX1BP3 readthrough (NMD candidate)///Tax1 binding protein 3
223556_at	8.9e-13	1.04e-14	10.2623	23.2143	2.17467	HELLS	helicase, lymphoid-specific
218242_s_at	8.9e-13	1.04e-14	-10.2622	23.2136	-1.2265	KMT5B	lysine methyltransferase 5B
232013_at	8.98e-13	1.05e-14	10.2592	23.203	1.0301	ERCC6L2	ERCC excision repair 6 like 2
230435_at	9.04e-13	1.06e-14	-10.2572	23.1954	-1.90769	FAM228B	family with sequence similarity 228 member B
218995_s_at	9.05e-13	1.06e-14	10.2563	23.1923	3.88654	EDN1	endothelin 1
221267_s_at	9.09e-13	1.07e-14	-10.2549	23.1872	-0.808139	ABHD17A	abhydrolase domain containing 17A
223379_s_at	9.09e-13	1.07e-14	10.2542	23.1847	1.0415	LATS2	large tumor suppressor kinase 2
1557078_at	9.18e-13	1.08e-14	10.2512	23.1735	2.78091	SLFN5	schlafen family member 5
231430_at	9.28e-13	1.09e-14	-10.248	23.1617	-4.7665	FAM181B	family with sequence similarity 181 member B
1552658_a_at	9.77e-13	1.15e-14	10.2338	23.1097	2.66952	NAV3	neuron navigator 3
221914_at	9.86e-13	1.17e-14	-10.2307	23.0986	-0.634645	SYN1	synapsin I
213429_at	9.92e-13	1.18e-14	10.2288	23.0914	3.47842	BICC1	BicC family RNA binding protein 1
202482_x_at	9.92e-13	1.18e-14	10.2283	23.0899	0.83152	RANBP1	RAN binding protein 1
212201_at	1e-12	1.19e-14	10.2244	23.0753	1.05242	ANKLE2	ankyrin repeat and LEM domain containing 2
238583_at	1.02e-12	1.21e-14	10.2213	23.0639	1.95127	MSRB3	methionine sulfoxide reductase B3
239259_at	1.02e-12	1.21e-14	-10.2201	23.0597	-0.38608	ZNF557	zinc finger protein 557
224726_at	1.03e-12	1.23e-14	-10.2175	23.0502	-1.71187	MIB1	mindbomb E3 ubiquitin protein ligase 1
223826_s_at	1.04e-12	1.25e-14	10.2127	23.0327	0.869359	RIC1	RIC1 homolog, RAB6A GEF complex partner 1
207566_at	1.05e-12	1.25e-14	10.2115	23.0282	0.77417	MR1	major histocompatibility complex, class I-related
209465_x_at	1.05e-12	1.25e-14	-10.2112	23.0271	-4.0898	PTN	pleiotrophin
213281_at	1.05e-12	1.26e-14	-10.2105	23.0244	-2.0052	JUN	Jun proto-oncogene, AP-1 transcription factor subunit
208613_s_at	1.06e-12	1.28e-14	10.2064	23.0093	2.94589	FLNB	filamin B
243840_at	1.07e-12	1.28e-14	10.205	23.0043	1.18336	CLSPN	claspin
239725_at	1.08e-12	1.31e-14	-10.1999	22.9855	-2.7203	PGAP1	post-GPI attachment to proteins 1
226913_s_at	1.08e-12	1.31e-14	-10.1997	22.9848	-5.95462	SOX8	SRY-box 8
201037_at	1.09e-12	1.31e-14	10.1985	22.9806	2.67704	PFKP	phosphofructokinase, platelet
1555131_a_at	1.11e-12	1.35e-14	10.1921	22.9572	1.16661	PER3	period circadian clock 3
228456_s_at	1.12e-12	1.36e-14	-10.1901	22.9496	-1.69321	CDS2	CDP-diacylglycerol synthase 2
209946_at	1.12e-12	1.36e-14	10.1894	22.9473	4.91425	VEGFC	vascular endothelial growth factor C
213469_at	1.12e-12	1.36e-14	-10.1891	22.9461	-2.93516	PGAP1	post-GPI attachment to proteins 1
217881_s_at	1.13e-12	1.38e-14	10.1862	22.9353	1.84608	CDC27	cell division cycle 27
206028_s_at	1.17e-12	1.43e-14	-10.1764	22.8994	-2.49723	MERTK	MER proto-oncogene, tyrosine kinase
225670_at	1.17e-12	1.43e-14	10.1756	22.8965	1.59233	FAM173B	family with sequence similarity 173 member B
225465_at	1.17e-12	1.44e-14	-10.1747	22.8931	-1.69323	MAGI1	membrane associated guanylate kinase, WW and PDZ domain containing 1
225331_at	1.2e-12	1.48e-14	10.1673	22.8659	1.78665	CCDC50	coiled-coil domain containing 50
1569872_a_at	1.2e-12	1.48e-14	-10.1669	22.8645	-3.29387	LMF1	lipase maturation factor 1
204019_s_at	1.21e-12	1.48e-14	-10.1659	22.861	-2.398	SH3YL1	SH3 and SYLF domain containing 1
218540_at	1.21e-12	1.49e-14	-10.1641	22.8543	-1.56581	THTPA	thiamine triphosphatase
242247_at	1.21e-12	1.5e-14	10.1638	22.8532	1.669	METTL15	methyltransferase like 15
218240_at	1.22e-12	1.5e-14	-10.1626	22.8487	-1.27006	NKIRAS2	NFKB inhibitor interacting Ras like 2
1553055_a_at	1.22e-12	1.51e-14	10.162	22.8465	2.74019	SLFN5	schlafen family member 5
232635_at	1.24e-12	1.53e-14	10.1572	22.8292	1.17047	CEP128	centrosomal protein 128
223052_x_at	1.29e-12	1.6e-14	10.1454	22.7856	0.659084	SSU72	SSU72 homolog, RNA polymerase II CTD phosphatase
214008_at	1.3e-12	1.62e-14	10.143	22.7769	1.00263	TWF1	twinfilin actin binding protein 1
242218_at	1.3e-12	1.62e-14	10.142	22.7731	1.28595	PPARD	peroxisome proliferator activated receptor delta
1556385_at	1.32e-12	1.64e-14	10.1387	22.7609	1.69549
201514_s_at	1.33e-12	1.66e-14	10.1355	22.7493	1.50401	G3BP1	G3BP stress granule assembly factor 1
201280_s_at	1.37e-12	1.71e-14	10.1271	22.7183	4.51855	LOC101926921///DAB2	uncharacterized LOC101926921///DAB2, clathrin adaptor protein
230184_at	1.37e-12	1.72e-14	-10.1266	22.7165	-4.95791	LINC01158	long intergenic non-protein coding RNA 1158
235645_at	1.37e-12	1.72e-14	-10.1263	22.7155	-1.24103	ESCO1	establishment of sister chromatid cohesion N-acetyltransferase 1
244660_at	1.39e-12	1.75e-14	-10.1216	22.6982	-2.26007	ELAVL1	ELAV like RNA binding protein 1
215011_at	1.4e-12	1.76e-14	10.12	22.6923	1.48464	SNHG3///SNORA73A	small nucleolar RNA host gene 3///small nucleolar RNA, H/ACA box 73A
207223_s_at	1.41e-12	1.77e-14	10.1179	22.6849	1.87109	PTBP3	polypyrimidine tract binding protein 3
206173_x_at	1.46e-12	1.84e-14	10.1076	22.647	1.80611	GABPB1	GA binding protein transcription factor beta subunit 1
207757_at	1.46e-12	1.85e-14	-10.1071	22.6448	-0.989495	ZFP2	ZFP2 zinc finger protein
229465_s_at	1.5e-12	1.9e-14	-10.0991	22.6156	-2.2044	PTPRS	protein tyrosine phosphatase, receptor type S
239682_at	1.51e-12	1.91e-14	-10.0978	22.611	-1.38293	KANSL1L	KAT8 regulatory NSL complex subunit 1 like
211976_at	1.54e-12	1.96e-14	-10.0916	22.5879	-1.79967	NUDT3	nudix hydrolase 3
228656_at	1.55e-12	1.97e-14	-10.0899	22.5816	-3.53119	PROX1	prospero homeobox 1
231770_x_at	1.57e-12	2e-14	-10.086	22.5674	-1.04808	WDPCP	WD repeat containing planar cell polarity effector
226889_at	1.57e-12	2e-14	-10.085	22.5638	-1.9712	WDR35	WD repeat domain 35
202834_at	1.6e-12	2.04e-14	-10.0805	22.5472	-4.73385	AGT	angiotensinogen
203065_s_at	1.61e-12	2.06e-14	10.078	22.5381	5.44236	CAV1	caveolin 1
204005_s_at	1.61e-12	2.06e-14	10.0778	22.5373	4.55892	PAWR	pro-apoptotic WT1 regulator
232053_x_at	1.61e-12	2.06e-14	-10.0777	22.537	-1.83198	RHBDD2	rhomboid domain containing 2
210764_s_at	1.61e-12	2.06e-14	10.0774	22.5358	4.87539	CYR61	cysteine rich angiogenic inducer 61
227264_at	1.62e-12	2.09e-14	-10.0744	22.5246	-1.69653	TRAF6	TNF receptor associated factor 6
226046_at	1.67e-12	2.15e-14	10.0664	22.4954	1.8188	MAPK8	mitogen-activated protein kinase 8
219663_s_at	1.68e-12	2.16e-14	-10.0645	22.4883	-2.19656	TMEM121	transmembrane protein 121
231766_s_at	1.68e-12	2.17e-14	10.0637	22.4853	4.91167	COL12A1	collagen type XII alpha 1 chain
226487_at	1.68e-12	2.17e-14	-10.0634	22.4844	-1.93688	FAM222A	family with sequence similarity 222 member A
210699_at	1.68e-12	2.18e-14	10.0629	22.4823	0.518727
205987_at	1.68e-12	2.18e-14	-10.0624	22.4807	-0.412062	CD1C	CD1c molecule
210594_x_at	1.72e-12	2.24e-14	10.0557	22.4559	1.93262	MPZL1	myelin protein zero like 1
225886_at	1.75e-12	2.27e-14	-10.0513	22.4396	-2.25955	DDX5	DEAD-box helicase 5
229382_at	1.75e-12	2.28e-14	-10.0508	22.438	-3.14898	LOC101928718///FAM212B	uncharacterized LOC101928718///family with sequence similarity 212 member B
220049_s_at	1.76e-12	2.29e-14	10.0489	22.4307	1.18165	PDCD1LG2	programmed cell death 1 ligand 2
224680_at	1.79e-12	2.34e-14	-10.0441	22.4131	-1.35483	TMED4	transmembrane p24 trafficking protein 4
228218_at	1.81e-12	2.36e-14	-10.041	22.4018	-4.50441	LSAMP	limbic system-associated membrane protein
235308_at	1.82e-12	2.38e-14	-10.0389	22.394	-2.49714	ZBTB20	zinc finger and BTB domain containing 20
204011_at	1.82e-12	2.38e-14	-10.0389	22.3939	-3.4246	SPRY2	sprouty RTK signaling antagonist 2
1560119_at	1.82e-12	2.39e-14	-10.0378	22.39	-0.429297	LINC00937	long intergenic non-protein coding RNA 937
202685_s_at	1.85e-12	2.43e-14	10.0337	22.375	2.65923	AXL	AXL receptor tyrosine kinase
223729_at	1.88e-12	2.48e-14	-10.0279	22.3535	-0.841009	CECR2	CECR2, histone acetyl-lysine reader
208891_at	1.89e-12	2.49e-14	-10.0268	22.3495	-3.93841	DUSP6	dual specificity phosphatase 6
218222_x_at	1.89e-12	2.5e-14	10.0258	22.3458	1.17739	ARNT	aryl hydrocarbon receptor nuclear translocator
1556886_a_at	1.93e-12	2.55e-14	10.0208	22.3273	1.17277	LAYN	layilin
213178_s_at	1.93e-12	2.56e-14	-10.0196	22.3231	-1.47357	MAPK8IP3	mitogen-activated protein kinase 8 interacting protein 3
228971_at	1.96e-12	2.59e-14	-10.0159	22.3093	-2.43749	SLC25A3	solute carrier family 25 member 3
225019_at	1.97e-12	2.62e-14	-10.0135	22.3005	-2.22475	CAMK2D	calcium/calmodulin dependent protein kinase II delta
224784_at	2.01e-12	2.67e-14	-10.0085	22.2821	-1.60044	MLLT6	MLLT6, PHD finger domain containing
204210_s_at	2.03e-12	2.7e-14	10.0053	22.2701	1.26127	PCYT1A	phosphate cytidylyltransferase 1, choline, alpha
225704_at	2.05e-12	2.73e-14	-10.0023	22.2594	-1.62306	FBRSL1	fibrosin like 1
1560224_at	2.09e-12	2.8e-14	9.99575	22.235	1.41216	AHCTF1P1///AHCTF1	AT-hook containing transcription factor 1 pseudogene 1///AT-hook containing transcription factor 1
227081_at	2.1e-12	2.8e-14	-9.99523	22.2331	-3.23405	DNALI1	dynein axonemal light intermediate chain 1
202721_s_at	2.12e-12	2.85e-14	9.99112	22.2179	1.72722	GFPT1	glutamine--fructose-6-phosphate transaminase 1
227122_at	2.12e-12	2.85e-14	-9.99109	22.2178	-1.44717	ZNF791	zinc finger protein 791
222566_at	2.14e-12	2.88e-14	-9.98829	22.2075	-1.45585	KMT5B	lysine methyltransferase 5B
228527_s_at	2.14e-12	2.88e-14	9.988	22.2065	0.939183	SLC25A37	solute carrier family 25 member 37
232349_x_at	2.15e-12	2.9e-14	9.98634	22.2003	1.85121	DCAF6	DDB1 and CUL4 associated factor 6
239295_at	2.15e-12	2.9e-14	-9.98606	22.1993	-1.65941	SRSF12	serine and arginine rich splicing factor 12
226231_at	2.18e-12	2.94e-14	9.98238	22.1857	3.25788	PAWR	pro-apoptotic WT1 regulator
208231_at	2.2e-12	2.97e-14	9.97967	22.1757	1.00334	NRG1	neuregulin 1
203431_s_at	2.25e-12	3.06e-14	-9.97182	22.1467	-0.871529	ARHGAP32	Rho GTPase activating protein 32
243041_s_at	2.25e-12	3.06e-14	9.97176	22.1465	2.08175
213587_s_at	2.25e-12	3.06e-14	-9.97148	22.1455	-3.70282	ATP6V0E2	ATPase H+ transporting V0 subunit e2
214900_at	2.25e-12	3.06e-14	-9.97142	22.1453	-1.0744	ZKSCAN1	zinc finger with KRAB and SCAN domains 1
205397_x_at	2.26e-12	3.08e-14	9.96982	22.1394	2.51603	SMAD3	SMAD family member 3
226908_at	2.3e-12	3.13e-14	9.9653	22.1227	3.48113	LRIG3	leucine rich repeats and immunoglobulin like domains 3
202444_s_at	2.3e-12	3.14e-14	9.96472	22.1205	2.10796	ERLIN1	ER lipid raft associated 1
217834_s_at	2.32e-12	3.17e-14	9.96249	22.1123	1.36463	SYNCRIP	synaptotagmin binding cytoplasmic RNA interacting protein
215581_s_at	2.32e-12	3.18e-14	9.96128	22.1078	1.951	MCM3AP	minichromosome maintenance complex component 3 associated protein
219325_s_at	2.36e-12	3.23e-14	-9.95701	22.0921	-0.998868	ELAC1	elaC ribonuclease Z 1
241091_at	2.41e-12	3.31e-14	-9.95085	22.0694	-0.852622	AGO3	argonaute 3, RISC catalytic component
218632_at	2.41e-12	3.32e-14	9.95007	22.0665	1.20596	HECTD3	HECT domain E3 ubiquitin protein ligase 3
239158_at	2.42e-12	3.33e-14	9.94861	22.0611	0.431778
213013_at	2.45e-12	3.37e-14	-9.94556	22.0498	-2.11955	LOC644172///MAPK8IP1	mitogen-activated protein kinase 8 interacting protein 1 pseudogene///mitogen-activated protein kinase 8 interacting protein 1
206900_x_at	2.45e-12	3.38e-14	-9.94505	22.0479	-1.74795	ZNF253	zinc finger protein 253
212699_at	2.53e-12	3.49e-14	-9.9362	22.0152	-1.60223	SCAMP5	secretory carrier membrane protein 5
203594_at	2.55e-12	3.52e-14	9.93397	22.007	0.963733	RTCA	RNA 3'-terminal phosphate cyclase
225935_at	2.56e-12	3.54e-14	-9.93262	22.002	-2.20344	CUX1	cut like homeobox 1
216375_s_at	2.57e-12	3.56e-14	-9.93128	21.9971	-2.7785	ETV5	ETS variant 5
1568606_at	2.58e-12	3.59e-14	-9.92907	21.9889	-0.391794	C11orf88	chromosome 11 open reading frame 88
1564439_a_at	2.61e-12	3.63e-14	9.9256	21.9761	0.357143	MRGPRG-AS1	MRGPRG antisense RNA 1
225105_at	2.65e-12	3.69e-14	9.92178	21.962	3.36797	C12orf75	chromosome 12 open reading frame 75
238522_at	2.68e-12	3.73e-14	9.91829	21.9491	0.453023	PPP3CB-AS1	PPP3CB antisense RNA 1 (head to head)
206502_s_at	2.72e-12	3.79e-14	-9.91407	21.9335	-5.57122	INSM1	INSM transcriptional repressor 1
219136_s_at	2.84e-12	3.96e-14	-9.90254	21.8909	-1.70825	LMF1	lipase maturation factor 1
242062_at	2.87e-12	4.02e-14	9.8986	21.8763	0.844226	SAMD8	sterile alpha motif domain containing 8
230020_at	2.9e-12	4.07e-14	-9.89544	21.8646	-0.792812	LSM8	LSM8 homolog, U6 small nuclear RNA associated
228546_at	2.91e-12	4.08e-14	-9.89478	21.8622	-4.44694	DPP6	dipeptidyl peptidase like 6
211160_x_at	2.91e-12	4.09e-14	9.89398	21.8592	3.27952	ACTN1	actinin alpha 1
215044_s_at	2.93e-12	4.13e-14	9.89172	21.8508	1.45191	STAM2	signal transducing adaptor molecule 2
1558400_x_at	2.95e-12	4.15e-14	9.89018	21.8451	0.436138	ANKRD24	ankyrin repeat domain 24
209205_s_at	2.96e-12	4.18e-14	-9.88806	21.8373	-2.17763	LMO4	LIM domain only 4
222423_at	2.96e-12	4.18e-14	-9.88804	21.8372	-1.6604	NDFIP1	Nedd4 family interacting protein 1
220032_at	2.97e-12	4.2e-14	9.88661	21.8319	1.70562	CPED1	cadherin like and PC-esterase domain containing 1
212833_at	2.99e-12	4.23e-14	9.88472	21.8249	1.64691	SLC25A46	solute carrier family 25 member 46
224639_at	2.99e-12	4.24e-14	-9.8847	21.8249	-1.66816	SPPL3	signal peptide peptidase like 3
1567107_s_at	3.01e-12	4.28e-14	9.88217	21.8155	2.39275	TPM4	tropomyosin 4
225114_at	3.02e-12	4.29e-14	9.88143	21.8128	1.59937	AGPS	alkylglycerone phosphate synthase
207917_at	3.02e-12	4.29e-14	9.88095	21.811	0.721132	NUDT13	nudix hydrolase 13
224778_s_at	3.07e-12	4.38e-14	-9.8755	21.7908	-1.21143	TAOK1	TAO kinase 1
203439_s_at	3.07e-12	4.38e-14	9.87549	21.7908	4.68904	STC2	stanniocalcin 2
227997_at	3.07e-12	4.39e-14	-9.87496	21.7888	-3.63295	IL17RD	interleukin 17 receptor D
217406_at	3.14e-12	4.49e-14	-9.86929	21.7679	-0.360475
203657_s_at	3.17e-12	4.55e-14	-9.86574	21.7547	-1.91752	CTSF	cathepsin F
227499_at	3.18e-12	4.56e-14	-9.86486	21.7515	-4.30756	FZD3	frizzled class receptor 3
209707_at	3.18e-12	4.56e-14	9.86473	21.751	2.17124	PIGK	phosphatidylinositol glycan anchor biosynthesis class K
232591_s_at	3.2e-12	4.61e-14	9.86225	21.7418	2.17271	TMEM30A	transmembrane protein 30A
220014_at	3.2e-12	4.61e-14	9.86206	21.7411	4.86693	PRR16	proline rich 16
239752_at	3.24e-12	4.68e-14	-9.85823	21.7269	-2.30044	CECR2	CECR2, histone acetyl-lysine reader
225918_at	3.26e-12	4.71e-14	-9.85637	21.72	-1.1774	GLG1	golgi glycoprotein 1
236538_at	3.29e-12	4.75e-14	-9.85423	21.7121	-4.56683	GRIA2	glutamate ionotropic receptor AMPA type subunit 2
214002_at	3.29e-12	4.75e-14	9.85382	21.7106	0.948195	MYL6	myosin light chain 6
213288_at	3.3e-12	4.78e-14	-9.85253	21.7058	-1.55186	MBOAT2	membrane bound O-acyltransferase domain containing 2
207165_at	3.31e-12	4.8e-14	9.85143	21.7018	3.41815	HMMR	hyaluronan mediated motility receptor
1569499_at	3.32e-12	4.83e-14	-9.84963	21.6951	-0.515751
208916_at	3.32e-12	4.83e-14	9.8496	21.695	2.59089	SLC1A5	solute carrier family 1 member 5
1553787_at	3.39e-12	4.94e-14	9.84372	21.6732	0.910173	C11orf45	chromosome 11 open reading frame 45
228324_at	3.39e-12	4.95e-14	9.84318	21.6712	2.22311	CARNMT1	carnosine N-methyltransferase 1
202789_at	3.41e-12	4.98e-14	-9.84155	21.6652	-1.79311	PLCG1	phospholipase C gamma 1
222710_at	3.42e-12	4.99e-14	9.84079	21.6623	1.18682	AMIGO3///GMPPB	adhesion molecule with Ig like domain 3///GDP-mannose pyrophosphorylase B
238920_at	3.44e-12	5.03e-14	9.83858	21.6542	0.402281
222582_at	3.54e-12	5.19e-14	9.83018	21.623	2.87332	PRKAG2	protein kinase AMP-activated non-catalytic subunit gamma 2
1554885_a_at	3.54e-12	5.2e-14	9.8299	21.622	2.0109	PRIM2B///PRIM2	primase (DNA) subunit 2 pseudogene///primase (DNA) subunit 2
219743_at	3.54e-12	5.2e-14	-9.82988	21.6219	-2.42544	HEY2	hes related family bHLH transcription factor with YRPW motif 2
205672_at	3.59e-12	5.29e-14	-9.82558	21.606	-1.6264	XPA	XPA, DNA damage recognition and repair factor
226547_at	3.61e-12	5.32e-14	-9.82377	21.5993	-1.47003	KAT6A	lysine acetyltransferase 6A
226925_at	3.67e-12	5.41e-14	-9.81918	21.5823	-3.15613	PXYLP1	2-phosphoxylose phosphatase 1
209817_at	3.72e-12	5.49e-14	9.8152	21.5675	2.18667	PPP3CB	protein phosphatase 3 catalytic subunit beta
1565027_at	3.74e-12	5.53e-14	9.8135	21.5612	0.481419	OFCC1	orofacial cleft 1 candidate 1
203438_at	3.79e-12	5.62e-14	9.80942	21.5461	5.08971	STC2	stanniocalcin 2
1554408_a_at	3.8e-12	5.63e-14	9.8088	21.5438	3.2245	TK1	thymidine kinase 1
1556063_s_at	3.81e-12	5.65e-14	9.80761	21.5394	0.605076	RPP30	ribonuclease P/MRP subunit p30
219811_at	3.87e-12	5.74e-14	9.80337	21.5237	0.43974	MIR1306///DGCR8	microRNA 1306///DGCR8 microprocessor complex subunit
213918_s_at	3.95e-12	5.88e-14	9.79711	21.5005	1.79458	NIPBL	NIPBL, cohesin loading factor
232426_at	3.96e-12	5.89e-14	9.79665	21.4988	0.455467	SV2B	synaptic vesicle glycoprotein 2B
200931_s_at	3.96e-12	5.9e-14	9.79617	21.497	3.40303	VCL	vinculin
220692_at	3.96e-12	5.91e-14	-9.79594	21.4962	-1.12247
238077_at	4.03e-12	6.03e-14	-9.79051	21.476	-1.67273	KCTD6	potassium channel tetramerization domain containing 6
229962_at	4.04e-12	6.05e-14	-9.78976	21.4732	-1.18405	LRRC37A3	leucine rich repeat containing 37 member A3
231214_at	4.04e-12	6.05e-14	-9.78939	21.4719	-1.29507
218378_s_at	4.04e-12	6.05e-14	-9.78934	21.4717	-1.50076	LOC100630923///LOC100289561///PRKRIP1	LOC100289561-PRKRIP1 readthrough///uncharacterized LOC100289561///PRKR interacting protein 1 (IL11 inducible)
205706_s_at	4.05e-12	6.09e-14	9.78793	21.4664	0.936141	ANKRD26	ankyrin repeat domain 26
215931_s_at	4.06e-12	6.11e-14	9.78704	21.4631	1.29215	ARFGEF2	ADP ribosylation factor guanine nucleotide exchange factor 2
240660_at	4.12e-12	6.2e-14	-9.78323	21.449	-0.320371
216689_x_at	4.12e-12	6.21e-14	9.78267	21.4469	1.29349	ARHGAP1	Rho GTPase activating protein 1
1564736_a_at	4.14e-12	6.24e-14	9.78116	21.4413	0.492249	CASP12	caspase 12 (gene/pseudogene)
235074_at	4.15e-12	6.27e-14	-9.78011	21.4374	-2.36443	SPRED1	sprouty related EVH1 domain containing 1
203608_at	4.2e-12	6.35e-14	-9.77684	21.4253	-3.6854	ALDH5A1	aldehyde dehydrogenase 5 family member A1
229668_at	4.25e-12	6.44e-14	-9.77289	21.4107	-0.537758
231227_at	4.31e-12	6.53e-14	9.76913	21.3967	4.10709
202771_at	4.32e-12	6.55e-14	9.7682	21.3932	2.79043	PIEZO1	piezo type mechanosensitive ion channel component 1
228978_at	4.32e-12	6.57e-14	-9.7675	21.3907	-0.864395	TBX2-AS1	TBX2 antisense RNA 1
222797_at	4.35e-12	6.61e-14	-9.76583	21.3845	-3.7239	DPYSL5	dihydropyrimidinase like 5
226048_at	4.38e-12	6.67e-14	9.76359	21.3761	1.78503	MAPK8	mitogen-activated protein kinase 8
1553426_at	4.4e-12	6.71e-14	-9.76215	21.3708	-0.608185	C5orf64	chromosome 5 open reading frame 64
206767_at	4.4e-12	6.71e-14	9.76182	21.3696	1.26756	RBMS3	RNA binding motif single stranded interacting protein 3
230383_x_at	4.4e-12	6.73e-14	9.76128	21.3676	2.39186	SLFN5	schlafen family member 5
206830_at	4.43e-12	6.78e-14	-9.75925	21.36	-0.511679	SLC4A10	solute carrier family 4 member 10
231193_s_at	4.45e-12	6.83e-14	-9.75735	21.353	-1.16415	TAOK1	TAO kinase 1
207611_at	4.59e-12	7.05e-14	-9.74894	21.3218	-0.336151	HIST1H2BL	histone cluster 1, H2bl
227908_at	4.66e-12	7.17e-14	-9.74418	21.3041	-1.79335	TBC1D24	TBC1 domain family member 24
234688_x_at	4.66e-12	7.18e-14	9.74412	21.3039	0.645577	CNTROB	centrobin, centriole duplication and spindle assembly protein
213474_at	4.73e-12	7.29e-14	-9.73992	21.2883	-1.43675	KCTD7///RABGEF1	potassium channel tetramerization domain containing 7///RAB guanine nucleotide exchange factor 1
1564499_at	4.76e-12	7.33e-14	-9.73834	21.2824	-0.390975
228161_at	4.76e-12	7.35e-14	9.73774	21.2802	0.56481	RAB32	RAB32, member RAS oncogene family
225706_at	4.84e-12	7.48e-14	-9.73302	21.2626	-3.58042	GLCCI1	glucocorticoid induced 1
208368_s_at	4.88e-12	7.56e-14	9.73006	21.2517	1.75908	BRCA2	BRCA2, DNA repair associated
212534_at	4.88e-12	7.57e-14	-9.72981	21.2507	-1.53173	ZNF24	zinc finger protein 24
238478_at	4.88e-12	7.57e-14	9.7298	21.2507	2.53155	BNC2	basonuclin 2
225544_at	4.89e-12	7.6e-14	9.72886	21.2472	3.8671	TBX3	T-box 3
48031_r_at	5.05e-12	7.84e-14	-9.72043	21.2159	-1.03895	FAXDC2	fatty acid hydroxylase domain containing 2
242781_at	5.05e-12	7.86e-14	9.71989	21.2139	0.87404	FAM199X	family with sequence similarity 199, X-linked
205331_s_at	5.06e-12	7.89e-14	-9.71881	21.2098	-1.38362	REEP2	receptor accessory protein 2
242684_at	5.09e-12	7.94e-14	-9.71711	21.2035	-0.826639	ZNF425	zinc finger protein 425
205355_at	5.1e-12	7.97e-14	9.71605	21.1996	1.398	ACADSB	acyl-CoA dehydrogenase, short/branched chain
218824_at	5.22e-12	8.17e-14	-9.70951	21.1753	-4.85178	PNMAL1	paraneoplastic Ma antigen family like 1
227619_at	5.22e-12	8.18e-14	9.70939	21.1748	0.588661	WRNIP1	Werner helicase interacting protein 1
220395_at	5.22e-12	8.18e-14	9.70936	21.1747	0.550952	DNAJA4	DnaJ heat shock protein family (Hsp40) member A4
244815_at	5.22e-12	8.2e-14	9.70867	21.1721	0.506282
1552610_a_at	5.24e-12	8.24e-14	9.70732	21.1671	1.84217	JAK1	Janus kinase 1
201151_s_at	5.25e-12	8.25e-14	9.70686	21.1654	1.632	MBNL1	muscleblind like splicing regulator 1
47560_at	5.34e-12	8.41e-14	-9.70204	21.1475	-2.45961	ADGRL1	adhesion G protein-coupled receptor L1
1559382_at	5.34e-12	8.43e-14	9.70136	21.145	1.06333	SMIM7	small integral membrane protein 7
216064_s_at	5.37e-12	8.48e-14	9.69979	21.1392	2.17614	AGA	aspartylglucosaminidase
201834_at	5.41e-12	8.55e-14	-9.6976	21.131	-1.74541	PRKAB1	protein kinase AMP-activated non-catalytic subunit beta 1
1555547_at	5.41e-12	8.55e-14	-9.69745	21.1305	-0.485802
236257_at	5.43e-12	8.6e-14	9.69599	21.125	0.415679	CD2AP	CD2 associated protein
222641_s_at	5.45e-12	8.65e-14	-9.69451	21.1195	-1.25139	FAM222B	family with sequence similarity 222 member B
213548_s_at	5.45e-12	8.66e-14	9.69411	21.118	1.83993	CDV3	CDV3 homolog
216627_s_at	5.49e-12	8.72e-14	9.69223	21.111	2.952	B4GALT1	beta-1,4-galactosyltransferase 1
228165_at	5.49e-12	8.73e-14	-9.69189	21.1098	-1.589	PIANP	PILR alpha associated neural protein
208415_x_at	5.59e-12	8.91e-14	-9.68666	21.0903	-1.19623	ING1	inhibitor of growth family member 1
234329_at	5.59e-12	8.91e-14	-9.68641	21.0894	-0.331121	CLIC5	chloride intracellular channel 5
226548_at	5.59e-12	8.93e-14	-9.68604	21.088	-2.21022	SBK1	SH3 domain binding kinase 1
242751_at	5.62e-12	8.98e-14	9.6845	21.0823	1.57171
243471_at	5.74e-12	9.19e-14	9.67832	21.0593	0.292077
208892_s_at	5.95e-12	9.53e-14	-9.66874	21.0237	-3.7599	DUSP6	dual specificity phosphatase 6
203013_at	5.95e-12	9.54e-14	9.66846	21.0226	1.71488	ECD	ecdysoneless cell cycle regulator
241851_x_at	6.01e-12	9.65e-14	-9.66521	21.0106	-0.593581	LOC100130429	uncharacterized LOC100130429
231836_at	6.09e-12	9.8e-14	-9.66115	20.9954	-1.88589	HKR1	HKR1, GLI-Kruppel zinc finger family member
235001_at	6.09e-12	9.81e-14	9.66101	20.9949	0.684792	DNAJC21	DnaJ heat shock protein family (Hsp40) member C21
211081_s_at	6.19e-12	9.98e-14	9.65649	20.9781	1.81996	MAP4K5	mitogen-activated protein kinase kinase kinase kinase 5
228422_at	6.19e-12	9.99e-14	-9.6561	20.9766	-2.0063	LHFPL4	lipoma HMGIC fusion partner-like 4
223844_at	6.2e-12	1e-13	-9.65533	20.9738	-0.536733	ADAMTS13	ADAM metallopeptidase with thrombospondin type 1 motif 13
218086_at	6.22e-12	1.01e-13	-9.65446	20.9705	-3.161	NPDC1	neural proliferation, differentiation and control 1
213283_s_at	6.34e-12	1.03e-13	-9.6486	20.9487	-3.10152	SALL2	spalt like transcription factor 2
226943_at	6.34e-12	1.03e-13	-9.64858	20.9487	-1.53158	C12orf73	chromosome 12 open reading frame 73
235098_at	6.35e-12	1.03e-13	9.64815	20.947	0.512167	PEX26	peroxisomal biogenesis factor 26
209389_x_at	6.36e-12	1.03e-13	-9.64709	20.9431	-1.78876	DBI	diazepam binding inhibitor, acyl-CoA binding protein
238039_at	6.41e-12	1.04e-13	-9.64488	20.9349	-1.55268	SCAMP1-AS1	SCAMP1 antisense RNA 1
1558277_at	6.45e-12	1.05e-13	9.64289	20.9275	0.772023	ZNF740	zinc finger protein 740
215826_x_at	6.45e-12	1.05e-13	-9.64261	20.9264	-1.33652	ZNF835	zinc finger protein 835
213027_at	6.45e-12	1.05e-13	-9.64236	20.9255	-1.6564	TROVE2	TROVE domain family member 2
240455_at	6.51e-12	1.06e-13	-9.63963	20.9153	-1.01551
222827_s_at	6.54e-12	1.07e-13	-9.63817	20.9099	-0.441463	KLHL41	kelch like family member 41
244843_x_at	6.62e-12	1.08e-13	9.63442	20.8959	0.5756	LOC105371226	uncharacterized LOC105371226
225240_s_at	6.62e-12	1.09e-13	-9.63419	20.8951	-2.43116	MSI2	musashi RNA binding protein 2
232590_at	6.65e-12	1.09e-13	-9.63283	20.89	-0.621746
200981_x_at	6.66e-12	1.09e-13	-9.63179	20.8861	-0.725377	GNAS	GNAS complex locus
212948_at	6.66e-12	1.1e-13	9.6317	20.8858	1.28323	CAMTA2	calmodulin binding transcription activator 2
33778_at	6.68e-12	1.1e-13	9.63048	20.8813	1.5229	TBC1D22A	TBC1 domain family member 22A
230105_at	6.69e-12	1.1e-13	9.62983	20.8788	0.740638	HOXB13	homeobox B13
222738_at	6.77e-12	1.12e-13	9.62659	20.8668	1.75709	WWC2///CLDN22	WW and C2 domain containing 2///claudin 22
222561_at	6.78e-12	1.12e-13	-9.62603	20.8647	-1.41698	LANCL2	LanC like 2
213793_s_at	6.88e-12	1.14e-13	-9.62185	20.8491	-2.2662	HOMER1	homer scaffolding protein 1
218910_at	7.08e-12	1.17e-13	9.61359	20.8183	1.84701	ANO10	anoctamin 10
217150_s_at	7.08e-12	1.17e-13	9.61344	20.8178	1.78341	NF2	neurofibromin 2
202517_at	7.08e-12	1.18e-13	-9.61307	20.8164	-4.12793	CRMP1	collapsin response mediator protein 1
205798_at	7.08e-12	1.18e-13	9.61295	20.8159	4.28713	IL7R	interleukin 7 receptor
233017_x_at	7.15e-12	1.19e-13	-9.61016	20.8055	-0.67509
210251_s_at	7.15e-12	1.19e-13	-9.60974	20.804	-2.55463	RUFY3	RUN and FYVE domain containing 3
226480_at	7.17e-12	1.19e-13	-9.60866	20.8	-1.66384
230042_at	7.21e-12	1.2e-13	-9.60692	20.7935	-1.01691	ITSN1	intersectin 1
1553475_at	7.27e-12	1.21e-13	-9.60437	20.784	-0.350953
207986_x_at	7.32e-12	1.22e-13	9.60219	20.7759	1.47182	CYB561	cytochrome b561
226725_at	7.37e-12	1.23e-13	9.60022	20.7685	3.18451	SLFN5	schlafen family member 5
201798_s_at	7.42e-12	1.24e-13	9.59822	20.761	4.86736	MYOF	myoferlin
221828_s_at	7.45e-12	1.25e-13	-9.59632	20.754	-1.35773	MVB12B	multivesicular body subunit 12B
219927_at	7.45e-12	1.25e-13	9.59621	20.7536	1.85367	FCF1	FCF1 rRNA-processing protein
201605_x_at	7.45e-12	1.25e-13	9.59595	20.7526	3.70534	CNN2	calponin 2
1561976_at	7.45e-12	1.25e-13	9.59583	20.7521	0.344895	C1orf167	chromosome 1 open reading frame 167
209316_s_at	7.45e-12	1.25e-13	9.59572	20.7517	2.53981	HBS1L	HBS1 like translational GTPase
209504_s_at	7.51e-12	1.27e-13	-9.5929	20.7412	-4.0908	PLEKHB1	pleckstrin homology domain containing B1
210986_s_at	7.51e-12	1.27e-13	9.59276	20.7407	2.92643	TPM1	tropomyosin 1 (alpha)
220153_at	7.53e-12	1.27e-13	9.59193	20.7376	1.09762	ENTPD7	ectonucleoside triphosphate diphosphohydrolase 7
230475_at	7.55e-12	1.28e-13	-9.59085	20.7336	-2.9156	C15orf59	chromosome 15 open reading frame 59
211603_s_at	7.63e-12	1.29e-13	-9.58773	20.7219	-2.44567	ETV4	ETS variant 4
230008_at	7.64e-12	1.3e-13	-9.58713	20.7197	-2.38095	THSD7A	thrombospondin type 1 domain containing 7A
217924_at	7.7e-12	1.31e-13	9.58485	20.7112	1.63088	C6orf106	chromosome 6 open reading frame 106
202604_x_at	7.7e-12	1.31e-13	9.58457	20.7102	2.29174	ADAM10	ADAM metallopeptidase domain 10
219510_at	7.72e-12	1.31e-13	9.58345	20.706	1.40381	POLQ	DNA polymerase theta
1557953_at	7.8e-12	1.33e-13	-9.58051	20.695	-2.09933	ZKSCAN1	zinc finger with KRAB and SCAN domains 1
212127_at	7.86e-12	1.34e-13	9.57833	20.6869	2.01762	RANGAP1	Ran GTPase activating protein 1
228892_at	7.92e-12	1.35e-13	9.57608	20.6785	1.18682	SH3RF2	SH3 domain containing ring finger 2
218829_s_at	8.08e-12	1.38e-13	-9.57048	20.6576	-3.58162	CHD7	chromodomain helicase DNA binding protein 7
201107_s_at	8.11e-12	1.39e-13	9.56908	20.6524	4.44929	THBS1	thrombospondin 1
201439_at	8.23e-12	1.41e-13	9.56485	20.6366	1.38611	GBF1	golgi brefeldin A resistant guanine nucleotide exchange factor 1
210015_s_at	8.24e-12	1.41e-13	-9.5645	20.6353	-3.97725	MAP2	microtubule associated protein 2
202080_s_at	8.25e-12	1.42e-13	-9.56364	20.6321	-2.20714	TRAK1	trafficking kinesin protein 1
228080_at	8.26e-12	1.42e-13	9.56308	20.63	4.31784	LAYN	layilin
201320_at	8.3e-12	1.43e-13	-9.56156	20.6244	-1.03041	SMARCC2	SWI/SNF related, matrix associated, actin dependent regulator of chromatin subfamily c member 2
218764_at	8.31e-12	1.43e-13	9.56107	20.6225	1.2719	PRKCH	protein kinase C eta
229231_at	8.37e-12	1.44e-13	-9.55874	20.6138	-1.40563	LRRC37B	leucine rich repeat containing 37B
213257_at	8.59e-12	1.48e-13	-9.55176	20.5878	-1.48293	SARM1	sterile alpha and TIR motif containing 1
213618_at	8.64e-12	1.49e-13	-9.54997	20.5811	-3.40168	ARAP2	ArfGAP with RhoGAP domain, ankyrin repeat and PH domain 2
203293_s_at	8.65e-12	1.5e-13	9.54917	20.5781	2.08848	LMAN1	lectin, mannose binding 1
205425_at	8.67e-12	1.5e-13	-9.54836	20.5751	-2.91493	HIP1	huntingtin interacting protein 1
215207_x_at	8.83e-12	1.53e-13	9.54321	20.5559	1.99644	NUS1///NUS1P3	NUS1 dehydrodolichyl diphosphate synthase subunit///NUS1 dehydrodolichyl diphosphate synthase subunit pseudogene 3
242477_at	8.87e-12	1.54e-13	9.54164	20.55	1.53694	TTC39B	tetratricopeptide repeat domain 39B
213640_s_at	8.96e-12	1.56e-13	9.53868	20.539	4.2459	LOX	lysyl oxidase
223945_x_at	9.03e-12	1.57e-13	-9.53634	20.5302	-1.40037	RP9P	retinitis pigmentosa 9 pseudogene
225175_s_at	9.07e-12	1.58e-13	-9.53503	20.5253	-2.13449	SLC44A2	solute carrier family 44 member 2
203687_at	9.26e-12	1.61e-13	-9.52936	20.5041	-2.34083	CX3CL1	C-X3-C motif chemokine ligand 1
218084_x_at	9.38e-12	1.63e-13	9.52562	20.4902	4.85572	FXYD5	FXYD domain containing ion transport regulator 5
223849_s_at	9.45e-12	1.65e-13	9.52324	20.4813	1.80675	MOV10	Mov10 RISC complex RNA helicase
208345_s_at	9.61e-12	1.68e-13	-9.51856	20.4638	-0.56904	POU3F1	POU class 3 homeobox 1
200769_s_at	9.61e-12	1.68e-13	9.51831	20.4629	1.5084	MAT2A	methionine adenosyltransferase 2A
232538_at	9.61e-12	1.68e-13	-9.51814	20.4623	-0.598476
225998_at	9.76e-12	1.71e-13	-9.51376	20.4459	-2.41274	GAB1	GRB2 associated binding protein 1
224212_s_at	9.85e-12	1.73e-13	-9.51094	20.4354	-2.37077	PCDHA1///PCDHA2///PCDHA3///PCDHA4///PCDHA5///PCDHA6///PCDHA7///PCDHA8///PCDHA10///PCDHA11///PCDHA12///PCDHA13///PCDHAC1///PCDHAC2///PCDHA9	protocadherin alpha 1///protocadherin alpha 2///protocadherin alpha 3///protocadherin alpha 4///protocadherin alpha 5///protocadherin alpha 6///protocadherin alpha 7///protocadherin alpha 8///protocadherin alpha 10///protocadherin alpha 11///protocadherin alpha 12///protocadherin alpha 13///protocadherin alpha subfamily C, 1///protocadherin alpha subfamily C, 2///protocadherin alpha 9
239943_x_at	9.92e-12	1.74e-13	9.50878	20.4273	0.622763	PIGL	phosphatidylinositol glycan anchor biosynthesis class L
218376_s_at	9.93e-12	1.75e-13	9.50818	20.425	1.86926	MICAL1	microtubule associated monooxygenase, calponin and LIM domain containing 1
207242_s_at	1.01e-11	1.77e-13	-9.50445	20.4111	-2.59821	GRIK1	glutamate ionotropic receptor kainate type subunit 1
206116_s_at	1.05e-11	1.84e-13	9.49397	20.3719	4.02087	TPM1	tropomyosin 1 (alpha)
216304_x_at	1.06e-11	1.86e-13	9.49101	20.3609	1.13988	YME1L1	YME1 like 1 ATPase
224215_s_at	1.06e-11	1.87e-13	-9.48988	20.3567	-3.40995	DLL1	delta like canonical Notch ligand 1
209272_at	1.06e-11	1.88e-13	-9.48914	20.3539	-1.63618	NAB1	NGFI-A binding protein 1
226134_s_at	1.07e-11	1.89e-13	-9.48778	20.3488	-2.53847	MSI2	musashi RNA binding protein 2
218037_at	1.07e-11	1.9e-13	-9.48647	20.3439	-1.0395	FAM134A	family with sequence similarity 134 member A
243750_x_at	1.09e-11	1.93e-13	9.48171	20.3261	1.16708	FAM207A	family with sequence similarity 207 member A
204815_s_at	1.09e-11	1.93e-13	9.48156	20.3256	0.858733	DHX34	DEAH-box helicase 34
212481_s_at	1.09e-11	1.94e-13	9.48031	20.3209	2.48052	TPM4	tropomyosin 4
209724_s_at	1.09e-11	1.94e-13	-9.48009	20.3201	-0.729478	ZBTB14	zinc finger and BTB domain containing 14
214447_at	1.1e-11	1.97e-13	9.47678	20.3077	1.82486	ETS1	ETS proto-oncogene 1, transcription factor
229133_s_at	1.11e-11	1.97e-13	-9.47562	20.3034	-1.0097	ZNF397	zinc finger protein 397
227953_at	1.11e-11	1.99e-13	9.4739	20.2969	0.645282	CMTM6	CKLF like MARVEL transmembrane domain containing 6
1559616_x_at	1.11e-11	1.99e-13	-9.47356	20.2957	-1.29637	ZNF626	zinc finger protein 626
1566973_at	1.12e-11	1.99e-13	9.47314	20.2941	0.741965
218629_at	1.13e-11	2.01e-13	-9.47055	20.2844	-1.55258	SMO	smoothened, frizzled class receptor
225336_at	1.13e-11	2.03e-13	-9.46807	20.2752	-1.15727	SCAF11	SR-related CTD associated factor 11
239390_at	1.13e-11	2.03e-13	-9.46775	20.2739	-0.595419	GTDC1	glycosyltransferase like domain containing 1
207595_s_at	1.15e-11	2.06e-13	9.46468	20.2625	1.93273	BMP1	bone morphogenetic protein 1
230039_at	1.16e-11	2.08e-13	-9.46251	20.2544	-0.947746	TRAPPC9	trafficking protein particle complex 9
214605_x_at	1.16e-11	2.09e-13	9.46024	20.2459	2.46047	GPR1	G protein-coupled receptor 1
1555993_at	1.16e-11	2.09e-13	-9.46008	20.2453	-0.325827	CACNA1D	calcium voltage-gated channel subunit alpha1 D
202316_x_at	1.18e-11	2.12e-13	9.45679	20.233	1.65598	UBE4B	ubiquitination factor E4B
212231_at	1.18e-11	2.12e-13	-9.45649	20.2319	-1.20742	FBXO21	F-box protein 21
238542_at	1.19e-11	2.15e-13	9.45354	20.2208	3.48913	ULBP2	UL16 binding protein 2
202428_x_at	1.19e-11	2.15e-13	-9.45313	20.2192	-1.18409	DBI	diazepam binding inhibitor, acyl-CoA binding protein
217640_x_at	1.19e-11	2.16e-13	9.45221	20.2158	2.04745	SKA1	spindle and kinetochore associated complex subunit 1
204616_at	1.19e-11	2.16e-13	9.45168	20.2138	1.74756	UCHL3	ubiquitin C-terminal hydrolase L3
1562474_at	1.22e-11	2.21e-13	9.44554	20.1909	1.3787	LOC101929147	uncharacterized LOC101929147
1559139_at	1.23e-11	2.24e-13	9.44222	20.1785	0.857846	NOC2L	NOC2 like nucleolar associated transcriptional repressor
1552619_a_at	1.24e-11	2.25e-13	9.44126	20.1749	3.48516	ANLN	anillin actin binding protein
225347_at	1.27e-11	2.32e-13	-9.43346	20.1457	-1.75605	ARL8A	ADP ribosylation factor like GTPase 8A
1562330_s_at	1.3e-11	2.36e-13	9.42807	20.1255	0.450857	CSMD1	CUB and Sushi multiple domains 1
241832_at	1.32e-11	2.4e-13	9.42412	20.1107	0.820669	FAM98A	family with sequence similarity 98 member A
224036_s_at	1.32e-11	2.41e-13	-9.4232	20.1073	-1.95394	LMBR1	limb development membrane protein 1
41047_at	1.32e-11	2.41e-13	-9.42246	20.1045	-1.68817	C9orf16	chromosome 9 open reading frame 16
205872_x_at	1.33e-11	2.42e-13	9.42157	20.1011	2.03763	PDE4DIP	phosphodiesterase 4D interacting protein
227289_at	1.33e-11	2.44e-13	-9.41986	20.0947	-4.94398	PCDH17	protocadherin 17
233776_at	1.35e-11	2.47e-13	-9.417	20.0841	-0.377702
240929_at	1.35e-11	2.47e-13	9.41657	20.0825	0.55202	RBPMS-AS1	RBPMS antisense RNA 1
223384_s_at	1.35e-11	2.47e-13	-9.41628	20.0813	-2.22311	TRIM4	tripartite motif containing 4
1555360_a_at	1.37e-11	2.51e-13	9.41255	20.0674	1.35975	DNAJC11	DnaJ heat shock protein family (Hsp40) member C11
201638_s_at	1.37e-11	2.53e-13	9.41045	20.0595	0.877559	CPSF1	cleavage and polyadenylation specific factor 1
230092_at	1.39e-11	2.55e-13	-9.40823	20.0512	-0.376898	UBXN10	UBX domain protein 10
205628_at	1.39e-11	2.55e-13	9.40791	20.05	2.28535	PRIM2	primase (DNA) subunit 2
204706_at	1.39e-11	2.55e-13	-9.40759	20.0488	-1.03874	INPP5E	inositol polyphosphate-5-phosphatase E
213091_at	1.39e-11	2.57e-13	-9.40632	20.0441	-0.933265	CRTC1	CREB regulated transcription coactivator 1
216392_s_at	1.39e-11	2.57e-13	9.40613	20.0434	1.61135	SEC23IP	SEC23 interacting protein
236665_at	1.41e-11	2.6e-13	9.40293	20.0314	2.13511	CCDC18	coiled-coil domain containing 18
209263_x_at	1.41e-11	2.62e-13	9.40118	20.0248	2.33111	TSPAN4	tetraspanin 4
206911_at	1.42e-11	2.64e-13	9.39931	20.0178	0.643489	TRIM25	tripartite motif containing 25
204686_at	1.43e-11	2.65e-13	9.39838	20.0143	2.88347	IRS1	insulin receptor substrate 1
219164_s_at	1.44e-11	2.67e-13	9.396	20.0054	1.65547	ATG2B	autophagy related 2B
201297_s_at	1.44e-11	2.67e-13	9.3957	20.0043	1.71153	MOB1A	MOB kinase activator 1A
226651_at	1.44e-11	2.68e-13	-9.39495	20.0015	-2.47623	HOMER1	homer scaffolding protein 1
227465_at	1.44e-11	2.68e-13	-9.39491	20.0013	-1.0856	MAU2	MAU2 sister chromatid cohesion factor
216811_at	1.45e-11	2.7e-13	9.39281	19.9934	0.402874
215451_s_at	1.45e-11	2.71e-13	-9.39232	19.9916	-0.445968	AFF1	AF4/FMR2 family member 1
216870_x_at	1.47e-11	2.74e-13	9.38871	19.9781	2.09394	DLEU2	deleted in lymphocytic leukemia 2 (non-protein coding)
1552743_at	1.48e-11	2.77e-13	-9.38651	19.9698	-0.369822	MCF2L	MCF,2 cell line derived transforming sequence like
209764_at	1.48e-11	2.77e-13	-9.3863	19.969	-1.08953	MGAT3	mannosyl (beta-1,4-)-glycoprotein beta-1,4-N-acetylglucosaminyltransferase
1558761_a_at	1.52e-11	2.84e-13	-9.37936	19.9431	-2.14366	FAM120AOS	family with sequence similarity 120A opposite strand
238025_at	1.52e-11	2.85e-13	9.37908	19.942	1.84943	MLKL	mixed lineage kinase domain like
215260_s_at	1.52e-11	2.86e-13	-9.37804	19.9381	-1.91011	TCF3	transcription factor 3
229880_at	1.52e-11	2.86e-13	9.37777	19.9371	0.741407
210685_s_at	1.53e-11	2.88e-13	9.37602	19.9305	1.54968	UBE4B	ubiquitination factor E4B
203349_s_at	1.53e-11	2.88e-13	-9.37554	19.9287	-2.33909	ETV5	ETS variant 5
202592_at	1.54e-11	2.9e-13	-9.37376	19.9221	-1.7147	BLOC1S1	biogenesis of lysosomal organelles complex 1 subunit 1
223520_s_at	1.54e-11	2.91e-13	9.37306	19.9195	0.723055	KIF13A	kinesin family member 13A
204675_at	1.56e-11	2.95e-13	9.36942	19.9058	3.62473	SRD5A1	steroid 5 alpha-reductase 1
228524_at	1.58e-11	2.99e-13	9.36601	19.893	0.535761	ADCK5	aarF domain containing kinase 5
225700_at	1.62e-11	3.06e-13	-9.36034	19.8718	-3.26275	GLCCI1	glucocorticoid induced 1
238801_at	1.62e-11	3.06e-13	9.35975	19.8695	0.659222	RBM33	RNA binding motif protein 33
222820_at	1.62e-11	3.07e-13	-9.35894	19.8665	-1.84868	TNRC6C	trinucleotide repeat containing 6C
223741_s_at	1.64e-11	3.12e-13	-9.355	19.8517	-2.52054	TTYH2	tweety family member 2
238350_at	1.67e-11	3.17e-13	-9.35093	19.8365	-1.84657	UBN2	ubinuclein 2
206565_x_at	1.69e-11	3.2e-13	-9.34785	19.8249	-2.12091	SMA4	glucuronidase beta pseudogene
242607_at	1.69e-11	3.22e-13	-9.34685	19.8212	-1.59531
218881_s_at	1.69e-11	3.22e-13	9.3464	19.8195	1.71837	FOSL2	FOS like 2, AP-1 transcription factor subunit
206675_s_at	1.7e-11	3.24e-13	9.34506	19.8145	1.13642	SKIL	SKI-like proto-oncogene
227562_at	1.71e-11	3.27e-13	-9.34283	19.8061	-1.7439	LAMTOR3	late endosomal/lysosomal adaptor, MAPK and MTOR activator 3
206330_s_at	1.71e-11	3.27e-13	-9.34282	19.8061	-2.72108	SHC3	SHC adaptor protein 3
225150_s_at	1.71e-11	3.27e-13	-9.34216	19.8036	-2.17767	RTKN	rhotekin
203562_at	1.71e-11	3.28e-13	-9.34198	19.8029	-5.22348	FEZ1	fasciculation and elongation protein zeta 1
40837_at	1.71e-11	3.28e-13	-9.34186	19.8025	-3.33672	TLE2	transducin like enhancer of split 2
235361_at	1.72e-11	3.3e-13	9.33985	19.7949	0.859785	STAMBP	STAM binding protein
59999_at	1.74e-11	3.34e-13	9.33708	19.7845	1.23104	HIF1AN	hypoxia inducible factor 1 alpha subunit inhibitor
218073_s_at	1.75e-11	3.37e-13	9.33493	19.7765	2.39256	NDC1	NDC1 transmembrane nucleoporin
223396_at	1.77e-11	3.4e-13	-9.33223	19.7663	-0.984022	TMEM60	transmembrane protein 60
239699_s_at	1.77e-11	3.41e-13	-9.33144	19.7634	-0.822765	PMS2P5///PMS2P1	PMS1 homolog 2, mismatch repair system component pseudogene 5///PMS1 homolog 2, mismatch repair system component pseudogene 1
217787_s_at	1.78e-11	3.43e-13	9.33014	19.7585	2.41662	GALNT2	polypeptide N-acetylgalactosaminyltransferase 2
238956_at	1.78e-11	3.44e-13	-9.32953	19.7562	-3.07768	EFNA2	ephrin A2
1552927_at	1.78e-11	3.44e-13	9.32932	19.7554	1.13107	TAB3	TGF-beta activated kinase 1/MAP3K7 binding protein 3
238126_at	1.79e-11	3.45e-13	-9.32833	19.7517	-0.832778	APTR	Alu-mediated CDKN1A/p21 transcriptional regulator (non-protein coding)
1565882_at	1.8e-11	3.47e-13	-9.32662	19.7453	-0.445052
240943_at	1.8e-11	3.49e-13	-9.32529	19.7403	-0.597674
1570315_at	1.81e-11	3.51e-13	9.3236	19.734	0.501176	HCCAT5	hepatocellular carcinoma associated transcript 5 (non-protein coding)
223468_s_at	1.82e-11	3.54e-13	-9.32196	19.7278	-3.54647	RGMA	repulsive guidance molecule family member a
229378_at	1.83e-11	3.55e-13	-9.32092	19.7239	-0.818729	STOX1	storkhead box 1
220768_s_at	1.83e-11	3.56e-13	9.32045	19.7221	1.20362	CSNK1G3	casein kinase 1 gamma 3
222540_s_at	1.83e-11	3.56e-13	-9.32041	19.722	-1.55756	RSF1	remodeling and spacing factor 1
238793_at	1.84e-11	3.57e-13	-9.3191	19.7171	-1.92129	TIGD7	tigger transposable element derived 7
1557491_at	1.84e-11	3.58e-13	-9.31835	19.7143	-0.411242	LOC100240728	uncharacterized LOC100240728
215997_s_at	1.85e-11	3.6e-13	9.31732	19.7104	2.72941	CUL4B	cullin 4B
204343_at	1.86e-11	3.63e-13	-9.31475	19.7008	-2.47583	ABCA3	ATP binding cassette subfamily A member 3
217509_x_at	1.87e-11	3.65e-13	-9.31334	19.6955	-1.85427	GRIK5	glutamate ionotropic receptor kainate type subunit 5
214393_at	1.88e-11	3.67e-13	-9.31182	19.6898	-1.22882	RND2	Rho family GTPase 2
203859_s_at	1.88e-11	3.68e-13	-9.3117	19.6893	-1.99457	PALM	paralemmin
225008_at	1.88e-11	3.68e-13	9.31156	19.6888	2.42822	ASPH	aspartate beta-hydroxylase
227640_s_at	1.88e-11	3.69e-13	-9.31098	19.6866	-1.57398	RP9P///RP9	retinitis pigmentosa 9 pseudogene///retinitis pigmentosa 9 (autosomal dominant)
211801_x_at	1.91e-11	3.76e-13	9.30594	19.6677	0.971273	MFN1	mitofusin 1
229346_at	1.93e-11	3.79e-13	-9.30328	19.6577	-2.90963	NES	nestin
229344_x_at	1.93e-11	3.8e-13	-9.30319	19.6573	-1.64914	RIMKLB	ribosomal modification protein rimK like family member B
238337_s_at	1.93e-11	3.8e-13	9.30287	19.6561	1.69533	DNAJC21	DnaJ heat shock protein family (Hsp40) member C21
1560316_s_at	1.93e-11	3.8e-13	-9.30264	19.6553	-2.85198	GLCCI1	glucocorticoid induced 1
233748_x_at	1.93e-11	3.81e-13	9.30208	19.6532	2.43301	PRKAG2	protein kinase AMP-activated non-catalytic subunit gamma 2
225569_at	1.94e-11	3.82e-13	-9.30158	19.6513	-1.85485	CASC7///AGO2	cancer susceptibility candidate 7 (non-protein coding)///argonaute 2, RISC catalytic component
205638_at	1.94e-11	3.83e-13	-9.30107	19.6494	-3.49007	ADGRB3	adhesion G protein-coupled receptor B3
202766_s_at	1.95e-11	3.86e-13	9.2987	19.6405	4.9857	FBN1	fibrillin 1
244115_at	1.96e-11	3.88e-13	9.29741	19.6356	1.80096	FAM126A	family with sequence similarity 126 member A
235318_at	1.98e-11	3.92e-13	9.29456	19.6249	3.05851	FBN1	fibrillin 1
222583_s_at	1.99e-11	3.94e-13	9.29352	19.621	1.71029	NUP50	nucleoporin 50
231793_s_at	2.03e-11	4.03e-13	-9.28744	19.5982	-2.06763	CAMK2D	calcium/calmodulin dependent protein kinase II delta
238492_at	2.04e-11	4.05e-13	-9.28623	19.5937	-0.951361
214474_at	2.05e-11	4.08e-13	9.2844	19.5868	1.11635	PRKAB2	protein kinase AMP-activated non-catalytic subunit beta 2
206184_at	2.05e-11	4.08e-13	9.28412	19.5858	1.29657	CRKL	CRK like proto-oncogene, adaptor protein
204480_s_at	2.06e-11	4.1e-13	-9.28293	19.5813	-1.82954	C9orf16	chromosome 9 open reading frame 16
220750_s_at	2.07e-11	4.12e-13	9.28137	19.5754	2.27196	P3H1	prolyl 3-hydroxylase 1
1562906_at	2.07e-11	4.14e-13	9.28057	19.5724	0.372961	FAM170A	family with sequence similarity 170 member A
232278_s_at	2.08e-11	4.15e-13	9.27963	19.5689	3.27792	DEPDC1	DEP domain containing 1
1553749_at	2.08e-11	4.16e-13	9.27921	19.5673	1.60841	FAM76B	family with sequence similarity 76 member B
1558116_x_at	2.08e-11	4.17e-13	9.27864	19.5652	1.97593	RECK	reversion inducing cysteine rich protein with kazal motifs
1558832_at	2.1e-11	4.2e-13	-9.27679	19.5582	-0.603721	SLC2A1-AS1	SLC2A1 antisense RNA 1
1556306_at	2.1e-11	4.21e-13	-9.27595	19.5551	-2.04911
202213_s_at	2.1e-11	4.22e-13	9.27557	19.5537	2.3843	CUL4B	cullin 4B
202948_at	2.1e-11	4.23e-13	9.27495	19.5513	3.5548	IL1R1	interleukin 1 receptor type 1
242706_s_at	2.13e-11	4.28e-13	9.27147	19.5383	1.28488	MED23	mediator complex subunit 23
214056_at	2.13e-11	4.29e-13	9.27131	19.5376	1.57235	MCL1	BCL2 family apoptosis regulator
227951_s_at	2.14e-11	4.32e-13	-9.26912	19.5294	-1.3838	FAM98C	family with sequence similarity 98 member C
218516_s_at	2.14e-11	4.32e-13	9.26902	19.529	1.83643	IMPAD1	inositol monophosphatase domain containing 1
209178_at	2.15e-11	4.34e-13	9.26798	19.5251	1.42157	DHX38	DEAH-box helicase 38
209590_at	2.18e-11	4.4e-13	-9.2643	19.5113	-3.93686	BMP7	bone morphogenetic protein 7
242032_at	2.19e-11	4.42e-13	9.26337	19.5078	0.461543	KIDINS220	kinase D-interacting substrate 220kDa
206383_s_at	2.23e-11	4.51e-13	9.25767	19.4864	1.25086	G3BP2	G3BP stress granule assembly factor 2
225951_s_at	2.23e-11	4.52e-13	-9.25754	19.4859	-1.15895	LINC01578	long intergenic non-protein coding RNA 1578
200889_s_at	2.23e-11	4.52e-13	9.25724	19.4848	1.36194	SSR1	signal sequence receptor subunit 1
242782_x_at	2.23e-11	4.53e-13	-9.25672	19.4828	-0.972356	TMEM198	transmembrane protein 198
239225_at	2.24e-11	4.55e-13	-9.25544	19.478	-1.01282
224995_at	2.24e-11	4.56e-13	-9.25513	19.4768	-1.71513	SPIRE1	spire type actin nucleation factor 1
1560943_s_at	2.25e-11	4.58e-13	9.254	19.4726	0.318699	PGD	phosphogluconate dehydrogenase
208819_at	2.25e-11	4.58e-13	9.25382	19.4719	1.04433	RAB8A	RAB8A, member RAS oncogene family
210147_at	2.28e-11	4.64e-13	-9.25056	19.4596	-0.859758	ART3	ADP-ribosyltransferase 3
203919_at	2.3e-11	4.68e-13	-9.2481	19.4504	-2.2058	TCEA2	transcription elongation factor A2
221632_s_at	2.3e-11	4.7e-13	9.24683	19.4456	0.733088	WDR4	WD repeat domain 4
229448_at	2.32e-11	4.74e-13	-9.24474	19.4378	-1.97103	CERS1///GDF1	ceramide synthase 1///growth differentiation factor 1
213198_at	2.33e-11	4.77e-13	-9.24332	19.4324	-1.29527	ACVR1B	activin A receptor type 1B
221206_at	2.36e-11	4.82e-13	-9.24033	19.4212	-1.43155	PMS2CL///PMS2	PMS2 C-terminal like pseudogene///PMS1 homolog 2, mismatch repair system component
206343_s_at	2.38e-11	4.87e-13	9.23793	19.4122	3.30704	NRG1	neuregulin 1
225379_at	2.38e-11	4.87e-13	-9.23753	19.4107	-2.59201	MAPT	microtubule associated protein tau
207716_at	2.4e-11	4.93e-13	-9.23437	19.3988	-0.569958	KRT38	keratin 38
210148_at	2.41e-11	4.95e-13	9.23319	19.3944	1.65217	HIPK3	homeodomain interacting protein kinase 3
1556552_a_at	2.42e-11	4.98e-13	9.23179	19.3891	0.42051	ACSF3	acyl-CoA synthetase family member 3
215623_x_at	2.43e-11	5e-13	9.23097	19.386	1.77658	SMC4	structural maintenance of chromosomes 4
229265_at	2.43e-11	5e-13	-9.23075	19.3852	-1.088	SKI	SKI proto-oncogene
236212_at	2.46e-11	5.06e-13	9.22758	19.3733	0.339853
235338_s_at	2.49e-11	5.14e-13	9.22365	19.3585	1.11306	SETDB2	SET domain bifurcated 2
229002_at	2.5e-11	5.16e-13	-9.22255	19.3544	-2.29662	FAM69B	family with sequence similarity 69 member B
210250_x_at	2.5e-11	5.17e-13	9.22192	19.352	1.92643	ADSL	adenylosuccinate lyase
223536_at	2.53e-11	5.23e-13	-9.21894	19.3408	-0.689583	PSD2	pleckstrin and Sec7 domain containing 2
203481_at	2.53e-11	5.24e-13	9.21865	19.3397	1.83923	SLF2	SMC5-SMC6 complex localization factor 2
228346_at	2.53e-11	5.25e-13	-9.21804	19.3374	-2.27885	ZNF844	zinc finger protein 844
213647_at	2.53e-11	5.25e-13	9.21769	19.3361	1.65467	DNA2	DNA replication helicase/nuclease 2
223077_at	2.54e-11	5.27e-13	9.21681	19.3327	1.74191	TMOD3	tropomodulin 3
227084_at	2.54e-11	5.28e-13	-9.21658	19.3319	-4.20838	DTNA	dystrobrevin alpha
1569709_at	2.55e-11	5.3e-13	9.21533	19.3272	0.49763	SZT2	seizure threshold 2 homolog (mouse)
223694_at	2.56e-11	5.32e-13	9.21454	19.3242	1.81223	TRIM7	tripartite motif containing 7
226340_x_at	2.58e-11	5.37e-13	-9.21194	19.3144	-1.28411	MIR6859-1///MIR6859-2///LOC101930154///LOC100288778///WASH1///WASH7P///WASH2P///WASH3P	microRNA 6859-1///microRNA 6859-2///WAS protein family homolog 6-like///WAS protein family homolog 1 pseudogene///WAS protein family homolog 1///WAS protein family homolog 7 pseudogene///WAS protein family homolog 2 pseudogene///WAS protein family homolog 3 pseudogene
202192_s_at	2.6e-11	5.43e-13	-9.209	19.3034	-4.26252	GAS7	growth arrest specific 7
221656_s_at	2.62e-11	5.47e-13	-9.20716	19.2965	-1.06014	ARHGEF10L	Rho guanine nucleotide exchange factor 10 like
229900_at	2.66e-11	5.55e-13	9.2032	19.2816	2.24473	CD109	CD109 molecule
234885_at	2.66e-11	5.55e-13	9.20314	19.2813	0.485687
1557889_at	2.67e-11	5.6e-13	-9.20115	19.2738	-0.74776
213472_at	2.69e-11	5.63e-13	9.19975	19.2686	1.23822	HNRNPH1	heterogeneous nuclear ribonucleoprotein H1 (H)
226821_at	2.69e-11	5.63e-13	-9.19959	19.268	-1.52569	RIF1	replication timing regulatory factor 1
214004_s_at	2.69e-11	5.65e-13	-9.19857	19.2642	-2.07593	VGLL4	vestigial like family member 4
223075_s_at	2.71e-11	5.69e-13	-9.19677	19.2574	-4.90652	AIF1L	allograft inflammatory factor 1 like
1562026_at	2.79e-11	5.86e-13	9.18903	19.2282	0.559237	WNK2	WNK lysine deficient protein kinase 2
203436_at	2.81e-11	5.91e-13	9.18664	19.2193	1.51508	RPP30	ribonuclease P/MRP subunit p30
240252_at	2.85e-11	5.99e-13	-9.1833	19.2067	-0.569314
226310_at	2.85e-11	6e-13	9.18296	19.2054	1.23757	RICTOR	RPTOR independent companion of MTOR complex 2
219967_at	2.85e-11	6.02e-13	9.18198	19.2017	0.597745	MRM1	mitochondrial rRNA methyltransferase 1
226250_at	2.85e-11	6.02e-13	-9.1819	19.2014	-1.76829	ZBTB20	zinc finger and BTB domain containing 20
226539_s_at	2.89e-11	6.1e-13	9.17856	19.1888	0.73837	CFAP73	cilia and flagella associated protein 73
229386_at	2.9e-11	6.14e-13	-9.17696	19.1828	-0.714844	ID4	inhibitor of DNA binding 4, HLH protein
235413_at	2.9e-11	6.15e-13	9.17654	19.1812	1.48892	GGCX	gamma-glutamyl carboxylase
228743_at	2.93e-11	6.21e-13	-9.17376	19.1708	-1.69552	TXNDC17	thioredoxin domain containing 17
211985_s_at	2.94e-11	6.23e-13	-9.17316	19.1685	-1.91366	CALM3///CALM2///CALM1	calmodulin 3///calmodulin 2///calmodulin 1
203851_at	2.95e-11	6.26e-13	9.17181	19.1634	4.51821	IGFBP6	insulin like growth factor binding protein 6
223577_x_at	2.96e-11	6.3e-13	-9.17023	19.1575	-2.21712	MALAT1	metastasis associated lung adenocarcinoma transcript 1 (non-protein coding)
229997_at	2.96e-11	6.3e-13	9.16986	19.1561	3.30189	VANGL1	VANGL planar cell polarity protein 1
1552472_a_at	2.96e-11	6.31e-13	9.16977	19.1557	1.46448	ACAP2	ArfGAP with coiled-coil, ankyrin repeat and PH domains 2
1554181_at	2.96e-11	6.31e-13	-9.16968	19.1554	-0.544239	SNX32	sorting nexin 32
1559661_at	2.96e-11	6.31e-13	9.16949	19.1547	0.696818	TENM3	teneurin transmembrane protein 3
227639_at	2.97e-11	6.34e-13	9.16819	19.1498	1.77216	PIGK	phosphatidylinositol glycan anchor biosynthesis class K
225246_at	2.98e-11	6.36e-13	-9.16745	19.147	-2.153	STIM2	stromal interaction molecule 2
1559881_s_at	2.98e-11	6.36e-13	-9.16742	19.1469	-1.21703	ZNF12	zinc finger protein 12
225339_at	2.98e-11	6.37e-13	-9.16723	19.1462	-1.68622	SPAG9	sperm associated antigen 9
1567166_at	2.98e-11	6.38e-13	9.16664	19.144	0.501985
214480_at	3e-11	6.43e-13	9.16479	19.137	0.392836	ETV3	ETS variant 3
202479_s_at	3.01e-11	6.45e-13	-9.16385	19.1334	-3.67039	TRIB2	tribbles pseudokinase 2
204769_s_at	3.03e-11	6.49e-13	9.1622	19.1272	1.3624	TAP2	transporter 2, ATP binding cassette subfamily B member
213102_at	3.06e-11	6.58e-13	9.1586	19.1137	0.872438	ACTR3	ARP3 actin related protein 3 homolog
224252_s_at	3.06e-11	6.58e-13	9.15846	19.1131	4.44975	FXYD5	FXYD domain containing ion transport regulator 5
210249_s_at	3.09e-11	6.65e-13	-9.15581	19.1031	-1.54727	NCOA1	nuclear receptor coactivator 1
226687_at	3.09e-11	6.66e-13	-9.15547	19.1019	-1.46256	PRPF40A	pre-mRNA processing factor 40 homolog A
224638_at	3.14e-11	6.76e-13	-9.15142	19.0866	-0.729245	SPPL3	signal peptide peptidase like 3
242447_at	3.14e-11	6.78e-13	-9.15094	19.0848	-4.67343	C3orf70	chromosome 3 open reading frame 70
214732_at	3.17e-11	6.83e-13	9.1487	19.0764	0.869204	SP1	Sp1 transcription factor
218817_at	3.17e-11	6.85e-13	9.14805	19.0739	2.28993	SPCS3	signal peptidase complex subunit 3
202083_s_at	3.17e-11	6.85e-13	9.14802	19.0738	1.98532	SEC14L1	SEC14 like lipid binding 1
229882_at	3.2e-11	6.93e-13	9.14504	19.0626	0.561023	RPS15A	ribosomal protein S15a
1570197_at	3.24e-11	7.01e-13	-9.14211	19.0516	-0.617252
243786_at	3.24e-11	7.02e-13	9.14155	19.0494	0.84008	ZDHHC20	zinc finger DHHC-type containing 20
224316_at	3.24e-11	7.04e-13	9.14099	19.0473	1.02408
204853_at	3.25e-11	7.07e-13	9.13992	19.0433	1.0465	ORC2	origin recognition complex subunit 2
214752_x_at	3.28e-11	7.12e-13	9.13777	19.0352	2.08142	FLNA	filamin A
200596_s_at	3.31e-11	7.19e-13	9.13546	19.0265	1.01202	EIF3A	eukaryotic translation initiation factor 3 subunit A
209460_at	3.31e-11	7.22e-13	-9.13445	19.0227	-4.66532	ABAT	4-aminobutyrate aminotransferase
212684_at	3.35e-11	7.3e-13	-9.13146	19.0114	-1.77918	ZNF3	zinc finger protein 3
214000_s_at	3.35e-11	7.32e-13	9.13065	19.0084	0.518471	RGS10	regulator of G-protein signaling 10
212748_at	3.35e-11	7.32e-13	9.13065	19.0084	1.35072	MKL1	megakaryoblastic leukemia (translocation) 1
214762_at	3.35e-11	7.32e-13	-9.1305	19.0078	-1.83013	ATP6V1G2	ATPase H+ transporting V1 subunit G2
222976_s_at	3.36e-11	7.36e-13	9.12935	19.0035	0.769424	TPM3	tropomyosin 3
1555286_at	3.36e-11	7.36e-13	9.12932	19.0033	0.364403	CDKL1	cyclin dependent kinase like 1
201298_s_at	3.37e-11	7.38e-13	9.1284	18.9999	1.23171	MOB1A	MOB kinase activator 1A
224414_s_at	3.39e-11	7.42e-13	9.12713	18.9951	1.93484	CARD6	caspase recruitment domain family member 6
223088_x_at	3.39e-11	7.43e-13	9.12663	18.9932	1.84432	ECHDC1	ethylmalonyl-CoA decarboxylase 1
237227_at	3.41e-11	7.49e-13	9.1245	18.9852	0.611355	NEK10	NIMA related kinase 10
211737_x_at	3.48e-11	7.65e-13	-9.11912	18.9649	-4.06255	PTN	pleiotrophin
227580_s_at	3.49e-11	7.68e-13	-9.11796	18.9605	-1.27796	TECPR1	tectonin beta-propeller repeat containing 1
217749_at	3.5e-11	7.7e-13	9.11745	18.9586	1.59825	COPG1	coatomer protein complex subunit gamma 1
235513_at	3.51e-11	7.72e-13	-9.11656	18.9552	-1.79813
229572_at	3.51e-11	7.73e-13	-9.11632	18.9543	-1.96929	ATP6V0A2	ATPase H+ transporting V0 subunit a2
236814_at	3.53e-11	7.78e-13	-9.11463	18.948	-1.90531	MDM4	MDM4, p53 regulator
218610_s_at	3.54e-11	7.83e-13	9.113	18.9418	2.11009	CPPED1	calcineurin like phosphoesterase domain containing 1
235011_at	3.54e-11	7.83e-13	9.11297	18.9417	0.861092	MAP3K2	mitogen-activated protein kinase kinase kinase 2
61874_at	3.56e-11	7.86e-13	-9.11196	18.9379	-0.521531	CACFD1	calcium channel flower domain containing 1
214778_at	3.56e-11	7.87e-13	-9.11173	18.9371	-1.8175	MEGF8	multiple EGF like domains 8
219089_s_at	3.56e-11	7.9e-13	-9.1107	18.9332	-0.783709	ZNF576	zinc finger protein 576
226819_at	3.56e-11	7.9e-13	9.11066	18.933	0.600151	LSM11	LSM11, U7 small nuclear RNA associated
204100_at	3.56e-11	7.9e-13	-9.11052	18.9325	-1.18779	THRA	thyroid hormone receptor, alpha
212399_s_at	3.59e-11	7.97e-13	-9.1084	18.9245	-2.47296	VGLL4	vestigial like family member 4
213426_s_at	3.61e-11	8.01e-13	9.10698	18.9192	0.513593	CAV2	caveolin 2
228615_at	3.65e-11	8.11e-13	-9.10387	18.9074	-0.994363	LOC286161	uncharacterized LOC286161
207749_s_at	3.65e-11	8.13e-13	9.10317	18.9048	1.93918	PPP2R3A	protein phosphatase 2 regulatory subunit B''alpha
241389_at	3.65e-11	8.14e-13	-9.10289	18.9037	-0.808713	CHRNB2	cholinergic receptor nicotinic beta 2 subunit
230104_s_at	3.68e-11	8.2e-13	-9.10096	18.8965	-1.82093	TPPP	tubulin polymerization promoting protein
205574_x_at	3.69e-11	8.24e-13	9.09957	18.8912	2.0096	BMP1	bone morphogenetic protein 1
233061_at	3.69e-11	8.25e-13	9.09928	18.8901	0.800672	FITM2	fat storage inducing transmembrane protein 2
239499_at	3.69e-11	8.25e-13	9.09926	18.8901	0.416073	DNAH2	dynein axonemal heavy chain 2
213443_at	3.73e-11	8.34e-13	9.09639	18.8792	0.301292	TRADD	TNFRSF1A associated via death domain
239252_at	3.75e-11	8.4e-13	-9.09452	18.8722	-2.29056	COX7B	cytochrome c oxidase subunit 7B
230013_s_at	3.76e-11	8.42e-13	9.09411	18.8706	0.599803	ARHGAP23	Rho GTPase activating protein 23
241503_at	3.85e-11	8.63e-13	9.08742	18.8454	0.511081	FAM81A	family with sequence similarity 81 member A
202804_at	3.89e-11	8.73e-13	9.08461	18.8348	2.19092	ABCC1	ATP binding cassette subfamily C member 1
215572_at	3.97e-11	8.91e-13	-9.07916	18.8142	-0.616688
242761_s_at	4.07e-11	9.15e-13	-9.07214	18.7877	-1.91192	ZNF420	zinc finger protein 420
210930_s_at	4.07e-11	9.16e-13	9.07182	18.7865	0.860959	ERBB2	erb-b2 receptor tyrosine kinase 2
227933_at	4.08e-11	9.18e-13	-9.07131	18.7846	-3.5917	LINGO1	leucine rich repeat and Ig domain containing 1
239683_at	4.11e-11	9.27e-13	-9.06888	18.7755	-0.660151	CLYBL	citrate lyase beta like
214889_at	4.13e-11	9.31e-13	-9.06751	18.7703	-1.39488	FAM149A	family with sequence similarity 149 member A
206718_at	4.17e-11	9.42e-13	-9.06454	18.7591	-2.86869	LMO1	LIM domain only 1
1552696_at	4.19e-11	9.47e-13	9.06324	18.7541	1.37938	NIPA1	non imprinted in Prader-Willi/Angelman syndrome 1
206449_s_at	4.25e-11	9.61e-13	-9.05932	18.7394	-0.350402	MASP1	mannan binding lectin serine peptidase 1
222032_s_at	4.25e-11	9.62e-13	-9.05912	18.7386	-0.859599	USP7	ubiquitin specific peptidase 7
214473_x_at	4.28e-11	9.7e-13	-9.0568	18.7298	-1.56177	PMS2P3	PMS1 homolog 2, mismatch repair system component pseudogene 3
209539_at	4.28e-11	9.7e-13	-9.05679	18.7298	-2.22805	ARHGEF6	Rac/Cdc42 guanine nucleotide exchange factor 6
1564064_a_at	4.29e-11	9.74e-13	9.05581	18.7261	1.20895	ATP11B	ATPase phospholipid transporting 11B (putative)
230616_at	4.31e-11	9.79e-13	-9.0544	18.7208	-0.743483	LAMB2P1	laminin subunit beta 2 pseudogene 1
1562005_at	4.35e-11	9.89e-13	9.05184	18.7111	0.299104	RIN3	Ras and Rab interactor 3
224975_at	4.35e-11	9.91e-13	-9.0514	18.7095	-4.43037	NFIA	nuclear factor I A
226446_at	4.35e-11	9.91e-13	-9.05139	18.7094	-3.86966	HES6	hes family bHLH transcription factor 6
239688_at	4.36e-11	9.92e-13	-9.05098	18.7079	-1.22241	SMC1A	structural maintenance of chromosomes 1A
232702_at	4.37e-11	9.97e-13	9.04976	18.7033	0.553171	RABGAP1L	RAB GTPase activating protein 1 like
236987_at	4.37e-11	9.97e-13	9.04972	18.7031	1.41776	ALPK2	alpha kinase 2
223169_s_at	4.38e-11	1e-12	-9.04885	18.6999	-1.40029	RHOU	ras homolog family member U
232547_at	4.54e-11	1.04e-12	-9.03957	18.6648	-0.550386	SRCIN1	SRC kinase signaling inhibitor 1
209883_at	4.55e-11	1.04e-12	-9.0384	18.6604	-4.35464	COLGALT2	collagen beta(1-O)galactosyltransferase 2
1554127_s_at	4.55e-11	1.04e-12	9.03821	18.6597	2.66002	MSRB3	methionine sulfoxide reductase B3
1554110_at	4.55e-11	1.04e-12	9.03816	18.6595	0.512027	CDCP1	CUB domain containing protein 1
227525_at	4.57e-11	1.05e-12	-9.03706	18.6553	-3.40709	GLCCI1	glucocorticoid induced 1
229917_at	4.57e-11	1.05e-12	-9.03678	18.6543	-0.630428	AGAP2	ArfGAP with GTPase domain, ankyrin repeat and PH domain 2
1557292_a_at	4.59e-11	1.05e-12	9.03532	18.6488	1.05651	MCOLN3	mucolipin 3
226936_at	4.63e-11	1.06e-12	9.03292	18.6397	3.04027	CENPW	centromere protein W
222834_s_at	4.64e-11	1.07e-12	9.03201	18.6363	2.60142	GNG12	G protein subunit gamma 12
224539_s_at	4.65e-11	1.07e-12	-9.03116	18.633	-0.788031	PCDHAC2	protocadherin alpha subfamily C, 2
207798_s_at	4.65e-11	1.07e-12	9.03114	18.633	0.707255	ATXN2L	ataxin 2 like
228880_at	4.67e-11	1.08e-12	-9.02979	18.6279	-1.79618	NAT8L	N-acetyltransferase 8 like
242331_x_at	4.74e-11	1.09e-12	9.0256	18.6121	0.789531	FRG1JP	FSHD region gene 1 family member J, pseudogene
229228_at	4.74e-11	1.09e-12	-9.02549	18.6116	-3.63806	LOC401317///CREB5	uncharacterized LOC401317///cAMP responsive element binding protein 5
235935_at	4.74e-11	1.09e-12	-9.0252	18.6105	-0.822807	LRRC73	leucine rich repeat containing 73
1553336_a_at	4.78e-11	1.11e-12	9.02253	18.6005	0.961742	MIER3	MIER family member 3
225320_at	4.81e-11	1.11e-12	9.02069	18.5935	1.22398	MCU	mitochondrial calcium uniporter
1559765_a_at	4.83e-11	1.12e-12	-9.01954	18.5892	-0.454291	NALT1	NOTCH1 associated lncRNA in T-cell acute lymphoblastic leukemia 1
226315_at	5.04e-11	1.17e-12	-9.00851	18.5475	-1.59705	ZNF830	zinc finger protein 830
227401_at	5.08e-11	1.18e-12	-9.00602	18.5381	-2.1983	IL17D	interleukin 17D
237860_at	5.13e-11	1.19e-12	9.00338	18.5281	0.742657	RBMS3	RNA binding motif single stranded interacting protein 3
203945_at	5.14e-11	1.19e-12	9.00249	18.5247	0.630941	ARG2	arginase 2
238336_s_at	5.18e-11	1.2e-12	9.00039	18.5168	0.777942	DNAJC21	DnaJ heat shock protein family (Hsp40) member C21
231701_s_at	5.21e-11	1.21e-12	8.99836	18.5091	0.471525	SHMT1	serine hydroxymethyltransferase 1
1555976_s_at	5.23e-11	1.22e-12	8.99747	18.5058	1.57635	MYL12A	myosin light chain 12A
228429_x_at	5.26e-11	1.23e-12	-8.99548	18.4983	-1.25318	KIF9	kinesin family member 9
223766_at	5.29e-11	1.23e-12	8.99418	18.4934	1.05133
1564224_x_at	5.34e-11	1.25e-12	8.99129	18.4824	0.612148	C1RL-AS1	C1RL antisense RNA 1
229097_at	5.36e-11	1.25e-12	8.99032	18.4788	2.51366	DIAPH3	diaphanous related formin 3
221919_at	5.37e-11	1.26e-12	8.98931	18.4749	1.47349	HNRNPA1	heterogeneous nuclear ribonucleoprotein A1
1558431_at	5.38e-11	1.26e-12	-8.98887	18.4733	-0.486921	NHLRC4	NHL repeat containing 4
214336_s_at	5.39e-11	1.26e-12	8.98791	18.4697	1.81264	COPA	coatomer protein complex subunit alpha
223431_at	5.44e-11	1.27e-12	-8.98537	18.4601	-1.22429	BLOC1S4	biogenesis of lysosomal organelles complex 1 subunit 4
226866_at	5.5e-11	1.29e-12	-8.9826	18.4496	-1.29062	ESCO1	establishment of sister chromatid cohesion N-acetyltransferase 1
205017_s_at	5.54e-11	1.3e-12	8.98038	18.4412	1.44719	MBNL2	muscleblind like splicing regulator 2
219193_at	5.55e-11	1.3e-12	8.97979	18.439	1.60047	WDR70	WD repeat domain 70
203188_at	5.57e-11	1.31e-12	-8.97861	18.4345	-1.65687	B4GAT1	beta-1,4-glucuronyltransferase 1
209462_at	5.57e-11	1.31e-12	-8.97848	18.434	-2.39077	APLP1	amyloid beta precursor like protein 1
1564697_a_at	5.66e-11	1.33e-12	-8.97406	18.4173	-0.566716	LINC01144	long intergenic non-protein coding RNA 1144
222175_s_at	5.67e-11	1.34e-12	8.97295	18.4131	1.37964	MED15	mediator complex subunit 15
226718_at	5.67e-11	1.34e-12	-8.97294	18.4131	-0.948294	AMIGO1	adhesion molecule with Ig like domain 1
203514_at	5.69e-11	1.34e-12	8.97181	18.4088	0.946096	MAP3K3	mitogen-activated protein kinase kinase kinase 3
232238_at	5.69e-11	1.34e-12	8.97149	18.4076	2.54593	ASPM	abnormal spindle microtubule assembly
205964_at	5.71e-11	1.35e-12	-8.97075	18.4048	-2.15999	ZNF426	zinc finger protein 426
212392_s_at	5.75e-11	1.36e-12	8.96866	18.3969	1.58592	LOC101930416///LOC101929792///LOC100996724///PDE4DIP	myomegalin-like///uncharacterized LOC101929792///phosphodiesterase 4D interacting protein-like///phosphodiesterase 4D interacting protein
242995_at	5.75e-11	1.36e-12	-8.96811	18.3948	-0.551377
213750_at	5.8e-11	1.37e-12	-8.96575	18.3859	-2.49535	RSL1D1	ribosomal L1 domain containing 1
227650_at	5.88e-11	1.39e-12	8.96193	18.3714	1.64534	HSPA14	heat shock protein family A (Hsp70) member 14
214951_at	5.96e-11	1.41e-12	-8.95833	18.3578	-0.688249	SLC26A10	solute carrier family 26 member 10
212031_at	5.98e-11	1.42e-12	8.95712	18.3532	1.45849	RBM25	RNA binding motif protein 25
1553530_a_at	6.01e-11	1.43e-12	8.95572	18.3479	2.28392	ITGB1	integrin subunit beta 1
236264_at	6.03e-11	1.43e-12	-8.95462	18.3438	-3.71245	ADGRL3	adhesion G protein-coupled receptor L3
225080_at	6.03e-11	1.43e-12	8.95462	18.3438	2.51062	MYO1C	myosin IC
222958_s_at	6.04e-11	1.44e-12	8.95364	18.3401	3.12596	DEPDC1	DEP domain containing 1
227225_at	6.23e-11	1.49e-12	8.94535	18.3087	0.488482	ZNF503	zinc finger protein 503
229532_at	6.24e-11	1.49e-12	-8.94486	18.3069	-1.79996	ZNF502	zinc finger protein 502
209105_at	6.25e-11	1.49e-12	-8.9445	18.3055	-1.75017	NCOA1	nuclear receptor coactivator 1
216134_at	6.26e-11	1.49e-12	-8.94382	18.3029	-0.430992	FRMD4B	FERM domain containing 4B
200953_s_at	6.28e-11	1.5e-12	-8.94283	18.2992	-6.60214	CCND2	cyclin D2
238951_at	6.3e-11	1.51e-12	8.94149	18.2941	1.28989
210062_s_at	6.35e-11	1.52e-12	-8.93917	18.2854	-1.02797	ZNF589	zinc finger protein 589
213449_at	6.37e-11	1.53e-12	8.93841	18.2825	1.21023	POP1	POP1 homolog, ribonuclease P/MRP subunit
1556734_at	6.39e-11	1.53e-12	-8.93748	18.279	-0.380579
228367_at	6.45e-11	1.55e-12	8.93473	18.2686	4.01193	ALPK2	alpha kinase 2
206205_at	6.48e-11	1.56e-12	8.93311	18.2624	2.00098	MPHOSPH9	M-phase phosphoprotein 9
205368_at	6.49e-11	1.56e-12	-8.93269	18.2608	-3.28046	FAM131B	family with sequence similarity 131 member B
238432_at	6.5e-11	1.56e-12	-8.93205	18.2584	-1.3644	DLGAP1-AS1	DLGAP1 antisense RNA 1
1559321_at	6.51e-11	1.57e-12	-8.93145	18.2562	-0.729971	LOC101928858	uncharacterized LOC101928858
230191_at	6.54e-11	1.58e-12	-8.92993	18.2504	-0.919296	TTBK1	tau tubulin kinase 1
225664_at	6.59e-11	1.59e-12	8.92805	18.2433	5.94726	COL12A1	collagen type XII alpha 1 chain
209859_at	6.6e-11	1.59e-12	-8.92744	18.241	-4.73664	TRIM9	tripartite motif containing 9
229381_at	6.64e-11	1.6e-12	8.92567	18.2343	0.415193	C1orf64	chromosome 1 open reading frame 64
232816_s_at	6.66e-11	1.61e-12	8.9245	18.2299	1.50812	DDX11	DEAD/H-box helicase 11
214804_at	6.69e-11	1.62e-12	8.92304	18.2243	2.09573	CENPI	centromere protein I
231374_at	6.7e-11	1.62e-12	8.92259	18.2226	0.663607
235782_at	6.75e-11	1.63e-12	-8.92053	18.2148	-1.32181	AGO3	argonaute 3, RISC catalytic component
222118_at	6.76e-11	1.64e-12	8.91971	18.2117	2.20799	CENPN	centromere protein N
204222_s_at	6.81e-11	1.65e-12	8.91758	18.2037	4.007	GLIPR1	GLI pathogenesis related 1
204065_at	6.83e-11	1.66e-12	-8.91693	18.2012	-1.62948	CHST10	carbohydrate sulfotransferase 10
204098_at	6.85e-11	1.66e-12	-8.9158	18.1969	-1.26164	RBMX2	RNA binding motif protein, X-linked 2
203451_at	6.85e-11	1.67e-12	8.91545	18.1956	1.05097	LDB1	LIM domain binding 1
228038_at	6.86e-11	1.67e-12	-8.91508	18.1942	-6.59205	SOX2	SRY-box 2
232221_x_at	6.89e-11	1.68e-12	-8.91389	18.1897	-0.665917	RSBN1L	round spermatid basic protein 1 like
221812_at	6.89e-11	1.68e-12	-8.91335	18.1877	-0.93679	FBXO42	F-box protein 42
1554355_a_at	6.93e-11	1.69e-12	-8.91168	18.1813	-0.995461	SIAE	sialic acid acetylesterase
1560292_a_at	6.94e-11	1.69e-12	8.91111	18.1792	0.828105	TMCO4	transmembrane and coiled-coil domains 4
225437_s_at	6.95e-11	1.7e-12	-8.91076	18.1779	-1.0409	BRAT1	BRCA1 associated ATM activator 1
242538_at	6.95e-11	1.7e-12	8.91032	18.1762	1.18302
206936_x_at	6.95e-11	1.7e-12	-8.91009	18.1753	-1.1763
1557263_s_at	6.97e-11	1.7e-12	-8.9095	18.1731	-0.896085	LOC102724814	uncharacterized LOC102724814
212675_s_at	7e-11	1.71e-12	-8.90806	18.1676	-1.77066	CEP68	centrosomal protein 68
219216_at	7.01e-11	1.72e-12	8.90728	18.1647	1.06671	ETAA1	Ewing tumor associated antigen 1
202802_at	7.19e-11	1.76e-12	-8.90061	18.1394	-1.34395	DHPS	deoxyhypusine synthase
212605_s_at	7.19e-11	1.76e-12	-8.9004	18.1386	-1.86653	NUDT3	nudix hydrolase 3
235224_s_at	7.22e-11	1.77e-12	-8.89913	18.1338	-1.33041	CAND1	cullin associated and neddylation dissociated 1
1569150_x_at	7.25e-11	1.78e-12	8.89803	18.1297	1.74401	PDLIM7	PDZ and LIM domain 7
232273_at	7.27e-11	1.79e-12	8.8968	18.125	1.16809
226483_at	7.27e-11	1.79e-12	-8.8965	18.1239	-1.51414	TMEM68	transmembrane protein 68
229376_at	7.27e-11	1.79e-12	-8.89629	18.1231	-3.43883	PROX1	prospero homeobox 1
215028_at	7.27e-11	1.79e-12	-8.89629	18.1231	-2.36873	SEMA6A	semaphorin 6A
229227_at	7.27e-11	1.79e-12	-8.89625	18.1229	-0.682671	DICER1-AS1	DICER1 antisense RNA 1
214225_at	7.27e-11	1.79e-12	8.89611	18.1224	0.551053	PIN4	peptidylprolyl cis/trans isomerase, NIMA-interacting 4
213816_s_at	7.27e-11	1.8e-12	8.89583	18.1213	2.91936	MET	MET proto-oncogene, receptor tyrosine kinase
222914_s_at	7.27e-11	1.8e-12	-8.89549	18.12	-1.64021	TMEM121	transmembrane protein 121
1553764_a_at	7.27e-11	1.8e-12	8.89528	18.1192	2.08883	AJUBA	ajuba LIM protein
208477_at	7.29e-11	1.8e-12	-8.89461	18.1167	-0.845117	KCNC1	potassium voltage-gated channel subfamily C member 1
227299_at	7.29e-11	1.81e-12	-8.89445	18.1161	-0.952758	CCNI	cyclin I
204191_at	7.3e-11	1.81e-12	8.89375	18.1134	0.751187	IFNAR1	interferon alpha and beta receptor subunit 1
205006_s_at	7.33e-11	1.82e-12	8.89244	18.1085	2.08562	NMT2	N-myristoyltransferase 2
209519_at	7.44e-11	1.85e-12	8.88824	18.0926	1.48627	NCBP1	nuclear cap binding protein subunit 1
212677_s_at	7.6e-11	1.89e-12	-8.88275	18.0718	-1.74232	CEP68	centrosomal protein 68
206466_at	7.63e-11	1.9e-12	-8.88159	18.0674	-0.75417	ACSBG1	acyl-CoA synthetase bubblegum family member 1
1564125_at	7.65e-11	1.9e-12	-8.88053	18.0634	-0.503589	LOC285857	uncharacterized LOC285857
220286_at	7.67e-11	1.91e-12	8.87968	18.0602	0.306954	MTMR10	myotubularin related protein 10
226045_at	7.71e-11	1.92e-12	-8.87803	18.0539	-1.49987	FRS2	fibroblast growth factor receptor substrate 2
218046_s_at	7.75e-11	1.93e-12	8.87669	18.0489	1.73555	MRPS16	mitochondrial ribosomal protein S16
214180_at	7.75e-11	1.93e-12	-8.8764	18.0477	-1.81579	MAN1C1	mannosidase alpha class 1C member 1
211768_at	7.8e-11	1.95e-12	-8.87454	18.0407	-0.424468	LAT2	linker for activation of T-cells family member 2
201263_at	7.84e-11	1.96e-12	8.87317	18.0355	1.06233	TARS	threonyl-tRNA synthetase
229211_at	7.84e-11	1.96e-12	-8.87271	18.0338	-1.43017	DUSP28	dual specificity phosphatase 28
226364_at	7.89e-11	1.98e-12	-8.87093	18.027	-2.64192	HIP1	huntingtin interacting protein 1
204471_at	7.93e-11	1.99e-12	-8.8696	18.022	-5.66737	GAP43	growth associated protein 43
1556075_at	8.04e-11	2.02e-12	-8.86555	18.0066	-0.45965	BMPR2	bone morphogenetic protein receptor type 2
236565_s_at	8.06e-11	2.02e-12	8.865	18.0046	2.72197	LARP6	La ribonucleoprotein domain family member 6
204371_s_at	8.06e-11	2.02e-12	8.86471	18.0035	0.64794	KHSRP	KH-type splicing regulatory protein
235016_at	8.07e-11	2.03e-12	8.86411	18.0012	2.92575	REEP3	receptor accessory protein 3
226583_at	8.08e-11	2.03e-12	-8.86363	17.9994	-1.63518	C12orf76	chromosome 12 open reading frame 76
236099_at	8.09e-11	2.04e-12	8.86325	17.9979	0.390446
1553708_at	8.15e-11	2.05e-12	8.8611	17.9898	0.69522	LINC00525	long intergenic non-protein coding RNA 525
222315_at	8.18e-11	2.06e-12	-8.85989	17.9852	-2.33587	LOC100996756	uncharacterized LOC100996756
215771_x_at	8.26e-11	2.08e-12	-8.85696	17.9741	-0.51955	RET	ret proto-oncogene
219525_at	8.26e-11	2.09e-12	-8.85691	17.9739	-2.67335	SLC47A1	solute carrier family 47 member 1
218922_s_at	8.28e-11	2.09e-12	-8.85617	17.9711	-1.06114	CERS4	ceramide synthase 4
211154_at	8.34e-11	2.11e-12	-8.85401	17.9629	-0.434778	THPO	thrombopoietin
238795_at	8.42e-11	2.13e-12	8.85151	17.9534	1.29243	FAM208B	family with sequence similarity 208 member B
205990_s_at	8.47e-11	2.14e-12	8.84974	17.9467	4.99825	WNT5A	Wnt family member 5A
205410_s_at	8.47e-11	2.15e-12	8.84934	17.9452	1.59121	ATP2B4	ATPase plasma membrane Ca2+ transporting 4
1556962_at	8.53e-11	2.16e-12	-8.84754	17.9384	-0.377913
214130_s_at	8.53e-11	2.16e-12	8.84733	17.9376	1.97832	LOC101930416///LOC101929792///LOC100996724///PDE4DIP	myomegalin-like///uncharacterized LOC101929792///phosphodiesterase 4D interacting protein-like///phosphodiesterase 4D interacting protein
227773_at	8.61e-11	2.19e-12	-8.84453	17.927	-0.774381	SAMD10	sterile alpha motif domain containing 10
226781_at	8.68e-11	2.21e-12	-8.84228	17.9185	-1.95964	C7orf55-LUC7L2///FMC1///LUC7L2	C7orf55-LUC7L2 readthrough///formation of mitochondrial complex V assembly factor 1 homolog///LUC7 like 2, pre-mRNA splicing factor
228784_at	8.71e-11	2.21e-12	8.84136	17.915	0.366919	ST3GAL2	ST3 beta-galactoside alpha-2,3-sialyltransferase 2
201474_s_at	8.73e-11	2.22e-12	8.84031	17.911	3.44022	ITGA3	integrin subunit alpha 3
203895_at	8.85e-11	2.25e-12	8.83682	17.8978	3.19953	PLCB4	phospholipase C beta 4
216091_s_at	8.89e-11	2.26e-12	8.83534	17.8922	0.749749	BTRC	beta-transducin repeat containing E3 ubiquitin protein ligase
211259_s_at	8.9e-11	2.27e-12	-8.8349	17.8905	-2.15005	BMP7	bone morphogenetic protein 7
217921_at	8.9e-11	2.27e-12	8.8345	17.889	1.70805	MAN1A2	mannosidase alpha class 1A member 2
204254_s_at	8.9e-11	2.27e-12	8.8344	17.8886	2.49851	VDR	vitamin D (1,25- dihydroxyvitamin D3) receptor
216985_s_at	8.92e-11	2.28e-12	8.83377	17.8862	1.62972	STX3	syntaxin 3
201777_s_at	9.18e-11	2.35e-12	8.82597	17.8566	1.36404	EFCAB14	EF-hand calcium binding domain 14
219683_at	9.19e-11	2.35e-12	-8.82565	17.8554	-3.81031	FZD3	frizzled class receptor 3
202460_s_at	9.32e-11	2.39e-12	-8.82165	17.8403	-1.23538	LPIN2	lipin 2
202777_at	9.33e-11	2.39e-12	8.8212	17.8385	1.57518	SHOC2	SHOC2, leucine rich repeat scaffold protein
233233_at	9.44e-11	2.42e-12	8.81807	17.8267	0.835695	RASSF3	Ras association domain family member 3
219985_at	9.49e-11	2.44e-12	8.81643	17.8205	4.45208	HS3ST3A1	heparan sulfate-glucosamine 3-sulfotransferase 3A1
212343_at	9.53e-11	2.45e-12	-8.81528	17.8161	-1.4625	YIPF6	Yip1 domain family member 6
207069_s_at	9.54e-11	2.45e-12	8.81459	17.8135	2.77042	SMAD6	SMAD family member 6
212020_s_at	9.63e-11	2.48e-12	8.81187	17.8032	2.29045	MKI67	marker of proliferation Ki-67
225605_at	9.63e-11	2.48e-12	-8.81177	17.8028	-1.34221	TP53I13	tumor protein p53 inducible protein 13
226207_at	9.66e-11	2.49e-12	-8.81095	17.7997	-1.50491	RILPL1	Rab interacting lysosomal protein like 1
207401_at	9.69e-11	2.5e-12	-8.80981	17.7954	-2.82851	PROX1	prospero homeobox 1
1553341_at	1e-10	2.59e-12	8.80087	17.7615	0.359297	UROC1	urocanate hydratase 1
236660_at	1.01e-10	2.61e-12	-8.79851	17.7525	-1.7537
231396_s_at	1.02e-10	2.63e-12	8.79644	17.7447	2.03111	FAM126A	family with sequence similarity 126 member A
235047_x_at	1.03e-10	2.66e-12	8.79359	17.7339	0.387221	NACC1	nucleus accumbens associated 1
233794_at	1.03e-10	2.67e-12	8.79256	17.7299	0.350709
220298_s_at	1.05e-10	2.71e-12	-8.78892	17.7161	-2.67801	SPATA6	spermatogenesis associated 6
217040_x_at	1.05e-10	2.71e-12	-8.78858	17.7148	-0.792846	SOX15	SRY-box 15
204608_at	1.05e-10	2.72e-12	8.78808	17.7129	1.62733	ASL	argininosuccinate lyase
212608_s_at	1.05e-10	2.72e-12	-8.78716	17.7094	-2.0349	NUDT3	nudix hydrolase 3
1554697_at	1.06e-10	2.74e-12	-8.78541	17.7028	-2.87144	ADAMTS9	ADAM metallopeptidase with thrombospondin type 1 motif 9
235604_x_at	1.07e-10	2.78e-12	-8.78194	17.6896	-1.57626	ZNF493	zinc finger protein 493
203037_s_at	1.07e-10	2.79e-12	-8.78145	17.6878	-3.82322	MTSS1	metastasis suppressor 1
235029_at	1.08e-10	2.8e-12	8.77968	17.6811	0.831146	GINS4	GINS complex subunit 4
209737_at	1.08e-10	2.82e-12	-8.77832	17.6759	-2.66843	MAGI2	membrane associated guanylate kinase, WW and PDZ domain containing 2
226883_at	1.09e-10	2.85e-12	-8.77539	17.6648	-1.23764	KLHL11	kelch like family member 11
224521_s_at	1.09e-10	2.85e-12	8.77533	17.6646	1.42312	CCDC77	coiled-coil domain containing 77
203378_at	1.09e-10	2.85e-12	-8.77517	17.6639	-1.23003	PCF11	PCF11 cleavage and polyadenylation factor subunit
242787_at	1.1e-10	2.86e-12	8.77452	17.6615	2.07173
200638_s_at	1.1e-10	2.87e-12	8.77368	17.6583	0.755668	YWHAZ	tyrosine 3-monooxygenase/tryptophan 5-monooxygenase activation protein zeta
223442_at	1.1e-10	2.88e-12	-8.77264	17.6544	-1.422	NICN1	nicolin 1
205170_at	1.1e-10	2.88e-12	8.77251	17.6539	1.14341	STAT2	signal transducer and activator of transcription 2
203435_s_at	1.12e-10	2.92e-12	8.76881	17.6398	3.84815	MME	membrane metallo-endopeptidase
211016_x_at	1.12e-10	2.93e-12	8.76802	17.6368	1.50455	HSPA4	heat shock protein family A (Hsp70) member 4
213049_at	1.13e-10	2.97e-12	-8.76446	17.6233	-1.84868	RALGAPA1	Ral GTPase activating protein catalytic alpha subunit 1
209276_s_at	1.14e-10	2.98e-12	8.76363	17.6202	3.33196	GLRX	glutaredoxin
232815_at	1.14e-10	3e-12	8.76227	17.615	0.621764	FBXO3	F-box protein 3
236553_at	1.15e-10	3.01e-12	-8.76108	17.6105	-1.16635	LOC100507520	uncharacterized LOC100507520
1561537_at	1.15e-10	3.02e-12	8.76082	17.6095	0.312006	OGFRP1	opioid growth factor receptor pseudogene 1
215358_x_at	1.15e-10	3.02e-12	8.76024	17.6073	0.758247	ZNF37BP	zinc finger protein 37B, pseudogene
239995_at	1.15e-10	3.02e-12	-8.76001	17.6064	-1.5745
203600_s_at	1.15e-10	3.04e-12	-8.7589	17.6022	-1.41053	FAM193A	family with sequence similarity 193 member A
204812_at	1.17e-10	3.1e-12	8.7539	17.5832	1.34356	ZW10	zw10 kinetochore protein
211091_s_at	1.18e-10	3.11e-12	8.75298	17.5798	2.00686	NF2	neurofibromin 2
234992_x_at	1.18e-10	3.12e-12	8.75222	17.5769	1.82236	ECT2	epithelial cell transforming 2
243508_at	1.18e-10	3.12e-12	8.75161	17.5746	0.607458	C20orf196	chromosome 20 open reading frame 196
1557777_at	1.18e-10	3.12e-12	-8.75158	17.5744	-0.310147	PDE6B	phosphodiesterase 6B
210825_s_at	1.19e-10	3.14e-12	-8.75054	17.5705	-0.848148	PEBP1	phosphatidylethanolamine binding protein 1
229848_at	1.19e-10	3.14e-12	-8.74997	17.5683	-0.787065	ZNF10	zinc finger protein 10
227470_at	1.19e-10	3.15e-12	-8.74949	17.5665	-0.951297	ZNF48	zinc finger protein 48
209119_x_at	1.2e-10	3.18e-12	8.7467	17.5559	2.04426	NR2F2	nuclear receptor subfamily 2 group F member 2
223212_at	1.21e-10	3.2e-12	8.74543	17.5511	1.6485	ZDHHC16	zinc finger DHHC-type containing 16
213461_at	1.21e-10	3.21e-12	8.7447	17.5483	1.66634	NUDT21	nudix hydrolase 21
1555105_a_at	1.22e-10	3.24e-12	8.74168	17.5368	1.36875	MIER1	MIER1 transcriptional regulator
222917_s_at	1.23e-10	3.26e-12	8.74051	17.5324	1.27832	TBX3	T-box 3
52975_at	1.23e-10	3.28e-12	-8.73871	17.5256	-1.4099	MVB12B	multivesicular body subunit 12B
220083_x_at	1.25e-10	3.31e-12	8.73618	17.516	1.74659	UCHL5	ubiquitin C-terminal hydrolase L5
223581_at	1.25e-10	3.32e-12	-8.73557	17.5136	-0.761121	ZNF577	zinc finger protein 577
225830_at	1.25e-10	3.33e-12	8.73529	17.5126	1.14767	PDZD8	PDZ domain containing 8
1569154_a_at	1.26e-10	3.37e-12	8.73214	17.5006	0.763469	GRAMD4	GRAM domain containing 4
1554294_s_at	1.26e-10	3.37e-12	8.73184	17.4995	0.434052	TTBK2	tau tubulin kinase 2
205780_at	1.27e-10	3.4e-12	8.72934	17.49	0.855939	BIK	BCL2 interacting killer
1554360_at	1.29e-10	3.44e-12	-8.72663	17.4797	-0.565192	FCHSD2	FCH and double SH3 domains 2
235570_at	1.29e-10	3.45e-12	8.72582	17.4766	2.07913	RBMS3	RNA binding motif single stranded interacting protein 3
205255_x_at	1.29e-10	3.46e-12	8.72523	17.4744	1.6948	TCF7	transcription factor 7 (T-cell specific, HMG-box)
203434_s_at	1.29e-10	3.46e-12	8.72515	17.4741	5.08409	MME	membrane metallo-endopeptidase
242489_at	1.3e-10	3.48e-12	-8.72365	17.4684	-0.664082	LOC646778	uncharacterized LOC646778
224399_at	1.31e-10	3.52e-12	8.72036	17.4559	0.860335	PDCD1LG2	programmed cell death 1 ligand 2
224938_at	1.33e-10	3.56e-12	-8.71722	17.444	-1.4213	NUFIP2	NUFIP2, FMR1 interacting protein 2
237215_s_at	1.33e-10	3.57e-12	8.71711	17.4435	2.72457	TFRC	transferrin receptor
219621_at	1.33e-10	3.59e-12	8.71575	17.4384	0.605778	CLSPN	claspin
225535_s_at	1.34e-10	3.6e-12	8.7147	17.4344	0.979802	TIMM23B///TIMM23	translocase of inner mitochondrial membrane 23 homolog B///translocase of inner mitochondrial membrane 23
242253_at	1.34e-10	3.6e-12	-8.71444	17.4334	-1.3244	PPP5D1	PPP5 tetratricopeptide repeat domain containing 1
229418_at	1.37e-10	3.7e-12	-8.70777	17.4081	-1.08835	FAM222B	family with sequence similarity 222 member B
1553809_a_at	1.37e-10	3.7e-12	-8.70739	17.4066	-0.361998	TMEM252	transmembrane protein 252
227907_at	1.38e-10	3.72e-12	-8.70647	17.4031	-0.968848	TUBGCP4	tubulin gamma complex associated protein 4
206174_s_at	1.38e-10	3.72e-12	8.70625	17.4023	0.936844	PPP6C	protein phosphatase 6 catalytic subunit
1565823_at	1.38e-10	3.74e-12	-8.70495	17.3973	-1.57302	2007-09-01	septin 7
221523_s_at	1.38e-10	3.74e-12	-8.70477	17.3966	-4.22482	RRAGD	Ras related GTP binding D
226728_at	1.39e-10	3.76e-12	-8.70351	17.3919	-1.97064	SLC27A1	solute carrier family 27 member 1
223100_s_at	1.39e-10	3.77e-12	8.70249	17.388	1.50535	NUDT5	nudix hydrolase 5
203328_x_at	1.4e-10	3.78e-12	8.70207	17.3864	1.39325	IDE	insulin degrading enzyme
204391_x_at	1.4e-10	3.78e-12	-8.70194	17.3859	-2.13607	TRIM24	tripartite motif containing 24
203549_s_at	1.4e-10	3.79e-12	-8.70147	17.3841	-4.31086	LPL	lipoprotein lipase
233660_at	1.4e-10	3.81e-12	8.70021	17.3793	1.64878	EHD4	EH domain containing 4
232304_at	1.41e-10	3.82e-12	-8.69919	17.3755	-0.560045	PELI1	pellino E3 ubiquitin protein ligase 1
204332_s_at	1.43e-10	3.88e-12	8.69487	17.359	2.22048	AGA	aspartylglucosaminidase
233803_s_at	1.44e-10	3.93e-12	8.6921	17.3485	1.24526	MYBBP1A	MYB binding protein 1a
202718_at	1.45e-10	3.96e-12	-8.69007	17.3408	-6.47727	IGFBP2	insulin like growth factor binding protein 2
215215_s_at	1.48e-10	4.02e-12	8.68594	17.3251	1.3677	LOC81691	exonuclease NEF-sp
203343_at	1.48e-10	4.03e-12	8.68562	17.3239	1.5883	UGDH	UDP-glucose 6-dehydrogenase
233445_at	1.48e-10	4.04e-12	8.68465	17.3202	0.673676
225313_at	1.49e-10	4.05e-12	-8.68397	17.3176	-1.45594	FAM217B	family with sequence similarity 217 member B
227947_at	1.5e-10	4.08e-12	8.68206	17.3103	3.64481	PHACTR2	phosphatase and actin regulator 2
1553300_a_at	1.5e-10	4.1e-12	8.68093	17.3061	0.572237	DGKH	diacylglycerol kinase eta
226014_at	1.5e-10	4.11e-12	8.68009	17.3029	0.478282
1555240_s_at	1.52e-10	4.16e-12	8.67738	17.2926	2.68869	GNG12	G protein subunit gamma 12
242155_x_at	1.52e-10	4.16e-12	-8.67695	17.2909	-0.39598	RFFL	ring finger and FYVE-like domain containing E3 ubiquitin protein ligase
209903_s_at	1.52e-10	4.17e-12	8.67617	17.288	1.14625	ATR	ATR serine/threonine kinase
217879_at	1.53e-10	4.19e-12	8.67499	17.2835	1.56557	CDC27	cell division cycle 27
205931_s_at	1.54e-10	4.22e-12	-8.6732	17.2767	-2.82985	LOC401317///CREB5	uncharacterized LOC401317///cAMP responsive element binding protein 5
201862_s_at	1.54e-10	4.22e-12	8.6731	17.2763	2.44202	LRRFIP1	LRR binding FLII interacting protein 1
219944_at	1.54e-10	4.24e-12	8.67234	17.2734	1.53238	CLIP4	CAP-Gly domain containing linker protein family member 4
214205_x_at	1.55e-10	4.25e-12	8.67127	17.2693	0.988454	GLRX3	glutaredoxin 3
207920_x_at	1.55e-10	4.28e-12	8.6699	17.2641	1.40234	ZFX	zinc finger protein, X-linked
244627_at	1.55e-10	4.28e-12	-8.66988	17.2641	-0.8377	TKFC	triokinase and FMN cyclase
202052_s_at	1.56e-10	4.29e-12	8.669	17.2607	2.34097	RAI14	retinoic acid induced 14
219801_at	1.56e-10	4.31e-12	-8.66803	17.257	-1.00497	ZNF34	zinc finger protein 34
243452_at	1.57e-10	4.33e-12	-8.66694	17.2529	-1.01493	LOC646778	uncharacterized LOC646778
212726_at	1.59e-10	4.37e-12	-8.66413	17.2422	-1.21461	PHF2	PHD finger protein 2
218028_at	1.59e-10	4.4e-12	8.66249	17.236	1.47522	MIR6734///ELOVL1	microRNA 6734///ELOVL fatty acid elongase 1
232417_x_at	1.6e-10	4.42e-12	-8.66103	17.2304	-0.683173	ZDHHC11	zinc finger DHHC-type containing 11
233749_at	1.61e-10	4.44e-12	8.66013	17.227	0.322219	MSN	moesin
215667_x_at	1.63e-10	4.49e-12	-8.65697	17.215	-1.34804	PMS2P9///PMS2P5	PMS1 homolog 2, mismatch repair system component pseudogene 9///PMS1 homolog 2, mismatch repair system component pseudogene 5
224951_at	1.63e-10	4.5e-12	-8.65678	17.2143	-1.37644	CERS5	ceramide synthase 5
224359_s_at	1.63e-10	4.5e-12	8.65656	17.2134	1.14378	HOOK3	hook microtubule tethering protein 3
237257_at	1.63e-10	4.51e-12	-8.65621	17.2121	-0.455753	RAB4B	RAB4B, member RAS oncogene family
235067_at	1.63e-10	4.51e-12	-8.656	17.2113	-1.38086	MKLN1	muskelin 1
226982_at	1.63e-10	4.52e-12	8.65522	17.2083	3.31183	ELL2	elongation factor for RNA polymerase II 2
228863_at	1.63e-10	4.53e-12	-8.6552	17.2082	-4.8577	PCDH17	protocadherin 17
209176_at	1.64e-10	4.55e-12	8.65389	17.2033	1.09354	SEC23IP	SEC23 interacting protein
222686_s_at	1.64e-10	4.56e-12	8.65302	17.2	3.04714	CPPED1	calcineurin like phosphoesterase domain containing 1
215461_at	1.65e-10	4.58e-12	8.65212	17.1965	0.427478	ZNRF4	zinc and ring finger 4
203910_at	1.65e-10	4.59e-12	8.65133	17.1935	4.38982	ARHGAP29	Rho GTPase activating protein 29
221520_s_at	1.66e-10	4.62e-12	8.64972	17.1874	2.35738	CDCA8	cell division cycle associated 8
216900_s_at	1.67e-10	4.65e-12	-8.64823	17.1818	-0.278158	CHRNA4	cholinergic receptor nicotinic alpha 4 subunit
1562510_at	1.68e-10	4.68e-12	8.64619	17.174	0.354473	LINC01343	long intergenic non-protein coding RNA 1343
224861_at	1.68e-10	4.69e-12	-8.64607	17.1735	-1.83292	GNAQ	G protein subunit alpha q
242978_x_at	1.68e-10	4.69e-12	-8.64576	17.1724	-0.934901
244519_at	1.68e-10	4.7e-12	8.64516	17.1701	2.21252	ASXL1	additional sex combs like 1, transcriptional regulator
229182_at	1.7e-10	4.75e-12	-8.6428	17.1611	-1.03789	MIR4723///TMEM199	microRNA 4723///transmembrane protein 199
1563919_a_at	1.7e-10	4.76e-12	8.64227	17.1591	0.602465	CEP89	centrosomal protein 89
206501_x_at	1.7e-10	4.76e-12	-8.64192	17.1578	-3.5107	ETV1	ETS variant 1
219262_at	1.74e-10	4.87e-12	8.63622	17.1361	1.08193	SUV39H2	suppressor of variegation 3-9 homolog 2
231532_at	1.77e-10	4.96e-12	-8.63118	17.1169	-1.60538	NCAM1	neural cell adhesion molecule 1
218738_s_at	1.77e-10	4.97e-12	-8.631	17.1162	-0.994615	RNF138	ring finger protein 138
220150_s_at	1.77e-10	4.98e-12	-8.6302	17.1132	-1.76544	FAM184A	family with sequence similarity 184 member A
242137_at	1.78e-10	5.01e-12	8.62886	17.1081	0.958808	RBMS3	RNA binding motif single stranded interacting protein 3
219347_at	1.78e-10	5.01e-12	8.62883	17.108	1.7873	NUDT15	nudix hydrolase 15
243256_at	1.78e-10	5.01e-12	8.62855	17.1069	0.907205	MKNK1	MAP kinase interacting serine/threonine kinase 1
243946_at	1.79e-10	5.05e-12	-8.62689	17.1006	-0.336323	SMOC2	SPARC related modular calcium binding 2
201494_at	1.8e-10	5.08e-12	-8.62521	17.0942	-1.62955	PRCP	prolylcarboxypeptidase
236849_at	1.81e-10	5.11e-12	8.62376	17.0887	0.722375	VTI1A	vesicle transport through interaction with t-SNAREs 1A
244489_at	1.81e-10	5.12e-12	-8.62317	17.0864	-1.22558
227628_at	1.84e-10	5.18e-12	8.61998	17.0743	2.79485	GPX8	glutathione peroxidase 8 (putative)
231879_at	1.84e-10	5.2e-12	8.61902	17.0706	3.8988	COL12A1	collagen type XII alpha 1 chain
218889_at	1.85e-10	5.23e-12	8.6175	17.0648	1.32558	NOC3L	NOC3 like DNA replication regulator
221910_at	1.85e-10	5.23e-12	-8.61736	17.0643	-1.80153	ETV1	ETS variant 1
224983_at	1.86e-10	5.28e-12	-8.61534	17.0567	-1.26756	SCARB2	scavenger receptor class B member 2
1554311_a_at	1.88e-10	5.32e-12	8.61298	17.0477	1.48245	SUPT6H	SPT6 homolog, histone chaperone
244436_at	1.9e-10	5.39e-12	-8.60984	17.0357	-0.332768
211452_x_at	1.91e-10	5.41e-12	8.60893	17.0323	1.55617	LRRFIP1	LRR binding FLII interacting protein 1
235635_at	1.91e-10	5.42e-12	-8.6083	17.0299	-2.08536	ARHGAP5	Rho GTPase activating protein 5
230248_x_at	1.92e-10	5.46e-12	-8.60645	17.0228	-0.675297
212219_at	1.92e-10	5.46e-12	8.60642	17.0227	1.32181	PSME4	proteasome activator subunit 4
208230_s_at	1.92e-10	5.46e-12	8.60627	17.0221	1.30258	NRG1	neuregulin 1
238811_at	1.93e-10	5.49e-12	8.6052	17.0181	0.841637	ATP11B	ATPase phospholipid transporting 11B (putative)
222399_s_at	1.93e-10	5.5e-12	8.60451	17.0154	1.03506	TM9SF3	transmembrane 9 superfamily member 3
204453_at	1.95e-10	5.55e-12	-8.60229	17.007	-1.63279	ZNF84	zinc finger protein 84
217503_at	1.96e-10	5.59e-12	8.6003	16.9994	1.15973	STK17B	serine/threonine kinase 17b
208760_at	1.97e-10	5.61e-12	-8.59936	16.9958	-1.9941	UBE2I	ubiquitin conjugating enzyme E2 I
212707_s_at	1.97e-10	5.63e-12	-8.59868	16.9933	-0.788229	RASA4B///RASA4CP///RASA4	RAS p21 protein activator 4B///RAS p21 protein activator 4C, pseudogene///RAS p21 protein activator 4
244293_at	1.97e-10	5.63e-12	-8.59847	16.9925	-1.39161	UQCRB	ubiquinol-cytochrome c reductase binding protein
207831_x_at	1.99e-10	5.68e-12	-8.59608	16.9834	-1.14037	DHPS	deoxyhypusine synthase
237650_at	1.99e-10	5.69e-12	-8.59573	16.982	-0.380751
224823_at	1.99e-10	5.69e-12	8.59551	16.9812	5.19985	MYLK	myosin light chain kinase
1554578_at	2e-10	5.72e-12	8.59452	16.9774	0.389935	ZNF70	zinc finger protein 70
221923_s_at	2e-10	5.74e-12	8.59333	16.9729	1.91139	NPM1	nucleophosmin
230766_at	2.02e-10	5.78e-12	-8.59172	16.9668	-1.93555	GART	phosphoribosylglycinamide formyltransferase, phosphoribosylglycinamide synthetase, phosphoribosylaminoimidazole synthetase
205143_at	2.02e-10	5.79e-12	-8.59138	16.9655	-5.59729	NCAN	neurocan
235159_at	2.02e-10	5.79e-12	-8.59125	16.965	-2.20529
240873_x_at	2.03e-10	5.82e-12	8.58995	16.96	0.944293	LOC101926921///DAB2	uncharacterized LOC101926921///DAB2, clathrin adaptor protein
223250_at	2.03e-10	5.82e-12	-8.58965	16.9589	-1.48676	KLHL7	kelch like family member 7
244534_at	2.05e-10	5.88e-12	-8.58698	16.9487	-2.02321
239135_at	2.05e-10	5.89e-12	8.58683	16.9482	2.05791	CPPED1	calcineurin like phosphoesterase domain containing 1
235703_at	2.06e-10	5.94e-12	8.58444	16.9391	0.544436	PLB1	phospholipase B1
204342_at	2.07e-10	5.95e-12	8.58412	16.9378	2.94901	SLC25A24	solute carrier family 25 member 24
228130_at	2.07e-10	5.97e-12	-8.58322	16.9344	-0.923489	ZSCAN30	zinc finger and SCAN domain containing 30
231151_at	2.08e-10	6e-12	-8.58175	16.9288	-0.421115	DLGAP3	DLG associated protein 3
201195_s_at	2.11e-10	6.1e-12	8.57785	16.914	3.62122	SLC7A5	solute carrier family 7 member 5
205005_s_at	2.12e-10	6.12e-12	8.57681	16.91	2.35798	NMT2	N-myristoyltransferase 2
223225_s_at	2.12e-10	6.14e-12	8.57596	16.9068	1.50059	SEH1L	SEH1 like nucleoporin
223616_at	2.14e-10	6.19e-12	-8.57365	16.898	-2.1367	ZNF649	zinc finger protein 649
219135_s_at	2.14e-10	6.2e-12	-8.57332	16.8967	-2.07082	LMF1	lipase maturation factor 1
237033_at	2.15e-10	6.22e-12	8.57252	16.8937	0.352217	FAM159A	family with sequence similarity 159 member A
1566897_at	2.15e-10	6.23e-12	-8.57236	16.8931	-0.484045	SPPL3	signal peptide peptidase like 3
212430_at	2.17e-10	6.28e-12	-8.57016	16.8847	-2.31927	RBM38	RNA binding motif protein 38
207790_at	2.2e-10	6.37e-12	8.56639	16.8703	0.571253	LRRC1	leucine rich repeat containing 1
203002_at	2.22e-10	6.44e-12	8.56352	16.8594	3.08342	AMOTL2	angiomotin like 2
1553532_a_at	2.22e-10	6.44e-12	8.56346	16.8592	0.35763	ZNF341	zinc finger protein 341
201630_s_at	2.22e-10	6.46e-12	-8.56293	16.8572	-0.97207	ACP1	acid phosphatase 1, soluble
218831_s_at	2.24e-10	6.5e-12	-8.56106	16.85	-2.10495	FCGRT	Fc fragment of IgG receptor and transporter
228177_at	2.24e-10	6.53e-12	-8.56012	16.8465	-0.780896	CREBBP	CREB binding protein
212822_at	2.24e-10	6.54e-12	8.55973	16.845	2.51974	HEG1	heart development protein with EGF like domains 1
238620_at	2.24e-10	6.54e-12	-8.55957	16.8444	-0.882201
223552_at	2.25e-10	6.55e-12	-8.55907	16.8424	-1.63171	LRRC4	leucine rich repeat containing 4
242323_at	2.25e-10	6.56e-12	-8.55879	16.8414	-1.42195	PLA2G12A	phospholipase A2 group XIIA
211494_s_at	2.26e-10	6.6e-12	-8.55734	16.8359	-2.01919	SLC4A4	solute carrier family 4 member 4
231925_at	2.26e-10	6.61e-12	-8.55683	16.8339	-3.52695	P2RY1	purinergic receptor P2Y1
1555268_a_at	2.27e-10	6.62e-12	-8.5563	16.8319	-1.60108	GRID1	glutamate ionotropic receptor delta type subunit 1
213710_s_at	2.27e-10	6.63e-12	-8.55608	16.8311	-1.93936	CALM1	calmodulin 1
222057_at	2.29e-10	6.7e-12	8.55339	16.8208	0.631518	NOL12	nucleolar protein 12
231541_s_at	2.3e-10	6.73e-12	-8.5523	16.8167	-0.655086	SPAG5-AS1	SPAG5 antisense RNA 1
242553_at	2.31e-10	6.76e-12	8.55113	16.8122	0.615425	ABCC3	ATP binding cassette subfamily C member 3
202372_at	2.31e-10	6.77e-12	-8.55071	16.8106	-1.52288	RAB3GAP2///AURKAPS1	RAB3 GTPase activating non-catalytic protein subunit 2///aurora kinase A pseudogene 1
223545_at	2.31e-10	6.79e-12	8.55002	16.808	1.21392	FANCD2	Fanconi anemia complementation group D2
231650_s_at	2.33e-10	6.83e-12	-8.54849	16.8022	-4.28937	SEZ6L	seizure related 6 homolog like
216799_at	2.33e-10	6.84e-12	-8.54793	16.8	-1.35978
226428_at	2.34e-10	6.88e-12	-8.54644	16.7944	-1.27896	TNPO2	transportin 2
225071_at	2.36e-10	6.96e-12	8.5435	16.7832	1.69484	NUS1	NUS1 dehydrodolichyl diphosphate synthase subunit
206411_s_at	2.36e-10	6.96e-12	8.54349	16.7831	0.704951	ABL2	ABL proto-oncogene 2, non-receptor tyrosine kinase
1557943_at	2.38e-10	7.01e-12	-8.54139	16.7751	-0.904636	CNP	2',3'-cyclic nucleotide 3' phosphodiesterase
225847_at	2.38e-10	7.03e-12	8.54095	16.7734	3.46292	NCEH1	neutral cholesterol ester hydrolase 1
242881_x_at	2.41e-10	7.12e-12	8.53769	16.761	4.08187	DUXAP10	double homeobox A pseudogene 10
212758_s_at	2.44e-10	7.2e-12	-8.5345	16.7489	-2.44999	ZEB1	zinc finger E-box binding homeobox 1
234464_s_at	2.44e-10	7.21e-12	8.53416	16.7476	1.11342	EME1	essential meiotic structure-specific endonuclease 1
234643_x_at	2.48e-10	7.31e-12	-8.53058	16.7339	-0.702901
216331_at	2.48e-10	7.32e-12	-8.53019	16.7325	-3.59837	ITGA7	integrin subunit alpha 7
205503_at	2.48e-10	7.35e-12	8.52923	16.7288	1.57086	PTPN14	protein tyrosine phosphatase, non-receptor type 14
1554259_at	2.48e-10	7.35e-12	8.52921	16.7287	0.595344	GPSM1	G-protein signaling modulator 1
204214_s_at	2.49e-10	7.37e-12	8.52858	16.7263	2.97555	RAB32	RAB32, member RAS oncogene family
201925_s_at	2.49e-10	7.39e-12	8.52798	16.724	4.40973	CD55	CD55 molecule (Cromer blood group)
223044_at	2.49e-10	7.39e-12	-8.52794	16.7239	-2.87162	SLC40A1	solute carrier family 40 member 1
1558601_at	2.5e-10	7.42e-12	-8.52665	16.719	-0.430698	TUSC7	tumor suppressor candidate 7 (non-protein coding)
228145_s_at	2.51e-10	7.45e-12	-8.52591	16.7161	-1.6951	ZNF398	zinc finger protein 398
222557_at	2.52e-10	7.49e-12	-8.52444	16.7106	-4.88759	STMN3	stathmin 3
211331_x_at	2.52e-10	7.49e-12	8.52425	16.7098	0.640482	HFE	hemochromatosis
213601_at	2.52e-10	7.5e-12	-8.52402	16.709	-3.88195	SLIT1	slit guidance ligand 1
225586_at	2.53e-10	7.54e-12	-8.52268	16.7039	-1.08093	DPH7	diphthamide biosynthesis 7
210091_s_at	2.53e-10	7.55e-12	-8.52244	16.7029	-2.70245	DTNA	dystrobrevin alpha
235581_at	2.57e-10	7.65e-12	-8.51896	16.6897	-1.51143
227282_at	2.57e-10	7.65e-12	-8.51875	16.6889	-3.89416	PCDH19	protocadherin 19
217539_at	2.57e-10	7.68e-12	8.518	16.686	0.637245	C18orf25	chromosome 18 open reading frame 25
213172_at	2.57e-10	7.69e-12	-8.51772	16.6849	-0.675277	TTC9	tetratricopeptide repeat domain 9
235427_at	2.6e-10	7.75e-12	-8.51551	16.6765	-1.61716	CFLAR	CASP8 and FADD like apoptosis regulator
217960_s_at	2.6e-10	7.77e-12	8.51486	16.674	1.42216	TOMM22	translocase of outer mitochondrial membrane 22
230756_at	2.6e-10	7.77e-12	8.51482	16.6739	0.511216	ZNF683	zinc finger protein 683
204096_s_at	2.62e-10	7.84e-12	8.51268	16.6657	0.734866	ELL	elongation factor for RNA polymerase II
218380_at	2.63e-10	7.86e-12	-8.5118	16.6624	-4.16431	LOC728392	uncharacterized LOC728392
222491_at	2.63e-10	7.87e-12	8.51172	16.6621	1.2607	HGSNAT	heparan-alpha-glucosaminide N-acetyltransferase
219098_at	2.63e-10	7.87e-12	8.51155	16.6614	1.14988	MYBBP1A	MYB binding protein 1a
211717_at	2.63e-10	7.87e-12	8.5114	16.6609	1.29138	ANKRD40	ankyrin repeat domain 40
206662_at	2.64e-10	7.91e-12	8.51013	16.656	3.06851	GLRX	glutaredoxin
227730_at	2.64e-10	7.92e-12	-8.51006	16.6557	-1.25789	DYM	dymeclin
239391_at	2.64e-10	7.93e-12	-8.50945	16.6534	-1.04802	FAM120AOS	family with sequence similarity 120A opposite strand
233208_x_at	2.65e-10	7.98e-12	8.50795	16.6477	1.34089	CPSF2	cleavage and polyadenylation specific factor 2
1561886_a_at	2.66e-10	7.99e-12	8.50754	16.6461	0.758628
202462_s_at	2.67e-10	8.03e-12	8.50626	16.6413	1.15801	DDX46	DEAD-box helicase 46
234060_at	2.68e-10	8.07e-12	-8.5051	16.6369	-0.894266	SARM1	sterile alpha and TIR motif containing 1
235309_at	2.7e-10	8.13e-12	-8.50306	16.6291	-2.0903	RPS15A	ribosomal protein S15a
212389_at	2.7e-10	8.15e-12	8.50254	16.6271	0.783766	SBF1	SET binding factor 1
210073_at	2.7e-10	8.15e-12	-8.50252	16.627	-2.73485	ST8SIA1	ST8 alpha-N-acetyl-neuraminide alpha-2,8-sialyltransferase 1
230889_at	2.7e-10	8.15e-12	-8.50248	16.6269	-2.58416	LOC645321	uncharacterized LOC645321
233354_at	2.71e-10	8.2e-12	-8.50085	16.6206	-1.47201	ZNF426	zinc finger protein 426
1556178_x_at	2.72e-10	8.21e-12	8.50051	16.6194	1.00058	TAF8	TATA-box binding protein associated factor 8
215406_at	2.72e-10	8.22e-12	8.50022	16.6183	0.436084
244797_at	2.77e-10	8.39e-12	-8.49505	16.5986	-1.1555	LINC01159	long intergenic non-protein coding RNA 1159
209792_s_at	2.77e-10	8.4e-12	8.49451	16.5965	0.327395	KLK10	kallikrein related peptidase 10
218902_at	2.78e-10	8.42e-12	-8.49413	16.5951	-2.38098	NOTCH1	notch 1
223759_s_at	2.78e-10	8.43e-12	8.49379	16.5938	1.08776	GSG2	germ cell associated 2, haspin
1563483_at	2.78e-10	8.44e-12	8.49352	16.5927	1.04439	LINC00869	long intergenic non-protein coding RNA 869
222569_at	2.79e-10	8.47e-12	8.49264	16.5894	1.26472	UGGT1	UDP-glucose glycoprotein glucosyltransferase 1
205541_s_at	2.8e-10	8.5e-12	-8.4916	16.5854	-1.967	GSPT2	G1 to S phase transition 2
1555009_a_at	2.8e-10	8.5e-12	8.49156	16.5852	1.68727	SYNJ2	synaptojanin 2
225978_at	2.8e-10	8.52e-12	-8.49094	16.5829	-1.6738	RIMKLB	ribosomal modification protein rimK like family member B
222412_s_at	2.8e-10	8.53e-12	8.49076	16.5822	1.58637	SSR3	signal sequence receptor subunit 3
238009_at	2.8e-10	8.53e-12	-8.49054	16.5813	-2.77954	SOX5	SRY-box 5
225446_at	2.85e-10	8.68e-12	-8.48621	16.5648	-1.30513	BRWD1	bromodomain and WD repeat domain containing 1
209776_s_at	2.86e-10	8.72e-12	8.48509	16.5606	1.13459	SLC19A1	solute carrier family 19 member 1
213301_x_at	2.86e-10	8.72e-12	-8.48506	16.5605	-2.14009	TRIM24	tripartite motif containing 24
1568868_at	2.87e-10	8.75e-12	8.48405	16.5566	1.01345	CYP27C1	cytochrome P450 family 27 subfamily C member 1
205262_at	2.87e-10	8.77e-12	-8.48358	16.5548	-1.95462	KCNH2	potassium voltage-gated channel subfamily H member 2
201461_s_at	2.87e-10	8.78e-12	8.4833	16.5538	1.38954	MAPKAPK2	mitogen-activated protein kinase-activated protein kinase 2
206359_at	2.88e-10	8.81e-12	8.48244	16.5505	1.08141	SOCS3	suppressor of cytokine signaling 3
229803_s_at	2.89e-10	8.83e-12	-8.48176	16.5479	-1.67937	RPS10-NUDT3///NUDT3	RPS10-NUDT3 readthrough///nudix hydrolase 3
218382_s_at	2.89e-10	8.85e-12	8.481	16.545	0.996671	U2AF2	U2 small nuclear RNA auxiliary factor 2
218292_s_at	2.9e-10	8.88e-12	8.4804	16.5427	2.15908	PRKAG2	protein kinase AMP-activated non-catalytic subunit gamma 2
209190_s_at	2.9e-10	8.88e-12	8.48028	16.5422	1.52627	DIAPH1	diaphanous related formin 1
205214_at	2.9e-10	8.88e-12	8.48012	16.5416	2.03053	STK17B	serine/threonine kinase 17b
238347_at	2.91e-10	8.93e-12	8.4789	16.537	0.563948	SLC38A10	solute carrier family 38 member 10
221507_at	2.91e-10	8.93e-12	-8.47877	16.5365	-1.14828	TNPO2	transportin 2
230122_at	2.93e-10	9.01e-12	8.47652	16.5279	1.09977	MLLT10	myeloid/lymphoid or mixed-lineage leukemia; translocated to, 10
211787_s_at	2.95e-10	9.07e-12	8.47488	16.5217	0.581668	LOC101928634///SENP3-EIF4A1///SNORD10///SNORA48///SNORA67///EIF4A1	uncharacterized LOC101928634///SENP3-EIF4A1 readthrough (NMD candidate)///small nucleolar RNA, C/D box 10///small nucleolar RNA, H/ACA box 48///small nucleolar RNA, H/ACA box 67///eukaryotic translation initiation factor 4A1
211092_s_at	2.96e-10	9.11e-12	8.47352	16.5165	1.31206	NF2	neurofibromin 2
229538_s_at	2.96e-10	9.12e-12	8.47346	16.5162	2.58407	IQGAP3	IQ motif containing GTPase activating protein 3
226038_at	2.98e-10	9.17e-12	-8.47186	16.5102	-2.46433	LONRF1	LON peptidase N-terminal domain and ring finger 1
231656_x_at	3e-10	9.25e-12	8.46973	16.502	1.10904	OSBPL10	oxysterol binding protein like 10
1553683_s_at	3.01e-10	9.27e-12	-8.46905	16.4994	-0.586424	FBXL14	F-box and leucine rich repeat protein 14
222802_at	3.07e-10	9.48e-12	8.46332	16.4776	4.03889	EDN1	endothelin 1
1565254_s_at	3.08e-10	9.5e-12	8.46275	16.4754	0.657344	ELL	elongation factor for RNA polymerase II
40420_at	3.08e-10	9.52e-12	8.46216	16.4731	1.46345	STK10	serine/threonine kinase 10
208741_at	3.14e-10	9.69e-12	-8.45762	16.4558	-1.58397	SAP18	Sin3A associated protein 18
1556204_a_at	3.14e-10	9.7e-12	-8.45737	16.4549	-0.996509	ZNF814	zinc finger protein 814
223116_at	3.14e-10	9.72e-12	8.45671	16.4524	1.23236	BCAR1	BCAR1, Cas family scaffolding protein
226727_at	3.15e-10	9.75e-12	8.45613	16.4502	1.40419	CISD3	CDGSH iron sulfur domain 3
213976_at	3.16e-10	9.8e-12	8.45479	16.445	0.538931	CIZ1	CDKN1A interacting zinc finger protein 1
205320_at	3.18e-10	9.86e-12	-8.45326	16.4392	-1.92083	APC2	APC2, WNT signaling pathway regulator
217334_at	3.18e-10	9.86e-12	8.45326	16.4392	0.241219	OR2J3	olfactory receptor family 2 subfamily J member 3
231997_at	3.21e-10	9.95e-12	8.45071	16.4295	1.01372	TBCEL	tubulin folding cofactor E like
205235_s_at	3.26e-10	1.01e-11	8.44601	16.4116	2.00236	KIF20B	kinesin family member 20B
204182_s_at	3.27e-10	1.02e-11	-8.44552	16.4097	-1.24106	ZBTB43	zinc finger and BTB domain containing 43
224478_s_at	3.27e-10	1.02e-11	-8.44509	16.4081	-1.38907	C7orf50	chromosome 7 open reading frame 50
230146_s_at	3.28e-10	1.02e-11	8.4445	16.4058	1.78106	NCS1	neuronal calcium sensor 1
232893_at	3.28e-10	1.02e-11	8.44379	16.4031	0.900699	LMBRD2	LMBR1 domain containing 2
218312_s_at	3.29e-10	1.03e-11	-8.44277	16.3992	-4.21659	ZSCAN18	zinc finger and SCAN domain containing 18
232398_at	3.31e-10	1.03e-11	8.44161	16.3948	0.672733	CCDC150	coiled-coil domain containing 150
209588_at	3.31e-10	1.03e-11	8.44131	16.3936	1.30306	EPHB2	EPH receptor B2
242213_at	3.34e-10	1.04e-11	-8.43912	16.3853	-0.724811
215728_s_at	3.34e-10	1.04e-11	8.43838	16.3825	1.69615	ACOT7	acyl-CoA thioesterase 7
208683_at	3.38e-10	1.05e-11	8.43566	16.3721	1.12758	CAPN2	calpain 2
238422_at	3.38e-10	1.06e-11	8.43508	16.3699	0.761356	LBX2-AS1	LBX2 antisense RNA 1
225689_at	3.41e-10	1.07e-11	-8.43269	16.3607	-1.46815	POMGNT2	protein O-linked mannose N-acetylglucosaminyltransferase 2 (beta 1,4-)
201236_s_at	3.41e-10	1.07e-11	-8.4323	16.3593	-2.83927	BTG2	BTG anti-proliferation factor 2
205461_at	3.43e-10	1.07e-11	8.43085	16.3538	1.14174	RAB35	RAB35, member RAS oncogene family
201328_at	3.44e-10	1.08e-11	8.42992	16.3502	2.89921	ETS2	ETS proto-oncogene 2, transcription factor
228064_at	3.45e-10	1.08e-11	-8.42938	16.3481	-0.888532	LRRC75B	leucine rich repeat containing 75B
231811_at	3.45e-10	1.08e-11	8.42928	16.3477	0.700042	LOC100653296///LOC100288778///WASH1///LOC100134445///WASH7P///WASH5P///WASH2P///WASH3P	uncharacterized LOC100653296///WAS protein family homolog 1 pseudogene///WAS protein family homolog 1///uncharacterized LOC100134445///WAS protein family homolog 7 pseudogene///WAS protein family homolog 5 pseudogene///WAS protein family homolog 2 pseudogene///WAS protein family homolog 3 pseudogene
204741_at	3.45e-10	1.08e-11	-8.42874	16.3457	-1.11336	BICD1	BICD cargo adaptor 1
200830_at	3.45e-10	1.08e-11	8.42873	16.3457	0.875365	PSMD2	proteasome 26S subunit, non-ATPase 2
235914_at	3.45e-10	1.09e-11	8.4283	16.344	0.653472	SYNPO	synaptopodin
230172_at	3.46e-10	1.09e-11	-8.428	16.3429	-1.35401	IFI27L1	interferon alpha inducible protein 27 like 1
216738_at	3.46e-10	1.09e-11	-8.42759	16.3413	-0.315503
46323_at	3.48e-10	1.09e-11	8.42616	16.3358	0.903532	CANT1	calcium activated nucleotidase 1
209418_s_at	3.48e-10	1.1e-11	8.42539	16.3329	1.71862	THOC5	THO complex 5
205103_at	3.5e-10	1.1e-11	-8.42412	16.3281	-6.12812	C1orf61	chromosome 1 open reading frame 61
209310_s_at	3.5e-10	1.1e-11	8.42403	16.3277	2.43969	CASP4	caspase 4
234496_x_at	3.51e-10	1.11e-11	8.42266	16.3225	0.330174	NYX	nyctalopin
226587_at	3.51e-10	1.11e-11	-8.42264	16.3224	-2.42538	PWAR6	Prader Willi/Angelman region RNA 6
203908_at	3.52e-10	1.11e-11	-8.42211	16.3204	-4.66642	SLC4A4	solute carrier family 4 member 4
212559_at	3.53e-10	1.12e-11	-8.42105	16.3164	-1.19017	PRKAR1B	protein kinase cAMP-dependent type I regulatory subunit beta
241212_at	3.57e-10	1.13e-11	8.4181	16.3051	0.223163
226591_at	3.57e-10	1.13e-11	-8.4178	16.304	-2.18527	PWAR6	Prader Willi/Angelman region RNA 6
204985_s_at	3.6e-10	1.14e-11	-8.41543	16.2949	-1.46717	TRAPPC6A	trafficking protein particle complex 6A
210132_at	3.6e-10	1.14e-11	-8.41513	16.2938	-1.27771	EFNA3	ephrin A3
205163_at	3.61e-10	1.14e-11	8.41476	16.2924	0.35362	MYLPF	myosin light chain, phosphorylatable, fast skeletal muscle
222946_s_at	3.61e-10	1.14e-11	8.41442	16.2911	1.09255	AUNIP	aurora kinase A and ninein interacting protein
212458_at	3.61e-10	1.15e-11	-8.41428	16.2905	-1.66705	SPRED2	sprouty related EVH1 domain containing 2
226206_at	3.64e-10	1.16e-11	8.41163	16.2804	2.11589	MAFK	MAF bZIP transcription factor K
234711_s_at	3.64e-10	1.16e-11	8.41159	16.2802	0.383899	BCORL1	BCL6 corepressor-like 1
211631_x_at	3.64e-10	1.16e-11	8.41145	16.2797	1.59054	B4GALT1	beta-1,4-galactosyltransferase 1
213155_at	3.65e-10	1.16e-11	-8.41114	16.2785	-4.72818	LOC339166///WSCD1	uncharacterized LOC339166///WSC domain containing 1
212425_at	3.66e-10	1.16e-11	-8.41018	16.2749	-1.12778	SCAMP1	secretory carrier membrane protein 1
243465_at	3.66e-10	1.16e-11	-8.41013	16.2747	-0.952238
1558795_at	3.67e-10	1.17e-11	-8.40886	16.2698	-3.34045	LOC101928307	uncharacterized LOC101928307
225943_at	3.68e-10	1.17e-11	8.40812	16.267	1.56852	NLN	neurolysin
212422_at	3.69e-10	1.18e-11	8.40703	16.2628	1.30399	PDCD11	programmed cell death 11
206250_x_at	3.73e-10	1.19e-11	8.40416	16.2519	0.351051	AVPR1A	arginine vasopressin receptor 1A
212238_at	3.78e-10	1.21e-11	8.40106	16.2401	1.28923	ASXL1	additional sex combs like 1, transcriptional regulator
34225_at	3.81e-10	1.22e-11	-8.39832	16.2296	-1.26084	MIR943///NELFA	microRNA 943///negative elongation factor complex member A
207876_s_at	3.81e-10	1.22e-11	8.39807	16.2287	3.10071	FLNC	filamin C
215533_s_at	3.86e-10	1.24e-11	8.39464	16.2156	1.46167	UBE4B	ubiquitination factor E4B
235174_s_at	3.88e-10	1.24e-11	-8.39364	16.2118	-3.07494	LINC01003	long intergenic non-protein coding RNA 1003
1558414_at	3.88e-10	1.24e-11	-8.39292	16.209	-1.0813	FRRS1L	ferric chelate reductase 1 like
243120_at	3.89e-10	1.25e-11	8.39221	16.2063	0.419546
242164_s_at	3.89e-10	1.25e-11	8.39207	16.2057	0.533834	LRIG2	leucine rich repeats and immunoglobulin like domains 2
228468_at	3.89e-10	1.25e-11	8.39188	16.205	2.1784	MASTL	microtubule associated serine/threonine kinase like
212404_s_at	3.9e-10	1.25e-11	8.39102	16.2017	1.11491	UBE3B	ubiquitin protein ligase E3B
218896_s_at	3.91e-10	1.26e-11	8.39055	16.1999	1.26316	NCBP3	nuclear cap binding subunit 3
218868_at	3.91e-10	1.26e-11	-8.3905	16.1998	-2.14709	ACTR3B	ARP3 actin related protein 3 homolog B
1557196_a_at	3.91e-10	1.26e-11	-8.38998	16.1978	-0.420071
219626_at	3.92e-10	1.26e-11	8.38954	16.1961	1.31356	MAP7D3	MAP7 domain containing 3
225953_at	3.92e-10	1.26e-11	-8.38946	16.1958	-1.4817	RPRD1A	regulation of nuclear pre-mRNA domain containing 1A
200804_at	3.96e-10	1.28e-11	-8.3864	16.1841	-0.86889	TMBIM6	transmembrane BAX inhibitor motif containing 6
202191_s_at	3.98e-10	1.28e-11	-8.38486	16.1782	-4.74663	GAS7	growth arrest specific 7
212367_at	3.98e-10	1.28e-11	-8.38471	16.1776	-1.26074	FEM1B	fem-1 homolog B
205690_s_at	3.98e-10	1.28e-11	-8.38464	16.1774	-0.756891	BUD31	BUD31 homolog
222027_at	4.03e-10	1.3e-11	8.38151	16.1654	1.24638	NUCKS1	nuclear casein kinase and cyclin dependent kinase substrate 1
226780_s_at	4.03e-10	1.3e-11	-8.38124	16.1644	-1.70555	FMC1	formation of mitochondrial complex V assembly factor 1 homolog
1560439_at	4.07e-10	1.32e-11	8.3784	16.1536	0.44674	LINGO3	leucine rich repeat and Ig domain containing 3
220097_s_at	4.11e-10	1.33e-11	8.37585	16.1438	0.65999	TMEM104	transmembrane protein 104
232486_at	4.11e-10	1.33e-11	-8.37551	16.1425	-0.941499	LRFN1	leucine rich repeat and fibronectin type III domain containing 1
240553_at	4.12e-10	1.33e-11	8.37497	16.1405	0.372127	TESC	tescalcin
221703_at	4.12e-10	1.33e-11	8.37493	16.1403	1.94758	BRIP1	BRCA1 interacting protein C-terminal helicase 1
1568876_a_at	4.13e-10	1.34e-11	-8.37424	16.1377	-1.27936
228023_x_at	4.15e-10	1.35e-11	8.37257	16.1313	1.16222	ACTG1P4///RNPC3///AMY2B	actin gamma 1 pseudogene 4///RNA binding region (RNP1, RRM) containing 3///amylase, alpha 2B (pancreatic)
209121_x_at	4.15e-10	1.35e-11	8.37238	16.1306	2.90137	NR2F2	nuclear receptor subfamily 2 group F member 2
1556864_at	4.15e-10	1.35e-11	-8.37223	16.13	-0.470627	TCTN1	tectonic family member 1
213140_s_at	4.16e-10	1.35e-11	-8.37184	16.1285	-1.06985	SS18L1	SS18L1, nBAF chromatin remodeling complex subunit
228084_at	4.17e-10	1.36e-11	-8.37082	16.1246	-1.35026	PLA2G12A	phospholipase A2 group XIIA
201289_at	4.17e-10	1.36e-11	8.37054	16.1236	3.93397	CYR61	cysteine rich angiogenic inducer 61
232558_at	4.19e-10	1.36e-11	-8.3694	16.1192	-0.338303	LAMC3	laminin subunit gamma 3
32699_s_at	4.2e-10	1.37e-11	8.36851	16.1158	1.13169	PVR	poliovirus receptor
224970_at	4.2e-10	1.37e-11	-8.3684	16.1154	-4.04769	NFIA	nuclear factor I A
1552660_a_at	4.21e-10	1.37e-11	8.36729	16.1112	1.643	C5orf22	chromosome 5 open reading frame 22
212482_at	4.21e-10	1.37e-11	-8.36725	16.111	-1.281	RMND5A	required for meiotic nuclear division 5 homolog A
204709_s_at	4.21e-10	1.37e-11	8.3671	16.1104	2.54767	KIF23	kinesin family member 23
213751_at	4.26e-10	1.39e-11	8.36433	16.0999	0.339867	PPP1R37	protein phosphatase 1 regulatory subunit 37
223435_s_at	4.26e-10	1.39e-11	-8.36371	16.0975	-3.75425	PCDHA1///PCDHA2///PCDHA3///PCDHA4///PCDHA5///PCDHA6///PCDHA7///PCDHA8///PCDHA10///PCDHA11///PCDHA12///PCDHA13///PCDHAC1///PCDHAC2///PCDHA9	protocadherin alpha 1///protocadherin alpha 2///protocadherin alpha 3///protocadherin alpha 4///protocadherin alpha 5///protocadherin alpha 6///protocadherin alpha 7///protocadherin alpha 8///protocadherin alpha 10///protocadherin alpha 11///protocadherin alpha 12///protocadherin alpha 13///protocadherin alpha subfamily C, 1///protocadherin alpha subfamily C, 2///protocadherin alpha 9
226305_at	4.27e-10	1.39e-11	-8.36332	16.096	-1.11877	LYNX1	Ly6/neurotoxin 1
1562845_at	4.27e-10	1.4e-11	8.36295	16.0946	0.26143	EP400NL	EP400 N-terminal like
213939_s_at	4.31e-10	1.41e-11	-8.36063	16.0857	-2.92683	RUFY3	RUN and FYVE domain containing 3
223617_x_at	4.31e-10	1.41e-11	8.36035	16.0847	0.867972	ATAD3B	ATPase family, AAA domain containing 3B
205847_at	4.37e-10	1.43e-11	8.35689	16.0714	0.586719	PRSS22	protease, serine 22
204253_s_at	4.38e-10	1.44e-11	8.35594	16.0678	0.643671	VDR	vitamin D (1,25- dihydroxyvitamin D3) receptor
1552682_a_at	4.39e-10	1.44e-11	8.35537	16.0657	1.04874	KNL1	kinetochore scaffold 1
237740_at	4.41e-10	1.45e-11	-8.3541	16.0608	-0.278743
1554041_at	4.42e-10	1.45e-11	8.35339	16.0581	0.493611	TMEM239	transmembrane protein 239
1560023_x_at	4.46e-10	1.47e-11	-8.3506	16.0474	-1.93593
204029_at	4.46e-10	1.47e-11	-8.35047	16.0469	-3.11407	CELSR2	cadherin EGF LAG seven-pass G-type receptor 2
207939_x_at	4.46e-10	1.47e-11	-8.35019	16.0458	-1.26174	RNPS1	RNA binding protein with serine rich domain 1
205245_at	4.46e-10	1.47e-11	-8.35006	16.0454	-1.00052	PARD6A	par-6 family cell polarity regulator alpha
202998_s_at	4.49e-10	1.48e-11	8.34834	16.0388	4.09074	LOXL2	lysyl oxidase like 2
1556499_s_at	4.52e-10	1.49e-11	8.34639	16.0313	6.44649	COL1A1	collagen type I alpha 1 chain
237718_at	4.53e-10	1.49e-11	-8.34557	16.0282	-0.405326	EIF4E	eukaryotic translation initiation factor 4E
223299_at	4.55e-10	1.5e-11	-8.34471	16.0249	-1.82038	SEC11C	SEC11 homolog C, signal peptidase complex subunit
237228_at	4.55e-10	1.5e-11	8.34414	16.0228	0.284098	ZDHHC1	zinc finger DHHC-type containing 1
207873_x_at	4.56e-10	1.5e-11	-8.34378	16.0214	-1.57434	SEZ6L	seizure related 6 homolog like
242230_at	4.56e-10	1.5e-11	8.34369	16.021	1.08986	ATXN1	ataxin 1
201379_s_at	4.56e-10	1.51e-11	8.3435	16.0203	1.37754	TPD52L2	tumor protein D52 like 2
231194_at	4.58e-10	1.51e-11	-8.34209	16.0149	-0.475405	SNX32	sorting nexin 32
219921_s_at	4.58e-10	1.52e-11	8.3417	16.0134	0.802783	DOCK5	dedicator of cytokinesis 5
223901_at	4.59e-10	1.52e-11	-8.34135	16.0121	-0.454183	SYT3	synaptotagmin 3
231664_at	4.59e-10	1.52e-11	8.34067	16.0095	0.394005	SLC25A29	solute carrier family 25 member 29
201221_s_at	4.59e-10	1.52e-11	8.34057	16.0091	1.04881	SNRNP70	small nuclear ribonucleoprotein U1 subunit 70
236170_x_at	4.59e-10	1.52e-11	-8.34056	16.0091	-1.94259
217548_at	4.63e-10	1.54e-11	-8.33828	16.0004	-0.541115	ARPIN	actin-related protein 2/3 complex inhibitor
205168_at	4.64e-10	1.54e-11	8.33755	15.9976	2.82335	DDR2	discoidin domain receptor tyrosine kinase 2
222303_at	4.64e-10	1.54e-11	8.33752	15.9975	1.26284
235494_at	4.66e-10	1.55e-11	-8.33654	15.9937	-3.40467	LSAMP	limbic system-associated membrane protein
1555236_a_at	4.66e-10	1.55e-11	8.33629	15.9928	0.443492	PGC	progastricsin
201808_s_at	4.66e-10	1.55e-11	8.33618	15.9923	1.61509	ENG	endoglin
206659_at	4.68e-10	1.56e-11	8.33454	15.9861	1.21059
227852_at	4.69e-10	1.56e-11	-8.33387	15.9835	-1.23754	RP9	retinitis pigmentosa 9 (autosomal dominant)
205741_s_at	4.7e-10	1.57e-11	-8.33345	15.9819	-3.20368	DTNA	dystrobrevin alpha
239025_at	4.7e-10	1.57e-11	-8.33325	15.9812	-1.0538
212025_s_at	4.71e-10	1.57e-11	8.33274	15.9792	1.72539	FLII	FLII, actin remodeling protein
210105_s_at	4.71e-10	1.57e-11	-8.33227	15.9774	-2.53669	FYN	FYN proto-oncogene, Src family tyrosine kinase
1555908_at	4.73e-10	1.58e-11	8.33103	15.9727	1.10067	FAM120A	family with sequence similarity 120A
217299_s_at	4.78e-10	1.6e-11	8.32835	15.9624	1.32039	NBN	nibrin
222533_at	4.78e-10	1.6e-11	-8.3279	15.9607	-1.03782	CRBN	cereblon
213333_at	4.8e-10	1.61e-11	-8.32673	15.9563	-1.65991	MDH2	malate dehydrogenase 2
200600_at	4.81e-10	1.61e-11	8.32607	15.9537	0.999161	MSN	moesin
202254_at	4.83e-10	1.62e-11	-8.32493	15.9494	-2.10218	SIPA1L1	signal induced proliferation associated 1 like 1
211681_s_at	4.83e-10	1.62e-11	8.32463	15.9482	2.37512	PDLIM5	PDZ and LIM domain 5
206401_s_at	4.84e-10	1.62e-11	-8.32434	15.9471	-3.18073	MAPT	microtubule associated protein tau
238893_at	4.85e-10	1.63e-11	-8.32356	15.9442	-2.45662	LINC00936	long intergenic non-protein coding RNA 936
1569316_at	4.87e-10	1.63e-11	-8.32233	15.9394	-2.20202	TRIM24	tripartite motif containing 24
1553931_at	4.89e-10	1.64e-11	-8.32118	15.935	-0.59741	OSTCP1	oligosaccharyltransferase complex subunit pseudogene 1
1556533_at	4.89e-10	1.64e-11	8.32095	15.9342	0.373711	LINC00868	long intergenic non-protein coding RNA 868
242209_at	4.93e-10	1.66e-11	8.3188	15.926	0.420431	ANKRD33	ankyrin repeat domain 33
207789_s_at	4.93e-10	1.66e-11	-8.31854	15.925	-2.47324	DPP6	dipeptidyl peptidase like 6
242705_x_at	4.93e-10	1.66e-11	-8.31852	15.9249	-1.71978	LRPAP1	LDL receptor related protein associated protein 1
205083_at	4.93e-10	1.66e-11	8.31835	15.9242	3.48027	AOX1	aldehyde oxidase 1
223400_s_at	4.94e-10	1.66e-11	8.31785	15.9223	1.84069	PBRM1	polybromo 1
226212_s_at	4.94e-10	1.67e-11	-8.31736	15.9204	-0.774476	INSR	insulin receptor
228076_s_at	4.94e-10	1.67e-11	8.31732	15.9203	1.15176	NOL6	nucleolar protein 6
210896_s_at	4.94e-10	1.67e-11	8.31701	15.9191	1.69003	ASPH	aspartate beta-hydroxylase
1554918_a_at	4.96e-10	1.67e-11	8.31607	15.9155	2.06826	ABCC4	ATP binding cassette subfamily C member 4
227155_at	5e-10	1.69e-11	-8.31361	15.9061	-1.77281	LMO4	LIM domain only 4
1555935_s_at	5e-10	1.69e-11	-8.31348	15.9056	-1.83488	HUNK	hormonally up-regulated Neu-associated kinase
238192_at	5.01e-10	1.69e-11	-8.31319	15.9045	-1.02487	ZNF268	zinc finger protein 268
213894_at	5.04e-10	1.71e-11	-8.31124	15.8971	-2.40153	THSD7A	thrombospondin type 1 domain containing 7A
1557029_at	5.05e-10	1.71e-11	8.31085	15.8956	0.427706	HMMR-AS1	HMMR antisense RNA 1
208117_s_at	5.06e-10	1.71e-11	8.31001	15.8924	1.37561	LAS1L	LAS1 like, ribosome biogenesis factor
226402_at	5.07e-10	1.72e-11	-8.30953	15.8906	-1.44429	CYP2U1	cytochrome P450 family 2 subfamily U member 1
228379_at	5.11e-10	1.73e-11	-8.30723	15.8817	-1.00746	NUTF2P4///NUTF2	nuclear transport factor 2 pseudogene 4///nuclear transport factor 2
220997_s_at	5.12e-10	1.74e-11	8.30667	15.8796	0.443106	DIAPH3	diaphanous related formin 3
224338_s_at	5.12e-10	1.74e-11	8.30625	15.878	1.37849	RNF26	ring finger protein 26
205369_x_at	5.13e-10	1.74e-11	8.30577	15.8762	1.12992	DBT	dihydrolipoamide branched chain transacylase E2
230272_at	5.15e-10	1.75e-11	-8.30455	15.8715	-4.70797	LINC00461///MIR9-2	long intergenic non-protein coding RNA 461///microRNA 9-2
219523_s_at	5.16e-10	1.75e-11	8.30421	15.8702	3.53575	TENM3	teneurin transmembrane protein 3
211027_s_at	5.16e-10	1.75e-11	8.30406	15.8696	1.1644	IKBKB	inhibitor of kappa light polypeptide gene enhancer in B-cells, kinase beta
219013_at	5.2e-10	1.77e-11	-8.30197	15.8617	-1.59141	GALNT11	polypeptide N-acetylgalactosaminyltransferase 11
212473_s_at	5.2e-10	1.77e-11	8.30157	15.8601	4.85341	MICAL2	microtubule associated monooxygenase, calponin and LIM domain containing 2
236903_at	5.27e-10	1.8e-11	-8.29809	15.8468	-0.409688
207513_s_at	5.27e-10	1.8e-11	-8.29795	15.8463	-1.01355	ZNF189	zinc finger protein 189
236831_at	5.29e-10	1.81e-11	8.2966	15.8411	2.21138	CCDC50	coiled-coil domain containing 50
212111_at	5.3e-10	1.81e-11	-8.29613	15.8393	-1.42624	STX12	syntaxin 12
224976_at	5.36e-10	1.83e-11	-8.29316	15.828	-3.48737	NFIA	nuclear factor I A
225323_at	5.36e-10	1.83e-11	8.29308	15.8277	1.35419	CC2D1B	coiled-coil and C2 domain containing 1B
226773_at	5.36e-10	1.83e-11	-8.29267	15.8261	-1.50011	PPM1K	protein phosphatase, Mg2+/Mn2+ dependent 1K
236029_at	5.36e-10	1.83e-11	-8.29244	15.8252	-4.87936	FAT3	FAT atypical cadherin 3
208971_at	5.38e-10	1.84e-11	8.29134	15.821	1.18463	UROD	uroporphyrinogen decarboxylase
229921_at	5.39e-10	1.85e-11	-8.29094	15.8195	-1.49724	KIF5A	kinesin family member 5A
212989_at	5.4e-10	1.85e-11	8.29056	15.818	2.20003	SGMS1	sphingomyelin synthase 1
235200_at	5.4e-10	1.85e-11	-8.29009	15.8163	-1.35599	ZNF561///ZNF562	zinc finger protein 561///zinc finger protein 562
204575_s_at	5.4e-10	1.85e-11	8.2899	15.8155	1.69278	MMP19	matrix metallopeptidase 19
241743_at	5.4e-10	1.85e-11	8.28985	15.8153	0.307739	LOC101928323	uncharacterized LOC101928323
227612_at	5.42e-10	1.86e-11	-8.28905	15.8123	-4.8244	ELAVL3	ELAV like neuron-specific RNA binding protein 3
216205_s_at	5.43e-10	1.87e-11	8.28791	15.8079	1.31401	MFN2	mitofusin 2
1562488_at	5.43e-10	1.87e-11	8.2879	15.8079	0.638822	PIEZO2	piezo type mechanosensitive ion channel component 2
215527_at	5.44e-10	1.87e-11	-8.28743	15.8061	-0.303504	KHDRBS2	KH RNA binding domain containing, signal transduction associated 2
223592_s_at	5.47e-10	1.88e-11	8.28577	15.7997	3.58887	RNF135	ring finger protein 135
207564_x_at	5.54e-10	1.91e-11	8.28237	15.7868	1.54449	OGT	O-linked N-acetylglucosamine (GlcNAc) transferase
217465_at	5.58e-10	1.92e-11	8.28034	15.779	1.04095	NCKAP1	NCK associated protein 1
1562770_at	5.59e-10	1.92e-11	8.28008	15.778	0.323108	SPATA13	spermatogenesis associated 13
209203_s_at	5.6e-10	1.93e-11	8.2792	15.7746	1.14061	BICD2	BICD cargo adaptor 2
219052_at	5.61e-10	1.94e-11	8.27858	15.7723	0.868521	HPS6	HPS6, biogenesis of lysosomal organelles complex 2 subunit 3
235447_at	5.62e-10	1.94e-11	8.27817	15.7707	1.02431	TRUB1	TruB pseudouridine synthase family member 1
208958_at	5.65e-10	1.95e-11	-8.27666	15.7649	-1.99114	ERP44	endoplasmic reticulum protein 44
214747_at	5.65e-10	1.95e-11	-8.27621	15.7632	-0.532941	ZBED4	zinc finger BED-type containing 4
231110_at	5.67e-10	1.96e-11	-8.27558	15.7608	-1.39858
200625_s_at	5.71e-10	1.97e-11	8.27363	15.7533	1.02753	CAP1	adenylate cyclase associated protein 1
221676_s_at	5.75e-10	1.99e-11	8.27146	15.745	1.262	CORO1C	coronin 1C
241462_at	5.76e-10	1.99e-11	8.27088	15.7428	0.488075
1558796_a_at	5.76e-10	1.99e-11	-8.27082	15.7426	-2.81144
201366_at	5.77e-10	2e-11	8.27017	15.7401	1.29468	ANXA7	annexin A7
1566701_at	5.78e-10	2.01e-11	-8.26945	15.7374	-0.494712	VRK3	vaccinia related kinase 3
240368_at	5.82e-10	2.02e-11	8.26753	15.73	0.463399
1552326_a_at	5.83e-10	2.03e-11	-8.26691	15.7276	-0.488778	CFAP53	cilia and flagella associated protein 53
1569149_at	5.85e-10	2.03e-11	8.26594	15.724	1.53691	PDLIM7	PDZ and LIM domain 7
208970_s_at	5.86e-10	2.04e-11	8.26563	15.7227	0.698582	UROD	uroporphyrinogen decarboxylase
1555420_a_at	5.87e-10	2.04e-11	8.26503	15.7205	1.7922	KLF7	Kruppel like factor 7
217145_at	5.89e-10	2.05e-11	-8.2639	15.7161	-0.298756	IGK///IGKC	immunoglobulin kappa locus///immunoglobulin kappa constant
229036_at	5.95e-10	2.07e-11	-8.26136	15.7064	-1.14581	TNRC6B	trinucleotide repeat containing 6B
223946_at	5.98e-10	2.08e-11	8.25976	15.7003	0.764354	MED23	mediator complex subunit 23
224720_at	6.05e-10	2.11e-11	-8.25672	15.6887	-1.00874	MIB1	mindbomb E3 ubiquitin protein ligase 1
234304_s_at	6.07e-10	2.12e-11	8.25554	15.6842	0.777373	IPO11-LRRC70///IPO11	IPO11-LRRC70 readthrough///importin 11
232823_at	6.08e-10	2.12e-11	8.25524	15.683	0.426311
218338_at	6.17e-10	2.15e-11	-8.25107	15.6671	-1.61077	PHC1	polyhomeotic homolog 1
202866_at	6.19e-10	2.16e-11	8.25015	15.6636	1.22188	DNAJB12	DnaJ heat shock protein family (Hsp40) member B12
213542_at	6.19e-10	2.16e-11	-8.25007	15.6633	-0.500688	ZNF710	zinc finger protein 710
241599_at	6.27e-10	2.19e-11	8.24668	15.6503	0.774209	LSM11	LSM11, U7 small nuclear RNA associated
1560599_a_at	6.28e-10	2.19e-11	8.24619	15.6484	1.1249	CEP89	centrosomal protein 89
1560018_at	6.29e-10	2.2e-11	-8.24551	15.6458	-0.390094	ARPP21	cAMP regulated phosphoprotein 21
233971_at	6.32e-10	2.21e-11	8.24393	15.6398	0.373839	FAM166A	family with sequence similarity 166 member A
225958_at	6.4e-10	2.24e-11	-8.24088	15.6281	-1.78796	PHC1	polyhomeotic homolog 1
226573_at	6.44e-10	2.26e-11	-8.23905	15.6211	-1.96789	DIRAS1	DIRAS family GTPase 1
52078_at	6.44e-10	2.26e-11	-8.23897	15.6208	-0.944387	TMEM222	transmembrane protein 222
241922_at	6.49e-10	2.28e-11	-8.23666	15.612	-1.62577	LMO4	LIM domain only 4
213799_s_at	6.49e-10	2.28e-11	-8.23664	15.6119	-1.55467	PTPRA	protein tyrosine phosphatase, receptor type A
210807_s_at	6.49e-10	2.28e-11	8.2363	15.6106	2.09518	SLC16A7	solute carrier family 16 member 7
1568678_s_at	6.5e-10	2.28e-11	8.23602	15.6096	1.77662	FGFR1OP	FGFR1 oncogene partner
237407_at	6.57e-10	2.31e-11	8.233	15.598	0.487516	HS1BP3	HCLS1 binding protein 3
205383_s_at	6.59e-10	2.32e-11	-8.23188	15.5937	-1.95428	ZBTB20	zinc finger and BTB domain containing 20
215022_x_at	6.61e-10	2.33e-11	8.23107	15.5906	1.27133	ZNF33B	zinc finger protein 33B
212508_at	6.62e-10	2.33e-11	-8.23078	15.5895	-1.53695	MOAP1	modulator of apoptosis 1
204298_s_at	6.64e-10	2.34e-11	8.22989	15.5861	5.03682	LOX	lysyl oxidase
231974_at	6.65e-10	2.34e-11	-8.22928	15.5838	-0.982162	KMT2D	lysine methyltransferase 2D
243977_at	6.66e-10	2.35e-11	8.2285	15.5808	0.841753	LOC541472	uncharacterized LOC541472
AFFX-CreX-3_at	6.71e-10	2.37e-11	-8.22647	15.573	-0.50689
1570587_at	6.72e-10	2.37e-11	8.22618	15.5719	0.515197
1557336_at	6.72e-10	2.37e-11	8.22591	15.5709	0.773374	SUCLG2-AS1	SUCLG2 antisense RNA 1 (head to head)
237854_at	6.75e-10	2.39e-11	-8.22467	15.5661	-0.646282
231526_at	6.75e-10	2.39e-11	-8.22464	15.566	-0.352386
212852_s_at	6.76e-10	2.39e-11	-8.22386	15.563	-1.01527	TROVE2	TROVE domain family member 2
65521_at	6.79e-10	2.4e-11	-8.22269	15.5586	-0.965641	UBE2D4	ubiquitin conjugating enzyme E2 D4 (putative)
1566468_at	6.8e-10	2.41e-11	-8.22213	15.5564	-0.334989
224659_at	6.81e-10	2.42e-11	-8.22145	15.5538	-1.50341	SEPN1	selenoprotein N, 1
235040_at	6.81e-10	2.42e-11	-8.22116	15.5527	-0.751812	RUNDC1	RUN domain containing 1
213507_s_at	6.81e-10	2.42e-11	8.22114	15.5526	0.665074	KPNB1	karyopherin subunit beta 1
209393_s_at	6.81e-10	2.42e-11	8.22113	15.5526	1.15516	EIF4E2	eukaryotic translation initiation factor 4E family member 2
202722_s_at	6.81e-10	2.42e-11	8.22107	15.5524	1.68445	GFPT1	glutamine--fructose-6-phosphate transaminase 1
205717_x_at	6.81e-10	2.42e-11	-8.22094	15.5519	-2.11984	PCDHGA1///PCDHGA2///PCDHGA3///PCDHGA4///PCDHGA5///PCDHGA6///PCDHGA7///PCDHGA9///PCDHGA10///PCDHGA11///PCDHGB1///PCDHGB2///PCDHGB3///PCDHGB5///PCDHGB6///PCDHGB7///PCDHGC4///PCDHGC5///PCDHGA12///PCDHGA8///PCDHGB4///PCDHGC3	protocadherin gamma subfamily A, 1///protocadherin gamma subfamily A, 2///protocadherin gamma subfamily A, 3///protocadherin gamma subfamily A, 4///protocadherin gamma subfamily A, 5///protocadherin gamma subfamily A, 6///protocadherin gamma subfamily A, 7///protocadherin gamma subfamily A, 9///protocadherin gamma subfamily A, 10///protocadherin gamma subfamily A, 11///protocadherin gamma subfami…
218032_at	6.83e-10	2.43e-11	-8.2203	15.5494	-1.98411	SNN	stannin
243958_at	6.84e-10	2.43e-11	-8.2198	15.5475	-0.760489
243234_at	6.88e-10	2.45e-11	8.21811	15.541	0.443996	TBX3	T-box 3
223486_at	6.9e-10	2.46e-11	8.21695	15.5366	1.45413	GTPBP8	GTP binding protein 8 (putative)
222947_at	6.91e-10	2.46e-11	-8.21656	15.5351	-1.22097	LOC100379224	uncharacterized LOC100379224
216044_x_at	6.93e-10	2.47e-11	8.21568	15.5318	3.04023	FAM69A	family with sequence similarity 69 member A
226530_at	6.93e-10	2.47e-11	8.21563	15.5316	1.08776	BMF	Bcl2 modifying factor
230070_at	6.96e-10	2.48e-11	-8.2144	15.5269	-0.934582	CNIH2	cornichon family AMPA receptor auxiliary protein 2
1561657_at	6.97e-10	2.49e-11	-8.214	15.5253	-0.588252
229809_at	6.97e-10	2.49e-11	-8.21361	15.5239	-1.15161	POU6F1	POU class 6 homeobox 1
238693_at	6.98e-10	2.49e-11	8.21324	15.5224	1.24581	PHC3	polyhomeotic homolog 3
222608_s_at	6.99e-10	2.5e-11	8.21263	15.5201	3.02159	ANLN	anillin actin binding protein
235404_at	7.01e-10	2.51e-11	8.21191	15.5173	0.38566	ARID5B	AT-rich interaction domain 5B
234052_at	7.08e-10	2.53e-11	-8.20919	15.5069	-0.395422
222105_s_at	7.08e-10	2.54e-11	-8.20889	15.5058	-1.15213	NKIRAS2	NFKB inhibitor interacting Ras like 2
225694_at	7.08e-10	2.54e-11	8.20887	15.5057	1.27958	CDK12	cyclin dependent kinase 12
232641_at	7.08e-10	2.54e-11	-8.20859	15.5046	-1.39351	ZNF596	zinc finger protein 596
219194_at	7.08e-10	2.54e-11	-8.20859	15.5046	-0.734645	SEMA4G	semaphorin 4G
244447_at	7.09e-10	2.54e-11	8.20799	15.5023	1.04293
1561135_at	7.1e-10	2.55e-11	-8.20752	15.5005	-0.476109
235854_x_at	7.15e-10	2.57e-11	8.20567	15.4935	0.445018	ROCK1	Rho associated coiled-coil containing protein kinase 1
210557_x_at	7.16e-10	2.57e-11	8.20537	15.4923	1.95562	CSF1	colony stimulating factor 1
213877_x_at	7.18e-10	2.58e-11	-8.20438	15.4885	-1.58214	TCEB2	transcription elongation factor B subunit 2
1561471_at	7.19e-10	2.59e-11	-8.20375	15.4861	-0.345453	CPEB2-AS1	CPEB2 antisense RNA 1 (head to head)
212932_at	7.22e-10	2.6e-11	8.2025	15.4813	0.68822	RAB3GAP1	RAB3 GTPase activating protein catalytic subunit 1
226187_at	7.23e-10	2.6e-11	8.20214	15.48	0.879292	CDS1	CDP-diacylglycerol synthase 1
201967_at	7.38e-10	2.66e-11	-8.1967	15.4591	-1.00269	RBM6	RNA binding motif protein 6
202385_s_at	7.38e-10	2.66e-11	8.19661	15.4588	1.21283	TCOF1	treacle ribosome biogenesis factor 1
215043_s_at	7.39e-10	2.66e-11	-8.19616	15.4571	-2.33495	GUSBP3///SMA5///SMA4	glucuronidase, beta pseudogene 3///glucuronidase beta pseudogene///glucuronidase beta pseudogene
203264_s_at	7.4e-10	2.67e-11	-8.19551	15.4546	-2.0954	ARHGEF9	Cdc42 guanine nucleotide exchange factor 9
201336_at	7.44e-10	2.68e-11	8.19426	15.4498	2.04351	VAMP3	vesicle associated membrane protein 3
202743_at	7.53e-10	2.72e-11	-8.19096	15.4372	-2.05372	PIK3R3	phosphoinositide-3-kinase regulatory subunit 3
229608_at	7.58e-10	2.74e-11	-8.18893	15.4294	-1.75046	LOC101928718///FAM212B	uncharacterized LOC101928718///family with sequence similarity 212 member B
235086_at	7.59e-10	2.74e-11	8.1884	15.4274	3.57954	THBS1	thrombospondin 1
209314_s_at	7.62e-10	2.75e-11	8.18758	15.4243	2.57187	HBS1L	HBS1 like translational GTPase
236540_at	7.63e-10	2.76e-11	-8.1871	15.4224	-0.566195	TPGS2	tubulin polyglutamylase complex subunit 2
201543_s_at	7.67e-10	2.78e-11	8.18555	15.4165	1.9252	SAR1A	secretion associated Ras related GTPase 1A
1561361_at	7.7e-10	2.79e-11	-8.18418	15.4113	-0.836368	ZNF660	zinc finger protein 660
213973_at	7.76e-10	2.81e-11	8.1823	15.404	1.00038	RRBP1	ribosome binding protein 1
204600_at	7.78e-10	2.82e-11	-8.18142	15.4007	-2.06779	EPHB3	EPH receptor B3
232446_at	7.82e-10	2.84e-11	8.1798	15.3945	1.38636	LOC90768	uncharacterized LOC90768
213569_at	7.85e-10	2.85e-11	-8.17868	15.3902	-0.454534	LOC100506603	uncharacterized LOC100506603
224906_at	7.9e-10	2.87e-11	8.17711	15.3842	1.2794	ANO6	anoctamin 6
232589_at	7.93e-10	2.88e-11	8.17583	15.3793	1.14865	LOC102606465	uncharacterized LOC102606465
222280_at	8.01e-10	2.91e-11	-8.17311	15.3689	-1.54689	TMEM147-AS1	TMEM147 antisense RNA 1
202180_s_at	8.02e-10	2.92e-11	8.17278	15.3676	3.13532	MVP	major vault protein
215329_s_at	8.08e-10	2.94e-11	8.17088	15.3603	0.892684	CDK11A///CDK11B	cyclin dependent kinase 11A///cyclin dependent kinase 11B
241053_at	8.1e-10	2.95e-11	-8.1698	15.3562	-0.314429
1554616_at	8.15e-10	2.97e-11	-8.16839	15.3508	-0.451131	SERPINB8	serpin family B member 8
1555474_at	8.15e-10	2.97e-11	-8.16825	15.3503	-0.559782	TTLL3	tubulin tyrosine ligase like 3
210036_s_at	8.19e-10	2.98e-11	-8.16676	15.3446	-2.14133	KCNH2	potassium voltage-gated channel subfamily H member 2
212097_at	8.19e-10	2.99e-11	8.16665	15.3442	5.71947	CAV1	caveolin 1
242624_at	8.2e-10	2.99e-11	-8.16612	15.3422	-0.611629	ABLIM2	actin binding LIM protein family member 2
1556389_at	8.22e-10	3e-11	-8.16524	15.3388	-1.3815	CNPY3	canopy FGF signaling regulator 3
214783_s_at	8.22e-10	3e-11	8.16516	15.3385	1.78602	ANXA11	annexin A11
216275_at	8.22e-10	3e-11	8.16509	15.3382	0.446956	BUB1	BUB1 mitotic checkpoint serine/threonine kinase
218064_s_at	8.25e-10	3.01e-11	-8.16419	15.3348	-0.98311	AKAP8L	A-kinase anchoring protein 8 like
[truncated: 52,676 more rows]
