# Supplementary material for: Meta-Analysis and Experimental Validation Identified FREM2 and SPRY1 as New Glioblastoma Marker Candidates
Source: Int J Mol Sci. 2018 May 4;19(5):1369. doi: 10.3390/ijms19051369 (PMC5983642; doi:10.3390/ijms19051369)
Supplement: Supplementary file 1 [file ijms-19-01369-s001.zip › Supplementary_files/Table S6 results of test 6.xlsx]

## Sheet: List1
ID	adj,P,Val	P,Value	t	B	logFC	Gene,symbol	Gene,title
225353_s_at	5.74e-24	1.05e-28	47.3554	50.5817	8.74117	C1QC	complement C1q C chain
220532_s_at	9.62e-22	3.52e-26	38.5168	46.6113	7.07713	TMEM176B	transmembrane protein 176B
202953_at	1.77e-21	9.72e-26	37.1449	45.8627	7.85114	C1QB	complement C1q B chain
218232_at	1.48e-20	1.08e-24	34.0797	44.03	7.93099	C1QA	complement C1q A chain
204122_at	2.93e-20	2.68e-24	32.9883	43.3186	7.58979	TYROBP	TYRO protein tyrosine kinase binding protein
201858_s_at	3.53e-20	3.88e-24	32.5541	43.0262	7.66657	SRGN	serglycin
201743_at	3.89e-20	4.98e-24	32.2625	42.8268	7.99917	CD14	CD14 molecule
204232_at	6.13e-20	8.98e-24	31.5868	42.355	6.4512	FCER1G	Fc fragment of IgE receptor Ig
214511_x_at	1.19e-18	1.96e-22	28.2617	39.8166	6.58901	FCGR1B	Fc fragment of IgG receptor Ib
217767_at	1.76e-18	3.23e-22	27.7552	39.3955	8.57775	C3	complement component 3
203416_at	1.78e-18	3.58e-22	27.652	39.3085	6.77363	CD53	CD53 molecule
204416_x_at	2.32e-18	5.1e-22	27.2987	39.0074	8.18853	APOC1	apolipoprotein C1
205898_at	2.13e-17	5.07e-21	25.1098	37.0269	7.74729	CX3CR1	C-X3-C motif chemokine receptor 1
203473_at	5.42e-17	1.39e-20	24.2001	36.1409	4.99599	SLCO2B1	solute carrier organic anion transporter family member 2B1
1555812_a_at	1.39e-16	3.82e-20	23.3189	35.2442	5.703	ARHGDIB	Rho GDP dissociation inhibitor beta
223343_at	1.88e-16	5.59e-20	22.9932	34.9026	6.60318	MS4A7	membrane spanning 4-domains A7
203028_s_at	1.88e-16	5.84e-20	22.9569	34.8642	6.2651	CYBA	cytochrome b-245 alpha chain
204174_at	3.53e-16	1.16e-19	22.3825	34.2471	5.88331	ALOX5AP	arachidonate 5-lipoxygenase activating protein
230865_at	1e-15	3.48e-19	21.4923	33.2544	6.14599	LIX1	limb and CNS expressed 1
201288_at	1.87e-15	6.84e-19	20.9585	32.6369	6.31644	ARHGDIB	Rho GDP dissociation inhibitor beta
222868_s_at	2.53e-15	1.02e-18	20.6522	32.2747	1.9163	IL18BP	interleukin 18 binding protein
215051_x_at	2.53e-15	1.02e-18	20.6506	32.2728	5.2425	AIF1	allograft inflammatory factor 1
205119_s_at	3.16e-15	1.33e-18	20.4474	32.0293	5.15997	FPR1	formyl peptide receptor 1
204787_at	3.91e-15	1.72e-18	20.2526	31.7934	7.03581	VSIG4	V-set and immunoglobulin domain containing 4
213095_x_at	4.81e-15	2.27e-18	20.0424	31.5361	5.76489	AIF1	allograft inflammatory factor 1
202957_at	4.81e-15	2.29e-18	20.036	31.5282	4.75447	HCLS1	hematopoietic cell-specific Lyn substrate 1
1554899_s_at	6.54e-15	3.23e-18	19.7789	31.2096	5.24652	FCER1G	Fc fragment of IgE receptor Ig
211745_x_at	6.96e-15	3.56e-18	19.7065	31.1191	8.0661	HBA2///HBA1	hemoglobin subunit alpha 2///hemoglobin subunit alpha 1
218345_at	7.95e-15	4.22e-18	19.5827	30.9633	5.02741	TMEM176A	transmembrane protein 176A
230925_at	1.17e-14	6.4e-18	19.2778	30.5755	5.43779	APBB1IP	amyloid beta precursor protein binding family B member 1 interacting protein
209901_x_at	1.81e-14	1.03e-17	18.9385	30.1364	5.72199	AIF1	allograft inflammatory factor 1
202803_s_at	2.74e-14	1.6e-17	18.6231	29.7209	5.92016	ITGB2	integrin subunit beta 2
204430_s_at	3.3e-14	1.99e-17	18.4696	29.5159	5.25705	SLC2A5	solute carrier family 2 member 5
223344_s_at	3.49e-14	2.17e-17	18.4099	29.4358	4.68496	MS4A7	membrane spanning 4-domains A7
224356_x_at	4.21e-14	2.69e-17	18.2605	29.2342	5.11608	MS4A6A	membrane spanning 4-domains A6A
213553_x_at	4.26e-14	2.81e-17	18.2319	29.1953	5.90834	APOC1	apolipoprotein C1
202546_at	4.61e-14	3.12e-17	18.1594	29.0966	5.73757	VAMP8	vesicle associated membrane protein 8
203104_at	5.93e-14	4.12e-17	17.968	28.8343	5.91783	CSF1R	colony stimulating factor 1 receptor
211429_s_at	6.22e-14	4.55e-17	17.9007	28.7415	4.77707	SERPINA1	serpin family A member 1
209458_x_at	6.22e-14	4.55e-17	17.9003	28.7408	7.88797	HBA2///HBA1	hemoglobin subunit alpha 2///hemoglobin subunit alpha 1
216950_s_at	6.44e-14	4.83e-17	17.8606	28.6859	5.37836	FCGR1CP///FCGR1B///FCGR1A	Fc fragment of IgG receptor Ic, pseudogene///Fc fragment of IgG receptor Ib///Fc fragment of IgG receptor Ia
214414_x_at	6.5e-14	4.99e-17	17.8375	28.6539	7.73174	HBA2///HBA1	hemoglobin subunit alpha 2///hemoglobin subunit alpha 1
223280_x_at	6.95e-14	5.46e-17	17.7765	28.569	5.03837	MS4A6A	membrane spanning 4-domains A6A
219725_at	7e-14	5.63e-17	17.756	28.5404	5.65716	TREM2	triggering receptor expressed on myeloid cells 2
219666_at	9.67e-14	8.07e-17	17.5142	28.201	4.46857	MS4A6A	membrane spanning 4-domains A6A
204018_x_at	9.67e-14	8.13e-17	17.5094	28.1942	8.11186	HBA2///HBA1	hemoglobin subunit alpha 2///hemoglobin subunit alpha 1
212587_s_at	1.51e-13	1.3e-16	17.1995	27.7522	5.14279	PTPRC	protein tyrosine phosphatase, receptor type C
204446_s_at	1.58e-13	1.39e-16	17.1544	27.6872	4.82769	ALOX5	arachidonate 5-lipoxygenase
210524_x_at	1.8e-13	1.62e-16	17.0551	27.5436	4.62634
229937_x_at	2.02e-13	1.85e-16	16.9684	27.4175	3.9089
204006_s_at	2.02e-13	1.89e-16	16.9542	27.3969	5.70222	FCGR3B///FCGR3A	Fc fragment of IgG receptor IIIb///Fc fragment of IgG receptor IIIa
211696_x_at	2.65e-13	2.55e-16	16.7589	27.1103	7.76103	HBB	hemoglobin subunit beta
220330_s_at	2.65e-13	2.57e-16	16.7546	27.1039	5.25517	SAMSN1	SAM domain, SH3 domain and nuclear localization signals 1
1555349_a_at	6.99e-13	6.9e-16	16.1287	26.1635	4.999	ITGB2	integrin subunit beta 2
228854_at	9.87e-13	9.93e-16	15.903	25.8159	5.07874
213975_s_at	1.21e-12	1.24e-15	15.7672	25.6046	5.60556	LYZ	lysozyme
213566_at	1.23e-12	1.28e-15	15.7472	25.5734	4.42866	RNASE6	ribonuclease A family member k6
217414_x_at	1.23e-12	1.3e-15	15.7353	25.5547	7.95828	HBA2///HBA1	hemoglobin subunit alpha 2///hemoglobin subunit alpha 1
200986_at	1.39e-12	1.5e-15	15.6487	25.4188	6.08756	SERPING1	serpin family G member 1
226068_at	1.69e-12	1.86e-15	15.5194	25.2146	3.19156	SYK	spleen associated tyrosine kinase
209116_x_at	2.04e-12	2.27e-15	15.3986	25.0225	7.6082	HBB	hemoglobin subunit beta
216834_at	2.11e-12	2.4e-15	15.3664	24.9711	6.45332	RGS1	regulator of G-protein signaling 1
221210_s_at	2.55e-12	2.94e-15	15.2436	24.7738	3.46661	NPL	N-acetylneuraminate pyruvate lyase
225373_at	2.85e-12	3.34e-15	15.169	24.6535	3.72087	C10orf54	chromosome 10 open reading frame 54
204959_at	3.45e-12	4.11e-15	15.0459	24.4534	4.31085	MNDA	myeloid cell nuclear differentiation antigen
219358_s_at	3.5e-12	4.29e-15	15.0205	24.412	4.48714	ADAP2	ArfGAP with dual PH domains 2
222876_s_at	3.5e-12	4.31e-15	15.0178	24.4077	4.32684	ADAP2	ArfGAP with dual PH domains 2
204561_x_at	3.5e-12	4.35e-15	15.0117	24.3977	6.4974	APOC4-APOC2///APOC4///APOC2	APOC4-APOC2 readthrough (NMD candidate)///apolipoprotein C4///apolipoprotein C2
202819_s_at	3.59e-12	4.53e-15	-14.9879	24.3588	-2.11364	TCEB3	transcription elongation factor B subunit 3
205270_s_at	3.64e-12	4.67e-15	14.9706	24.3304	2.92048	LCP2	lymphocyte cytosolic protein 2
211699_x_at	3.76e-12	4.89e-15	14.9432	24.2855	7.24025	HBA2///HBA1	hemoglobin subunit alpha 2///hemoglobin subunit alpha 1
214770_at	3.87e-12	5.09e-15	14.9192	24.2462	4.04093	MSR1	macrophage scavenger receptor 1
202988_s_at	4.87e-12	6.5e-15	14.7765	24.0108	4.91537	RGS1	regulator of G-protein signaling 1
202690_s_at	5.39e-12	7.3e-15	-14.7095	23.8995	-1.49117	SNRPD1	small nuclear ribonucleoprotein D1 polypeptide
203923_s_at	6.32e-12	8.67e-15	14.6092	23.7323	3.31492	CYBB	cytochrome b-245 beta chain
226436_at	6.38e-12	8.87e-15	14.5966	23.7111	4.88983	RASSF4	Ras association domain family member 4
202833_s_at	6.62e-12	9.32e-15	14.5677	23.6626	4.99407	SERPINA1	serpin family A member 1
212588_at	6.64e-12	9.47e-15	14.5587	23.6477	5.21475	PTPRC	protein tyrosine phosphatase, receptor type C
231901_at	7.5e-12	1.08e-14	-14.4809	23.5168	-2.41598	C19orf52	chromosome 19 open reading frame 52
207547_s_at	8.42e-12	1.23e-14	14.4076	23.3928	6.49229	FAM107A	family with sequence similarity 107 member A
213898_at	1.04e-11	1.53e-14	-14.2829	23.1808	-0.723251	RBFOX2	RNA binding protein, fox-1 homolog 2
203240_at	1.23e-11	1.84e-14	14.1805	23.0056	7.50979	FCGBP	Fc fragment of IgG binding protein
223467_at	1.28e-11	1.94e-14	14.1493	22.952	5.25367	RASD1	ras related dexamethasone induced 1
212819_at	1.28e-11	1.97e-14	-14.1413	22.9381	-2.24615	ASB1	ankyrin repeat and SOCS box containing 1
241650_x_at	1.4e-11	2.18e-14	-14.0852	22.8415	-0.79717	HMCN2	hemicentin 2
205373_at	1.72e-11	2.7e-14	13.9645	22.6323	5.97409	CTNNA2	catenin alpha 2
208018_s_at	1.72e-11	2.74e-14	13.9561	22.6178	3.1345	HCK	HCK proto-oncogene, Src family tyrosine kinase
223620_at	1.75e-11	2.84e-14	13.9379	22.5859	5.66248	GPR34	G protein-coupled receptor 34
203471_s_at	1.75e-11	2.85e-14	13.9352	22.5813	2.31933	PLEK	pleckstrin
223922_x_at	1.85e-11	3.05e-14	13.8981	22.5165	3.45238	MS4A6A	membrane spanning 4-domains A6A
201859_at	2.07e-11	3.44e-14	13.8301	22.3975	7.26013	SRGN	serglycin
1568846_at	2.1e-11	3.54e-14	-13.8151	22.3713	-0.677493
217232_x_at	2.18e-11	3.71e-14	13.7884	22.3243	7.40416	HBB	hemoglobin subunit beta
229968_at	2.32e-11	3.99e-14	13.749	22.2549	1.9698
231435_at	2.54e-11	4.41e-14	-13.6929	22.156	-0.510698	C7orf34	chromosome 7 open reading frame 34
203295_s_at	2.55e-11	4.48e-14	13.6847	22.1414	7.24706	ATP1A2	ATPase Na+/K+ transporting subunit alpha 2
202746_at	2.72e-11	4.82e-14	13.6444	22.07	6.54556	ITM2A	integral membrane protein 2A
203645_s_at	2.94e-11	5.27e-14	13.5959	21.9838	7.12483	CD163	CD163 molecule
204482_at	3e-11	5.43e-14	13.5796	21.955	5.38138	CLDN5	claudin 5
202917_s_at	3.02e-11	5.52e-14	13.5707	21.939	6.31162	S100A8	S100 calcium binding protein A8
209906_at	3.04e-11	5.62e-14	13.5608	21.9214	4.36781	C3AR1	complement component 3a receptor 1
219607_s_at	3.04e-11	5.66e-14	13.5565	21.9138	4.49524	MS4A4A	membrane spanning 4-domains A4A
201721_s_at	3.84e-11	7.24e-14	13.4231	21.6749	7.6986	LAPTM5	lysosomal protein transmembrane 5
242938_s_at	4.61e-11	8.78e-14	-13.3193	21.4876	-1.83184	FOXK2	forkhead box K2
1553297_a_at	4.99e-11	9.67e-14	13.2671	21.3931	2.49208	CSF3R	colony stimulating factor 3 receptor
219243_at	4.99e-11	9.68e-14	13.2668	21.3926	3.64434	GIMAP4	GTPase, IMAP family member 4
201720_s_at	5.18e-11	1.01e-13	13.2422	21.3479	6.1555	LAPTM5	lysosomal protein transmembrane 5
222841_s_at	6.59e-11	1.3e-13	-13.1079	21.1027	-2.15695	TIMM22	translocase of inner mitochondrial membrane 22 homolog (yeast)
49306_at	6.83e-11	1.36e-13	13.0846	21.06	3.44216	RASSF4	Ras association domain family member 4
224358_s_at	7.35e-11	1.48e-13	13.0406	20.9792	3.8357	MS4A7	membrane spanning 4-domains A7
209083_at	7.89e-11	1.6e-13	12.9983	20.9011	3.57171	CORO1A	coronin 1A
240360_at	8.83e-11	1.81e-13	-12.9338	20.7819	-0.922548	BRD4	bromodomain containing 4
232612_s_at	9.04e-11	1.88e-13	-12.9134	20.7441	-1.98385	ATG16L1	autophagy related 16 like 1
223660_at	9.04e-11	1.88e-13	12.9126	20.7427	5.36098	ADORA3	adenosine A3 receptor
227360_at	9.47e-11	1.99e-13	-12.8834	20.6885	-1.03422
205859_at	9.58e-11	2.03e-13	12.8727	20.6685	3.66946	LY86	lymphocyte antigen 86
208204_s_at	9.73e-11	2.08e-13	-12.8603	20.6454	-0.710682	CAV3	caveolin 3
202476_s_at	1.49e-10	3.22e-13	-12.6323	20.2181	-1.09968	TUBGCP2	tubulin gamma complex associated protein 2
213733_at	1.53e-10	3.32e-13	12.6169	20.189	1.97772	MYO1F	myosin IF
1555245_s_at	1.59e-10	3.49e-13	-12.5916	20.1412	-0.916066	RP1L1	retinitis pigmentosa 1-like 1
1557984_s_at	1.88e-10	4.16e-13	-12.5003	19.968	-2.38564	RPAP3	RNA polymerase II associated protein 3
212096_s_at	1.91e-10	4.26e-13	12.4886	19.9458	4.5409	MTUS1	microtubule associated tumor suppressor 1
212859_x_at	1.92e-10	4.33e-13	12.4799	19.9291	4.87128	MT1E	metallothionein 1E
1558775_s_at	1.93e-10	4.39e-13	-12.4733	19.9165	-1.89514	NSMAF	neutral sphingomyelinase activation associated factor
227659_at	1.96e-10	4.48e-13	-12.4626	19.8961	-0.796578	PLEKHA3	pleckstrin homology domain containing A3
1561126_at	1.98e-10	4.55e-13	-12.4541	19.8801	-0.624167
228532_at	2.09e-10	4.85e-13	12.4219	19.8185	3.70187	C1orf162	chromosome 1 open reading frame 162
231124_x_at	2.15e-10	5.03e-13	-12.4033	19.7829	-0.841189	LY9	lymphocyte antigen 9
231774_at	2.28e-10	5.38e-13	-12.369	19.7171	-0.780455	KCNIP3	potassium voltage-gated channel interacting protein 3
1554619_at	2.3e-10	5.46e-13	-12.3611	19.7021	-0.92797	MBLAC2	metallo-beta-lactamase domain containing 2
234813_at	2.4e-10	5.74e-13	-12.3352	19.6523	-0.55231	TMEM108	transmembrane protein 108
229874_x_at	2.44e-10	5.88e-13	12.3229	19.6287	3.47201	LOC105376805	uncharacterized LOC105376805
210068_s_at	2.87e-10	6.98e-13	12.2362	19.4614	7.0263	AQP4	aquaporin 4
204588_s_at	2.95e-10	7.23e-13	12.2182	19.4266	2.65777	SLC7A7	solute carrier family 7 member 7
1560942_at	3.05e-10	7.54e-13	-12.1974	19.3862	-0.811538	PGD	phosphogluconate dehydrogenase
203664_s_at	3.06e-10	7.6e-13	-12.1929	19.3774	-1.87077	POLR2D	RNA polymerase II subunit D
1553196_a_at	3.17e-10	7.93e-13	-12.1716	19.3361	-0.587452	FCRL3	Fc receptor like 3
219236_at	3.2e-10	8.16e-13	12.1572	19.3082	4.45088	PAQR6	progestin and adipoQ receptor family member 6
1553720_a_at	3.2e-10	8.22e-13	12.1534	19.3007	3.96988	AMER2	APC membrane recruitment protein 2
212095_s_at	3.2e-10	8.22e-13	12.1532	19.3005	2.8091	MTUS1	microtubule associated tumor suppressor 1
203316_s_at	3.2e-10	8.26e-13	-12.151	19.2961	-0.92258	SNRPE	small nuclear ribonucleoprotein polypeptide E
206111_at	3.21e-10	8.34e-13	12.1462	19.2867	3.12108	RNASE2	ribonuclease A family member 2
223225_s_at	3.56e-10	9.32e-13	-12.0902	19.1777	-2.70754	SEH1L	SEH1 like nucleoporin
223562_at	3.74e-10	9.86e-13	12.0622	19.1229	1.63112	PARVG	parvin gamma
227920_at	3.82e-10	1.01e-12	-12.0487	19.0966	-2.22953	BEND3	BEN domain containing 3
1558076_at	3.86e-10	1.03e-12	-12.0397	19.079	-1.51092	SLF1	SMC5-SMC6 complex localization factor 1
208130_s_at	3.89e-10	1.05e-12	12.0328	19.0655	1.96173	TBXAS1	thromboxane A synthase 1
219227_at	4.05e-10	1.1e-12	-12.0091	19.0189	-1.08905	CCNJL	cyclin J like
204670_x_at	4.21e-10	1.15e-12	11.9864	18.9745	6.31612	LOC100996809///HLA-DRB4///HLA-DRB1	HLA class II histocompatibility antigen, DRB1-10 beta chain-like///major histocompatibility complex, class II, DR beta 4///major histocompatibility complex, class II, DR beta 1
202747_s_at	5.44e-10	1.49e-12	11.8553	18.7158	5.15735	ITM2A	integral membrane protein 2A
230496_at	5.6e-10	1.55e-12	11.8376	18.6809	5.96264	AMER2	APC membrane recruitment protein 2
1557286_at	5.88e-10	1.63e-12	11.8101	18.6263	4.20236
208389_s_at	5.89e-10	1.65e-12	11.8061	18.6183	4.6954	SLC1A2	solute carrier family 1 member 2
208840_s_at	5.93e-10	1.67e-12	-11.7993	18.6048	-2.68404	G3BP2	G3BP stress granule assembly factor 2
206687_s_at	6.22e-10	1.76e-12	11.7727	18.5519	2.21832	PTPN6	protein tyrosine phosphatase, non-receptor type 6
228055_at	6.86e-10	1.96e-12	11.7213	18.4493	4.62932	NAPSB	napsin B aspartic peptidase, pseudogene
209785_s_at	7.56e-10	2.17e-12	11.6701	18.347	2.52467	PLA2G4C	phospholipase A2 group IVC
1554432_x_at	7.9e-10	2.28e-12	11.6454	18.2975	1.22423	SMIM11A	small integral membrane protein 11A
233230_s_at	7.94e-10	2.31e-12	-11.6401	18.2868	-1.94155	SLAIN2	SLAIN motif family member 2
206662_at	8.11e-10	2.37e-12	11.6268	18.2602	4.22726	GLRX	glutaredoxin
231780_at	8.41e-10	2.48e-12	11.606	18.2184	1.40788	GBGT1	globoside alpha-1,3-N-acetylgalactosaminyltransferase 1
1562220_at	9.01e-10	2.67e-12	-11.5693	18.1443	-0.555472
227904_at	9.1e-10	2.71e-12	-11.5611	18.1278	-2.05062	AZI2	5-azacytidine induced 2
1566448_at	9.49e-10	2.85e-12	-11.538	18.0813	-0.768551	CD6	CD6 molecule
219777_at	9.65e-10	2.91e-12	11.5267	18.0583	3.19735	GIMAP6	GTPase, IMAP family member 6
1561770_at	1.02e-09	3.09e-12	-11.4987	18.0017	-0.695596
1557790_at	1.02e-09	3.11e-12	-11.4941	17.9925	-0.633671	JRKL	JRK-like
1564429_at	1.03e-09	3.19e-12	-11.4826	17.9692	-0.789146
1560303_at	1.03e-09	3.2e-12	-11.4811	17.9662	-0.713757	FKBP4	FK506 binding protein 4
1554274_a_at	1.06e-09	3.29e-12	-11.4671	17.9376	-0.894094	SSH1	slingshot protein phosphatase 1
242903_at	1.06e-09	3.32e-12	11.4633	17.93	1.60993	IFNGR1	interferon gamma receptor 1
212497_at	1.11e-09	3.49e-12	-11.439	17.8806	-1.95289	MAPK1IP1L	mitogen-activated protein kinase 1 interacting protein 1 like
217456_x_at	1.25e-09	3.96e-12	11.3775	17.7554	3.0985	HLA-E	major histocompatibility complex, class I, E
218723_s_at	1.3e-09	4.14e-12	11.3568	17.7131	6.68152	RGCC	regulator of cell cycle
206469_x_at	1.32e-09	4.22e-12	-11.3467	17.6926	-1.50258	AKR7A3	aldo-keto reductase family 7 member A3
202878_s_at	1.33e-09	4.29e-12	11.3391	17.677	5.08632	CD93	CD93 molecule
210075_at	1.38e-09	4.46e-12	11.3208	17.6396	2.6014	MARCH2	membrane associated ring-CH-type finger 2
211795_s_at	1.42e-09	4.62e-12	11.3039	17.6049	3.67045	FYB	FYN binding protein
223697_x_at	1.47e-09	4.81e-12	11.2846	17.5654	1.62378	C9orf64	chromosome 9 open reading frame 64
230877_at	1.47e-09	4.84e-12	-11.2814	17.5588	-0.810306	IGHD	immunoglobulin heavy constant delta
1567628_at	1.5e-09	4.98e-12	11.2676	17.5303	5.03588	CD74	CD74 molecule
212093_s_at	1.53e-09	5.08e-12	11.258	17.5107	2.69099	MTUS1	microtubule associated tumor suppressor 1
231358_at	1.53e-09	5.13e-12	11.2532	17.5008	4.35114	MRO	maestro
226219_at	1.59e-09	5.35e-12	11.2333	17.4599	1.62123	ARHGAP30	Rho GTPase activating protein 30
206171_at	1.62e-09	5.49e-12	11.2206	17.4338	2.21739	ADORA3	adenosine A3 receptor
207445_s_at	1.67e-09	5.68e-12	-11.2046	17.4008	-0.555527	CCR9	C-C motif chemokine receptor 9
226459_at	1.77e-09	6.07e-12	11.1732	17.336	3.43116	PIK3AP1	phosphoinositide-3-kinase adaptor protein 1
208982_at	1.77e-09	6.09e-12	11.1712	17.3318	4.41274	PECAM1	platelet and endothelial cell adhesion molecule 1
223086_x_at	1.81e-09	6.28e-12	-11.1569	17.3023	-0.799034	MRPL51	mitochondrial ribosomal protein L51
204923_at	1.81e-09	6.31e-12	11.1544	17.2971	2.17921	SASH3	SAM and SH3 domain containing 3
216336_x_at	1.81e-09	6.33e-12	11.1528	17.2937	2.88679	MT1E	metallothionein 1E
235458_at	1.87e-09	6.55e-12	11.1366	17.2603	3.47507	HAVCR2	hepatitis A virus cellular receptor 2
209074_s_at	1.89e-09	6.66e-12	11.1288	17.2442	7.05994	FAM107A	family with sequence similarity 107 member A
214089_at	1.9e-09	6.78e-12	-11.1202	17.2262	-0.60553	RPS8	ribosomal protein S8
209703_x_at	1.9e-09	6.79e-12	11.1195	17.2247	3.22957	METTL7A	methyltransferase like 7A
216545_at	1.9e-09	6.82e-12	-11.1175	17.2206	-1.47087
217478_s_at	1.94e-09	7.01e-12	11.1047	17.194	4.94123	HLA-DMA	major histocompatibility complex, class II, DM alpha
229259_at	1.95e-09	7.05e-12	11.1019	17.1882	6.27293	GFAP	glial fibrillary acidic protein
203138_at	1.99e-09	7.24e-12	-11.0892	17.1619	-1.41622	HAT1	histone acetyltransferase 1
241309_at	2e-09	7.33e-12	-11.0834	17.1498	-0.580341
202539_s_at	2.01e-09	7.4e-12	-11.0788	17.1403	-3.78306	HMGCR	3-hydroxy-3-methylglutaryl-CoA reductase
227245_at	2.02e-09	7.46e-12	-11.0751	17.1326	-1.37744	NAA25	N(alpha)-acetyltransferase 25, NatB auxiliary subunit
235964_x_at	2.08e-09	7.72e-12	11.0589	17.0988	2.79173	SAMHD1	SAM and HD domain containing deoxynucleoside triphosphate triphosphohydrolase 1
222724_at	2.09e-09	7.78e-12	-11.0549	17.0906	-0.532736	VWA1	von Willebrand factor A domain containing 1
225763_at	2.12e-09	7.95e-12	11.0445	17.069	2.26042	RCSD1	RCSD domain containing 1
1555185_x_at	2.16e-09	8.14e-12	-11.0335	17.0461	-0.909123	TERF2	telomeric repeat binding factor 2
223490_s_at	2.18e-09	8.26e-12	-11.0263	17.0311	-2.84497	EXOSC3	exosome component 3
208306_x_at	2.21e-09	8.39e-12	11.019	17.0158	6.11772	HLA-DRB1	major histocompatibility complex, class II, DR beta 1
220796_x_at	2.3e-09	8.8e-12	10.9967	16.9692	2.54594	SLC35E1	solute carrier family 35 member E1
214649_s_at	2.36e-09	9.08e-12	-10.9821	16.9387	-2.36318	MTMR2	myotubularin related protein 2
205204_at	2.41e-09	9.3e-12	10.9704	16.9143	3.95497	NMB	neuromedin B
204041_at	2.47e-09	9.56e-12	10.9575	16.8872	6.28927	MAOB	monoamine oxidase B
1556348_at	2.49e-09	9.72e-12	-10.95	16.8716	-1.08227	HEATR1	HEAT repeat containing 1
1560818_at	2.49e-09	9.75e-12	-10.9485	16.8685	-0.666748	LINC00944	long intergenic non-protein coding RNA 944
1555728_a_at	2.52e-09	9.9e-12	10.941	16.8527	3.34045	MS4A4A	membrane spanning 4-domains A4A
231885_at	2.53e-09	1e-11	-10.9365	16.8432	-0.722847	ZNF451	zinc finger protein 451
210761_s_at	2.6e-09	1.03e-11	-10.9217	16.8122	-0.585819	GRB7	growth factor receptor bound protein 7
205997_at	2.61e-09	1.04e-11	10.9184	16.8053	3.05043	ADAM28	ADAM metallopeptidase domain 28
216678_at	2.62e-09	1.05e-11	-10.9133	16.7946	-0.924184	IFT122	intraflagellar transport 122
230577_at	2.69e-09	1.08e-11	10.8999	16.7665	6.04262	LINC00844	long intergenic non-protein coding RNA 844
228376_at	2.77e-09	1.12e-11	10.8833	16.7316	3.29226	GGTA1P	glycoprotein, alpha-galactosyltransferase 1 pseudogene
206962_x_at	2.96e-09	1.2e-11	-10.8494	16.6602	-0.785083
209933_s_at	3.2e-09	1.3e-11	10.812	16.5812	3.5317	CD300A	CD300a molecule
220824_at	3.2e-09	1.31e-11	-10.8091	16.5752	-0.78276
201512_s_at	3.3e-09	1.36e-11	-10.7924	16.5398	-1.97654	TOMM70	translocase of outer mitochondrial membrane 70
218759_at	3.39e-09	1.4e-11	-10.7784	16.5101	-1.38392	DVL2	dishevelled segment polarity protein 2
211192_s_at	3.56e-09	1.48e-11	10.7537	16.4579	0.845222	CD84	CD84 molecule
38487_at	3.64e-09	1.52e-11	10.7407	16.4302	3.70768	STAB1	stabilin 1
217165_x_at	3.78e-09	1.58e-11	10.7211	16.3886	4.25128	MT1F	metallothionein 1F
213629_x_at	3.88e-09	1.63e-11	10.7075	16.3598	4.49715	MT1F	metallothionein 1F
1569750_at	4.08e-09	1.72e-11	-10.6825	16.3065	-0.837372
237475_x_at	4.12e-09	1.75e-11	10.6757	16.2919	2.63605	CCDC152	coiled-coil domain containing 152
210314_x_at	4.27e-09	1.82e-11	10.657	16.2522	2.37892	TNFSF13	tumor necrosis factor superfamily member 13
209879_at	4.33e-09	1.86e-11	10.6464	16.2295	2.71575	SELPLG	selectin P ligand
203236_s_at	4.33e-09	1.87e-11	10.6449	16.2263	2.60746	LGALS9	galectin 9
203961_at	4.33e-09	1.87e-11	10.6446	16.2258	4.60798	NEBL	nebulette
234620_at	4.5e-09	1.95e-11	-10.6246	16.1828	-0.950574
209269_s_at	4.59e-09	2.01e-11	10.6113	16.1546	0.878511	SYK	spleen associated tyrosine kinase
205572_at	4.59e-09	2.01e-11	10.611	16.1539	4.48681	ANGPT2	angiopoietin 2
1561439_at	4.59e-09	2.01e-11	-10.6099	16.1516	-0.796702
208761_s_at	4.64e-09	2.05e-11	-10.6029	16.1364	-1.16789	SUMO1	small ubiquitin-like modifier 1
238649_at	4.65e-09	2.06e-11	10.5987	16.1276	2.48287	PITPNC1	phosphatidylinositol transfer protein, cytoplasmic 1
1555122_at	4.65e-09	2.07e-11	-10.5985	16.1272	-1.6085	ADGRA3	adhesion G protein-coupled receptor A3
223181_at	4.71e-09	2.1e-11	-10.59	16.109	-1.43254	TIMM21	translocase of inner mitochondrial membrane 21
200873_s_at	4.75e-09	2.13e-11	-10.585	16.0981	-1.00105	CCT8	chaperonin containing TCP1 subunit 8
212009_s_at	4.81e-09	2.16e-11	-10.5774	16.0819	-2.60491	STIP1	stress induced phosphoprotein 1
239294_at	5.02e-09	2.27e-11	10.5554	16.0348	1.59896	PIK3CG	phosphatidylinositol-4,5-bisphosphate 3-kinase catalytic subunit gamma
201327_s_at	5.05e-09	2.3e-11	-10.5498	16.0227	-1.15198	CCT6A	chaperonin containing TCP1 subunit 6A
209436_at	5.05e-09	2.3e-11	10.549	16.021	4.8501	SPON1	spondin 1
215049_x_at	5.1e-09	2.33e-11	10.5429	16.0078	6.22856	CD163	CD163 molecule
1569793_at	5.45e-09	2.5e-11	-10.5104	15.9379	-0.634514	LOC101929372	uncharacterized LOC101929372
1554989_at	5.47e-09	2.52e-11	-10.5067	15.9301	-0.745962	AREL1	apoptosis resistant E3 ubiquitin protein ligase 1
204745_x_at	5.48e-09	2.54e-11	10.5038	15.9236	3.12614	MT1G	metallothionein 1G
204567_s_at	5.59e-09	2.6e-11	10.4932	15.9008	3.26248	ABCG1	ATP binding cassette subfamily G member 1
209183_s_at	5.84e-09	2.72e-11	10.4713	15.8537	4.55576	C10orf10	chromosome 10 open reading frame 10
211077_s_at	5.84e-09	2.74e-11	-10.4683	15.8471	-1.3201	TLK1	tousled like kinase 1
221630_s_at	5.84e-09	2.75e-11	-10.4669	15.8442	-0.769096	DDX4	DEAD-box helicase 4
1559444_at	5.84e-09	2.76e-11	-10.4646	15.8393	-0.764967
240680_at	5.84e-09	2.76e-11	-10.4644	15.8389	-0.535408
218072_at	5.97e-09	2.84e-11	10.4523	15.8126	1.78426	COMMD9	COMM domain containing 9
1559436_x_at	6.08e-09	2.9e-11	10.4422	15.7908	2.31957
235465_at	6.17e-09	2.96e-11	10.4334	15.7718	4.86029	AMER2	APC membrane recruitment protein 2
1553658_at	6.21e-09	2.99e-11	-10.4291	15.7625	-0.716358	LINC00896	long intergenic non-protein coding RNA 896
1566934_at	6.23e-09	3.01e-11	-10.4261	15.756	-0.561104	TYRO3P	TYRO3P protein tyrosine kinase pseudogene
231290_at	6.24e-09	3.02e-11	-10.4234	15.7501	-0.469458	RCCD1	RCC1 domain containing 1
1556852_a_at	6.35e-09	3.09e-11	-10.4137	15.7291	-0.71006
213620_s_at	6.37e-09	3.11e-11	10.4108	15.7228	3.21919	ICAM2	intercellular adhesion molecule 2
1552365_at	6.48e-09	3.17e-11	10.4012	15.7022	4.70149	SCIN	scinderin
1556839_s_at	6.49e-09	3.2e-11	-10.3983	15.6958	-0.576393	LOC100289090	uncharacterized LOC100289090
204150_at	6.6e-09	3.26e-11	10.389	15.6756	4.0632	STAB1	stabilin 1
214181_x_at	6.62e-09	3.29e-11	10.3853	15.6676	2.97837	LST1	leukocyte specific transcript 1
212884_x_at	6.62e-09	3.3e-11	10.3842	15.6652	4.08468	APOE	apolipoprotein E
1557203_at	6.64e-09	3.32e-11	-10.3812	15.6588	-0.866288	PABPC1L2B///PABPC1L2A	poly(A) binding protein cytoplasmic 1 like 2B///poly(A) binding protein cytoplasmic 1 like 2A
213562_s_at	6.69e-09	3.35e-11	-10.3767	15.649	-4.11093	SQLE	squalene epoxidase
219191_s_at	6.7e-09	3.37e-11	10.3742	15.6435	1.20105	BIN2	bridging integrator 2
226623_at	6.74e-09	3.4e-11	10.3695	15.6332	4.90819	PHYHIPL	phytanoyl-CoA 2-hydroxylase interacting protein like
227184_at	6.75e-09	3.43e-11	10.3665	15.6268	1.39039	PTAFR	platelet activating factor receptor
1563943_at	6.75e-09	3.44e-11	-10.365	15.6236	-0.654452	PPARGC1B	PPARG coactivator 1 beta
232843_s_at	6.75e-09	3.45e-11	10.3631	15.6193	1.80878	DOCK8	dedicator of cytokinesis 8
226879_at	6.75e-09	3.46e-11	10.3627	15.6185	1.88099	HVCN1	hydrogen voltage gated channel 1
210895_s_at	6.8e-09	3.49e-11	10.3576	15.6074	2.91224	CD86	CD86 molecule
213217_at	6.84e-09	3.53e-11	10.3529	15.5973	4.80381	ADCY2	adenylate cyclase 2
241597_at	6.94e-09	3.59e-11	-10.3448	15.5797	-0.478961
213143_at	7.1e-09	3.69e-11	10.3331	15.5542	3.04379	C2orf72	chromosome 2 open reading frame 72
211456_x_at	7.16e-09	3.73e-11	10.3275	15.5419	2.30571	MT1HL1	metallothionein 1H-like 1
242149_at	7.39e-09	3.86e-11	-10.3119	15.508	-1.53151	FAM210A	family with sequence similarity 210 member A
54970_at	7.71e-09	4.05e-11	10.2911	15.4626	2.37764	ZMIZ2	zinc finger MIZ-type containing 2
206173_x_at	7.77e-09	4.09e-11	-10.286	15.4516	-2.05786	GABPB1	GA binding protein transcription factor beta subunit 1
235306_at	8.05e-09	4.25e-11	10.2684	15.4131	1.60919	GIMAP8	GTPase, IMAP family member 8
244460_at	8.2e-09	4.36e-11	-10.2576	15.3894	-0.585223	TMEM225	transmembrane protein 225
226111_s_at	8.2e-09	4.37e-11	10.2565	15.3871	2.57502	ZNF385A	zinc finger protein 385A
1561976_at	8.29e-09	4.43e-11	-10.2501	15.3731	-0.412178	C1orf167	chromosome 1 open reading frame 167
1553756_at	8.52e-09	4.57e-11	-10.2362	15.3426	-0.605513	GLIS3-AS1	GLIS3 antisense RNA 1
243256_at	8.6e-09	4.62e-11	10.2307	15.3306	1.24075	MKNK1	MAP kinase interacting serine/threonine kinase 1
216208_s_at	9.63e-09	5.21e-11	-10.1771	15.213	-0.669237	ATF6B	activating transcription factor 6 beta
202481_at	9.63e-09	5.22e-11	10.1762	15.2111	4.12408	DHRS3	dehydrogenase/reductase 3
214133_at	1.01e-08	5.5e-11	-10.1524	15.1588	-0.778369	MUC6	mucin 6, oligomeric mucus/gel-forming
208057_s_at	1.03e-08	5.6e-11	-10.1444	15.1411	-0.645931	GLI2	GLI family zinc finger 2
1569268_at	1.03e-08	5.64e-11	-10.1411	15.1338	-0.69819	GRIN2C	glutamate ionotropic receptor NMDA type subunit 2C
208568_at	1.04e-08	5.69e-11	-10.1368	15.1245	-0.662579	MC2R	melanocortin 2 receptor
216522_at	1.04e-08	5.73e-11	-10.1343	15.1188	-0.638509	OR2B6	olfactory receptor family 2 subfamily B member 6
212390_at	1.04e-08	5.73e-11	10.1336	15.1174	2.00155	LOC101930416///LOC101929792///LOC100996724///PDE4DIP	myomegalin-like///uncharacterized LOC101929792///phosphodiesterase 4D interacting protein-like///phosphodiesterase 4D interacting protein
1554063_at	1.04e-08	5.77e-11	-10.131	15.1115	-0.98926	ZHX1-C8orf76	ZHX1-C8orf76 readthrough
204220_at	1.05e-08	5.85e-11	10.1244	15.097	2.3591	GMFG	glia maturation factor gamma
205039_s_at	1.06e-08	5.89e-11	10.1218	15.0914	0.549425	IKZF1	IKAROS family zinc finger 1
204924_at	1.06e-08	5.94e-11	10.1176	15.082	2.37008	TLR2	toll like receptor 2
205206_at	1.1e-08	6.18e-11	10.1	15.0432	4.62747	ANOS1	anosmin 1
239395_at	1.1e-08	6.18e-11	-10.0997	15.0425	-0.777934	ARRDC3-AS1	ARRDC3 antisense RNA 1
1559728_at	1.1e-08	6.19e-11	-10.0989	15.0409	-0.642711	ZBTB40	zinc finger and BTB domain containing 40
242614_at	1.1e-08	6.26e-11	-10.0943	15.0307	-0.688077
224121_x_at	1.12e-08	6.35e-11	-10.0876	15.0158	-0.622931	PLEKHB2	pleckstrin homology domain containing B2
211656_x_at	1.13e-08	6.47e-11	10.0797	14.9984	3.61539	LOC101060835///HLA-DQB1	HLA class II histocompatibility antigen, DQ beta 1 chain-like///major histocompatibility complex, class II, DQ beta 1
228023_x_at	1.13e-08	6.48e-11	10.0787	14.9962	1.84611	ACTG1P4///RNPC3///AMY2B	actin gamma 1 pseudogene 4///RNA binding region (RNP1, RRM) containing 3///amylase, alpha 2B (pancreatic)
227913_at	1.13e-08	6.5e-11	-10.0776	14.9938	-0.69775	EXOSC3	exosome component 3
205770_at	1.13e-08	6.52e-11	-10.0759	14.9901	-2.0869	GSR	glutathione-disulfide reductase
229478_x_at	1.19e-08	6.88e-11	-10.0521	14.9374	-0.765356	BIVM	basic, immunoglobulin-like variable motif containing
244676_s_at	1.2e-08	6.95e-11	-10.0473	14.9267	-0.560828	MTUS2	microtubule associated tumor suppressor candidate 2
229367_s_at	1.2e-08	6.97e-11	10.0463	14.9246	1.93399	GIMAP6	GTPase, IMAP family member 6
208532_x_at	1.21e-08	7.05e-11	-10.0412	14.9132	-0.570617	KRTAP5-8	keratin associated protein 5-8
205419_at	1.23e-08	7.23e-11	10.0297	14.8877	2.02851	GPR183	G protein-coupled receptor 183
239360_at	1.23e-08	7.25e-11	-10.0288	14.8857	-0.618837	LOC102723886	uncharacterized LOC102723886
215247_at	1.24e-08	7.28e-11	-10.0266	14.8808	-1.0148	LOC100288570	glycosylphosphatidylinositol anchor attachment protein 1 homolog (yeast) pseudogene
1552478_a_at	1.24e-08	7.33e-11	-10.0239	14.8747	-0.473625	IRF6	interferon regulatory factor 6
207600_at	1.26e-08	7.45e-11	-10.0161	14.8576	-0.506631	KCNC3	potassium voltage-gated channel subfamily C member 3
1559893_at	1.26e-08	7.47e-11	-10.0152	14.8555	-0.974216	GPATCH11	G-patch domain containing 11
214367_at	1.27e-08	7.6e-11	-10.0077	14.8388	-0.717437	RASGRP2	RAS guanyl releasing protein 2
213160_at	1.28e-08	7.66e-11	10.0042	14.831	2.23673	DOCK2	dedicator of cytokinesis 2
220420_at	1.39e-08	8.31e-11	-9.96753	14.7496	-0.768866	LMAN1L	lectin, mannose binding 1 like
237528_at	1.4e-08	8.39e-11	-9.96319	14.7399	-0.55239
213917_at	1.44e-08	8.69e-11	-9.94805	14.7062	-0.697518	PAX8	paired box 8
205900_at	1.44e-08	8.69e-11	-9.9476	14.7052	-0.57468	KRT1	keratin 1
203760_s_at	1.45e-08	8.82e-11	9.94103	14.6906	4.04392	SLA	Src-like-adaptor
201521_s_at	1.46e-08	8.91e-11	-9.93695	14.6815	-2.28024	NCBP2	nuclear cap binding protein subunit 2
1559771_at	1.46e-08	8.93e-11	-9.93573	14.6787	-0.655722
1562888_at	1.52e-08	9.28e-11	-9.9185	14.6403	-0.657768	GLB1L3	galactosidase beta 1 like 3
1560259_at	1.54e-08	9.49e-11	-9.90886	14.6188	-0.860219
208047_s_at	1.63e-08	1.01e-10	-9.88257	14.56	-3.45147	NAB1	NGFI-A binding protein 1
237693_at	1.65e-08	1.02e-10	-9.87767	14.5491	-0.492805
227266_s_at	1.65e-08	1.02e-10	9.87658	14.5466	2.9061	FYB	FYN binding protein
1557511_at	1.65e-08	1.03e-10	-9.87407	14.541	-0.584786	LOC101928614	uncharacterized LOC101928614
204265_s_at	1.67e-08	1.04e-10	9.86652	14.5241	1.45153	GPSM3	G-protein signaling modulator 3
1565866_a_at	1.68e-08	1.05e-10	-9.86467	14.52	-0.535155	ZBED6	zinc finger BED-type containing 6
221294_at	1.75e-08	1.1e-10	-9.8437	14.473	-0.542417	GPR21	G protein-coupled receptor 21
203922_s_at	1.8e-08	1.13e-10	9.83048	14.4433	1.21195	CYBB	cytochrome b-245 beta chain
240701_at	1.83e-08	1.15e-10	-9.82193	14.4241	-0.424658	GSDMB	gasdermin B
1559891_at	1.83e-08	1.16e-10	-9.81962	14.4189	-0.674656	HMGA2	high mobility group AT-hook 2
208104_s_at	1.88e-08	1.19e-10	9.80698	14.3905	2.59245	TSC22D4	TSC22 domain family member 4
243345_at	1.88e-08	1.2e-10	-9.80623	14.3889	-0.90107	RNF14	ring finger protein 14
203761_at	1.89e-08	1.21e-10	9.8025	14.3805	3.2348	SLA	Src-like-adaptor
204460_s_at	1.89e-08	1.21e-10	-9.80223	14.3799	-1.94252	RAD1	RAD1 checkpoint DNA exonuclease
221666_s_at	1.89e-08	1.21e-10	9.80029	14.3755	3.39014	PYCARD	PYD and CARD domain containing
210152_at	1.89e-08	1.22e-10	9.79882	14.3722	2.09712	LILRB4	leukocyte immunoglobulin like receptor B4
1555092_at	1.89e-08	1.22e-10	-9.79801	14.3704	-0.559016	VASH2	vasohibin 2
38964_r_at	1.89e-08	1.23e-10	9.79586	14.3655	0.999224	WAS	Wiskott-Aldrich syndrome
1553438_at	1.9e-08	1.23e-10	-9.79327	14.3597	-0.762108	C11orf72	chromosome 11 open reading frame 72
210906_x_at	1.92e-08	1.25e-10	9.78679	14.3451	6.46572	AQP4	aquaporin 4
227916_x_at	1.92e-08	1.25e-10	-9.78654	14.3446	-2.16286	EXOSC3	exosome component 3
241742_at	1.92e-08	1.26e-10	9.78291	14.3364	0.724942	PRAM1	PML-RARA regulated adaptor molecule 1
223502_s_at	1.92e-08	1.26e-10	9.78245	14.3354	4.64789	TNFSF13B	tumor necrosis factor superfamily member 13b
208183_at	1.99e-08	1.31e-10	-9.76642	14.2993	-0.456298	TACR3	tachykinin receptor 3
227582_at	2e-08	1.32e-10	9.76177	14.2888	2.34815	KLHDC9	kelch domain containing 9
234915_s_at	2.04e-08	1.35e-10	-9.7525	14.2679	-3.17735	DENR	density regulated re-initiation and release factor
1556075_at	2.04e-08	1.35e-10	-9.75149	14.2656	-0.52638	BMPR2	bone morphogenetic protein receptor type 2
234226_at	2.07e-08	1.38e-10	-9.74402	14.2488	-0.560928	OPN4	opsin 4
229954_at	2.08e-08	1.39e-10	9.7397	14.239	2.31071	CHDH	choline dehydrogenase
1553517_at	2.15e-08	1.44e-10	-9.72431	14.2043	-0.551356	FERD3L	Fer3-like bHLH transcription factor
211174_s_at	2.16e-08	1.45e-10	-9.72125	14.1974	-0.825889	CCKAR	cholecystokinin A receptor
227647_at	2.18e-08	1.47e-10	9.71647	14.1866	3.08876	KCNE3	potassium voltage-gated channel subfamily E regulatory subunit 3
231700_at	2.2e-08	1.48e-10	-9.71225	14.177	-0.660027	GUCA1A	guanylate cyclase activator 1A
200892_s_at	2.2e-08	1.49e-10	-9.71067	14.1735	-1.56812	TRA2B	transformer 2 beta homolog (Drosophila)
1552314_a_at	2.2e-08	1.49e-10	-9.70857	14.1687	-1.16696	EYA3	EYA transcriptional coactivator and phosphatase 3
203091_at	2.21e-08	1.51e-10	-9.70531	14.1613	-1.89066	FUBP1	far upstream element binding protein 1
232680_at	2.33e-08	1.59e-10	-9.68178	14.1081	-0.876413	HDGFL1	hepatoma derived growth factor-like 1
210644_s_at	2.35e-08	1.61e-10	9.67574	14.0944	2.7151	LAIR1	leukocyte associated immunoglobulin like receptor 1
209473_at	2.42e-08	1.66e-10	9.66282	14.0651	3.27338	ENTPD1	ectonucleoside triphosphate diphosphohydrolase 1
224451_x_at	2.42e-08	1.66e-10	9.66128	14.0617	1.75199	ARHGAP9	Rho GTPase activating protein 9
1562078_at	2.42e-08	1.67e-10	-9.66047	14.0598	-0.592719	LOC101929172	uncharacterized LOC101929172
214084_x_at	2.44e-08	1.69e-10	9.65517	14.0478	1.55685	NCF1	neutrophil cytosolic factor 1
206575_at	2.44e-08	1.69e-10	-9.6544	14.0461	-0.541357	CDKL5	cyclin dependent kinase like 5
243983_at	2.5e-08	1.73e-10	-9.6432	14.0206	-0.589408
221990_at	2.53e-08	1.76e-10	-9.63691	14.0064	-0.459299	PAX8	paired box 8
202902_s_at	2.54e-08	1.77e-10	9.6339	13.9995	3.21622	CTSS	cathepsin S
214177_s_at	2.57e-08	1.81e-10	9.62498	13.9793	3.1071	PBXIP1	PBX homeobox interacting protein 1
208496_x_at	2.57e-08	1.81e-10	-9.62402	13.9771	-0.70871	HIST1H3G	histone cluster 1, H3g
205988_at	2.57e-08	1.81e-10	9.624	13.977	2.65742	CD84	CD84 molecule
208071_s_at	2.63e-08	1.85e-10	9.61404	13.9544	1.338	LAIR1	leukocyte associated immunoglobulin like receptor 1
211742_s_at	2.63e-08	1.87e-10	9.61147	13.9485	3.31819	EVI2B	ecotropic viral integration site 2B
226809_at	2.63e-08	1.87e-10	9.61014	13.9455	3.69353	FAR2P3///FAR2P2	fatty acyl-CoA reductase 2 pseudogene 3///fatty acyl-CoA reductase 2 pseudogene 2
201912_s_at	2.63e-08	1.87e-10	-9.60966	13.9444	-1.10442	GSPT1	G1 to S phase transition 1
231442_at	2.66e-08	1.9e-10	-9.60445	13.9326	-0.657142	ZPBP2	zona pellucida binding protein 2
224087_at	2.67e-08	1.91e-10	-9.60099	13.9247	-0.556094
227744_s_at	2.69e-08	1.93e-10	-9.59699	13.9156	-0.638208	HNRNPD	heterogeneous nuclear ribonucleoprotein D
209585_s_at	2.73e-08	1.96e-10	-9.58992	13.8995	-2.12293	MINPP1	multiple inositol-polyphosphate phosphatase 1
214524_at	2.76e-08	1.99e-10	-9.58439	13.8869	-0.549889	GHRH	growth hormone releasing hormone
205370_x_at	2.84e-08	2.05e-10	9.57011	13.8544	1.64812	DBT	dihydrolipoamide branched chain transacylase E2
220526_s_at	2.84e-08	2.06e-10	-9.56906	13.852	-1.19066	MRPL20	mitochondrial ribosomal protein L20
213900_at	2.86e-08	2.08e-10	9.56447	13.8415	2.8125	FAM189A2	family with sequence similarity 189 member A2
204072_s_at	2.89e-08	2.11e-10	9.55861	13.8282	2.53634	FRY	FRY microtubule binding protein
1560136_at	2.89e-08	2.11e-10	-9.55818	13.8272	-0.576858	ARL5C	ADP ribosylation factor like GTPase 5C
222611_s_at	2.9e-08	2.12e-10	-9.55593	13.822	-2.57895	PSPC1	paraspeckle component 1
221578_at	2.9e-08	2.13e-10	9.55472	13.8193	1.43706	RASSF4	Ras association domain family member 4
1561345_at	2.9e-08	2.13e-10	-9.55342	13.8163	-0.573563	LOC101928009	uncharacterized LOC101928009
216083_s_at	2.91e-08	2.14e-10	-9.55078	13.8103	-0.898674	NEU3	neuraminidase 3
210067_at	3.06e-08	2.26e-10	9.52841	13.7592	5.96943	AQP4	aquaporin 4
202137_s_at	3.07e-08	2.28e-10	-9.52464	13.7506	-2.17963	ZMYND11	zinc finger MYND-type containing 11
211044_at	3.07e-08	2.28e-10	-9.52454	13.7503	-0.646692	TRIM14	tripartite motif containing 14
205786_s_at	3.09e-08	2.3e-10	9.51996	13.7399	3.97739	ITGAM	integrin subunit alpha M
1553936_a_at	3.09e-08	2.31e-10	-9.51875	13.7371	-0.584486	BFSP2-AS1	BFSP2 antisense RNA 1
228634_s_at	3.09e-08	2.31e-10	-9.51818	13.7358	-0.69701	YBX3	Y-box binding protein 3
235163_at	3.09e-08	2.32e-10	-9.51658	13.7321	-1.47838	MOB3A	MOB kinase activator 3A
225118_at	3.09e-08	2.32e-10	-9.5162	13.7313	-1.0655	KMT5A	lysine methyltransferase 5A
1554346_at	3.14e-08	2.37e-10	-9.50782	13.7121	-0.513628	GNB5	G protein subunit beta 5
214158_s_at	3.18e-08	2.4e-10	-9.50205	13.6989	-0.583762	PRDM10	PR/SET domain 10
1566217_at	3.2e-08	2.42e-10	-9.49786	13.6893	-0.558987
1555353_at	3.2e-08	2.43e-10	-9.49677	13.6868	-0.580144	LRP1	LDL receptor related protein 1
237947_at	3.27e-08	2.49e-10	-9.48678	13.6639	-0.365012
217909_s_at	3.34e-08	2.55e-10	-9.47654	13.6405	-1.37654	MLX	MLX, MAX dimerization protein
202348_s_at	3.35e-08	2.56e-10	-9.47442	13.6356	-2.19686	TOR1A	torsin family 1 member A
1553889_at	3.46e-08	2.65e-10	-9.45909	13.6005	-0.52455	MRGPRX2	MAS related GPR family member X2
1569911_at	3.49e-08	2.68e-10	-9.45392	13.5886	-0.612402	LINC00824	long intergenic non-protein coding RNA 824
223703_at	3.55e-08	2.73e-10	9.44616	13.5708	0.953093	C10orf11	chromosome 10 open reading frame 11
219337_at	3.55e-08	2.74e-10	-9.44508	13.5683	-0.794745	C1orf159	chromosome 1 open reading frame 159
244140_at	3.64e-08	2.81e-10	-9.43309	13.5407	-0.555356
209019_s_at	3.84e-08	2.98e-10	9.40883	13.4849	2.1802	PINK1	PTEN induced putative kinase 1
230232_at	3.84e-08	2.99e-10	-9.40699	13.4807	-0.631309	SEL1L3	SEL1L family member 3
231607_at	3.84e-08	3e-10	-9.40551	13.4773	-0.459067	LOC100507480	uncharacterized LOC100507480
220491_at	3.84e-08	3e-10	9.40523	13.4766	3.29539	HAMP	hepcidin antimicrobial peptide
1562899_at	3.93e-08	3.08e-10	-9.39492	13.4529	-0.665446
221609_s_at	3.95e-08	3.1e-10	-9.39172	13.4455	-0.623522	WNT6	Wnt family member 6
223659_at	4.02e-08	3.16e-10	-9.38338	13.4263	-0.574564	TMPRSS13	transmembrane protease, serine 13
219960_s_at	4.17e-08	3.28e-10	-9.36657	13.3876	-2.12031	UCHL5	ubiquitin C-terminal hydrolase L5
211546_x_at	4.23e-08	3.34e-10	9.3589	13.3698	1.5487	SNCA	synuclein alpha
212741_at	4.23e-08	3.35e-10	9.35802	13.3678	3.31802	MAOA	monoamine oxidase A
209735_at	4.23e-08	3.36e-10	9.35666	13.3647	4.0648	ABCG2	ATP binding cassette subfamily G member 2 (Junior blood group)
204196_x_at	4.31e-08	3.43e-10	-9.34799	13.3447	-0.609311	PKNOX1	PBX/knotted 1 homeobox 1
234077_at	4.33e-08	3.46e-10	-9.3448	13.3373	-0.738881
234661_at	4.34e-08	3.47e-10	-9.34325	13.3337	-0.594919	CCDC57	coiled-coil domain containing 57
203509_at	4.38e-08	3.51e-10	9.33847	13.3227	4.81774	SORL1	sortilin related receptor 1
206383_s_at	4.4e-08	3.53e-10	-9.33499	13.3146	-1.83352	G3BP2	G3BP stress granule assembly factor 2
212105_s_at	4.4e-08	3.54e-10	-9.33426	13.3129	-2.80779	DHX9	DEAH-box helicase 9
1568406_at	4.43e-08	3.57e-10	-9.33034	13.3039	-0.594735
217822_at	4.47e-08	3.62e-10	-9.32516	13.2919	-1.19536	WBP11	WW domain binding protein 11
205208_at	4.49e-08	3.64e-10	9.32232	13.2853	4.01431	ALDH1L1	aldehyde dehydrogenase 1 family member L1
234723_x_at	4.5e-08	3.66e-10	9.31983	13.2795	3.07502
1559052_s_at	4.5e-08	3.66e-10	-9.31968	13.2792	-2.10245	PAK2	p21 (RAC1) activated kinase 2
1558957_s_at	4.51e-08	3.68e-10	-9.31739	13.2739	-0.455346	CEPT1	choline/ethanolamine phosphotransferase 1
224853_at	4.52e-08	3.69e-10	-9.31614	13.271	-1.78205	SLAIN2	SLAIN motif family member 2
230484_at	4.57e-08	3.74e-10	-9.31042	13.2578	-0.608054	CHDH	choline dehydrogenase
1552892_at	4.63e-08	3.8e-10	-9.30388	13.2426	-0.474139	TNFRSF13C	TNF receptor superfamily member 13C
232413_at	4.65e-08	3.82e-10	-9.30118	13.2364	-0.650428
203265_s_at	4.82e-08	3.98e-10	-9.28432	13.1973	-1.6192	MAP2K4	mitogen-activated protein kinase kinase 4
1552559_a_at	4.86e-08	4.02e-10	-9.28001	13.1873	-0.625416	CDK15	cyclin dependent kinase 15
219892_at	4.92e-08	4.07e-10	9.27421	13.1738	2.17582	TM6SF1	transmembrane 6 superfamily member 1
213592_at	5.02e-08	4.17e-10	9.2644	13.1511	3.5268	APLNR	apelin receptor
213467_at	5.07e-08	4.22e-10	9.25933	13.1393	3.2503	RND2	Rho family GTPase 2
1557734_s_at	5.19e-08	4.32e-10	-9.24862	13.1144	-0.426021	LOC100130548	uncharacterized LOC100130548
210066_s_at	5.19e-08	4.33e-10	9.24774	13.1124	5.57877	AQP4	aquaporin 4
226421_at	5.24e-08	4.39e-10	-9.24222	13.0995	-3.31405	AMMECR1	Alport syndrome, mental retardation, midface hypoplasia and elliptocytosis chromosomal region gene 1
212770_at	5.29e-08	4.44e-10	9.23719	13.0879	1.89123	TLE3	transducin like enhancer of split 3
1553219_a_at	5.29e-08	4.45e-10	-9.23613	13.0854	-1.46073	AMMECR1	Alport syndrome, mental retardation, midface hypoplasia and elliptocytosis chromosomal region gene 1
204296_at	5.33e-08	4.5e-10	-9.23191	13.0756	-0.627934	SLC4A5	solute carrier family 4 member 5
217694_at	5.38e-08	4.55e-10	-9.22732	13.0649	-0.547279
207677_s_at	5.4e-08	4.57e-10	9.22508	13.0597	1.24389	NCF4	neutrophil cytosolic factor 4
209848_s_at	5.41e-08	4.59e-10	-9.22299	13.0548	-0.744759	PMEL	premelanosome protein
223741_s_at	5.46e-08	4.64e-10	9.21829	13.0439	3.60126	TTYH2	tweety family member 2
203296_s_at	5.69e-08	4.85e-10	9.19966	13.0005	6.66406	ATP1A2	ATPase Na+/K+ transporting subunit alpha 2
1553574_at	5.86e-08	5e-10	-9.18636	12.9695	-0.566593	IFNE	interferon epsilon
204613_at	5.89e-08	5.04e-10	9.18332	12.9624	1.48448	PLCG2	phospholipase C gamma 2
226320_at	5.89e-08	5.06e-10	-9.18208	12.9595	-2.16524	ALYREF	Aly/REF export factor
208524_at	5.89e-08	5.07e-10	-9.18109	12.9572	-0.689276	GPR15	G protein-coupled receptor 15
209218_at	5.96e-08	5.13e-10	-9.1758	12.9448	-2.25431	SQLE	squalene epoxidase
212997_s_at	6.03e-08	5.21e-10	-9.16944	12.93	-1.64924	TLK2	tousled like kinase 2
207238_s_at	6.16e-08	5.33e-10	9.15958	12.907	2.07475	PTPRC	protein tyrosine phosphatase, receptor type C
235744_at	6.16e-08	5.34e-10	-9.15843	12.9043	-1.98489	PPTC7	PTC7 protein phosphatase homolog
231204_at	6.19e-08	5.38e-10	-9.15596	12.8985	-0.625721	ZGRF1	zinc finger GRF-type containing 1
1562909_at	6.19e-08	5.39e-10	-9.15519	12.8967	-0.590611	LINC00862	long intergenic non-protein coding RNA 862
240494_at	6.2e-08	5.41e-10	-9.1532	12.8921	-0.612127
218764_at	6.21e-08	5.43e-10	9.15183	12.8889	2.16263	PRKCH	protein kinase C eta
1560104_at	6.26e-08	5.48e-10	-9.14762	12.879	-0.861536
229020_x_at	6.34e-08	5.57e-10	-9.14109	12.8638	-0.473237	EPS8L2	EPS8 like 2
233128_at	6.37e-08	5.6e-10	-9.13823	12.8571	-0.494238
1552660_a_at	6.4e-08	5.64e-10	-9.13569	12.8512	-2.15624	C5orf22	chromosome 5 open reading frame 22
229510_at	6.51e-08	5.75e-10	9.12759	12.8322	0.873097	MS4A14	membrane spanning 4-domains A14
241248_at	6.52e-08	5.77e-10	-9.12586	12.8281	-0.495203
51774_s_at	6.66e-08	5.91e-10	9.1157	12.8043	1.51441	UBE2D4	ubiquitin conjugating enzyme E2 D4 (putative)
205312_at	6.68e-08	5.94e-10	9.11393	12.8002	1.3402	SPI1	Spi-1 proto-oncogene
1555587_at	6.79e-08	6.05e-10	-9.10604	12.7817	-0.552354	PDZRN3	PDZ domain containing ring finger 3
204192_at	6.93e-08	6.19e-10	9.09617	12.7586	1.94721	CD37	CD37 molecule
208575_at	6.95e-08	6.22e-10	-9.09431	12.7542	-0.556524	HIST1H3A	histone cluster 1, H3a
243710_at	7.08e-08	6.35e-10	-9.08553	12.7336	-0.625799	LOC100506175	uncharacterized LOC100506175
234877_x_at	7.26e-08	6.52e-10	-9.07412	12.7069	-0.515786
235885_at	7.3e-08	6.58e-10	9.07001	12.6972	4.88618	P2RY12	purinergic receptor P2Y12
205902_at	7.3e-08	6.58e-10	9.06995	12.6971	4.29024	KCNN3	potassium calcium-activated channel subfamily N member 3
1558722_at	7.31e-08	6.6e-10	-9.06894	12.6947	-1.04048	ZNF252P	zinc finger protein 252, pseudogene
1557684_at	7.38e-08	6.68e-10	-9.06365	12.6823	-2.07942	ZNF286A	zinc finger protein 286A
210923_at	7.4e-08	6.71e-10	-9.06168	12.6776	-0.703831	SLC1A7	solute carrier family 1 member 7
204964_s_at	7.41e-08	6.74e-10	9.06036	12.6746	3.76788	SSPN	sarcospan
1570122_at	7.43e-08	6.78e-10	-9.05753	12.6679	-0.724569
218082_s_at	7.43e-08	6.79e-10	-9.05701	12.6667	-0.992637	UBP1	upstream binding protein 1 (LBP-1a)
1560977_a_at	7.43e-08	6.79e-10	-9.05696	12.6666	-0.526698	BCL2L13	BCL2 like 13
235019_at	7.49e-08	6.87e-10	9.05204	12.655	2.5669	CPM	carboxypeptidase M
220967_s_at	7.49e-08	6.88e-10	-9.05154	12.6538	-1.12705	ZNF696	zinc finger protein 696
218706_s_at	7.72e-08	7.1e-10	9.03814	12.6223	4.91683	GRAMD3	GRAM domain containing 3
229635_at	7.74e-08	7.14e-10	9.03547	12.616	3.65887	LINC01094	long intergenic non-protein coding RNA 1094
223489_x_at	7.74e-08	7.16e-10	-9.03464	12.6141	-1.22414	EXOSC3	exosome component 3
213603_s_at	7.74e-08	7.17e-10	9.03424	12.6131	2.33647	RAC2	ras-related C3 botulinum toxin substrate 2 (rho family, small GTP binding protein Rac2)
240584_at	7.79e-08	7.22e-10	-9.031	12.6055	-0.654595	SHANK2-AS2	SHANK2 antisense RNA 2
238401_at	7.82e-08	7.27e-10	-9.02811	12.5987	-0.860439	ENDOV	endonuclease V
1554374_at	7.82e-08	7.29e-10	-9.02699	12.5961	-0.599792
1555611_s_at	7.82e-08	7.29e-10	-9.02678	12.5956	-1.78424	MBD1	methyl-CpG binding domain protein 1
1561550_at	7.91e-08	7.39e-10	-9.02126	12.5826	-0.64642	LOC101928012	uncharacterized LOC101928012
1564701_at	7.94e-08	7.44e-10	-9.01846	12.576	-0.615023
232393_at	7.94e-08	7.45e-10	-9.01783	12.5745	-0.503498	ZNF462	zinc finger protein 462
209619_at	7.97e-08	7.49e-10	9.01543	12.5689	6.99859	CD74	CD74 molecule
211016_x_at	8.07e-08	7.61e-10	-9.00882	12.5533	-2.31581	HSPA4	heat shock protein family A (Hsp70) member 4
1568879_a_at	8.07e-08	7.61e-10	-9.00865	12.5529	-0.750889	LAMA3	laminin subunit alpha 3
205970_at	8.11e-08	7.66e-10	9.00587	12.5463	5.41539	MT3	metallothionein 3
241546_at	8.16e-08	7.74e-10	-9.00189	12.5369	-0.693227	SPATA5	spermatogenesis associated 5
225126_at	8.16e-08	7.75e-10	-9.00094	12.5347	-1.11723	MRRF	mitochondrial ribosome recycling factor
240385_at	8.16e-08	7.76e-10	-9.00047	12.5336	-0.681912
1556956_at	8.33e-08	7.94e-10	-8.99091	12.5111	-0.736941	KCP	kielin/chordin-like protein
214261_s_at	8.33e-08	7.96e-10	-8.99007	12.5091	-0.508672	ADH6	alcohol dehydrogenase 6 (class V)
202112_at	8.34e-08	7.97e-10	8.98919	12.507	4.68503	VWF	von Willebrand factor
244785_at	8.46e-08	8.11e-10	-8.98193	12.4899	-0.670692	LOC101929660	uncharacterized LOC101929660
240687_at	8.72e-08	8.37e-10	-8.96859	12.4584	-0.567023	PASD1	PAS domain containing 1
200881_s_at	8.9e-08	8.56e-10	-8.9591	12.4359	-1.44232	DNAJA1	DnaJ heat shock protein family (Hsp40) member A1
233531_at	8.97e-08	8.65e-10	-8.95479	12.4258	-0.421683	SLC46A1	solute carrier family 46 member 1
1554762_a_at	8.97e-08	8.66e-10	-8.95458	12.4253	-1.18097	WWC2///CLDN22	WW and C2 domain containing 2///claudin 22
237647_at	9.05e-08	8.75e-10	-8.94989	12.4142	-0.478635	GHRL	ghrelin/obestatin prepropeptide
1553067_a_at	9.08e-08	8.8e-10	-8.94778	12.4092	-0.596116	GNRHR2	gonadotropin releasing hormone receptor 2 (pseudogene)
1569297_at	9.09e-08	8.83e-10	-8.94621	12.4055	-0.621709	LINC01300	long intergenic non-protein coding RNA 1300
238510_at	9.13e-08	8.88e-10	-8.94379	12.3998	-2.18842	ZNF720	zinc finger protein 720
212814_at	9.18e-08	8.95e-10	8.94045	12.3919	2.14967	AHCYL2	adenosylhomocysteinase like 2
242763_at	9.18e-08	8.97e-10	-8.93986	12.3905	-1.00751
219479_at	9.34e-08	9.13e-10	-8.93205	12.372	-2.83407	KDELC1	KDEL motif containing 1
226704_at	9.43e-08	9.24e-10	-8.92702	12.3601	-1.37872	UBE2J2	ubiquitin conjugating enzyme E2 J2
1560560_at	9.56e-08	9.39e-10	-8.92049	12.3446	-0.763204	LOC101927143	uncharacterized LOC101927143
203556_at	9.83e-08	9.67e-10	8.90802	12.3151	2.48842	ZHX2	zinc fingers and homeoboxes 2
206250_x_at	9.83e-08	9.69e-10	-8.90728	12.3133	-0.501561	AVPR1A	arginine vasopressin receptor 1A
223601_at	9.93e-08	9.82e-10	8.90184	12.3004	2.25856	OLFM2	olfactomedin 2
229414_at	9.93e-08	9.82e-10	8.90167	12.3	1.81961	PITPNC1	phosphatidylinositol transfer protein, cytoplasmic 1
221581_s_at	9.99e-08	9.91e-10	8.89788	12.291	2.46424	LAT2	linker for activation of T-cells family member 2
202779_s_at	9.99e-08	9.92e-10	-8.89734	12.2897	-1.73421	UBE2S	ubiquitin conjugating enzyme E2 S
228103_s_at	1e-07	9.99e-10	-8.89465	12.2834	-0.58294
229549_at	1e-07	1e-09	-8.8937	12.2811	-2.63978	CALU	calumenin
238538_at	1.02e-07	1.02e-09	-8.88605	12.2629	-1.76927	ANKRD11	ankyrin repeat domain 11
218077_s_at	1.02e-07	1.02e-09	-8.88498	12.2604	-1.36673	ZDHHC3	zinc finger DHHC-type containing 3
203547_at	1.03e-07	1.03e-09	8.88023	12.2491	2.61478	CD4	CD4 molecule
226319_s_at	1.03e-07	1.04e-09	-8.87939	12.2471	-1.45971	ALYREF	Aly/REF export factor
1561518_at	1.04e-07	1.04e-09	-8.87608	12.2393	-0.538808	LINC01566	long intergenic non-protein coding RNA 1566
215657_at	1.04e-07	1.04e-09	-8.87594	12.2389	-0.629595	SLC26A3	solute carrier family 26 member 3
202352_s_at	1.04e-07	1.05e-09	-8.87415	12.2347	-1.60404	PSMD12	proteasome 26S subunit, non-ATPase 12
227346_at	1.04e-07	1.05e-09	8.8736	12.2334	1.30865	IKZF1	IKAROS family zinc finger 1
237769_at	1.05e-07	1.06e-09	-8.86907	12.2226	-0.432757
217364_x_at	1.05e-07	1.07e-09	-8.86699	12.2177	-2.00452
244253_at	1.06e-07	1.07e-09	-8.86392	12.2104	-0.488888
225690_at	1.06e-07	1.08e-09	-8.86211	12.2061	-1.37577	CDK12	cyclin dependent kinase 12
202897_at	1.06e-07	1.08e-09	8.86177	12.2053	3.53851	SIRPA	signal regulatory protein alpha
1554901_at	1.06e-07	1.08e-09	-8.8609	12.2032	-0.576582	GAFA1	FGF2-associated protein GAFA1
217233_at	1.06e-07	1.08e-09	-8.86004	12.2012	-0.639512
221639_x_at	1.06e-07	1.09e-09	-8.85724	12.1945	-0.625855	LOC102723559	uncharacterized LOC102723559
1569906_s_at	1.07e-07	1.1e-09	-8.85274	12.1838	-1.19394	PHF20	PHD finger protein 20
209330_s_at	1.09e-07	1.12e-09	-8.84652	12.169	-1.68072	HNRNPD	heterogeneous nuclear ribonucleoprotein D
208885_at	1.09e-07	1.12e-09	8.84634	12.1686	2.33811	LCP1	lymphocyte cytosolic protein 1
241201_at	1.09e-07	1.12e-09	-8.8461	12.168	-0.602758	UVSSA	UV stimulated scaffold protein A
236034_at	1.09e-07	1.13e-09	8.84479	12.1649	4.21517	ANGPT2	angiopoietin 2
205255_x_at	1.09e-07	1.13e-09	8.84452	12.1643	2.02662	TCF7	transcription factor 7 (T-cell specific, HMG-box)
239447_at	1.09e-07	1.13e-09	-8.84342	12.1617	-0.786727	TRA2B	transformer 2 beta homolog (Drosophila)
1560803_at	1.09e-07	1.13e-09	-8.84123	12.1565	-0.599709	DNAH3	dynein axonemal heavy chain 3
217136_at	1.1e-07	1.15e-09	-8.83661	12.1454	-0.658991	PPIAL4C///PPIAL4A///PPIAL4G	peptidylprolyl isomerase A like 4C///peptidylprolyl isomerase A like 4A///peptidylprolyl isomerase A like 4G
211338_at	1.1e-07	1.15e-09	-8.83569	12.1433	-0.544666	IFNA2	interferon alpha 2
231687_at	1.1e-07	1.15e-09	-8.83521	12.1421	-0.468449	ERICH3-AS1	ERICH3 antisense RNA 1
205461_at	1.11e-07	1.16e-09	-8.83133	12.1329	-1.67674	RAB35	RAB35, member RAS oncogene family
1562052_at	1.11e-07	1.16e-09	-8.83129	12.1328	-0.633124	LOC101927159	uncharacterized LOC101927159
214578_s_at	1.11e-07	1.17e-09	-8.82885	12.127	-1.69013	ROCK1	Rho associated coiled-coil containing protein kinase 1
207540_s_at	1.12e-07	1.18e-09	8.82663	12.1217	1.81804	SYK	spleen associated tyrosine kinase
221301_at	1.12e-07	1.18e-09	-8.82348	12.1142	-0.390287	VWA7	von Willebrand factor A domain containing 7
204108_at	1.13e-07	1.19e-09	-8.81985	12.1055	-1.95408	NFYA	nuclear transcription factor Y subunit alpha
225694_at	1.13e-07	1.2e-09	-8.81921	12.104	-1.72503	CDK12	cyclin dependent kinase 12
209734_at	1.13e-07	1.2e-09	8.81908	12.1037	2.7228	NCKAP1L	NCK associated protein 1 like
216448_at	1.13e-07	1.2e-09	-8.81837	12.102	-0.612336
218842_at	1.13e-07	1.2e-09	-8.81649	12.0975	-2.48407	RPAP3	RNA polymerase II associated protein 3
204878_s_at	1.13e-07	1.21e-09	-8.81593	12.0962	-0.55733	TAOK2	TAO kinase 2
242511_at	1.15e-07	1.23e-09	-8.80928	12.0804	-0.496743
221355_at	1.19e-07	1.27e-09	-8.79376	12.0433	-0.502048	CHRNG	cholinergic receptor nicotinic gamma subunit
243114_at	1.2e-07	1.28e-09	-8.78964	12.0335	-0.468343
228030_at	1.22e-07	1.31e-09	8.78153	12.0142	3.7226	RBM6	RNA binding motif protein 6
207791_s_at	1.23e-07	1.32e-09	-8.77736	12.0042	-1.41147	RAB1A	RAB1A, member RAS oncogene family
201351_s_at	1.23e-07	1.33e-09	-8.77573	12.0003	-1.51478	YME1L1	YME1 like 1 ATPase
243778_at	1.25e-07	1.35e-09	-8.76998	11.9866	-0.57662
204961_s_at	1.27e-07	1.37e-09	8.7622	11.968	0.770578	NCF1C///NCF1B///NCF1	neutrophil cytosolic factor 1C pseudogene///neutrophil cytosolic factor 1B pseudogene///neutrophil cytosolic factor 1
228284_at	1.28e-07	1.38e-09	-8.75916	11.9607	-2.42072	TLE1	transducin like enhancer of split 1
214715_x_at	1.28e-07	1.39e-09	8.7558	11.9527	1.58476	ZNF160	zinc finger protein 160
214260_at	1.29e-07	1.4e-09	-8.75319	11.9464	-1.17506	COPS8	COP9 signalosome subunit 8
200025_s_at	1.29e-07	1.41e-09	-8.75068	11.9404	-0.49279	RPL27	ribosomal protein L27
207093_s_at	1.29e-07	1.41e-09	8.74969	11.9381	4.23148	LOC101927057///OMG	uncharacterized LOC101927057///oligodendrocyte myelin glycoprotein
221439_at	1.29e-07	1.41e-09	-8.74966	11.938	-0.448058	RBBP9	RB binding protein 9, serine hydrolase
239878_at	1.29e-07	1.42e-09	-8.74908	11.9366	-0.431746	IPMK	inositol polyphosphate multikinase
244035_at	1.29e-07	1.42e-09	-8.74901	11.9364	-0.532336
1570296_at	1.3e-07	1.42e-09	-8.74739	11.9326	-0.572536
202378_s_at	1.32e-07	1.46e-09	8.73661	11.9068	1.67165	LEPROT	leptin receptor overlapping transcript
218238_at	1.32e-07	1.46e-09	-8.73608	11.9055	-1.81671	GTPBP4	GTP binding protein 4
1560455_at	1.32e-07	1.46e-09	-8.73606	11.9055	-0.391124	LOC339166///WSCD1	uncharacterized LOC339166///WSC domain containing 1
224268_x_at	1.32e-07	1.46e-09	-8.73606	11.9054	-0.499155	ZAN	zonadhesin (gene/pseudogene)
207127_s_at	1.33e-07	1.48e-09	-8.73151	11.8946	-1.82885	HNRNPH3	heterogeneous nuclear ribonucleoprotein H3
234385_at	1.34e-07	1.49e-09	-8.72922	11.8891	-0.406875
48106_at	1.34e-07	1.49e-09	8.72755	11.8851	1.51335	SLC48A1	solute carrier family 48 member 1
217972_at	1.35e-07	1.5e-09	-8.72524	11.8795	-1.3237	CHCHD3	coiled-coil-helix-coiled-coil-helix domain containing 3
227791_at	1.35e-07	1.5e-09	8.72522	11.8795	1.94179	SLC9A9	solute carrier family 9 member A9
1566630_at	1.36e-07	1.52e-09	-8.72024	11.8676	-0.56961	PPP2R3B	protein phosphatase 2 regulatory subunit B''beta
222989_s_at	1.36e-07	1.52e-09	-8.71893	11.8644	-1.58262	UBQLN1	ubiquilin 1
1563946_at	1.36e-07	1.53e-09	-8.71769	11.8615	-0.482087
219933_at	1.37e-07	1.53e-09	-8.71667	11.859	-1.95024	GLRX2	glutaredoxin 2
203561_at	1.37e-07	1.54e-09	8.71368	11.8519	2.92891	FCGR2A	Fc fragment of IgG receptor IIa
201422_at	1.38e-07	1.55e-09	8.71126	11.8461	4.14771	IFI30///PIK3R2	IFI30, lysosomal thiol reductase///phosphoinositide-3-kinase regulatory subunit 2
242608_x_at	1.38e-07	1.55e-09	8.71124	11.846	1.25376	FAM161B	family with sequence similarity 161 member B
1553181_at	1.39e-07	1.57e-09	-8.7064	11.8344	-0.558325	DDX31	DEAD-box helicase 31
210184_at	1.4e-07	1.58e-09	8.70407	11.8288	1.07167	ITGAX	integrin subunit alpha X
206635_at	1.41e-07	1.6e-09	-8.69866	11.8158	-0.57776	CHRNB2	cholinergic receptor nicotinic beta 2 subunit
234421_s_at	1.41e-07	1.6e-09	-8.69757	11.8132	-0.675324	EVC	EvC ciliary complex subunit 1
216479_at	1.42e-07	1.61e-09	-8.69619	11.8099	-1.00047	RPL21P28///SNORA27///SNORD102///RPL21	ribosomal protein L21 pseudogene 28///small nucleolar RNA, H/ACA box 27///small nucleolar RNA, C/D box 102///ribosomal protein L21
230550_at	1.42e-07	1.62e-09	8.69342	11.8033	2.36083	MS4A6A	membrane spanning 4-domains A6A
200044_at	1.42e-07	1.62e-09	-8.69281	11.8018	-1.28069	GATC///SRSF9	glutamyl-tRNA amidotransferase subunit C///serine and arginine rich splicing factor 9
204153_s_at	1.43e-07	1.64e-09	8.68836	11.7911	1.97161	MFNG	MFNG O-fucosylpeptide 3-beta-N-acetylglucosaminyltransferase
221756_at	1.43e-07	1.64e-09	8.6881	11.7905	1.77802	PIK3IP1	phosphoinositide-3-kinase interacting protein 1
216091_s_at	1.43e-07	1.64e-09	-8.6879	11.79	-0.632101	BTRC	beta-transducin repeat containing E3 ubiquitin protein ligase
215927_at	1.45e-07	1.67e-09	-8.68181	11.7754	-0.656234	ARFGEF2	ADP ribosylation factor guanine nucleotide exchange factor 2
242753_x_at	1.45e-07	1.67e-09	-8.6815	11.7747	-1.848	AP1AR	adaptor related protein complex 1 associated regulatory protein
1569532_a_at	1.46e-07	1.68e-09	-8.67863	11.7678	-0.491745	LCN15	lipocalin 15
233804_at	1.46e-07	1.68e-09	-8.67778	11.7657	-0.515935	LINC00544	long intergenic non-protein coding RNA 544
212950_at	1.47e-07	1.7e-09	8.67364	11.7558	3.59376	ADGRF5	adhesion G protein-coupled receptor F5
200729_s_at	1.47e-07	1.7e-09	-8.67345	11.7553	-1.06862	ACTR2	ARP2 actin related protein 2 homolog
237970_at	1.47e-07	1.7e-09	-8.67342	11.7552	-0.745843
241373_at	1.47e-07	1.7e-09	-8.67313	11.7545	-0.623523
215235_at	1.47e-07	1.71e-09	8.67015	11.7474	2.05422	SPTAN1	spectrin alpha, non-erythrocytic 1
218698_at	1.49e-07	1.74e-09	-8.66466	11.7342	-3.0965	APIP	APAF1 interacting protein
1555638_a_at	1.49e-07	1.74e-09	8.66441	11.7336	2.6251	SAMSN1	SAM domain, SH3 domain and nuclear localization signals 1
242579_at	1.51e-07	1.76e-09	8.65882	11.7202	2.77705	BMPR1B	bone morphogenetic protein receptor type 1B
241938_at	1.51e-07	1.77e-09	8.65728	11.7165	3.42066	QKI	QKI, KH domain containing RNA binding
226284_at	1.53e-07	1.79e-09	-8.65109	11.7016	-2.75051	ZBTB2	zinc finger and BTB domain containing 2
232543_x_at	1.55e-07	1.82e-09	8.64496	11.6868	1.07491	ARHGAP9	Rho GTPase activating protein 9
220550_at	1.55e-07	1.82e-09	-8.64471	11.6862	-0.523866	FBXO4	F-box protein 4
1553967_at	1.55e-07	1.82e-09	-8.64435	11.6853	-0.856415	ADAT3	adenosine deaminase, tRNA specific 3
214583_at	1.56e-07	1.84e-09	-8.64034	11.6757	-1.55026	DDI2///RSC1A1	DNA damage inducible 1 homolog 2///regulatory solute carrier protein, family 1, member 1
209071_s_at	1.6e-07	1.89e-09	8.63002	11.6509	5.55734	RGS5	regulator of G-protein signaling 5
217546_at	1.61e-07	1.9e-09	8.62804	11.6461	5.0962	MT1M	metallothionein 1M
1553436_at	1.61e-07	1.9e-09	-8.62655	11.6425	-0.646	MUC19	mucin 19, oligomeric
1553837_at	1.61e-07	1.91e-09	-8.62525	11.6394	-0.472984	PGAM5	PGAM family member 5, mitochondrial serine/threonine protein phosphatase
218901_at	1.61e-07	1.91e-09	8.62503	11.6388	3.84182	PLSCR4	phospholipid scramblase 4
213760_s_at	1.62e-07	1.93e-09	-8.62049	11.6279	-1.13131	ZNF330	zinc finger protein 330
210789_x_at	1.63e-07	1.94e-09	-8.61783	11.6215	-0.490904	CEACAM3	carcinoembryonic antigen related cell adhesion molecule 3
209823_x_at	1.64e-07	1.95e-09	8.61646	11.6182	3.36761	LOC101060835///HLA-DQB1	HLA class II histocompatibility antigen, DQ beta 1 chain-like///major histocompatibility complex, class II, DQ beta 1
214161_at	1.64e-07	1.96e-09	-8.61404	11.6124	-0.525292	OSGIN2	oxidative stress induced growth inhibitor family member 2
37433_at	1.68e-07	2.01e-09	-8.60506	11.5907	-2.57588	PIAS2	protein inhibitor of activated STAT 2
229448_at	1.69e-07	2.02e-09	8.6014	11.5819	2.8355	CERS1///GDF1	ceramide synthase 1///growth differentiation factor 1
228056_s_at	1.7e-07	2.03e-09	8.59895	11.576	2.02024	NAPSB	napsin B aspartic peptidase, pseudogene
231400_s_at	1.73e-07	2.08e-09	-8.58974	11.5538	-0.457333
240209_at	1.73e-07	2.08e-09	-8.58966	11.5536	-0.703586	C16orf78	chromosome 16 open reading frame 78
202916_s_at	1.74e-07	2.09e-09	-8.58753	11.5484	-1.43904	FAM20B	family with sequence similarity 20 member B
217078_s_at	1.75e-07	2.12e-09	8.58295	11.5374	1.0951	CD300A	CD300a molecule
205285_s_at	1.75e-07	2.12e-09	8.58173	11.5344	2.16693	FYB	FYN binding protein
1570592_a_at	1.75e-07	2.13e-09	-8.58047	11.5314	-0.447607
243157_at	1.75e-07	2.13e-09	-8.58015	11.5306	-0.42016
216475_at	1.75e-07	2.13e-09	-8.57989	11.53	-0.554825
207537_at	1.75e-07	2.13e-09	-8.57972	11.5296	-0.416903	PFKFB1	6-phosphofructo-2-kinase/fructose-2,6-biphosphatase 1
230360_at	1.75e-07	2.13e-09	8.5797	11.5295	5.36533	GLDN	gliomedin
202709_at	1.75e-07	2.13e-09	8.57964	11.5294	2.50138	FMOD	fibromodulin
244495_x_at	1.76e-07	2.15e-09	8.57661	11.5221	1.13527	TMEM241	transmembrane protein 241
233526_at	1.77e-07	2.17e-09	-8.57214	11.5113	-0.473125
210752_s_at	1.77e-07	2.17e-09	-8.57177	11.5104	-0.886938	MLX	MLX, MAX dimerization protein
213661_at	1.78e-07	2.19e-09	8.5689	11.5034	1.96602	PAMR1	peptidase domain containing associated with muscle regeneration 1
217304_at	1.78e-07	2.19e-09	-8.56858	11.5026	-0.428773	SHMT1	serine hydroxymethyltransferase 1
238562_at	1.78e-07	2.19e-09	-8.5685	11.5025	-2.2111	UTP23	UTP23, small subunit processome component
215633_x_at	1.81e-07	2.24e-09	8.55964	11.4811	2.07765	LST1	leukocyte specific transcript 1
207857_at	1.81e-07	2.24e-09	8.5596	11.4809	1.85966	LILRA2	leukocyte immunoglobulin like receptor A2
235706_at	1.84e-07	2.27e-09	8.55395	11.4673	2.9302	CPM	carboxypeptidase M
217576_x_at	1.86e-07	2.31e-09	-8.54728	11.4511	-0.953507	SOS2	SOS Ras/Rho guanine nucleotide exchange factor 2
240737_at	1.88e-07	2.33e-09	-8.54408	11.4434	-0.470714
222897_s_at	1.91e-07	2.38e-09	-8.53494	11.4213	-0.609312	ZFP64	ZFP64 zinc finger protein
1569430_at	1.91e-07	2.38e-09	-8.53447	11.4202	-0.413993	PTRH1	peptidyl-tRNA hydrolase 1 homolog
1564674_a_at	1.93e-07	2.4e-09	-8.53102	11.4118	-0.543166	CDC20B	cell division cycle 20B
238205_at	1.95e-07	2.44e-09	-8.52508	11.3974	-0.487445	DCAF12L1	DDB1 and CUL4 associated factor 12 like 1
1568554_x_at	1.95e-07	2.44e-09	-8.5245	11.396	-0.429947
219601_s_at	1.95e-07	2.44e-09	-8.52354	11.3937	-0.52163	C10orf12	chromosome 10 open reading frame 12
219134_at	1.96e-07	2.45e-09	8.52205	11.3901	3.40196	ADGRL4	adhesion G protein-coupled receptor L4
1553564_at	1.98e-07	2.48e-09	-8.5176	11.3793	-0.542027	MACROD2	MACRO domain containing 2
229047_at	2e-07	2.51e-09	-8.513	11.3681	-0.77709	PLEKHB1	pleckstrin homology domain containing B1
208488_s_at	2e-07	2.51e-09	-8.5126	11.3672	-0.629522	CR1	complement component 3b/4b receptor 1 (Knops blood group)
228042_at	2e-07	2.52e-09	8.51082	11.3629	1.0921	ADPRH	ADP-ribosylarginine hydrolase
209312_x_at	2e-07	2.52e-09	8.51078	11.3628	6.81038	LOC101060835///LOC100996809///HLA-DRB5///HLA-DRB4///HLA-DRB1///HLA-DQB1	HLA class II histocompatibility antigen, DQ beta 1 chain-like///HLA class II histocompatibility antigen, DRB1-10 beta chain-like///major histocompatibility complex, class II, DR beta 5///major histocompatibility complex, class II, DR beta 4///major histocompatibility complex, class II, DR beta 1///major histocompatibility complex, class II, DQ beta 1
1561226_at	2e-07	2.52e-09	-8.51029	11.3616	-0.546018	XCR1	X-C motif chemokine receptor 1
52731_at	2e-07	2.53e-09	-8.50971	11.3602	-1.5906	AMBRA1	autophagy and beclin 1 regulator 1
233638_s_at	2e-07	2.53e-09	-8.50935	11.3593	-1.83626	POMGNT1	protein O-linked mannose N-acetylglucosaminyltransferase 1 (beta 1,2-)
236163_at	2e-07	2.54e-09	8.50784	11.3556	3.31565	LIX1	limb and CNS expressed 1
1563302_at	2e-07	2.54e-09	-8.50775	11.3554	-0.368422	LOC101927534	uncharacterized LOC101927534
227626_at	2e-07	2.54e-09	8.50722	11.3541	2.68786	PAQR8	progestin and adipoQ receptor family member 8
233572_s_at	2e-07	2.55e-09	-8.50652	11.3524	-0.478602	BCORL1	BCL6 corepressor-like 1
241079_at	2e-07	2.56e-09	-8.50529	11.3495	-0.515655
205965_at	2.01e-07	2.58e-09	8.50213	11.3418	0.701174	BATF	basic leucine zipper ATF-like transcription factor
200836_s_at	2.02e-07	2.58e-09	8.50111	11.3393	3.09106	MAP4	microtubule associated protein 4
228121_at	2.02e-07	2.59e-09	8.49938	11.3351	3.62187	TGFB2	transforming growth factor beta 2
1561565_at	2.02e-07	2.6e-09	-8.49888	11.3339	-0.479229	LOC101928309	uncharacterized LOC101928309
204328_at	2.03e-07	2.62e-09	8.4958	11.3264	1.78186	TMC6	transmembrane channel like 6
1553499_s_at	2.05e-07	2.63e-09	-8.4928	11.3191	-0.513782	SERPINA9	serpin family A member 9
235529_x_at	2.05e-07	2.65e-09	8.49098	11.3147	2.58784	SAMHD1	SAM and HD domain containing deoxynucleoside triphosphate triphosphohydrolase 1
240900_at	2.07e-07	2.68e-09	-8.48649	11.3038	-0.440859	C7orf50	chromosome 7 open reading frame 50
216542_x_at	2.08e-07	2.69e-09	-8.48381	11.2973	-0.735555	IGHM///IGHG1///IGHA1	immunoglobulin heavy constant mu///immunoglobulin heavy constant gamma 1 (G1m marker)///immunoglobulin heavy constant alpha 1
230066_at	2.08e-07	2.69e-09	-8.48379	11.2973	-0.64458	SNX25	sorting nexin 25
212065_s_at	2.09e-07	2.72e-09	-8.48047	11.2892	-1.53467	USP34	ubiquitin specific peptidase 34
210423_s_at	2.1e-07	2.72e-09	8.47928	11.2863	2.14176	SLC11A1	solute carrier family 11 member 1
209723_at	2.1e-07	2.73e-09	8.4789	11.2854	2.07774	SERPINB9	serpin family B member 9
209824_s_at	2.1e-07	2.73e-09	8.47838	11.2842	2.85263	ARNTL	aryl hydrocarbon receptor nuclear translocator like
228153_at	2.1e-07	2.73e-09	8.47779	11.2827	1.9817	RNF144B	ring finger protein 144B
201386_s_at	2.1e-07	2.75e-09	-8.47598	11.2783	-1.29669	DHX15	DEAH-box helicase 15
244827_at	2.1e-07	2.75e-09	-8.4758	11.2779	-0.520585
1556220_at	2.11e-07	2.77e-09	-8.47241	11.2697	-0.72996
203962_s_at	2.15e-07	2.83e-09	8.46377	11.2487	4.27434	NEBL	nebulette
222107_x_at	2.15e-07	2.83e-09	-8.46376	11.2486	-0.692358	LZTS1	leucine zipper tumor suppressor 1
216303_s_at	2.16e-07	2.85e-09	-8.46112	11.2422	-0.538615	MTMR1	myotubularin related protein 1
233321_x_at	2.18e-07	2.87e-09	8.45834	11.2355	0.997837	LOC90834///BRD1	uncharacterized protein BC001742///bromodomain containing 1
221199_at	2.2e-07	2.9e-09	-8.45313	11.2228	-0.464764	GFRA4	GDNF family receptor alpha 4
232100_at	2.2e-07	2.91e-09	-8.45205	11.2201	-0.689439	RNF217	ring finger protein 217
212975_at	2.21e-07	2.92e-09	8.45054	11.2165	1.77378	DENND3	DENN domain containing 3
239424_at	2.21e-07	2.92e-09	-8.45025	11.2158	-0.526119
205504_at	2.21e-07	2.93e-09	8.44962	11.2142	1.96517	BTK	Bruton tyrosine kinase
229645_at	2.21e-07	2.93e-09	8.44945	11.2138	3.74027	FAM69C	family with sequence similarity 69 member C
237291_at	2.21e-07	2.94e-09	8.44735	11.2087	0.504711	PRORSD1P	prolyl-tRNA synthetase associated domain containing 1, pseudogene
1558214_s_at	2.21e-07	2.95e-09	-8.4471	11.2081	-2.3148	CTNNA1	catenin alpha 1
221987_s_at	2.23e-07	2.97e-09	-8.44392	11.2004	-1.72216	TSR1	TSR1, ribosome maturation factor
239369_at	2.24e-07	2.99e-09	-8.44168	11.1949	-0.613621	LCN8	lipocalin 8
203843_at	2.25e-07	3.01e-09	-8.43816	11.1864	-2.2798	RPS6KA3	ribosomal protein S6 kinase A3
224722_at	2.25e-07	3.02e-09	-8.43726	11.1842	-3.07887	MIB1	mindbomb E3 ubiquitin protein ligase 1
240388_at	2.27e-07	3.05e-09	-8.43359	11.1752	-0.448404	KRT27	keratin 27
214574_x_at	2.28e-07	3.06e-09	8.43142	11.1699	2.46978	LST1	leukocyte specific transcript 1
1565795_at	2.28e-07	3.06e-09	-8.43135	11.1698	-0.369264	DUOX1	dual oxidase 1
223615_at	2.28e-07	3.07e-09	8.43028	11.1672	1.09768	ABI3	ABI family member 3
243884_at	2.28e-07	3.08e-09	8.42944	11.1651	1.11948	TEX26	testis expressed 26
231956_at	2.28e-07	3.08e-09	8.42931	11.1648	2.59772	RNF213	ring finger protein 213
242611_at	2.29e-07	3.1e-09	8.42647	11.1579	2.09735
228538_at	2.31e-07	3.13e-09	8.42202	11.1471	1.34308	ZNF662	zinc finger protein 662
1552484_at	2.31e-07	3.14e-09	-8.42163	11.1461	-0.568346	SMCR8	Smith-Magenis syndrome chromosome region, candidate 8
213983_s_at	2.32e-07	3.15e-09	-8.41985	11.1418	-1.43795	PDS5A	PDS5 cohesin associated factor A
1560399_a_at	2.32e-07	3.15e-09	-8.41955	11.1411	-0.543784	OTUD7A	OTU deubiquitinase 7A
242538_at	2.32e-07	3.15e-09	-8.41942	11.1407	-0.931995
1557608_a_at	2.32e-07	3.16e-09	-8.4189	11.1395	-0.470465	LOC284080	uncharacterized LOC284080
203808_at	2.32e-07	3.17e-09	-8.41762	11.1363	-0.448198	AKT2	AKT serine/threonine kinase 2
234349_at	2.32e-07	3.17e-09	-8.41716	11.1352	-0.482582	SSPO	SCO-spondin
215749_s_at	2.32e-07	3.18e-09	8.4159	11.1322	1.74296	GORASP1	golgi reassembly stacking protein 1
1557697_at	2.33e-07	3.19e-09	-8.41442	11.1285	-0.569453
224529_s_at	2.34e-07	3.22e-09	-8.41105	11.1203	-0.45679	NT5C1A	5'-nucleotidase, cytosolic IA
235367_at	2.34e-07	3.22e-09	-8.41101	11.1202	-0.643939	MYPN	myopalladin
202915_s_at	2.34e-07	3.22e-09	-8.4109	11.12	-1.52761	FAM20B	family with sequence similarity 20 member B
229670_at	2.34e-07	3.22e-09	8.41045	11.1189	1.30014
217135_x_at	2.35e-07	3.24e-09	-8.40817	11.1133	-0.89899
221792_at	2.35e-07	3.25e-09	8.40695	11.1103	3.29391	RAB6B	RAB6B, member RAS oncogene family
229988_at	2.39e-07	3.3e-09	-8.4005	11.0946	-0.64268
237331_s_at	2.39e-07	3.3e-09	-8.40029	11.0941	-0.600643	MAPT-AS1	MAPT antisense RNA 1
211718_at	2.39e-07	3.31e-09	-8.39943	11.092	-0.716237	MGC2889	uncharacterized protein MGC2889
223662_x_at	2.4e-07	3.33e-09	8.39702	11.0861	1.71064	DDX59	DEAD-box helicase 59
215809_at	2.4e-07	3.34e-09	-8.39609	11.0838	-0.421118	CYP2D6	cytochrome P450 family 2 subfamily D member 6
222569_at	2.41e-07	3.36e-09	-8.39347	11.0775	-1.63255	UGGT1	UDP-glucose glycoprotein glucosyltransferase 1
1569773_at	2.41e-07	3.36e-09	-8.39328	11.077	-0.429782	ATP8A1	ATPase phospholipid transporting 8A1
217488_x_at	2.43e-07	3.39e-09	-8.38937	11.0675	-0.517038	PMS2P3	PMS1 homolog 2, mismatch repair system component pseudogene 3
223909_s_at	2.44e-07	3.42e-09	-8.38672	11.061	-1.41113	HDAC8	histone deacetylase 8
1568723_at	2.46e-07	3.44e-09	-8.38346	11.053	-0.585046	ATP9B	ATPase phospholipid transporting 9B (putative)
233938_at	2.46e-07	3.45e-09	-8.38215	11.0498	-0.506236	C11orf86	chromosome 11 open reading frame 86
208067_x_at	2.46e-07	3.46e-09	-8.38204	11.0496	-1.10274	UTY	ubiquitously transcribed tetratricopeptide repeat containing, Y-linked
1561499_at	2.46e-07	3.46e-09	-8.38195	11.0494	-0.435129	LOC101927958	uncharacterized LOC101927958
234575_at	2.46e-07	3.47e-09	-8.38073	11.0464	-0.476715	ZNF71	zinc finger protein 71
210043_at	2.46e-07	3.47e-09	-8.38052	11.0458	-0.781917	FRMD8	FERM domain containing 8
236870_at	2.46e-07	3.47e-09	-8.38026	11.0452	-0.625618	IQCF4	IQ motif containing F5 pseudogene
1556931_at	2.47e-07	3.49e-09	-8.378	11.0397	-0.677348	CDC42-IT1	CDC42 intronic transcript 1
240694_at	2.47e-07	3.5e-09	-8.37659	11.0362	-0.67328
234584_s_at	2.47e-07	3.5e-09	-8.37645	11.0359	-0.847237	ATE1	arginyltransferase 1
233510_s_at	2.48e-07	3.52e-09	8.37474	11.0317	1.29713	PARVG	parvin gamma
1559092_at	2.48e-07	3.52e-09	-8.37439	11.0309	-0.959097	SLC9A5	solute carrier family 9 member A5
1564315_at	2.48e-07	3.53e-09	-8.37356	11.0288	-0.474182	C8orf49	chromosome 8 open reading frame 49
208253_at	2.5e-07	3.55e-09	8.37094	11.0225	1.35813	SIGLEC8	sialic acid binding Ig like lectin 8
1556932_at	2.5e-07	3.56e-09	-8.3703	11.0209	-0.501833
227818_at	2.5e-07	3.56e-09	-8.36978	11.0196	-1.29385	CEP85	centrosomal protein 85
213994_s_at	2.5e-07	3.57e-09	8.36824	11.0159	4.61631	SPON1	spondin 1
1569700_s_at	2.51e-07	3.58e-09	-8.36718	11.0133	-0.702037	AK7	adenylate kinase 7
1556578_a_at	2.51e-07	3.59e-09	-8.3665	11.0116	-0.416591	FLJ31945	uncharacterized LOC440137
220507_s_at	2.52e-07	3.62e-09	-8.36363	11.0046	-0.400196	UPB1	beta-ureidopropionase 1
241575_at	2.54e-07	3.65e-09	-8.3596	10.9947	-0.689677
208841_s_at	2.54e-07	3.65e-09	-8.3596	10.9947	-1.54172	G3BP2	G3BP stress granule assembly factor 2
242004_x_at	2.55e-07	3.68e-09	-8.3567	10.9877	-0.557739
203693_s_at	2.57e-07	3.7e-09	-8.35377	10.9805	-2.74276	E2F3	E2F transcription factor 3
231572_at	2.57e-07	3.71e-09	-8.35357	10.98	-0.801093	PRSS37	protease, serine 37
201779_s_at	2.57e-07	3.72e-09	8.3525	10.9774	2.20253	RNF13	ring finger protein 13
1554464_a_at	2.58e-07	3.73e-09	-8.35045	10.9724	-2.31412	CRTAP	cartilage associated protein
211100_x_at	2.58e-07	3.74e-09	8.3502	10.9717	1.00978	LILRA2	leukocyte immunoglobulin like receptor A2
236368_at	2.58e-07	3.74e-09	8.34965	10.9704	1.68042	KIAA0368	KIAA0368
219705_at	2.61e-07	3.79e-09	-8.34473	10.9584	-0.874231	QSER1	glutamine and serine rich 1
233056_x_at	2.61e-07	3.8e-09	8.34365	10.9557	2.15998	DLGAP4	DLG associated protein 4
209018_s_at	2.61e-07	3.81e-09	8.34272	10.9534	2.16393	PINK1	PTEN induced putative kinase 1
1555204_at	2.62e-07	3.82e-09	-8.34123	10.9498	-0.425872
244252_at	2.62e-07	3.82e-09	-8.3408	10.9488	-0.411583	LOC399884	uncharacterized LOC399884
1554556_a_at	2.63e-07	3.84e-09	-8.33901	10.9444	-0.946622	ATP11B	ATPase phospholipid transporting 11B (putative)
215012_at	2.64e-07	3.86e-09	8.33683	10.939	1.79504	ZNF451	zinc finger protein 451
222272_x_at	2.65e-07	3.89e-09	8.3338	10.9316	2.49588	SCIN	scinderin
230391_at	2.65e-07	3.89e-09	8.33347	10.9308	2.51017	CD84	CD84 molecule
1560496_at	2.67e-07	3.92e-09	-8.33088	10.9245	-0.565779	MRGPRF-AS1	MRGPRF antisense RNA 1
218423_x_at	2.68e-07	3.95e-09	-8.32736	10.9158	-1.55416	VPS54	VPS54, GARP complex subunit
1561668_at	2.68e-07	3.95e-09	-8.32713	10.9153	-0.423598
227074_at	2.68e-07	3.96e-09	8.32692	10.9148	3.41398	CCDC18-AS1	CCDC18 antisense RNA 1
234879_at	2.7e-07	3.98e-09	-8.32456	10.909	-0.556913
1552481_s_at	2.73e-07	4.04e-09	-8.31867	10.8946	-0.836889	MAN1A2	mannosidase alpha class 1A member 2
207251_at	2.73e-07	4.04e-09	-8.31839	10.8939	-0.683234	MEP1B	meprin A subunit beta
223553_s_at	2.73e-07	4.05e-09	8.31757	10.8919	2.33051	DOK3	docking protein 3
229846_s_at	2.73e-07	4.06e-09	-8.31686	10.8901	-1.72535	MAPKAP1	mitogen-activated protein kinase associated protein 1
211882_x_at	2.73e-07	4.06e-09	-8.31658	10.8894	-0.51762	FUT6	fucosyltransferase 6
1563610_at	2.74e-07	4.07e-09	-8.31559	10.887	-0.41023	LOC157273	uncharacterized LOC157273
1553186_x_at	2.74e-07	4.08e-09	8.31437	10.884	3.39922	RASEF	RAS and EF-hand domain containing
206420_at	2.75e-07	4.1e-09	8.31212	10.8785	2.05142	IGSF6	immunoglobulin superfamily member 6
238160_at	2.75e-07	4.11e-09	-8.31147	10.8769	-0.413026	ACOT12	acyl-CoA thioesterase 12
1561086_at	2.81e-07	4.21e-09	-8.30222	10.8542	-0.701541
218373_at	2.82e-07	4.21e-09	8.30144	10.8523	2.1391	AKTIP	AKT interacting protein
1553525_at	2.82e-07	4.23e-09	-8.30019	10.8493	-0.498685	NLRP13	NLR family pyrin domain containing 13
229429_x_at	2.84e-07	4.26e-09	8.29682	10.841	3.21333	LINC00623	long intergenic non-protein coding RNA 623
224834_at	2.87e-07	4.32e-09	-8.29168	10.8284	-1.4753	UBTD2	ubiquitin domain containing 2
1560295_at	2.91e-07	4.38e-09	-8.28596	10.8144	-0.484306	CYP19A1	cytochrome P450 family 19 subfamily A member 1
231719_at	2.91e-07	4.38e-09	-8.28567	10.8137	-0.559078	TOR1AIP2	torsin 1A interacting protein 2
217880_at	2.91e-07	4.39e-09	-8.28462	10.8111	-1.94544	CDC27	cell division cycle 27
219155_at	2.92e-07	4.4e-09	8.28349	10.8083	3.40791	PITPNC1	phosphatidylinositol transfer protein, cytoplasmic 1
216886_at	2.92e-07	4.41e-09	-8.28265	10.8062	-0.40087	CHRNA4	cholinergic receptor nicotinic alpha 4 subunit
241437_s_at	2.92e-07	4.42e-09	-8.2823	10.8054	-0.399664	EP400NL	EP400 N-terminal like
1553047_at	2.94e-07	4.45e-09	-8.27972	10.799	-0.793775	PIP4K2B	phosphatidylinositol-5-phosphate 4-kinase type 2 beta
207655_s_at	2.95e-07	4.47e-09	8.27788	10.7945	2.84719	BLNK	B-cell linker
1559573_at	2.95e-07	4.47e-09	-8.27716	10.7928	-0.445008	LINC01093	long intergenic non-protein coding RNA 1093
244585_at	2.98e-07	4.53e-09	-8.27229	10.7808	-0.70976	IFT140	intraflagellar transport 140
209825_s_at	2.98e-07	4.53e-09	-8.27172	10.7794	-2.00768	MIR3658///UCK2	microRNA 3658///uridine-cytidine kinase 2
211747_s_at	2.99e-07	4.55e-09	-8.2701	10.7754	-1.31808	LSM5	LSM5 homolog, U6 small nuclear RNA and mRNA degradation associated
238964_at	2.99e-07	4.56e-09	8.2694	10.7737	2.74221	FIGN	fidgetin, microtubule severing factor
1564344_at	2.99e-07	4.56e-09	-8.26936	10.7736	-0.740093	ATP9B	ATPase phospholipid transporting 9B (putative)
202626_s_at	3.02e-07	4.61e-09	8.26475	10.7623	4.0104	LYN	LYN proto-oncogene, Src family tyrosine kinase
1552316_a_at	3.04e-07	4.66e-09	8.26077	10.7525	1.33587	GIMAP1	GTPase, IMAP family member 1
209341_s_at	3.05e-07	4.68e-09	8.25891	10.7479	1.65786	IKBKB	inhibitor of kappa light polypeptide gene enhancer in B-cells, kinase beta
228090_at	3.05e-07	4.68e-09	8.25882	10.7477	1.25634	NMNAT3	nicotinamide nucleotide adenylyltransferase 3
222218_s_at	3.09e-07	4.75e-09	8.25299	10.7334	2.04555	PILRA	paired immunoglobin like type 2 receptor alpha
206594_at	3.1e-07	4.77e-09	-8.25149	10.7297	-0.603059	PASK	PAS domain containing serine/threonine kinase
1552417_a_at	3.11e-07	4.79e-09	-8.24969	10.7253	-1.63573	NEDD1	neural precursor cell expressed, developmentally down-regulated 1
205527_s_at	3.11e-07	4.79e-09	-8.24918	10.724	-1.54216	GEMIN4	gem nuclear organelle associated protein 4
211286_x_at	3.15e-07	4.86e-09	8.24369	10.7105	0.936555	CSF2RA	colony stimulating factor 2 receptor alpha subunit
220805_at	3.15e-07	4.86e-09	-8.24347	10.71	-0.511764	HRH2	histamine receptor H2
234017_at	3.16e-07	4.9e-09	-8.24053	10.7027	-0.520536	LINC00923	long intergenic non-protein coding RNA 923
208115_x_at	3.19e-07	4.95e-09	-8.23636	10.6925	-0.587411	EDRF1	erythroid differentiation regulatory factor 1
228034_x_at	3.21e-07	4.97e-09	-8.23443	10.6877	-0.734921	ALKBH5	alkB homolog 5, RNA demethylase
208217_at	3.23e-07	5.02e-09	-8.23089	10.679	-0.796929	GABRR2	gamma-aminobutyric acid type A receptor rho2 subunit
1555626_a_at	3.27e-07	5.1e-09	-8.22449	10.6633	-0.460527	SLAMF1	signaling lymphocytic activation molecule family member 1
244214_at	3.27e-07	5.1e-09	-8.22445	10.6631	-0.449676	LOC101928069	uncharacterized LOC101928069
224394_at	3.3e-07	5.15e-09	-8.22046	10.6533	-0.988586	RNF7	ring finger protein 7
233702_x_at	3.31e-07	5.16e-09	8.21961	10.6512	1.98109
217555_at	3.32e-07	5.19e-09	-8.2171	10.6451	-1.48986	SMC1A	structural maintenance of chromosomes 1A
212998_x_at	3.35e-07	5.24e-09	8.21316	10.6353	4.0034	LOC101060835///HLA-DQB1	HLA class II histocompatibility antigen, DQ beta 1 chain-like///major histocompatibility complex, class II, DQ beta 1
206032_at	3.37e-07	5.27e-09	-8.21062	10.6291	-0.566253	DSC3	desmocollin 3
241236_at	3.37e-07	5.28e-09	-8.21018	10.628	-0.464106
226975_at	3.37e-07	5.29e-09	8.20969	10.6268	2.06036	RNPC3	RNA binding region (RNP1, RRM) containing 3
227353_at	3.39e-07	5.32e-09	8.20715	10.6205	0.846039	TMC8	transmembrane channel like 8
229849_at	3.39e-07	5.33e-09	8.2067	10.6194	3.84663	WIPF3	WAS/WASL interacting protein family member 3
1557030_at	3.39e-07	5.33e-09	-8.206	10.6177	-0.591379	GAB1	GRB2 associated binding protein 1
210091_s_at	3.39e-07	5.34e-09	8.20549	10.6164	4.17178	DTNA	dystrobrevin alpha
204815_s_at	3.4e-07	5.36e-09	-8.2037	10.612	-0.62897	DHX34	DEAH-box helicase 34
225278_at	3.4e-07	5.37e-09	8.20365	10.6119	1.56355	PRKAB2	protein kinase AMP-activated non-catalytic subunit beta 2
217211_at	3.41e-07	5.39e-09	-8.20189	10.6076	-1.23782	ACTBP9	actin, beta pseudogene 9
214087_s_at	3.42e-07	5.42e-09	8.19979	10.6024	4.18496	MYBPC1	myosin binding protein C, slow type
232200_at	3.42e-07	5.42e-09	-8.19932	10.6012	-0.48482	HSPA9	heat shock protein family A (Hsp70) member 9
229502_at	3.42e-07	5.43e-09	-8.19914	10.6008	-0.619016	CHDH	choline dehydrogenase
219119_at	3.42e-07	5.43e-09	-8.19882	10.6	-1.52631	LSM8	LSM8 homolog, U6 small nuclear RNA associated
211336_x_at	3.42e-07	5.45e-09	8.19727	10.5962	1.18012	LILRB1	leukocyte immunoglobulin like receptor B1
212757_s_at	3.42e-07	5.45e-09	8.19705	10.5956	2.5789	CAMK2G	calcium/calmodulin dependent protein kinase II gamma
202540_s_at	3.43e-07	5.47e-09	-8.19579	10.5925	-2.8986	HMGCR	3-hydroxy-3-methylglutaryl-CoA reductase
214222_at	3.44e-07	5.5e-09	8.194	10.5881	1.16364	DNAH7	dynein axonemal heavy chain 7
221457_s_at	3.46e-07	5.53e-09	-8.19168	10.5824	-0.465936	BTNL2	butyrophilin like 2
223317_at	3.46e-07	5.53e-09	-8.19139	10.5817	-0.634893	ALKBH7	alkB homolog 7
1570057_x_at	3.46e-07	5.54e-09	-8.19063	10.5798	-0.417816
215998_at	3.48e-07	5.58e-09	-8.18783	10.5729	-0.479294
231019_x_at	3.48e-07	5.59e-09	-8.1871	10.5711	-1.07505	CBARP	CACN beta subunit associated regulatory protein
1565880_at	3.48e-07	5.59e-09	-8.18683	10.5704	-0.72881
210932_s_at	3.49e-07	5.62e-09	-8.18517	10.5663	-1.62883	RNF6	ring finger protein 6
209776_s_at	3.49e-07	5.63e-09	-8.18438	10.5644	-0.837834	SLC19A1	solute carrier family 19 member 1
217705_at	3.49e-07	5.63e-09	-8.18413	10.5638	-0.442566	PRKD1	protein kinase D1
230093_at	3.51e-07	5.66e-09	8.18189	10.5582	2.5665	RSPH1	radial spoke head 1 homolog
226570_at	3.54e-07	5.72e-09	-8.17775	10.548	-0.66684	ATP1B3	ATPase Na+/K+ transporting subunit beta 3
213635_s_at	3.54e-07	5.73e-09	-8.17714	10.5465	-0.627802	SAFB	scaffold attachment factor B
1556766_at	3.56e-07	5.76e-09	-8.17494	10.5411	-0.698276	ERICH1	glutamate rich 1
242047_at	3.57e-07	5.79e-09	-8.17288	10.536	-0.567301	RTKN2	rhotekin 2
234040_at	3.57e-07	5.8e-09	-8.17231	10.5346	-0.509246	HELLS	helicase, lymphoid-specific
209752_at	3.59e-07	5.83e-09	-8.16992	10.5287	-0.461972	REG1A	regenerating family member 1 alpha
202651_at	3.59e-07	5.84e-09	-8.16968	10.5281	-2.38197	LPGAT1	lysophosphatidylglycerol acyltransferase 1
204198_s_at	3.61e-07	5.88e-09	8.16665	10.5206	1.05713	RUNX3	runt related transcription factor 3
211101_x_at	3.62e-07	5.91e-09	8.16458	10.5155	1.02498	LILRA2	leukocyte immunoglobulin like receptor A2
216016_at	3.64e-07	5.94e-09	-8.16278	10.511	-0.475848	NLRP3	NLR family pyrin domain containing 3
218690_at	3.67e-07	6e-09	-8.15842	10.5003	-0.562705	PDLIM4	PDZ and LIM domain 4
217466_x_at	3.68e-07	6.02e-09	-8.15747	10.4979	-0.897828	SNORA64///RPS2	small nucleolar RNA, H/ACA box 64///ribosomal protein S2
216943_at	3.68e-07	6.04e-09	-8.15625	10.4949	-0.499021
1564385_at	3.69e-07	6.05e-09	-8.15539	10.4928	-0.506465	LOC219688	uncharacterized LOC219688
205282_at	3.7e-07	6.09e-09	-8.15294	10.4867	-2.42077	LRP8	LDL receptor related protein 8
206887_at	3.72e-07	6.12e-09	-8.15055	10.4808	-0.487263	ACKR2	atypical chemokine receptor 2
221950_at	3.73e-07	6.13e-09	8.14972	10.4788	3.61437	EMX2	empty spiracles homeobox 2
206726_at	3.73e-07	6.15e-09	8.14855	10.4759	2.53713	HPGDS	hematopoietic prostaglandin D synthase
207044_at	3.75e-07	6.19e-09	-8.14605	10.4697	-0.641195	THRB	thyroid hormone receptor beta
1562914_a_at	3.76e-07	6.21e-09	-8.14468	10.4663	-0.466344	LINC00905	long intergenic non-protein coding RNA 905
1554683_a_at	3.78e-07	6.25e-09	-8.14212	10.46	-0.580734	CCDC187	coiled-coil domain containing 187
221847_at	3.79e-07	6.27e-09	-8.14092	10.457	-1.46623	SMIM10L1	small integral membrane protein 10 like 1
231320_at	3.79e-07	6.28e-09	-8.14052	10.456	-0.349793	EBP	emopamil binding protein (sterol isomerase)
229041_s_at	3.8e-07	6.31e-09	8.13859	10.4512	0.772452	ITGB2-AS1	ITGB2 antisense RNA 1
216684_s_at	3.8e-07	6.31e-09	-8.13815	10.4501	-1.77629	SS18	SS18, nBAF chromatin remodeling complex subunit
224030_s_at	3.83e-07	6.37e-09	-8.13464	10.4415	-0.628883	TCAF1	TRPM8 channel associated factor 1
203005_at	3.85e-07	6.4e-09	8.13236	10.4358	1.05723	LTBR	lymphotoxin beta receptor
223079_s_at	3.86e-07	6.44e-09	-8.13035	10.4308	-2.76939	GLS	glutaminase
208082_x_at	3.89e-07	6.49e-09	8.12674	10.4219	1.92238
209070_s_at	3.9e-07	6.51e-09	8.12609	10.4203	4.63068	RGS5	regulator of G-protein signaling 5
228735_s_at	3.9e-07	6.52e-09	-8.12537	10.4185	-0.407658	PANK2	pantothenate kinase 2
206461_x_at	3.9e-07	6.52e-09	8.12508	10.4178	2.18631	MT1H	metallothionein 1H
219631_at	3.92e-07	6.58e-09	-8.12166	10.4093	-2.65591	LRP12	LDL receptor related protein 12
1554424_at	3.92e-07	6.58e-09	-8.12136	10.4086	-2.66046	FIP1L1	factor interacting with PAPOLA and CPSF1
203591_s_at	3.92e-07	6.58e-09	8.12135	10.4086	0.754496	CSF3R	colony stimulating factor 3 receptor
1569833_at	3.92e-07	6.59e-09	-8.12092	10.4075	-0.425327	LINC01585	long intergenic non-protein coding RNA 1585
230686_s_at	3.92e-07	6.6e-09	-8.12038	10.4062	-0.515525	SLC13A3	solute carrier family 13 member 3
1561523_at	3.92e-07	6.61e-09	-8.11997	10.4051	-0.577792	CCDC65	coiled-coil domain containing 65
1567558_at	3.93e-07	6.63e-09	-8.11856	10.4016	-0.352688	TREML4	triggering receptor expressed on myeloid cells like 4
240999_at	3.94e-07	6.65e-09	-8.11721	10.3983	-0.442341	LOC100287704	uncharacterized LOC100287704
243615_at	3.94e-07	6.66e-09	-8.11677	10.3972	-0.46724
222164_at	3.94e-07	6.66e-09	-8.11666	10.397	-2.01885	FGFR1	fibroblast growth factor receptor 1
210254_at	3.96e-07	6.7e-09	-8.11397	10.3903	-0.457811	MS4A3	membrane spanning 4-domains A3
219183_s_at	3.96e-07	6.71e-09	8.11388	10.3901	1.66752	CYTH4	cytohesin 4
237720_at	3.96e-07	6.72e-09	-8.11328	10.3886	-0.30554	ASB4	ankyrin repeat and SOCS box containing 4
203332_s_at	3.96e-07	6.73e-09	8.11234	10.3862	2.49803	INPP5D	inositol polyphosphate-5-phosphatase D
1562388_at	3.96e-07	6.74e-09	-8.1117	10.3847	-0.40674	LOC285819	uncharacterized LOC285819
233904_at	3.99e-07	6.79e-09	-8.10865	10.3771	-0.472365
1562677_at	3.99e-07	6.79e-09	-8.1086	10.377	-0.592345
221102_s_at	4.01e-07	6.84e-09	-8.10567	10.3697	-0.657885	TRPM6	transient receptor potential cation channel subfamily M member 6
216489_at	4.01e-07	6.85e-09	-8.1055	10.3693	-0.369887	LOC101927086	uncharacterized LOC101927086
221632_s_at	4.03e-07	6.89e-09	-8.10328	10.3638	-0.689896	WDR4	WD repeat domain 4
1553093_a_at	4.04e-07	6.92e-09	-8.1012	10.3586	-0.465847	DEFB119	defensin beta 119
203249_at	4.04e-07	6.93e-09	8.10067	10.3573	1.91369	EZH1	enhancer of zeste 1 polycomb repressive complex 2 subunit
202039_at	4.06e-07	6.97e-09	8.09835	10.3516	2.40327	MYO18A///TIAF1	myosin XVIIIA///TGFB1-induced anti-apoptotic factor 1
230111_at	4.08e-07	7.01e-09	-8.09606	10.3459	-0.540698
1559340_at	4.1e-07	7.06e-09	-8.0935	10.3396	-0.534526
205246_at	4.11e-07	7.08e-09	-8.09233	10.3367	-1.98627	PEX13	peroxisomal biogenesis factor 13
1562378_s_at	4.12e-07	7.1e-09	-8.09098	10.3333	-1.25366	PROM2	prominin 2
205153_s_at	4.13e-07	7.13e-09	8.08952	10.3297	0.557049	CD40	CD40 molecule
204007_at	4.16e-07	7.18e-09	8.08623	10.3215	2.09512	FCGR3B	Fc fragment of IgG receptor IIIb
202469_s_at	4.19e-07	7.24e-09	-8.08322	10.3141	-1.45762	CPSF6	cleavage and polyadenylation specific factor 6
224484_s_at	4.21e-07	7.29e-09	-8.08054	10.3074	-3.20274	BRMS1L	breast cancer metastasis-suppressor 1-like
230037_at	4.22e-07	7.3e-09	-8.07964	10.3052	-0.388758	CD8B	CD8b molecule
1561450_at	4.23e-07	7.33e-09	-8.07822	10.3016	-0.42069	LOC101928618	uncharacterized LOC101928618
223499_at	4.24e-07	7.36e-09	8.07677	10.298	3.63183	C1QTNF5///MFRP	C1q and tumor necrosis factor related protein 5///membrane frizzled-related protein
215649_s_at	4.26e-07	7.41e-09	-8.07401	10.2912	-2.09578	MVK	mevalonate kinase
240471_at	4.26e-07	7.42e-09	-8.07352	10.29	-0.54769
1553041_at	4.26e-07	7.42e-09	-8.07329	10.2894	-0.423653	HTR3C	5-hydroxytryptamine receptor 3C
217209_at	4.3e-07	7.49e-09	-8.06966	10.2804	-0.607317	CEACAM3	carcinoembryonic antigen related cell adhesion molecule 3
227381_at	4.31e-07	7.51e-09	-8.06835	10.2771	-0.63474	CERCAM	cerebral endothelial cell adhesion molecule
204853_at	4.31e-07	7.54e-09	-8.06694	10.2736	-1.42221	ORC2	origin recognition complex subunit 2
220061_at	4.31e-07	7.54e-09	8.06672	10.2731	1.63567	ACSM5	acyl-CoA synthetase medium-chain family member 5
209689_at	4.32e-07	7.57e-09	-8.0653	10.2696	-1.04718	CCDC93	coiled-coil domain containing 93
1560513_at	4.32e-07	7.57e-09	-8.06506	10.269	-0.44858	LOC400568	uncharacterized LOC400568
207702_s_at	4.38e-07	7.68e-09	8.05934	10.2548	2.05479	MAGI2	membrane associated guanylate kinase, WW and PDZ domain containing 2
207422_at	4.44e-07	7.81e-09	-8.05292	10.2388	-0.420146	ADAM20	ADAM metallopeptidase domain 20
214935_at	4.44e-07	7.81e-09	-8.05291	10.2388	-0.742583	IL4I1///NUP62	interleukin 4 induced 1///nucleoporin 62
1568954_s_at	4.48e-07	7.88e-09	-8.04928	10.2298	-2.05307	C16orf72	chromosome 16 open reading frame 72
217605_at	4.48e-07	7.89e-09	-8.0488	10.2286	-0.558662	USP27X	ubiquitin specific peptidase 27, X-linked
221237_s_at	4.48e-07	7.9e-09	-8.04815	10.227	-0.559363	OSBP2	oxysterol binding protein 2
224914_s_at	4.48e-07	7.91e-09	-8.04744	10.2252	-1.48436	SARNP	SAP domain containing ribonucleoprotein
207610_s_at	4.48e-07	7.92e-09	8.0473	10.2248	1.53109	ADGRE2	adhesion G protein-coupled receptor E2
243451_at	4.52e-07	7.99e-09	-8.04352	10.2155	-0.513155
237580_at	4.56e-07	8.07e-09	-8.03981	10.2062	-0.43887
231955_s_at	4.56e-07	8.08e-09	-8.03914	10.2046	-2.12375	HIBADH	3-hydroxyisobutyrate dehydrogenase
227546_x_at	4.59e-07	8.15e-09	-8.03587	10.1964	-1.64843	AURKAIP1	aurora kinase A interacting protein 1
1552796_a_at	4.59e-07	8.16e-09	-8.03523	10.1948	-0.383164	SIM1	single-minded family bHLH transcription factor 1
1567251_at	4.6e-07	8.18e-09	-8.03447	10.1929	-0.380324	OR10A3	olfactory receptor family 10 subfamily A member 3
1555789_s_at	4.63e-07	8.24e-09	-8.0315	10.1856	-1.66172	PHF23	PHD finger protein 23
214214_s_at	4.64e-07	8.26e-09	-8.03015	10.1822	-1.23368	C1QBP	complement C1q binding protein
217834_s_at	4.64e-07	8.27e-09	-8.02967	10.181	-1.67083	SYNCRIP	synaptotagmin binding cytoplasmic RNA interacting protein
222952_s_at	4.7e-07	8.4e-09	8.02363	10.166	0.863685	TLR7	toll like receptor 7
242185_at	4.7e-07	8.41e-09	-8.02339	10.1654	-0.515002	SREK1	splicing regulatory glutamic acid and lysine rich protein 1
206969_at	4.72e-07	8.45e-09	-8.02142	10.1605	-0.416928	LOC100653049///KRT34	keratin, type I cuticular Ha4///keratin 34
217204_at	4.73e-07	8.46e-09	-8.02074	10.1588	-0.604866	MTRF1L	mitochondrial translational release factor 1 like
213817_at	4.74e-07	8.51e-09	8.01854	10.1533	0.907302	IRAK3	interleukin 1 receptor associated kinase 3
223501_at	4.74e-07	8.51e-09	8.0183	10.1527	4.11282	TNFSF13B	tumor necrosis factor superfamily member 13b
228898_s_at	4.75e-07	8.53e-09	-8.01762	10.151	-0.496172	SMARCB1	SWI/SNF related, matrix associated, actin dependent regulator of chromatin, subfamily b, member 1
1559348_a_at	4.76e-07	8.55e-09	-8.01645	10.1481	-0.541525
240476_at	4.77e-07	8.58e-09	-8.01517	10.1449	-0.418913
211112_at	4.77e-07	8.6e-09	-8.01418	10.1425	-0.855316	SLC12A4	solute carrier family 12 member 4
221949_at	4.79e-07	8.64e-09	8.01249	10.1383	1.70491	UBE2D4	ubiquitin conjugating enzyme E2 D4 (putative)
202884_s_at	4.83e-07	8.72e-09	-8.00882	10.1291	-1.37988	PPP2R1B	protein phosphatase 2 scaffold subunit Abeta
211916_s_at	4.83e-07	8.72e-09	-8.0087	10.1288	-0.563758	MYO1A	myosin IA
213556_at	4.83e-07	8.74e-09	8.00786	10.1267	2.6648	PINLYP	phospholipase A2 inhibitor and LY6/PLAUR domain containing
210198_s_at	4.84e-07	8.77e-09	8.00637	10.123	5.9432	PLP1	proteolipid protein 1
216854_at	4.86e-07	8.8e-09	-8.00496	10.1195	-0.474607	GDF11	growth differentiation factor 11
204976_s_at	4.88e-07	8.85e-09	-8.00264	10.1137	-2.76706	AMMECR1	Alport syndrome, mental retardation, midface hypoplasia and elliptocytosis chromosomal region gene 1
213210_at	4.9e-07	8.9e-09	-8.00037	10.108	-0.617685	TAF6L	TATA-box binding protein associated factor 6 like
215656_at	4.93e-07	8.97e-09	-7.99755	10.101	-0.490758	LMAN2	lectin, mannose binding 2
210883_x_at	4.93e-07	8.98e-09	-7.99711	10.0999	-0.509783	EFNB3	ephrin B3
207571_x_at	4.95e-07	9.02e-09	7.99512	10.095	2.25223	THEMIS2	thymocyte selection associated family member 2
204904_at	5e-07	9.12e-09	7.99094	10.0845	0.897286	GJA4	gap junction protein alpha 4
203423_at	5.02e-07	9.16e-09	7.98892	10.0795	5.38878	RBP1	retinol binding protein 1
233707_at	5.02e-07	9.18e-09	-7.98824	10.0778	-0.668911
241665_x_at	5.04e-07	9.21e-09	-7.98676	10.0741	-0.427042
204039_at	5.04e-07	9.23e-09	7.98597	10.0721	3.04272	CEBPA	CCAAT/enhancer binding protein alpha
1560981_a_at	5.06e-07	9.27e-09	-7.98418	10.0677	-1.2356	PPARA	peroxisome proliferator activated receptor alpha
1555822_at	5.06e-07	9.28e-09	-7.98399	10.0672	-0.615539	FAM138E///FAM138D///FAM138C///FAM138B///FAM138A///FAM138F	family with sequence similarity 138 member E///family with sequence similarity 138 member D///family with sequence similarity 138 member C///family with sequence similarity 138 member B///family with sequence similarity 138 member A///family with sequence similarity 138 member F
1565576_at	5.09e-07	9.35e-09	-7.98064	10.0589	-0.640783
209276_s_at	5.14e-07	9.45e-09	7.97662	10.0488	3.80572	GLRX	glutaredoxin
203399_x_at	5.15e-07	9.48e-09	-7.97539	10.0458	-0.510697	PSG11///PSG3	pregnancy specific beta-1-glycoprotein 11///pregnancy specific beta-1-glycoprotein 3
220681_at	5.16e-07	9.51e-09	-7.97403	10.0424	-0.512648	PRR34	proline rich 34
244562_s_at	5.18e-07	9.56e-09	-7.97206	10.0375	-0.561161
1561144_at	5.22e-07	9.64e-09	-7.96867	10.029	-0.547484
212804_s_at	5.27e-07	9.74e-09	-7.96455	10.0187	-2.0676	GAPVD1	GTPase activating protein and VPS9 domains 1
201625_s_at	5.3e-07	9.8e-09	-7.96202	10.0124	-3.44387	INSIG1	insulin induced gene 1
1561318_at	5.31e-07	9.83e-09	-7.96085	10.0095	-0.473938
230422_at	5.32e-07	9.86e-09	7.95952	10.0061	1.16941	FPR3	formyl peptide receptor 3
1556829_at	5.32e-07	9.87e-09	-7.95924	10.0055	-0.601002	TIPARP-AS1	TIPARP antisense RNA 1
223585_x_at	5.34e-07	9.91e-09	-7.95758	10.0013	-1.59969	KBTBD2	kelch repeat and BTB domain containing 2
223303_at	5.35e-07	9.95e-09	7.95604	9.99745	1.26471	FERMT3	fermitin family member 3
207070_at	5.38e-07	1e-08	-7.95378	9.9918	-0.780167	RGR	retinal G protein coupled receptor
1566228_at	5.38e-07	1e-08	-7.95367	9.99153	-0.522439
229995_at	5.42e-07	1.01e-08	-7.95003	9.98244	-0.4165	SYCN	syncollin
204912_at	5.46e-07	1.02e-08	7.94677	9.97431	1.94299	IL10RA	interleukin 10 receptor subunit alpha
1560129_at	5.48e-07	1.02e-08	-7.94494	9.96971	-0.745168
238215_at	5.52e-07	1.03e-08	-7.94179	9.96184	-0.488598	SLC6A18	solute carrier family 6 member 18
211148_s_at	5.55e-07	1.04e-08	7.93913	9.9552	2.98784	ANGPT2	angiopoietin 2
220693_at	5.59e-07	1.05e-08	-7.93517	9.94531	-0.39831	CCDC82	coiled-coil domain containing 82
236494_x_at	5.59e-07	1.05e-08	7.93508	9.94508	0.952418
219430_at	5.59e-07	1.05e-08	-7.93498	9.94482	-0.897977	GPR137	G protein-coupled receptor 137
202721_s_at	5.62e-07	1.06e-08	-7.93224	9.93797	-1.80395	GFPT1	glutamine--fructose-6-phosphate transaminase 1
242898_at	5.62e-07	1.06e-08	-7.93211	9.93764	-1.38234	EIF2AK2	eukaryotic translation initiation factor 2 alpha kinase 2
200641_s_at	5.63e-07	1.06e-08	-7.93106	9.93502	-1.37802	YWHAZ	tyrosine 3-monooxygenase/tryptophan 5-monooxygenase activation protein zeta
1553336_a_at	5.65e-07	1.07e-08	-7.92889	9.92958	-0.925901	MIER3	MIER family member 3
239355_at	5.68e-07	1.07e-08	-7.92697	9.9248	-1.78455	GMCL1	germ cell-less, spermatogenesis associated 1
229499_at	5.69e-07	1.07e-08	-7.92546	9.92101	-0.635979	CAPN13	calpain 13
224177_s_at	5.7e-07	1.08e-08	-7.92443	9.91843	-2.09687	PBDC1	polysaccharide biosynthesis domain containing 1
206055_s_at	5.7e-07	1.08e-08	-7.92386	9.91701	-1.47721	SNRPA1	small nuclear ribonucleoprotein polypeptide A'
229832_x_at	5.74e-07	1.09e-08	-7.92091	9.90963	-0.512377	SH3TC1	SH3 domain and tetratricopeptide repeats 1
215295_at	5.86e-07	1.11e-08	-7.91206	9.88748	-0.459276	DTNB	dystrobrevin beta
243686_at	5.86e-07	1.11e-08	-7.91193	9.88717	-0.461412	LINGO2	leucine rich repeat and Ig domain containing 2
220083_x_at	5.91e-07	1.12e-08	-7.90813	9.87765	-1.60989	UCHL5	ubiquitin C-terminal hydrolase L5
230671_at	5.91e-07	1.12e-08	-7.90746	9.87596	-0.483875
1562145_at	5.91e-07	1.13e-08	-7.9072	9.87531	-0.428802	LOC647070	nascent polypeptide-associated complex subunit alpha, muscle-specific form-like
205485_at	5.94e-07	1.13e-08	7.90496	9.86971	0.665084	RYR1	ryanodine receptor 1
1552976_at	5.94e-07	1.13e-08	-7.90466	9.86895	-1.6567	DNAJB13	DnaJ heat shock protein family (Hsp40) member B13
216229_x_at	5.96e-07	1.14e-08	7.90249	9.86351	1.25555	LOC105379655	uncharacterized LOC105379655
244721_at	5.96e-07	1.14e-08	-7.90233	9.86312	-0.565934	TP53INP1	tumor protein p53 inducible nuclear protein 1
211238_at	6.02e-07	1.15e-08	-7.89806	9.85242	-0.47611	ADAM7	ADAM metallopeptidase domain 7
225944_at	6.02e-07	1.15e-08	7.89771	9.85154	2.1021	NLN	neurolysin
1556274_at	6.04e-07	1.16e-08	-7.89608	9.84746	-0.432816
1557456_a_at	6.09e-07	1.17e-08	-7.89205	9.83737	-0.468681
1557646_at	6.09e-07	1.17e-08	-7.89203	9.83732	-0.453314	VWA8-AS1	VWA8 antisense RNA 1 (head to head)
234430_at	6.1e-07	1.17e-08	-7.891	9.83473	-0.411279	ANTXR1	anthrax toxin receptor 1
212973_at	6.1e-07	1.17e-08	-7.89079	9.83421	-1.58023	RPIA	ribose 5-phosphate isomerase A
229072_at	6.1e-07	1.17e-08	7.89059	9.83371	2.66618	RAB30	RAB30, member RAS oncogene family
220071_x_at	6.16e-07	1.19e-08	7.88605	9.82233	1.15517	HAUS2	HAUS augmin like complex subunit 2
214859_at	6.16e-07	1.19e-08	-7.88551	9.82097	-0.549256	FSTL4	follistatin like 4
231409_at	6.17e-07	1.19e-08	-7.88482	9.81924	-0.536511
1566499_at	6.17e-07	1.19e-08	-7.88411	9.81747	-0.502108
219177_at	6.22e-07	1.2e-08	-7.88096	9.80958	-1.96789	BRIX1	BRX1, biogenesis of ribosomes
241246_at	6.28e-07	1.21e-08	-7.87685	9.79926	-0.699891
1565949_x_at	6.28e-07	1.22e-08	-7.87589	9.79686	-0.528659	CHML	CHM like, Rab escort protein 2
233460_at	6.32e-07	1.23e-08	-7.87331	9.79038	-0.606694
1554249_a_at	6.35e-07	1.23e-08	-7.87082	9.78412	-1.75103	ZNF638-IT1///ZNF638	ZNF638 intronic transcript 1///zinc finger protein 638
220427_at	6.37e-07	1.24e-08	-7.86965	9.78119	-0.545762	OBSCN	obscurin, cytoskeletal calmodulin and titin-interacting RhoGEF
1560836_at	6.38e-07	1.24e-08	-7.86857	9.77849	-0.44725	LINC01241	long intergenic non-protein coding RNA 1241
226977_at	6.38e-07	1.24e-08	7.86821	9.77759	2.36004	IGIP	IgA inducing protein
1569728_at	6.4e-07	1.25e-08	-7.86655	9.77343	-0.581951	LINC00423	long intergenic non-protein coding RNA 423
216592_at	6.4e-07	1.25e-08	-7.86623	9.77263	-0.431818	MAGEC3	MAGE family member C3
229280_s_at	6.43e-07	1.25e-08	7.86406	9.76716	0.684654	CASC15	cancer susceptibility candidate 15 (non-protein coding)
202376_at	6.45e-07	1.26e-08	7.86215	9.76239	6.65857	SERPINA3	serpin family A member 3
200870_at	6.45e-07	1.26e-08	-7.86159	9.76097	-0.692371	STRAP	serine/threonine kinase receptor associated protein
243961_at	6.45e-07	1.27e-08	-7.86064	9.75858	-0.504303	LOC100505622	uncharacterized LOC100505622
225491_at	6.45e-07	1.27e-08	7.86046	9.75813	5.81704	SLC1A2	solute carrier family 1 member 2
219776_s_at	6.45e-07	1.27e-08	-7.86028	9.75769	-0.460487
232860_x_at	6.45e-07	1.27e-08	-7.8602	9.75749	-1.25975	RBM41	RNA binding motif protein 41
225502_at	6.45e-07	1.27e-08	7.85978	9.75644	3.32462	DOCK8	dedicator of cytokinesis 8
216426_at	6.45e-07	1.27e-08	-7.85963	9.75606	-0.721178
1553929_at	6.45e-07	1.27e-08	-7.85916	9.75487	-0.529122	ACER1	alkaline ceramidase 1
208981_at	6.46e-07	1.27e-08	7.85768	9.75116	2.57096	PECAM1	platelet and endothelial cell adhesion molecule 1
1557996_at	6.46e-07	1.28e-08	7.8574	9.75046	2.64544
1560870_a_at	6.46e-07	1.28e-08	-7.85736	9.75035	-0.391526
209477_at	6.5e-07	1.28e-08	-7.85484	9.74403	-2.04317	EMD	emerin
211090_s_at	6.5e-07	1.28e-08	-7.85459	9.7434	-1.9859	PRPF4B	pre-mRNA processing factor 4B
1553222_at	6.53e-07	1.29e-08	-7.8525	9.73814	-0.438287	OXER1	oxoeicosanoid receptor 1
223468_s_at	6.56e-07	1.3e-08	7.84928	9.73008	4.89406	RGMA	repulsive guidance molecule family member a
223730_at	6.56e-07	1.3e-08	-7.84927	9.73003	-3.04611	GPC6	glypican 6
216770_at	6.56e-07	1.3e-08	-7.84919	9.72984	-0.573103
1565660_at	6.57e-07	1.31e-08	-7.84816	9.72725	-0.487929	FUT6	fucosyltransferase 6
200829_x_at	6.62e-07	1.32e-08	-7.8447	9.71857	-0.803003	ZNF207	zinc finger protein 207
201902_s_at	6.65e-07	1.32e-08	-7.84305	9.71442	-0.550887	YY1	YY1 transcription factor
211849_s_at	6.65e-07	1.32e-08	-7.84231	9.71257	-1.68909	RNGTT	RNA guanylyltransferase and 5'-phosphatase
1566105_at	6.66e-07	1.33e-08	-7.84168	9.71098	-0.483771	MFN2	mitofusin 2
224244_s_at	6.69e-07	1.33e-08	-7.83958	9.70571	-0.449887	APOA5	apolipoprotein A5
216559_x_at	6.72e-07	1.34e-08	-7.83704	9.69932	-2.13308
230910_s_at	6.72e-07	1.34e-08	-7.83677	9.69864	-0.36771	LOC100288181	uncharacterized LOC100288181
239834_at	6.72e-07	1.34e-08	-7.83641	9.69775	-0.817777
1553262_a_at	6.79e-07	1.36e-08	-7.83211	9.68693	-0.447436	UTS2R	urotensin 2 receptor
204539_s_at	6.79e-07	1.36e-08	-7.83186	9.68629	-0.32664	CELSR1	cadherin EGF LAG seven-pass G-type receptor 1
215179_x_at	6.8e-07	1.37e-08	7.83025	9.68225	1.88016	PGF	placental growth factor
1553573_s_at	6.8e-07	1.37e-08	-7.83014	9.68198	-0.470672	EFNA2	ephrin A2
241723_at	6.8e-07	1.37e-08	-7.8299	9.68138	-0.752996	IQGAP2	IQ motif containing GTPase activating protein 2
215180_at	6.82e-07	1.37e-08	7.82801	9.67663	1.05638
1561853_a_at	6.82e-07	1.37e-08	-7.82771	9.67586	-0.461034	IL23R	interleukin 23 receptor
221698_s_at	6.82e-07	1.38e-08	7.82762	9.67564	2.8805	CLEC7A	C-type lectin domain family 7 member A
209500_x_at	6.82e-07	1.38e-08	7.82729	9.67482	1.69354	TNFSF12-TNFSF13///TNFSF13	TNFSF12-TNFSF13 readthrough///tumor necrosis factor superfamily member 13
210698_at	6.85e-07	1.38e-08	-7.82514	9.6694	-0.435051
234052_at	6.85e-07	1.39e-08	-7.82471	9.66833	-0.346084
206100_at	6.88e-07	1.39e-08	7.8226	9.66303	3.03121	CPM	carboxypeptidase M
204683_at	6.88e-07	1.39e-08	7.82217	9.66194	1.5256	ICAM2	intercellular adhesion molecule 2
1554826_at	6.88e-07	1.4e-08	-7.82175	9.66088	-0.555205	CDK15	cyclin dependent kinase 15
236445_at	6.88e-07	1.4e-08	-7.8214	9.66	-0.55125
1562537_at	6.88e-07	1.4e-08	-7.82117	9.65941	-0.541231	FCER1A	Fc fragment of IgE receptor Ia
224545_at	6.9e-07	1.4e-08	-7.82011	9.65675	-0.683421
232139_s_at	6.95e-07	1.41e-08	-7.81665	9.64805	-0.654196	MFSD4B	major facilitator superfamily domain containing 4B
215075_s_at	6.96e-07	1.42e-08	7.81567	9.64559	2.66748	GRB2	growth factor receptor bound protein 2
203932_at	6.97e-07	1.42e-08	7.81512	9.6442	2.69143	HLA-DMB	major histocompatibility complex, class II, DM beta
1560928_at	6.99e-07	1.43e-08	-7.81342	9.63994	-0.41812	LOC151657	uncharacterized LOC151657
205183_at	6.99e-07	1.43e-08	-7.81323	9.63945	-0.739683	HNRNPD	heterogeneous nuclear ribonucleoprotein D
216822_x_at	6.99e-07	1.43e-08	-7.8126	9.63786	-0.984403
220571_at	7.02e-07	1.44e-08	-7.81014	9.63167	-0.488902	PRDM11	PR/SET domain 11
1562424_at	7.02e-07	1.44e-08	-7.8101	9.63158	-0.442261	LOC285889	uncharacterized LOC285889
1561324_at	7.08e-07	1.45e-08	-7.80651	9.62253	-0.462565
217601_at	7.12e-07	1.46e-08	-7.80384	9.61582	-0.960323	NUP188	nucleoporin 188
225149_at	7.13e-07	1.46e-08	-7.80269	9.61294	-2.2849	PCID2	PCI domain containing 2
243930_x_at	7.13e-07	1.46e-08	-7.80256	9.6126	-0.563714	KRR1	KRR1, small subunit processome component homolog
217027_x_at	7.19e-07	1.48e-08	-7.79919	9.60412	-2.57913
240473_at	7.19e-07	1.48e-08	-7.79894	9.6035	-0.533175
210928_at	7.21e-07	1.48e-08	-7.79743	9.59968	-0.439908
1560712_at	7.21e-07	1.49e-08	-7.79712	9.59891	-0.500422	TMPRSS11B	transmembrane protease, serine 11B
206569_at	7.23e-07	1.49e-08	-7.79516	9.59396	-0.517756	IL24	interleukin 24
216025_x_at	7.27e-07	1.5e-08	-7.79271	9.58779	-0.689406	CYP2C9	cytochrome P450 family 2 subfamily C member 9
213521_at	7.28e-07	1.5e-08	7.79211	9.58629	1.2924	PTPN18	protein tyrosine phosphatase, non-receptor type 18
223071_at	7.29e-07	1.51e-08	-7.79139	9.58446	-1.60791	IER3IP1	immediate early response 3 interacting protein 1
1562810_at	7.33e-07	1.52e-08	-7.78856	9.57735	-0.476989
212669_at	7.34e-07	1.52e-08	7.78798	9.57589	2.55253	CAMK2G	calcium/calmodulin dependent protein kinase II gamma
226423_at	7.35e-07	1.52e-08	7.78698	9.57336	2.45593	PAQR8	progestin and adipoQ receptor family member 8
205109_s_at	7.36e-07	1.53e-08	7.7858	9.5704	3.48957	LOC101930241///ARHGEF4	rho guanine nucleotide exchange factor 4-like///Rho guanine nucleotide exchange factor 4
213806_at	7.4e-07	1.54e-08	-7.78366	9.56499	-0.488876	PURA	purine rich element binding protein A
215864_at	7.47e-07	1.55e-08	-7.77931	9.55403	-0.467812
210982_s_at	7.49e-07	1.56e-08	7.77788	9.55044	6.38568	HLA-DRA	major histocompatibility complex, class II, DR alpha
1560932_at	7.54e-07	1.57e-08	-7.77493	9.54298	-0.538132	FLJ31356	uncharacterized protein FLJ31356
231428_at	7.54e-07	1.57e-08	-7.77463	9.54225	-0.720222
230767_at	7.57e-07	1.58e-08	-7.77297	9.53806	-0.553654
209791_at	7.59e-07	1.58e-08	7.77149	9.53431	4.03233	PADI2	peptidyl arginine deiminase 2
1567255_at	7.59e-07	1.59e-08	-7.77109	9.5333	-0.424309	OR10D1P	olfactory receptor family 10 subfamily D member 1 pseudogene
239706_x_at	7.68e-07	1.61e-08	-7.76603	9.52055	-0.513449
232378_at	7.68e-07	1.61e-08	-7.76543	9.51904	-0.417495	SLC5A9	solute carrier family 5 member 9
1554451_s_at	7.7e-07	1.61e-08	-7.76432	9.51625	-1.51553	DNAJC14	DnaJ heat shock protein family (Hsp40) member C14
215496_at	7.72e-07	1.62e-08	-7.76291	9.51267	-0.457645	SAMD4A	sterile alpha motif domain containing 4A
234076_at	7.73e-07	1.62e-08	-7.76188	9.51008	-0.495835
211081_s_at	7.74e-07	1.63e-08	-7.76123	9.50844	-1.67563	MAP4K5	mitogen-activated protein kinase kinase kinase kinase 5
232536_at	7.75e-07	1.63e-08	-7.76027	9.50603	-0.342854	LRRC3///LRRC3DN	leucine rich repeat containing 3///LRRC3 downstream neighbor (non-protein coding)
1553532_a_at	7.75e-07	1.63e-08	-7.76011	9.50562	-0.452595	ZNF341	zinc finger protein 341
1567015_at	7.75e-07	1.63e-08	-7.75964	9.50443	-0.476755	NFE2L2	nuclear factor, erythroid 2 like 2
234562_x_at	7.76e-07	1.64e-08	7.75818	9.50076	1.80384
205393_s_at	7.76e-07	1.64e-08	-7.75811	9.50058	-3.13171	CHEK1	checkpoint kinase 1
223592_s_at	7.76e-07	1.64e-08	7.75804	9.50039	4.9392	RNF135	ring finger protein 135
1570087_at	7.77e-07	1.64e-08	-7.75692	9.49758	-0.812281
220139_at	7.77e-07	1.65e-08	-7.75675	9.49715	-0.446085	DNMT3L	DNA methyltransferase 3 like
1558641_at	7.78e-07	1.65e-08	-7.75601	9.49528	-1.03165	SPATA24	spermatogenesis associated 24
1568408_x_at	7.78e-07	1.65e-08	-7.75567	9.49441	-0.390876
210166_at	7.78e-07	1.65e-08	7.75558	9.4942	1.57216	TLR5	toll like receptor 5
205269_at	7.83e-07	1.66e-08	7.75265	9.48679	2.92885	LCP2	lymphocyte cytosolic protein 2
212951_at	7.84e-07	1.67e-08	7.75133	9.48348	2.71363	ADGRF5	adhesion G protein-coupled receptor F5
1570230_at	7.84e-07	1.67e-08	-7.75131	9.48341	-0.617491	LOC101927884	uncharacterized LOC101927884
243653_at	7.91e-07	1.69e-08	-7.74723	9.47311	-0.499942	SHROOM3	shroom family member 3
221392_at	7.91e-07	1.69e-08	-7.74715	9.47293	-0.408324	TAS2R4	taste 2 receptor member 4
222334_at	7.94e-07	1.69e-08	-7.74535	9.46836	-0.85589	LOC101929219///LOC100505650///C1orf186	uncharacterized LOC101929219///uncharacterized LOC100505650///chromosome 1 open reading frame 186
239056_at	7.97e-07	1.7e-08	-7.74381	9.46447	-0.699594	SEC22C	SEC22 homolog C, vesicle trafficking protein
1563303_at	7.97e-07	1.7e-08	-7.74346	9.4636	-0.393035
231543_at	7.97e-07	1.7e-08	-7.74268	9.46163	-0.601013	PLEKHA8	pleckstrin homology domain containing A8
210785_s_at	7.98e-07	1.71e-08	7.74209	9.46015	1.98108	THEMIS2	thymocyte selection associated family member 2
1561165_a_at	8.08e-07	1.73e-08	-7.73698	9.44724	-0.454712	DEFB108B	defensin beta 108B
209072_at	8.09e-07	1.74e-08	7.73569	9.44399	6.06367	MBP	myelin basic protein
220264_s_at	8.09e-07	1.74e-08	-7.73564	9.44386	-0.660905	GPR107	G protein-coupled receptor 107
204767_s_at	8.09e-07	1.74e-08	-7.73522	9.4428	-2.32173	FEN1	flap structure-specific endonuclease 1
242045_at	8.09e-07	1.74e-08	-7.73518	9.44269	-0.495799
230339_at	8.09e-07	1.74e-08	-7.73466	9.44136	-0.944256	CCDC138	coiled-coil domain containing 138
215193_x_at	8.1e-07	1.74e-08	7.73383	9.43927	5.74574	LOC101060835///LOC100996809///HLA-DRB4///HLA-DRB3///HLA-DRB1///HLA-DQB1	HLA class II histocompatibility antigen, DQ beta 1 chain-like///HLA class II histocompatibility antigen, DRB1-10 beta chain-like///major histocompatibility complex, class II, DR beta 4///major histocompatibility complex, class II, DR beta 3///major histocompatibility complex, class II, DR beta 1///major histocompatibility complex, class II, DQ beta 1
1569767_at	8.12e-07	1.75e-08	-7.7327	9.43644	-0.471934	LOC101927131	uncharacterized LOC101927131
1552608_at	8.13e-07	1.75e-08	-7.7316	9.43365	-0.405331	WFDC11	WAP four-disulfide core domain 11
1552367_a_at	8.16e-07	1.76e-08	7.7299	9.42935	2.37726	SCIN	scinderin
1560291_at	8.16e-07	1.76e-08	-7.72938	9.42803	-0.40799	RIPPLY1	ripply transcriptional repressor 1
215503_at	8.19e-07	1.77e-08	-7.72789	9.42428	-0.420639	SPINT3	serine peptidase inhibitor, Kunitz type 3
230841_at	8.22e-07	1.78e-08	-7.72589	9.41922	-0.451342
221453_at	8.25e-07	1.79e-08	-7.72431	9.41524	-0.508116	G6PC2	glucose-6-phosphatase catalytic subunit 2
234513_at	8.25e-07	1.79e-08	-7.72409	9.41467	-0.479819	ELOVL3	ELOVL fatty acid elongase 3
237765_at	8.46e-07	1.84e-08	-7.71359	9.38813	-0.52566	SLC25A47	solute carrier family 25 member 47
215849_x_at	8.52e-07	1.85e-08	-7.71058	9.38052	-0.613166	CFAP70	cilia and flagella associated protein 70
1562932_at	8.52e-07	1.85e-08	-7.71013	9.37938	-0.457737
229813_x_at	8.53e-07	1.85e-08	-7.70969	9.37827	-1.95289	DAZAP1	DAZ associated protein 1
1561560_at	8.53e-07	1.86e-08	-7.70925	9.37715	-0.475066
233294_at	8.54e-07	1.86e-08	-7.70837	9.37492	-0.435368	DENND2C	DENN domain containing 2C
1553440_at	8.54e-07	1.86e-08	7.70804	9.3741	1.40573	AQP4-AS1	AQP4 antisense RNA 1
241220_at	8.55e-07	1.87e-08	-7.70725	9.3721	-0.445629
202023_at	8.56e-07	1.87e-08	7.70632	9.36973	2.77658	EFNA1	ephrin A1
216781_at	8.58e-07	1.87e-08	-7.70536	9.36732	-0.392509	CFAP74	cilia and flagella associated protein 74
240937_at	8.58e-07	1.88e-08	-7.70501	9.36644	-0.471116
1558743_at	8.62e-07	1.89e-08	-7.70262	9.36039	-0.924064	ZNF620	zinc finger protein 620
201139_s_at	8.62e-07	1.89e-08	-7.70237	9.35975	-0.77573	SSB	Sjogren syndrome antigen B
222851_at	8.63e-07	1.89e-08	-7.70149	9.35752	-2.34582	ZNF654	zinc finger protein 654
1554493_s_at	8.65e-07	1.9e-08	-7.7005	9.35503	-1.13406	THADA	THADA, armadillo repeat containing
1568678_s_at	8.66e-07	1.9e-08	-7.69964	9.35284	-1.51856	FGFR1OP	FGFR1 oncogene partner
208302_at	8.71e-07	1.91e-08	-7.69712	9.34646	-0.632105	HMHB1	histocompatibility minor HB-1
224483_s_at	8.73e-07	1.92e-08	-7.6954	9.34212	-0.382582	MFSD9	major facilitator superfamily domain containing 9
237686_at	8.73e-07	1.92e-08	-7.69525	9.34174	-0.537875	RNF219	ring finger protein 219
239928_at	8.73e-07	1.93e-08	-7.6947	9.34035	-0.674027	TCTN2	tectonic family member 2
1552303_a_at	8.73e-07	1.93e-08	7.69459	9.34007	1.32046	TMEM106A	transmembrane protein 106A
235402_at	8.74e-07	1.93e-08	-7.69389	9.33829	-0.602414	PPP1R32	protein phosphatase 1 regulatory subunit 32
201058_s_at	8.74e-07	1.93e-08	7.69389	9.33829	3.96742	MYL9	myosin light chain 9
207789_s_at	8.75e-07	1.93e-08	7.69303	9.33612	3.31239	DPP6	dipeptidyl peptidase like 6
220729_at	8.75e-07	1.94e-08	-7.69217	9.33394	-0.642443
236361_at	8.75e-07	1.94e-08	7.69193	9.33333	5.1495	GALNT15	polypeptide N-acetylgalactosaminyltransferase 15
225511_at	8.75e-07	1.94e-08	7.69119	9.33146	2.47338	GPRC5B	G protein-coupled receptor class C group 5 member B
1557709_at	8.75e-07	1.94e-08	-7.69105	9.33109	-0.443986
227762_at	8.75e-07	1.94e-08	7.69096	9.33088	2.71644
230693_at	8.75e-07	1.95e-08	-7.6908	9.33048	-0.517171	ATP2A1	ATPase sarcoplasmic/endoplasmic reticulum Ca2+ transporting 1
210926_at	8.75e-07	1.95e-08	-7.69077	9.3304	-0.990035	POTEKP	POTE ankyrin domain family member K, pseudogene
225191_at	8.75e-07	1.95e-08	7.69042	9.3295	3.17288	CIRBP	cold inducible RNA binding protein
230175_s_at	8.76e-07	1.95e-08	-7.68944	9.32703	-4.14142	DCBLD2	discoidin, CUB and LCCL domain containing 2
209176_at	8.78e-07	1.96e-08	-7.6883	9.32415	-0.992644	SEC23IP	SEC23 interacting protein
214556_at	8.83e-07	1.97e-08	-7.68587	9.31799	-0.41637	SSTR4	somatostatin receptor 4
238003_at	8.83e-07	1.97e-08	7.68552	9.31709	4.41348	HEPN1///HEPACAM	hepatocellular carcinoma, down-regulated 1///hepatic and glial cell adhesion molecule
221098_x_at	8.85e-07	1.98e-08	-7.68421	9.31378	-0.891389	UTP14A	UTP14A small subunit processome component
204782_at	8.88e-07	1.99e-08	-7.6825	9.30944	-0.483168	MLF1	myeloid leukemia factor 1
232779_at	8.88e-07	1.99e-08	-7.68218	9.30864	-0.292365
1570630_at	8.96e-07	2.01e-08	-7.67859	9.29955	-0.484406
206206_at	9.03e-07	2.03e-08	7.67476	9.28984	0.621515	CD180	CD180 molecule
1559988_at	9.03e-07	2.03e-08	-7.67457	9.28937	-0.389958	ZNF483	zinc finger protein 483
234292_s_at	9.09e-07	2.04e-08	-7.67151	9.28162	-0.877967	ZKSCAN7	zinc finger with KRAB and SCAN domains 7
241659_at	9.09e-07	2.04e-08	-7.67149	9.28156	-0.497582	JMJD1C	jumonji domain containing 1C
1554751_at	9.11e-07	2.05e-08	-7.66992	9.27758	-0.495288
1559540_at	9.11e-07	2.05e-08	-7.66984	9.27739	-0.415931	LOC100506526	uncharacterized LOC100506526
223208_at	9.16e-07	2.06e-08	-7.66768	9.27191	-1.74721	KCTD10	potassium channel tetramerization domain containing 10
230098_at	9.16e-07	2.07e-08	-7.66725	9.27081	-1.59787	PHF20L1	PHD finger protein 20-like 1
216102_at	9.17e-07	2.07e-08	-7.66657	9.26909	-0.465636	PHLDB1	pleckstrin homology like domain family B member 1
223578_x_at	9.2e-07	2.08e-08	7.66494	9.26496	3.00582	MALAT1	metastasis associated lung adenocarcinoma transcript 1 (non-protein coding)
229329_s_at	9.22e-07	2.08e-08	-7.66366	9.26173	-0.532986
231951_at	9.28e-07	2.1e-08	7.66075	9.25433	1.89811	GNAO1	G protein subunit alpha o1
224554_at	9.3e-07	2.1e-08	-7.65982	9.25197	-0.414043	GHSR	growth hormone secretagogue receptor
89977_at	9.3e-07	2.11e-08	7.65938	9.25086	0.777198	ACSM5	acyl-CoA synthetase medium-chain family member 5
223221_at	9.3e-07	2.11e-08	-7.65903	9.24998	-1.54386	SCO1	SCO1 cytochrome c oxidase assembly protein
221691_x_at	9.3e-07	2.11e-08	-7.65865	9.24902	-0.993136	NPM1	nucleophosmin
240711_at	9.3e-07	2.11e-08	-7.65827	9.24806	-0.453147
216986_s_at	9.42e-07	2.14e-08	-7.65274	9.23404	-0.39731	IRF4	interferon regulatory factor 4
215286_s_at	9.42e-07	2.14e-08	-7.65256	9.23359	-2.85732	PHTF2	putative homeodomain transcription factor 2
240559_at	9.5e-07	2.16e-08	-7.64897	9.22447	-0.470913	IZUMO2	IZUMO family member 2
1558189_a_at	9.51e-07	2.17e-08	7.64822	9.22258	3.99908	LOC284570///GPR37L1	uncharacterized LOC284570///G protein-coupled receptor 37 like 1
222443_s_at	9.51e-07	2.17e-08	-7.6481	9.22227	-1.4053	RBM8A	RNA binding motif protein 8A
225456_at	9.55e-07	2.18e-08	-7.64613	9.21728	-1.86273	MED1	mediator complex subunit 1
239271_at	9.57e-07	2.19e-08	-7.64503	9.21447	-0.864358	SMAD2	SMAD family member 2
1554401_a_at	9.57e-07	2.19e-08	-7.64436	9.21278	-0.493051	TCTE3	t-complex-associated-testis-expressed 3
234186_at	9.57e-07	2.19e-08	-7.64419	9.21234	-0.724769
1552812_a_at	9.61e-07	2.2e-08	-7.64223	9.20738	-1.47873	SENP1	SUMO1/sentrin specific peptidase 1
231887_s_at	9.69e-07	2.22e-08	7.6387	9.19841	1.76066	PALD1	phosphatase domain containing, paladin 1
224062_x_at	9.75e-07	2.24e-08	-7.63592	9.19135	-0.612317	KLK4	kallikrein related peptidase 4
1561403_at	9.77e-07	2.24e-08	-7.63494	9.18886	-0.415774	SOHLH1	spermatogenesis and oogenesis specific basic helix-loop-helix 1
221115_s_at	9.82e-07	2.26e-08	-7.63269	9.18314	-0.512431	LENEP	lens epithelial protein
240570_at	9.82e-07	2.26e-08	-7.63247	9.18259	-0.723796	PATJ	PATJ, crumbs cell polarity complex component
200905_x_at	9.83e-07	2.26e-08	7.6316	9.1804	2.44489	HLA-E	major histocompatibility complex, class I, E
214141_x_at	9.84e-07	2.27e-08	-7.6309	9.17862	-1.24429	SRSF7	serine and arginine rich splicing factor 7
236815_at	9.88e-07	2.28e-08	-7.62902	9.17383	-0.355532
226034_at	9.9e-07	2.28e-08	-7.62789	9.17098	-4.23176	DUSP4	dual specificity phosphatase 4
231751_at	9.91e-07	2.29e-08	-7.62716	9.16912	-0.479458	ABCG8	ATP binding cassette subfamily G member 8
218480_at	9.95e-07	2.3e-08	-7.62534	9.16449	-2.11279	AGBL5	ATP/GTP binding protein like 5
240970_x_at	9.96e-07	2.3e-08	-7.62451	9.16239	-0.410581	LOC102723684	uncharacterized LOC102723684
1560075_at	9.96e-07	2.3e-08	-7.62421	9.16162	-0.504393
227718_at	9.98e-07	2.31e-08	-7.62333	9.1594	-2.56166	MIR4657///PURB	microRNA 4657///purine rich element binding protein B
232795_at	1e-06	2.32e-08	7.62127	9.15414	1.61212
205147_x_at	1e-06	2.32e-08	7.62113	9.15381	0.821497	NCF4	neutrophil cytosolic factor 4
220158_at	1e-06	2.32e-08	-7.62092	9.15327	-0.702049	LGALS14	galectin 14
223151_at	1.01e-06	2.34e-08	-7.61835	9.14674	-1.92784	DCUN1D5	defective in cullin neddylation 1 domain containing 5
1562727_at	1.01e-06	2.34e-08	-7.61792	9.14564	-0.46265
210004_at	1.01e-06	2.34e-08	7.6178	9.14533	3.9055	OLR1	oxidized low density lipoprotein receptor 1
216369_at	1.01e-06	2.35e-08	-7.61719	9.14378	-0.55685
220031_at	1.01e-06	2.35e-08	-7.61666	9.14245	-0.512031	OTUD7B	OTU deubiquitinase 7B
241339_at	1.01e-06	2.36e-08	-7.61445	9.13684	-0.508216
210795_s_at	1.01e-06	2.36e-08	-7.61442	9.13674	-0.603076
1560130_at	1.02e-06	2.37e-08	-7.61306	9.13329	-0.392713	C1orf145	chromosome 1 open reading frame 145
1566151_at	1.02e-06	2.38e-08	-7.61233	9.13144	-0.403533
212629_s_at	1.02e-06	2.38e-08	7.61147	9.12926	1.31516	PKN2	protein kinase N2
1553859_at	1.02e-06	2.39e-08	-7.61062	9.12711	-0.407307	TPH1	tryptophan hydroxylase 1
205888_s_at	1.02e-06	2.39e-08	7.60937	9.12392	2.60731	JAKMIP2	janus kinase and microtubule interacting protein 2
223054_at	1.03e-06	2.41e-08	-7.60631	9.11614	-1.29595	DNAJB11	DnaJ heat shock protein family (Hsp40) member B11
244144_at	1.03e-06	2.42e-08	-7.60447	9.11147	-0.621338	SYNE1	spectrin repeat containing nuclear envelope protein 1
220781_at	1.04e-06	2.44e-08	-7.60208	9.1054	-0.543803	2001-12-01	deleted in esophageal cancer 1
223665_at	1.04e-06	2.45e-08	7.60104	9.10276	0.324768	ACTRT3	actin related protein T3
205363_at	1.04e-06	2.46e-08	7.59913	9.09788	3.97634	BBOX1	gamma-butyrobetaine hydroxylase 1
221007_s_at	1.04e-06	2.46e-08	-7.59897	9.09749	-1.90681	FIP1L1	factor interacting with PAPOLA and CPSF1
226672_s_at	1.04e-06	2.46e-08	-7.59887	9.09724	-0.611091	HDAC10	histone deacetylase 10
210301_at	1.04e-06	2.46e-08	-7.59859	9.09652	-0.574925	XDH	xanthine dehydrogenase
234221_at	1.05e-06	2.47e-08	-7.59731	9.09325	-0.485201
1558001_s_at	1.06e-06	2.51e-08	-7.59117	9.07765	-0.585622	ARID5B	AT-rich interaction domain 5B
211626_x_at	1.07e-06	2.54e-08	7.58658	9.06597	0.516673	ERG	ERG, ETS transcription factor
241501_at	1.08e-06	2.55e-08	-7.58508	9.06214	-0.591504
1554576_a_at	1.08e-06	2.55e-08	-7.58413	9.05973	-2.79172	ETV4	ETS variant 4
224752_at	1.08e-06	2.57e-08	-7.58201	9.05434	-1.23992	LOC101930655///C7orf73	uncharacterized LOC101930655///chromosome 7 open reading frame 73
1561575_at	1.09e-06	2.58e-08	-7.5806	9.05074	-0.512547
219043_s_at	1.09e-06	2.58e-08	-7.58059	9.05073	-0.988247	PDCL3P4///PDCL3	phosducin-like 3 pseudogene 4///phosducin like 3
244806_at	1.09e-06	2.59e-08	-7.57797	9.04405	-0.559569
232347_x_at	1.1e-06	2.61e-08	7.57529	9.03724	1.59977
218576_s_at	1.1e-06	2.62e-08	-7.57338	9.03236	-1.17817	DUSP12	dual specificity phosphatase 12
1564600_a_at	1.11e-06	2.64e-08	-7.5713	9.02706	-0.418326	CCDC36	coiled-coil domain containing 36
215220_s_at	1.11e-06	2.64e-08	-7.57068	9.02549	-1.48976	TPR	translocated promoter region, nuclear basket protein
211069_s_at	1.12e-06	2.66e-08	-7.56805	9.01881	-0.560412	SUMO1	small ubiquitin-like modifier 1
240891_at	1.12e-06	2.67e-08	-7.56715	9.01649	-0.434795	LOC101930453///FSTL1	uncharacterized LOC101930453///follistatin like 1
217549_at	1.12e-06	2.67e-08	7.56652	9.0149	0.96672	NCKAP1L	NCK associated protein 1 like
228340_at	1.12e-06	2.67e-08	7.5664	9.0146	1.65979	TLE3	transducin like enhancer of split 3
210176_at	1.12e-06	2.67e-08	7.56634	9.01445	1.87898	TLR1	toll like receptor 1
240009_at	1.12e-06	2.67e-08	-7.56616	9.01399	-0.322247	LINC00334	long intergenic non-protein coding RNA 334
1565659_at	1.12e-06	2.68e-08	-7.56554	9.01241	-0.571611	FUT6	fucosyltransferase 6
233560_x_at	1.12e-06	2.69e-08	-7.56333	9.00677	-1.32559	MCM8	minichromosome maintenance 8 homologous recombination repair factor
242199_at	1.13e-06	2.7e-08	-7.56176	9.00277	-0.536772	LOC101928812	uncharacterized LOC101928812
236217_at	1.13e-06	2.72e-08	-7.56004	8.9984	-1.44156	SLC31A1	solute carrier family 31 member 1
232154_at	1.13e-06	2.72e-08	-7.55987	8.99797	-0.603702	ADM5	adrenomedullin 5 (putative)
1566842_at	1.13e-06	2.72e-08	-7.55916	8.99616	-0.304089
217125_at	1.13e-06	2.72e-08	-7.55894	8.99559	-1.15757	UBBP2	ubiquitin B pseudogene 2
1569346_a_at	1.14e-06	2.73e-08	-7.55768	8.99238	-0.496416
234662_at	1.14e-06	2.74e-08	-7.5565	8.98938	-0.471515	RAD21L1	RAD21 cohesin complex component like 1
240632_at	1.14e-06	2.75e-08	-7.55546	8.98672	-0.468956
227023_at	1.15e-06	2.78e-08	-7.55112	8.97568	-0.668469	ZFP41///GLI4	ZFP41 zinc finger protein///GLI family zinc finger 4
1569294_at	1.15e-06	2.78e-08	-7.551	8.97536	-0.504428	RNF187	ring finger protein 187
213517_at	1.15e-06	2.78e-08	7.55082	8.9749	2.83142	PCBP2	poly(rC) binding protein 2
208292_at	1.15e-06	2.78e-08	-7.55074	8.97468	-0.368473	BMP10	bone morphogenetic protein 10
219515_at	1.15e-06	2.79e-08	-7.54922	8.97083	-1.73495	PRDM10	PR/SET domain 10
239093_at	1.16e-06	2.8e-08	7.54828	8.96843	0.802837	HOGA1	4-hydroxy-2-oxoglutarate aldolase 1
1552535_at	1.16e-06	2.8e-08	-7.54758	8.96663	-0.556718	CLDN19	claudin 19
211074_at	1.16e-06	2.81e-08	7.54655	8.96402	1.86281	FOLR1	folate receptor 1
224500_s_at	1.17e-06	2.83e-08	-7.54364	8.95661	-0.988188	MON1A	MON1 homolog A, secretory trafficking associated
241939_at	1.17e-06	2.84e-08	-7.5432	8.95548	-0.61741	IQGAP3	IQ motif containing GTPase activating protein 3
236152_at	1.17e-06	2.85e-08	-7.54139	8.95087	-0.499476	PAGE5	PAGE family member 5
204424_s_at	1.17e-06	2.85e-08	7.54117	8.95029	4.63534	LMO3	LIM domain only 3
242072_at	1.17e-06	2.85e-08	-7.54109	8.9501	-0.415305
216532_x_at	1.17e-06	2.85e-08	-7.54083	8.94943	-1.23095
211547_s_at	1.17e-06	2.86e-08	-7.54024	8.94793	-1.85026	PAFAH1B1	platelet activating factor acetylhydrolase 1b regulatory subunit 1
214366_s_at	1.17e-06	2.86e-08	7.53971	8.94658	0.957597	ALOX5	arachidonate 5-lipoxygenase
223668_at	1.17e-06	2.87e-08	-7.53892	8.94456	-0.413013	CBLC	Cbl proto-oncogene C
211234_x_at	1.17e-06	2.87e-08	-7.53843	8.9433	-0.413914	ESR1	estrogen receptor 1
1564053_a_at	1.18e-06	2.88e-08	-7.53766	8.94135	-2.08422	YTHDF3	YTH N6-methyladenosine RNA binding protein 3
222001_x_at	1.18e-06	2.88e-08	7.53663	8.93871	2.48277	LINC00623///LINC00869	long intergenic non-protein coding RNA 623///long intergenic non-protein coding RNA 869
212446_s_at	1.18e-06	2.89e-08	-7.53523	8.93514	-2.32096	CERS6	ceramide synthase 6
230806_s_at	1.18e-06	2.9e-08	-7.53506	8.93472	-0.676447	FAM65A	family with sequence similarity 65 member A
225963_at	1.2e-06	2.93e-08	-7.53021	8.92235	-1.09456	KLHL42	kelch like family member 42
1552584_at	1.2e-06	2.93e-08	7.52995	8.92169	0.533867	IL12RB1	interleukin 12 receptor subunit beta 1
206358_at	1.2e-06	2.94e-08	-7.52939	8.92026	-0.663099	PRM1	protamine 1
214826_at	1.2e-06	2.95e-08	-7.52735	8.91504	-0.682045	PDE12	phosphodiesterase 12
234409_at	1.2e-06	2.95e-08	-7.5272	8.91465	-0.739768	ZNF354C	zinc finger protein 354C
223219_s_at	1.21e-06	2.97e-08	-7.52556	8.91048	-1.20442	CNOT10	CCR4-NOT transcription complex subunit 10
224844_at	1.21e-06	2.97e-08	-7.52503	8.90912	-1.50967	SLAIN2	SLAIN motif family member 2
207591_s_at	1.21e-06	2.98e-08	-7.52436	8.90741	-0.633987	ARID1A	AT-rich interaction domain 1A
1553185_at	1.21e-06	2.98e-08	7.52377	8.90592	3.40443	RASEF	RAS and EF-hand domain containing
1566830_at	1.21e-06	2.99e-08	-7.52225	8.90203	-0.427256	LOC440028	uncharacterized LOC440028
228624_at	1.23e-06	3.03e-08	7.5176	8.89016	1.71639	TMEM144	transmembrane protein 144
213911_s_at	1.23e-06	3.04e-08	-7.51624	8.88668	-0.967468	H2AFZ	H2A histone family member Z
213515_x_at	1.23e-06	3.05e-08	7.51458	8.88245	0.76301	HBG2///HBG1	hemoglobin subunit gamma 2///hemoglobin subunit gamma 1
222639_s_at	1.24e-06	3.06e-08	-7.51321	8.87895	-0.471536	LOC101928317///PLBD1-AS1	uncharacterized LOC101928317///PLBD1 antisense RNA 1
208958_at	1.24e-06	3.07e-08	-7.51236	8.87679	-2.02469	ERP44	endoplasmic reticulum protein 44
1568896_at	1.24e-06	3.07e-08	-7.51215	8.87624	-0.45195	STXBP5L	syntaxin binding protein 5 like
214343_s_at	1.24e-06	3.08e-08	-7.51129	8.87406	-1.09196	ATXN7L1	ataxin 7 like 1
217467_at	1.24e-06	3.08e-08	-7.51035	8.87165	-0.687603	BTF3P13	basic transcription factor 3 pseudogene 13
1564063_a_at	1.24e-06	3.09e-08	-7.50939	8.86919	-1.55329	ATP11B	ATPase phospholipid transporting 11B (putative)
1556958_at	1.25e-06	3.1e-08	-7.50839	8.86665	-0.551469
1555158_at	1.26e-06	3.13e-08	-7.50414	8.85579	-0.416626
1552629_a_at	1.26e-06	3.14e-08	-7.50395	8.85531	-0.547386	JMJD6	arginine demethylase and lysine hydroxylase
235447_at	1.26e-06	3.14e-08	-7.50326	8.85354	-1.25583	TRUB1	TruB pseudouridine synthase family member 1
215207_x_at	1.26e-06	3.16e-08	-7.50146	8.84893	-2.42317	NUS1///NUS1P3	NUS1 dehydrodolichyl diphosphate synthase subunit///NUS1 dehydrodolichyl diphosphate synthase subunit pseudogene 3
229591_at	1.27e-06	3.16e-08	-7.50109	8.848	-0.530083	LRP5	LDL receptor related protein 5
1570528_at	1.27e-06	3.17e-08	-7.50022	8.84578	-0.332585	XYLT2	xylosyltransferase 2
1566868_at	1.27e-06	3.18e-08	-7.49822	8.84067	-0.561152
1557493_x_at	1.27e-06	3.18e-08	-7.49804	8.8402	-0.543956	LOC100240728	uncharacterized LOC100240728
218156_s_at	1.27e-06	3.18e-08	-7.49795	8.83997	-1.58421	TSR1	TSR1, ribosome maturation factor
235114_x_at	1.28e-06	3.21e-08	-7.49538	8.83341	-1.28976	HOOK3	hook microtubule tethering protein 3
207712_at	1.29e-06	3.23e-08	-7.49257	8.82623	-0.429654	BAGE	B melanoma antigen
214221_at	1.29e-06	3.24e-08	-7.49165	8.82387	-1.94154	ALMS1	ALMS1, centrosome and basal body associated protein
1559513_a_at	1.29e-06	3.24e-08	-7.49131	8.823	-0.419619	FANCC	Fanconi anemia complementation group C
217710_x_at	1.31e-06	3.28e-08	-7.48634	8.8103	-0.495125	ITPK1	inositol-tetrakisphosphate 1-kinase
1552804_a_at	1.31e-06	3.29e-08	-7.48508	8.80708	-0.703974	TIRAP	TIR domain containing adaptor protein
200806_s_at	1.31e-06	3.3e-08	-7.4842	8.80484	-1.06369	HSPD1	heat shock protein family D (Hsp60) member 1
224843_at	1.31e-06	3.3e-08	-7.48373	8.80363	-1.20373	SLAIN2	SLAIN motif family member 2
223179_at	1.32e-06	3.32e-08	7.48116	8.79705	2.71727	YPEL3	yippee like 3
214283_at	1.33e-06	3.35e-08	-7.47805	8.78909	-1.85628	TMEM97	transmembrane protein 97
243811_at	1.33e-06	3.35e-08	-7.47803	8.78904	-0.478849	HOXB1	homeobox B1
239094_at	1.33e-06	3.37e-08	-7.47601	8.78388	-0.681117	LOC730961	uncharacterized LOC730961
222993_at	1.33e-06	3.37e-08	-7.47587	8.78352	-1.09306	MRPL37	mitochondrial ribosomal protein L37
1568783_at	1.34e-06	3.39e-08	-7.47403	8.7788	-0.447068	SREK1	splicing regulatory glutamic acid and lysine rich protein 1
214676_x_at	1.34e-06	3.4e-08	-7.47235	8.77451	-0.409788	MUC3B	mucin 3B, cell surface associated
1564233_at	1.34e-06	3.41e-08	-7.47168	8.7728	-0.548504	FLJ33534	uncharacterized LOC285150
228597_at	1.35e-06	3.41e-08	-7.47104	8.77118	-2.45682	MIS18A	MIS18 kinetochore protein A
204947_at	1.35e-06	3.42e-08	-7.47002	8.76855	-1.99965	E2F1	E2F transcription factor 1
207639_at	1.35e-06	3.43e-08	-7.4692	8.76647	-0.950457	FZD9	frizzled class receptor 9
218087_s_at	1.35e-06	3.43e-08	7.46858	8.76487	3.58712	SORBS1	sorbin and SH3 domain containing 1
210929_s_at	1.36e-06	3.45e-08	-7.4672	8.76133	-0.7986	AHSG	alpha 2-HS glycoprotein
202089_s_at	1.36e-06	3.46e-08	-7.46613	8.75861	-1.14993	SLC39A6	solute carrier family 39 member 6
216353_s_at	1.37e-06	3.48e-08	-7.46389	8.75288	-0.309435
219315_s_at	1.37e-06	3.5e-08	7.46148	8.74671	2.73404	TMEM204	transmembrane protein 204
201575_at	1.38e-06	3.51e-08	-7.46014	8.74328	-1.08207	SNW1	SNW domain containing 1
205102_at	1.38e-06	3.51e-08	-7.46009	8.74314	-0.451917	TMPRSS2	transmembrane protease, serine 2
1553749_at	1.38e-06	3.52e-08	-7.45936	8.74127	-1.18968	FAM76B	family with sequence similarity 76 member B
200034_s_at	1.39e-06	3.54e-08	-7.45662	8.73425	-0.455654	RPL6	ribosomal protein L6
203722_at	1.39e-06	3.54e-08	7.45659	8.73418	2.63732	ALDH4A1	aldehyde dehydrogenase 4 family member A1
226131_s_at	1.39e-06	3.55e-08	-7.45549	8.73138	-0.340117	RPS16	ribosomal protein S16
1557679_at	1.39e-06	3.56e-08	-7.4542	8.72806	-0.425146	ERICH1-AS1	ERICH1 antisense RNA 1
209737_at	1.39e-06	3.57e-08	7.45399	8.72753	2.9403	MAGI2	membrane associated guanylate kinase, WW and PDZ domain containing 2
233738_at	1.39e-06	3.57e-08	-7.45387	8.72722	-0.432921
218285_s_at	1.39e-06	3.57e-08	7.45336	8.7259	1.96137	BDH2	3-hydroxybutyrate dehydrogenase, type 2
210834_s_at	1.4e-06	3.59e-08	-7.45177	8.72183	-0.437976	PTGER3	prostaglandin E receptor 3
208060_at	1.4e-06	3.6e-08	-7.45035	8.7182	-0.393218	PAX7	paired box 7
208137_x_at	1.41e-06	3.62e-08	7.44826	8.71285	1.39623	ZNF611	zinc finger protein 611
213195_at	1.41e-06	3.62e-08	7.44773	8.71149	1.84822	LYRM9	LYR motif containing 9
1559326_at	1.41e-06	3.63e-08	-7.44696	8.70953	-0.411036	DIO3OS	DIO3 opposite strand/antisense RNA (head to head)
231816_s_at	1.41e-06	3.64e-08	-7.44588	8.70677	-0.573631	UBE2Q1	ubiquitin conjugating enzyme E2 Q1
1552605_s_at	1.42e-06	3.65e-08	-7.44469	8.70372	-0.573855	LINC00308	long intergenic non-protein coding RNA 308
226578_s_at	1.42e-06	3.68e-08	-7.44205	8.69696	-0.471414	DUSP1	dual specificity phosphatase 1
234477_at	1.43e-06	3.68e-08	-7.44144	8.69538	-0.456702	IGHV4-31///IGHA1	immunoglobulin heavy variable 4-31///immunoglobulin heavy constant alpha 1
233676_at	1.43e-06	3.69e-08	-7.44046	8.69286	-0.594989
232863_at	1.43e-06	3.7e-08	-7.44004	8.6918	-0.487219	ZNF890P///ZNF815P	zinc finger protein 890, pseudogene///zinc finger protein 815, pseudogene
228335_at	1.44e-06	3.72e-08	7.43786	8.68622	4.14009	CLDN11	claudin 11
216738_at	1.44e-06	3.72e-08	-7.43781	8.68609	-0.480656
208246_x_at	1.44e-06	3.72e-08	7.43744	8.68514	1.26458
211891_s_at	1.44e-06	3.73e-08	7.4366	8.68299	1.31017	LOC101930241///ARHGEF4	rho guanine nucleotide exchange factor 4-like///Rho guanine nucleotide exchange factor 4
216689_x_at	1.45e-06	3.76e-08	-7.4333	8.67451	-1.26032	ARHGAP1	Rho GTPase activating protein 1
1563405_at	1.45e-06	3.77e-08	-7.43257	8.67266	-0.46309	ATP4B	ATPase H+/K+ transporting beta subunit
221390_s_at	1.45e-06	3.78e-08	-7.43154	8.67002	-0.434029	ASB12///MTMR8	ankyrin repeat and SOCS box containing 12///myotubularin related protein 8
224173_s_at	1.45e-06	3.78e-08	-7.43127	8.66931	-2.57852	MRPL30	mitochondrial ribosomal protein L30
207094_at	1.46e-06	3.79e-08	-7.43017	8.66651	-0.336925	CXCR1	C-X-C motif chemokine receptor 1
219018_s_at	1.46e-06	3.8e-08	-7.42957	8.66497	-0.625587	CCDC85C	coiled-coil domain containing 85C
223227_at	1.47e-06	3.83e-08	7.4265	8.65708	2.49163	BBS2	Bardet-Biedl syndrome 2
217339_x_at	1.47e-06	3.83e-08	-7.42635	8.6567	-0.45802	CTAG1A///CTAG1B	cancer/testis antigen 1A///cancer/testis antigen 1B
223832_s_at	1.47e-06	3.84e-08	-7.42526	8.65392	-0.461716	CAPNS2	calpain small subunit 2
234496_x_at	1.47e-06	3.84e-08	-7.4248	8.65274	-0.665706	NYX	nyctalopin
208153_s_at	1.47e-06	3.85e-08	-7.42434	8.65156	-0.452057	FAT2	FAT atypical cadherin 2
232655_at	1.47e-06	3.85e-08	-7.42405	8.65082	-0.332362	UGT1A1	UDP glucuronosyltransferase family 1 member A1
208894_at	1.47e-06	3.85e-08	7.42403	8.65076	6.40493	HLA-DRA	major histocompatibility complex, class II, DR alpha
214537_at	1.47e-06	3.86e-08	-7.42305	8.64824	-0.567772	HIST1H1D	histone cluster 1, H1d
221840_at	1.48e-06	3.87e-08	7.42195	8.64544	2.74234	PTPRE	protein tyrosine phosphatase, receptor type E
222178_s_at	1.48e-06	3.88e-08	-7.42099	8.64296	-0.537433
217632_at	1.48e-06	3.88e-08	-7.42087	8.64266	-0.736002	GNL3L	G protein nucleolar 3 like
1561587_at	1.48e-06	3.9e-08	-7.41913	8.63819	-0.442326	LINC00907	long intergenic non-protein coding RNA 907
1561391_at	1.5e-06	3.94e-08	-7.41556	8.62903	-0.692042	STAU2-AS1	STAU2 antisense RNA 1
241510_at	1.5e-06	3.95e-08	-7.41458	8.62651	-0.580709	PLSCR2	phospholipid scramblase 2
226252_at	1.5e-06	3.95e-08	7.41402	8.6251	3.01213	ZBTB20	zinc finger and BTB domain containing 20
235809_at	1.5e-06	3.96e-08	-7.41319	8.62295	-0.751401	LIN54	lin-54 DREAM MuvB core complex component
1552335_at	1.51e-06	3.98e-08	-7.41163	8.61896	-0.473412	CATSPER1	cation channel sperm associated 1
1553444_a_at	1.51e-06	3.99e-08	-7.41072	8.61662	-0.394757	C1orf127	chromosome 1 open reading frame 127
209036_s_at	1.51e-06	3.99e-08	-7.41026	8.61543	-0.862282	MDH2	malate dehydrogenase 2
1568734_a_at	1.52e-06	4e-08	-7.40903	8.61228	-0.367507	HS1BP3	HCLS1 binding protein 3
215909_x_at	1.52e-06	4.02e-08	-7.4078	8.60914	-0.58045	MINK1	misshapen like kinase 1
234366_x_at	1.54e-06	4.07e-08	-7.40276	8.59619	-0.401556	IGLJ3///CKAP2///IGLV@///IGLC1	immunoglobulin lambda joining 3///cytoskeleton associated protein 2///immunoglobulin lambda variable cluster///immunoglobulin lambda constant 1
210062_s_at	1.54e-06	4.07e-08	-7.40265	8.5959	-0.909407	ZNF589	zinc finger protein 589
229185_at	1.54e-06	4.07e-08	-7.40219	8.59472	-0.485463	LIFR	leukemia inhibitory factor receptor alpha
226620_x_at	1.54e-06	4.09e-08	-7.40086	8.59132	-1.90709	DAZAP1	DAZ associated protein 1
1555082_a_at	1.55e-06	4.1e-08	7.39938	8.58752	1.53408	NEK11	NIMA related kinase 11
222203_s_at	1.55e-06	4.12e-08	-7.39796	8.58388	-1.06164	NT5C1B-RDH14///RDH14	NT5C1B-RDH14 readthrough///retinol dehydrogenase 14 (all-trans/9-cis/11-cis)
235735_at	1.56e-06	4.14e-08	7.39623	8.57944	1.33108	TNFSF8	tumor necrosis factor superfamily member 8
223477_s_at	1.57e-06	4.17e-08	-7.39323	8.57171	-1.82682	C12orf65	chromosome 12 open reading frame 65
1554794_a_at	1.57e-06	4.18e-08	-7.39229	8.5693	-2.11043	UBE3C	ubiquitin protein ligase E3C
243237_at	1.57e-06	4.19e-08	7.39125	8.56663	1.11139	CFAP221	cilia and flagella associated protein 221
233074_at	1.58e-06	4.2e-08	-7.39077	8.5654	-0.386655	LOC100421494	microtubule affinity regulating kinase 2 pseudogene
222582_at	1.58e-06	4.2e-08	7.39066	8.56512	1.77694	PRKAG2	protein kinase AMP-activated non-catalytic subunit gamma 2
1558903_at	1.59e-06	4.24e-08	-7.38705	8.55586	-0.465701	LINC00907	long intergenic non-protein coding RNA 907
214557_at	1.59e-06	4.24e-08	-7.3869	8.55546	-0.509294	PTTG2	pituitary tumor-transforming 2
243085_at	1.59e-06	4.25e-08	-7.3859	8.5529	-0.46975
1567386_at	1.59e-06	4.25e-08	-7.38565	8.55226	-0.519914
1554541_a_at	1.6e-06	4.27e-08	-7.3838	8.54749	-0.302434	GPRIN2	G protein regulated inducer of neurite outgrowth 2
216181_at	1.6e-06	4.28e-08	-7.38345	8.54662	-0.625938	SYNJ2	synaptojanin 2
207126_x_at	1.6e-06	4.28e-08	-7.38301	8.54548	-0.638175	UGT1A1///UGT1A4///UGT1A9///UGT1A6///UGT1A8///UGT1A10	UDP glucuronosyltransferase family 1 member A1///UDP glucuronosyltransferase family 1 member A4///UDP glucuronosyltransferase family 1 member A9///UDP glucuronosyltransferase family 1 member A6///UDP glucuronosyltransferase family 1 member A8///UDP glucuronosyltransferase family 1 member A10
221461_at	1.6e-06	4.29e-08	-7.38247	8.54408	-0.439046	TAS2R9	taste 2 receptor member 9
225060_at	1.6e-06	4.29e-08	-7.382	8.54289	-2.38073	LRP11	LDL receptor related protein 11
241720_at	1.6e-06	4.3e-08	-7.38166	8.542	-0.931157	ZNF326	zinc finger protein 326
205394_at	1.6e-06	4.31e-08	-7.38052	8.53907	-3.4555	CHEK1	checkpoint kinase 1
204319_s_at	1.6e-06	4.31e-08	7.38024	8.53836	3.17732	RGS10	regulator of G-protein signaling 10
207897_at	1.6e-06	4.31e-08	-7.37997	8.53768	-0.473368	CRHR2	corticotropin releasing hormone receptor 2
227477_at	1.6e-06	4.32e-08	-7.37981	8.53726	-1.58213	ZMYND19	zinc finger MYND-type containing 19
1555844_s_at	1.61e-06	4.33e-08	-7.37898	8.53513	-1.23822	HNRNPM	heterogeneous nuclear ribonucleoprotein M
212002_at	1.61e-06	4.33e-08	-7.37864	8.53424	-1.50989	SZRD1	SUZ RNA binding domain containing 1
235716_at	1.61e-06	4.34e-08	7.37775	8.53197	2.92266
224011_at	1.63e-06	4.4e-08	-7.37279	8.5192	-0.503287
201850_at	1.63e-06	4.4e-08	7.37268	8.51893	4.02863	CAPG	capping actin protein, gelsolin like
221324_at	1.63e-06	4.41e-08	-7.37186	8.51682	-0.450477	TAS2R1	taste 2 receptor member 1
226887_at	1.63e-06	4.41e-08	-7.37133	8.51545	-1.23422	HSPA14	heat shock protein family A (Hsp70) member 14
207312_at	1.63e-06	4.41e-08	7.3712	8.51512	1.91828	PHKG1	phosphorylase kinase catalytic subunit gamma 1
231918_s_at	1.63e-06	4.42e-08	-7.37048	8.51327	-1.40117	GFM2	G elongation factor mitochondrial 2
229045_at	1.63e-06	4.43e-08	-7.37017	8.51248	-0.370011	SNX20	sorting nexin 20
230252_at	1.64e-06	4.45e-08	7.36823	8.50749	2.29459	LPAR5	lysophosphatidic acid receptor 5
1552602_at	1.64e-06	4.46e-08	-7.36709	8.50455	-0.520021	CACNG5	calcium voltage-gated channel auxiliary subunit gamma 5
211582_x_at	1.64e-06	4.46e-08	7.36704	8.50444	1.74921	LST1	leukocyte specific transcript 1
1570226_at	1.64e-06	4.47e-08	-7.3661	8.50201	-0.44454	LOC101927124	uncharacterized LOC101927124
227510_x_at	1.64e-06	4.47e-08	7.36597	8.50168	3.60328	MALAT1	metastasis associated lung adenocarcinoma transcript 1 (non-protein coding)
1560448_at	1.64e-06	4.48e-08	-7.36572	8.50105	-0.550944	PRR7-AS1	PRR7 antisense RNA 1
236670_s_at	1.64e-06	4.48e-08	-7.36572	8.50104	-0.512717
210577_at	1.65e-06	4.49e-08	-7.36478	8.49863	-0.684134	CASR	calcium sensing receptor
209865_at	1.65e-06	4.5e-08	-7.36328	8.49477	-1.47302	SLC35A3	solute carrier family 35 member A3
244320_at	1.66e-06	4.52e-08	-7.36233	8.49233	-0.609855	NHLRC2	NHL repeat containing 2
1559565_x_at	1.66e-06	4.53e-08	-7.36131	8.4897	-0.41472
1569058_at	1.66e-06	4.54e-08	-7.35985	8.48595	-0.5103	GTF3C3	general transcription factor IIIC subunit 3
210620_s_at	1.66e-06	4.55e-08	-7.35983	8.4859	-1.06213	GTF3C2	general transcription factor IIIC subunit 2
216569_at	1.67e-06	4.58e-08	-7.35724	8.47923	-0.435971	FABP3P2	fatty acid binding protein 3 pseudogene 2
207085_x_at	1.68e-06	4.59e-08	7.35576	8.47541	1.41304	CSF2RA	colony stimulating factor 2 receptor alpha subunit
200853_at	1.68e-06	4.6e-08	-7.35555	8.47489	-1.06036	H2AFZ	H2A histone family member Z
207483_s_at	1.68e-06	4.6e-08	-7.35522	8.47405	-1.5574	CAND1	cullin associated and neddylation dissociated 1
217307_at	1.68e-06	4.61e-08	-7.35403	8.47099	-0.674328	ACO2	aconitase 2
227059_at	1.69e-06	4.63e-08	-7.3523	8.46653	-4.14431	GPC6	glypican 6
222823_at	1.69e-06	4.65e-08	-7.35091	8.46296	-0.517625	IPPK	inositol-pentakisphosphate 2-kinase
205685_at	1.71e-06	4.69e-08	7.34769	8.45467	1.06045	CD86	CD86 molecule
221468_at	1.71e-06	4.69e-08	-7.34739	8.45389	-0.342005	XCR1	X-C motif chemokine receptor 1
234621_at	1.71e-06	4.7e-08	-7.34681	8.45241	-0.455381
230059_at	1.71e-06	4.7e-08	-7.34647	8.45152	-0.472441	DEAF1	DEAF1, transcription factor
226846_at	1.72e-06	4.74e-08	7.34331	8.4434	1.6213	PHYHD1	phytanoyl-CoA dioxygenase domain containing 1
225370_at	1.73e-06	4.76e-08	-7.34235	8.44091	-1.38879	PYGO2	pygopus family PHD finger 2
207875_at	1.73e-06	4.76e-08	-7.34168	8.43919	-0.310655	DKK3	dickkopf WNT signaling pathway inhibitor 3
205883_at	1.73e-06	4.77e-08	7.34097	8.43738	2.7506	ZBTB16	zinc finger and BTB domain containing 16
1554450_s_at	1.73e-06	4.78e-08	-7.34065	8.43653	-1.89326	MIER3	MIER family member 3
220856_x_at	1.73e-06	4.78e-08	7.33997	8.43481	1.4462
222169_x_at	1.73e-06	4.8e-08	7.33907	8.43249	0.816018	SH2D3A	SH2 domain containing 3A
230435_at	1.74e-06	4.81e-08	7.3381	8.42999	2.26608	FAM228B	family with sequence similarity 228 member B
209349_at	1.74e-06	4.82e-08	7.33713	8.4275	1.53108	RAD50	RAD50 double strand break repair protein
211389_x_at	1.74e-06	4.83e-08	-7.33635	8.42548	-0.310941	KIR3DS1	killer cell immunoglobulin like receptor, three Ig domains and short cytoplasmic tail 1
230726_at	1.74e-06	4.84e-08	-7.33569	8.42377	-0.363788	MRPL38	mitochondrial ribosomal protein L38
210340_s_at	1.76e-06	4.87e-08	7.3331	8.41711	1.11638	CSF2RA	colony stimulating factor 2 receptor alpha subunit
237443_at	1.77e-06	4.91e-08	-7.33016	8.40954	-0.43826
220684_at	1.77e-06	4.91e-08	-7.32985	8.40873	-0.464608	TBX21	T-box 21
223636_at	1.77e-06	4.93e-08	7.32831	8.40477	1.72649	ZMYND12	zinc finger MYND-type containing 12
206066_s_at	1.77e-06	4.93e-08	-7.32818	8.40444	-1.61021	RAD51C	RAD51 paralog C
209080_x_at	1.77e-06	4.94e-08	-7.32768	8.40316	-1.94089	GLRX3	glutaredoxin 3
211691_x_at	1.77e-06	4.94e-08	-7.32752	8.40275	-0.505591
212168_at	1.78e-06	4.97e-08	-7.32504	8.39635	-1.45004	RBM12	RNA binding motif protein 12
230524_at	1.79e-06	4.99e-08	-7.32393	8.39348	-0.76473	MPI	mannose phosphate isomerase
237237_at	1.79e-06	4.99e-08	-7.32376	8.39305	-0.355538
1556593_s_at	1.79e-06	4.99e-08	-7.3236	8.39264	-0.690324
238984_at	1.79e-06	5e-08	-7.32304	8.39119	-0.529384	REG4	regenerating family member 4
235120_at	1.8e-06	5.02e-08	-7.32103	8.38603	-0.748152	SEC22C	SEC22 homolog C, vesicle trafficking protein
208059_at	1.8e-06	5.03e-08	-7.32064	8.38502	-0.463396	CCR8	C-C motif chemokine receptor 8
1553031_at	1.8e-06	5.03e-08	-7.32034	8.38424	-0.387617	ADGRF4	adhesion G protein-coupled receptor F4
1555015_a_at	1.8e-06	5.05e-08	-7.31931	8.38159	-1.23951	ZNF398	zinc finger protein 398
1553914_at	1.8e-06	5.05e-08	-7.31898	8.38075	-0.419172	LOC162137	uncharacterized LOC162137
1552396_at	1.8e-06	5.06e-08	-7.31824	8.37884	-0.400771	WFDC6	WAP four-disulfide core domain 6
242944_at	1.8e-06	5.07e-08	-7.31783	8.37778	-0.358886	FAM83A	family with sequence similarity 83 member A
202187_s_at	1.8e-06	5.07e-08	7.31747	8.37685	1.40226	PPP2R5A	protein phosphatase 2 regulatory subunit B'alpha
231632_at	1.8e-06	5.07e-08	-7.3174	8.37668	-0.475389	ERICH4	glutamate rich 4
207368_at	1.8e-06	5.08e-08	-7.31717	8.37608	-0.423899	HTR1D	5-hydroxytryptamine receptor 1D
1561098_at	1.81e-06	5.09e-08	-7.31633	8.37391	-0.397724	LINC00616	long intergenic non-protein coding RNA 616
210935_s_at	1.81e-06	5.09e-08	-7.31608	8.37327	-2.19805	WDR1	WD repeat domain 1
237794_at	1.81e-06	5.1e-08	-7.31561	8.37206	-0.431196	LOC100132154///LOC100132004///ANKRD30BL///ANKRD30BP2	ankyrin repeat domain 30B pseudogene///ankyrin repeat domain 30B pseudogene///ankyrin repeat domain 30B-like///ankyrin repeat domain 30B pseudogene 2
236957_at	1.81e-06	5.11e-08	-7.31439	8.3689	-2.34585	CDCA2	cell division cycle associated 2
1553172_at	1.81e-06	5.11e-08	-7.31436	8.36883	-2.4368	ZNF777	zinc finger protein 777
214704_at	1.82e-06	5.14e-08	-7.31218	8.36322	-0.54956	TCF25	transcription factor 25
238095_at	1.82e-06	5.14e-08	-7.31197	8.36267	-0.359809	GATA5	GATA binding protein 5
238973_s_at	1.82e-06	5.15e-08	-7.31159	8.36169	-0.537473
1560553_at	1.82e-06	5.16e-08	-7.31109	8.36041	-0.530035	TIAF1	TGFB1-induced anti-apoptotic factor 1
203444_s_at	1.83e-06	5.17e-08	-7.31016	8.35802	-0.416117	MTA2	metastasis associated 1 family member 2
1555301_a_at	1.83e-06	5.17e-08	-7.30997	8.35751	-0.753129	DIP2A	disco interacting protein 2 homolog A
204057_at	1.83e-06	5.18e-08	7.30921	8.35556	2.23493	IRF8	interferon regulatory factor 8
216406_at	1.83e-06	5.2e-08	-7.30767	8.35158	-0.410556
229597_s_at	1.83e-06	5.21e-08	7.30737	8.35082	0.606258	WDFY4	WDFY family member 4
200753_x_at	1.84e-06	5.23e-08	-7.30549	8.34596	-1.65033	MIR636///SRSF2	microRNA 636///serine and arginine rich splicing factor 2
209499_x_at	1.85e-06	5.26e-08	7.30342	8.34064	1.48541	TNFSF12-TNFSF13///TNFSF13	TNFSF12-TNFSF13 readthrough///tumor necrosis factor superfamily member 13
233407_at	1.85e-06	5.27e-08	-7.30253	8.33832	-0.3188
244488_at	1.85e-06	5.27e-08	-7.30229	8.33773	-0.50511	LSM14B	LSM family member 14B
1560715_at	1.85e-06	5.28e-08	-7.30187	8.33662	-0.545034	P4HA3	prolyl 4-hydroxylase subunit alpha 3
240136_at	1.86e-06	5.31e-08	-7.29953	8.33061	-0.454018
209993_at	1.87e-06	5.32e-08	7.29899	8.3292	1.54843	ABCB1	ATP binding cassette subfamily B member 1
241875_at	1.89e-06	5.39e-08	-7.29405	8.31646	-0.543811
221751_at	1.89e-06	5.41e-08	-7.29277	8.31316	-1.50129	PANK3	pantothenate kinase 3
200965_s_at	1.89e-06	5.41e-08	7.29236	8.31211	3.00451	ABLIM1	actin binding LIM protein 1
231839_at	1.89e-06	5.41e-08	-7.29234	8.31206	-1.18825	PDE12	phosphodiesterase 12
231457_at	1.9e-06	5.44e-08	-7.29012	8.30632	-0.354123
207876_s_at	1.9e-06	5.45e-08	7.28978	8.30546	2.75864	FLNC	filamin C
234550_at	1.9e-06	5.45e-08	-7.28964	8.30509	-0.545986
1558081_at	1.92e-06	5.5e-08	-7.2863	8.29646	-0.471799	SNORA65	small nucleolar RNA, H/ACA box 65
238102_s_at	1.92e-06	5.51e-08	-7.2856	8.29466	-0.544607	BTBD19	BTB domain containing 19
1553409_at	1.92e-06	5.51e-08	-7.28526	8.29377	-0.31985	ADAMTS20	ADAM metallopeptidase with thrombospondin type 1 motif 20
223410_s_at	1.92e-06	5.52e-08	-7.28508	8.29334	-0.444639	FOXK2	forkhead box K2
1567023_at	1.92e-06	5.52e-08	-7.28454	8.29193	-0.496976	OR5AK4P	olfactory receptor family 5 subfamily AK member 4 pseudogene
223904_at	1.92e-06	5.53e-08	-7.28437	8.29149	-0.533131	PRKAG3	protein kinase AMP-activated non-catalytic subunit gamma 3
1554761_a_at	1.92e-06	5.53e-08	-7.28396	8.29042	-1.87635	DNAAF5	dynein axonemal assembly factor 5
213184_at	1.92e-06	5.54e-08	-7.28327	8.28865	-1.24123	SENP5	SUMO1/sentrin specific peptidase 5
1567035_at	1.93e-06	5.55e-08	-7.28278	8.2874	-0.423405	C20orf181	chromosome 20 open reading frame 181
201048_x_at	1.93e-06	5.56e-08	-7.28219	8.28586	-1.06158	WTH3DI///RAB6A	RAB6C-like///RAB6A, member RAS oncogene family
1553475_at	1.94e-06	5.6e-08	-7.27957	8.27909	-0.478817
231118_at	1.95e-06	5.62e-08	7.27809	8.27527	2.59064	ANKRD35	ankyrin repeat domain 35
1553048_a_at	1.95e-06	5.63e-08	-7.27697	8.27238	-1.17847	PIP4K2B	phosphatidylinositol-5-phosphate 4-kinase type 2 beta
216904_at	1.96e-06	5.65e-08	-7.27575	8.26924	-0.522395	COL6A1	collagen type VI alpha 1 chain
237420_at	1.98e-06	5.72e-08	-7.27128	8.25769	-0.444275	ODF2L	outer dense fiber of sperm tails 2 like
1564112_at	1.98e-06	5.72e-08	-7.27103	8.25705	-0.334777	FAM71A	family with sequence similarity 71 member A
208022_s_at	1.98e-06	5.74e-08	7.27003	8.25447	1.74462	CDC14B	cell division cycle 14B
214231_s_at	1.98e-06	5.74e-08	-7.27003	8.25447	-0.616438	VWA8	von Willebrand factor A domain containing 8
223428_s_at	1.98e-06	5.76e-08	-7.26832	8.25007	-1.47003	ISY1	ISY1 splicing factor homolog
213148_at	1.98e-06	5.76e-08	7.26828	8.24996	1.97184	C2orf72	chromosome 2 open reading frame 72
201137_s_at	1.98e-06	5.76e-08	7.26826	8.2499	4.29065	HLA-DPB1	major histocompatibility complex, class II, DP beta 1
232255_at	1.98e-06	5.76e-08	-7.26825	8.24986	-0.439462	LINC00997	long intergenic non-protein coding RNA 997
1559393_at	1.98e-06	5.76e-08	-7.26816	8.24965	-0.591126	ALDH1L2	aldehyde dehydrogenase 1 family member L2
211277_x_at	1.99e-06	5.79e-08	-7.26612	8.24437	-1.43086	APP	amyloid beta precursor protein
1553651_at	1.99e-06	5.8e-08	-7.26594	8.24391	-0.614559	C18orf54	chromosome 18 open reading frame 54
1555783_x_at	2e-06	5.82e-08	-7.2644	8.23993	-0.794195	PQLC2	PQ loop repeat containing 2
237572_at	2e-06	5.84e-08	-7.26335	8.23722	-0.313535	UGT3A1	UDP glycosyltransferase family 3 member A1
230145_at	2.01e-06	5.87e-08	-7.26105	8.23128	-0.353648	DUS3L	dihydrouridine synthase 3 like
1556721_at	2.02e-06	5.89e-08	-7.25962	8.22757	-0.649097	C20orf203	chromosome 20 open reading frame 203
233913_at	2.02e-06	5.9e-08	-7.25936	8.2269	-0.504922	WFDC10A	WAP four-disulfide core domain 10A
209147_s_at	2.02e-06	5.9e-08	7.25884	8.22558	2.22016	PLPP1	phospholipid phosphatase 1
213388_at	2.03e-06	5.94e-08	7.25651	8.21955	3.30596	LOC101930416///LOC101929792///LOC100996724///PDE4DIP	myomegalin-like///uncharacterized LOC101929792///phosphodiesterase 4D interacting protein-like///phosphodiesterase 4D interacting protein
210629_x_at	2.03e-06	5.94e-08	7.25627	8.21892	1.77083	LST1	leukocyte specific transcript 1
1557867_s_at	2.04e-06	5.98e-08	-7.25423	8.21365	-0.570121	CFAP157	cilia and flagella associated protein 157
217075_x_at	2.04e-06	5.98e-08	-7.25379	8.21252	-0.426648	KMT2B	lysine methyltransferase 2B
1566664_at	2.05e-06	6.02e-08	-7.25159	8.20682	-0.435541	CCDC168	coiled-coil domain containing 168
203728_at	2.05e-06	6.02e-08	-7.25118	8.20576	-0.752707	BAK1	BCL2 antagonist/killer 1
210991_s_at	2.06e-06	6.03e-08	-7.25068	8.20448	-0.5479	RIMS3	regulating synaptic membrane exocytosis 3
234198_at	2.06e-06	6.05e-08	-7.24956	8.2016	-0.405859	PROM2	prominin 2
1556800_a_at	2.06e-06	6.06e-08	-7.24862	8.19916	-0.399812
1557774_at	2.07e-06	6.08e-08	-7.24757	8.19644	-0.365428	LOC105373958	uncharacterized LOC105373958
244135_at	2.07e-06	6.09e-08	-7.24706	8.19513	-0.380171	LOC101929229	uncharacterized LOC101929229
231349_at	2.07e-06	6.1e-08	-7.24612	8.19269	-0.369818	GPR150	G protein-coupled receptor 150
211139_s_at	2.07e-06	6.11e-08	-7.24588	8.19208	-1.55721	NAB1	NGFI-A binding protein 1
1553906_s_at	2.08e-06	6.12e-08	7.24515	8.19018	1.81876	FGD2	FYVE, RhoGEF and PH domain containing 2
221197_s_at	2.08e-06	6.12e-08	-7.24478	8.18924	-0.31178	CHAT	choline O-acetyltransferase
244393_x_at	2.08e-06	6.14e-08	-7.24398	8.18716	-0.465549
218516_s_at	2.08e-06	6.15e-08	-7.24298	8.18458	-1.43306	IMPAD1	inositol monophosphatase domain containing 1
202877_s_at	2.09e-06	6.19e-08	7.24094	8.17931	2.23837	CD93	CD93 molecule
1556479_at	2.1e-06	6.21e-08	-7.23968	8.17605	-0.434949
209412_at	2.1e-06	6.21e-08	-7.23958	8.17579	-1.32683	LOC102724200///TRAPPC10	trafficking protein particle complex subunit 10-like///trafficking protein particle complex 10
1555460_a_at	2.11e-06	6.23e-08	-7.23809	8.17193	-1.85169	SLC39A6	solute carrier family 39 member 6
242479_s_at	2.12e-06	6.28e-08	-7.23486	8.16359	-0.41426	MCM4	minichromosome maintenance complex component 4
204502_at	2.12e-06	6.29e-08	7.23449	8.16264	1.54023	SAMHD1	SAM and HD domain containing deoxynucleoside triphosphate triphosphohydrolase 1
1566666_at	2.13e-06	6.31e-08	-7.23347	8.15998	-0.4713
206101_at	2.13e-06	6.33e-08	7.2322	8.15671	3.32792	ECM2	extracellular matrix protein 2
238056_at	2.13e-06	6.33e-08	-7.23179	8.15565	-0.984446	SDHC	succinate dehydrogenase complex subunit C
1559388_a_at	2.13e-06	6.34e-08	-7.23135	8.15451	-0.583886	LYNX1	Ly6/neurotoxin 1
230440_at	2.14e-06	6.35e-08	7.23077	8.15299	1.42253	ZNF469	zinc finger protein 469
236722_at	2.14e-06	6.36e-08	-7.2301	8.15126	-0.46487	LOC100129380	uncharacterized LOC100129380
231785_at	2.14e-06	6.37e-08	-7.22983	8.15058	-0.427202	CGB7///NTF4	chorionic gonadotropin beta subunit 7///neurotrophin 4
1569237_at	2.14e-06	6.37e-08	-7.22949	8.14969	-0.421771
202325_s_at	2.15e-06	6.41e-08	-7.22708	8.14345	-0.806395	ATP5J	ATP synthase, H+ transporting, mitochondrial Fo complex subunit F6
229677_at	2.16e-06	6.44e-08	-7.22533	8.13893	-0.775402	SLC39A3	solute carrier family 39 member 3
215413_at	2.16e-06	6.45e-08	-7.22455	8.1369	-0.441881	EXOC7	exocyst complex component 7
203590_at	2.16e-06	6.46e-08	7.22424	8.13611	1.97498	DYNC1LI2	dynein cytoplasmic 1 light intermediate chain 2
231680_at	2.16e-06	6.46e-08	-7.22416	8.13589	-0.41227
238668_at	2.16e-06	6.47e-08	7.22355	8.13431	1.23164	NCKAP1L	NCK associated protein 1 like
214533_at	2.16e-06	6.47e-08	-7.2234	8.13395	-0.349201	CMA1	chymase 1
213310_at	2.17e-06	6.48e-08	-7.22288	8.13259	-2.00043	CASC7///AGO2	cancer susceptibility candidate 7 (non-protein coding)///argonaute 2, RISC catalytic component
216553_x_at	2.17e-06	6.5e-08	-7.2219	8.13006	-0.562417
215450_at	2.18e-06	6.52e-08	-7.22042	8.12621	-1.43803	SNRPE	small nuclear ribonucleoprotein polypeptide E
203957_at	2.18e-06	6.53e-08	-7.22009	8.12536	-1.89299	E2F6	E2F transcription factor 6
1568899_at	2.18e-06	6.54e-08	-7.21973	8.12442	-0.555179	LOC101929511	uncharacterized LOC101929511
232597_x_at	2.18e-06	6.54e-08	7.2196	8.1241	1.24841	SCAF11	SR-related CTD associated factor 11
1569818_at	2.18e-06	6.55e-08	-7.21891	8.12231	-0.437973
1563458_at	2.19e-06	6.57e-08	-7.21763	8.119	-0.439023	PARVA	parvin alpha
236371_s_at	2.19e-06	6.57e-08	-7.21746	8.11856	-0.580836	TGS1	trimethylguanosine synthase 1
210126_at	2.19e-06	6.58e-08	-7.21705	8.1175	-0.489431	PSG9	pregnancy specific beta-1-glycoprotein 9
222684_s_at	2.19e-06	6.59e-08	-7.21676	8.11675	-1.13509	NOL10	nucleolar protein 10
242091_at	2.19e-06	6.6e-08	-7.21589	8.11448	-0.604323	ZNF720	zinc finger protein 720
243516_at	2.19e-06	6.61e-08	-7.21519	8.1127	-0.440902
212340_at	2.21e-06	6.66e-08	-7.21238	8.1054	-1.99319	YIPF6	Yip1 domain family member 6
1569698_s_at	2.22e-06	6.69e-08	-7.21076	8.10122	-0.532711	KIZ-AS1	KIZ antisense RNA 1
1563842_at	2.22e-06	6.7e-08	-7.21025	8.0999	-0.578038	PIGG	phosphatidylinositol glycan anchor biosynthesis class G
218831_s_at	2.22e-06	6.72e-08	7.20891	8.09642	2.02196	FCGRT	Fc fragment of IgG receptor and transporter
234061_at	2.22e-06	6.73e-08	-7.20872	8.09593	-0.564755
231857_s_at	2.23e-06	6.76e-08	-7.20693	8.09129	-1.17213	AGBL5	ATP/GTP binding protein like 5
219503_s_at	2.23e-06	6.76e-08	-7.20654	8.09028	-0.452543	TMEM40	transmembrane protein 40
225829_at	2.24e-06	6.77e-08	-7.20593	8.0887	-1.03285	PDZD8	PDZ domain containing 8
219207_at	2.24e-06	6.79e-08	-7.20518	8.08676	-1.34827	EDC3	enhancer of mRNA decapping 3
220439_at	2.24e-06	6.81e-08	-7.20406	8.08385	-0.437325	RIN3	Ras and Rab interactor 3
207104_x_at	2.24e-06	6.81e-08	7.20405	8.08383	1.22217	LILRB1	leukocyte immunoglobulin like receptor B1
1553679_s_at	2.24e-06	6.81e-08	-7.20393	8.08352	-1.26902	VKORC1L1	vitamin K epoxide reductase complex subunit 1 like 1
232895_s_at	2.25e-06	6.83e-08	-7.20255	8.07995	-0.341822	SEC14L2	SEC14 like lipid binding 2
225222_at	2.25e-06	6.84e-08	-7.20203	8.07861	-1.4651	MFSD14A	major facilitator superfamily domain containing 14A
221750_at	2.25e-06	6.85e-08	-7.20155	8.07736	-3.37647	HMGCS1	3-hydroxy-3-methylglutaryl-CoA synthase 1
231557_at	2.25e-06	6.86e-08	7.20136	8.07686	0.952869	LOC102724842	uncharacterized LOC102724842
229892_at	2.26e-06	6.87e-08	-7.20057	8.07483	-1.07008	EP400NL	EP400 N-terminal like
1559714_at	2.26e-06	6.88e-08	-7.19994	8.07319	-0.473524	RGR	retinal G protein coupled receptor
219690_at	2.26e-06	6.88e-08	7.19981	8.07286	1.71384	IGFLR1	IGF like family receptor 1
1560590_s_at	2.26e-06	6.88e-08	-7.1998	8.07282	-0.577502	LOC105376323	uncharacterized LOC105376323
237650_at	2.26e-06	6.9e-08	-7.19903	8.07084	-0.503408
229500_at	2.27e-06	6.93e-08	-7.197	8.06557	-1.90731	SLC30A9	solute carrier family 30 member 9
221110_x_at	2.27e-06	6.95e-08	-7.19603	8.06306	-0.607681	PDE11A	phosphodiesterase 11A
233000_x_at	2.28e-06	6.98e-08	-7.1944	8.05885	-0.430635	DPH3P1	diphthamide biosynthesis 3 pseudogene 1
220480_at	2.29e-06	7.01e-08	-7.19301	8.05523	-0.657297	HAND2	heart and neural crest derivatives expressed 2
209284_s_at	2.3e-06	7.03e-08	-7.19153	8.05141	-2.02743	FAM208A	family with sequence similarity 208 member A
1564292_at	2.31e-06	7.09e-08	-7.18841	8.04333	-0.484421
1561897_at	2.32e-06	7.12e-08	-7.18708	8.03987	-0.535259	LOC105370746	uncharacterized LOC105370746
211991_s_at	2.32e-06	7.12e-08	7.18683	8.03921	5.15531	HLA-DPA1	major histocompatibility complex, class II, DP alpha 1
240817_at	2.32e-06	7.13e-08	-7.18654	8.03848	-0.368924	LOC101929034	uncharacterized LOC101929034
1563162_at	2.32e-06	7.13e-08	-7.18628	8.03781	-0.35564	LOC101927508	uncharacterized LOC101927508
210093_s_at	2.32e-06	7.14e-08	-7.18585	8.03668	-2.40787	MAGOHB///MAGOH	mago homolog B, exon junction complex core component///mago homolog, exon junction complex core component
208134_x_at	2.35e-06	7.21e-08	-7.18202	8.02675	-0.515327	PSG2	pregnancy specific beta-1-glycoprotein 2
203662_s_at	2.35e-06	7.22e-08	7.18145	8.02527	3.80802	TMOD1	tropomodulin 1
236980_at	2.35e-06	7.23e-08	-7.18074	8.02343	-0.750757	STRN	striatin
203405_at	2.36e-06	7.28e-08	-7.17852	8.01768	-1.46209	PSMG1	proteasome assembly chaperone 1
225407_at	2.36e-06	7.28e-08	7.17816	8.01674	2.79059	MBP	myelin basic protein
207744_at	2.36e-06	7.28e-08	-7.17807	8.01652	-0.467669
206933_s_at	2.37e-06	7.31e-08	-7.17694	8.01358	-0.351931	H6PD	hexose-6-phosphate dehydrogenase/glucose 1-dehydrogenase
1566139_at	2.37e-06	7.31e-08	-7.17653	8.01251	-0.446901	HOPX	HOP homeobox
204854_at	2.37e-06	7.32e-08	-7.17595	8.01103	-0.858859	P3H3	prolyl 3-hydroxylase 3
232824_at	2.37e-06	7.33e-08	-7.17557	8.01003	-0.477563
243613_at	2.38e-06	7.36e-08	-7.1741	8.00621	-1.53399	DENND5B	DENN domain containing 5B
223605_at	2.39e-06	7.38e-08	7.17282	8.00291	3.46007	SLC25A18	solute carrier family 25 member 18
219860_at	2.39e-06	7.42e-08	7.1712	7.9987	0.799338	LY6G5C	lymphocyte antigen 6 complex, locus G5C
234762_x_at	2.39e-06	7.42e-08	7.1712	7.9987	1.7524	NLN	neurolysin
1563821_at	2.41e-06	7.47e-08	-7.16827	7.9911	-0.43699	LINC00858	long intergenic non-protein coding RNA 858
1561216_at	2.41e-06	7.47e-08	-7.16826	7.99108	-0.430226	LOC101928961	uncharacterized LOC101928961
207553_at	2.41e-06	7.48e-08	-7.16816	7.99081	-0.449058	OPRK1	opioid receptor kappa 1
222114_x_at	2.42e-06	7.52e-08	-7.16575	7.98456	-0.55188	WDR55	WD repeat domain 55
1553805_at	2.42e-06	7.52e-08	-7.16571	7.98446	-0.584212	C3orf49	chromosome 3 open reading frame 49
244551_at	2.42e-06	7.53e-08	-7.16554	7.98402	-1.38554	ZNF736	zinc finger protein 736
236028_at	2.42e-06	7.53e-08	7.16538	7.98361	4.44342	IBSP	integrin binding sialoprotein
227300_at	2.42e-06	7.54e-08	7.16498	7.98257	2.90154	TMEM119	transmembrane protein 119
234450_at	2.42e-06	7.54e-08	-7.16477	7.98202	-0.481749	PROKR2	prokineticin receptor 2
207365_x_at	2.43e-06	7.57e-08	7.16315	7.9778	0.922442	USP34	ubiquitin specific peptidase 34
209142_s_at	2.43e-06	7.57e-08	-7.16311	7.97771	-1.29323	UBE2G1	ubiquitin conjugating enzyme E2 G1
237811_at	2.44e-06	7.6e-08	-7.16192	7.97463	-0.480079
223826_s_at	2.44e-06	7.61e-08	-7.16147	7.97345	-0.577534	RIC1	RIC1 homolog, RAB6A GEF complex partner 1
216001_at	2.44e-06	7.61e-08	-7.1611	7.9725	-0.480219	PRAMEF12	PRAME family member 12
238958_at	2.45e-06	7.66e-08	-7.15882	7.96659	-0.600124	UBE2E1	ubiquitin conjugating enzyme E2 E1
224744_at	2.45e-06	7.66e-08	-7.15856	7.96589	-1.13454	IMPAD1	inositol monophosphatase domain containing 1
205114_s_at	2.45e-06	7.67e-08	7.15823	7.96504	4.22484	CCL3L3///CCL3L1///CCL3	C-C motif chemokine ligand 3 like 3///C-C motif chemokine ligand 3 like 1///C-C motif chemokine ligand 3
207209_at	2.47e-06	7.73e-08	-7.15515	7.95707	-0.643459	CETN1	centrin 1
227912_s_at	2.47e-06	7.74e-08	-7.15487	7.95632	-0.783362	EXOSC3	exosome component 3
51226_at	2.48e-06	7.76e-08	-7.15382	7.95361	-0.383975	RBM12B	RNA binding motif protein 12B
229790_at	2.48e-06	7.78e-08	-7.15308	7.95167	-1.35216	TERF2	telomeric repeat binding factor 2
1557575_at	2.48e-06	7.79e-08	-7.15256	7.95034	-0.371776	STBD1	starch binding domain 1
213993_at	2.49e-06	7.81e-08	7.15138	7.94727	3.69869	SPON1	spondin 1
211087_x_at	2.49e-06	7.84e-08	-7.14991	7.94345	-0.892576	MAPK14	mitogen-activated protein kinase 14
220479_at	2.5e-06	7.85e-08	-7.14934	7.94196	-0.363233	CPS1-IT1	CPS1 intronic transcript 1
243152_at	2.5e-06	7.86e-08	-7.14895	7.94097	-0.549106	COPS8	COP9 signalosome subunit 8
231494_at	2.5e-06	7.87e-08	-7.14853	7.93987	-0.48525
207687_at	2.5e-06	7.87e-08	-7.14852	7.93984	-0.436679	INHBC	inhibin beta C subunit
215613_at	2.5e-06	7.88e-08	-7.14799	7.93847	-0.587494	ADAM12	ADAM metallopeptidase domain 12
225102_at	2.5e-06	7.88e-08	7.14796	7.9384	3.22387	MGLL	monoglyceride lipase
223623_at	2.5e-06	7.9e-08	7.14706	7.93606	2.3632	C2orf40	chromosome 2 open reading frame 40
239358_at	2.5e-06	7.9e-08	-7.14699	7.93588	-0.864978
244807_at	2.51e-06	7.93e-08	-7.14574	7.93263	-0.352624	SNORD65///SNORD49B///LRRC75A-AS1///SNORD49A	small nucleolar RNA, C/D box 65///small nucleolar RNA, C/D box 49B///LRRC75A antisense RNA 1///small nucleolar RNA, C/D box 49A
226500_at	2.51e-06	7.94e-08	7.14512	7.93102	1.57849	ZBTB47	zinc finger and BTB domain containing 47
216936_at	2.54e-06	8.03e-08	-7.14057	7.9192	-0.62577
227292_at	2.55e-06	8.07e-08	-7.13883	7.91468	-0.869861	C11orf84	chromosome 11 open reading frame 84
235284_s_at	2.56e-06	8.11e-08	-7.13692	7.90972	-0.365917	LOC388692	uncharacterized LOC388692
212208_at	2.57e-06	8.13e-08	7.13584	7.90691	1.92129	MED13L	mediator complex subunit 13 like
200893_at	2.57e-06	8.15e-08	-7.13526	7.9054	-0.939904	TRA2B	transformer 2 beta homolog (Drosophila)
220764_at	2.57e-06	8.16e-08	-7.13474	7.90406	-1.04181	PPP4R2	protein phosphatase 4 regulatory subunit 2
227494_at	2.58e-06	8.19e-08	-7.13335	7.90044	-0.466993	NR6A1	nuclear receptor subfamily 6 group A member 1
1560646_at	2.59e-06	8.22e-08	-7.13181	7.89644	-0.554381	METTL21EP	methyltransferase like 21E, pseudogene
213496_at	2.59e-06	8.23e-08	7.13112	7.89464	4.02847	PLPPR4	phospholipid phosphatase related 4
202525_at	2.59e-06	8.24e-08	-7.13095	7.89421	-0.290222	PRSS8	protease, serine 8
1568604_a_at	2.59e-06	8.24e-08	7.13077	7.89375	3.67056	CADPS	calcium dependent secretion activator
226010_at	2.6e-06	8.28e-08	7.12918	7.88962	1.41175	SLC25A23	solute carrier family 25 member 23
234481_at	2.6e-06	8.29e-08	-7.12853	7.88791	-0.474803
210487_at	2.61e-06	8.3e-08	-7.12796	7.88645	-0.317294	DNTT	DNA nucleotidylexotransferase
236477_at	2.61e-06	8.32e-08	-7.12718	7.8844	-1.23244	PRPF40A	pre-mRNA processing factor 40 homolog A
1566955_at	2.62e-06	8.35e-08	-7.12585	7.88096	-0.469194
213520_at	2.62e-06	8.35e-08	-7.12579	7.8808	-1.62218	RECQL4	RecQ like helicase 4
223583_at	2.64e-06	8.42e-08	7.12276	7.87292	1.15707	TNFAIP8L2	TNF alpha induced protein 8 like 2
1561806_at	2.64e-06	8.42e-08	-7.12242	7.87205	-0.410601	LOC101928741	uncharacterized LOC101928741
1562216_at	2.65e-06	8.47e-08	-7.1204	7.8668	-0.465888
211386_at	2.65e-06	8.48e-08	7.11977	7.86516	1.68853	MGC12488	uncharacterized protein MGC12488
220753_s_at	2.65e-06	8.49e-08	7.11937	7.86411	1.72585	CRYL1	crystallin lambda 1
37079_at	2.66e-06	8.52e-08	-7.11826	7.86122	-1.89286	NUS1P3	NUS1 dehydrodolichyl diphosphate synthase subunit pseudogene 3
204244_s_at	2.66e-06	8.52e-08	-7.11808	7.86076	-2.62055	DBF4	DBF4 zinc finger
237883_at	2.66e-06	8.53e-08	-7.11757	7.85943	-0.65576	LOC101927098	uncharacterized LOC101927098
206468_s_at	2.67e-06	8.56e-08	-7.1163	7.85612	-1.34073	METTL13	methyltransferase like 13
234887_at	2.68e-06	8.59e-08	-7.11493	7.85256	-0.527251
212259_s_at	2.68e-06	8.59e-08	7.11483	7.85231	2.00308	PBXIP1	PBX homeobox interacting protein 1
207181_s_at	2.7e-06	8.66e-08	-7.11169	7.84416	-2.58654	CASP7	caspase 7
1553831_at	2.71e-06	8.72e-08	-7.10932	7.83799	-0.569058	APOBEC3D	apolipoprotein B mRNA editing enzyme catalytic subunit 3D
204898_at	2.71e-06	8.73e-08	-7.1088	7.83663	-0.39892	SAP30	Sin3A associated protein 30
1554983_at	2.72e-06	8.77e-08	-7.10707	7.83213	-0.315181	LINC00317	long intergenic non-protein coding RNA 317
1557007_a_at	2.72e-06	8.78e-08	-7.10673	7.83124	-0.52547	LOC105376530	uncharacterized LOC105376530
1563272_at	2.73e-06	8.8e-08	-7.10551	7.82808	-0.440697	TBC1D8B	TBC1 domain family member 8B
231330_at	2.74e-06	8.84e-08	-7.10411	7.82444	-0.42961	LINC00445	long intergenic non-protein coding RNA 445
229652_s_at	2.74e-06	8.84e-08	-7.10391	7.82393	-0.324715	FOXN3	forkhead box N3
212668_at	2.74e-06	8.84e-08	-7.10377	7.82355	-0.789885	SMURF1	SMAD specific E3 ubiquitin protein ligase 1
237783_at	2.74e-06	8.84e-08	-7.10375	7.82351	-0.564564	PLAC8L1	PLAC8 like 1
224001_at	2.74e-06	8.86e-08	-7.103	7.82155	-0.562186	FAM135B	family with sequence similarity 135 member B
215588_x_at	2.74e-06	8.88e-08	7.10237	7.8199	1.04101	RIOK3	RIO kinase 3
1559587_at	2.75e-06	8.89e-08	-7.1019	7.81869	-0.503181	SYMPK	symplekin
219255_x_at	2.76e-06	8.92e-08	7.10039	7.81476	2.7775	IL17RB	interleukin 17 receptor B
211495_x_at	2.77e-06	8.96e-08	7.09879	7.8106	1.18924	TNFSF12-TNFSF13///TNFSF13	TNFSF12-TNFSF13 readthrough///tumor necrosis factor superfamily member 13
219542_at	2.77e-06	8.98e-08	7.09794	7.80838	1.38803	NEK11	NIMA related kinase 11
1554305_at	2.77e-06	8.98e-08	-7.09775	7.80789	-0.500961	MGC20647	uncharacterized protein MGC20647
239618_at	2.77e-06	8.99e-08	-7.09762	7.80755	-0.364567	SEC16B	SEC16 homolog B, endoplasmic reticulum export factor
205509_at	2.77e-06	8.99e-08	-7.09759	7.80748	-0.665828	CPB1	carboxypeptidase B1
240697_at	2.77e-06	8.99e-08	-7.09753	7.80732	-0.476775	LOC100996345	uncharacterized LOC100996345
1561626_at	2.78e-06	9.03e-08	-7.09584	7.80291	-0.413671
201249_at	2.78e-06	9.04e-08	-7.09558	7.80223	-0.724611	SLC2A1	solute carrier family 2 member 1
1557303_at	2.78e-06	9.04e-08	-7.09549	7.802	-0.791527	NT5C	5', 3'-nucleotidase, cytosolic
210497_x_at	2.78e-06	9.04e-08	-7.09521	7.80129	-0.627361	SSX2B///SSX2	SSX family member 2B///SSX family member 2
221466_at	2.78e-06	9.07e-08	-7.09415	7.79851	-0.415479	P2RY4	pyrimidinergic receptor P2Y4
211904_x_at	2.79e-06	9.09e-08	-7.09317	7.79597	-0.540304	RAD52	RAD52 homolog, DNA repair protein
244442_at	2.79e-06	9.1e-08	-7.09277	7.79492	-0.363638	HORMAD2	HORMA domain containing 2
216746_at	2.8e-06	9.13e-08	-7.09148	7.79158	-0.350922
1557818_x_at	2.82e-06	9.19e-08	-7.08904	7.78522	-0.407621
239870_at	2.82e-06	9.21e-08	-7.08844	7.78365	-0.48344	SPATS1	spermatogenesis associated serine rich 1
244563_at	2.82e-06	9.22e-08	-7.08785	7.78213	-1.96715	QSER1	glutamine and serine rich 1
227383_at	2.82e-06	9.22e-08	7.08785	7.78212	2.13727	LOC727820	uncharacterized LOC727820
244711_at	2.82e-06	9.23e-08	-7.08757	7.78139	-0.504596
211760_s_at	2.82e-06	9.23e-08	-7.08731	7.78072	-1.99586	VAMP4	vesicle associated membrane protein 4
217445_s_at	2.83e-06	9.28e-08	-7.08529	7.77545	-2.03449	GART	phosphoribosylglycinamide formyltransferase, phosphoribosylglycinamide synthetase, phosphoribosylaminoimidazole synthetase
216800_at	2.84e-06	9.32e-08	-7.08379	7.77156	-0.646452
221860_at	2.84e-06	9.32e-08	7.08359	7.77104	1.81286
224203_at	2.85e-06	9.34e-08	-7.08277	7.76889	-0.368107	SUFU	SUFU negative regulator of hedgehog signaling
205832_at	2.85e-06	9.34e-08	-7.08274	7.76881	-0.547353	CPA4	carboxypeptidase A4
228475_at	2.85e-06	9.35e-08	-7.08245	7.76807	-0.368461	CCDC61	coiled-coil domain containing 61
210713_at	2.85e-06	9.36e-08	-7.08192	7.76668	-0.425536	ITSN1	intersectin 1
217138_x_at	2.85e-06	9.39e-08	-7.08097	7.76422	-0.508101	IGLC1	immunoglobulin lambda constant 1
209025_s_at	2.86e-06	9.4e-08	-7.08055	7.76311	-1.9552	SYNCRIP	synaptotagmin binding cytoplasmic RNA interacting protein
216088_s_at	2.87e-06	9.44e-08	-7.07883	7.75863	-1.06914	PSMA7	proteasome subunit alpha 7
1565894_at	2.87e-06	9.44e-08	-7.07872	7.75835	-0.409071
229167_at	2.87e-06	9.45e-08	-7.07858	7.758	-1.18123	PURA	purine rich element binding protein A
230674_at	2.87e-06	9.46e-08	-7.0782	7.75699	-0.444747	LGR4	leucine rich repeat containing G protein-coupled receptor 4
1555235_s_at	2.87e-06	9.46e-08	-7.07798	7.75643	-0.459286	IQCF3	IQ motif containing F3
203535_at	2.87e-06	9.47e-08	7.07772	7.75576	2.79735	S100A9	S100 calcium binding protein A9
211562_s_at	2.87e-06	9.47e-08	-7.07745	7.75505	-0.532584	LMOD1	leiomodin 1
204829_s_at	2.88e-06	9.5e-08	7.0763	7.75205	1.92793	FOLR2	folate receptor beta
204569_at	2.88e-06	9.52e-08	-7.07543	7.74979	-2.25729	ICK	intestinal cell (MAK-like) kinase
1557618_at	2.89e-06	9.57e-08	-7.07344	7.7446	-0.427761	LINC01622	long intergenic non-protein coding RNA 1622
1561756_at	2.9e-06	9.61e-08	-7.07185	7.74045	-0.621874
233973_at	2.91e-06	9.65e-08	-7.07033	7.7365	-0.373123	LYZL1	lysozyme like 1
235140_at	2.91e-06	9.66e-08	-7.07011	7.73593	-0.691439	SHROOM1	shroom family member 1
210866_s_at	2.92e-06	9.68e-08	-7.06932	7.73386	-0.895861	CNOT4	CCR4-NOT transcription complex subunit 4
208103_s_at	2.92e-06	9.68e-08	-7.06913	7.73338	-2.36294	ANP32E	acidic nuclear phosphoprotein 32 family member E
1562122_at	2.92e-06	9.69e-08	-7.06891	7.73279	-0.422048
217114_at	2.92e-06	9.7e-08	-7.06834	7.73131	-0.328342	LOC101929240///SNRNP200	U5 small nuclear ribonucleoprotein 200 kDa helicase pseudogene///small nuclear ribonucleoprotein U5 subunit 200
1562771_at	2.93e-06	9.74e-08	-7.06675	7.72717	-0.441385	LOC101928277	uncharacterized LOC101928277
208620_at	2.94e-06	9.76e-08	-7.06606	7.72539	-0.959414	PCBP1	poly(rC) binding protein 1
1555471_a_at	2.94e-06	9.78e-08	7.06517	7.72307	3.07577	FMN2	formin 2
64064_at	2.94e-06	9.78e-08	7.06513	7.72294	1.16927	GIMAP1-GIMAP5///GIMAP5	GIMAP1-GIMAP5 readthrough///GTPase, IMAP family member 5
205801_s_at	2.94e-06	9.79e-08	7.06501	7.72265	1.61626	RASGRP3	RAS guanyl releasing protein 3
237088_at	2.95e-06	9.82e-08	-7.06357	7.71888	-0.533098	LINC00244	long intergenic non-protein coding RNA 244
214328_s_at	2.95e-06	9.83e-08	-7.06318	7.71788	-0.52183	HSP90AA1	heat shock protein 90 alpha family class A member 1
227695_at	2.95e-06	9.84e-08	-7.06301	7.71742	-0.50773	LOC100287413///GLYATL1	uncharacterized LOC100287413///glycine-N-acyltransferase like 1
205597_at	2.96e-06	9.87e-08	-7.06163	7.71382	-0.671896	SLC44A4	solute carrier family 44 member 4
203032_s_at	2.96e-06	9.88e-08	-7.06135	7.71309	-2.65363	FH	fumarate hydratase
1568923_at	2.97e-06	9.91e-08	-7.0603	7.71038	-0.7257
206379_at	2.97e-06	9.93e-08	-7.05935	7.70788	-0.62305	EYA3	EYA transcriptional coactivator and phosphatase 3
1553594_a_at	2.98e-06	9.97e-08	-7.05813	7.70471	-0.354923	INSL3	insulin like 3
223405_at	2.98e-06	9.97e-08	7.05785	7.70397	1.66661	NPL	N-acetylneuraminate pyruvate lyase
1559646_a_at	2.98e-06	9.98e-08	-7.05756	7.70322	-0.664036	LINC00184	long intergenic non-protein coding RNA 184
1558431_at	2.98e-06	1e-07	-7.0568	7.70124	-0.478422	NHLRC4	NHL repeat containing 4
209496_at	2.98e-06	1e-07	7.05679	7.70122	4.14468	RARRES2	retinoic acid receptor responder 2
1562642_at	2.98e-06	1e-07	-7.05656	7.70061	-0.515556
236759_at	2.98e-06	1e-07	-7.05651	7.70049	-0.405086
228343_at	2.98e-06	1e-07	7.05633	7.70003	0.92103	POU2F2	POU class 2 homeobox 2
208652_at	2.98e-06	1e-07	-7.05614	7.69952	-0.841748	PPP2CA	protein phosphatase 2 catalytic subunit alpha
1567242_at	2.99e-06	1.01e-07	-7.0546	7.6955	-0.393871	OR2L1P	olfactory receptor family 2 subfamily L member 1 pseudogene
211712_s_at	3e-06	1.01e-07	-7.05381	7.69344	-0.466262	ANXA9	annexin A9
1559986_at	3e-06	1.01e-07	-7.05312	7.69165	-0.485741	LIFR-AS1///MIR3650	LIFR antisense RNA 1///microRNA 3650
219784_at	3.01e-06	1.01e-07	-7.05197	7.68866	-0.785906	C16orf95	chromosome 16 open reading frame 95
210633_x_at	3.01e-06	1.02e-07	-7.05106	7.68627	-0.967104	KRT10	keratin 10
239853_at	3.01e-06	1.02e-07	-7.05075	7.68546	-0.382661	KLC3	kinesin light chain 3
206387_at	3.01e-06	1.02e-07	-7.05044	7.68468	-0.301359	CDX2	caudal type homeobox 2
243560_at	3.02e-06	1.02e-07	-7.04953	7.68229	-0.592841
202914_s_at	3.03e-06	1.02e-07	-7.04839	7.67933	-1.05395	ARHGEF11	Rho guanine nucleotide exchange factor 11
1554730_at	3.03e-06	1.02e-07	-7.04806	7.67847	-1.10431	MCTP1	multiple C2 and transmembrane domain containing 1
221930_at	3.03e-06	1.02e-07	-7.04781	7.67782	-0.501279	PHF7	PHD finger protein 7
240696_at	3.04e-06	1.03e-07	-7.04662	7.6747	-0.475783
222448_s_at	3.04e-06	1.03e-07	-7.04642	7.67419	-1.08272	CMPK1	cytidine/uridine monophosphate kinase 1
1554646_at	3.04e-06	1.03e-07	-7.04593	7.6729	-0.681504	OSBPL1A	oxysterol binding protein like 1A
208194_s_at	3.04e-06	1.03e-07	-7.04575	7.67245	-0.633517	STAM2	signal transducing adaptor molecule 2
229847_at	3.05e-06	1.04e-07	-7.04368	7.66704	-0.356772	MAPK1	mitogen-activated protein kinase 1
204436_at	3.06e-06	1.04e-07	7.04303	7.66536	1.31214	PLEKHO2	pleckstrin homology domain containing O2
220217_x_at	3.06e-06	1.04e-07	-7.0426	7.66423	-0.588891	SPANXA2///SPANXC///SPANXA1	SPANX family member A2///SPANX family member C///sperm protein associated with the nucleus, X-linked, family member A1
201211_s_at	3.06e-06	1.04e-07	-7.0422	7.66319	-2.1034	DDX3X	DEAD-box helicase 3, X-linked
221165_s_at	3.07e-06	1.04e-07	-7.04098	7.66001	-0.425772	IL22	interleukin 22
244738_at	3.07e-06	1.04e-07	-7.04087	7.65972	-0.721729	BRWD3	bromodomain and WD repeat domain containing 3
238881_at	3.08e-06	1.05e-07	-7.0398	7.65692	-0.538027
237261_at	3.09e-06	1.05e-07	7.03754	7.65103	2.21982	ANGPT2	angiopoietin 2
235777_at	3.09e-06	1.05e-07	-7.03748	7.65086	-0.684903	ANKRD44	ankyrin repeat domain 44
1562133_x_at	3.1e-06	1.06e-07	-7.03621	7.64756	-0.537221	ZNF90	zinc finger protein 90
1558010_s_at	3.1e-06	1.06e-07	7.03615	7.64741	3.51994	SLC1A2	solute carrier family 1 member 2
216665_s_at	3.1e-06	1.06e-07	-7.03544	7.64554	-0.376648	LOC101929148	uncharacterized LOC101929148
1560397_s_at	3.12e-06	1.06e-07	7.0335	7.64048	0.529847	KLHL6	kelch like family member 6
239037_at	3.12e-06	1.06e-07	-7.03314	7.63955	-0.373294	GNAS	GNAS complex locus
1570262_at	3.13e-06	1.07e-07	-7.03191	7.63633	-0.366636	LOC101928851	uncharacterized LOC101928851
1561387_a_at	3.13e-06	1.07e-07	-7.03157	7.63544	-0.329987	NXPE1	neurexophilin and PC-esterase domain family member 1
231422_x_at	3.13e-06	1.07e-07	-7.03099	7.63394	-0.320909	TYSND1	trypsin domain containing 1
1566124_a_at	3.13e-06	1.07e-07	-7.03049	7.63263	-0.390035	FABP6	fatty acid binding protein 6
1560810_at	3.14e-06	1.07e-07	-7.02993	7.63116	-0.412221	LOC101927735	uncharacterized LOC101927735
1566456_at	3.14e-06	1.07e-07	-7.02962	7.63036	-0.585338
1567027_at	3.14e-06	1.08e-07	-7.02879	7.62819	-0.334807	SH3GL1P2	SH3 domain containing GRB2 like 1, endophilin A2 pseudogene 2
203088_at	3.15e-06	1.08e-07	7.0279	7.62587	2.81897	FBLN5	fibulin 5
214638_s_at	3.17e-06	1.09e-07	-7.02533	7.61917	-0.608293	CCNT2	cyclin T2
211015_s_at	3.17e-06	1.09e-07	-7.02527	7.61899	-1.43407	HSPA4	heat shock protein family A (Hsp70) member 4
219275_at	3.18e-06	1.09e-07	-7.02288	7.61277	-1.30515	PDCD5	programmed cell death 5
237296_at	3.19e-06	1.09e-07	-7.02228	7.6112	-0.49211
236595_at	3.19e-06	1.1e-07	-7.02142	7.60895	-0.334149	LOC101928152	uncharacterized LOC101928152
235330_at	3.2e-06	1.1e-07	-7.02032	7.6061	-0.731969	CCDC117	coiled-coil domain containing 117
234053_at	3.2e-06	1.1e-07	-7.01961	7.60424	-0.461306
238295_at	3.21e-06	1.1e-07	7.0189	7.60238	1.71648	TEFM	transcription elongation factor, mitochondrial
232506_s_at	3.21e-06	1.1e-07	-7.01884	7.60222	-0.867556	C15orf41	chromosome 15 open reading frame 41
216455_at	3.21e-06	1.11e-07	-7.01791	7.59979	-0.511702	LOC101927181	uncharacterized LOC101927181
1554065_at	3.22e-06	1.11e-07	-7.01659	7.59634	-0.535751	MVB12B	multivesicular body subunit 12B
216530_at	3.22e-06	1.11e-07	-7.01634	7.5957	-0.336195
205060_at	3.24e-06	1.12e-07	-7.01403	7.58965	-1.53604	PARG	poly(ADP-ribose) glycohydrolase
237325_at	3.24e-06	1.12e-07	-7.01402	7.58963	-0.566766	DRICH1	aspartate rich 1
1553080_at	3.24e-06	1.12e-07	-7.01352	7.58833	-0.495978	CSN1S2AP	casein alpha s2-like A, pseudogene
212514_x_at	3.25e-06	1.12e-07	-7.0129	7.58671	-1.79811	DDX3X	DEAD-box helicase 3, X-linked
219613_s_at	3.25e-06	1.12e-07	-7.01229	7.58513	-0.986287	SIRT6	sirtuin 6
214428_x_at	3.25e-06	1.12e-07	7.01224	7.58498	4.11622	C4B_2///C4B///C4A	complement component 4B (Chido blood group), copy 2///complement component 4B (Chido blood group)///complement component 4A (Rodgers blood group)
204427_s_at	3.25e-06	1.13e-07	-7.01163	7.5834	-1.59748	TMED2	transmembrane p24 trafficking protein 2
238084_at	3.25e-06	1.13e-07	-7.01152	7.58313	-0.727415	PCGF3	polycomb group ring finger 3
201872_s_at	3.26e-06	1.13e-07	-7.01037	7.58012	-1.30326	ABCE1	ATP binding cassette subfamily E member 1
214310_s_at	3.26e-06	1.13e-07	-7.00999	7.57913	-1.27944	ZFPL1	zinc finger protein like 1
216588_at	3.27e-06	1.13e-07	-7.0087	7.57575	-0.459742
1562597_at	3.27e-06	1.14e-07	-7.00823	7.57452	-0.43457	LOC101929505	uncharacterized LOC101929505
220379_at	3.31e-06	1.15e-07	-7.0037	7.56268	-0.362597	FSCN3	fascin actin-bundling protein 3
214943_s_at	3.31e-06	1.15e-07	-7.00291	7.56061	-1.98775	ARID4B///RBM34	AT-rich interaction domain 4B///RNA binding motif protein 34
239495_at	3.31e-06	1.15e-07	-7.00277	7.56027	-0.490964
1552549_a_at	3.32e-06	1.15e-07	-7.00208	7.55846	-0.49462	BSND	barttin CLCNK type accessory beta subunit
216932_at	3.32e-06	1.15e-07	-7.00189	7.55796	-0.453326
212864_at	3.32e-06	1.16e-07	7.00166	7.55737	2.05469	CDS2	CDP-diacylglycerol synthase 2
1560924_at	3.32e-06	1.16e-07	7.00104	7.55574	1.23373
201714_at	3.32e-06	1.16e-07	-7.00084	7.5552	-1.64129	TUBG1	tubulin gamma 1
213841_at	3.33e-06	1.16e-07	6.99976	7.55239	5.16422	TNR	tenascin R
208124_s_at	3.34e-06	1.16e-07	-6.99882	7.54995	-1.02553	SEMA4F	ssemaphorin 4F
222827_s_at	3.34e-06	1.17e-07	-6.99851	7.54914	-0.569312	KLHL41	kelch like family member 41
240782_at	3.34e-06	1.17e-07	-6.99816	7.54821	-0.423706
203517_at	3.36e-06	1.17e-07	-6.99559	7.5415	-1.32273	MTX2	metaxin 2
1555202_a_at	3.36e-06	1.18e-07	-6.99496	7.53985	-1.48081	RPRD1A	regulation of nuclear pre-mRNA domain containing 1A
220797_at	3.36e-06	1.18e-07	-6.99467	7.5391	-1.01194	LOC284009///METTL16	uncharacterized LOC284009///methyltransferase like 16
1553727_at	3.37e-06	1.18e-07	-6.99422	7.53793	-0.411636	B4GALNT3	beta-1,4-N-acetyl-galactosaminyltransferase 3
221357_at	3.38e-06	1.19e-07	-6.99197	7.53203	-0.463519	CHRM4	cholinergic receptor muscarinic 4
1562598_at	3.41e-06	1.2e-07	-6.98864	7.52334	-0.504251	DLG5-AS1	DLG5 antisense RNA 1
217693_x_at	3.41e-06	1.2e-07	-6.9883	7.52245	-1.21963	MAGOH2P	mago homolog 2, pseudogene
1556743_at	3.41e-06	1.2e-07	-6.98815	7.52205	-0.590211	ZNF654	zinc finger protein 654
242097_at	3.43e-06	1.2e-07	-6.98663	7.51809	-0.617804
221220_s_at	3.43e-06	1.21e-07	-6.98554	7.51522	-1.57126	SCYL2	SCY1 like pseudokinase 2
234615_at	3.44e-06	1.21e-07	-6.98408	7.51142	-0.540511
1558486_at	3.45e-06	1.21e-07	6.98331	7.50939	1.87703	ZNF493	zinc finger protein 493
236588_at	3.45e-06	1.21e-07	-6.98287	7.50824	-0.477324	CFDP1	craniofacial development protein 1
201531_at	3.45e-06	1.21e-07	6.98282	7.50811	4.14712	ZFP36	ZFP36 ring finger protein
219226_at	3.46e-06	1.22e-07	-6.98134	7.50425	-1.6324	CDK12	cyclin dependent kinase 12
241477_at	3.46e-06	1.22e-07	-6.98128	7.50408	-0.395637	MIR631///NEIL1	microRNA 631///nei like DNA glycosylase 1
241527_at	3.47e-06	1.22e-07	-6.98022	7.50132	-0.414318
1561615_s_at	3.47e-06	1.22e-07	6.97994	7.50059	3.37121	SLC8A1	solute carrier family 8 member A1
228071_at	3.47e-06	1.22e-07	6.97975	7.50009	1.85262	GIMAP7	GTPase, IMAP family member 7
243018_at	3.48e-06	1.23e-07	-6.97868	7.49729	-0.601608	BBOX1-AS1	BBOX1 antisense RNA 1
200730_s_at	3.48e-06	1.23e-07	-6.97797	7.49543	-2.19116	PTP4A1	protein tyrosine phosphatase type IVA, member 1
232093_at	3.48e-06	1.23e-07	-6.97784	7.4951	-0.483359	SPACA6	sperm acrosome associated 6
203237_s_at	3.48e-06	1.23e-07	-6.97751	7.49423	-0.424553	NOTCH3	notch 3
1559272_at	3.49e-06	1.24e-07	-6.97621	7.49083	-0.430405	EXOC3L1	exocyst complex component 3 like 1
1561331_at	3.5e-06	1.24e-07	-6.97562	7.4893	-0.352208	ERVMER61-1	endogenous retrovirus group MER61 member 1
221891_x_at	3.5e-06	1.24e-07	-6.97542	7.48877	-0.485277	SNORD14D///SNORD14C///HSPA8	small nucleolar RNA, C/D box 14D///small nucleolar RNA, C/D box 14C///heat shock protein family A (Hsp70) member 8
203774_at	3.5e-06	1.24e-07	-6.9752	7.48818	-2.11035	MTR	5-methyltetrahydrofolate-homocysteine methyltransferase
222739_at	3.51e-06	1.24e-07	-6.97379	7.48452	-0.596874	TMEM62	transmembrane protein 62
214883_at	3.54e-06	1.25e-07	-6.97046	7.47581	-0.450972	THRA	thyroid hormone receptor, alpha
1556748_x_at	3.56e-06	1.26e-07	-6.96744	7.46789	-0.355079	LOC101928343	uncharacterized LOC101928343
1561255_at	3.57e-06	1.27e-07	-6.96647	7.46537	-0.405994
233685_at	3.57e-06	1.27e-07	-6.96635	7.46505	-0.422852
1553536_at	3.57e-06	1.27e-07	-6.96592	7.46391	-0.444322	MBNL2	muscleblind like splicing regulator 2
243304_at	3.58e-06	1.27e-07	-6.96453	7.46028	-0.569555	CASC7	cancer susceptibility candidate 7 (non-protein coding)
243953_at	3.58e-06	1.28e-07	-6.96426	7.45958	-0.55746	FADS2	fatty acid desaturase 2
1557910_at	3.59e-06	1.28e-07	-6.96329	7.45705	-1.21215	HSP90AB1	heat shock protein 90 alpha family class B member 1
221246_x_at	3.6e-06	1.28e-07	6.96231	7.45448	1.91547	TNS1	tensin 1
227315_x_at	3.62e-06	1.29e-07	-6.96034	7.44932	-0.36394	PROSC	proline synthetase cotranscribed homolog (bacterial)
221186_at	3.63e-06	1.29e-07	-6.95889	7.44551	-0.508284	LOC100131532	uncharacterized LOC100131532
233902_at	3.65e-06	1.3e-07	-6.95595	7.43783	-0.428007	GUCA1C	guanylate cyclase activator 1C
223536_at	3.66e-06	1.31e-07	6.95534	7.43624	3.68029	PSD2	pleckstrin and Sec7 domain containing 2
227384_s_at	3.67e-06	1.31e-07	6.95441	7.4338	2.85681	LOC727820	uncharacterized LOC727820
240269_at	3.68e-06	1.32e-07	-6.95239	7.4285	-0.580364
217295_at	3.68e-06	1.32e-07	-6.95223	7.42808	-0.470229	MUC8	mucin 8
208203_x_at	3.7e-06	1.32e-07	-6.95018	7.42274	-0.471737	KIR2DS5	killer cell immunoglobulin like receptor, two Ig domains and short cytoplasmic tail 5
1570653_at	3.7e-06	1.32e-07	-6.95011	7.42253	-0.494128
206236_at	3.71e-06	1.33e-07	6.94916	7.42007	0.879327	GPR4	G protein-coupled receptor 4
224123_at	3.71e-06	1.33e-07	-6.94867	7.41878	-0.516341	LOC84214	uncharacterized LOC84214
224208_at	3.73e-06	1.34e-07	-6.94668	7.41355	-0.550614	PLEKHA8	pleckstrin homology domain containing A8
213622_at	3.73e-06	1.34e-07	6.94655	7.41322	1.63619	COL9A2	collagen type IX alpha 2 chain
220018_at	3.73e-06	1.34e-07	-6.94574	7.41111	-2.62049	CBLL1	Cbl proto-oncogene like 1
221720_s_at	3.73e-06	1.34e-07	-6.94542	7.41026	-0.390186
200750_s_at	3.74e-06	1.34e-07	-6.94501	7.4092	-0.799776	RAN	RAN, member RAS oncogene family
237036_at	3.75e-06	1.35e-07	-6.94367	7.40569	-0.590604	FBXO10	F-box protein 10
208346_at	3.76e-06	1.35e-07	-6.94216	7.40173	-0.29471	PPBPP2	pro-platelet basic protein pseudogene 2
214680_at	3.76e-06	1.35e-07	6.94206	7.40147	4.53115	NTRK2	neurotrophic receptor tyrosine kinase 2
204236_at	3.76e-06	1.35e-07	6.94198	7.40125	1.70694	FLI1	Fli-1 proto-oncogene, ETS transcription factor
1562848_at	3.76e-06	1.35e-07	-6.94178	7.40073	-0.712807	IST1	IST1, ESCRT-III associated factor
204429_s_at	3.76e-06	1.35e-07	6.94173	7.4006	1.53688	SLC2A5	solute carrier family 2 member 5
1567237_at	3.76e-06	1.36e-07	-6.94104	7.3988	-0.400958	OR2L2	olfactory receptor family 2 subfamily L member 2
219943_s_at	3.76e-06	1.36e-07	-6.941	7.39869	-0.466673	USP46	ubiquitin specific peptidase 46
219890_at	3.76e-06	1.36e-07	6.94083	7.39825	2.65772	CLEC5A	C-type lectin domain family 5 member A
221370_at	3.76e-06	1.36e-07	-6.94081	7.39819	-0.489584	ZNF717	zinc finger protein 717
220449_at	3.76e-06	1.36e-07	-6.94043	7.3972	-0.491593	LINC01260	long intergenic non-protein coding RNA 1260
225810_at	3.76e-06	1.36e-07	6.94025	7.39672	1.64046	MTMR10	myotubularin related protein 10
216905_s_at	3.76e-06	1.36e-07	6.9399	7.39582	0.994516	ST14	suppression of tumorigenicity 14
242833_at	3.78e-06	1.37e-07	-6.93833	7.39169	-0.352088
206312_at	3.79e-06	1.37e-07	-6.93713	7.38856	-0.343835	GUCY2C	guanylate cyclase 2C
1564544_x_at	3.79e-06	1.37e-07	-6.93622	7.38616	-0.349427
214886_s_at	3.79e-06	1.37e-07	-6.93606	7.38574	-0.367272	N4BP2L1	NEDD4 binding protein 2 like 1
1560153_at	3.79e-06	1.37e-07	-6.9359	7.38534	-0.493829	FRAS1	Fraser extracellular matrix complex subunit 1
1568971_at	3.79e-06	1.37e-07	-6.93579	7.38504	-0.467072	PCNX4	pecanex homolog 4 (Drosophila)
1554711_at	3.79e-06	1.37e-07	-6.93567	7.38474	-0.48291	CALHM3	calcium homeostasis modulator 3
208148_at	3.79e-06	1.38e-07	-6.93549	7.38426	-0.404322	MYH4	myosin heavy chain 4
243704_at	3.79e-06	1.38e-07	-6.93522	7.38356	-0.801557	GPATCH2	G-patch domain containing 2
211611_s_at	3.79e-06	1.38e-07	-6.93475	7.38233	-0.541755	TNXB///ATF6B	tenascin XB///activating transcription factor 6 beta
201367_s_at	3.8e-06	1.38e-07	6.93412	7.38066	2.62466	ZFP36L2	ZFP36 ring finger protein like 2
212358_at	3.8e-06	1.38e-07	6.93412	7.38065	2.6261	CLIP3	CAP-Gly domain containing linker protein 3
1570090_at	3.8e-06	1.38e-07	-6.93324	7.37836	-0.502592
240959_at	3.8e-06	1.38e-07	-6.93306	7.37788	-0.480832
209826_at	3.8e-06	1.39e-07	6.93271	7.37697	1.90335	PPT2-EGFL8///EGFL8///PPT2	PPT2-EGFL8 readthrough (NMD candidate)///EGF like domain multiple 8///palmitoyl-protein thioesterase 2
231187_at	3.8e-06	1.39e-07	-6.93266	7.37685	-0.304891	SLC28A1	solute carrier family 28 member 1
216393_at	3.81e-06	1.39e-07	-6.93174	7.37444	-0.521215	C10orf12	chromosome 10 open reading frame 12
1563344_at	3.82e-06	1.39e-07	-6.93107	7.37267	-0.585813	ZNF628	zinc finger protein 628
202816_s_at	3.84e-06	1.4e-07	-6.92808	7.36485	-1.2805	SS18	SS18, nBAF chromatin remodeling complex subunit
201335_s_at	3.86e-06	1.41e-07	-6.92661	7.361	-0.896641	ARHGEF12	Rho guanine nucleotide exchange factor 12
211581_x_at	3.86e-06	1.41e-07	6.92559	7.35833	1.78352	LST1	leukocyte specific transcript 1
210056_at	3.87e-06	1.41e-07	6.92504	7.35686	1.53284	RND1	Rho family GTPase 1
236192_at	3.87e-06	1.42e-07	-6.92434	7.35503	-1.488	HOOK3	hook microtubule tethering protein 3
[truncated: 52,676 more rows]
