# Supplementary material for: Meta-Analysis and Experimental Validation Identified FREM2 and SPRY1 as New Glioblastoma Marker Candidates
Source: Int J Mol Sci. 2018 May 4;19(5):1369. doi: 10.3390/ijms19051369 (PMC5983642; doi:10.3390/ijms19051369)
Supplement: Supplementary file 1 [file ijms-19-01369-s001.zip › Supplementary_files/Table S7 results of test 7.xlsx]

## Sheet: List1
ID	adj,P,Val	P,Value	t	B	logFC	Gene,symbol	Gene,title
241079_at	1.67e-22	3.05e-27	-22.3898	51.4378	-0.899223
211768_at	7.25e-22	2.68e-26	-21.3133	49.3654	-0.806152	LAT2	linker for activation of T-cells family member 2
230018_at	7.25e-22	3.98e-26	-21.1236	48.9902	-1.04442	DPP9	dipeptidyl peptidase 9
208217_at	7.64e-21	5.88e-25	-19.8583	46.4065	-0.816658	GABRR2	gamma-aminobutyric acid type A receptor rho2 subunit
233763_at	7.64e-21	6.99e-25	-19.7798	46.2413	-1.15331	LYRM2	LYR motif containing 2
237647_at	7.73e-21	8.48e-25	-19.6911	46.0541	-0.633098	GHRL	ghrelin/obestatin prepropeptide
206643_at	1.72e-20	2.2e-24	-19.2617	45.1374	-0.982038	HAL	histidine ammonia-lyase
1569499_at	2.1e-20	3.07e-24	-19.112	44.8135	-0.913173
240471_at	3.91e-20	6.44e-24	-18.785	44.0987	-0.771036
235600_at	6.8e-20	1.24e-23	-18.4983	43.4631	-1.01811	DLK1	delta like non-canonical Notch ligand 1
1564125_at	1.61e-19	3.24e-23	-18.0865	42.5357	-0.945279	LOC285857	uncharacterized LOC285857
225660_at	1.76e-19	3.86e-23	-18.0112	42.3642	-5.58535	SEMA6A	semaphorin 6A
1570087_at	2.15e-19	5.1e-23	-17.8932	42.0943	-1.15938
1553196_a_at	5.78e-19	1.52e-22	-17.4347	41.0317	-0.608494	FCRL3	Fc receptor like 3
237686_at	5.78e-19	1.6e-22	-17.4139	40.983	-0.983819	RNF219	ring finger protein 219
204469_at	5.78e-19	1.69e-22	-17.3914	40.9303	-9.40744	PTPRZ1	protein tyrosine phosphatase, receptor type Z1
218675_at	6.57e-19	2.07e-22	-17.3079	40.7339	-4.3194	SLC22A17	solute carrier family 22 member 17
1561542_at	6.57e-19	2.16e-22	-17.2898	40.6912	-0.587886
1561576_a_at	7e-19	2.43e-22	-17.2415	40.5772	-0.60919
216025_x_at	8.3e-19	3.04e-22	-17.1506	40.362	-0.759308	CYP2C9	cytochrome P450 family 2 subfamily C member 9
1555878_at	9.87e-19	3.79e-22	17.0595	40.1453	3.78288	RPS24	ribosomal protein S24
221852_at	1.21e-18	4.85e-22	-16.959	39.9053	-0.886079
204407_at	1.24e-18	5.2e-22	16.9305	39.837	3.98335	TTF2	transcription termination factor 2
231821_x_at	2.07e-18	9.1e-22	-16.7047	39.293	-2.59204	LOC729218///GTF2IP20///LINC01061	uncharacterized LOC729218///general transcription factor IIi pseudogene 20///long intergenic non-protein coding RNA 1061
215998_at	2.1e-18	9.59e-22	-16.6837	39.242	-0.691674
231019_x_at	2.51e-18	1.19e-21	-16.5955	39.0279	-1.40915	CBARP	CACN beta subunit associated regulatory protein
234606_at	2.94e-18	1.45e-21	-16.5178	38.8384	-0.904755
1560782_at	3.35e-18	1.72e-21	-16.4504	38.6733	-0.936056
200795_at	3.99e-18	2.13e-21	-16.3644	38.462	-8.26277	SPARCL1	SPARC like 1
207144_s_at	3.99e-18	2.19e-21	-16.354	38.4365	-3.99222	CITED1	Cbp/p300 interacting transactivator with Glu/Asp rich carboxy-terminal domain 1
227730_at	4.08e-18	2.31e-21	-16.3323	38.3831	-1.82857	DYM	dymeclin
1557030_at	4.34e-18	2.64e-21	-16.2793	38.2523	-0.833258	GAB1	GRB2 associated binding protein 1
212558_at	4.34e-18	2.64e-21	-16.2793	38.2522	-6.01834	SPRY1	sprouty RTK signaling antagonist 1
237494_at	4.34e-18	2.7e-21	-16.2708	38.2314	-0.853287	LOC105370829	uncharacterized LOC105370829
1556956_at	4.34e-18	2.78e-21	-16.2596	38.2035	-0.844762	KCP	kielin/chordin-like protein
1553438_at	6.01e-18	3.96e-21	-16.1201	37.8575	-0.678818	C11orf72	chromosome 11 open reading frame 72
228270_at	7.8e-18	5.28e-21	-16.0075	37.5764	-2.49434	ZNF853	zinc finger protein 853
1561756_at	8.51e-18	5.91e-21	-15.9633	37.4659	-0.857426
221102_s_at	1.67e-17	1.19e-20	-15.6914	36.7798	-0.889549	TRPM6	transient receptor potential cation channel subfamily M member 6
1554219_at	1.74e-17	1.27e-20	-15.6668	36.7172	-1.56624
220206_at	1.83e-17	1.38e-20	15.6364	36.6398	1.9945	ZMYM1	zinc finger MYM-type containing 1
1552976_at	2.04e-17	1.58e-20	-15.5839	36.5061	-1.33768	DNAJB13	DnaJ heat shock protein family (Hsp40) member B13
216578_at	2.04e-17	1.6e-20	-15.5778	36.4904	-0.755289
244585_at	2.31e-17	1.86e-20	-15.5201	36.3431	-0.823767	IFT140	intraflagellar transport 140
215864_at	2.4e-17	1.98e-20	-15.4969	36.2837	-0.90585
241161_at	2.51e-17	2.11e-20	-15.4721	36.2199	-1.22895
1555181_a_at	2.67e-17	2.33e-20	15.434	36.1221	0.675316	ST3GAL3	ST3 beta-galactoside alpha-2,3-sialyltransferase 3
55616_at	2.67e-17	2.34e-20	-15.4324	36.1181	-1.52693	PGAP3	post-GPI attachment to proteins 3
217643_x_at	2.89e-17	2.59e-20	-15.3947	36.021	-1.57528
216936_at	3.05e-17	2.79e-20	-15.3663	35.9478	-0.679151
223990_at	3.41e-17	3.23e-20	-15.3107	35.8044	-1.41397	C4orf17	chromosome 4 open reading frame 17
1563420_at	3.41e-17	3.24e-20	-15.309	35.7999	-0.707255	XGY2///XG	Xg pseudogene, Y-linked 2///Xg blood group
240611_at	3.46e-17	3.35e-20	-15.2963	35.7672	-0.639504
215147_at	3.99e-17	3.94e-20	-15.2355	35.6095	-0.796747
240584_at	4.21e-17	4.24e-20	-15.208	35.5383	-0.699496	SHANK2-AS2	SHANK2 antisense RNA 2
1560119_at	4.67e-17	4.79e-20	-15.1619	35.4184	-0.721143	LINC00937	long intergenic non-protein coding RNA 937
232742_at	6.13e-17	6.39e-20	-15.0536	35.1357	-0.93988
1552873_s_at	7.15e-17	7.66e-20	14.9856	34.9576	0.925375	ASMTL-AS1	ASMTL antisense RNA 1
237650_at	7.15e-17	7.72e-20	-14.9826	34.9496	-0.773145
1557777_at	7.23e-17	7.96e-20	-14.9711	34.9196	-0.547357	PDE6B	phosphodiesterase 6B
230474_at	7.23e-17	8.07e-20	-14.966	34.9062	-0.512058	UBIAD1	UbiA prenyltransferase domain containing 1
217496_s_at	7.36e-17	8.34e-20	14.9537	34.8738	2.83774	IDE	insulin degrading enzyme
1570273_at	8.16e-17	9.4e-20	-14.909	34.7561	-0.751099	LOC101927907	uncharacterized LOC101927907
221199_at	8.72e-17	1.02e-19	-14.8785	34.6758	-0.559313	GFRA4	GDNF family receptor alpha 4
222079_at	1.09e-16	1.29e-19	-14.7903	34.4425	-0.596733	ERG	ERG, ETS transcription factor
233460_at	1.09e-16	1.33e-19	-14.7816	34.4196	-0.644506
244884_at	1.09e-16	1.33e-19	-14.7794	34.4138	-0.631015
227528_s_at	1.19e-16	1.48e-19	-14.7402	34.3098	-1.95678	KMT2D	lysine methyltransferase 2D
234643_x_at	1.2e-16	1.51e-19	-14.7333	34.2914	-1.03575
218941_at	1.2e-16	1.53e-19	14.7281	34.2777	1.9295	FBXW2	F-box and WD repeat domain containing 2
209207_s_at	1.26e-16	1.63e-19	14.705	34.2162	2.39162	LOC102724364///LOC100996517///SEC22B	vesicle-trafficking protein SEC22b-like///vesicle-trafficking protein SEC22b///SEC22 homolog B, vesicle trafficking protein (gene/pseudogene)
213898_at	1.27e-16	1.67e-19	-14.6958	34.1917	-0.584192	RBFOX2	RNA binding protein, fox-1 homolog 2
223449_at	1.33e-16	1.78e-19	-14.6722	34.1291	-4.43787	SEMA6A	semaphorin 6A
238942_at	1.37e-16	1.86e-19	-14.6564	34.0868	-0.672877
244711_at	1.42e-16	1.94e-19	-14.6407	34.0449	-0.749196
241997_at	1.42e-16	1.97e-19	-14.6344	34.0282	-0.957888
230894_s_at	1.65e-16	2.32e-19	-14.575	33.8695	-2.46856
220454_s_at	1.73e-16	2.47e-19	-14.5524	33.8089	-2.95186	SEMA6A	semaphorin 6A
1558740_s_at	1.73e-16	2.52e-19	-14.5449	33.7888	-1.35812	LOC105369662	uncharacterized LOC105369662
240473_at	1.73e-16	2.53e-19	-14.5428	33.7833	-0.58733
1552535_at	1.78e-16	2.64e-19	-14.5278	33.743	-0.438717	CLDN19	claudin 19
221159_at	1.91e-16	2.86e-19	-14.498	33.6632	-0.923038
216542_x_at	2.05e-16	3.11e-19	-14.4674	33.5808	-0.75888	IGHM///IGHG1///IGHA1	immunoglobulin heavy constant mu///immunoglobulin heavy constant gamma 1 (G1m marker)///immunoglobulin heavy constant alpha 1
220395_at	2.05e-16	3.15e-19	14.4635	33.5704	0.788859	DNAJA4	DnaJ heat shock protein family (Hsp40) member A4
220006_at	2.06e-16	3.21e-19	-14.4564	33.5514	-0.638156	EFCC1	EF-hand and coiled-coil domain containing 1
230671_at	2.21e-16	3.48e-19	-14.4273	33.4729	-0.717752
240680_at	2.24e-16	3.56e-19	-14.4187	33.4499	-0.540966
211234_x_at	2.46e-16	3.95e-19	-14.3803	33.3463	-0.654959	ESR1	estrogen receptor 1
234341_x_at	2.57e-16	4.19e-19	-14.3595	33.29	-1.09136	LOC91548	uncharacterized LOC91548
244205_at	2.66e-16	4.38e-19	-14.343	33.2453	-0.582734	ALAS2	5'-aminolevulinate synthase 2
231015_at	2.84e-16	4.72e-19	-14.3158	33.1719	-3.94183	KLF15	Kruppel like factor 15
1561126_at	2.95e-16	4.97e-19	-14.2975	33.1221	-0.676165
242387_at	3.46e-16	5.88e-19	-14.236	32.9554	-1.13504	TDRP	testis development related protein
214445_at	3.63e-16	6.33e-19	14.2098	32.884	0.667272	ELL2	elongation factor for RNA polymerase II 2
219223_at	3.63e-16	6.34e-19	-14.2089	32.8817	-1.59542	CACFD1	calcium channel flower domain containing 1
237185_at	3.63e-16	6.41e-19	-14.205	32.871	-0.563854
207611_at	3.63e-16	6.44e-19	-14.2031	32.8658	-0.512532	HIST1H2BL	histone cluster 1, H2bl
241345_at	3.77e-16	6.77e-19	14.1856	32.8181	1.27121	MIR186///ZRANB2	microRNA 186///zinc finger RANBP2-type containing 2
1559820_at	3.96e-16	7.16e-19	-14.165	32.7621	-0.629908
234533_at	4.02e-16	7.35e-19	-14.1558	32.7368	-0.70892	BCL2L14	BCL2 like 14
243778_at	4.16e-16	7.69e-19	-14.1393	32.6917	-0.553737
231305_at	4.18e-16	7.79e-19	-14.1346	32.679	-1.01616	LOC100507520	uncharacterized LOC100507520
1553757_at	4.23e-16	7.97e-19	-14.1267	32.6574	-0.845464	IQCG	IQ motif containing G
207185_at	4.42e-16	8.4e-19	-14.1075	32.6049	-0.956464	SLC10A1	solute carrier family 10 member 1
214842_s_at	4.52e-16	8.68e-19	-14.0959	32.5733	-0.654093	ALB	albumin
219521_at	4.8e-16	9.3e-19	-14.0709	32.5048	-3.38304	B3GAT1	beta-1,3-glucuronyltransferase 1
1561439_at	4.87e-16	9.52e-19	-14.0625	32.4819	-0.634835
238543_x_at	4.98e-16	9.95e-19	-14.0467	32.4383	-0.885168	MDGA1	MAM domain containing glycosylphosphatidylinositol anchor 1
218907_s_at	4.98e-16	1e-18	-14.0451	32.4341	-0.756804	LRRC61	leucine rich repeat containing 61
222827_s_at	4.98e-16	1e-18	-14.0444	32.4321	-0.6862	KLHL41	kelch like family member 41
231284_at	5.02e-16	1.02e-18	-14.0385	32.4159	-0.842668	LOC100506406	uncharacterized LOC100506406
1557790_at	5.07e-16	1.04e-18	-14.0295	32.3913	-0.591035	JRKL	JRK-like
206130_s_at	5.07e-16	1.05e-18	-14.0283	32.3879	-0.654616	ASGR2	asialoglycoprotein receptor 2
1553475_at	5.19e-16	1.08e-18	-14.0168	32.3564	-0.625692
219840_s_at	5.21e-16	1.1e-18	-14.0123	32.344	-0.800247	TCL6	T-cell leukemia/lymphoma 6 (non-protein coding)
221930_at	5.47e-16	1.16e-18	-13.9917	32.2874	-0.571106	PHF7	PHD finger protein 7
230197_s_at	5.71e-16	1.22e-18	-13.973	32.236	-0.719136	TPPP	tubulin polymerization promoting protein
236057_at	5.72e-16	1.23e-18	13.9697	32.2268	0.782634	KCTD1	potassium channel tetramerization domain containing 1
222178_s_at	6.02e-16	1.31e-18	-13.948	32.1673	-0.670298
222346_at	6.3e-16	1.38e-18	-13.929	32.1148	-0.630295	LAMA1	laminin subunit alpha 1
1569775_at	6.78e-16	1.5e-18	-13.8998	32.0341	-0.676736	RNF157	ring finger protein 157
219509_at	6.86e-16	1.54e-18	-13.8903	32.008	-0.763209	MYOZ1	myozenin 1
216738_at	6.86e-16	1.54e-18	-13.8901	32.0075	-0.583999
204852_s_at	7.01e-16	1.59e-18	-13.8793	31.9775	-0.550981	PTPN7	protein tyrosine phosphatase, non-receptor type 7
206309_at	7.45e-16	1.71e-18	-13.8531	31.9051	-0.535115	LECT1	leukocyte cell derived chemotaxin 1
225966_at	7.45e-16	1.72e-18	-13.8522	31.9025	-0.696433	C17orf89	chromosome 17 open reading frame 89
230454_at	7.48e-16	1.74e-18	-13.8478	31.8903	-2.45731	ICA1L	islet cell autoantigen 1 like
237623_at	8.23e-16	1.93e-18	-13.8109	31.7882	-2.07096	CST3	cystatin C
244068_at	8.36e-16	1.97e-18	-13.8027	31.7654	-1.24158
204249_s_at	8.61e-16	2.05e-18	-13.7893	31.7284	-5.22857	LMO2	LIM domain only 2
221685_s_at	8.69e-16	2.08e-18	13.7836	31.7123	3.08622	SPDL1	spindle apparatus coiled-coil protein 1
233850_s_at	9.16e-16	2.22e-18	-13.761	31.6497	-2.14868	EBF4	early B-cell factor 4
235687_at	9.16e-16	2.23e-18	-13.7592	31.6448	-1.4433	ZNF626	zinc finger protein 626
1562888_at	9.82e-16	2.42e-18	-13.7306	31.5652	-0.662494	GLB1L3	galactosidase beta 1 like 3
211295_x_at	9.82e-16	2.42e-18	-13.7296	31.5624	-0.781651	CYP2A6	cytochrome P450 family 2 subfamily A member 6
218837_s_at	1.03e-15	2.56e-18	-13.7107	31.5098	-2.16068	UBE2D4	ubiquitin conjugating enzyme E2 D4 (putative)
221914_at	1.05e-15	2.64e-18	-13.6993	31.478	-0.730208	SYN1	synapsin I
1570230_at	1.06e-15	2.68e-18	-13.694	31.4631	-0.563445	LOC101927884	uncharacterized LOC101927884
234361_at	1.15e-15	2.93e-18	-13.6622	31.3746	-0.565227	CREB3L3	cAMP responsive element binding protein 3 like 3
243282_at	1.17e-15	2.99e-18	-13.6557	31.3563	-0.710852	CCDC93	coiled-coil domain containing 93
236900_x_at	1.19e-15	3.07e-18	-13.6462	31.3299	-1.00881	CCDC163	coiled-coil domain containing 163
206200_s_at	1.24e-15	3.21e-18	13.6303	31.2852	4.31914	ANXA11	annexin A11
230010_at	1.24e-15	3.23e-18	-13.6279	31.2787	-0.624581	SRRM4	serine/arginine repetitive matrix 4
1566448_at	1.25e-15	3.31e-18	-13.6193	31.2545	-0.585955	CD6	CD6 molecule
242978_x_at	1.25e-15	3.32e-18	-13.6182	31.2514	-1.04233
209799_at	1.27e-15	3.39e-18	13.6112	31.2319	2.64014	PRKAA1	protein kinase AMP-activated catalytic subunit alpha 1
215574_at	1.3e-15	3.51e-18	-13.5995	31.1991	-0.837778
1564317_at	1.34e-15	3.62e-18	-13.5886	31.1687	-0.769573
240501_at	1.48e-15	4.03e-18	-13.5506	31.0621	-0.702054
234914_at	1.48e-15	4.07e-18	-13.5473	31.0528	-0.694137	ZNF7	zinc finger protein 7
214704_at	1.49e-15	4.1e-18	-13.5442	31.0441	-0.594699	TCF25	transcription factor 25
215987_at	1.5e-15	4.16e-18	-13.539	31.0295	-0.740929	RAPGEF2	Rap guanine nucleotide exchange factor 2
204287_at	1.54e-15	4.32e-18	-13.5261	30.9933	-1.89628	SYNGR1	synaptogyrin 1
207892_at	1.55e-15	4.38e-18	-13.5216	30.9805	-0.625136	CD40LG	CD40 ligand
233862_at	1.56e-15	4.43e-18	-13.517	30.9676	-0.6911
1554804_a_at	1.59e-15	4.53e-18	13.5092	30.9457	0.670423	CLDN19	claudin 19
217897_at	1.64e-15	4.72e-18	-13.4948	30.9053	-6.94226	FXYD6	FXYD domain containing ion transport regulator 6
1566697_at	1.71e-15	4.95e-18	-13.4786	30.8597	-0.936
1567219_at	1.74e-15	5.06e-18	-13.4708	30.8377	-0.73087
214556_at	1.8e-15	5.28e-18	-13.4559	30.7958	-0.411065	SSTR4	somatostatin receptor 4
215826_x_at	1.81e-15	5.32e-18	-13.4532	30.788	-1.07009	ZNF835	zinc finger protein 835
225430_at	1.81e-15	5.38e-18	-13.4494	30.7775	-2.28089	GATC	glutamyl-tRNA amidotransferase subunit C
1570122_at	1.88e-15	5.62e-18	-13.4343	30.7349	-0.681719
211926_s_at	1.91e-15	5.74e-18	13.4265	30.7128	4.19747	MYH9	myosin, heavy chain 9, non-muscle
1558412_at	1.99e-15	6e-18	-13.4114	30.6702	-1.10134	MIR1199///MISP3	microRNA 1199///MISP family member 3
1556734_at	2.07e-15	6.28e-18	-13.3951	30.624	-0.533025
208067_x_at	2.27e-15	6.93e-18	-13.3609	30.5272	-1.02096	UTY	ubiquitously transcribed tetratricopeptide repeat containing, Y-linked
207218_at	2.27e-15	6.96e-18	-13.3593	30.5229	-0.589535	F9	coagulation factor IX
224661_at	2.29e-15	7.08e-18	-13.3538	30.5071	-1.68524	PYURF///PIGY	PIGY upstream reading frame///phosphatidylinositol glycan anchor biosynthesis class Y
204387_x_at	2.41e-15	7.53e-18	-13.3319	30.4451	-1.68939	MRPL57	mitochondrial ribosomal protein L57
215026_x_at	2.41e-15	7.55e-18	-13.3312	30.4433	-0.71749	SCNN1A	sodium channel epithelial 1 alpha subunit
1561135_at	2.52e-15	7.93e-18	-13.314	30.3944	-0.677017
232824_at	2.63e-15	8.36e-18	-13.2958	30.3428	-0.624107
205794_s_at	2.63e-15	8.42e-18	-13.2931	30.3352	-5.62261	NOVA1	NOVA alternative splicing regulator 1
219194_at	2.63e-15	8.43e-18	-13.2929	30.3344	-0.899485	SEMA4G	semaphorin 4G
231994_at	2.67e-15	8.61e-18	-13.2857	30.314	-0.843539	CHDH	choline dehydrogenase
239158_at	2.67e-15	8.63e-18	13.2848	30.3114	0.622112
1552497_a_at	2.67e-15	8.69e-18	-13.2824	30.3046	-0.808239	SLAMF6	SLAM family member 6
216743_at	2.72e-15	8.92e-18	-13.2734	30.2792	-0.695568
227065_at	2.79e-15	9.19e-18	-13.2628	30.249	-1.5016	RNF216	ring finger protein 216
1559759_at	2.91e-15	9.64e-18	13.2463	30.2021	0.829899	KIFC3	kinesin family member C3
221859_at	2.92e-15	9.73e-18	-13.2431	30.1929	-0.824676	SYT13	synaptotagmin 13
237186_at	2.97e-15	9.95e-18	-13.2355	30.1713	-0.804174	KCNJ5	potassium voltage-gated channel subfamily J member 5
235393_at	3.04e-15	1.02e-17	-13.2253	30.1423	-0.94024
1555960_at	3.27e-15	1.11e-17	13.1987	30.0663	2.33354	HINT1	histidine triad nucleotide binding protein 1
213091_at	3.27e-15	1.11e-17	-13.1965	30.0601	-0.887775	CRTC1	CREB regulated transcription coactivator 1
1555363_s_at	3.67e-15	1.25e-17	-13.1553	29.9423	-1.14072	LINC00663	long intergenic non-protein coding RNA 663
227828_s_at	3.67e-15	1.26e-17	13.1532	29.9366	4.41782	EVA1A	eva-1 homolog A, regulator of programmed cell death
1559061_at	3.67e-15	1.27e-17	-13.1511	29.9304	-0.629368	CACNA1G-AS1	CACNA1G antisense RNA 1
1554616_at	3.67e-15	1.28e-17	-13.1492	29.925	-0.786191	SERPINB8	serpin family B member 8
227572_at	3.81e-15	1.33e-17	-13.1348	29.8839	-2.06274	USP30	ubiquitin specific peptidase 30
220800_s_at	3.84e-15	1.36e-17	13.1284	29.8655	3.81118	TMOD3	tropomodulin 3
204289_at	3.84e-15	1.36e-17	-13.1283	29.8653	-0.737461	ALDH6A1	aldehyde dehydrogenase 6 family member A1
242597_at	3.87e-15	1.37e-17	-13.1245	29.8542	-0.712962	ZMYM2	zinc finger MYM-type containing 2
223699_at	3.97e-15	1.41e-17	-13.1138	29.8238	-0.764418	CNDP1	carnosine dipeptidase 1
209828_s_at	4.06e-15	1.46e-17	-13.1038	29.795	-0.734918	IL16	interleukin 16
235088_at	4.09e-15	1.47e-17	13.0999	29.784	3.29861	C4orf46	chromosome 4 open reading frame 46
240430_at	4.1e-15	1.48e-17	-13.0975	29.7771	-0.987481	KCMF1	potassium channel modulatory factor 1
213806_at	4.14e-15	1.51e-17	-13.0911	29.7588	-0.641775	PURA	purine rich element binding protein A
205784_x_at	4.14e-15	1.51e-17	-13.0907	29.7575	-1.00305	ARVCF	armadillo repeat gene deleted in velocardiofacial syndrome
239259_at	4.16e-15	1.53e-17	-13.0869	29.7466	-0.63076	ZNF557	zinc finger protein 557
241309_at	4.2e-15	1.55e-17	-13.0823	29.7334	-0.516229
1566456_at	4.2e-15	1.56e-17	-13.0793	29.7247	-0.708556
213464_at	4.2e-15	1.57e-17	-13.0784	29.7224	-2.10413	SHC2	SHC adaptor protein 2
223308_s_at	4.26e-15	1.6e-17	13.0718	29.7034	1.59755	WDR5	WD repeat domain 5
1570082_x_at	4.54e-15	1.71e-17	-13.0488	29.6373	-0.948045	HIPK1-AS1	HIPK1 antisense RNA 1
234410_at	4.8e-15	1.82e-17	-13.0281	29.5778	-0.540733	GABRR3	gamma-aminobutyric acid type A receptor rho3 subunit (gene/pseudogene)
229848_at	4.86e-15	1.85e-17	-13.0219	29.5599	-1.07261	ZNF10	zinc finger protein 10
241810_at	4.86e-15	1.86e-17	-13.0202	29.5552	-0.67111	LOC100131180	uncharacterized LOC100131180
1564697_a_at	4.87e-15	1.87e-17	-13.0179	29.5485	-0.81315	LINC01144	long intergenic non-protein coding RNA 1144
227336_at	4.97e-15	1.92e-17	-13.0082	29.5207	-1.44786	DTX1	deltex E3 ubiquitin ligase 1
236801_at	4.97e-15	1.93e-17	-13.0076	29.5189	-0.899691
1554231_a_at	5.06e-15	1.97e-17	-12.9999	29.4967	-0.577801	ZNF396	zinc finger protein 396
1558414_at	5.09e-15	1.99e-17	-12.9961	29.4857	-1.52348	FRRS1L	ferric chelate reductase 1 like
1558743_at	5.11e-15	2.01e-17	-12.993	29.4769	-1.22986	ZNF620	zinc finger protein 620
1554201_at	5.11e-15	2.02e-17	-12.9919	29.4736	-0.724327	CABP4	calcium binding protein 4
227524_at	5.16e-15	2.05e-17	-12.9866	29.4585	-5.36988	FZD3	frizzled class receptor 3
232779_at	5.31e-15	2.12e-17	-12.9757	29.4271	-0.435972
220831_at	5.36e-15	2.15e-17	-12.9706	29.4124	-0.729252	GCNT4	glucosaminyl (N-acetyl) transferase 4, core 2
208055_s_at	5.57e-15	2.24e-17	12.956	29.3703	2.49744	HERC4	HECT and RLD domain containing E3 ubiquitin protein ligase 4
231442_at	5.6e-15	2.26e-17	-12.9524	29.3598	-0.502774	ZPBP2	zona pellucida binding protein 2
242547_at	5.75e-15	2.33e-17	-12.9423	29.3305	-0.516958
228718_at	5.96e-15	2.43e-17	-12.9285	29.2908	-2.30853	ZNF44	zinc finger protein 44
225275_at	6.09e-15	2.5e-17	12.9193	29.2641	7.47293	EDIL3	EGF like repeats and discoidin domains 3
1559771_at	6.3e-15	2.62e-17	-12.9027	29.2163	-0.653923
217905_at	6.3e-15	2.63e-17	12.9019	29.214	1.76765	MCMBP	minichromosome maintenance complex binding protein
234813_at	6.3e-15	2.63e-17	-12.9016	29.2132	-0.463887	TMEM108	transmembrane protein 108
239053_at	6.3e-15	2.63e-17	-12.9016	29.2129	-1.93037	CIAO1	cytosolic iron-sulfur assembly component 1
240454_at	6.36e-15	2.67e-17	12.8957	29.1959	1.00232
57163_at	6.36e-15	2.68e-17	12.8954	29.1953	1.69238	MIR6734///ELOVL1	microRNA 6734///ELOVL fatty acid elongase 1
244537_at	6.36e-15	2.69e-17	-12.8939	29.1908	-1.07278
203929_s_at	6.4e-15	2.72e-17	-12.8904	29.1806	-3.42535	MAPT	microtubule associated protein tau
221331_x_at	6.49e-15	2.77e-17	-12.8842	29.1628	-0.583458	CTLA4	cytotoxic T-lymphocyte associated protein 4
1561391_at	6.51e-15	2.79e-17	-12.8815	29.155	-0.710421	STAU2-AS1	STAU2 antisense RNA 1
205401_at	6.75e-15	2.9e-17	12.8681	29.1162	2.98523	AGPS	alkylglycerone phosphate synthase
221306_at	6.94e-15	3e-17	-12.8569	29.0836	-0.780658	GPR27	G protein-coupled receptor 27
1565795_at	7.08e-15	3.07e-17	-12.8486	29.0596	-0.453178	DUOX1	dual oxidase 1
1554801_at	7.12e-15	3.1e-17	-12.8455	29.0506	-0.561032	FNDC9	fibronectin type III domain containing 9
229003_x_at	7.12e-15	3.11e-17	-12.8439	29.0459	-0.618206	FAM69B	family with sequence similarity 69 member B
229185_at	7.31e-15	3.21e-17	-12.8337	29.0163	-0.760304	LIFR	leukemia inhibitory factor receptor alpha
201299_s_at	7.43e-15	3.28e-17	12.8256	28.9929	2.27464	MOB1A	MOB kinase activator 1A
230042_at	7.43e-15	3.29e-17	-12.8253	28.9921	-1.28754	ITSN1	intersectin 1
227178_at	7.62e-15	3.39e-17	-12.8152	28.9626	-3.23479	CELF2	CUGBP, Elav-like family member 2
240521_at	7.71e-15	3.44e-17	-12.8097	28.9468	-0.650609	KIZ	kizuna centrosomal protein
215708_s_at	8.08e-15	3.62e-17	12.7925	28.8969	3.00275	PRIM2B///PRIM2	primase (DNA) subunit 2 pseudogene///primase (DNA) subunit 2
1564385_at	8.18e-15	3.68e-17	-12.787	28.8809	-0.531116	LOC219688	uncharacterized LOC219688
233694_at	8.34e-15	3.77e-17	-12.779	28.8575	-0.523182	HSPA1L	heat shock protein family A (Hsp70) member 1 like
232430_at	8.54e-15	3.87e-17	-12.7697	28.8304	-0.459458	LOC148696	uncharacterized LOC148696
244449_at	8.59e-15	3.91e-17	-12.7661	28.8201	-0.566771	LOC102723380	uncharacterized LOC102723380
233232_at	8.93e-15	4.08e-17	-12.7516	28.7777	-0.554652	RHBDL3	rhomboid like 3
244355_at	9.12e-15	4.19e-17	-12.7432	28.7533	-0.541182	AVL9	AVL9 cell migration associated
238721_at	9.16e-15	4.22e-17	-12.7405	28.7453	-0.707395	MDH1B	malate dehydrogenase 1B
240660_at	9.16e-15	4.24e-17	-12.7391	28.7415	-0.521477
1555594_a_at	1.01e-14	4.7e-17	12.7038	28.6385	2.23895	MBNL1	muscleblind like splicing regulator 1
218207_s_at	1.11e-14	5.2e-17	-12.6701	28.5402	-3.06427	STMN3	stathmin 3
1567540_at	1.17e-14	5.49e-17	-12.6517	28.4864	-0.428868
1554409_at	1.26e-14	5.9e-17	-12.6273	28.4148	-0.77709	RCC1L	RCC1 like
227394_at	1.27e-14	5.99e-17	-12.622	28.3993	-5.55638	NCAM1	neural cell adhesion molecule 1
1564429_at	1.27e-14	6.03e-17	-12.62	28.3936	-0.577749
1568846_at	1.35e-14	6.43e-17	-12.5985	28.3304	-0.504642
1557739_at	1.39e-14	6.64e-17	-12.5873	28.2975	-0.635757	LOC105372547	uncharacterized LOC105372547
207963_at	1.4e-14	6.69e-17	-12.5851	28.2912	-1.07341	KIF25-AS1	KIF25 antisense RNA 1
210168_at	1.42e-14	6.81e-17	-12.5791	28.2735	-0.545157	C6	complement component 6
1552504_a_at	1.53e-14	7.39e-17	-12.5513	28.192	-1.15323	BRSK1	BR serine/threonine kinase 1
239037_at	1.57e-14	7.6e-17	-12.5423	28.1653	-0.506278	GNAS	GNAS complex locus
240175_at	1.66e-14	8.09e-17	-12.5212	28.1036	-0.59776
243730_at	1.68e-14	8.19e-17	-12.517	28.091	-0.86994
1557105_a_at	1.71e-14	8.4e-17	-12.5083	28.0654	-0.900319	ZSCAN30	zinc finger and SCAN domain containing 30
223729_at	1.72e-14	8.46e-17	-12.5059	28.0585	-0.907424	CECR2	CECR2, histone acetyl-lysine reader
227365_at	1.75e-14	8.65e-17	-12.4986	28.0369	-3.04262	ATCAY	ATCAY, caytaxin
230541_at	1.84e-14	9.1e-17	-12.4814	27.9864	-0.532118	LINC01341	long intergenic non-protein coding RNA 1341
223543_at	1.88e-14	9.34e-17	-12.473	27.9613	-1.90843	PDZD4	PDZ domain containing 4
225444_at	1.89e-14	9.44e-17	-12.4692	27.9503	-1.74133	UBN2	ubinuclein 2
207445_s_at	1.93e-14	9.72e-17	-12.4596	27.9219	-0.417697	CCR9	C-C motif chemokine receptor 9
1556075_at	1.93e-14	9.72e-17	-12.4594	27.9213	-0.535251	BMPR2	bone morphogenetic protein receptor type 2
223424_s_at	2.07e-14	1.04e-16	-12.4353	27.8503	-2.2741	ZSCAN21	zinc finger and SCAN domain containing 21
1554394_at	2.15e-14	1.09e-16	-12.4213	27.8087	-0.690216	NELL1	neural EGFL like 1
211598_x_at	2.18e-14	1.11e-16	-12.4163	27.7941	-0.675716	VIPR2	vasoactive intestinal peptide receptor 2
206781_at	2.18e-14	1.11e-16	-12.4147	27.7892	-0.959718	DNAJC4	DnaJ heat shock protein family (Hsp40) member C4
224123_at	2.18e-14	1.12e-16	-12.4129	27.7839	-0.748689	LOC84214	uncharacterized LOC84214
218378_s_at	2.18e-14	1.12e-16	-12.4127	27.7833	-1.6147	LOC100630923///LOC100289561///PRKRIP1	LOC100289561-PRKRIP1 readthrough///uncharacterized LOC100289561///PRKR interacting protein 1 (IL11 inducible)
212731_at	2.18e-14	1.13e-16	-12.4105	27.7769	-2.64147	ANKRD46	ankyrin repeat domain 46
230807_at	2.2e-14	1.14e-16	-12.4063	27.7644	-0.950049	CCDC151	coiled-coil domain containing 151
208204_s_at	2.22e-14	1.15e-16	-12.4022	27.7524	-0.48576	CAV3	caveolin 3
1557646_at	2.23e-14	1.17e-16	-12.3988	27.7423	-0.58449	VWA8-AS1	VWA8 antisense RNA 1 (head to head)
229376_at	2.23e-14	1.17e-16	-12.3973	27.7379	-4.27141	PROX1	prospero homeobox 1
240696_at	2.23e-14	1.17e-16	-12.3969	27.7367	-0.606867
234646_at	2.24e-14	1.18e-16	-12.3951	27.7314	-0.489675
207380_x_at	2.24e-14	1.18e-16	-12.3934	27.7262	-0.502776	NOX1	NADPH oxidase 1
1566139_at	2.29e-14	1.22e-16	-12.3845	27.7	-0.645039	HOPX	HOP homeobox
1558152_at	2.32e-14	1.24e-16	12.3794	27.6848	3.88131	LOC100131262	uncharacterized LOC100131262
1552486_s_at	2.35e-14	1.25e-16	12.3742	27.6694	2.9754	LACTB	lactamase beta
35846_at	2.36e-14	1.27e-16	-12.3712	27.6606	-1.9601	THRA	thyroid hormone receptor, alpha
220834_at	2.36e-14	1.27e-16	-12.3699	27.6567	-0.627229	MS4A12	membrane spanning 4-domains A12
1569200_at	2.37e-14	1.28e-16	-12.3682	27.6516	-0.859339
1554480_a_at	2.38e-14	1.29e-16	-12.3656	27.644	-1.63402	ARMC10	armadillo repeat containing 10
1564444_at	2.43e-14	1.32e-16	-12.3572	27.6191	-0.759029	LOC100130264	uncharacterized LOC100130264
1554730_at	2.43e-14	1.33e-16	-12.3555	27.6142	-0.984728	MCTP1	multiple C2 and transmembrane domain containing 1
1556962_at	2.44e-14	1.33e-16	-12.354	27.6096	-0.609089
207209_at	2.44e-14	1.34e-16	-12.3528	27.6061	-0.698923	CETN1	centrin 1
221115_s_at	2.5e-14	1.38e-16	-12.3431	27.5772	-0.624781	LENEP	lens epithelial protein
215849_x_at	2.5e-14	1.38e-16	-12.3419	27.5739	-0.849595	CFAP70	cilia and flagella associated protein 70
226669_at	2.55e-14	1.41e-16	-12.3347	27.5525	-1.53373	USP42	ubiquitin specific peptidase 42
220749_at	2.56e-14	1.42e-16	-12.332	27.5442	-0.502951	CCDC7	coiled-coil domain containing 7
234077_at	2.6e-14	1.45e-16	-12.3258	27.5258	-1.00622
232867_at	2.6e-14	1.46e-16	-12.3242	27.5213	-0.513818
231614_at	2.71e-14	1.52e-16	-12.3098	27.4784	-1.62194	NOVA1	NOVA alternative splicing regulator 1
239683_at	2.74e-14	1.54e-16	-12.3054	27.4655	-1.13364	CLYBL	citrate lyase beta like
231214_at	2.74e-14	1.55e-16	-12.3041	27.4615	-1.61022
234744_x_at	2.97e-14	1.69e-16	-12.2759	27.3775	-0.852125	KIF20B	kinesin family member 20B
231974_at	3.01e-14	1.71e-16	-12.2704	27.3613	-1.21507	KMT2D	lysine methyltransferase 2D
241363_at	3.02e-14	1.72e-16	-12.2684	27.3553	-1.73954	EXD3	exonuclease 3'-5' domain containing 3
1569268_at	3.07e-14	1.76e-16	-12.262	27.3362	-0.52666	GRIN2C	glutamate ionotropic receptor NMDA type subunit 2C
212102_s_at	3.14e-14	1.8e-16	12.2533	27.3103	1.68507	KPNA6	karyopherin subunit alpha 6
1557242_at	3.17e-14	1.82e-16	12.2497	27.2997	1.98312
212144_at	3.21e-14	1.85e-16	12.2443	27.2836	2.36701	SUN2	Sad1 and UNC84 domain containing 2
222709_at	3.26e-14	1.89e-16	-12.2378	27.2641	-1.00917	ATG7	autophagy related 7
233776_at	3.27e-14	1.9e-16	-12.2361	27.2591	-0.55886
244310_at	3.28e-14	1.91e-16	-12.2337	27.252	-0.539911
225984_at	3.3e-14	1.94e-16	12.2298	27.2405	2.99837	PRKAA1	protein kinase AMP-activated catalytic subunit alpha 1
204311_at	3.3e-14	1.94e-16	-12.2297	27.2401	-3.19933	ATP1B2	ATPase Na+/K+ transporting subunit beta 2
234550_at	3.32e-14	1.95e-16	-12.2271	27.2322	-0.640706
231541_s_at	3.4e-14	2.01e-16	-12.2181	27.2055	-0.725673	SPAG5-AS1	SPAG5 antisense RNA 1
209293_x_at	3.55e-14	2.1e-16	-12.2027	27.1596	-4.41053	ID4	inhibitor of DNA binding 4, HLH protein
232620_at	3.58e-14	2.13e-16	-12.1983	27.1465	-0.53425	WDR93	WD repeat domain 93
232884_s_at	3.58e-14	2.13e-16	-12.198	27.1456	-3.31141	ZNF853	zinc finger protein 853
220229_s_at	3.59e-14	2.14e-16	12.1961	27.1398	0.692669	AP4E1	adaptor related protein complex 4 epsilon 1 subunit
240697_at	3.7e-14	2.22e-16	-12.1846	27.1056	-0.610846	LOC100996345	uncharacterized LOC100996345
227744_s_at	3.72e-14	2.24e-16	-12.182	27.0977	-0.547075	HNRNPD	heterogeneous nuclear ribonucleoprotein D
240443_at	3.74e-14	2.26e-16	-12.1795	27.0901	-0.898502
220480_at	3.91e-14	2.37e-16	-12.1632	27.0415	-0.714001	HAND2	heart and neural crest derivatives expressed 2
1570633_at	3.98e-14	2.42e-16	-12.1564	27.021	-0.728462
210577_at	4.03e-14	2.45e-16	-12.1517	27.0072	-0.584485	CASR	calcium sensing receptor
241917_at	4.13e-14	2.52e-16	-12.1426	26.9799	-0.531468
1561332_at	4.15e-14	2.54e-16	-12.14	26.9721	-0.646901	ATP13A5	ATPase 13A5
237478_at	4.2e-14	2.58e-16	-12.1345	26.9557	-0.883138	LOC399900	uncharacterized LOC399900
239855_at	4.22e-14	2.6e-16	-12.1319	26.9479	-0.46104	PPM1L	protein phosphatase, Mg2+/Mn2+ dependent 1L
217509_x_at	4.22e-14	2.61e-16	-12.1312	26.9459	-1.9479	GRIK5	glutamate ionotropic receptor kainate type subunit 5
200634_at	4.27e-14	2.65e-16	12.1265	26.9318	0.878979	PFN1	profilin 1
211154_at	4.29e-14	2.67e-16	-12.1237	26.9233	-0.606461	THPO	thrombopoietin
235439_at	4.29e-14	2.68e-16	12.1227	26.9204	1.18788	RBMS2	RNA binding motif single stranded interacting protein 2
211661_x_at	4.39e-14	2.75e-16	-12.1145	26.8958	-0.564761	PTAFR	platelet activating factor receptor
235641_at	4.45e-14	2.79e-16	-12.109	26.8791	-0.624439	TRIB1	tribbles pseudokinase 1
228912_at	4.45e-14	2.8e-16	-12.108	26.8762	-0.440882	VIL1	villin 1
1559616_x_at	4.51e-14	2.85e-16	-12.1023	26.8592	-1.05642	ZNF626	zinc finger protein 626
234246_at	4.59e-14	2.9e-16	-12.096	26.8404	-0.507135
209701_at	4.65e-14	2.95e-16	12.0909	26.8249	1.01904	ERAP1	endoplasmic reticulum aminopeptidase 1
1555996_s_at	4.65e-14	2.96e-16	12.0899	26.822	2.69342	MIR1248///SNORA81///SNORA4///SNORD2///SNORA63///EIF4A2	microRNA 1248///small nucleolar RNA, H/ACA box 81///small nucleolar RNA, H/ACA box 4///small nucleolar RNA, C/D box 2///small nucleolar RNA, H/ACA box 63///eukaryotic translation initiation factor 4A2
221110_x_at	4.82e-14	3.08e-16	-12.0767	26.7824	-0.91543	PDE11A	phosphodiesterase 11A
244530_at	4.84e-14	3.1e-16	-12.0744	26.7753	-0.58861
232680_at	4.89e-14	3.14e-16	-12.0706	26.764	-0.627516	HDGFL1	hepatoma derived growth factor-like 1
242895_x_at	4.99e-14	3.21e-16	-12.063	26.7411	-1.29883
1561076_at	5.05e-14	3.26e-16	-12.058	26.7262	-0.575246	LOC105372969	uncharacterized LOC105372969
226933_s_at	5.09e-14	3.3e-16	-12.0543	26.715	-3.69904	ID4	inhibitor of DNA binding 4, HLH protein
206397_x_at	5.5e-14	3.59e-16	-12.0265	26.6316	-4.02715	CERS1///GDF1	ceramide synthase 1///growth differentiation factor 1
244035_at	5.5e-14	3.59e-16	-12.0263	26.6308	-0.794584
202849_x_at	5.5e-14	3.59e-16	12.0261	26.6304	1.11617	GRK6	G protein-coupled receptor kinase 6
224769_at	5.5e-14	3.6e-16	-12.0251	26.6274	-1.46926	TAOK1	TAO kinase 1
61874_at	5.67e-14	3.72e-16	-12.0144	26.5949	-0.706042	CACFD1	calcium channel flower domain containing 1
1564315_at	5.73e-14	3.77e-16	-12.01	26.5818	-0.686143	C8orf49	chromosome 8 open reading frame 49
1561339_at	5.76e-14	3.8e-16	-12.0075	26.5742	-0.625673	LINC01416	long intergenic non-protein coding RNA 1416
1560652_at	5.86e-14	3.88e-16	-12.0005	26.5531	-0.494087	IRS4	insulin receptor substrate 4
223078_s_at	5.94e-14	3.95e-16	11.9951	26.537	2.93218	TMOD3	tropomodulin 3
207567_at	6e-14	3.99e-16	-11.9912	26.5253	-0.480553	SLC13A2	solute carrier family 13 member 2
217673_x_at	6.02e-14	4.02e-16	-11.9891	26.5189	-1.12394	GNAS	GNAS complex locus
244296_at	6.21e-14	4.16e-16	-11.978	26.4854	-0.674907
232688_at	6.27e-14	4.21e-16	-11.9741	26.4737	-0.496068	BMP2K	BMP2 inducible kinase
239297_at	6.32e-14	4.26e-16	-11.9703	26.4622	-1.78807	LOC101927137///KIAA1456	uncharacterized LOC101927137///KIAA1456
224260_at	6.58e-14	4.44e-16	-11.9566	26.4208	-0.644126
221260_s_at	6.58e-14	4.45e-16	-11.9556	26.4177	-2.04105	CSRNP2	cysteine and serine rich nuclear protein 2
203247_s_at	6.68e-14	4.53e-16	-11.9497	26.4002	-1.95687	ZNF24	zinc finger protein 24
237994_at	6.71e-14	4.57e-16	-11.9468	26.3914	-0.534801
1570213_at	6.71e-14	4.57e-16	-11.9467	26.391	-0.55754
223795_at	6.75e-14	4.62e-16	11.9436	26.3816	1.3578	TSPAN10	tetraspanin 10
242995_at	6.91e-14	4.74e-16	-11.9351	26.3559	-0.78053
233739_at	6.99e-14	4.81e-16	-11.9305	26.3421	-0.60326
216574_s_at	7.12e-14	4.91e-16	11.9235	26.3209	2.23626	RPEL1///RPE	ribulose-5-phosphate-3-epimerase like 1///ribulose-5-phosphate-3-epimerase
230343_at	7.36e-14	5.09e-16	-11.912	26.2862	-2.44418	CST3	cystatin C
1565911_at	7.55e-14	5.23e-16	-11.9026	26.2578	-0.528023	ACTG1P17	actin gamma 1 pseudogene 17
1566524_a_at	7.66e-14	5.32e-16	-11.8971	26.241	-0.609842	LOC729324	hCG1986447
209292_at	7.73e-14	5.39e-16	-11.8927	26.2279	-5.57904	ID4	inhibitor of DNA binding 4, HLH protein
1557770_at	7.73e-14	5.4e-16	-11.8925	26.2272	-0.606645	IPO11	importin 11
229637_at	7.83e-14	5.49e-16	-11.8871	26.2109	-1.1127	RIC8B	RIC8 guanine nucleotide exchange factor B
241659_at	8.03e-14	5.64e-16	-11.8783	26.1843	-0.617955	JMJD1C	jumonji domain containing 1C
229528_at	8.04e-14	5.66e-16	-11.8771	26.1804	-1.37333	SBNO1	strawberry notch homolog 1
233091_at	8.07e-14	5.7e-16	-11.8749	26.174	-0.576609	ATAD3B	ATPase family, AAA domain containing 3B
211976_at	8.08e-14	5.72e-16	-11.8737	26.1702	-1.97662	NUDT3	nudix hydrolase 3
1553451_at	8.1e-14	5.75e-16	-11.8719	26.1649	-0.420753	TERB1	telomere repeat binding bouquet formation protein 1
232232_s_at	8.11e-14	5.77e-16	-11.8708	26.1614	-0.40186	SLC22A16	solute carrier family 22 member 16
240937_at	8.21e-14	5.85e-16	-11.866	26.147	-0.427601
231036_at	8.28e-14	5.92e-16	-11.8621	26.1352	-0.83719	LOC100505774	uncharacterized LOC100505774
242030_at	8.29e-14	5.94e-16	-11.8611	26.1322	-1.06882
1560715_at	8.5e-14	6.11e-16	-11.8523	26.1053	-0.602846	P4HA3	prolyl 4-hydroxylase subunit alpha 3
237620_at	8.93e-14	6.44e-16	-11.8352	26.0535	-0.517788	ODF3L2	outer dense fiber of sperm tails 3 like 2
1552381_at	9.03e-14	6.53e-16	-11.8306	26.0395	-1.8072	SRSF12	serine and arginine rich splicing factor 12
224358_s_at	9.09e-14	6.59e-16	-11.8276	26.0305	-0.44236	MS4A7	membrane spanning 4-domains A7
214382_at	9.09e-14	6.6e-16	-11.8268	26.028	-0.462105	UNC93A	unc-93 homolog A (C, elegans)
1566140_at	9.14e-14	6.65e-16	-11.8244	26.0208	-0.596462	HOPX	HOP homeobox
1556822_s_at	9.15e-14	6.68e-16	-11.8232	26.0172	-0.386572	ZNF837	zinc finger protein 837
235701_at	9.16e-14	6.7e-16	-11.822	26.0136	-0.971162
239497_at	9.4e-14	6.9e-16	-11.8126	25.9848	-0.509689
206718_at	9.52e-14	7.01e-16	-11.8073	25.969	-2.31303	LMO1	LIM domain only 1
1557709_at	9.52e-14	7.02e-16	-11.807	25.968	-0.532428
236299_at	9.8e-14	7.24e-16	-11.7967	25.9367	-0.850637
1554029_a_at	9.96e-14	7.38e-16	11.7907	25.9183	2.24143	TTC37	tetratricopeptide repeat domain 37
236508_at	1e-13	7.44e-16	-11.7879	25.9099	-0.388649	SLC6A5	solute carrier family 6 member 5
240518_at	1.02e-13	7.59e-16	-11.7813	25.8899	-0.745286	LOC729291	translation initiation factor IF-2
1562583_s_at	1.04e-13	7.8e-16	-11.7727	25.8637	-0.565282
234542_at	1.1e-13	8.21e-16	-11.756	25.8129	-0.585226	ARHGEF12	Rho guanine nucleotide exchange factor 12
220008_at	1.13e-13	8.46e-16	-11.746	25.7823	-0.902323	PEAK1	pseudopodium enriched atypical kinase 1
216665_s_at	1.13e-13	8.5e-16	-11.7447	25.7785	-0.550254	LOC101929148	uncharacterized LOC101929148
216737_at	1.13e-13	8.51e-16	-11.7441	25.7765	-0.534112
232967_at	1.16e-13	8.79e-16	-11.7338	25.7453	-0.467978
243437_at	1.17e-13	8.82e-16	-11.7326	25.7414	-0.459325	GCC1	GRIP and coiled-coil domain containing 1
241280_at	1.18e-13	8.96e-16	-11.7274	25.7257	-0.53965	ALDOB	aldolase, fructose-bisphosphate B
211491_at	1.18e-13	8.97e-16	-11.7273	25.7254	-0.599256	ADRA1A	adrenoceptor alpha 1A
232871_at	1.19e-13	9.06e-16	-11.7239	25.7151	-0.453436
238115_at	1.22e-13	9.33e-16	-11.7143	25.6859	-1.68931	DNAJC18	DnaJ heat shock protein family (Hsp40) member C18
226808_at	1.24e-13	9.5e-16	-11.7087	25.6686	-2.29379	ZNF862	zinc finger protein 862
242614_at	1.24e-13	9.54e-16	-11.7071	25.6638	-0.526985
206662_at	1.24e-13	9.57e-16	11.7061	25.6609	3.51291	GLRX	glutaredoxin
228312_at	1.24e-13	9.57e-16	-11.7061	25.6606	-0.529938	PI16	peptidase inhibitor 16
232509_at	1.27e-13	9.81e-16	-11.6982	25.6366	-0.413188	LOC100996724	phosphodiesterase 4D interacting protein-like
238503_at	1.27e-13	9.82e-16	-11.6978	25.6355	-0.704697	CNIH3	cornichon family AMPA receptor auxiliary protein 3
244460_at	1.3e-13	1.01e-15	-11.6893	25.6095	-0.483908	TMEM225	transmembrane protein 225
227847_at	1.3e-13	1.02e-15	-11.6871	25.6027	-2.51	EPM2AIP1	EPM2A interacting protein 1
223913_s_at	1.33e-13	1.04e-15	-11.6805	25.5827	-0.449755	MIR7-3HG	MIR7-3 host gene
223469_at	1.36e-13	1.07e-15	-11.6707	25.5526	-2.50503	PGPEP1	pyroglutamyl-peptidase I
1561453_at	1.37e-13	1.07e-15	-11.6691	25.5478	-0.786617
239390_at	1.37e-13	1.08e-15	-11.6671	25.5417	-0.638395	GTDC1	glycosyltransferase like domain containing 1
220073_s_at	1.38e-13	1.08e-15	-11.6655	25.5368	-0.575859	PLEKHG6	pleckstrin homology and RhoGEF domain containing G6
233938_at	1.38e-13	1.09e-15	-11.6648	25.5345	-0.462709	C11orf86	chromosome 11 open reading frame 86
238386_x_at	1.39e-13	1.1e-15	-11.6605	25.5215	-0.658777
210597_x_at	1.43e-13	1.13e-15	-11.6513	25.4933	-0.87345	PRB1	proline rich protein BstNI subfamily 1
230102_at	1.44e-13	1.15e-15	-11.6472	25.4807	-3.03272	ETV5	ETS variant 5
240687_at	1.5e-13	1.19e-15	-11.6344	25.4416	-0.463716	PASD1	PAS domain containing 1
222271_at	1.51e-13	1.21e-15	-11.6311	25.4315	-0.78438
216183_at	1.54e-13	1.23e-15	-11.6245	25.4112	-0.444418	TGM2	transglutaminase 2
216369_at	1.55e-13	1.24e-15	-11.6213	25.4014	-0.669973
209169_at	1.58e-13	1.27e-15	-11.6151	25.3827	-7.08802	GPM6B	glycoprotein M6B
208303_s_at	1.58e-13	1.27e-15	-11.6137	25.3784	-0.497724	CRLF2	cytokine receptor-like factor 2
215924_at	1.6e-13	1.29e-15	-11.6089	25.3635	-0.460596
237413_at	1.64e-13	1.33e-15	-11.6001	25.3364	-1.11693	MAPK10	mitogen-activated protein kinase 10
233676_at	1.64e-13	1.33e-15	-11.5998	25.3356	-0.70415
1558431_at	1.65e-13	1.35e-15	-11.5957	25.323	-0.66134	NHLRC4	NHL repeat containing 4
1561740_at	1.65e-13	1.35e-15	-11.5952	25.3214	-0.618875
201037_at	1.68e-13	1.37e-15	11.5902	25.3061	3.24312	PFKP	phosphofructokinase, platelet
224500_s_at	1.69e-13	1.38e-15	-11.5867	25.2956	-1.11209	MON1A	MON1 homolog A, secretory trafficking associated
209789_at	1.72e-13	1.41e-15	-11.5798	25.2744	-6.15488	CORO2B	coronin 2B
238379_x_at	1.72e-13	1.42e-15	-11.579	25.2718	-0.560931
222923_s_at	1.72e-13	1.42e-15	11.5789	25.2716	0.519571	KCNE3	potassium voltage-gated channel subfamily E regulatory subunit 3
227781_x_at	1.72e-13	1.42e-15	-11.5779	25.2686	-1.16852	FAM57B	family with sequence similarity 57 member B
207095_at	1.72e-13	1.43e-15	-11.5774	25.2669	-0.670513	SLC10A2	solute carrier family 10 member 2
221461_at	1.72e-13	1.43e-15	-11.5768	25.2651	-0.461639	TAS2R9	taste 2 receptor member 9
240464_at	1.72e-13	1.43e-15	-11.5766	25.2644	-0.509407
227527_at	1.72e-13	1.43e-15	-11.5754	25.2608	-2.12041	KMT2D	lysine methyltransferase 2D
232428_at	1.73e-13	1.44e-15	-11.5735	25.255	-0.705012	MOGAT2	monoacylglycerol O-acyltransferase 2
222995_s_at	1.76e-13	1.47e-15	-11.5665	25.2336	-2.08546	RHBDD2	rhomboid domain containing 2
214914_at	1.76e-13	1.48e-15	-11.5654	25.2302	-0.497823	FAM13C	family with sequence similarity 13 member C
223410_s_at	1.77e-13	1.49e-15	-11.5637	25.2249	-0.517434	FOXK2	forkhead box K2
227169_at	1.77e-13	1.49e-15	-11.5622	25.2204	-2.09637	DNAJC18	DnaJ heat shock protein family (Hsp40) member C18
1553658_at	1.78e-13	1.5e-15	-11.5604	25.2149	-0.555968	LINC00896	long intergenic non-protein coding RNA 896
241888_at	1.78e-13	1.51e-15	-11.5588	25.2098	-1.34403	LOC101930608	uncharacterized LOC101930608
240209_at	1.8e-13	1.52e-15	-11.5559	25.2008	-0.616307	C16orf78	chromosome 16 open reading frame 78
224242_at	1.83e-13	1.55e-15	-11.5495	25.1813	-0.625446	GALP	galanin like peptide
240114_s_at	1.83e-13	1.56e-15	-11.5489	25.1793	-0.669345	TMEM174	transmembrane protein 174
243465_at	1.84e-13	1.57e-15	-11.5462	25.1712	-1.25771
208893_s_at	1.86e-13	1.59e-15	-11.542	25.1582	-5.74533	DUSP6	dual specificity phosphatase 6
222796_at	1.86e-13	1.6e-15	-11.5407	25.1542	-1.12025	ATP5J2-PTCD1///PTCD1	ATP5J2-PTCD1 readthrough///pentatricopeptide repeat domain 1
1552899_at	1.86e-13	1.6e-15	-11.54	25.1521	-1.19644	LINC01312	long intergenic non-protein coding RNA 1312
234636_at	1.9e-13	1.64e-15	-11.532	25.1274	-0.424305
210012_s_at	1.92e-13	1.66e-15	11.5281	25.1155	1.30723	EWSR1	EWS RNA binding protein 1
231770_x_at	1.92e-13	1.67e-15	-11.5271	25.1124	-1.20599	WDPCP	WD repeat containing planar cell polarity effector
238958_at	1.92e-13	1.67e-15	-11.5269	25.1117	-0.581454	UBE2E1	ubiquitin conjugating enzyme E2 E1
237588_at	1.95e-13	1.7e-15	-11.5212	25.0941	-0.838497
205779_at	1.95e-13	1.7e-15	-11.5211	25.094	-1.44689	RAMP2	receptor activity modifying protein 2
214980_at	1.96e-13	1.71e-15	-11.5181	25.0848	-0.463903	UBE3A	ubiquitin protein ligase E3A
207237_at	1.98e-13	1.73e-15	-11.5141	25.0726	-0.351719	KCNA3	potassium voltage-gated channel subfamily A member 3
234903_at	2.03e-13	1.78e-15	-11.5055	25.0459	-0.42718	OR2B3	olfactory receptor family 2 subfamily B member 3
235732_at	2.1e-13	1.84e-15	-11.4949	25.0135	-1.14646	ZNF704	zinc finger protein 704
215479_at	2.14e-13	1.89e-15	-11.4872	24.9897	-0.778124
218077_s_at	2.16e-13	1.9e-15	11.4844	24.9809	1.77762	ZDHHC3	zinc finger DHHC-type containing 3
1561279_at	2.19e-13	1.94e-15	-11.4784	24.9625	-0.663789
211718_at	2.22e-13	1.96e-15	-11.4747	24.951	-0.688981	MGC2889	uncharacterized protein MGC2889
240357_at	2.22e-13	1.97e-15	-11.4739	24.9487	-0.701265
232590_at	2.22e-13	1.97e-15	-11.4734	24.947	-0.781714
208477_at	2.23e-13	1.99e-15	-11.4699	24.9364	-0.993828	KCNC1	potassium voltage-gated channel subfamily C member 1
205029_s_at	2.28e-13	2.03e-15	-11.4631	24.9154	-7.88483	FABP7	fatty acid binding protein 7
1560773_at	2.28e-13	2.05e-15	-11.4611	24.9093	-0.567607	DLGAP1	DLG associated protein 1
218910_at	2.28e-13	2.05e-15	11.461	24.9089	2.26469	ANO10	anoctamin 10
240241_at	2.3e-13	2.07e-15	-11.4579	24.8993	-0.847624
228520_s_at	2.31e-13	2.08e-15	-11.4554	24.8916	-2.04436	APLP2	amyloid beta precursor like protein 2
1562899_at	2.36e-13	2.13e-15	-11.4479	24.8684	-0.459785
1562078_at	2.37e-13	2.14e-15	-11.4463	24.8635	-0.548207	LOC101929172	uncharacterized LOC101929172
216387_x_at	2.48e-13	2.25e-15	-11.431	24.8162	-2.17473
220660_at	2.5e-13	2.27e-15	-11.4284	24.8082	-0.372174	LINC00474	long intergenic non-protein coding RNA 474
216784_at	2.51e-13	2.28e-15	-11.4267	24.803	-0.634562
238777_x_at	2.51e-13	2.28e-15	-11.4261	24.8012	-0.891894	ATMIN	ATM interactor
240425_x_at	2.52e-13	2.3e-15	-11.4236	24.7936	-1.67408	ROBO2	roundabout guidance receptor 2
211269_s_at	2.61e-13	2.39e-15	-11.4115	24.7559	-0.607723	IL2RA	interleukin 2 receptor subunit alpha
1562932_at	2.65e-13	2.43e-15	-11.4059	24.7386	-0.423001
220352_x_at	2.65e-13	2.43e-15	-11.4058	24.7385	-1.24354	FLJ42627	uncharacterized LOC645644
205030_at	2.68e-13	2.46e-15	-11.4018	24.7259	-8.14841	FABP7	fatty acid binding protein 7
225886_at	2.7e-13	2.49e-15	-11.3979	24.7141	-2.88046	DDX5	DEAD-box helicase 5
219645_at	2.77e-13	2.56e-15	-11.3894	24.6878	-0.808251	CASQ1	calsequestrin 1
227401_at	2.77e-13	2.57e-15	-11.3884	24.6846	-2.78148	IL17D	interleukin 17D
237157_at	2.83e-13	2.63e-15	-11.3811	24.6621	-0.795555
221956_at	2.84e-13	2.64e-15	-11.379	24.6555	-0.5967	LRCH4	leucine rich repeats and calponin homology domain containing 4
1553931_at	2.86e-13	2.66e-15	-11.3769	24.6491	-0.775585	OSTCP1	oligosaccharyltransferase complex subunit pseudogene 1
204583_x_at	2.87e-13	2.67e-15	-11.3755	24.6446	-0.476373	KLK3	kallikrein related peptidase 3
204632_at	2.88e-13	2.7e-15	11.3727	24.6361	1.59197	RPS6KA4	ribosomal protein S6 kinase A4
224488_s_at	2.88e-13	2.71e-15	-11.3716	24.6326	-0.49932	SPON1	spondin 1
227746_at	2.88e-13	2.71e-15	-11.3712	24.6314	-2.63406	ELAVL1	ELAV like RNA binding protein 1
1554715_at	2.88e-13	2.71e-15	-11.3708	24.6302	-0.57251	LINC00593	long intergenic non-protein coding RNA 593
205509_at	2.96e-13	2.79e-15	-11.3615	24.6014	-0.744552	CPB1	carboxypeptidase B1
228294_s_at	2.96e-13	2.79e-15	-11.3613	24.6008	-0.491028	ZNF775	zinc finger protein 775
212851_at	2.96e-13	2.8e-15	11.3604	24.5978	1.59946	DCUN1D4	defective in cullin neddylation 1 domain containing 4
213945_s_at	2.98e-13	2.82e-15	-11.3583	24.5915	-0.99105	NUP210	nucleoporin 210
1555159_at	3.03e-13	2.87e-15	-11.3524	24.5732	-0.695928	TMEM74	transmembrane protein 74
244628_at	3.04e-13	2.89e-15	-11.3507	24.568	-0.580866
238885_at	3.08e-13	2.94e-15	-11.3446	24.5489	-1.90812	KIAA1549	KIAA1549
234142_at	3.08e-13	2.94e-15	-11.3445	24.5488	-0.51986
231977_at	3.13e-13	3e-15	-11.3391	24.5318	-0.557146	GRID1	glutamate ionotropic receptor delta type subunit 1
1557373_at	3.21e-13	3.07e-15	-11.3307	24.5059	-0.527196	LINC01141	long intergenic non-protein coding RNA 1141
1564389_at	3.29e-13	3.16e-15	-11.3223	24.4799	-0.58892
1561268_at	3.3e-13	3.17e-15	-11.3208	24.4752	-0.394633
239094_at	3.3e-13	3.18e-15	-11.3202	24.4734	-0.617926	LOC730961	uncharacterized LOC730961
225347_at	3.39e-13	3.27e-15	-11.3111	24.4451	-2.15057	ARL8A	ADP ribosylation factor like GTPase 8A
1553281_at	3.41e-13	3.3e-15	-11.3082	24.436	-0.451625	PLCXD2	phosphatidylinositol specific phospholipase C X domain containing 2
202338_at	3.41e-13	3.3e-15	11.3078	24.4349	3.71513	TK1	thymidine kinase 1
240299_at	3.41e-13	3.32e-15	-11.3063	24.4301	-0.474616	ADAD1	adenosine deaminase domain containing 1
1007_s_at	3.41e-13	3.32e-15	-11.306	24.4293	-2.95288	MIR4640///DDR1	microRNA 4640///discoidin domain receptor tyrosine kinase 1
237080_at	3.41e-13	3.32e-15	-11.3058	24.4285	-0.527173
236188_s_at	3.42e-13	3.34e-15	-11.304	24.423	-0.494949	NAP1L4	nucleosome assembly protein 1 like 4
223317_at	3.42e-13	3.35e-15	-11.3033	24.421	-0.606823	ALKBH7	alkB homolog 7
234856_at	3.46e-13	3.39e-15	-11.2998	24.41	-0.30058
236294_at	3.49e-13	3.43e-15	-11.2962	24.399	-1.86228	HUWE1	HECT, UBA and WWE domain containing 1, E3 ubiquitin protein ligase
242570_at	3.52e-13	3.47e-15	-11.2924	24.3871	-0.630502
215687_x_at	3.56e-13	3.51e-15	-11.2882	24.374	-1.26245	PLCB1	phospholipase C beta 1
1561889_at	3.59e-13	3.55e-15	-11.2849	24.3638	-0.500849	LOC105375527	uncharacterized LOC105375527
226288_s_at	3.61e-13	3.57e-15	-11.2827	24.357	-1.92624	NLGN2	neuroligin 2
241506_at	3.71e-13	3.68e-15	-11.2737	24.3288	-0.669587
242099_at	3.72e-13	3.69e-15	-11.2724	24.3249	-0.614116
208422_at	3.73e-13	3.71e-15	-11.2709	24.3201	-0.548222	MSR1	macrophage scavenger receptor 1
202777_at	3.73e-13	3.71e-15	11.2705	24.319	1.65383	SHOC2	SHOC2, leucine rich repeat scaffold protein
1561171_a_at	3.78e-13	3.78e-15	-11.265	24.302	-0.581313	GOLGA6L6///GOLGA6L22///GOLGA6L1	golgin A6 family-like 6///golgin A6 family-like 22///golgin A6 family-like 1
241389_at	3.8e-13	3.8e-15	-11.2629	24.2954	-0.67546	CHRNB2	cholinergic receptor nicotinic beta 2 subunit
1553084_at	3.88e-13	3.89e-15	-11.2557	24.273	-0.479666	STARD6	StAR related lipid transfer domain containing 6
226176_s_at	3.88e-13	3.89e-15	-11.2555	24.2725	-1.68708	USP42	ubiquitin specific peptidase 42
1566185_at	3.9e-13	3.92e-15	-11.2532	24.265	-0.631391
1570188_at	3.97e-13	4e-15	-11.247	24.2459	-0.504869	NR1I3	nuclear receptor subfamily 1 group I member 3
242619_x_at	4.06e-13	4.1e-15	-11.2392	24.2216	-0.608282
220737_at	4.13e-13	4.18e-15	-11.2331	24.2025	-0.738449	RPS6KA6	ribosomal protein S6 kinase A6
213172_at	4.13e-13	4.19e-15	-11.2324	24.2005	-0.799337	TTC9	tetratricopeptide repeat domain 9
1553426_at	4.14e-13	4.2e-15	-11.2315	24.1976	-0.662532	C5orf64	chromosome 5 open reading frame 64
213569_at	4.18e-13	4.25e-15	-11.2275	24.1852	-0.637875	LOC100506603	uncharacterized LOC100506603
239533_at	4.24e-13	4.32e-15	-11.2226	24.1699	-3.44395	GPR155	G protein-coupled receptor 155
235140_at	4.38e-13	4.48e-15	-11.2107	24.133	-0.573633	SHROOM1	shroom family member 1
205424_at	4.38e-13	4.48e-15	-11.2107	24.1327	-1.15183	TBKBP1	TBK1 binding protein 1
232304_at	4.38e-13	4.48e-15	-11.2105	24.1322	-0.753587	PELI1	pellino E3 ubiquitin protein ligase 1
229626_at	4.42e-13	4.53e-15	-11.2071	24.1215	-1.18261	CCDC184	coiled-coil domain containing 184
226391_at	4.42e-13	4.54e-15	-11.2067	24.1203	-1.33896	BRAF	B-Raf proto-oncogene, serine/threonine kinase
243873_at	4.47e-13	4.6e-15	-11.2021	24.1061	-0.548594	LOC101929459	uncharacterized LOC101929459
237527_at	4.47e-13	4.62e-15	-11.2014	24.1037	-0.65121
225670_at	4.47e-13	4.62e-15	11.2008	24.1019	2.21682	FAM173B	family with sequence similarity 173 member B
215642_at	4.47e-13	4.63e-15	-11.2006	24.1013	-0.476505
1556304_s_at	4.48e-13	4.64e-15	-11.1995	24.0978	-0.541308	LINC00899	long intergenic non-protein coding RNA 899
220523_at	4.49e-13	4.67e-15	-11.1977	24.0923	-0.767788	EFHC2	EF-hand domain containing 2
211554_s_at	4.51e-13	4.7e-15	11.1958	24.0864	0.797312	APAF1	apoptotic peptidase activating factor 1
234668_at	4.74e-13	4.94e-15	-11.1797	24.036	-0.567469
1554576_a_at	4.88e-13	5.1e-15	-11.1696	24.0047	-2.7391	ETV4	ETS variant 4
1565882_at	4.95e-13	5.18e-15	-11.165	23.9902	-0.635816
202885_s_at	5.04e-13	5.28e-15	-11.1585	23.9699	-0.649946	PPP2R1B	protein phosphatase 2 scaffold subunit Abeta
205613_at	5.04e-13	5.29e-15	-11.1582	23.969	-4.16222	SYT17	synaptotagmin 17
231430_at	5.04e-13	5.3e-15	-11.1576	23.967	-4.60331	FAM181B	family with sequence similarity 181 member B
1554202_x_at	5.06e-13	5.33e-15	-11.1555	23.9605	-0.802741	CABP4	calcium binding protein 4
1570653_at	5.08e-13	5.36e-15	-11.1542	23.9563	-0.515038
1556508_s_at	5.39e-13	5.7e-15	-11.1346	23.8952	-0.461887	LINC01210	long intergenic non-protein coding RNA 1210
238349_at	5.53e-13	5.86e-15	-11.1257	23.8673	-0.557549	UBN2	ubinuclein 2
1560560_at	5.61e-13	5.97e-15	-11.1201	23.8497	-0.574023	LOC101927143	uncharacterized LOC101927143
1558397_at	5.61e-13	5.97e-15	-11.12	23.8496	-0.484039	PECAM1	platelet and endothelial cell adhesion molecule 1
242328_at	5.67e-13	6.03e-15	-11.1165	23.8387	-0.702957	RAB3C	RAB3C, member RAS oncogene family
203657_s_at	5.68e-13	6.06e-15	-11.115	23.834	-2.43128	CTSF	cathepsin F
236630_at	5.68e-13	6.07e-15	-11.1146	23.8327	-0.672437	AQP2	aquaporin 2
244311_at	5.77e-13	6.18e-15	-11.109	23.8151	-0.501502
228831_s_at	6.04e-13	6.47e-15	-11.0941	23.7685	-3.61946	GNG7	G protein subunit gamma 7
217245_at	6.07e-13	6.52e-15	-11.0921	23.7622	-0.796935	DIAPH2-AS1	DIAPH2 antisense RNA 1
216315_x_at	6.15e-13	6.61e-15	11.0876	23.748	1.54746
1555355_a_at	6.24e-13	6.72e-15	11.0822	23.7313	4.17516	ETS1	ETS proto-oncogene 1, transcription factor
243057_at	6.25e-13	6.74e-15	-11.0812	23.7282	-0.521114
234052_at	6.26e-13	6.76e-15	-11.0803	23.7252	-0.548116
1557669_at	6.26e-13	6.77e-15	-11.0798	23.7238	-0.708982	LOC100132005	uncharacterized LOC100132005
228560_at	6.31e-13	6.85e-15	-11.0764	23.7131	-0.886268	CHDH	choline dehydrogenase
234819_at	6.39e-13	6.95e-15	-11.072	23.6991	-0.717741
241314_at	6.41e-13	6.98e-15	-11.0705	23.6944	-0.401361
206449_s_at	6.48e-13	7.07e-15	-11.0664	23.6816	-0.537682	MASP1	mannan binding lectin serine peptidase 1
222377_at	6.53e-13	7.14e-15	-11.0633	23.6721	-0.432878	TBX10	T-box 10
205672_at	6.53e-13	7.15e-15	-11.0629	23.6708	-1.78428	XPA	XPA, DNA damage recognition and repair factor
213266_at	6.58e-13	7.21e-15	-11.0601	23.6618	-1.65651	TP53BP1	tumor protein p53 binding protein 1
215845_x_at	6.71e-13	7.37e-15	-11.0533	23.6405	-0.778643
241809_at	6.76e-13	7.43e-15	-11.0508	23.6327	-2.62612	LOC101928718///FAM212B	uncharacterized LOC101928718///family with sequence similarity 212 member B
1552743_at	6.8e-13	7.49e-15	-11.0479	23.6237	-0.468584	MCF2L	MCF,2 cell line derived transforming sequence like
208971_at	6.8e-13	7.5e-15	11.0477	23.6229	1.64058	UROD	uroporphyrinogen decarboxylase
1555003_at	7.09e-13	7.83e-15	-11.0339	23.5797	-0.870218	RBL1	RB transcriptional corepressor like 1
214381_at	7.09e-13	7.85e-15	-11.0334	23.5781	-0.509201	LOC441601	septin 7 pseudogene
219325_s_at	7.1e-13	7.87e-15	-11.0325	23.5753	-1.18576	ELAC1	elaC ribonuclease Z 1
209860_s_at	7.13e-13	7.91e-15	11.0309	23.5701	1.74868	ANXA7	annexin A7
207015_s_at	7.24e-13	8.06e-15	-11.0251	23.552	-0.424432	ALDH1A2	aldehyde dehydrogenase 1 family member A2
203189_s_at	7.24e-13	8.07e-15	11.0248	23.551	1.50743	MIR7113///MIR4691///NDUFS8	microRNA 7113///microRNA 4691///NADH:ubiquinone oxidoreductase core subunit S8
216854_at	7.3e-13	8.14e-15	-11.0218	23.5417	-0.394544	GDF11	growth differentiation factor 11
238331_at	7.45e-13	8.32e-15	-11.0149	23.52	-0.530082	SPRN	shadow of prion protein homolog (zebrafish)
240455_at	7.57e-13	8.48e-15	-11.0091	23.5016	-1.22671
233816_at	7.59e-13	8.51e-15	-11.0078	23.4978	-0.874763
236004_at	7.64e-13	8.58e-15	-11.0054	23.4903	-1.49988	AP5M1	adaptor related protein complex 5 mu 1 subunit
AFFX-CreX-5_at	7.64e-13	8.59e-15	-11.0048	23.4882	-0.754216
229386_at	7.67e-13	8.65e-15	-11.0029	23.4822	-0.983672	ID4	inhibitor of DNA binding 4, HLH protein
227324_at	7.68e-13	8.67e-15	-11.0021	23.4798	-0.552732	COQ8B	coenzyme Q8B
216164_at	7.74e-13	8.75e-15	-10.999	23.4701	-0.612924	LRRN2	leucine rich repeat neuronal 2
222164_at	7.81e-13	8.84e-15	-10.9958	23.4598	-1.7179	FGFR1	fibroblast growth factor receptor 1
1562026_at	8.05e-13	9.14e-15	10.9853	23.4269	0.701076	WNK2	WNK lysine deficient protein kinase 2
226368_at	8.05e-13	9.14e-15	-10.9852	23.4266	-3.02244	CHST11	carbohydrate (chondroitin 4) sulfotransferase 11
1559295_at	8.39e-13	9.54e-15	-10.9718	23.3844	-0.742222
244800_x_at	8.39e-13	9.56e-15	-10.9712	23.3824	-0.357373	LOC101928779	uncharacterized LOC101928779
233704_at	8.39e-13	9.59e-15	-10.9702	23.3792	-0.573631
236815_at	8.39e-13	9.6e-15	-10.9701	23.3789	-0.377496
201829_at	8.44e-13	9.66e-15	10.9679	23.3721	2.41309	NET1	neuroepithelial cell transforming 1
231992_x_at	8.61e-13	9.88e-15	-10.961	23.3505	-1.22759	GS1-124K5,11	RAB guanine nucleotide exchange factor 1 pseudogene
227818_at	8.64e-13	9.93e-15	10.9593	23.3449	1.96265	CEP85	centrosomal protein 85
242067_at	8.64e-13	9.94e-15	-10.9591	23.3444	-0.530677
240810_at	8.78e-13	1.01e-14	-10.9535	23.3267	-0.418792	MKNK1-AS1	MKNK1 antisense RNA 1
220837_at	8.83e-13	1.02e-14	-10.951	23.3188	-0.436979	LOC100996325	uncharacterized LOC100996325
1561861_a_at	8.84e-13	1.02e-14	-10.95	23.3159	-0.638397
228656_at	8.84e-13	1.02e-14	-10.9496	23.3145	-3.69343	PROX1	prospero homeobox 1
205571_at	8.9e-13	1.03e-14	-10.9472	23.3069	-1.99996	LIPT1	lipoyltransferase 1
1557589_a_at	8.96e-13	1.04e-14	-10.9445	23.2984	-0.637208
201080_at	9.04e-13	1.05e-14	-10.9413	23.2884	-1.63161	PIP4K2B	phosphatidylinositol-5-phosphate 4-kinase type 2 beta
241987_x_at	9.09e-13	1.06e-14	-10.9389	23.2806	-0.508834	SNX31	sorting nexin 31
234621_at	9.09e-13	1.06e-14	-10.9384	23.279	-0.432531
224545_at	9.09e-13	1.06e-14	-10.9382	23.2784	-0.558471
1561619_at	9.14e-13	1.07e-14	-10.9358	23.271	-0.471695	LINGO1-AS2	LINGO1 antisense RNA 2
230394_at	9.21e-13	1.08e-14	-10.933	23.2621	-1.05917	TCP10L	t-complex 10-like
215835_at	9.28e-13	1.09e-14	-10.9302	23.2533	-0.463156	SCARB1	scavenger receptor class B member 1
206064_s_at	9.36e-13	1.1e-14	10.9268	23.2427	0.982709	PPIL2	peptidylprolyl isomerase like 2
227360_at	9.48e-13	1.12e-14	-10.9224	23.2287	-0.545413
213178_s_at	9.5e-13	1.12e-14	-10.9214	23.2255	-1.63369	MAPK8IP3	mitogen-activated protein kinase 8 interacting protein 3
1555993_at	9.5e-13	1.12e-14	-10.9209	23.2238	-0.430985	CACNA1D	calcium voltage-gated channel subunit alpha1 D
244283_x_at	9.57e-13	1.13e-14	-10.918	23.2147	-0.621702
235176_at	9.73e-13	1.15e-14	-10.9124	23.1972	-2.08468	ZFP82	ZFP82 zinc finger protein
204344_s_at	9.73e-13	1.15e-14	10.9119	23.1956	2.16825	SEC23A	Sec23 homolog A, coat complex II component
237739_at	9.73e-13	1.16e-14	-10.9114	23.1941	-0.639192	BGLT3	beta globin locus transcript 3 (non-protein coding)
1553409_at	9.75e-13	1.16e-14	-10.9103	23.1904	-0.369831	ADAMTS20	ADAM metallopeptidase with thrombospondin type 1 motif 20
226103_at	9.81e-13	1.17e-14	10.9079	23.1828	5.33692	NEXN	nexilin F-actin binding protein
232792_at	9.84e-13	1.18e-14	-10.9062	23.1776	-0.810228	TRIM69	tripartite motif containing 69
230889_at	9.88e-13	1.18e-14	-10.9045	23.1722	-2.87002	LOC645321	uncharacterized LOC645321
215192_at	1e-12	1.2e-14	-10.8991	23.155	-0.680858	PMS2P4	PMS1 homolog 2, mismatch repair system component pseudogene 4
234076_at	1.01e-12	1.21e-14	-10.898	23.1518	-0.590513
207583_at	1.01e-12	1.21e-14	-10.896	23.1452	-0.717057	ABCD2	ATP binding cassette subfamily D member 2
1560464_at	1.01e-12	1.22e-14	-10.895	23.1423	-0.738129	TSPAN10	tetraspanin 10
1558825_s_at	1.01e-12	1.22e-14	10.8946	23.141	0.561763	NBPF3	neuroblastoma breakpoint family member 3
1552326_a_at	1.03e-12	1.24e-14	-10.8884	23.1215	-0.702008	CFAP53	cilia and flagella associated protein 53
224996_at	1.04e-12	1.25e-14	10.8864	23.1151	2.702	ASPH	aspartate beta-hydroxylase
1552587_at	1.04e-12	1.26e-14	-10.8854	23.1118	-0.604382	CNBD1	cyclic nucleotide binding domain containing 1
240820_at	1.06e-12	1.28e-14	-10.8791	23.0921	-0.637326
237794_at	1.06e-12	1.29e-14	-10.877	23.0852	-0.449617	LOC100132154///LOC100132004///ANKRD30BL///ANKRD30BP2	ankyrin repeat domain 30B pseudogene///ankyrin repeat domain 30B pseudogene///ankyrin repeat domain 30B-like///ankyrin repeat domain 30B pseudogene 2
215557_at	1.06e-12	1.29e-14	-10.8768	23.0848	-0.533245
213395_at	1.07e-12	1.31e-14	-10.8733	23.0736	-5.73751	MLC1	megalencephalic leukoencephalopathy with subcortical cysts 1
237257_at	1.07e-12	1.31e-14	-10.8724	23.0707	-0.646906	RAB4B	RAB4B, member RAS oncogene family
1560078_at	1.08e-12	1.32e-14	-10.8692	23.0606	-0.526905	LAMA3	laminin subunit alpha 3
213673_x_at	1.09e-12	1.33e-14	-10.867	23.0537	-0.526713	NENF	neudesin neurotrophic factor
1562760_at	1.09e-12	1.34e-14	-10.8657	23.0497	-0.343268	LOC101929288	uncharacterized LOC101929288
1561368_at	1.1e-12	1.35e-14	-10.8634	23.0425	-0.690563	LOC105376081	uncharacterized LOC105376081
233285_at	1.1e-12	1.35e-14	-10.8622	23.0386	-0.736735
216900_s_at	1.1e-12	1.36e-14	-10.8614	23.0361	-0.381516	CHRNA4	cholinergic receptor nicotinic alpha 4 subunit
227344_at	1.1e-12	1.36e-14	-10.8605	23.033	-0.490543	IKZF1	IKAROS family zinc finger 1
241093_at	1.11e-12	1.37e-14	-10.8579	23.0249	-0.700779
211169_s_at	1.13e-12	1.4e-14	-10.852	23.0063	-0.458163	PPP1R3A	protein phosphatase 1 regulatory subunit 3A
1559777_at	1.14e-12	1.41e-14	-10.8499	22.9995	-0.638484	MIR3945HG	MIR3945 host gene
217697_at	1.14e-12	1.41e-14	-10.8492	22.9975	-0.504497
1558007_s_at	1.14e-12	1.41e-14	-10.8486	22.9955	-0.494609	LCMT1-AS2	LCMT1 antisense RNA 2
227214_at	1.14e-12	1.41e-14	10.8484	22.9949	3.17352	GOPC	golgi associated PDZ and coiled-coil motif containing
206749_at	1.14e-12	1.43e-14	-10.8458	22.9866	-0.571533	CD1B	CD1b molecule
1557158_s_at	1.19e-12	1.48e-14	-10.8333	22.947	-0.850633	KMT2C	lysine methyltransferase 2C
236036_at	1.2e-12	1.5e-14	-10.8301	22.9369	-1.34488	FAM212B-AS1	FAM212B antisense RNA 1
221267_s_at	1.23e-12	1.54e-14	-10.822	22.9113	-0.975686	ABHD17A	abhydrolase domain containing 17A
239225_at	1.23e-12	1.55e-14	-10.8206	22.9068	-1.29522
239113_at	1.24e-12	1.56e-14	-10.8184	22.8998	-0.69444	LOC100507468	uncharacterized LOC100507468
1568656_at	1.25e-12	1.57e-14	-10.8148	22.8884	-0.695798	LOC105375677	uncharacterized LOC105375677
205273_s_at	1.25e-12	1.58e-14	10.8146	22.8878	2.05307	PITRM1	pitrilysin metallopeptidase 1
1560974_s_at	1.26e-12	1.59e-14	-10.811	22.8764	-0.526332	NOS1	nitric oxide synthase 1
1562220_at	1.27e-12	1.61e-14	-10.8076	22.8655	-0.444215
237901_at	1.27e-12	1.61e-14	-10.8073	22.8647	-0.967046
227928_at	1.27e-12	1.61e-14	10.8071	22.8642	2.42727	PARPBP	PARP1 binding protein
208368_s_at	1.29e-12	1.63e-14	10.8034	22.8522	2.10244	BRCA2	BRCA2, DNA repair associated
219621_at	1.29e-12	1.63e-14	10.8031	22.8513	0.696705	CLSPN	claspin
231254_at	1.29e-12	1.64e-14	-10.8026	22.8498	-0.750163
1565814_at	1.29e-12	1.64e-14	10.8023	22.8489	0.44677	TRIM36	tripartite motif containing 36
231895_at	1.3e-12	1.65e-14	10.7995	22.8401	2.33936	SASS6	SAS-6 centriolar assembly protein
242199_at	1.3e-12	1.66e-14	-10.7984	22.8363	-0.689451	LOC101928812	uncharacterized LOC101928812
205864_at	1.3e-12	1.67e-14	-10.7968	22.8313	-0.402042	SLC7A4	solute carrier family 7 member 4
243375_at	1.31e-12	1.67e-14	-10.7954	22.8271	-0.497365
226256_at	1.32e-12	1.7e-14	-10.7913	22.8141	-0.937981	COPB2	coatomer protein complex subunit beta 2
240718_at	1.33e-12	1.7e-14	-10.7905	22.8115	-0.458032	LRMP	lymphoid restricted membrane protein
228023_x_at	1.33e-12	1.72e-14	10.7875	22.802	1.60181	ACTG1P4///RNPC3///AMY2B	actin gamma 1 pseudogene 4///RNA binding region (RNP1, RRM) containing 3///amylase, alpha 2B (pancreatic)
230964_at	1.33e-12	1.72e-14	-10.7874	22.8016	-6.20475	FREM2	FRAS1 related extracellular matrix protein 2
217672_x_at	1.35e-12	1.74e-14	-10.7839	22.7906	-1.64073	EIF1	eukaryotic translation initiation factor 1
37201_at	1.35e-12	1.75e-14	-10.7826	22.7862	-0.357441	ITIH4	inter-alpha-trypsin inhibitor heavy chain family member 4
238447_at	1.36e-12	1.76e-14	10.7803	22.7789	4.04783	RBMS3	RNA binding motif single stranded interacting protein 3
231440_at	1.36e-12	1.76e-14	-10.7801	22.7784	-0.60918	LINC00943	long intergenic non-protein coding RNA 943
1563170_at	1.36e-12	1.76e-14	-10.78	22.7781	-0.469353	LOC101927059	uncharacterized LOC101927059
215538_at	1.36e-12	1.77e-14	-10.7787	22.7739	-0.429762
1566243_at	1.37e-12	1.78e-14	-10.7769	22.7681	-0.850954
232816_s_at	1.4e-12	1.83e-14	10.7686	22.7419	1.92323	DDX11	DEAD/H-box helicase 11
216134_at	1.41e-12	1.84e-14	-10.7655	22.7322	-0.449554	FRMD4B	FERM domain containing 4B
234467_at	1.42e-12	1.86e-14	-10.7625	22.7226	-0.401276
214393_at	1.42e-12	1.86e-14	-10.7625	22.7224	-1.28912	RND2	Rho family GTPase 2
214026_s_at	1.44e-12	1.88e-14	-10.7586	22.71	-0.492927	SPRED2	sprouty related EVH1 domain containing 2
240652_at	1.44e-12	1.89e-14	-10.7585	22.7099	-0.612168
224402_s_at	1.46e-12	1.91e-14	-10.7538	22.6949	-0.549687	FCRL4	Fc receptor like 4
220781_at	1.47e-12	1.93e-14	-10.7508	22.6855	-0.477236	2001-12-01	deleted in esophageal cancer 1
205247_at	1.49e-12	1.96e-14	-10.7465	22.6716	-1.56873	NOTCH4	notch 4
237718_at	1.49e-12	1.96e-14	-10.7459	22.6699	-0.593307	EIF4E	eukaryotic translation initiation factor 4E
239424_at	1.52e-12	2.01e-14	-10.738	22.6448	-0.513843
225112_at	1.53e-12	2.02e-14	-10.7373	22.6423	-2.32832	ABI2	abl-interactor 2
201908_at	1.53e-12	2.02e-14	-10.7366	22.6403	-1.46757	DVL3	dishevelled segment polarity protein 3
202205_at	1.53e-12	2.03e-14	10.7361	22.6388	2.38408	VASP	vasodilator-stimulated phosphoprotein
239226_at	1.53e-12	2.03e-14	-10.7348	22.6344	-0.584095
237283_at	1.54e-12	2.05e-14	-10.7319	22.6251	-0.474057
211031_s_at	1.55e-12	2.06e-14	-10.7305	22.621	-3.02443	CLIP2	CAP-Gly domain containing linker protein 2
230007_at	1.55e-12	2.07e-14	10.7299	22.6188	0.431492	JMJD1C	jumonji domain containing 1C
1562336_at	1.57e-12	2.09e-14	-10.7262	22.6073	-0.491494	CASC2	cancer susceptibility candidate 2 (non-protein coding)
216732_at	1.58e-12	2.11e-14	-10.724	22.6002	-0.432939
1553205_at	1.6e-12	2.14e-14	-10.7186	22.5831	-0.558392	C20orf166-AS1	C20orf166 antisense RNA 1
219650_at	1.63e-12	2.19e-14	10.7124	22.5633	1.96937	ERCC6L	ERCC excision repair 6 like, spindle assembly checkpoint helicase
201827_at	1.64e-12	2.2e-14	10.7098	22.5551	1.59348	SMARCD2	SWI/SNF related, matrix associated, actin dependent regulator of chromatin, subfamily d, member 2
216530_at	1.65e-12	2.21e-14	-10.7085	22.551	-0.423564
217847_s_at	1.65e-12	2.21e-14	10.7083	22.5502	0.953777	THRAP3	thyroid hormone receptor associated protein 3
202800_at	1.65e-12	2.22e-14	-10.7076	22.548	-4.99652	SLC1A3	solute carrier family 1 member 3
244304_at	1.65e-12	2.22e-14	-10.7069	22.5458	-0.956711	DIS3L2	DIS3 like 3'-5' exoribonuclease 2
206900_x_at	1.7e-12	2.3e-14	-10.697	22.5143	-1.95834	ZNF253	zinc finger protein 253
231908_at	1.72e-12	2.33e-14	-10.6921	22.4987	-0.629748	ZDHHC18	zinc finger DHHC-type containing 18
208779_x_at	1.74e-12	2.36e-14	-10.6883	22.4865	-2.81599	MIR4640///DDR1	microRNA 4640///discoidin domain receptor tyrosine kinase 1
1555708_a_at	1.74e-12	2.37e-14	-10.6877	22.4846	-0.476404	OFCC1	orofacial cleft 1 candidate 1
213444_at	1.74e-12	2.37e-14	-10.6871	22.4826	-1.01934	ZNF862	zinc finger protein 862
1552485_at	1.79e-12	2.44e-14	10.6782	22.4545	2.86773	LACTB	lactamase beta
242684_at	1.8e-12	2.46e-14	-10.6757	22.4465	-0.795179	ZNF425	zinc finger protein 425
216692_at	1.82e-12	2.48e-14	-10.6726	22.4366	-0.50794
234017_at	1.82e-12	2.49e-14	-10.6717	22.4335	-0.459473	LINC00923	long intergenic non-protein coding RNA 923
216393_at	1.83e-12	2.5e-14	-10.6707	22.4305	-0.510112	C10orf12	chromosome 10 open reading frame 12
1554355_a_at	1.83e-12	2.51e-14	-10.6695	22.4267	-1.21617	SIAE	sialic acid acetylesterase
242508_at	1.85e-12	2.54e-14	-10.6654	22.4136	-0.528427	USF3	upstream transcription factor family member 3
218641_at	1.85e-12	2.54e-14	-10.6652	22.413	-1.99293	C11orf95	chromosome 11 open reading frame 95
238117_at	1.86e-12	2.55e-14	-10.6639	22.4089	-1.24476	PPOX	protoporphyrinogen oxidase
223664_x_at	1.86e-12	2.56e-14	10.6633	22.4068	1.51189	BCL2L13	BCL2 like 13
217145_at	1.86e-12	2.57e-14	-10.6621	22.4031	-0.461977	IGK///IGKC	immunoglobulin kappa locus///immunoglobulin kappa constant
211826_s_at	1.87e-12	2.58e-14	10.6612	22.4001	0.464045	AFF1	AF4/FMR2 family member 1
227635_at	1.89e-12	2.62e-14	-10.6566	22.3855	-0.497034	RBBP6	RB binding protein 6, ubiquitin ligase
226433_at	1.9e-12	2.63e-14	-10.6549	22.3802	-3.75164	RNF157	ring finger protein 157
213467_at	1.9e-12	2.64e-14	-10.6541	22.3774	-1.89156	RND2	Rho family GTPase 2
234207_at	1.93e-12	2.67e-14	-10.6497	22.3636	-0.571509
1569767_at	1.95e-12	2.71e-14	-10.6453	22.3494	-0.39584	LOC101927131	uncharacterized LOC101927131
219968_at	1.96e-12	2.72e-14	-10.6439	22.345	-0.889554	ZNF589	zinc finger protein 589
210548_at	1.96e-12	2.74e-14	-10.6425	22.3406	-0.326286	CCL23	C-C motif chemokine ligand 23
235645_at	1.97e-12	2.76e-14	-10.6404	22.3337	-1.44946	ESCO1	establishment of sister chromatid cohesion N-acetyltransferase 1
216553_x_at	2.01e-12	2.8e-14	-10.6351	22.3169	-0.572724
210132_at	2.06e-12	2.89e-14	-10.6257	22.287	-1.71726	EFNA3	ephrin A3
244448_at	2.07e-12	2.9e-14	-10.6241	22.2818	-0.629515
244627_at	2.08e-12	2.92e-14	-10.6229	22.2778	-0.885769	TKFC	triokinase and FMN cyclase
1553028_at	2.11e-12	2.97e-14	-10.6176	22.2609	-0.447281	GPR156	G protein-coupled receptor 156
204199_at	2.13e-12	2.99e-14	-10.6148	22.252	-2.00441	RALGPS1	Ral GEF with PH domain and SH3 binding motif 1
226794_at	2.13e-12	3e-14	10.6137	22.2485	3.19759	STXBP5	syntaxin binding protein 5
204813_at	2.14e-12	3.01e-14	-10.6128	22.2455	-1.58149	MAPK10	mitogen-activated protein kinase 10
240375_at	2.14e-12	3.02e-14	-10.6116	22.2419	-0.553805	PIGV	phosphatidylinositol glycan anchor biosynthesis class V
216573_at	2.15e-12	3.04e-14	-10.6104	22.238	-0.484426	IGLV1-44	immunoglobulin lambda variable 1-44
1562111_at	2.15e-12	3.05e-14	-10.609	22.2334	-0.503242
1564931_at	2.16e-12	3.06e-14	-10.6081	22.2305	-0.362475
241639_at	2.18e-12	3.1e-14	-10.6037	22.2165	-0.712971
233592_at	2.18e-12	3.11e-14	-10.6033	22.2154	-0.590412	ANKRD18B	ankyrin repeat domain 18B
243607_at	2.18e-12	3.11e-14	-10.6032	22.2151	-0.754945
1556138_a_at	2.18e-12	3.11e-14	10.6031	22.2146	2.30554
237139_at	2.24e-12	3.19e-14	-10.595	22.1889	-0.559254	PDE9A	phosphodiesterase 9A
240723_at	2.25e-12	3.21e-14	-10.5927	22.1814	-0.429156
240943_at	2.25e-12	3.22e-14	-10.5919	22.1787	-0.5648
229076_s_at	2.26e-12	3.23e-14	10.591	22.176	1.05497	TOMM22	translocase of outer mitochondrial membrane 22
215746_at	2.26e-12	3.24e-14	-10.5905	22.1744	-0.527195
1555099_at	2.26e-12	3.24e-14	-10.5901	22.1733	-0.459096	MPP4	membrane palmitoylated protein 4
211448_s_at	2.32e-12	3.34e-14	-10.5811	22.1444	-0.869243	RGS6	regulator of G-protein signaling 6
228170_at	2.33e-12	3.35e-14	-10.5801	22.1412	-6.97005	OLIG1	oligodendrocyte transcription factor 1
234619_at	2.33e-12	3.35e-14	-10.5796	22.1396	-0.411399
241319_at	2.33e-12	3.36e-14	-10.5789	22.1374	-0.538021
234329_at	2.4e-12	3.46e-14	-10.5696	22.1077	-0.35492	CLIC5	chloride intracellular channel 5
217501_at	2.43e-12	3.52e-14	-10.5643	22.0907	-1.68852	CIAO1	cytosolic iron-sulfur assembly component 1
214889_at	2.45e-12	3.55e-14	-10.5621	22.0835	-1.39016	FAM149A	family with sequence similarity 149 member A
232157_at	2.46e-12	3.56e-14	-10.5608	22.0794	-0.631273	SPRY3	sprouty RTK signaling antagonist 3
220879_at	2.53e-12	3.67e-14	-10.5518	22.0505	-0.682814
222485_at	2.53e-12	3.68e-14	-10.5508	22.0473	-0.633015	FKBP3	FK506 binding protein 3
240794_at	2.54e-12	3.69e-14	-10.5496	22.0434	-0.365667	NPAS4	neuronal PAS domain protein 4
1566766_a_at	2.56e-12	3.73e-14	-10.5466	22.0338	-0.392381	MACC1	metastasis associated in colon cancer 1
238544_at	2.57e-12	3.74e-14	-10.5454	22.0299	-0.506423
207437_at	2.58e-12	3.77e-14	-10.5434	22.0237	-4.70894	NOVA1	NOVA alternative splicing regulator 1
230837_at	2.58e-12	3.77e-14	-10.5432	22.0231	-0.752899	LOC100132057	phosphodiesterase 4D interacting protein pseudogene
207637_at	2.61e-12	3.82e-14	-10.5393	22.0106	-0.516501	WSCD2	WSC domain containing 2
1555180_at	2.62e-12	3.84e-14	-10.5377	22.0054	-0.536851	LOC100132686	uncharacterized LOC100132686
1561361_at	2.62e-12	3.85e-14	-10.537	22.0031	-1.0759	ZNF660	zinc finger protein 660
229211_at	2.63e-12	3.86e-14	-10.5356	21.9985	-1.4188	DUSP28	dual specificity phosphatase 28
1556046_a_at	2.67e-12	3.94e-14	-10.5298	21.9801	-0.51664	MIR124-1///LINC00599	microRNA 124-1///long intergenic non-protein coding RNA 599
220295_x_at	2.69e-12	3.96e-14	10.5282	21.9748	3.47252	DEPDC1	DEP domain containing 1
244590_at	2.69e-12	3.97e-14	-10.5272	21.9718	-0.684292
226372_at	2.7e-12	3.99e-14	-10.5259	21.9675	-3.94173	CHST11	carbohydrate (chondroitin 4) sulfotransferase 11
1554901_at	2.7e-12	4e-14	-10.525	21.9647	-0.435407	GAFA1	FGF2-associated protein GAFA1
229251_s_at	2.7e-12	4e-14	10.5247	21.9635	0.807333	TPCN2	two pore segment channel 2
206990_at	2.71e-12	4.01e-14	-10.5239	21.9613	-0.59534	TNR	tenascin R
242590_at	2.72e-12	4.04e-14	-10.5218	21.9543	-1.47762
221429_x_at	2.78e-12	4.13e-14	-10.5149	21.9323	-0.475381	TEX13A	testis expressed 13A
1568249_at	2.81e-12	4.18e-14	-10.5111	21.9201	-1.43517	SNHG17///SNORA71B	small nucleolar RNA host gene 17///small nucleolar RNA, H/ACA box 71B
206882_at	2.83e-12	4.22e-14	-10.5086	21.9122	-0.470688	SLC1A6	solute carrier family 1 member 6
203687_at	2.84e-12	4.24e-14	-10.5071	21.9073	-2.9072	CX3CL1	C-X3-C motif chemokine ligand 1
217600_at	2.88e-12	4.3e-14	-10.5028	21.8933	-0.82104	SCUBE3	signal peptide, CUB domain and EGF like domain containing 3
236323_at	2.88e-12	4.3e-14	-10.5023	21.8919	-0.553463	PVRL3-AS1	PVRL3 antisense RNA 1
238569_at	2.88e-12	4.32e-14	-10.5012	21.8883	-1.42732	GABBR1	gamma-aminobutyric acid type B receptor subunit 1
231749_at	2.9e-12	4.35e-14	-10.4993	21.8822	-0.531043	TIMM13	translocase of inner mitochondrial membrane 13
236827_at	2.93e-12	4.4e-14	-10.4952	21.8691	-0.678328
204716_at	2.95e-12	4.44e-14	10.4929	21.8618	2.19021	CCDC6	coiled-coil domain containing 6
222738_at	2.96e-12	4.46e-14	10.4914	21.857	1.95641	WWC2///CLDN22	WW and C2 domain containing 2///claudin 22
239268_at	2.96e-12	4.46e-14	-10.4911	21.8559	-0.612842	NDUFS1	NADH:ubiquinone oxidoreductase core subunit S1
230767_at	2.97e-12	4.48e-14	-10.4901	21.8526	-0.55596
234241_at	2.97e-12	4.49e-14	-10.4889	21.8489	-0.448471	SCAMP5	secretory carrier membrane protein 5
215941_at	2.97e-12	4.5e-14	-10.4887	21.8483	-0.450067
1553436_at	2.98e-12	4.51e-14	-10.4878	21.8454	-0.472517	MUC19	mucin 19, oligomeric
243460_at	2.98e-12	4.52e-14	-10.4872	21.8434	-0.595942
216857_at	3e-12	4.55e-14	-10.4849	21.8359	-0.517386	IL23A	interleukin 23 subunit alpha
217162_at	3.01e-12	4.57e-14	-10.4838	21.8323	-0.361883	TSPY1	testis specific protein, Y-linked 1
203254_s_at	3.01e-12	4.58e-14	10.4832	21.8307	2.41315	TLN1	talin 1
220507_s_at	3.03e-12	4.62e-14	-10.4804	21.8216	-0.388599	UPB1	beta-ureidopropionase 1
204332_s_at	3.08e-12	4.69e-14	10.4755	21.8057	2.84535	AGA	aspartylglucosaminidase
1556801_at	3.1e-12	4.73e-14	-10.4731	21.7979	-0.55247	LOC400794	uncharacterized LOC400794
241332_at	3.1e-12	4.74e-14	-10.4729	21.7973	-0.475251
1553657_at	3.13e-12	4.79e-14	-10.4693	21.786	-0.670257	VWA3A	von Willebrand factor A domain containing 3A
225586_at	3.13e-12	4.79e-14	-10.4691	21.7853	-1.42822	DPH7	diphthamide biosynthesis 7
1558368_s_at	3.16e-12	4.84e-14	-10.4659	21.7749	-3.66927	DRAXIN	dorsal inhibitory axon guidance protein
217711_at	3.22e-12	4.95e-14	-10.4593	21.7537	-0.664975	TEK	TEK receptor tyrosine kinase
236142_at	3.26e-12	5.01e-14	-10.4552	21.7404	-0.534439	PPIH	peptidylprolyl isomerase H
232641_at	3.3e-12	5.08e-14	-10.4512	21.7276	-1.85208	ZNF596	zinc finger protein 596
216265_x_at	3.33e-12	5.13e-14	-10.4481	21.7176	-0.512838	MYH7	myosin, heavy chain 7, cardiac muscle, beta
1555019_at	3.35e-12	5.18e-14	-10.445	21.7077	-0.448487	CDHR1	cadherin related family member 1
47083_at	3.35e-12	5.18e-14	-10.445	21.7076	-1.39419	C7orf26	chromosome 7 open reading frame 26
1561560_at	3.37e-12	5.22e-14	-10.443	21.7012	-0.538314
226048_at	3.37e-12	5.22e-14	10.4425	21.6998	2.11134	MAPK8	mitogen-activated protein kinase 8
231428_at	3.39e-12	5.25e-14	-10.4409	21.6945	-0.598728
1552863_a_at	3.45e-12	5.35e-14	-10.4351	21.676	-0.678474	CACNG6	calcium voltage-gated channel auxiliary subunit gamma 6
1567027_at	3.47e-12	5.4e-14	-10.4325	21.6674	-0.298702	SH3GL1P2	SH3 domain containing GRB2 like 1, endophilin A2 pseudogene 2
213516_at	3.5e-12	5.45e-14	-10.4297	21.6585	-0.514115	AKAP13	A-kinase anchoring protein 13
233129_at	3.56e-12	5.54e-14	-10.4243	21.6411	-0.523109
213903_s_at	3.57e-12	5.58e-14	10.4224	21.6351	0.687153	CNOT9	CCR4-NOT transcription complex subunit 9
223731_at	3.6e-12	5.62e-14	-10.42	21.6274	-0.431606	MYCBPAP	MYCBP associated protein
233171_at	3.61e-12	5.65e-14	-10.4185	21.6226	-0.649794	GRIN3A	glutamate ionotropic receptor NMDA type subunit 3A
204966_at	3.64e-12	5.7e-14	-10.4157	21.6135	-3.17392	ADGRB2	adhesion G protein-coupled receptor B2
208741_at	3.64e-12	5.71e-14	-10.4153	21.612	-1.97166	SAP18	Sin3A associated protein 18
230020_at	3.64e-12	5.72e-14	-10.4149	21.6108	-0.900429	LSM8	LSM8 homolog, U6 small nuclear RNA associated
241875_at	3.64e-12	5.72e-14	-10.4148	21.6107	-0.575318
228650_at	3.64e-12	5.73e-14	-10.4144	21.6091	-1.66669
202834_at	3.65e-12	5.74e-14	-10.4135	21.6063	-5.21123	AGT	angiotensinogen
1556636_at	3.71e-12	5.86e-14	-10.4074	21.5868	-0.74072
210442_at	3.78e-12	5.96e-14	-10.4019	21.5689	-0.549955	IL1RL1	interleukin 1 receptor like 1
231526_at	3.79e-12	6e-14	-10.4001	21.5633	-0.456304
1559495_at	3.85e-12	6.09e-14	-10.3955	21.5484	-0.56785
1555364_at	3.94e-12	6.24e-14	-10.3881	21.5245	-0.578252	C11orf58	chromosome 11 open reading frame 58
1562832_at	3.99e-12	6.32e-14	-10.3839	21.511	-0.444743	IGF2BP2-AS1	IGF2BP2 antisense RNA 1
1570587_at	4.02e-12	6.39e-14	10.3806	21.5003	0.615412
237224_at	4.04e-12	6.43e-14	-10.3789	21.4947	-0.566436	LINC00853	long intergenic non-protein coding RNA 853
213815_x_at	4.07e-12	6.47e-14	-10.3766	21.4873	-1.15859	CACTIN	cactin, spliceosome C complex subunit
242607_at	4.07e-12	6.48e-14	-10.3764	21.4867	-1.93175
242860_at	4.07e-12	6.49e-14	-10.3758	21.4847	-0.773472
233017_x_at	4.08e-12	6.51e-14	-10.3749	21.4818	-0.781165
237420_at	4.11e-12	6.57e-14	-10.372	21.4724	-0.482185	ODF2L	outer dense fiber of sperm tails 2 like
242333_at	4.11e-12	6.58e-14	-10.3718	21.4719	-0.638133
221919_at	4.12e-12	6.6e-14	10.3708	21.4687	1.7921	HNRNPA1	heterogeneous nuclear ribonucleoprotein A1
239207_at	4.14e-12	6.64e-14	-10.3689	21.4626	-1.88095	KDM5C	lysine demethylase 5C
1557943_at	4.2e-12	6.74e-14	-10.364	21.4469	-1.14601	CNP	2',3'-cyclic nucleotide 3' phosphodiesterase
207951_at	4.2e-12	6.75e-14	-10.3638	21.4461	-0.598477	CSN2	casein beta
206994_at	4.26e-12	6.86e-14	-10.3586	21.4295	-1.07858	CST4	cystatin S
221093_at	4.32e-12	6.97e-14	-10.3539	21.4143	-0.409107	BRD7P3	bromodomain containing 7 pseudogene 3
206923_at	4.33e-12	6.99e-14	10.3531	21.4117	1.6852	PRKCA	protein kinase C alpha
1552667_a_at	4.33e-12	6.99e-14	-10.353	21.4112	-0.671847	SH2D3C	SH2 domain containing 3C
224521_s_at	4.35e-12	7.05e-14	10.3505	21.4031	1.83435	CCDC77	coiled-coil domain containing 77
220824_at	4.35e-12	7.05e-14	-10.3504	21.4029	-0.539596
226450_at	4.35e-12	7.06e-14	-10.3501	21.4018	-1.11047	INSR	insulin receptor
214398_s_at	4.37e-12	7.1e-14	10.3483	21.3962	1.03631	IKBKE	inhibitor of kappa light polypeptide gene enhancer in B-cells, kinase epsilon
220760_x_at	4.42e-12	7.17e-14	-10.3451	21.3856	-2.28455	ZNF665	zinc finger protein 665
224365_s_at	4.42e-12	7.19e-14	-10.3443	21.3833	-2.67854	TIGD7	tigger transposable element derived 7
232596_at	4.46e-12	7.26e-14	10.3412	21.3733	2.06926	DIAPH3	diaphanous related formin 3
238956_at	4.46e-12	7.28e-14	-10.3407	21.3716	-3.22709	EFNA2	ephrin A2
232214_x_at	4.46e-12	7.28e-14	-10.3404	21.3706	-0.725971	ZNF554	zinc finger protein 554
220156_at	4.47e-12	7.31e-14	-10.3391	21.3666	-0.561484	EFCAB1	EF-hand calcium binding domain 1
231632_at	4.47e-12	7.31e-14	-10.3391	21.3664	-0.545567	ERICH4	glutamate rich 4
206797_at	4.49e-12	7.35e-14	-10.3378	21.3621	-0.543367	NAT2	N-acetyltransferase 2
240424_s_at	4.49e-12	7.35e-14	-10.3375	21.3613	-0.554276	LOC441204	uncharacterized LOC441204
1567376_at	4.51e-12	7.4e-14	-10.3353	21.3541	-0.59393	DNAH1	dynein axonemal heavy chain 1
55081_at	4.52e-12	7.42e-14	10.3347	21.3521	2.45621	MICALL1	MICAL like 1
216064_s_at	4.53e-12	7.46e-14	10.3331	21.3472	2.50331	AGA	aspartylglucosaminidase
234261_at	4.53e-12	7.46e-14	-10.333	21.3467	-0.456171
230910_s_at	4.61e-12	7.6e-14	-10.3273	21.3283	-0.421273	LOC100288181	uncharacterized LOC100288181
1561260_at	4.64e-12	7.66e-14	-10.3249	21.3206	-0.365452
220224_at	4.65e-12	7.68e-14	-10.3242	21.3183	-0.396958	HAO1	hydroxyacid oxidase 1
242359_at	4.65e-12	7.68e-14	-10.3241	21.3178	-0.502638
218073_s_at	4.67e-12	7.73e-14	10.3223	21.312	2.81203	NDC1	NDC1 transmembrane nucleoporin
1566277_at	4.72e-12	7.82e-14	-10.3187	21.3005	-0.431943	OR5E1P	olfactory receptor family 5 subfamily E member 1 pseudogene
1555434_a_at	4.73e-12	7.84e-14	10.3177	21.2973	2.62837	SLC39A14	solute carrier family 39 member 14
223366_at	4.77e-12	7.93e-14	-10.3144	21.2867	-3.38032	ZNF704	zinc finger protein 704
233282_at	4.78e-12	7.95e-14	-10.3133	21.2832	-0.541983
208456_s_at	4.81e-12	8e-14	10.3115	21.2773	3.0846	RRAS2	related RAS viral (r-ras) oncogene homolog 2
1561572_at	4.83e-12	8.06e-14	-10.3093	21.2702	-0.567877	LOC101929284	uncharacterized LOC101929284
240918_at	4.83e-12	8.06e-14	-10.3092	21.2699	-0.495915	LOC101928631///ZNF77	uncharacterized LOC101928631///zinc finger protein 77
226889_at	4.83e-12	8.07e-14	-10.3088	21.2685	-1.98141	WDR35	WD repeat domain 35
1562810_at	4.87e-12	8.13e-14	-10.3065	21.2611	-0.486483
1568735_at	4.89e-12	8.18e-14	-10.3046	21.2548	-0.370492	DLGAP1	DLG associated protein 1
236332_at	4.89e-12	8.2e-14	-10.3041	21.2532	-0.495484	DHRS7	dehydrogenase/reductase 7
1553936_a_at	4.9e-12	8.22e-14	-10.3032	21.2504	-0.461553	BFSP2-AS1	BFSP2 antisense RNA 1
237266_at	4.93e-12	8.28e-14	-10.3009	21.2429	-0.923072	KCNIP2-AS1	KCNIP2 antisense RNA 1
1556464_a_at	4.93e-12	8.29e-14	-10.3007	21.2423	-0.521776	C2orf72	chromosome 2 open reading frame 72
210757_x_at	4.94e-12	8.31e-14	10.3	21.24	4.64318	LOC101926921///DAB2	uncharacterized LOC101926921///DAB2, clathrin adaptor protein
230335_at	4.98e-12	8.38e-14	-10.2972	21.2309	-0.784137	C9orf50	chromosome 9 open reading frame 50
205242_at	4.99e-12	8.41e-14	-10.2962	21.2278	-0.614586	CXCL13	C-X-C motif chemokine ligand 13
232525_at	5e-12	8.44e-14	-10.295	21.224	-0.88964
206962_x_at	5e-12	8.46e-14	-10.2944	21.2218	-0.683795
228555_at	5e-12	8.46e-14	-10.2944	21.2218	-2.86794	CAMK2D	calcium/calmodulin dependent protein kinase II delta
237715_at	5e-12	8.47e-14	-10.294	21.2206	-0.642202
233684_at	5.02e-12	8.51e-14	-10.2925	21.2158	-0.470183
226373_at	5.03e-12	8.53e-14	-10.2919	21.2139	-1.80608	SFXN5	sideroflexin 5
1555377_at	5.04e-12	8.56e-14	-10.2909	21.2105	-0.652361	OR4D2	olfactory receptor family 4 subfamily D member 2
236866_at	5.07e-12	8.62e-14	-10.2888	21.2037	-0.508663	GALNS	galactosamine (N-acetyl)-6-sulfatase
228486_at	5.1e-12	8.69e-14	-10.2864	21.1959	-3.4208	SLC44A1	solute carrier family 44 member 1
211464_x_at	5.12e-12	8.72e-14	10.2852	21.192	1.46493	CASP6	caspase 6
215503_at	5.15e-12	8.79e-14	-10.2829	21.1846	-0.441316	SPINT3	serine peptidase inhibitor, Kunitz type 3
204722_at	5.33e-12	9.11e-14	-10.2718	21.1488	-0.679545	SCN3B	sodium voltage-gated channel beta subunit 3
240360_at	5.33e-12	9.11e-14	-10.2717	21.1485	-0.602684	BRD4	bromodomain containing 4
237088_at	5.33e-12	9.13e-14	-10.2711	21.1466	-0.562009	LINC00244	long intergenic non-protein coding RNA 244
1557879_at	5.34e-12	9.16e-14	-10.2699	21.1427	-0.504041	LOC100129175	uncharacterized LOC100129175
201796_s_at	5.34e-12	9.17e-14	10.2696	21.1417	1.59474	VARS	valyl-tRNA synthetase
219323_s_at	5.34e-12	9.17e-14	10.2696	21.1417	0.500586	IL18BP	interleukin 18 binding protein
1559987_at	5.34e-12	9.18e-14	-10.2695	21.1412	-0.554298	MSI2	musashi RNA binding protein 2
242134_at	5.42e-12	9.33e-14	-10.2646	21.1253	-3.03357
224203_at	5.47e-12	9.42e-14	-10.2615	21.1154	-0.392823	SUFU	SUFU negative regulator of hedgehog signaling
234275_at	5.5e-12	9.49e-14	-10.2594	21.1086	-0.696195
209713_s_at	5.58e-12	9.64e-14	10.2544	21.0923	1.38265	SLC35D1	solute carrier family 35 member D1
237594_at	5.58e-12	9.65e-14	-10.2542	21.0919	-0.669693
240764_at	5.58e-12	9.66e-14	-10.2538	21.0904	-1.00654
210438_x_at	5.58e-12	9.67e-14	-10.2536	21.0899	-1.66683	TROVE2	TROVE domain family member 2
1563792_at	5.63e-12	9.77e-14	-10.2505	21.0798	-0.549366	AMN	amnion associated transmembrane protein
242494_at	5.65e-12	9.81e-14	-10.2491	21.0753	-0.711674
242226_at	5.71e-12	9.92e-14	-10.2457	21.0642	-0.557218	GS1-279B7,1	microtubule associated protein 1 light chain 3 beta pseudogene
213647_at	5.75e-12	1e-13	10.2429	21.0551	1.74185	DNA2	DNA replication helicase/nuclease 2
233123_at	5.75e-12	1e-13	-10.2428	21.0547	-0.623624	SLC40A1	solute carrier family 40 member 1
232538_at	5.76e-12	1e-13	-10.2422	21.0528	-0.720234
239995_at	5.81e-12	1.01e-13	-10.2393	21.0434	-1.92475
1563188_at	5.83e-12	1.02e-13	-10.2375	21.0377	-0.448935	LOC102723448	uncharacterized LOC102723448
244375_at	5.86e-12	1.02e-13	-10.2357	21.0318	-0.460519
237344_at	5.86e-12	1.03e-13	-10.2355	21.0312	-0.416689	LINC01539	long intergenic non-protein coding RNA 1539
238194_at	5.94e-12	1.04e-13	-10.2308	21.016	-0.860038	DGKK	diacylglycerol kinase kappa
224408_at	5.96e-12	1.05e-13	-10.2294	21.0115	-0.458451	MCHR2	melanin concentrating hormone receptor 2
203510_at	6.03e-12	1.06e-13	10.2256	20.9991	5.49095	MET	MET proto-oncogene, receptor tyrosine kinase
1561098_at	6.04e-12	1.06e-13	-10.2248	20.9965	-0.411338	LINC00616	long intergenic non-protein coding RNA 616
211994_at	6.16e-12	1.08e-13	-10.2187	20.9765	-1.66936	WNK1	WNK lysine deficient protein kinase 1
1562865_at	6.18e-12	1.09e-13	-10.217	20.971	-0.312676
242021_at	6.18e-12	1.09e-13	-10.2168	20.9704	-0.723074	XBP1	X-box binding protein 1
208721_s_at	6.26e-12	1.11e-13	10.2126	20.9567	1.29506	ANAPC5	anaphase promoting complex subunit 5
216802_at	6.27e-12	1.11e-13	-10.2116	20.9537	-0.521819
205363_at	6.27e-12	1.11e-13	-10.2115	20.9532	-3.2413	BBOX1	gamma-butyrobetaine hydroxylase 1
216453_at	6.27e-12	1.11e-13	-10.2112	20.9522	-0.557172	ZNF287	zinc finger protein 287
236710_at	6.3e-12	1.12e-13	-10.2097	20.9475	-0.507872	C1orf87	chromosome 1 open reading frame 87
206028_s_at	6.3e-12	1.12e-13	-10.2095	20.9466	-2.56758	MERTK	MER proto-oncogene, tyrosine kinase
242380_at	6.38e-12	1.13e-13	-10.2049	20.9317	-0.903765
232050_at	6.42e-12	1.14e-13	-10.2027	20.9246	-1.0942	FLJ42627	uncharacterized LOC645644
215083_at	6.47e-12	1.15e-13	-10.2	20.916	-0.725021
221022_s_at	6.5e-12	1.16e-13	-10.1986	20.9113	-0.424052	PMFBP1	polyamine modulated factor 1 binding protein 1
228404_at	6.52e-12	1.16e-13	-10.1974	20.9073	-0.494762	IRX2	iroquois homeobox 2
232047_at	6.56e-12	1.17e-13	-10.1951	20.9001	-0.599545	LOC102725383	uncharacterized LOC102725383
231771_at	6.59e-12	1.18e-13	-10.1932	20.8937	-0.432942	GJB6	gap junction protein beta 6
234124_at	6.66e-12	1.19e-13	-10.19	20.8833	-0.733676
206406_at	6.68e-12	1.2e-13	-10.1884	20.8783	-0.406934	SMCP	sperm mitochondria associated cysteine rich protein
215527_at	6.68e-12	1.2e-13	-10.1881	20.8773	-0.484138	KHDRBS2	KH RNA binding domain containing, signal transduction associated 2
211818_s_at	6.7e-12	1.2e-13	-10.1871	20.8741	-0.516137	LOC729966///PDE4C	uncharacterized LOC729966///phosphodiesterase 4C
229834_at	6.7e-12	1.2e-13	-10.1869	20.8734	-0.376922	NFIX	nuclear factor I X
1570371_a_at	6.78e-12	1.22e-13	-10.183	20.8606	-0.77739	EPT1	ethanolaminephosphotransferase 1
216931_at	6.82e-12	1.23e-13	-10.1805	20.8527	-0.502154
228069_at	6.92e-12	1.25e-13	10.176	20.8378	2.82983	MTFR2	mitochondrial fission regulator 2
220128_s_at	6.94e-12	1.25e-13	-10.1745	20.8332	-0.695012	NIPAL2	NIPA like domain containing 2
1556887_at	6.98e-12	1.26e-13	-10.1726	20.8267	-0.528143	NPHP3-AS1	NPHP3 antisense RNA 1
225704_at	7.03e-12	1.27e-13	-10.17	20.8184	-1.51184	FBRSL1	fibrosin like 1
217498_at	7.06e-12	1.28e-13	-10.1685	20.8136	-1.0609	GDF11	growth differentiation factor 11
225873_at	7.07e-12	1.28e-13	-10.1677	20.811	-0.348385	TYSND1	trypsin domain containing 1
1556805_at	7.16e-12	1.3e-13	-10.1638	20.7983	-0.369774
222364_at	7.19e-12	1.3e-13	-10.1622	20.7932	-1.88141	SLC44A1	solute carrier family 44 member 1
225511_at	7.25e-12	1.32e-13	-10.1593	20.7836	-2.91017	GPRC5B	G protein-coupled receptor class C group 5 member B
231595_at	7.25e-12	1.32e-13	-10.1589	20.7825	-0.628916	MRVI1-AS1	MRVI1 antisense RNA 1
234450_at	7.26e-12	1.32e-13	-10.1583	20.7804	-0.477231	PROKR2	prokineticin receptor 2
1553163_at	7.27e-12	1.32e-13	-10.1574	20.7775	-0.481159	ADPRHL1	ADP-ribosylhydrolase like 1
241597_at	7.28e-12	1.33e-13	-10.1567	20.7752	-0.473067
207752_x_at	7.3e-12	1.33e-13	-10.1555	20.7713	-0.774202	PRB1	proline rich protein BstNI subfamily 1
1566285_at	7.35e-12	1.34e-13	-10.1532	20.7638	-0.656974
216128_at	7.36e-12	1.35e-13	-10.1526	20.7618	-0.398558	LOC101929597///TBCD	uncharacterized LOC101929597///tubulin folding cofactor D
230497_at	7.46e-12	1.37e-13	-10.1482	20.7475	-2.2501	CELF5	CUGBP, Elav-like family member 5
244660_at	7.52e-12	1.38e-13	-10.1453	20.7381	-1.93022	ELAVL1	ELAV like RNA binding protein 1
200972_at	7.65e-12	1.4e-13	-10.1398	20.7201	-0.93308	TSPAN3	tetraspanin 3
241400_at	7.71e-12	1.42e-13	10.1368	20.7103	2.5642
220344_at	7.71e-12	1.42e-13	-10.1368	20.7103	-0.595901	C11orf16	chromosome 11 open reading frame 16
203632_s_at	7.8e-12	1.44e-13	-10.133	20.6982	-4.7097	GPRC5B	G protein-coupled receptor class C group 5 member B
209848_s_at	7.8e-12	1.44e-13	-10.1327	20.697	-0.520975	PMEL	premelanosome protein
204119_s_at	7.83e-12	1.44e-13	10.1312	20.6923	1.79761	ADK	adenosine kinase
1566630_at	7.85e-12	1.45e-13	-10.13	20.6882	-0.462025	PPP2R3B	protein phosphatase 2 regulatory subunit B''beta
1564300_at	7.86e-12	1.45e-13	-10.1296	20.6868	-0.356777	IQCF5-AS1	IQCF5 antisense RNA 1
215808_at	7.88e-12	1.46e-13	-10.1282	20.6825	-0.384952	KLK10	kallikrein related peptidase 10
1561587_at	7.94e-12	1.47e-13	-10.1259	20.675	-0.471546	LINC00907	long intergenic non-protein coding RNA 907
207169_x_at	7.95e-12	1.47e-13	-10.1251	20.6724	-3.32633	MIR4640///DDR1	microRNA 4640///discoidin domain receptor tyrosine kinase 1
224379_at	7.98e-12	1.48e-13	-10.1237	20.6679	-0.482831	FTHL17	ferritin heavy chain like 17
242040_at	8.12e-12	1.51e-13	-10.1179	20.6488	-0.650998	GCNT7	glucosaminyl (N-acetyl) transferase family member 7
217117_x_at	8.19e-12	1.52e-13	-10.1151	20.6396	-0.508725	MUC3B///MUC3A	mucin 3B, cell surface associated///mucin 3A, cell surface associated
234560_at	8.25e-12	1.53e-13	10.1127	20.6318	0.735651
238348_x_at	8.25e-12	1.54e-13	-10.1119	20.6293	-0.44358
235079_at	8.25e-12	1.54e-13	-10.1118	20.6289	-3.78565	ZNF704	zinc finger protein 704
235782_at	8.25e-12	1.54e-13	-10.1114	20.6279	-1.413	AGO3	argonaute 3, RISC catalytic component
202462_s_at	8.25e-12	1.54e-13	10.1112	20.6272	1.30363	DDX46	DEAD-box helicase 46
1565562_at	8.27e-12	1.55e-13	-10.1103	20.6243	-0.623433
229789_at	8.41e-12	1.57e-13	-10.1048	20.6063	-0.608423	TIGD3	tigger transposable element derived 3
221949_at	8.42e-12	1.58e-13	-10.1043	20.6044	-1.36832	UBE2D4	ubiquitin conjugating enzyme E2 D4 (putative)
237146_at	8.47e-12	1.59e-13	-10.1022	20.5978	-0.498194
230633_at	8.47e-12	1.59e-13	10.1018	20.5965	0.74966	TMEM102	transmembrane protein 102
229167_at	8.47e-12	1.59e-13	-10.1017	20.5959	-1.47671	PURA	purine rich element binding protein A
205987_at	8.47e-12	1.59e-13	-10.1011	20.5941	-0.44625	CD1C	CD1c molecule
225098_at	8.47e-12	1.59e-13	-10.1009	20.5935	-2.37786	ABI2	abl-interactor 2
224421_x_at	8.47e-12	1.6e-13	-10.1008	20.593	-0.426042	PMCHL1	pro-melanin concentrating hormone like 1 (pseudogene)
230616_at	8.66e-12	1.63e-13	-10.0935	20.5695	-0.775183	LAMB2P1	laminin subunit beta 2 pseudogene 1
223801_s_at	8.68e-12	1.64e-13	-10.0927	20.5667	-0.721859	APOL4	apolipoprotein L4
209867_s_at	8.79e-12	1.66e-13	-10.0885	20.5532	-4.69217	ADGRL3	adhesion G protein-coupled receptor L3
223536_at	8.97e-12	1.7e-13	-10.082	20.5317	-0.773984	PSD2	pleckstrin and Sec7 domain containing 2
237676_at	9.03e-12	1.71e-13	-10.0799	20.525	-0.63896
201232_s_at	9.1e-12	1.72e-13	10.0771	20.5158	1.79896	PSMD13	proteasome 26S subunit, non-ATPase 13
1570026_at	9.13e-12	1.73e-13	-10.0757	20.5114	-0.414237	CPXM2	carboxypeptidase X, M14 family member 2
209245_s_at	9.15e-12	1.74e-13	-10.0749	20.5089	-0.638561	KIF1C	kinesin family member 1C
215170_s_at	9.18e-12	1.74e-13	10.0736	20.5046	1.72327	CEP152	centrosomal protein 152
237128_at	9.33e-12	1.77e-13	-10.0684	20.4877	-0.484882
1553512_at	9.34e-12	1.78e-13	-10.0673	20.484	-0.45382	HOXC12	homeobox C12
1562826_at	9.34e-12	1.78e-13	-10.0671	20.4832	-0.749053	PLCE1-AS2	PLCE1 antisense RNA 2
230212_at	9.34e-12	1.78e-13	-10.067	20.4831	-1.58572	SPRY1	sprouty RTK signaling antagonist 1
242253_at	9.46e-12	1.81e-13	-10.0629	20.4697	-1.01291	PPP5D1	PPP5 tetratricopeptide repeat domain containing 1
1555443_at	9.53e-12	1.82e-13	-10.0607	20.4622	-0.523386	CCDC172	coiled-coil domain containing 172
227028_s_at	9.53e-12	1.82e-13	-10.0601	20.4604	-0.573785	DGCR2	DiGeorge syndrome critical region gene 2
216631_s_at	9.58e-12	1.83e-13	-10.0583	20.4545	-0.52254	HLA-DPA2	major histocompatibility complex, class II, DP alpha 2 (pseudogene)
231353_at	9.58e-12	1.84e-13	-10.058	20.4535	-0.537597
244079_at	9.58e-12	1.84e-13	-10.0576	20.4523	-0.41328	LRRC72	leucine rich repeat containing 72
220634_at	9.67e-12	1.86e-13	-10.0547	20.4427	-0.410804	TBX4	T-box 4
231083_at	9.68e-12	1.86e-13	-10.0541	20.4407	-0.583573	ETV5	ETS variant 5
237936_at	9.71e-12	1.87e-13	-10.0528	20.4367	-2.60436
205831_at	9.75e-12	1.88e-13	-10.0511	20.4311	-0.737088	CD2	CD2 molecule
1561516_at	9.86e-12	1.9e-13	-10.0477	20.42	-0.448279	LOC101928995	uncharacterized LOC101928995
202871_at	9.86e-12	1.9e-13	-10.0473	20.4186	-2.80947	TRAF4	TNF receptor associated factor 4
218874_s_at	9.98e-12	1.93e-13	-10.0432	20.4051	-2.95366	ATAT1	alpha tubulin acetyltransferase 1
1564421_at	1e-11	1.93e-13	-10.0425	20.403	-0.449475	DLGAP2-AS1	DLGAP2 antisense RNA 1
244729_at	1.01e-11	1.96e-13	-10.0381	20.3887	-0.640835
207234_at	1.02e-11	1.97e-13	-10.0369	20.3845	-0.604999	RFX3	regulatory factor X3
204272_at	1.02e-11	1.97e-13	-10.0364	20.383	-0.489795	LGALS4	galectin 4
241586_at	1.03e-11	2e-13	-10.0325	20.3704	-0.39624
216443_at	1.03e-11	2.01e-13	-10.0309	20.365	-0.7994
225569_at	1.04e-11	2.02e-13	-10.0284	20.357	-2.19826	CASC7///AGO2	cancer susceptibility candidate 7 (non-protein coding)///argonaute 2, RISC catalytic component
214010_s_at	1.04e-11	2.03e-13	-10.028	20.3556	-0.717876	ATP9B	ATPase phospholipid transporting 9B (putative)
234413_at	1.06e-11	2.07e-13	-10.0211	20.3331	-0.627602
1570191_at	1.07e-11	2.09e-13	-10.0192	20.3268	-0.578251
207886_s_at	1.08e-11	2.1e-13	-10.0174	20.3208	-0.464291	CALCR	calcitonin receptor
206444_at	1.08e-11	2.11e-13	-10.0159	20.316	-0.444487	PDE1B	phosphodiesterase 1B
235708_at	1.08e-11	2.12e-13	-10.0151	20.3135	-0.581281	KLB	klotho beta
215329_s_at	1.08e-11	2.12e-13	10.0149	20.3126	1.21884	CDK11A///CDK11B	cyclin dependent kinase 11A///cyclin dependent kinase 11B
1559881_s_at	1.09e-11	2.14e-13	-10.012	20.3033	-1.5368	ZNF12	zinc finger protein 12
234690_at	1.09e-11	2.14e-13	-10.0117	20.3021	-0.529814
1569874_s_at	1.09e-11	2.14e-13	-10.0113	20.3009	-0.454726	LIPJ	lipase family member J
218542_at	1.09e-11	2.15e-13	10.0108	20.2992	3.83722	CEP55	centrosomal protein 55
224539_s_at	1.1e-11	2.16e-13	-10.009	20.2934	-1.02586	PCDHAC2	protocadherin alpha subfamily C, 2
230340_s_at	1.1e-11	2.17e-13	-10.0073	20.2879	-0.468414	WASL	Wiskott-Aldrich syndrome like
1563300_at	1.12e-11	2.21e-13	-10.0019	20.2702	-0.468296	LOC101929584	uncharacterized LOC101929584
242419_at	1.12e-11	2.21e-13	-10.0016	20.2693	-0.341124
231951_at	1.13e-11	2.22e-13	-9.99982	20.2634	-2.17468	GNAO1	G protein subunit alpha o1
233370_at	1.13e-11	2.23e-13	-9.9996	20.2627	-0.434005
201557_at	1.13e-11	2.24e-13	-9.99722	20.2549	-1.74554	VAMP2	vesicle associated membrane protein 2
207873_x_at	1.14e-11	2.25e-13	-9.99597	20.2508	-1.47944	SEZ6L	seizure related 6 homolog like
222175_s_at	1.14e-11	2.26e-13	9.99564	20.2497	1.80147	MED15	mediator complex subunit 15
1561662_at	1.15e-11	2.28e-13	-9.9927	20.2401	-0.498277
224181_at	1.15e-11	2.28e-13	-9.99204	20.2379	-0.547565	LINC00470	long intergenic non-protein coding RNA 470
203578_s_at	1.16e-11	2.3e-13	9.98927	20.2289	1.20497	SLC7A6	solute carrier family 7 member 6
231774_at	1.16e-11	2.31e-13	-9.98855	20.2265	-0.501735	KCNIP3	potassium voltage-gated channel interacting protein 3
217303_s_at	1.17e-11	2.32e-13	-9.98667	20.2204	-0.40805	ADRB3	adrenoceptor beta 3
217199_s_at	1.17e-11	2.33e-13	9.98647	20.2197	0.76035	STAT2	signal transducer and activator of transcription 2
1552942_at	1.17e-11	2.33e-13	-9.98597	20.2181	-0.699063	LOC149373	uncharacterized LOC149373
209167_at	1.17e-11	2.33e-13	-9.98553	20.2166	-7.90972	GPM6B	glycoprotein M6B
221158_at	1.17e-11	2.34e-13	-9.98515	20.2154	-1.33189	PAXBP1	PAX3 and PAX7 binding protein 1
222002_at	1.17e-11	2.34e-13	-9.98414	20.2121	-0.676218	C7orf26	chromosome 7 open reading frame 26
1558601_at	1.19e-11	2.38e-13	-9.98002	20.1986	-0.561556	TUSC7	tumor suppressor candidate 7 (non-protein coding)
241641_at	1.2e-11	2.39e-13	-9.97754	20.1905	-0.367921
1558850_s_at	1.22e-11	2.44e-13	-9.97193	20.1721	-0.370497	LINC00908	long intergenic non-protein coding RNA 908
823_at	1.22e-11	2.44e-13	-9.97147	20.1706	-3.89756	CX3CL1	C-X3-C motif chemokine ligand 1
231966_at	1.23e-11	2.46e-13	-9.96882	20.1619	-0.671758	PPP1R9A	protein phosphatase 1 regulatory subunit 9A
1566030_at	1.24e-11	2.5e-13	-9.96507	20.1496	-0.612389
244288_s_at	1.26e-11	2.53e-13	-9.96114	20.1367	-0.555033	SIX3	SIX homeobox 3
217239_x_at	1.26e-11	2.54e-13	-9.95996	20.1329	-0.446446	LOC101930405	uncharacterized LOC101930405
224087_at	1.27e-11	2.55e-13	-9.9582	20.1271	-0.401653
240194_at	1.27e-11	2.56e-13	-9.95743	20.1246	-0.647945	LOC441204	uncharacterized LOC441204
225445_at	1.27e-11	2.56e-13	-9.95707	20.1234	-1.71686	UBN2	ubinuclein 2
238279_x_at	1.27e-11	2.57e-13	-9.95571	20.119	-0.856411
1556340_at	1.28e-11	2.59e-13	-9.95333	20.1111	-0.605339	MAPK12	mitogen-activated protein kinase 12
244797_at	1.28e-11	2.6e-13	-9.95256	20.1086	-1.35291	LINC01159	long intergenic non-protein coding RNA 1159
228240_at	1.29e-11	2.61e-13	-9.95133	20.1046	-2.08138	AGAP1	ArfGAP with GTPase domain, ankyrin repeat and PH domain 1
237074_at	1.29e-11	2.62e-13	-9.95035	20.1014	-0.879669	TH2LCRR	T helper type 2 locus control region associated RNA
1566549_at	1.3e-11	2.63e-13	-9.94888	20.0966	-0.418427
208247_at	1.3e-11	2.65e-13	-9.94684	20.0899	-0.494777	ERC2-IT1	ERC2 intronic transcript 1
218471_s_at	1.31e-11	2.66e-13	-9.94548	20.0854	-1.76072	BBS1	Bardet-Biedl syndrome 1
238126_at	1.31e-11	2.67e-13	-9.94409	20.0808	-0.857851	APTR	Alu-mediated CDKN1A/p21 transcriptional regulator (non-protein coding)
1556592_at	1.31e-11	2.68e-13	-9.94359	20.0792	-0.40146
208194_s_at	1.32e-11	2.68e-13	9.94294	20.0771	0.888203	STAM2	signal transducing adaptor molecule 2
235525_at	1.32e-11	2.69e-13	-9.94257	20.0759	-0.798818
213601_at	1.33e-11	2.71e-13	-9.94009	20.0677	-4.24218	SLIT1	slit guidance ligand 1
217510_at	1.33e-11	2.73e-13	-9.93791	20.0606	-0.487014	CRX	cone-rod homeobox
207767_s_at	1.34e-11	2.75e-13	-9.93613	20.0547	-0.823735	EGR4	early growth response 4
216000_at	1.35e-11	2.76e-13	-9.93469	20.05	-0.520248
224403_at	1.35e-11	2.78e-13	-9.93265	20.0434	-0.427591	FCRL4	Fc receptor like 4
218347_at	1.36e-11	2.79e-13	-9.93177	20.0405	-1.61509	TYW1	tRNA-yW synthesizing protein 1 homolog
1555383_a_at	1.36e-11	2.79e-13	-9.93171	20.0403	-0.458007	POF1B	premature ovarian failure, 1B
1557768_at	1.37e-11	2.81e-13	-9.92862	20.0301	-0.901684	LOC101928760	uncharacterized LOC101928760
230092_at	1.38e-11	2.84e-13	-9.92634	20.0226	-0.445582	UBXN10	UBX domain protein 10
241178_at	1.39e-11	2.85e-13	-9.92438	20.0162	-0.554435
222871_at	1.39e-11	2.86e-13	-9.92416	20.0155	-4.87453	KLHDC8A	kelch domain containing 8A
242136_x_at	1.39e-11	2.86e-13	9.92379	20.0143	1.98244	MGC70870	C-terminal binding protein 2 pseudogene
234683_at	1.39e-11	2.87e-13	-9.92228	20.0093	-0.411218	LOC101930568///KRTAP4-6	keratin-associated protein 4-8-like///keratin associated protein 4-6
230382_at	1.4e-11	2.89e-13	-9.921	20.0051	-0.366507	SLC11A1	solute carrier family 11 member 1
225982_at	1.4e-11	2.9e-13	-9.91965	20.0007	-1.43683	UBTF	upstream binding transcription factor, RNA polymerase I
243912_x_at	1.41e-11	2.91e-13	-9.91823	19.996	-0.53492	APOBEC3F	apolipoprotein B mRNA editing enzyme catalytic subunit 3F
1557627_at	1.41e-11	2.92e-13	-9.91706	19.9922	-0.369364	LOC283745	uncharacterized LOC283745
210352_at	1.42e-11	2.94e-13	-9.9159	19.9884	-0.436597	BRD8	bromodomain containing 8
208000_at	1.44e-11	2.98e-13	-9.91091	19.972	-0.452281	GML	glycosylphosphatidylinositol anchored molecule like
234791_at	1.44e-11	2.98e-13	-9.91091	19.972	-0.435729	GSX1	GS homeobox 1
235330_at	1.44e-11	2.99e-13	9.91073	19.9714	1.4142	CCDC117	coiled-coil domain containing 117
234291_s_at	1.46e-11	3.03e-13	-9.90637	19.9571	-0.812783	SLC6A20	solute carrier family 6 member 20
1559587_at	1.46e-11	3.05e-13	-9.90454	19.9511	-0.487863	SYMPK	symplekin
241851_x_at	1.47e-11	3.06e-13	-9.90306	19.9462	-0.684437	LOC100130429	uncharacterized LOC100130429
242227_at	1.5e-11	3.12e-13	-9.89708	19.9266	-0.674406
214204_at	1.5e-11	3.13e-13	-9.89642	19.9244	-0.527034	PACRG	PARK2 coregulated
1555478_at	1.51e-11	3.16e-13	-9.89368	19.9154	-0.546527	C17orf82	chromosome 17 open reading frame 82
208367_x_at	1.51e-11	3.16e-13	-9.8933	19.9142	-0.384604	CYP3A4	cytochrome P450 family 3 subfamily A member 4
206149_at	1.51e-11	3.17e-13	-9.89306	19.9134	-0.415021	CHP2	calcineurin like EF-hand protein 2
1556586_x_at	1.52e-11	3.19e-13	-9.89123	19.9074	-0.712818
239197_s_at	1.52e-11	3.2e-13	-9.89015	19.9038	-0.762568	EZH1	enhancer of zeste 1 polycomb repressive complex 2 subunit
201297_s_at	1.53e-11	3.2e-13	9.88948	19.9016	1.66009	MOB1A	MOB kinase activator 1A
220753_s_at	1.56e-11	3.27e-13	-9.88328	19.8813	-1.71553	CRYL1	crystallin lambda 1
1563610_at	1.56e-11	3.27e-13	-9.88326	19.8812	-0.361712	LOC157273	uncharacterized LOC157273
203348_s_at	1.56e-11	3.29e-13	-9.88159	19.8757	-2.55135	ETV5	ETS variant 5
219654_at	1.57e-11	3.3e-13	9.88017	19.871	3.30929	HACD1	3-hydroxyacyl-CoA dehydratase 1
203217_s_at	1.58e-11	3.32e-13	-9.87853	19.8657	-3.43242	ST3GAL5	ST3 beta-galactoside alpha-2,3-sialyltransferase 5
216042_at	1.58e-11	3.34e-13	-9.87689	19.8603	-0.573049	TNFRSF25	TNF receptor superfamily member 25
209168_at	1.59e-11	3.35e-13	-9.87576	19.8565	-6.51758	GPM6B	glycoprotein M6B
211801_x_at	1.6e-11	3.38e-13	9.87351	19.8491	1.15151	MFN1	mitofusin 1
1555252_a_at	1.6e-11	3.39e-13	-9.87277	19.8467	-0.627069	TRPM3	transient receptor potential cation channel subfamily M member 3
206585_at	1.62e-11	3.44e-13	-9.86829	19.832	-0.575499	MKRN3	makorin ring finger protein 3
236540_at	1.63e-11	3.45e-13	-9.86736	19.8289	-0.688375	TPGS2	tubulin polyglutamylase complex subunit 2
214408_s_at	1.63e-11	3.45e-13	-9.86688	19.8273	-0.59636	RFPL1S///RFPL3S	RFPL1 antisense RNA 1///RFPL3 antisense
208365_s_at	1.65e-11	3.49e-13	-9.8634	19.8159	-0.743818	GRK4	G protein-coupled receptor kinase 4
1558537_x_at	1.66e-11	3.52e-13	-9.86133	19.8091	-0.760905	ZNF844	zinc finger protein 844
232349_x_at	1.72e-11	3.66e-13	9.84948	19.7701	1.93755	DCAF6	DDB1 and CUL4 associated factor 6
241605_at	1.73e-11	3.68e-13	-9.84786	19.7648	-0.40483	TRUB1	TruB pseudouridine synthase family member 1
231435_at	1.75e-11	3.72e-13	-9.84451	19.7538	-0.415511	C7orf34	chromosome 7 open reading frame 34
244140_at	1.76e-11	3.75e-13	-9.84211	19.7459	-0.399151
1553683_s_at	1.76e-11	3.75e-13	-9.84167	19.7444	-0.838329	FBXL14	F-box and leucine rich repeat protein 14
213852_at	1.76e-11	3.77e-13	-9.84059	19.7409	-2.36807	RBM8A	RNA binding motif protein 8A
1570296_at	1.77e-11	3.78e-13	-9.83984	19.7384	-0.462293
237596_at	1.77e-11	3.79e-13	-9.8389	19.7353	-0.412727
235728_at	1.78e-11	3.82e-13	-9.83681	19.7284	-2.55441	ZFP3	ZFP3 zinc finger protein
1566134_at	1.79e-11	3.83e-13	-9.83579	19.7251	-0.643045	CARHSP1	calcium regulated heat stable protein 1
222829_s_at	1.79e-11	3.83e-13	-9.83552	19.7242	-0.5506	IL20RA	interleukin 20 receptor subunit alpha
213013_at	1.79e-11	3.83e-13	-9.8353	19.7235	-2.24996	LOC644172///MAPK8IP1	mitogen-activated protein kinase 8 interacting protein 1 pseudogene///mitogen-activated protein kinase 8 interacting protein 1
212768_s_at	1.81e-11	3.89e-13	-9.83068	19.7082	-0.541724	OLFM4	olfactomedin 4
219399_at	1.83e-11	3.93e-13	9.82781	19.6988	1.81638	LIN7C	lin-7 homolog C, crumbs cell polarity complex component
237700_at	1.83e-11	3.94e-13	-9.82727	19.697	-0.555937
1561288_at	1.86e-11	4.01e-13	-9.82163	19.6785	-0.465431	LINC00536	long intergenic non-protein coding RNA 536
1557104_at	1.88e-11	4.06e-13	-9.81814	19.667	-0.50406	ZSCAN30	zinc finger and SCAN domain containing 30
203293_s_at	1.89e-11	4.08e-13	9.81672	19.6623	2.3588	LMAN1	lectin, mannose binding 1
222921_s_at	1.9e-11	4.1e-13	-9.81552	19.6583	-2.39982	HEY2	hes related family bHLH transcription factor with YRPW motif 2
225988_at	1.9e-11	4.11e-13	9.81455	19.6551	1.95487	HERC4	HECT and RLD domain containing E3 ubiquitin protein ligase 4
224778_s_at	1.9e-11	4.11e-13	-9.81415	19.6538	-1.30467	TAOK1	TAO kinase 1
239475_at	1.9e-11	4.12e-13	-9.81405	19.6535	-0.603694	PXYLP1	2-phosphoxylose phosphatase 1
1561082_at	1.91e-11	4.14e-13	-9.81253	19.6485	-0.40125	NID1	nidogen 1
1569515_a_at	1.92e-11	4.17e-13	-9.80999	19.6401	-0.559037	LOC100996681	uncharacterized LOC100996681
237887_at	1.92e-11	4.17e-13	-9.80978	19.6394	-0.432006
236580_at	1.93e-11	4.2e-13	-9.8077	19.6326	-0.678606
210713_at	1.95e-11	4.25e-13	-9.80437	19.6216	-0.576892	ITSN1	intersectin 1
1564401_at	1.97e-11	4.28e-13	-9.80222	19.6145	-0.521547	LOC400748	uncharacterized LOC400748
215836_s_at	1.99e-11	4.33e-13	-9.79862	19.6026	-3.00469	PCDHGA1///PCDHGA2///PCDHGA3///PCDHGA4///PCDHGA5///PCDHGA6///PCDHGA7///PCDHGA9///PCDHGA10///PCDHGA11///PCDHGB1///PCDHGB2///PCDHGB3///PCDHGB5///PCDHGB6///PCDHGB7///PCDHGC4///PCDHGC5///PCDHGA12///PCDHGA8///PCDHGB4///PCDHGC3	protocadherin gamma subfamily A, 1///protocadherin gamma subfamily A, 2///protocadherin gamma subfamily A, 3///protocadherin gamma subfamily A, 4///protocadherin gamma subfamily A, 5///protocadherin gamma subfamily A, 6///protocadherin gamma subfamily A, 7///protocadherin gamma subfamily A, 9///protocadherin gamma subfamily A, 10///protocadherin gamma subfamily A, 11///protocadherin gamma subfami…
1569824_at	2.04e-11	4.44e-13	-9.79133	19.5786	-0.364291
235979_at	2.04e-11	4.45e-13	-9.79033	19.5753	-0.513565	C7	complement component 7
223625_at	2.07e-11	4.52e-13	9.78612	19.5614	2.45165	FAM126A	family with sequence similarity 126 member A
1560643_x_at	2.11e-11	4.6e-13	-9.78035	19.5424	-0.411235
1559989_at	2.11e-11	4.61e-13	-9.77994	19.541	-0.478944	TPM4	tropomyosin 4
205628_at	2.11e-11	4.62e-13	9.77951	19.5396	2.40701	PRIM2	primase (DNA) subunit 2
1561963_at	2.11e-11	4.62e-13	-9.77909	19.5382	-0.49341	MIR4296	microRNA 4296
1562797_at	2.12e-11	4.66e-13	-9.77692	19.5311	-0.512416	LOC101927467	uncharacterized LOC101927467
223849_s_at	2.15e-11	4.71e-13	9.77347	19.5197	2.01775	MOV10	Mov10 RISC complex RNA helicase
234751_s_at	2.16e-11	4.74e-13	-9.7715	19.5132	-0.849095	NLGN3	neuroligin 3
201221_s_at	2.17e-11	4.76e-13	9.77017	19.5088	1.18918	SNRNP70	small nuclear ribonucleoprotein U1 subunit 70
233205_at	2.17e-11	4.79e-13	-9.76869	19.5039	-0.722832	KCNMB2-AS1	KCNMB2 antisense RNA 1
207601_at	2.18e-11	4.8e-13	-9.76794	19.5014	-0.777487	SULT1B1	sulfotransferase family 1B member 1
238559_at	2.19e-11	4.82e-13	-9.76631	19.4961	-0.923261	LOC101927402	uncharacterized LOC101927402
1560075_at	2.2e-11	4.84e-13	-9.76499	19.4917	-0.47191
218785_s_at	2.2e-11	4.85e-13	-9.76459	19.4904	-2.45043	IFT22	intraflagellar transport 22
1563691_at	2.2e-11	4.85e-13	-9.76444	19.4899	-0.511003	LOC285300	uncharacterized LOC285300
1556829_at	2.2e-11	4.86e-13	-9.76376	19.4877	-0.521303	TIPARP-AS1	TIPARP antisense RNA 1
209660_at	2.21e-11	4.88e-13	-9.76276	19.4844	-0.43241	TTR	transthyretin
228529_at	2.21e-11	4.89e-13	-9.76235	19.483	-1.5913	LSM8	LSM8 homolog, U6 small nuclear RNA associated
234794_at	2.22e-11	4.92e-13	-9.76048	19.4768	-0.48404
243694_at	2.22e-11	4.92e-13	-9.76027	19.4761	-0.460381
225010_at	2.22e-11	4.93e-13	9.75998	19.4752	1.47543	CCDC6	coiled-coil domain containing 6
222946_s_at	2.22e-11	4.94e-13	9.75906	19.4721	1.17635	AUNIP	aurora kinase A and ninein interacting protein
218952_at	2.25e-11	5.01e-13	-9.7552	19.4594	-4.3882	PCSK1N	proprotein convertase subtilisin/kexin type 1 inhibitor
218319_at	2.25e-11	5.02e-13	-9.75424	19.4562	-2.83832	PELI1	pellino E3 ubiquitin protein ligase 1
206568_at	2.25e-11	5.03e-13	-9.75378	19.4547	-0.437281	TNP1	transition protein 1
218777_at	2.25e-11	5.03e-13	9.75376	19.4547	1.27513	REEP4	receptor accessory protein 4
1561156_at	2.25e-11	5.03e-13	-9.75375	19.4546	-0.524234
1566643_a_at	2.25e-11	5.03e-13	-9.75356	19.454	-0.412822
236516_at	2.27e-11	5.08e-13	-9.75083	19.445	-0.497377
207464_at	2.27e-11	5.08e-13	9.75068	19.4445	0.451861	AHCYL1	adenosylhomocysteinase like 1
209709_s_at	2.28e-11	5.09e-13	9.74992	19.442	3.03226	HMMR	hyaluronan mediated motility receptor
211864_s_at	2.31e-11	5.17e-13	9.74524	19.4265	4.56289	MYOF	myoferlin
234464_s_at	2.31e-11	5.18e-13	9.74487	19.4253	1.32254	EME1	essential meiotic structure-specific endonuclease 1
232911_at	2.32e-11	5.21e-13	-9.74299	19.4191	-0.506863	ZFP14	ZFP14 zinc finger protein
221639_x_at	2.34e-11	5.26e-13	-9.74003	19.4093	-0.496403	LOC102723559	uncharacterized LOC102723559
216986_s_at	2.35e-11	5.28e-13	-9.73911	19.4063	-0.432015	IRF4	interferon regulatory factor 4
1568906_at	2.37e-11	5.32e-13	-9.73678	19.3986	-0.371615	LOC728196	uncharacterized LOC728196
1559909_a_at	2.37e-11	5.34e-13	-9.73566	19.3949	-0.54734	TIMM17B	translocase of inner mitochondrial membrane 17 homolog B (yeast)
216467_s_at	2.38e-11	5.37e-13	-9.7339	19.3891	-0.591983
1556675_s_at	2.38e-11	5.37e-13	-9.73386	19.3889	-0.579989	LINC01016	long intergenic non-protein coding RNA 1016
232045_at	2.41e-11	5.44e-13	-9.73001	19.3762	-0.395133	PHACTR1	phosphatase and actin regulator 1
201109_s_at	2.43e-11	5.48e-13	9.72808	19.3698	6.36627	THBS1	thrombospondin 1
217179_x_at	2.43e-11	5.49e-13	-9.7273	19.3673	-0.544837	BMS1P20	BMS1, ribosome biogenesis factor pseudogene 20
236013_at	2.43e-11	5.5e-13	-9.72696	19.3661	-0.506452	CACNA1E	calcium voltage-gated channel subunit alpha1 E
1553564_at	2.46e-11	5.58e-13	-9.72264	19.3518	-0.524951	MACROD2	MACRO domain containing 2
206492_at	2.46e-11	5.58e-13	-9.7225	19.3514	-1.08928	FHIT	fragile histidine triad
210749_x_at	2.48e-11	5.62e-13	-9.72023	19.3439	-3.18979	MIR4640///DDR1	microRNA 4640///discoidin domain receptor tyrosine kinase 1
1567064_at	2.48e-11	5.63e-13	-9.72005	19.3433	-0.491421	OR1Q1	olfactory receptor family 1 subfamily Q member 1
217170_at	2.49e-11	5.65e-13	-9.71903	19.3399	-0.604219
241218_at	2.49e-11	5.66e-13	-9.71811	19.3369	-0.550793	LOC101928658	uncharacterized LOC101928658
210301_at	2.5e-11	5.68e-13	-9.71728	19.3341	-0.462623	XDH	xanthine dehydrogenase
243850_at	2.5e-11	5.68e-13	-9.71713	19.3336	-0.727602
218814_s_at	2.5e-11	5.7e-13	-9.71616	19.3304	-0.568971	TMEM206	transmembrane protein 206
206810_at	2.55e-11	5.81e-13	-9.71039	19.3114	-0.772589	LOC101060181///ZNF44	zinc finger protein ZnFP12///zinc finger protein 44
237399_at	2.55e-11	5.83e-13	-9.70954	19.3085	-0.400811
216502_at	2.55e-11	5.83e-13	-9.70922	19.3075	-0.743287	ISG20L2	interferon stimulated exonuclease gene 20 like 2
210363_s_at	2.55e-11	5.84e-13	-9.70901	19.3068	-0.540104	SCN2B	sodium voltage-gated channel beta subunit 2
202175_at	2.55e-11	5.85e-13	-9.70858	19.3054	-2.19726	CHPF	chondroitin polymerizing factor
216758_at	2.56e-11	5.86e-13	-9.70778	19.3027	-0.601788
238430_x_at	2.58e-11	5.9e-13	9.70564	19.2956	3.78573	SLFN5	schlafen family member 5
1554181_at	2.6e-11	5.95e-13	-9.7032	19.2876	-0.671037	SNX32	sorting nexin 32
1559321_at	2.65e-11	6.07e-13	-9.69707	19.2673	-0.769088	LOC101928858	uncharacterized LOC101928858
240813_at	2.65e-11	6.09e-13	-9.69622	19.2645	-0.719924
229053_at	2.65e-11	6.11e-13	-9.69552	19.2622	-3.74848	SYT17	synaptotagmin 17
1562572_at	2.65e-11	6.11e-13	-9.69547	19.262	-0.459058
223452_s_at	2.66e-11	6.12e-13	9.69468	19.2594	2.90024	ATL3	atlastin GTPase 3
1565924_a_at	2.66e-11	6.13e-13	-9.69431	19.2581	-0.437938
243055_at	2.68e-11	6.18e-13	9.69195	19.2504	0.623082
226188_at	2.68e-11	6.19e-13	-9.6916	19.2492	-2.99409	LGALSL	galectin like
1561226_at	2.69e-11	6.21e-13	-9.69069	19.2462	-0.457094	XCR1	X-C motif chemokine receptor 1
1553472_at	2.7e-11	6.23e-13	-9.6894	19.2419	-0.591761	LOC150596	uncharacterized LOC150596
1564822_at	2.71e-11	6.26e-13	-9.68801	19.2373	-0.424713
1554793_at	2.72e-11	6.31e-13	9.6857	19.2297	0.915652	UBE3C	ubiquitin protein ligase E3C
229824_at	2.72e-11	6.31e-13	-9.68548	19.2289	-4.67145	SHC3	SHC adaptor protein 3
1556932_at	2.73e-11	6.32e-13	-9.68518	19.2279	-0.415703
1561486_at	2.73e-11	6.34e-13	-9.68433	19.2251	-0.66762	ROCK1	Rho associated coiled-coil containing protein kinase 1
1561318_at	2.75e-11	6.39e-13	-9.68201	19.2174	-0.353172
229753_at	2.76e-11	6.41e-13	-9.68089	19.2137	-0.445446	POU2F1	POU class 2 homeobox 1
201861_s_at	2.76e-11	6.42e-13	9.68045	19.2123	2.49942	LRRFIP1	LRR binding FLII interacting protein 1
230222_at	2.77e-11	6.44e-13	-9.6794	19.2088	-0.462048
208347_at	2.77e-11	6.45e-13	-9.67901	19.2075	-0.726675
224425_x_at	2.79e-11	6.5e-13	-9.67695	19.2007	-0.598611	ACTR3BP2	ACTR3B pseudogene 2
232698_at	2.8e-11	6.53e-13	-9.67525	19.1951	-0.423923	BPIFB2	BPI fold containing family B member 2
222609_s_at	2.8e-11	6.55e-13	9.67448	19.1925	1.90514	EXOSC1	exosome component 1
207422_at	2.87e-11	6.71e-13	-9.66744	19.1692	-0.402094	ADAM20	ADAM metallopeptidase domain 20
1552887_at	2.87e-11	6.71e-13	-9.66737	19.169	-0.540483	TBATA	thymus, brain and testes associated
217397_at	2.89e-11	6.77e-13	9.66474	19.1603	0.628369	YME1L1	YME1 like 1 ATPase
1560646_at	2.89e-11	6.77e-13	-9.66455	19.1597	-0.424671	METTL21EP	methyltransferase like 21E, pseudogene
209686_at	2.89e-11	6.79e-13	-9.66388	19.1574	-7.09479	S100B	S100 calcium binding protein B
228070_at	2.9e-11	6.79e-13	-9.66351	19.1562	-1.5294	PPP2R5E	protein phosphatase 2 regulatory subunit B'epsilon
220571_at	2.91e-11	6.84e-13	-9.66158	19.1498	-0.585427	PRDM11	PR/SET domain 11
231387_at	2.91e-11	6.84e-13	-9.66154	19.1497	-0.63857	PXDC1	PX domain containing 1
214599_at	2.92e-11	6.86e-13	-9.66058	19.1465	-0.40584	IVL	involucrin
238524_at	2.94e-11	6.93e-13	-9.65771	19.137	-0.594773	DENND2D	DENN domain containing 2D
1564676_a_at	2.95e-11	6.94e-13	-9.65719	19.1353	-0.510894
230903_s_at	2.97e-11	7e-13	-9.65442	19.1261	-1.57965	TDRP	testis development related protein
1559849_at	2.98e-11	7.03e-13	-9.65338	19.1227	-0.427684	ZNF605	zinc finger protein 605
1566294_at	2.98e-11	7.05e-13	-9.65262	19.1201	-0.55261
235247_at	2.98e-11	7.05e-13	-9.65256	19.1199	-0.354337
1554723_x_at	2.99e-11	7.07e-13	-9.65154	19.1166	-0.492914
240166_x_at	2.99e-11	7.09e-13	-9.65075	19.1139	-0.654311	TRMT10B	tRNA methyltransferase 10B
227582_at	2.99e-11	7.09e-13	-9.65067	19.1137	-1.23411	KLHDC9	kelch domain containing 9
1565760_at	2.99e-11	7.09e-13	-9.65058	19.1134	-0.432486
212361_s_at	3.02e-11	7.17e-13	-9.64732	19.1026	-2.27612	ATP2A2	ATPase sarcoplasmic/endoplasmic reticulum Ca2+ transporting 2
231319_x_at	3.03e-11	7.19e-13	-9.64651	19.0999	-2.29371	KIF9	kinesin family member 9
207897_at	3.06e-11	7.26e-13	-9.64358	19.0902	-0.318731	CRHR2	corticotropin releasing hormone receptor 2
235402_at	3.07e-11	7.3e-13	-9.64221	19.0856	-0.5615	PPP1R32	protein phosphatase 1 regulatory subunit 32
219079_at	3.07e-11	7.3e-13	9.64187	19.0845	2.27941	CYB5R4	cytochrome b5 reductase 4
234401_at	3.1e-11	7.39e-13	-9.63848	19.0733	-0.522662
1561255_at	3.1e-11	7.39e-13	-9.63838	19.0729	-0.415303
208198_x_at	3.11e-11	7.41e-13	-9.63772	19.0708	-0.492111	KIR2DS1	killer cell immunoglobulin like receptor, two Ig domains and short cytoplasmic tail 1
212246_at	3.16e-11	7.55e-13	9.632	19.0518	1.86674	MCFD2	multiple coagulation factor deficiency 2
221807_s_at	3.17e-11	7.57e-13	9.63128	19.0494	0.99391	TRABD	TraB domain containing
1557605_a_at	3.17e-11	7.58e-13	-9.63088	19.0481	-0.652354	LOC401312	uncharacterized LOC401312
239137_x_at	3.19e-11	7.63e-13	-9.62894	19.0416	-0.511697	C6orf223	chromosome 6 open reading frame 223
208356_x_at	3.22e-11	7.7e-13	-9.62611	19.0323	-0.477848	GH1///CSHL1///CSH1	growth hormone 1///chorionic somatomammotropin hormone like 1///chorionic somatomammotropin hormone 1
230507_at	3.22e-11	7.7e-13	-9.62592	19.0316	-0.461681	ATXN1	ataxin 1
219945_at	3.22e-11	7.73e-13	-9.62481	19.028	-1.88068	DDX25	DEAD-box helicase 25
233258_at	3.24e-11	7.78e-13	-9.623	19.0219	-0.42897
206179_s_at	3.25e-11	7.79e-13	-9.62249	19.0203	-0.739513	TPPP	tubulin polymerization promoting protein
208591_s_at	3.28e-11	7.87e-13	-9.61949	19.0103	-0.925073	PDE3B	phosphodiesterase 3B
205050_s_at	3.28e-11	7.88e-13	-9.61915	19.0092	-0.846587	MAPK8IP2	mitogen-activated protein kinase 8 interacting protein 2
1569430_at	3.29e-11	7.92e-13	-9.61766	19.0042	-0.382522	PTRH1	peptidyl-tRNA hydrolase 1 homolog
1556648_a_at	3.29e-11	7.92e-13	-9.6175	19.0037	-0.41436	LINC01553	long intergenic non-protein coding RNA 1553
221298_s_at	3.31e-11	7.98e-13	-9.61526	18.9962	-0.465613	SLC22A8	solute carrier family 22 member 8
240252_at	3.32e-11	8e-13	-9.61458	18.994	-0.665468
208220_x_at	3.32e-11	8.02e-13	-9.61374	18.9912	-0.592713	AMELY	amelogenin, Y-linked
1566126_at	3.35e-11	8.1e-13	-9.61101	18.9821	-0.463157
228060_at	3.4e-11	8.21e-13	-9.60675	18.968	-4.57961	SLC35F1	solute carrier family 35 member F1
243377_at	3.41e-11	8.24e-13	-9.60571	18.9646	-0.286972
232835_at	3.42e-11	8.28e-13	-9.60434	18.96	-0.462349
209677_at	3.42e-11	8.3e-13	9.60374	18.958	1.37324	PRKCI	protein kinase C iota
1552303_a_at	3.45e-11	8.37e-13	9.601	18.9489	1.23655	TMEM106A	transmembrane protein 106A
232380_at	3.45e-11	8.38e-13	-9.60093	18.9487	-0.553221	FGGY	FGGY carbohydrate kinase domain containing
226492_at	3.48e-11	8.44e-13	-9.59853	18.9407	-5.4351	SEMA6D	semaphorin 6D
203481_at	3.51e-11	8.55e-13	9.59474	18.9281	1.85298	SLF2	SMC5-SMC6 complex localization factor 2
240894_at	3.51e-11	8.56e-13	-9.59459	18.9277	-0.452044	LOC102467079	uncharacterized LOC102467079
210220_at	3.51e-11	8.56e-13	9.59458	18.9276	3.53413	FZD2	frizzled class receptor 2
209170_s_at	3.52e-11	8.56e-13	-9.59431	18.9267	-8.10685	GPM6B	glycoprotein M6B
215715_at	3.52e-11	8.59e-13	-9.59354	18.9242	-0.616678	SLC6A2	solute carrier family 6 member 2
207789_s_at	3.52e-11	8.59e-13	-9.59346	18.9239	-2.19696	DPP6	dipeptidyl peptidase like 6
1562543_at	3.52e-11	8.6e-13	-9.59288	18.922	-0.485975	LOC101927660	uncharacterized LOC101927660
216849_at	3.54e-11	8.66e-13	-9.59091	18.9154	-0.920212
232074_at	3.55e-11	8.69e-13	-9.59009	18.9127	-0.532743	PRSS27	protease, serine 27
212803_at	3.55e-11	8.69e-13	-9.58979	18.9117	-1.78858	NAB2	NGFI-A binding protein 2
214035_x_at	3.57e-11	8.74e-13	-9.58829	18.9067	-1.58317
240740_at	3.59e-11	8.8e-13	-9.58615	18.8996	-0.357137	LOC100507443	uncharacterized LOC100507443
203957_at	3.6e-11	8.84e-13	-9.58496	18.8957	-1.53387	E2F6	E2F transcription factor 6
232391_at	3.62e-11	8.89e-13	-9.58302	18.8892	-0.542389	ZNF461	zinc finger protein 461
234187_at	3.63e-11	8.91e-13	-9.58252	18.8876	-0.341259
1567248_at	3.64e-11	8.96e-13	-9.58094	18.8823	-0.402472	OR9A1P	olfactory receptor family 9 subfamily A member 1 pseudogene
1555102_at	3.64e-11	8.96e-13	-9.58089	18.8822	-0.60793	FGF7	fibroblast growth factor 7
219844_at	3.64e-11	8.97e-13	9.58049	18.8808	0.850106	CCDC186	coiled-coil domain containing 186
1564836_at	3.65e-11	9e-13	-9.57938	18.8772	-0.519204
232609_at	3.65e-11	9.01e-13	-9.57915	18.8764	-0.488858	CRB3	crumbs 3, cell polarity complex component
209653_at	3.69e-11	9.09e-13	9.57637	18.8672	1.75927	KPNA4	karyopherin subunit alpha 4
242959_at	3.72e-11	9.18e-13	-9.57362	18.858	-0.71618
1561403_at	3.72e-11	9.19e-13	-9.57316	18.8565	-0.316275	SOHLH1	spermatogenesis and oogenesis specific basic helix-loop-helix 1
231671_at	3.73e-11	9.22e-13	-9.57234	18.8538	-0.61307	FGA	fibrinogen alpha chain
214064_at	3.73e-11	9.22e-13	-9.57213	18.8531	-0.522413	TF	transferrin
1557511_at	3.74e-11	9.26e-13	-9.57098	18.8492	-0.613806	LOC101928614	uncharacterized LOC101928614
215507_x_at	3.74e-11	9.28e-13	-9.57038	18.8473	-0.894748	RAB22A	RAB22A, member RAS oncogene family
230008_at	3.75e-11	9.3e-13	-9.56958	18.8446	-2.41832	THSD7A	thrombospondin type 1 domain containing 7A
206185_at	3.75e-11	9.32e-13	-9.56915	18.8432	-0.384057	CRYBB1	crystallin beta B1
1570528_at	3.78e-11	9.39e-13	-9.56684	18.8355	-0.32123	XYLT2	xylosyltransferase 2
231684_at	3.8e-11	9.45e-13	-9.56487	18.8289	-0.367879	ANGPTL3	angiopoietin like 3
218445_at	3.82e-11	9.51e-13	-9.56312	18.8231	-2.33686	H2AFY2	H2A histone family member Y2
213825_at	3.83e-11	9.52e-13	-9.56258	18.8213	-5.93255	OLIG2	oligodendrocyte lineage transcription factor 2
222302_at	3.83e-11	9.53e-13	-9.56228	18.8203	-1.38136
201747_s_at	3.83e-11	9.54e-13	9.56208	18.8197	1.03784	SAFB	scaffold attachment factor B
225951_s_at	3.84e-11	9.58e-13	-9.56087	18.8157	-1.29929	LINC01578	long intergenic non-protein coding RNA 1578
212264_s_at	3.86e-11	9.64e-13	9.55906	18.8096	1.94526	WAPL	WAPL cohesin release factor
212699_at	3.88e-11	9.71e-13	-9.55685	18.8023	-1.34434	SCAMP5	secretory carrier membrane protein 5
1558115_at	3.88e-11	9.71e-13	9.55673	18.8019	2.06215	RECK	reversion inducing cysteine rich protein with kazal motifs
243252_at	3.91e-11	9.79e-13	9.55447	18.7944	2.42224
228103_s_at	3.94e-11	9.85e-13	-9.55243	18.7876	-0.539298
208495_at	3.94e-11	9.87e-13	-9.55194	18.7859	-0.43924	TLX3	T-cell leukemia homeobox 3
202286_s_at	3.94e-11	9.88e-13	-9.55163	18.7849	-0.367216	TACSTD2	tumor-associated calcium signal transducer 2
1561892_at	3.95e-11	9.9e-13	-9.55101	18.7829	-0.447606	ZMYM6	zinc finger MYM-type containing 6
205358_at	3.97e-11	9.97e-13	-9.54896	18.7761	-4.98941	GRIA2	glutamate ionotropic receptor AMPA type subunit 2
237100_at	3.97e-11	9.97e-13	-9.54889	18.7758	-0.703016
230825_at	3.97e-11	9.97e-13	-9.54879	18.7755	-0.61888
239295_at	3.98e-11	1e-12	-9.54729	18.7705	-1.65969	SRSF12	serine and arginine rich splicing factor 12
233620_at	4.02e-11	1.01e-12	-9.54448	18.7612	-0.411548	ARHGEF12	Rho guanine nucleotide exchange factor 12
202192_s_at	4.05e-11	1.02e-12	-9.54183	18.7523	-4.72915	GAS7	growth arrest specific 7
235617_x_at	4.05e-11	1.02e-12	-9.54145	18.7511	-0.461933	LOC100507537	uncharacterized LOC100507537
203436_at	4.05e-11	1.02e-12	9.54125	18.7504	1.94532	RPP30	ribonuclease P/MRP subunit p30
216293_at	4.1e-11	1.04e-12	-9.53754	18.7381	-0.765	CLTA	clathrin light chain A
229668_at	4.13e-11	1.04e-12	-9.53521	18.7303	-0.4908
1560378_at	4.14e-11	1.05e-12	-9.53414	18.7268	-0.45083	GRIK1-AS2	GRIK1 antisense RNA 2
239766_at	4.18e-11	1.06e-12	-9.53115	18.7168	-0.401617
222415_at	4.18e-11	1.06e-12	-9.53085	18.7158	-2.15971	KMT2C	lysine methyltransferase 2C
202441_at	4.19e-11	1.06e-12	9.5298	18.7123	1.38095	ERLIN1	ER lipid raft associated 1
1555935_s_at	4.19e-11	1.06e-12	-9.52976	18.7122	-2.1659	HUNK	hormonally up-regulated Neu-associated kinase
1561653_at	4.19e-11	1.06e-12	-9.52975	18.7122	-0.419953
234442_at	4.19e-11	1.06e-12	-9.52959	18.7116	-0.692189
224062_x_at	4.19e-11	1.06e-12	-9.52938	18.7109	-0.548484	KLK4	kallikrein related peptidase 4
243583_at	4.21e-11	1.07e-12	-9.5279	18.706	-0.44089
1561657_at	4.22e-11	1.07e-12	-9.52648	18.7013	-0.727978
239025_at	4.22e-11	1.08e-12	-9.52634	18.7008	-1.17729
219261_at	4.22e-11	1.08e-12	-9.52587	18.6992	-1.42541	C7orf26	chromosome 7 open reading frame 26
220421_at	4.22e-11	1.08e-12	-9.52567	18.6986	-0.826058	BTNL8	butyrophilin like 8
203451_at	4.24e-11	1.08e-12	9.52429	18.694	1.12235	LDB1	LIM domain binding 1
241874_at	4.25e-11	1.09e-12	-9.52331	18.6907	-0.8944	IGIP	IgA inducing protein
1559573_at	4.28e-11	1.09e-12	-9.52132	18.6841	-0.481951	LINC01093	long intergenic non-protein coding RNA 1093
210917_at	4.31e-11	1.1e-12	-9.51899	18.6763	-0.599353	YES1	YES proto-oncogene 1, Src family tyrosine kinase
239658_at	4.36e-11	1.12e-12	-9.5152	18.6637	-0.328424
240050_s_at	4.36e-11	1.12e-12	-9.51508	18.6633	-0.416063	PPM1K	protein phosphatase, Mg2+/Mn2+ dependent 1K
1562383_at	4.36e-11	1.12e-12	-9.51492	18.6628	-0.535963	MIR4313	microRNA 4313
240474_x_at	4.36e-11	1.12e-12	-9.51434	18.6609	-0.594165
1553288_a_at	4.36e-11	1.12e-12	-9.51398	18.6597	-0.744352	NYAP1	neuronal tyrosine phosphorylated phosphoinositide-3-kinase adaptor 1
225379_at	4.36e-11	1.12e-12	-9.51391	18.6594	-2.43371	MAPT	microtubule associated protein tau
225271_at	4.38e-11	1.13e-12	-9.51234	18.6542	-0.846514	TMEM63B	transmembrane protein 63B
1558584_at	4.38e-11	1.13e-12	-9.51202	18.6531	-0.472967	UBL4B	ubiquitin like 4B
244348_at	4.4e-11	1.13e-12	-9.51072	18.6488	-0.371557
1566880_at	4.41e-11	1.14e-12	-9.50989	18.6461	-0.386482
227327_at	4.42e-11	1.14e-12	-9.50929	18.644	-2.01876	MEGF8	multiple EGF like domains 8
1570607_at	4.44e-11	1.15e-12	-9.50739	18.6377	-0.533329
223075_s_at	4.46e-11	1.15e-12	-9.50564	18.6319	-5.2384	AIF1L	allograft inflammatory factor 1 like
202949_s_at	4.47e-11	1.15e-12	9.50512	18.6302	5.5221	FHL2	four and a half LIM domains 2
1559347_at	4.49e-11	1.16e-12	-9.50322	18.6238	-0.704174
210116_at	4.5e-11	1.16e-12	-9.50266	18.622	-0.388611	SH2D1A	SH2 domain containing 1A
213384_x_at	4.51e-11	1.17e-12	9.50195	18.6196	1.07219	PLCB3	phospholipase C beta 3
239391_at	4.52e-11	1.17e-12	-9.50085	18.6159	-1.19432	FAM120AOS	family with sequence similarity 120A opposite strand
220017_x_at	4.53e-11	1.17e-12	-9.50004	18.6133	-0.768315	CYP2C9	cytochrome P450 family 2 subfamily C member 9
201987_at	4.55e-11	1.18e-12	-9.49832	18.6075	-1.28014	MED13	mediator complex subunit 13
1554557_at	4.56e-11	1.18e-12	9.49757	18.605	1.92298	ATP11B	ATPase phospholipid transporting 11B (putative)
241759_at	4.56e-11	1.19e-12	-9.49737	18.6043	-0.471124	KCNK15-AS1	KCNK15 antisense RNA 1 (head to head)
234563_at	4.62e-11	1.2e-12	-9.49334	18.5909	-0.618242
238583_at	4.64e-11	1.21e-12	9.49161	18.5851	1.78435	MSRB3	methionine sulfoxide reductase B3
229581_at	4.67e-11	1.22e-12	-9.48984	18.5793	-2.05349	ELFN1	extracellular leucine rich repeat and fibronectin type III domain containing 1
215296_at	4.67e-11	1.22e-12	-9.48969	18.5788	-0.607554	CDC42BPA	CDC42 binding protein kinase alpha
226354_at	4.67e-11	1.22e-12	9.4894	18.5778	2.08758	LACTB	lactamase beta
236147_at	4.67e-11	1.22e-12	-9.48934	18.5776	-0.413344
1555335_at	4.67e-11	1.22e-12	-9.48875	18.5756	-0.648167	ITGA9	integrin subunit alpha 9
1552312_a_at	4.68e-11	1.22e-12	9.48812	18.5735	1.94161	MFAP3	microfibrillar associated protein 3
211156_at	4.68e-11	1.22e-12	-9.48791	18.5728	-0.431097	CDKN2A	cyclin dependent kinase inhibitor 2A
215623_x_at	4.72e-11	1.24e-12	9.4847	18.5621	2.06788	SMC4	structural maintenance of chromosomes 4
1558460_at	4.72e-11	1.24e-12	9.48459	18.5618	0.801882	ABCC5	ATP binding cassette subfamily C member 5
208568_at	4.72e-11	1.24e-12	-9.48448	18.5614	-0.480059	MC2R	melanocortin 2 receptor
242375_x_at	4.74e-11	1.24e-12	-9.48301	18.5565	-0.390304	LOC101929036///PAH	uncharacterized LOC101929036///phenylalanine hydroxylase
240828_at	4.76e-11	1.25e-12	-9.48158	18.5517	-0.354468	JARID2-AS1	JARID2 antisense RNA 1
212590_at	4.82e-11	1.27e-12	9.4777	18.5388	3.06304	RRAS2	related RAS viral (r-ras) oncogene homolog 2
221533_at	4.85e-11	1.28e-12	-9.47559	18.5318	-0.852418	FAM162A	family with sequence similarity 162 member A
1569048_s_at	4.89e-11	1.28e-12	-9.47338	18.5244	-0.838727	LMF1	lipase maturation factor 1
227282_at	4.9e-11	1.29e-12	-9.47201	18.5198	-4.39832	PCDH19	protocadherin 19
215747_s_at	4.91e-11	1.29e-12	9.4714	18.5178	1.72327	RCC1	regulator of chromosome condensation 1
243535_at	4.92e-11	1.3e-12	-9.47057	18.515	-0.419929
236876_at	4.94e-11	1.3e-12	-9.46933	18.5109	-0.427157	H1FNT	H1 histone family member N, testis specific
226548_at	4.95e-11	1.31e-12	-9.46859	18.5084	-2.17758	SBK1	SH3 domain binding kinase 1
1559093_at	4.98e-11	1.32e-12	-9.46644	18.5013	-0.516411	LINC01530	long intergenic non-protein coding RNA 1530
229476_s_at	4.99e-11	1.32e-12	-9.46564	18.4986	-0.468394	THRSP	thyroid hormone responsive
1562939_at	4.99e-11	1.32e-12	-9.46559	18.4984	-0.486046	CARMIL1	capping protein regulator and myosin 1 linker 1
1568717_a_at	5.01e-11	1.33e-12	-9.46395	18.4929	-0.5409	FKBP15	FK506 binding protein 15
1562801_at	5.03e-11	1.33e-12	-9.46257	18.4883	-0.417442	LOC101927379	uncharacterized LOC101927379
1568672_at	5.04e-11	1.34e-12	-9.46164	18.4852	-0.484216	EAF2	ELL associated factor 2
207165_at	5.07e-11	1.34e-12	9.45978	18.479	3.54262	HMMR	hyaluronan mediated motility receptor
215852_x_at	5.07e-11	1.35e-12	-9.45968	18.4787	-0.81387	SOGA1	suppressor of glucose, autophagy associated 1
220307_at	5.09e-11	1.35e-12	-9.458	18.4731	-0.347766	CD244	CD244 molecule
238076_at	5.1e-11	1.35e-12	-9.45759	18.4717	-2.48733	GATAD2B	GATA zinc finger domain containing 2B
209519_at	5.1e-11	1.36e-12	9.45735	18.4709	1.73747	NCBP1	nuclear cap binding protein subunit 1
214989_x_at	5.13e-11	1.37e-12	-9.45481	18.4625	-0.905713	PLEKHA5	pleckstrin homology domain containing A5
226572_at	5.13e-11	1.37e-12	-9.45473	18.4622	-1.39494	SOCS7	suppressor of cytokine signaling 7
207939_x_at	5.13e-11	1.37e-12	-9.4547	18.4621	-1.62489	RNPS1	RNA binding protein with serine rich domain 1
241281_at	5.15e-11	1.37e-12	-9.45331	18.4575	-0.595459
206273_at	5.15e-11	1.37e-12	-9.45323	18.4572	-1.029	PRELID3A	PRELI domain containing 3A
227007_at	5.16e-11	1.38e-12	9.45285	18.4559	1.56419	TMCO4	transmembrane and coiled-coil domains 4
236909_at	5.21e-11	1.39e-12	-9.44929	18.444	-0.778694	CCDC173	coiled-coil domain containing 173
237879_at	5.27e-11	1.41e-12	-9.44576	18.4323	-0.670594
238077_at	5.42e-11	1.45e-12	-9.43691	18.4028	-1.96703	KCTD6	potassium channel tetramerization domain containing 6
221180_at	5.42e-11	1.45e-12	-9.43676	18.4022	-0.539637	MAP3K19	mitogen-activated protein kinase kinase kinase 19
234667_at	5.42e-11	1.45e-12	-9.43649	18.4013	-0.629488
203967_at	5.42e-11	1.45e-12	9.43648	18.4013	2.77859	CDC6	cell division cycle 6
244475_at	5.47e-11	1.47e-12	-9.43407	18.3933	-0.628762
239082_at	5.5e-11	1.48e-12	-9.43179	18.3856	-4.70794	FZD3	frizzled class receptor 3
242732_at	5.51e-11	1.48e-12	-9.43111	18.3834	-0.439951
234386_s_at	5.51e-11	1.48e-12	-9.4311	18.3833	-0.383294
207390_s_at	5.52e-11	1.49e-12	9.43023	18.3804	3.52085	SMTN	smoothelin
226591_at	5.52e-11	1.49e-12	-9.42985	18.3792	-2.37179	PWAR6	Prader Willi/Angelman region RNA 6
217793_at	5.57e-11	1.5e-12	-9.42728	18.3706	-0.566604	RAB11B	RAB11B, member RAS oncogene family
202700_s_at	5.65e-11	1.52e-12	9.42259	18.3549	0.804073	TMEM63A	transmembrane protein 63A
1565802_at	5.65e-11	1.52e-12	-9.42252	18.3547	-0.468485	LOC102724891	uncharacterized LOC102724891
1558452_at	5.7e-11	1.54e-12	-9.4196	18.3449	-0.681033	TMEM144	transmembrane protein 144
205183_at	5.71e-11	1.54e-12	-9.41928	18.3439	-0.506572	HNRNPD	heterogeneous nuclear ribonucleoprotein D
221811_at	5.73e-11	1.55e-12	-9.41768	18.3385	-0.896123	PGAP3	post-GPI attachment to proteins 3
214560_at	5.75e-11	1.56e-12	-9.41647	18.3345	-0.367351	FPR3	formyl peptide receptor 3
207820_at	5.79e-11	1.57e-12	-9.41443	18.3277	-0.521672	ADH1A	alcohol dehydrogenase 1A (class I), alpha polypeptide
205859_at	5.79e-11	1.57e-12	-9.41411	18.3266	-0.523457	LY86	lymphocyte antigen 86
227620_at	5.83e-11	1.58e-12	-9.41188	18.3191	-2.45105	SLC44A1	solute carrier family 44 member 1
206338_at	5.87e-11	1.59e-12	-9.40953	18.3113	-1.08102	ELAVL3	ELAV like neuron-specific RNA binding protein 3
1569305_a_at	5.89e-11	1.6e-12	9.40823	18.307	1.01531
1569579_at	5.92e-11	1.61e-12	-9.40694	18.3027	-0.383771
212645_x_at	5.92e-11	1.61e-12	9.40656	18.3014	1.33037	BRE	brain and reproductive organ-expressed (TNFRSF1A modulator)
1559787_at	5.92e-11	1.61e-12	-9.40637	18.3007	-0.451256	LOC101927438	uncharacterized LOC101927438
237244_at	5.93e-11	1.61e-12	-9.4057	18.2985	-0.442403	C10orf71-AS1	C10orf71 antisense RNA 1
1554531_at	5.94e-11	1.62e-12	-9.40486	18.2957	-0.487173	TTC12	tetratricopeptide repeat domain 12
235420_at	5.94e-11	1.62e-12	-9.40468	18.2951	-0.957788	HAPLN4	hyaluronan and proteoglycan link protein 4
203808_at	6e-11	1.64e-12	-9.40169	18.2851	-0.397845	AKT2	AKT serine/threonine kinase 2
214656_x_at	6.04e-11	1.65e-12	9.39935	18.2773	1.84718	MYO1C	myosin IC
222631_at	6.12e-11	1.67e-12	9.39536	18.264	2.07309	SEPSECS-AS1///PI4K2B	SEPSECS antisense RNA 1 (head to head)///phosphatidylinositol 4-kinase type 2 beta
209817_at	6.13e-11	1.67e-12	9.39461	18.2614	2.38635	PPP3CB	protein phosphatase 3 catalytic subunit beta
208080_at	6.25e-11	1.71e-12	9.38849	18.241	1.06227	AURKA	aurora kinase A
216639_at	6.25e-11	1.71e-12	-9.38833	18.2405	-0.587668	SRPX2	sushi repeat containing protein, X-linked 2
222938_x_at	6.26e-11	1.71e-12	-9.38782	18.2387	-0.401866	ENPP3	ectonucleotide pyrophosphatase/phosphodiesterase 3
208958_at	6.26e-11	1.72e-12	-9.38736	18.2372	-2.06984	ERP44	endoplasmic reticulum protein 44
204608_at	6.29e-11	1.73e-12	9.38571	18.2317	2.00616	ASL	argininosuccinate lyase
244131_at	6.34e-11	1.74e-12	-9.38319	18.2233	-0.427762	HNRNPA2B1	heterogeneous nuclear ribonucleoprotein A2/B1
232560_at	6.35e-11	1.75e-12	9.38242	18.2207	0.818461	UROS	uroporphyrinogen III synthase
214506_at	6.35e-11	1.75e-12	-9.38235	18.2204	-0.405901	GPR182	G protein-coupled receptor 182
240641_at	6.37e-11	1.75e-12	-9.38162	18.218	-0.318683
1562388_at	6.42e-11	1.77e-12	-9.37876	18.2084	-0.329005	LOC285819	uncharacterized LOC285819
1563943_at	6.43e-11	1.77e-12	-9.37806	18.2061	-0.322921	PPARGC1B	PPARG coactivator 1 beta
238251_at	6.46e-11	1.78e-12	-9.37661	18.2012	-0.418603
1561609_at	6.48e-11	1.79e-12	-9.37533	18.197	-0.857581	MIR548XHG	MIR548X host gene
216062_at	6.48e-11	1.79e-12	-9.37523	18.1966	-0.59294
211984_at	6.48e-11	1.79e-12	-9.37509	18.1962	-2.51401	CALM3///CALM2///CALM1	calmodulin 3///calmodulin 2///calmodulin 1
240359_at	6.49e-11	1.79e-12	-9.37433	18.1936	-0.570256	BPIFA3	BPI fold containing family A member 3
241527_at	6.5e-11	1.8e-12	-9.37362	18.1913	-0.417892
203593_at	6.52e-11	1.8e-12	9.37266	18.188	2.82651	CD2AP	CD2 associated protein
1566702_at	6.54e-11	1.81e-12	-9.37156	18.1844	-0.612689
207401_at	6.55e-11	1.81e-12	-9.37088	18.1821	-2.81145	PROX1	prospero homeobox 1
1569508_at	6.55e-11	1.82e-12	-9.37061	18.1812	-0.62911	PRDM5	PR/SET domain 5
1555323_at	6.56e-11	1.82e-12	-9.37002	18.1792	-0.655509	ABCB9	ATP binding cassette subfamily B member 9
1552775_at	6.61e-11	1.84e-12	-9.3675	18.1708	-0.417369	GPRC6A	G protein-coupled receptor class C group 6 member A
229960_at	6.63e-11	1.84e-12	9.36674	18.1682	0.474181	MAP3K6	mitogen-activated protein kinase kinase kinase 6
233201_at	6.63e-11	1.84e-12	-9.36649	18.1674	-0.383716
215579_at	6.63e-11	1.84e-12	-9.36622	18.1665	-0.397972	APOBEC3G	apolipoprotein B mRNA editing enzyme catalytic subunit 3G
223534_s_at	6.64e-11	1.85e-12	-9.36561	18.1644	-0.47314	RPS6KL1	ribosomal protein S6 kinase like 1
1554327_a_at	6.65e-11	1.85e-12	9.36497	18.1623	1.49894	CANT1	calcium activated nucleotidase 1
217956_s_at	6.67e-11	1.86e-12	-9.36385	18.1586	-1.17525	ENOPH1	enolase-phosphatase 1
241510_at	6.67e-11	1.86e-12	-9.36364	18.1579	-0.553697	PLSCR2	phospholipid scramblase 2
243999_at	6.75e-11	1.88e-12	9.36011	18.1461	2.63331	SLFN5	schlafen family member 5
209983_s_at	6.78e-11	1.89e-12	-9.3584	18.1403	-1.46622	NRXN2	neurexin 2
212487_at	6.85e-11	1.92e-12	-9.3547	18.128	-0.853858	GPATCH8	G-patch domain containing 8
204686_at	6.85e-11	1.92e-12	9.35467	18.1279	3.21536	IRS1	insulin receptor substrate 1
233085_s_at	6.85e-11	1.92e-12	9.35466	18.1278	3.46609	NABP1	nucleic acid binding protein 1
1565697_at	6.85e-11	1.92e-12	-9.35442	18.127	-0.609185
241251_at	6.87e-11	1.92e-12	-9.3534	18.1236	-0.463628
232053_x_at	6.92e-11	1.94e-12	-9.35105	18.1157	-1.86511	RHBDD2	rhomboid domain containing 2
233536_at	6.92e-11	1.94e-12	-9.35104	18.1157	-0.925438	ASXL3	additional sex combs like 3, transcriptional regulator
228665_at	6.93e-11	1.95e-12	-9.35022	18.1129	-0.542535	CYYR1	cysteine and tyrosine rich 1
210062_s_at	6.94e-11	1.95e-12	-9.34988	18.1118	-0.783708	ZNF589	zinc finger protein 589
1566151_at	6.95e-11	1.95e-12	-9.34922	18.1096	-0.340974
232558_at	6.96e-11	1.96e-12	-9.34853	18.1073	-0.455816	LAMC3	laminin subunit gamma 3
238793_at	6.96e-11	1.96e-12	-9.34816	18.1061	-2.05533	TIGD7	tigger transposable element derived 7
234503_at	6.98e-11	1.97e-12	-9.3471	18.1025	-0.629371
233997_at	7.03e-11	1.98e-12	-9.34514	18.0959	-0.683092	LOC101930064///LOC100287166	collagen alpha-1(I) chain-like///uncharacterized LOC100287166
228978_at	7.06e-11	1.99e-12	-9.34359	18.0907	-0.779743	TBX2-AS1	TBX2 antisense RNA 1
227042_at	7.1e-11	2e-12	9.34172	18.0845	1.63491	YDJC	YdjC homolog (bacterial)
1556505_at	7.14e-11	2.02e-12	-9.33972	18.0778	-0.666653	LINC00605	long intergenic non-protein coding RNA 605
204942_s_at	7.21e-11	2.04e-12	-9.33656	18.0672	-0.37127	ALDH3B2	aldehyde dehydrogenase 3 family member B2
1567059_at	7.23e-11	2.04e-12	-9.33588	18.0649	-0.563184	OR8G1	olfactory receptor family 8 subfamily G member 1 (gene/pseudogene)
221386_at	7.29e-11	2.06e-12	-9.33312	18.0557	-0.491398	OR3A2	olfactory receptor family 3 subfamily A member 2
229408_at	7.29e-11	2.06e-12	-9.3327	18.0543	-0.628221	HDAC5	histone deacetylase 5
216886_at	7.35e-11	2.08e-12	-9.32994	18.045	-0.338507	CHRNA4	cholinergic receptor nicotinic alpha 4 subunit
213596_at	7.35e-11	2.08e-12	9.32988	18.0448	0.910023	CASP4	caspase 4
227659_at	7.38e-11	2.09e-12	-9.32875	18.0411	-0.498092	PLEKHA3	pleckstrin homology domain containing A3
207070_at	7.42e-11	2.11e-12	-9.32673	18.0343	-0.609898	RGR	retinal G protein coupled receptor
209590_at	7.43e-11	2.11e-12	-9.32608	18.0321	-3.74983	BMP7	bone morphogenetic protein 7
227499_at	7.44e-11	2.11e-12	-9.32571	18.0309	-4.37523	FZD3	frizzled class receptor 3
215246_at	7.52e-11	2.14e-12	-9.32237	18.0197	-0.616298	LARP7	La ribonucleoprotein domain family member 7
224054_at	7.54e-11	2.14e-12	-9.32153	18.0168	-0.563754
1555715_a_at	7.54e-11	2.15e-12	9.32116	18.0156	0.458866	HRH3	histamine receptor H3
239688_at	7.56e-11	2.15e-12	-9.32034	18.0129	-1.34574	SMC1A	structural maintenance of chromosomes 1A
213683_at	7.56e-11	2.16e-12	-9.3199	18.0114	-0.915416	ACSL6	acyl-CoA synthetase long-chain family member 6
224211_at	7.57e-11	2.16e-12	-9.31957	18.0103	-0.460856	FOXP3	forkhead box P3
213288_at	7.57e-11	2.16e-12	-9.31936	18.0096	-1.90013	MBOAT2	membrane bound O-acyltransferase domain containing 2
213918_s_at	7.71e-11	2.2e-12	9.31348	17.9899	1.70094	NIPBL	NIPBL, cohesin loading factor
207541_s_at	7.73e-11	2.21e-12	9.31256	17.9868	1.47114	EXOSC10	exosome component 10
244534_at	7.74e-11	2.21e-12	-9.31192	17.9847	-2.09779
236759_at	7.77e-11	2.22e-12	-9.31087	17.9811	-0.402455
1564000_at	7.78e-11	2.23e-12	-9.31016	17.9788	-0.460128	ANKRD31	ankyrin repeat domain 31
229254_at	7.86e-11	2.25e-12	-9.30708	17.9684	-0.531908	MFSD4A	major facilitator superfamily domain containing 4A
241542_at	7.9e-11	2.26e-12	-9.30544	17.9629	-0.496569
206253_at	7.91e-11	2.27e-12	-9.30479	17.9607	-0.494255	DLG2	discs large MAGUK scaffold protein 2
201108_s_at	7.91e-11	2.27e-12	9.30436	17.9593	6.00524	THBS1	thrombospondin 1
216444_at	8.11e-11	2.33e-12	-9.29698	17.9345	-0.536312
241526_at	8.11e-11	2.33e-12	-9.29685	17.9341	-0.684675
236903_at	8.14e-11	2.34e-12	-9.29533	17.929	-0.466182
211160_x_at	8.15e-11	2.34e-12	9.29501	17.9279	2.83462	ACTN1	actinin alpha 1
207995_s_at	8.18e-11	2.35e-12	-9.29379	17.9239	-0.342552	CLEC4M	C-type lectin domain family 4 member M
214756_x_at	8.22e-11	2.37e-12	-9.29191	17.9176	-1.42575	PMS2P1	PMS1 homolog 2, mismatch repair system component pseudogene 1
1560419_at	8.22e-11	2.37e-12	-9.29174	17.917	-0.421807	LOC100127974	uncharacterized LOC100127974
1557666_s_at	8.26e-11	2.38e-12	-9.29038	17.9124	-0.813795	AK8	adenylate kinase 8
241267_at	8.27e-11	2.39e-12	-9.28982	17.9106	-0.378986	EHD3	EH domain containing 3
230724_s_at	8.27e-11	2.39e-12	-9.28944	17.9093	-1.26641	C11orf57	chromosome 11 open reading frame 57
1558720_at	8.29e-11	2.4e-12	-9.28844	17.9059	-0.575634
230039_at	8.38e-11	2.42e-12	-9.28529	17.8954	-1.15668	TRAPPC9	trafficking protein particle complex 9
217017_at	8.38e-11	2.42e-12	-9.28509	17.8947	-0.402913	OSBPL10	oxysterol binding protein like 10
1569680_at	8.39e-11	2.43e-12	-9.28439	17.8923	-0.657348
224096_at	8.45e-11	2.45e-12	-9.28223	17.8851	-0.446578	MIR4755	microRNA 4755
1570299_at	8.45e-11	2.45e-12	-9.28207	17.8845	-0.507551
224890_s_at	8.61e-11	2.5e-12	-9.27619	17.8648	-1.23356	LAMTOR4	late endosomal/lysosomal adaptor, MAPK and MTOR activator 4
214533_at	8.64e-11	2.51e-12	-9.27491	17.8605	-0.344894	CMA1	chymase 1
217488_x_at	8.65e-11	2.51e-12	-9.27443	17.8589	-0.524688	PMS2P3	PMS1 homolog 2, mismatch repair system component pseudogene 3
222169_x_at	8.69e-11	2.52e-12	9.27307	17.8544	0.659418	SH2D3A	SH2 domain containing 3A
207853_s_at	8.69e-11	2.53e-12	-9.2728	17.8534	-1.04472	SNCB	synuclein beta
243185_at	8.71e-11	2.53e-12	-9.27202	17.8508	-0.38326
227619_at	8.71e-11	2.54e-12	9.27158	17.8493	0.581879	WRNIP1	Werner helicase interacting protein 1
228448_at	8.73e-11	2.54e-12	-9.27082	17.8468	-2.34605	MAP6	microtubule associated protein 6
205900_at	8.73e-11	2.55e-12	-9.27053	17.8458	-0.463417	KRT1	keratin 1
226123_at	8.82e-11	2.57e-12	-9.26751	17.8357	-3.75732	CHD7	chromodomain helicase DNA binding protein 7
1560921_at	8.82e-11	2.57e-12	-9.26738	17.8352	-0.429703	ZNF169	zinc finger protein 169
210651_s_at	8.86e-11	2.59e-12	9.26592	17.8304	1.89288	EPHB2	EPH receptor B2
223844_at	8.87e-11	2.59e-12	-9.26531	17.8283	-0.599526	ADAMTS13	ADAM metallopeptidase with thrombospondin type 1 motif 13
1564683_at	8.88e-11	2.6e-12	-9.26473	17.8263	-0.412401	TBL3	transducin beta like 3
233750_s_at	8.88e-11	2.6e-12	9.26462	17.826	1.49167	TRMT1L	tRNA methyltransferase 1 like
243817_at	8.9e-11	2.61e-12	-9.26373	17.823	-0.462942
215473_at	8.93e-11	2.62e-12	-9.26236	17.8184	-0.42011
1553051_s_at	8.93e-11	2.62e-12	-9.26224	17.818	-0.347934	ODF3	outer dense fiber of sperm tails 3
229186_s_at	8.96e-11	2.63e-12	-9.26129	17.8148	-0.380619	ZFP64	ZFP64 zinc finger protein
215669_at	9.08e-11	2.67e-12	-9.25691	17.8001	-0.624711	HLA-DRB4	major histocompatibility complex, class II, DR beta 4
240632_at	9.13e-11	2.68e-12	-9.25523	17.7945	-0.394783
1565483_at	9.18e-11	2.7e-12	-9.2536	17.789	-1.7185	EGFR	epidermal growth factor receptor
237844_at	9.23e-11	2.72e-12	-9.25157	17.7822	-0.52134	LOC100506639///ZNF131	uncharacterized LOC100506639///zinc finger protein 131
210359_at	9.28e-11	2.73e-12	-9.24988	17.7765	-0.808924	MTSS1	metastasis suppressor 1
1555118_at	9.3e-11	2.74e-12	-9.24904	17.7737	-0.366747	ENTPD3	ectonucleoside triphosphate diphosphohydrolase 3
233606_at	9.31e-11	2.74e-12	-9.24843	17.7716	-0.382483
229809_at	9.34e-11	2.75e-12	-9.24746	17.7684	-1.23452	POU6F1	POU class 6 homeobox 1
237226_at	9.35e-11	2.76e-12	-9.24685	17.7663	-0.54344
211410_x_at	9.35e-11	2.76e-12	-9.24677	17.766	-0.644124	KIR2DL5A	killer cell immunoglobulin like receptor, two Ig domains and long cytoplasmic tail 5A
234056_at	9.39e-11	2.77e-12	-9.24534	17.7612	-0.431855
1565921_a_at	9.46e-11	2.8e-12	-9.24302	17.7534	-0.513031
222566_at	9.48e-11	2.8e-12	-9.24201	17.7501	-1.75205	KMT5B	lysine methyltransferase 5B
212555_at	9.55e-11	2.83e-12	-9.23976	17.7425	-0.846805	PRKAR1B	protein kinase cAMP-dependent type I regulatory subunit beta
1560209_at	9.58e-11	2.84e-12	-9.2387	17.7389	-0.665887
237083_at	9.65e-11	2.86e-12	-9.23628	17.7308	-1.98673
212853_at	9.67e-11	2.87e-12	9.23552	17.7282	1.36619	DCUN1D4	defective in cullin neddylation 1 domain containing 4
1555617_x_at	9.68e-11	2.87e-12	-9.23514	17.727	-0.59366
227879_at	9.73e-11	2.89e-12	-9.23335	17.721	-0.414995	ALKBH7	alkB homolog 7
219193_at	9.73e-11	2.89e-12	9.2331	17.7201	1.98581	WDR70	WD repeat domain 70
244436_at	9.73e-11	2.89e-12	-9.23291	17.7195	-0.439117
44783_s_at	9.75e-11	2.9e-12	-9.23219	17.7171	-5.12632	HEY1	hes related family bHLH transcription factor with YRPW motif 1
244526_at	9.79e-11	2.91e-12	-9.23065	17.7119	-0.291636	RASGRP3	RAS guanyl releasing protein 3
212068_s_at	9.88e-11	2.94e-12	-9.22779	17.7023	-1.74477	PRRC2B	proline rich coiled-coil 2B
1568903_at	9.97e-11	2.97e-12	-9.22503	17.693	-0.549572
1557123_a_at	9.99e-11	2.98e-12	-9.22427	17.6904	-0.538434	CHADL	chondroadherin like
238531_x_at	1e-10	2.99e-12	-9.22337	17.6874	-0.358693
208173_at	1.01e-10	3.03e-12	-9.21927	17.6736	-0.472328	IFNB1	interferon beta 1
1559310_at	1.02e-10	3.04e-12	-9.21865	17.6715	-0.5847
1555235_s_at	1.02e-10	3.04e-12	-9.21822	17.6701	-0.382597	IQCF3	IQ motif containing F3
1554408_a_at	1.02e-10	3.04e-12	9.21799	17.6693	2.78848	TK1	thymidine kinase 1
203130_s_at	1.03e-10	3.07e-12	-9.21553	17.6611	-3.9746	KIF5C	kinesin family member 5C
1563166_at	1.03e-10	3.08e-12	-9.21483	17.6587	-0.478575
231006_at	1.05e-10	3.14e-12	-9.20857	17.6377	-0.348126	SPATA8	spermatogenesis associated 8
1553064_at	1.05e-10	3.14e-12	-9.20849	17.6374	-0.493336	H1FOO	H1 histone family member O, oocyte specific
1554957_at	1.05e-10	3.16e-12	-9.20641	17.6304	-0.522621	LOC101928921	uncharacterized LOC101928921
216419_at	1.06e-10	3.17e-12	-9.20567	17.6279	-0.621737	CROCC	ciliary rootlet coiled-coil, rootletin
209615_s_at	1.06e-10	3.18e-12	9.20491	17.6254	1.64737	PAK1	p21 (RAC1) activated kinase 1
217458_at	1.07e-10	3.2e-12	-9.20284	17.6184	-0.449502
1569846_at	1.08e-10	3.26e-12	-9.19789	17.6017	-0.417943
228662_at	1.08e-10	3.26e-12	-9.19761	17.6008	-2.13073	SOCS7	suppressor of cytokine signaling 7
213565_s_at	1.08e-10	3.26e-12	9.19753	17.6005	1.08032	SMAD6	SMAD family member 6
217217_at	1.08e-10	3.26e-12	-9.19733	17.5998	-0.385072	LOC102723407///IGHV4-31///IGHM///IGHG4///IGHG1///IGHA2///IGHA1	putative V-set and immunoglobulin domain-containing-like protein IGHV4OR15-8///immunoglobulin heavy variable 4-31///immunoglobulin heavy constant mu///immunoglobulin heavy constant gamma 4 (G4m marker)///immunoglobulin heavy constant gamma 1 (G1m marker)///immunoglobulin heavy constant alpha 2 (A2m marker)///immunoglobulin heavy constant alpha 1
1569809_at	1.09e-10	3.27e-12	-9.19658	17.5973	-0.439357
1560407_at	1.1e-10	3.31e-12	-9.19324	17.5861	-1.84339	MARK1	microtubule affinity regulating kinase 1
221291_at	1.1e-10	3.33e-12	9.19172	17.581	2.90455	ULBP2	UL16 binding protein 2
203926_x_at	1.1e-10	3.33e-12	9.19105	17.5787	1.18925	ATP5D	ATP synthase, H+ transporting, mitochondrial F1 complex, delta subunit
219741_x_at	1.1e-10	3.34e-12	9.19077	17.5778	0.709292	ZNF552	zinc finger protein 552
1561679_at	1.1e-10	3.34e-12	-9.19038	17.5765	-0.433371
1558343_at	1.1e-10	3.34e-12	-9.19027	17.5761	-0.312886
209291_at	1.11e-10	3.35e-12	-9.18992	17.5749	-5.56693	ID4	inhibitor of DNA binding 4, HLH protein
241138_at	1.11e-10	3.36e-12	-9.18889	17.5714	-0.520482
232539_at	1.11e-10	3.37e-12	-9.18824	17.5693	-0.526544	SOCS2	suppressor of cytokine signaling 2
1561985_at	1.12e-10	3.38e-12	-9.18683	17.5645	-0.492398	C14orf39	chromosome 14 open reading frame 39
233221_at	1.12e-10	3.39e-12	-9.18631	17.5628	-0.446386	DEFB118	defensin beta 118
233382_at	1.12e-10	3.39e-12	-9.18588	17.5613	-0.515694	LOC145845	uncharacterized LOC145845
216876_s_at	1.12e-10	3.4e-12	-9.18557	17.5603	-0.388834	IL17A	interleukin 17A
244453_at	1.14e-10	3.45e-12	-9.18063	17.5436	-0.546513	ANKRD53	ankyrin repeat domain 53
223556_at	1.14e-10	3.46e-12	9.18031	17.5426	2.02725	HELLS	helicase, lymphoid-specific
208760_at	1.15e-10	3.5e-12	-9.1766	17.5301	-2.45575	UBE2I	ubiquitin conjugating enzyme E2 I
209175_at	1.16e-10	3.53e-12	9.1743	17.5223	1.69278	SEC23IP	SEC23 interacting protein
236338_at	1.16e-10	3.53e-12	-9.17389	17.5209	-0.834625
241219_at	1.17e-10	3.56e-12	-9.17197	17.5145	-0.383846
229985_at	1.18e-10	3.59e-12	-9.16895	17.5043	-0.319497	BTNL9	butyrophilin like 9
212534_at	1.18e-10	3.6e-12	-9.16847	17.5027	-1.60692	ZNF24	zinc finger protein 24
234325_at	1.18e-10	3.6e-12	-9.16837	17.5024	-0.398485	M1AP	meiosis 1 associated protein
226818_at	1.18e-10	3.6e-12	-9.16801	17.5011	-0.82449	MPEG1	macrophage expressed 1
226491_x_at	1.18e-10	3.62e-12	-9.16657	17.4963	-0.467355	PTBP1	polypyrimidine tract binding protein 1
234453_s_at	1.19e-10	3.64e-12	-9.16534	17.4922	-0.502837	LRRC74A	leucine rich repeat containing 74A
1561693_at	1.19e-10	3.65e-12	-9.16465	17.4899	-0.437402	LOC400794	uncharacterized LOC400794
241665_x_at	1.19e-10	3.65e-12	-9.16463	17.4898	-0.365812
232378_at	1.19e-10	3.65e-12	-9.16453	17.4895	-0.436365	SLC5A9	solute carrier family 5 member 9
203194_s_at	1.19e-10	3.65e-12	9.16436	17.4889	1.92725	NUP98	nucleoporin 98
229995_at	1.19e-10	3.66e-12	-9.16346	17.4858	-0.37786	SYCN	syncollin
224362_at	1.2e-10	3.68e-12	-9.16155	17.4794	-0.536415	LOC100128922	connexin
204548_at	1.21e-10	3.71e-12	-9.15979	17.4735	-0.519846	STAR	steroidogenic acute regulatory protein
1552742_at	1.21e-10	3.72e-12	-9.1588	17.4701	-0.970397	KCNH8	potassium voltage-gated channel subfamily H member 8
223901_at	1.23e-10	3.79e-12	-9.15334	17.4518	-0.640659	SYT3	synaptotagmin 3
231652_at	1.23e-10	3.79e-12	9.15322	17.4513	0.576205
224547_at	1.24e-10	3.81e-12	-9.1516	17.4459	-0.517864
1553535_a_at	1.24e-10	3.81e-12	9.15138	17.4452	2.42395	RANGAP1	Ran GTPase activating protein 1
204524_at	1.24e-10	3.81e-12	-9.15134	17.445	-1.06199	LOC101060747///PDPK1	3-phosphoinositide-dependent protein kinase 1-like///3-phosphoinositide dependent protein kinase 1
220763_at	1.25e-10	3.84e-12	-9.14909	17.4374	-0.285496	HSPA12A	heat shock protein family A (Hsp70) member 12A
222914_s_at	1.25e-10	3.85e-12	-9.14839	17.4351	-1.79105	TMEM121	transmembrane protein 121
211302_s_at	1.25e-10	3.86e-12	-9.14768	17.4327	-3.4941	PDE4B	phosphodiesterase 4B
225688_s_at	1.25e-10	3.88e-12	9.1465	17.4287	4.19032	PHLDB2	pleckstrin homology like domain family B member 2
221624_at	1.25e-10	3.88e-12	-9.1463	17.428	-0.417876	TCL6	T-cell leukemia/lymphoma 6 (non-protein coding)
235307_at	1.26e-10	3.89e-12	-9.14581	17.4264	-0.623035	LMTK2	lemur tyrosine kinase 2
219196_at	1.26e-10	3.89e-12	-9.14567	17.4259	-2.31476	SCG3	secretogranin III
1553549_at	1.27e-10	3.93e-12	-9.14279	17.4162	-0.414492	VN1R2	vomeronasal 1 receptor 2
208231_at	1.27e-10	3.93e-12	9.14252	17.4153	1.08566	NRG1	neuregulin 1
223841_s_at	1.27e-10	3.94e-12	-9.14173	17.4126	-0.443027	SPATA9	spermatogenesis associated 9
1562470_at	1.28e-10	3.97e-12	-9.13955	17.4053	-0.374065	TCEANC2	transcription elongation factor A N-terminal and central domain containing 2
232486_at	1.29e-10	3.99e-12	-9.13799	17.4	-1.03415	LRFN1	leucine rich repeat and fibronectin type III domain containing 1
229465_s_at	1.3e-10	4.02e-12	-9.13557	17.3919	-2.43884	PTPRS	protein tyrosine phosphatase, receptor type S
1559441_s_at	1.3e-10	4.04e-12	-9.13463	17.3887	-0.475796	FLJ38576	uncharacterized LOC651430
242954_at	1.31e-10	4.06e-12	-9.13294	17.383	-0.45424	LOC101059948	uncharacterized LOC101059948
1562173_a_at	1.31e-10	4.06e-12	-9.13277	17.3824	-0.389317	LINC00555	long intergenic non-protein coding RNA 555
233542_at	1.31e-10	4.07e-12	-9.13204	17.38	-0.367281
210147_at	1.33e-10	4.14e-12	-9.12703	17.3631	-0.615438	ART3	ADP-ribosyltransferase 3
239752_at	1.33e-10	4.15e-12	-9.12683	17.3624	-1.96944	CECR2	CECR2, histone acetyl-lysine reader
226487_at	1.34e-10	4.17e-12	-9.12487	17.3558	-2.00422	FAM222A	family with sequence similarity 222 member A
244776_at	1.34e-10	4.19e-12	-9.12348	17.3511	-0.332854
206330_s_at	1.34e-10	4.2e-12	-9.12321	17.3502	-2.8584	SHC3	SHC adaptor protein 3
234553_at	1.35e-10	4.21e-12	-9.12236	17.3473	-0.335181
1561390_at	1.35e-10	4.23e-12	-9.12122	17.3435	-0.390883	FAM41AY2///FAM41AY1	family with sequence similarity 41 member A, Y-linked 2///family with sequence similarity 41 member A, Y-linked 1
203650_at	1.35e-10	4.23e-12	9.12091	17.3424	3.77379	PROCR	protein C receptor
211918_x_at	1.35e-10	4.24e-12	-9.12007	17.3396	-0.479295	PAPPA2	pappalysin 2
239217_x_at	1.36e-10	4.25e-12	9.1198	17.3387	1.72556	ABCC3	ATP binding cassette subfamily C member 3
213557_at	1.36e-10	4.27e-12	-9.11799	17.3326	-1.09878	CDK12	cyclin dependent kinase 12
241304_at	1.36e-10	4.27e-12	-9.11788	17.3322	-0.50114	PIK3C3	phosphatidylinositol 3-kinase catalytic subunit type 3
205255_x_at	1.36e-10	4.28e-12	9.11773	17.3317	2.24768	TCF7	transcription factor 7 (T-cell specific, HMG-box)
227343_at	1.36e-10	4.28e-12	-9.11747	17.3308	-0.480574
208098_at	1.37e-10	4.3e-12	-9.11633	17.327	-0.501268	OR12D3///OR5V1	olfactory receptor family 12 subfamily D member 3///olfactory receptor family 5 subfamily V member 1
205192_at	1.38e-10	4.32e-12	9.11442	17.3206	2.00859	MAP3K14	mitogen-activated protein kinase kinase kinase 14
1560327_at	1.38e-10	4.33e-12	-9.11429	17.3201	-1.91002
220829_s_at	1.38e-10	4.34e-12	-9.11324	17.3166	-0.5859	B3GALT1	beta-1,3-galactosyltransferase 1
216018_at	1.38e-10	4.36e-12	-9.11222	17.3131	-0.385218	RNF5	ring finger protein 5
217518_at	1.38e-10	4.36e-12	9.11211	17.3128	0.62267	MYOF	myoferlin
239529_at	1.38e-10	4.37e-12	-9.11163	17.3112	-0.429801	TIFAB///DCANP1	TIFA inhibitor///dendritic cell associated nuclear protein
215119_at	1.42e-10	4.49e-12	-9.1036	17.284	-0.651684	MYO16	myosin XVI
226814_at	1.42e-10	4.49e-12	-9.10334	17.2832	-3.5158	ADAMTS9	ADAM metallopeptidase with thrombospondin type 1 motif 9
206080_at	1.42e-10	4.49e-12	-9.10325	17.2829	-0.362585	PLCH2	phospholipase C eta 2
1557493_x_at	1.43e-10	4.53e-12	-9.10066	17.2741	-0.470118	LOC100240728	uncharacterized LOC100240728
229265_at	1.45e-10	4.57e-12	-9.09813	17.2656	-1.31569	SKI	SKI proto-oncogene
234904_x_at	1.46e-10	4.62e-12	-9.09522	17.2558	-0.429738	ELAVL4	ELAV like neuron-specific RNA binding protein 4
239622_at	1.5e-10	4.75e-12	-9.08703	17.2281	-0.392574	TRAP1	TNF receptor associated protein 1
242489_at	1.5e-10	4.77e-12	-9.08575	17.2238	-0.812568	LOC646778	uncharacterized LOC646778
214676_x_at	1.51e-10	4.79e-12	-9.08462	17.22	-0.426257	MUC3B	mucin 3B, cell surface associated
244646_at	1.51e-10	4.8e-12	-9.08354	17.2163	-0.481357
227097_at	1.52e-10	4.84e-12	-9.0816	17.2098	-0.538237	ZNF800	zinc finger protein 800
215601_at	1.52e-10	4.84e-12	-9.08128	17.2087	-0.459438
228939_at	1.52e-10	4.84e-12	-9.08112	17.2082	-0.442453	OAF	out at first homolog
213257_at	1.52e-10	4.85e-12	-9.0809	17.2074	-1.51309	SARM1	sterile alpha and TIR motif containing 1
239886_at	1.52e-10	4.85e-12	-9.08082	17.2071	-0.69483
226315_at	1.53e-10	4.86e-12	-9.08039	17.2057	-1.21466	ZNF830	zinc finger protein 830
244234_at	1.53e-10	4.86e-12	-9.08019	17.205	-0.580257
220405_at	1.53e-10	4.88e-12	-9.07869	17.2	-2.48222	SNTG1	syntrophin gamma 1
233830_at	1.53e-10	4.89e-12	-9.0785	17.1993	-0.735063	LOC90246	uncharacterized LOC90246
244844_at	1.53e-10	4.89e-12	-9.07826	17.1985	-0.391685
219331_s_at	1.55e-10	4.93e-12	-9.07579	17.1902	-4.97029	KLHDC8A	kelch domain containing 8A
234938_at	1.56e-10	4.98e-12	-9.07287	17.1803	-0.375294	BACH1	BTB domain and CNC homolog 1
216051_x_at	1.56e-10	4.98e-12	-9.07268	17.1797	-0.846934	PRINS	psoriasis associated non-protein coding RNA induced by stress
220805_at	1.56e-10	5e-12	-9.0717	17.1764	-0.43767	HRH2	histamine receptor H2
206151_x_at	1.56e-10	5.01e-12	-9.07142	17.1754	-0.482133	CELA3B	chymotrypsin like elastase family member 3B
1560909_x_at	1.56e-10	5.01e-12	-9.07131	17.175	-0.341747
208548_at	1.57e-10	5.01e-12	-9.07092	17.1737	-0.455053	IFNA6///IFNA5	interferon alpha 6///interferon alpha 5
1552509_a_at	1.57e-10	5.04e-12	-9.0693	17.1682	-0.519653	CD300LG	CD300 molecule like family member g
240014_at	1.57e-10	5.05e-12	-9.06886	17.1668	-0.486822	POLR2J4	RNA polymerase II subunit J4, pseudogene
209119_x_at	1.58e-10	5.05e-12	9.06868	17.1662	2.17306	NR2F2	nuclear receptor subfamily 2 group F member 2
203724_s_at	1.58e-10	5.06e-12	-9.06839	17.1652	-4.40436	RUFY3	RUN and FYVE domain containing 3
222183_x_at	1.58e-10	5.06e-12	-9.06814	17.1643	-0.831285	MBD3	methyl-CpG binding domain protein 3
1566897_at	1.58e-10	5.07e-12	-9.06777	17.1631	-0.610691	SPPL3	signal peptide peptidase like 3
205102_at	1.58e-10	5.09e-12	-9.06664	17.1593	-0.336255	TMPRSS2	transmembrane protease, serine 2
235560_at	1.58e-10	5.09e-12	-9.06656	17.159	-1.28014	NOVA2	NOVA alternative splicing regulator 2
214367_at	1.58e-10	5.09e-12	-9.06645	17.1586	-0.412136	RASGRP2	RAS guanyl releasing protein 2
202444_s_at	1.6e-10	5.15e-12	9.06319	17.1476	2.06732	ERLIN1	ER lipid raft associated 1
222935_x_at	1.62e-10	5.21e-12	9.05962	17.1356	0.70016	SLC39A8	solute carrier family 39 member 8
234959_at	1.63e-10	5.25e-12	-9.05738	17.128	-0.410476
242771_at	1.63e-10	5.26e-12	-9.05679	17.126	-0.466567	TTN	titin
1560021_at	1.64e-10	5.29e-12	-9.05532	17.121	-1.7171
226925_at	1.64e-10	5.3e-12	-9.05465	17.1188	-3.29778	PXYLP1	2-phosphoxylose phosphatase 1
213441_x_at	1.64e-10	5.3e-12	9.05451	17.1183	0.513495	SPDEF	SAM pointed domain containing ETS transcription factor
202789_at	1.65e-10	5.34e-12	-9.05266	17.112	-1.87091	PLCG1	phospholipase C gamma 1
229509_at	1.65e-10	5.35e-12	9.05195	17.1096	1.11261	MFSD8	major facilitator superfamily domain containing 8
207990_x_at	1.66e-10	5.37e-12	-9.05086	17.1059	-0.488676	ACRV1	acrosomal vesicle protein 1
215408_at	1.66e-10	5.37e-12	-9.05085	17.1059	-0.441463
243408_at	1.67e-10	5.41e-12	-9.04839	17.0976	-0.405832
242036_x_at	1.67e-10	5.42e-12	-9.0483	17.0973	-0.330025	ATP2B3	ATPase plasma membrane Ca2+ transporting 3
236486_at	1.68e-10	5.46e-12	-9.0462	17.0902	-0.581392
233448_s_at	1.68e-10	5.46e-12	-9.0461	17.0899	-0.437732
1557451_at	1.69e-10	5.48e-12	-9.04496	17.086	-0.364018	DGCR10	DiGeorge syndrome critical region gene 10 (non-protein coding)
243946_at	1.69e-10	5.48e-12	-9.04488	17.0857	-0.430647	SMOC2	SPARC related modular calcium binding 2
205355_at	1.7e-10	5.52e-12	9.04283	17.0788	1.48575	ACADSB	acyl-CoA dehydrogenase, short/branched chain
223072_s_at	1.7e-10	5.53e-12	-9.04243	17.0774	-1.54664	INO80B-WBP1///INO80B///WBP1	INO80B-WBP1 readthrough (NMD candidate)///INO80 complex subunit B///WW domain binding protein 1
209779_at	1.7e-10	5.53e-12	-9.04228	17.077	-0.498012	LLPH	LLP homolog, long-term synaptic facilitation
238893_at	1.71e-10	5.56e-12	-9.04071	17.0716	-2.56633	LINC00936	long intergenic non-protein coding RNA 936
1569861_at	1.72e-10	5.61e-12	-9.03802	17.0625	-0.443441	TRAF5	TNF receptor associated factor 5
215045_at	1.72e-10	5.62e-12	-9.03725	17.0599	-0.987107	CELF3	CUGBP, Elav-like family member 3
237716_at	1.74e-10	5.67e-12	-9.03462	17.0511	-0.499285
209272_at	1.75e-10	5.72e-12	-9.03244	17.0437	-1.9391	NAB1	NGFI-A binding protein 1
1557089_at	1.75e-10	5.73e-12	-9.03201	17.0422	-0.54174	KIF5C	kinesin family member 5C
1559821_at	1.76e-10	5.74e-12	-9.03139	17.0401	-0.61234
221171_at	1.76e-10	5.75e-12	-9.03089	17.0384	-0.603774	CCDC30	coiled-coil domain containing 30
207471_at	1.76e-10	5.75e-12	-9.03067	17.0377	-0.472742	RARS2	arginyl-tRNA synthetase 2, mitochondrial
227322_s_at	1.76e-10	5.77e-12	9.02978	17.0347	1.67867	BCCIP	BRCA2 and CDKN1A interacting protein
1563344_at	1.76e-10	5.78e-12	-9.02935	17.0332	-0.487619	ZNF628	zinc finger protein 628
227846_at	1.77e-10	5.8e-12	9.02811	17.029	3.07065	GPR176	G protein-coupled receptor 176
1561104_at	1.77e-10	5.8e-12	-9.02809	17.029	-0.528829	LOC101926962	uncharacterized LOC101926962
220449_at	1.78e-10	5.84e-12	-9.02607	17.0221	-0.581931	LINC01260	long intergenic non-protein coding RNA 1260
1557007_a_at	1.8e-10	5.9e-12	-9.02314	17.0122	-0.560554	LOC105376530	uncharacterized LOC105376530
1569518_at	1.8e-10	5.91e-12	-9.02279	17.011	-0.352436
215327_at	1.8e-10	5.93e-12	-9.02166	17.0072	-0.315541
228525_at	1.81e-10	5.97e-12	-9.01988	17.0012	-1.74217	LRP3	LDL receptor related protein 3
219506_at	1.82e-10	6e-12	-9.01827	16.9957	-3.80744	C1orf54	chromosome 1 open reading frame 54
222275_at	1.83e-10	6.02e-12	-9.01751	16.9932	-1.48658	MRPS30	mitochondrial ribosomal protein S30
205820_s_at	1.83e-10	6.04e-12	-9.01625	16.9889	-0.364811	APOC3	apolipoprotein C3
241410_at	1.84e-10	6.07e-12	-9.01494	16.9845	-0.818638
233934_at	1.84e-10	6.07e-12	-9.01473	16.9838	-0.57479	MIR490///LOC349160	microRNA 490///uncharacterized LOC349160
222872_x_at	1.85e-10	6.11e-12	9.01317	16.9785	3.72305	NABP1	nucleic acid binding protein 1
213722_at	1.85e-10	6.11e-12	-9.01275	16.9771	-2.56656	SOX2	SRY-box 2
1553817_at	1.86e-10	6.13e-12	-9.012	16.9745	-0.468785	LOC102725315///LOC727983///POM121L10P///POM121L4P///POM121L8P///POM121L9P///POM121L1P	putative POM121-like protein 1-like///putative POM121-like protein 1-like///POM121 transmembrane nucleoporin like 10, pseudogene///POM121 transmembrane nucleoporin like 4, pseudogene///POM121 transmembrane nucleoporin like 8, pseudogene///POM121 transmembrane nucleoporin like 9, pseudogene///POM121 transmembrane nucleoporin like 1, pseudogene
202223_at	1.86e-10	6.15e-12	9.01102	16.9712	1.64252	STT3A	STT3A, catalytic subunit of the oligosaccharyltransferase complex
234292_s_at	1.86e-10	6.16e-12	-9.01074	16.9703	-0.646497	ZKSCAN7	zinc finger with KRAB and SCAN domains 7
244300_at	1.87e-10	6.18e-12	-9.00964	16.9665	-0.586248
239881_at	1.87e-10	6.2e-12	-9.00881	16.9637	-1.0916
240184_at	1.87e-10	6.2e-12	-9.0085	16.9627	-0.442358	SYNPR-AS1	SYNPR antisense RNA 1
212170_at	1.88e-10	6.22e-12	-9.00756	16.9595	-1.86538	RBM12	RNA binding motif protein 12
1555547_at	1.88e-10	6.23e-12	-9.00712	16.958	-0.496973
220799_at	1.88e-10	6.23e-12	-9.00701	16.9577	-0.400373	GCM2	glial cells missing homolog 2
238432_at	1.88e-10	6.24e-12	-9.00671	16.9566	-1.60784	DLGAP1-AS1	DLGAP1 antisense RNA 1
215563_s_at	1.89e-10	6.27e-12	-9.00544	16.9523	-0.463307	MST1L	macrophage stimulating 1 like
227823_at	1.89e-10	6.27e-12	-9.00519	16.9515	-1.99744	RGAG4	retrotransposon gag domain containing 4
1563002_at	1.89e-10	6.3e-12	-9.004	16.9475	-0.516718
234330_at	1.9e-10	6.33e-12	-9.00258	16.9427	-0.483251
240147_at	1.9e-10	6.33e-12	-9.00248	16.9423	-0.656503	C7orf50	chromosome 7 open reading frame 50
215354_s_at	1.91e-10	6.37e-12	-9.00068	16.9362	-0.911594	PELP1	proline, glutamate and leucine rich protein 1
216939_s_at	1.92e-10	6.4e-12	-8.99934	16.9317	-0.436609	HTR4	5-hydroxytryptamine receptor 4
211066_x_at	1.93e-10	6.43e-12	-8.99817	16.9277	-2.41081	PCDHGA1///PCDHGA2///PCDHGA3///PCDHGA4///PCDHGA5///PCDHGA6///PCDHGA7///PCDHGA9///PCDHGA10///PCDHGA11///PCDHGB1///PCDHGB2///PCDHGB3///PCDHGB5///PCDHGB6///PCDHGB7///PCDHGC4///PCDHGC5///PCDHGA12///PCDHGA8///PCDHGB4///PCDHGC3	protocadherin gamma subfamily A, 1///protocadherin gamma subfamily A, 2///protocadherin gamma subfamily A, 3///protocadherin gamma subfamily A, 4///protocadherin gamma subfamily A, 5///protocadherin gamma subfamily A, 6///protocadherin gamma subfamily A, 7///protocadherin gamma subfamily A, 9///protocadherin gamma subfamily A, 10///protocadherin gamma subfamily A, 11///protocadherin gamma subfami…
224846_at	1.94e-10	6.46e-12	8.99655	16.9222	1.90635	SHKBP1	SH3KBP1 binding protein 1
242155_x_at	1.94e-10	6.49e-12	-8.99521	16.9177	-0.451404	RFFL	ring finger and FYVE-like domain containing E3 ubiquitin protein ligase
223899_at	1.94e-10	6.5e-12	-8.99495	16.9168	-0.51589	SMIM4	small integral membrane protein 4
226207_at	1.94e-10	6.5e-12	-8.99484	16.9165	-1.77766	RILPL1	Rab interacting lysosomal protein like 1
210178_x_at	1.95e-10	6.53e-12	8.99353	16.912	1.08776	SRSF10	serine and arginine rich splicing factor 10
207718_x_at	1.95e-10	6.53e-12	-8.9934	16.9116	-0.460935	CYP2A7	cytochrome P450 family 2 subfamily A member 7
213618_at	1.96e-10	6.56e-12	-8.99196	16.9067	-3.47418	ARAP2	ArfGAP with RhoGAP domain, ankyrin repeat and PH domain 2
201278_at	1.96e-10	6.57e-12	8.99164	16.9056	4.25948	LOC101926921///DAB2	uncharacterized LOC101926921///DAB2, clathrin adaptor protein
213283_s_at	1.97e-10	6.59e-12	-8.99094	16.9033	-3.15445	SALL2	spalt like transcription factor 2
240034_at	1.97e-10	6.61e-12	-8.9898	16.8994	-0.573624
244034_at	1.97e-10	6.61e-12	-8.98968	16.899	-0.365236
1553989_a_at	1.98e-10	6.64e-12	-8.98851	16.895	-0.342625	ATP6V1C2	ATPase H+ transporting V1 subunit C2
227890_at	1.98e-10	6.66e-12	-8.98782	16.8927	-2.09507	TMEM198	transmembrane protein 198
238579_at	1.99e-10	6.67e-12	-8.9871	16.8903	-0.749858	C9orf85	chromosome 9 open reading frame 85
227909_at	1.99e-10	6.69e-12	-8.98623	16.8873	-1.91174	SMIM10L2B///SMIM10L2A	small integral membrane protein 10 like 2B///small integral membrane protein 10 like 2A
1560533_at	1.99e-10	6.71e-12	-8.98561	16.8852	-0.491675	LOC101928098	uncharacterized LOC101928098
221630_s_at	1.99e-10	6.71e-12	-8.9856	16.8852	-0.428551	DDX4	DEAD-box helicase 4
236457_at	2e-10	6.74e-12	-8.98407	16.88	-0.664412	GTDC1	glycosyltransferase like domain containing 1
232416_at	2.02e-10	6.8e-12	-8.98158	16.8716	-0.788256	CELF5	CUGBP, Elav-like family member 5
229105_at	2.02e-10	6.81e-12	8.98117	16.8702	2.80036	GPR39	G protein-coupled receptor 39
210026_s_at	2.03e-10	6.85e-12	8.97924	16.8636	3.59212	CARD10	caspase recruitment domain family member 10
243452_at	2.03e-10	6.86e-12	-8.97913	16.8632	-1.10517	LOC646778	uncharacterized LOC646778
235427_at	2.04e-10	6.9e-12	-8.97719	16.8567	-1.79589	CFLAR	CASP8 and FADD like apoptosis regulator
226218_at	2.05e-10	6.91e-12	8.97681	16.8554	5.372	IL7R	interleukin 7 receptor
1560491_at	2.05e-10	6.92e-12	-8.97663	16.8548	-0.478843	LOC102546299	uncharacterized LOC102546299
205973_at	2.05e-10	6.92e-12	-8.9765	16.8544	-1.13654	FEZ1	fasciculation and elongation protein zeta 1
229541_at	2.05e-10	6.93e-12	-8.97584	16.8521	-2.36583	HMBOX1	homeobox containing 1
1552309_a_at	2.05e-10	6.94e-12	8.97543	16.8507	4.16774	NEXN	nexilin F-actin binding protein
219699_at	2.05e-10	6.94e-12	-8.97543	16.8507	-0.742742	LGI2	leucine rich repeat LGI family member 2
231200_at	2.05e-10	6.95e-12	8.97525	16.8501	1.42377	LSM14B	LSM family member 14B
222710_at	2.05e-10	6.96e-12	8.97459	16.8479	1.23412	AMIGO3///GMPPB	adhesion molecule with Ig like domain 3///GDP-mannose pyrophosphorylase B
218632_at	2.05e-10	6.97e-12	8.97451	16.8476	1.2055	HECTD3	HECT domain E3 ubiquitin protein ligase 3
1563171_at	2.05e-10	6.97e-12	-8.97432	16.847	-0.512422	GNA14-AS1	GNA14 antisense RNA 1
219941_at	2.06e-10	6.99e-12	-8.97336	16.8437	-0.487836	TMEM19	transmembrane protein 19
AFFX-CreX-3_at	2.06e-10	7.01e-12	-8.97278	16.8417	-0.631541
229777_at	2.07e-10	7.02e-12	-8.97209	16.8394	-0.347261	CLRN3	clarin 3
1558739_at	2.07e-10	7.04e-12	-8.9713	16.8367	-1.26203	BORCS5	BLOC-1 related complex subunit 5
241801_at	2.07e-10	7.05e-12	-8.97116	16.8363	-2.70475	PGAP1	post-GPI attachment to proteins 1
238620_at	2.08e-10	7.09e-12	-8.96939	16.8303	-0.947612
1556933_at	2.1e-10	7.14e-12	-8.96731	16.8232	-0.567244
1557774_at	2.12e-10	7.24e-12	-8.96315	16.8091	-0.336588	LOC105373958	uncharacterized LOC105373958
1566978_at	2.12e-10	7.24e-12	-8.96311	16.809	-0.268534
234127_at	2.13e-10	7.27e-12	-8.96201	16.8053	-0.444258	LOC105378749	uncharacterized LOC105378749
209972_s_at	2.13e-10	7.28e-12	-8.96163	16.804	-0.772111	AIMP2	aminoacyl tRNA synthetase complex interacting multifunctional protein 2
223928_s_at	2.14e-10	7.3e-12	-8.96078	16.8011	-0.438274	GUCA1C	guanylate cyclase activator 1C
228218_at	2.15e-10	7.34e-12	-8.95934	16.7962	-4.2531	LSAMP	limbic system-associated membrane protein
1570567_at	2.15e-10	7.35e-12	-8.95879	16.7943	-0.717548
227264_at	2.15e-10	7.37e-12	-8.95785	16.7912	-1.61861	TRAF6	TNF receptor associated factor 6
212884_x_at	2.15e-10	7.37e-12	-8.95784	16.7911	-2.83266	APOE	apolipoprotein E
1555268_a_at	2.16e-10	7.39e-12	-8.95716	16.7888	-1.74475	GRID1	glutamate ionotropic receptor delta type subunit 1
205254_x_at	2.16e-10	7.39e-12	8.95713	16.7887	1.14167	TCF7	transcription factor 7 (T-cell specific, HMG-box)
221550_at	2.16e-10	7.41e-12	8.95661	16.7869	1.94873	COX15	COX15, cytochrome c oxidase assembly homolog
1562052_at	2.16e-10	7.41e-12	-8.95641	16.7863	-0.46456	LOC101927159	uncharacterized LOC101927159
242296_x_at	2.19e-10	7.53e-12	-8.95176	16.7705	-0.648436
205632_s_at	2.2e-10	7.54e-12	-8.95117	16.7685	-2.39756	PIP5K1B	phosphatidylinositol-4-phosphate 5-kinase type 1 beta
208292_at	2.2e-10	7.55e-12	-8.95105	16.7681	-0.349866	BMP10	bone morphogenetic protein 10
208415_x_at	2.21e-10	7.6e-12	-8.94897	16.7611	-1.09277	ING1	inhibitor of growth family member 1
1558348_at	2.21e-10	7.62e-12	-8.94836	16.759	-0.449275	DET1	de-etiolated homolog 1 (Arabidopsis)
231110_at	2.22e-10	7.64e-12	-8.94741	16.7558	-1.21116
208345_s_at	2.22e-10	7.65e-12	-8.94726	16.7553	-0.519311	POU3F1	POU class 3 homeobox 1
219318_x_at	2.23e-10	7.69e-12	-8.94575	16.7501	-0.612676	MED31	mediator complex subunit 31
227170_at	2.24e-10	7.73e-12	-8.94405	16.7444	-1.16197	ZNF316	zinc finger protein 316
209287_s_at	2.24e-10	7.74e-12	8.94378	16.7435	2.97186	CDC42EP3	CDC42 effector protein 3
1558769_s_at	2.25e-10	7.75e-12	-8.94322	16.7416	-0.449556	DNAH1	dynein axonemal heavy chain 1
46323_at	2.25e-10	7.76e-12	8.94301	16.7408	1.19096	CANT1	calcium activated nucleotidase 1
206570_s_at	2.25e-10	7.77e-12	-8.94264	16.7396	-0.340968	PSG11	pregnancy specific beta-1-glycoprotein 11
213997_at	2.25e-10	7.78e-12	-8.94232	16.7385	-1.51125	FAM189A1	family with sequence similarity 189 member A1
227773_at	2.26e-10	7.82e-12	-8.94077	16.7332	-0.546976	SAMD10	sterile alpha motif domain containing 10
239244_at	2.27e-10	7.85e-12	-8.93959	16.7293	-0.504687	LOC100507616	uncharacterized LOC100507616
226480_at	2.27e-10	7.87e-12	-8.93885	16.7267	-1.864
243955_at	2.28e-10	7.9e-12	-8.9376	16.7225	-0.645437
221646_s_at	2.28e-10	7.92e-12	-8.93699	16.7204	-2.29678	ZDHHC11B///ZDHHC11	zinc finger DHHC-type containing 11B///zinc finger DHHC-type containing 11
219827_at	2.31e-10	8.02e-12	-8.93315	16.7074	-0.43363	UCP3	uncoupling protein 3
241091_at	2.32e-10	8.04e-12	-8.93239	16.7048	-0.861758	AGO3	argonaute 3, RISC catalytic component
1569971_at	2.32e-10	8.06e-12	-8.93197	16.7034	-0.496027	LOC100288721	uncharacterized LOC100288721
234628_at	2.33e-10	8.08e-12	-8.9312	16.7008	-0.39871	RAB28	RAB28, member RAS oncogene family
226250_at	2.33e-10	8.09e-12	-8.9307	16.6991	-1.78317	ZBTB20	zinc finger and BTB domain containing 20
1560182_at	2.33e-10	8.09e-12	-8.93063	16.6989	-0.652037	LOC101927066	uncharacterized LOC101927066
238192_at	2.33e-10	8.09e-12	-8.93061	16.6988	-1.03695	ZNF268	zinc finger protein 268
1558578_a_at	2.33e-10	8.1e-12	-8.93024	16.6975	-0.52125	LOC101930655///C7orf73///SLC13A4	uncharacterized LOC101930655///chromosome 7 open reading frame 73///solute carrier family 13 member 4
228746_s_at	2.33e-10	8.11e-12	-8.93019	16.6974	-1.54449
223904_at	2.33e-10	8.12e-12	-8.92956	16.6952	-0.370953	PRKAG3	protein kinase AMP-activated non-catalytic subunit gamma 3
214627_at	2.33e-10	8.14e-12	-8.92905	16.6935	-0.392978	EPX	eosinophil peroxidase
215464_s_at	2.34e-10	8.15e-12	8.92873	16.6924	1.93805	P2RX5-TAX1BP3///TAX1BP3///P2RX5	P2RX5-TAX1BP3 readthrough (NMD candidate)///Tax1 binding protein 3///purinergic receptor P2X 5
231836_at	2.34e-10	8.18e-12	-8.92753	16.6884	-2.05827	HKR1	HKR1, GLI-Kruppel zinc finger family member
216745_x_at	2.37e-10	8.26e-12	-8.92455	16.6782	-0.534804
1555539_at	2.38e-10	8.33e-12	-8.9222	16.6703	-0.450894	SDS	serine dehydratase
214987_at	2.39e-10	8.35e-12	-8.92166	16.6684	-0.566312	GAB1	GRB2 associated binding protein 1
213281_at	2.4e-10	8.38e-12	-8.92037	16.6641	-2.29353	JUN	Jun proto-oncogene, AP-1 transcription factor subunit
217772_s_at	2.41e-10	8.43e-12	8.91862	16.6581	1.22456	MTCH2	mitochondrial carrier 2
220083_x_at	2.41e-10	8.43e-12	8.91858	16.658	2.09791	UCHL5	ubiquitin C-terminal hydrolase L5
1570383_at	2.41e-10	8.45e-12	-8.91811	16.6564	-0.335113	BMP1	bone morphogenetic protein 1
1568939_at	2.42e-10	8.49e-12	-8.91649	16.6509	-0.416764	OR8B2	olfactory receptor family 8 subfamily B member 2
215683_at	2.42e-10	8.5e-12	-8.9163	16.6502	-0.41484	RBFADN	RBFA downstream neighbor (non-protein coding)
205143_at	2.43e-10	8.54e-12	-8.91498	16.6458	-5.60153	NCAN	neurocan
1566468_at	2.43e-10	8.54e-12	-8.91478	16.6451	-0.525337
228704_s_at	2.45e-10	8.6e-12	-8.91281	16.6384	-0.492275	CLDN23	claudin 23
218242_s_at	2.46e-10	8.63e-12	-8.91194	16.6355	-1.32932	KMT5B	lysine methyltransferase 5B
231687_at	2.46e-10	8.65e-12	-8.9112	16.6329	-0.407804	ERICH3-AS1	ERICH3 antisense RNA 1
237671_at	2.46e-10	8.67e-12	-8.91055	16.6307	-0.441277
235309_at	2.46e-10	8.67e-12	-8.91041	16.6303	-2.07096	RPS15A	ribosomal protein S15a
238644_at	2.47e-10	8.71e-12	8.90934	16.6266	0.970987	MYSM1	Myb like, SWIRM and MPN domains 1
242638_at	2.48e-10	8.73e-12	-8.90838	16.6234	-0.421054	LOC101928731	uncharacterized LOC101928731
201798_s_at	2.49e-10	8.77e-12	8.90723	16.6195	4.35846	MYOF	myoferlin
1566442_at	2.49e-10	8.77e-12	-8.90711	16.6191	-0.455749
238261_at	2.52e-10	8.91e-12	-8.90259	16.6037	-0.667752
228468_at	2.55e-10	9e-12	8.89959	16.5935	2.3792	MASTL	microtubule associated serine/threonine kinase like
223044_at	2.55e-10	9.02e-12	-8.89909	16.5918	-3.11772	SLC40A1	solute carrier family 40 member 1
224639_at	2.55e-10	9.02e-12	-8.89898	16.5915	-1.74425	SPPL3	signal peptide peptidase like 3
222907_x_at	2.56e-10	9.04e-12	-8.89815	16.5886	-1.37993	TMEM50B	transmembrane protein 50B
216106_at	2.56e-10	9.06e-12	-8.89773	16.5872	-0.364689	LOC145678	uncharacterized LOC145678
244210_at	2.59e-10	9.15e-12	-8.89468	16.5769	-0.452177
1566268_at	2.61e-10	9.23e-12	-8.89222	16.5685	-0.6236
1559419_at	2.61e-10	9.26e-12	-8.89129	16.5654	-0.550794	CACNB2	calcium voltage-gated channel auxiliary subunit beta 2
205375_at	2.63e-10	9.31e-12	-8.88971	16.56	-1.7686	MDFI	MyoD family inhibitor
1560779_a_at	2.63e-10	9.32e-12	-8.88953	16.5594	-1.20022	ZNF568	zinc finger protein 568
242366_at	2.63e-10	9.33e-12	-8.88906	16.5578	-1.23533
41047_at	2.63e-10	9.34e-12	-8.8887	16.5566	-1.6128	C9orf16	chromosome 9 open reading frame 16
1558541_at	2.64e-10	9.39e-12	-8.88735	16.552	-0.426222	LOC101927137///KIAA1456	uncharacterized LOC101927137///KIAA1456
213429_at	2.64e-10	9.4e-12	8.8869	16.5504	3.32962	BICC1	BicC family RNA binding protein 1
1569405_at	2.64e-10	9.4e-12	-8.88677	16.55	-0.420878	LOC102724708	uncharacterized LOC102724708
213219_at	2.65e-10	9.44e-12	-8.88564	16.5462	-0.4054	ADCY2	adenylate cyclase 2
64486_at	2.66e-10	9.46e-12	8.88492	16.5437	1.42637	CORO1B	coronin 1B
238837_at	2.66e-10	9.46e-12	-8.88492	16.5437	-0.614656	PHF8	PHD finger protein 8
229133_s_at	2.66e-10	9.47e-12	-8.88476	16.5432	-0.826821	ZNF397	zinc finger protein 397
242247_at	2.67e-10	9.5e-12	8.8837	16.5396	1.8073	METTL15	methyltransferase like 15
214369_s_at	2.68e-10	9.55e-12	-8.88217	16.5344	-1.09762	RASGRP2	RAS guanyl releasing protein 2
221272_s_at	2.7e-10	9.65e-12	-8.87934	16.5248	-1.96097	C1orf21	chromosome 1 open reading frame 21
221144_at	2.72e-10	9.7e-12	-8.87763	16.519	-0.44911
223212_at	2.72e-10	9.72e-12	8.87707	16.517	1.87716	ZDHHC16	zinc finger DHHC-type containing 16
216180_s_at	2.73e-10	9.74e-12	8.87654	16.5153	2.03295	SYNJ2	synaptojanin 2
208184_s_at	2.75e-10	9.82e-12	8.87414	16.5071	0.930877	LOC102724200///TRAPPC10	trafficking protein particle complex subunit 10-like///trafficking protein particle complex 10
204178_s_at	2.76e-10	9.86e-12	8.87294	16.503	1.27293	RBM14	RNA binding motif protein 14
225540_at	2.77e-10	9.92e-12	-8.87119	16.4971	-6.18918	MAP2	microtubule associated protein 2
218918_at	2.78e-10	9.95e-12	-8.87024	16.4939	-2.95737	MAN1C1	mannosidase alpha class 1C member 1
221703_at	2.78e-10	9.96e-12	8.87005	16.4932	2.28677	BRIP1	BRCA1 interacting protein C-terminal helicase 1
230297_x_at	2.79e-10	1e-11	-8.8684	16.4876	-0.755797	SYNGAP1	synaptic Ras GTPase activating protein 1
234185_at	2.79e-10	1e-11	-8.86819	16.4869	-0.39267
205351_at	2.8e-10	1.01e-11	8.86705	16.483	1.52288	GGCX	gamma-glutamyl carboxylase
203788_s_at	2.8e-10	1.01e-11	8.86703	16.4829	4.15269	SEMA3C	semaphorin 3C
1556107_at	2.81e-10	1.01e-11	-8.86641	16.4808	-0.570797	LOC105372881	uncharacterized LOC105372881
1560513_at	2.81e-10	1.01e-11	-8.86639	16.4808	-0.383742	LOC400568	uncharacterized LOC400568
1566269_at	2.82e-10	1.01e-11	-8.8649	16.4757	-0.400182	RALGAPA1///RALGAPA1P1	Ral GTPase activating protein catalytic alpha subunit 1///Ral GTPase activating protein catalytic alpha subunit 1 pseudogene 1
243298_at	2.82e-10	1.02e-11	-8.86422	16.4734	-0.36424
208920_at	2.83e-10	1.02e-11	-8.86362	16.4713	-3.17508	SRI	sorcin
237973_at	2.85e-10	1.03e-11	-8.86095	16.4623	-0.840767
1557034_s_at	2.86e-10	1.03e-11	8.85978	16.4583	0.753358	LOC100653296///LOC100288778///WASH1///LOC100134445///WASH7P///WASH5P///WASH2P///WASH3P	uncharacterized LOC100653296///WAS protein family homolog 1 pseudogene///WAS protein family homolog 1///uncharacterized LOC100134445///WAS protein family homolog 7 pseudogene///WAS protein family homolog 5 pseudogene///WAS protein family homolog 2 pseudogene///WAS protein family homolog 3 pseudogene
230341_x_at	2.88e-10	1.04e-11	-8.8581	16.4526	-0.990075	ADAMTS10	ADAM metallopeptidase with thrombospondin type 1 motif 10
214625_s_at	2.88e-10	1.04e-11	8.8572	16.4495	0.600408	MINK1	misshapen like kinase 1
233585_at	2.88e-10	1.04e-11	-8.85717	16.4494	-0.44783	SDK2	sidekick cell adhesion molecule 2
213662_at	2.89e-10	1.04e-11	-8.85676	16.448	-0.676705	FAM134B	family with sequence similarity 134 member B
243840_at	2.89e-10	1.04e-11	8.85656	16.4474	1.21492	CLSPN	claspin
216870_x_at	2.89e-10	1.04e-11	8.85601	16.4455	2.36009	DLEU2	deleted in lymphocytic leukemia 2 (non-protein coding)
242709_s_at	2.89e-10	1.05e-11	-8.85559	16.444	-0.409506
1570124_at	2.89e-10	1.05e-11	-8.85551	16.4438	-0.576458	SLC29A4	solute carrier family 29 member 4
1554697_at	2.91e-10	1.05e-11	-8.8538	16.438	-2.81162	ADAMTS9	ADAM metallopeptidase with thrombospondin type 1 motif 9
202785_at	2.92e-10	1.06e-11	-8.85293	16.435	-1.12599	NDUFA7	NADH:ubiquinone oxidoreductase subunit A7
203670_at	2.93e-10	1.06e-11	-8.85163	16.4306	-0.477398	ARPC4-TTLL3///TTLL3///ARPC4	ARPC4-TTLL3 readthrough///tubulin tyrosine ligase like 3///actin related protein 2/3 complex subunit 4
1560810_at	2.93e-10	1.06e-11	-8.85081	16.4278	-0.43583	LOC101927735	uncharacterized LOC101927735
1559765_a_at	2.94e-10	1.07e-11	-8.84967	16.4239	-0.448311	NALT1	NOTCH1 associated lncRNA in T-cell acute lymphoblastic leukemia 1
232678_at	2.98e-10	1.08e-11	-8.846	16.4114	-0.47101
226778_at	2.98e-10	1.08e-11	-8.84555	16.4099	-1.9909	TDRP	testis development related protein
223741_s_at	2.98e-10	1.08e-11	-8.84526	16.4089	-2.15846	TTYH2	tweety family member 2
1565742_at	3.01e-10	1.09e-11	-8.84281	16.4006	-0.3851
234086_at	3.01e-10	1.09e-11	-8.84254	16.3997	-0.458463
226727_at	3.01e-10	1.1e-11	8.84228	16.3988	1.53243	CISD3	CDGSH iron sulfur domain 3
226587_at	3.02e-10	1.1e-11	-8.84133	16.3956	-2.52364	PWAR6	Prader Willi/Angelman region RNA 6
1569750_at	3.05e-10	1.11e-11	-8.83804	16.3844	-0.493323
209205_s_at	3.07e-10	1.12e-11	-8.83662	16.3796	-2.22263	LMO4	LIM domain only 4
230268_at	3.07e-10	1.12e-11	-8.83621	16.3782	-0.4584
227997_at	3.08e-10	1.12e-11	-8.83516	16.3746	-3.66372	IL17RD	interleukin 17 receptor D
239595_at	3.1e-10	1.13e-11	-8.83304	16.3674	-0.68829	GPX2	glutathione peroxidase 2
201158_at	3.1e-10	1.13e-11	8.83247	16.3654	1.40319	NMT1	N-myristoyltransferase 1
235561_at	3.11e-10	1.14e-11	-8.83186	16.3634	-2.17795	TXNL1	thioredoxin like 1
206535_at	3.11e-10	1.14e-11	-8.83183	16.3633	-0.368046	SLC2A2	solute carrier family 2 member 2
210929_s_at	3.11e-10	1.14e-11	-8.83161	16.3625	-0.583024	AHSG	alpha 2-HS glycoprotein
[truncated: 52,676 more rows]
