# Supplementary material for: Meta-Analysis and Experimental Validation Identified FREM2 and SPRY1 as New Glioblastoma Marker Candidates
Source: Int J Mol Sci. 2018 May 4;19(5):1369. doi: 10.3390/ijms19051369 (PMC5983642; doi:10.3390/ijms19051369)
Supplement: Supplementary file 1 [file ijms-19-01369-s001.zip › Supplementary_files/Table S12 results of test v2-3.xlsx]

## Sheet: List1
ID	adj,P,Val	P,Value	t	B	logFC	ORF
1282_at	1.26e-24	7.18e-29	-13.3631	54.7703	-3.3095	1282
1284_at	7.96e-23	9.08e-27	-12.6511	50.044	-2.97381	1284
7076_at	1.05e-22	1.8e-26	-12.5506	49.3772	-4.01509	7076
22849_at	9.93e-22	2.27e-25	12.1769	46.9018	1.24444	22849
105_at	1.63e-21	4.64e-25	12.0711	46.2022	1.10513	105
301_at	4.07e-21	1.39e-24	-11.9086	45.1285	-3.46796	301
3485_at	4.74e-20	1.89e-23	-11.5214	42.5771	-3.88074	3485
9256_at	1.26e-19	5.74e-23	11.3564	41.4931	1.61222	9256
2746_at	1.41e-19	7.23e-23	11.3222	41.2687	1.69001	2746
2565_at	3.02e-19	1.72e-22	11.1926	40.4198	1.66588	2565
6751_at	4.82e-19	3.12e-22	11.1036	39.8379	0.700041	6751
1290_at	4.82e-19	3.33e-22	-11.0939	39.7743	-3.04948	1290
3915_at	4.82e-19	3.57e-22	-11.0836	39.7066	-1.90372	3915
30819_at	7.2e-19	5.75e-22	11.0124	39.2416	1.24182	30819
78986_at	7.91e-19	6.77e-22	10.9879	39.0823	1.68739	78986
1281_at	8.05e-19	7.35e-22	-10.9755	39.0014	-4.43221	1281
11167_at	8.8e-19	8.54e-22	-10.9532	38.8558	-1.85472	11167
10051_at	2.08e-18	2.14e-21	-10.8155	37.9591	-1.92048	10051
133_at	2.33e-18	2.53e-21	-10.79	37.7933	-3.81194	133
6833_at	2.44e-18	2.78e-21	10.7758	37.7007	1.82032	6833
7431_at	6.1e-18	7.31e-21	-10.6303	36.7569	-1.79881	7431
55013_at	7.94e-18	9.96e-21	-10.5836	36.4544	-2.67558	55013
114794_at	9.06e-17	1.19e-19	10.2076	34.0311	1.71423	114794
6241_at	9.26e-17	1.27e-19	-10.1979	33.9689	-2.72547	6241
7045_at	1.18e-16	1.68e-19	-10.155	33.6936	-3.14482	7045
10369_at	1.2e-16	1.81e-19	10.1435	33.62	1.6514	10369
6468_at	1.2e-16	1.85e-19	10.1406	33.6011	0.989466	6468
25834_at	1.27e-16	2.02e-19	10.1267	33.5125	1.79719	25834
22918_at	1.28e-16	2.14e-19	-10.118	33.4564	-2.18048	22918
114788_at	1.28e-16	2.19e-19	10.1146	33.4352	2.64073	114788
1278_at	1.78e-16	3.15e-19	-10.0589	33.0789	-3.74193	1278
84628_at	2.23e-16	4.08e-19	10.0196	32.8274	1.16034	84628
64093_at	2.49e-16	4.69e-19	9.99821	32.691	2.68448	64093
2774_at	2.49e-16	4.83e-19	9.99373	32.6625	1.51382	2774
9168_at	3.47e-16	6.93e-19	-9.93818	32.3084	-1.10369	9168
2335_at	5.5e-16	1.13e-18	-9.86336	31.8323	-1.68851	2335
27254_at	5.52e-16	1.19e-18	9.85502	31.7793	1.66155	27254
871_at	5.52e-16	1.2e-18	-9.85431	31.7748	-2.15384	871
116496_at	5.87e-16	1.31e-18	-9.84084	31.6893	-2.3016	116496
10788_at	6.15e-16	1.4e-18	-9.82983	31.6193	-1.97836	10788
8826_at	6.27e-16	1.47e-18	-9.82312	31.5767	-1.75978	8826
56884_at	8.09e-16	1.94e-18	9.78006	31.3036	2.11864	56884
23236_at	1.06e-15	2.65e-18	9.73187	30.9983	1.5184	23236
57578_at	1.06e-15	2.65e-18	9.73186	30.9983	1.61719	57578
10083_at	1.1e-15	2.82e-18	9.72207	30.9363	1.82738	10083
7422_at	1.2e-15	3.2e-18	-9.7027	30.8137	-2.96892	7422
3912_at	1.2e-15	3.22e-18	-9.70188	30.8085	-2.64598	3912
7298_at	1.43e-15	3.93e-18	-9.67109	30.6139	-2.06251	7298
29957_at	1.5e-15	4.19e-18	-9.66124	30.5517	-1.70497	29957
84888_at	1.5e-15	4.28e-18	-9.65766	30.5291	-1.269	84888
64778_at	1.65e-15	4.81e-18	-9.63988	30.4169	-1.43802	64778
4637_at	1.91e-15	5.68e-18	-9.61409	30.2542	-0.63315	4637
3628_at	2.26e-15	6.85e-18	9.58509	30.0713	0.978953	3628
1408_at	2.37e-15	7.29e-18	9.57525	30.0094	0.98096	1408
24137_at	2.68e-15	8.55e-18	-9.5506	29.8542	-2.20396	24137
10954_at	2.68e-15	8.56e-18	-9.55039	29.8528	-1.896	10954
87_at	2.68e-15	8.71e-18	-9.54776	29.8363	-2.09289	87
3767_at	2.85e-15	9.44e-18	9.53531	29.758	0.569717	3767
9481_at	3.25e-15	1.1e-17	9.51219	29.6126	1.23756	9481
23001_at	3.84e-15	1.31e-17	9.48384	29.4345	0.719269	23001
1192_at	4.11e-15	1.45e-17	-9.46893	29.341	-2.10788	1192
30818_at	4.11e-15	1.45e-17	9.46824	29.3366	0.7083	30818
84617_at	4.13e-15	1.48e-17	-9.46485	29.3154	-2.55058	84617
23101_at	5.85e-15	2.14e-17	9.40818	28.9601	0.528368	23101
283576_at	6.56e-15	2.43e-17	9.3879	28.8332	2.16523	283576
11122_at	8.37e-15	3.15e-17	9.34745	28.5803	1.63607	11122
1116_at	9.98e-15	3.88e-17	-9.31476	28.3762	-5.03026	1116
10633_at	9.98e-15	3.98e-17	9.31082	28.3516	2.3032	10633
55799_at	9.98e-15	4e-17	9.30999	28.3464	1.84575	55799
10403_at	9.98e-15	4.07e-17	-9.30737	28.33	-2.20579	10403
302_at	9.98e-15	4.09e-17	-9.30654	28.3249	-2.19111	302
9124_at	9.98e-15	4.1e-17	-9.30628	28.3233	-2.15701	9124
10079_at	1.04e-14	4.35e-17	9.29711	28.266	1.53551	10079
51776_at	1.23e-14	5.18e-17	-9.26951	28.094	-1.1931	51776
64061_at	1.4e-14	6.07e-17	9.24475	27.9398	1.15257	64061
3956_at	1.4e-14	6.08e-17	-9.24463	27.9391	-1.9303	3956
534_at	1.51e-14	6.63e-17	9.23084	27.8533	2.50042	534
83723_at	1.53e-14	6.81e-17	9.2267	27.8275	0.77723	83723
29097_at	1.6e-14	7.39e-17	-9.21394	27.7482	-1.19581	29097
3131_at	1.6e-14	7.41e-17	9.21348	27.7453	1.95005	3131
57338_at	1.6e-14	7.42e-17	9.21336	27.7446	2.07663	57338
3725_at	1.61e-14	7.53e-17	-9.21091	27.7293	-1.33078	3725
646405_at	1.64e-14	7.74e-17	9.20656	27.7023	1.24958	646405
9232_at	1.74e-14	8.34e-17	-9.19484	27.6295	-1.68457	9232
403_at	1.83e-14	8.85e-17	9.1855	27.5715	0.873359	403
286499_at	1.84e-14	9.02e-17	9.18251	27.5529	1.93362	286499
9873_at	2.53e-14	1.26e-16	9.13046	27.2301	1.24231	9873
3308_at	2.6e-14	1.31e-16	-9.12416	27.191	-0.841348	3308
1277_at	2.74e-14	1.39e-16	-9.11436	27.1303	-3.48525	1277
991_at	3.12e-14	1.6e-16	-9.09229	26.9937	-2.22849	991
375704_at	3.25e-14	1.69e-16	9.08382	26.9413	2.33366	375704
2014_at	3.59e-14	1.89e-16	-9.06636	26.8334	-3.25344	2014
58527_at	3.72e-14	1.99e-16	-9.05796	26.7815	-1.55163	58527
79801_at	3.72e-14	1.99e-16	-9.05762	26.7794	-1.72583	79801
122773_at	4.38e-14	2.38e-16	9.02934	26.6048	0.681515	122773
2894_at	4.38e-14	2.41e-16	9.02789	26.5958	0.670376	2894
2145_at	4.38e-14	2.42e-16	9.02672	26.5886	0.671504	2145
9470_at	4.87e-14	2.73e-16	-9.0081	26.4737	-1.0828	9470
23217_at	5.27e-14	2.98e-16	8.99404	26.3871	0.736581	23217
441151_at	5.65e-14	3.22e-16	8.98164	26.3106	1.40479	441151
10112_at	6.96e-14	4.01e-16	-8.94695	26.0972	-1.94604	10112
121457_at	7.08e-14	4.14e-16	-8.94202	26.0669	-1.47342	121457
123283_at	7.08e-14	4.16e-16	8.94108	26.0611	0.644053	123283
64960_at	7.58e-14	4.5e-16	-8.92865	25.9847	-0.864664	64960
10129_at	7.84e-14	4.74e-16	8.92049	25.9345	1.47163	10129
26509_at	7.84e-14	4.74e-16	-8.92021	25.9328	-1.92003	26509
54732_at	7.97e-14	4.87e-16	-8.91618	25.9081	-1.07241	54732
10437_at	8.2e-14	5.05e-16	-8.91015	25.8711	-1.89088	10437
27439_at	8.67e-14	5.39e-16	8.89984	25.8077	1.16757	27439
7171_at	9.79e-14	6.18e-16	-8.87826	25.6754	-1.59071	7171
5937_at	9.79e-14	6.2e-16	-8.87758	25.6712	-1.62141	5937
2717_at	9.81e-14	6.27e-16	-8.87593	25.6611	-0.969721	2717
118812_at	1.02e-13	6.58e-16	8.86828	25.6142	0.80261	118812
51100_at	1.11e-13	7.22e-16	-8.8533	25.5224	-1.16894	51100
78997_at	1.26e-13	8.29e-16	8.83145	25.3886	1.82574	78997
10247_at	1.26e-13	8.35e-16	8.83013	25.3806	1.41032	10247
23017_at	1.37e-13	9.12e-16	8.81613	25.2949	1.32568	23017
9768_at	1.37e-13	9.24e-16	-8.81408	25.2824	-1.97828	9768
1894_at	1.38e-13	9.38e-16	-8.8117	25.2678	-1.68305	1894
90864_at	1.38e-13	9.46e-16	8.81035	25.2596	0.673003	90864
965_at	1.49e-13	1.03e-15	-8.79738	25.1803	-1.9684	965
891_at	1.52e-13	1.06e-15	-8.7924	25.1499	-2.00416	891
259230_at	1.52e-13	1.07e-15	8.7909	25.1408	1.35212	259230
728215_at	1.6e-13	1.13e-15	8.7816	25.0839	2.35485	728215
22974_at	1.73e-13	1.24e-15	-8.76741	24.9973	-1.94758	22974
10724_at	1.81e-13	1.31e-15	8.75869	24.9442	0.901875	10724
10457_at	1.81e-13	1.31e-15	-8.75794	24.9396	-2.78193	10457
26128_at	2.02e-13	1.47e-15	8.73954	24.8274	0.915793	26128
883_at	2.06e-13	1.52e-15	8.73464	24.7975	0.960942	883
6282_at	2.32e-13	1.72e-15	-8.71464	24.6758	-1.89721	6282
285_at	2.34e-13	1.75e-15	-8.71185	24.6588	-2.109	285
2550_at	2.48e-13	1.87e-15	8.70115	24.5937	2.11562	2550
114792_at	2.56e-13	1.94e-15	8.69497	24.5561	1.53499	114792
10276_at	2.71e-13	2.08e-15	8.68447	24.4923	1.84053	10276
9833_at	2.71e-13	2.09e-15	-8.68337	24.4855	-1.89303	9833
7067_at	2.71e-13	2.1e-15	8.68236	24.4795	1.36534	7067
80309_at	3.55e-13	2.78e-15	8.63777	24.2087	2.56747	80309
253260_at	3.74e-13	2.94e-15	8.62843	24.1521	1.24305	253260
140767_at	3.79e-13	3.01e-15	8.62502	24.1314	2.16254	140767
220965_at	4e-13	3.19e-15	8.61518	24.0718	1.80931	220965
219539_at	4.14e-13	3.33e-15	8.60844	24.031	1.72898	219539
9133_at	4.23e-13	3.43e-15	-8.60372	24.0024	-2.13899	9133
10460_at	4.44e-13	3.63e-15	-8.59481	23.9485	-1.29637	10460
4837_at	4.75e-13	3.9e-15	-8.58309	23.8775	-3.62325	4837
84502_at	5.12e-13	4.23e-15	8.5698	23.7971	1.84363	84502
55808_at	5.45e-13	4.54e-15	8.55833	23.7279	0.652013	55808
650_at	5.45e-13	4.57e-15	8.55736	23.722	2.37177	650
4256_at	5.72e-13	4.86e-15	-8.54764	23.6633	-2.83298	4256
57662_at	5.72e-13	4.86e-15	8.54752	23.6626	0.527159	57662
8836_at	5.89e-13	5.04e-15	-8.54167	23.6272	-1.38872	8836
701_at	5.97e-13	5.14e-15	-8.53839	23.6074	-1.95962	701
8567_at	6.08e-13	5.29e-15	8.53373	23.5794	0.582845	8567
7050_at	6.08e-13	5.31e-15	-8.53323	23.5763	-1.60773	7050
2562_at	6.08e-13	5.34e-15	8.53218	23.57	2.3915	2562
25788_at	6.2e-13	5.48e-15	-8.52809	23.5453	-1.22636	25788
90634_at	6.26e-13	5.57e-15	8.52553	23.5299	0.981596	90634
84465_at	6.29e-13	5.63e-15	8.52359	23.5182	2.12408	84465
3939_at	6.45e-13	5.81e-15	-8.51852	23.4876	-1.64235	3939
161357_at	6.95e-13	6.31e-15	8.50533	23.408	1.67622	161357
5738_at	7.01e-13	6.4e-15	-8.50296	23.3938	-1.62364	5738
23411_at	7.43e-13	6.82e-15	8.49267	23.3318	0.987841	23411
79602_at	7.54e-13	6.97e-15	8.48916	23.3107	0.837044	79602
64151_at	7.89e-13	7.34e-15	-8.48084	23.2606	-1.87652	64151
7130_at	8.07e-13	7.55e-15	-8.47629	23.2332	-2.52227	7130
5701_at	8.73e-13	8.21e-15	-8.46255	23.1506	-0.598794	5701
80227_at	9.74e-13	9.23e-15	8.44371	23.0373	0.782288	80227
7465_at	1.01e-12	9.6e-15	-8.43732	22.999	-1.46887	7465
389105_at	1.04e-12	9.93e-15	8.43171	22.9653	1.77089	389105
4171_at	1.06e-12	1.02e-14	-8.42736	22.9392	-1.42183	4171
2729_at	1.07e-12	1.04e-14	8.42438	22.9213	1.10225	2729
4060_at	1.13e-12	1.1e-14	-8.4146	22.8626	-3.54935	4060
259232_at	1.17e-12	1.15e-14	8.40809	22.8236	1.49638	259232
55512_at	1.18e-12	1.17e-14	8.40563	22.8088	0.573262	55512
3838_at	1.2e-12	1.19e-14	-8.4023	22.7888	-1.0767	3838
55530_at	1.24e-12	1.24e-14	8.39598	22.751	1.65171	55530
5355_at	1.26e-12	1.26e-14	-8.39263	22.7309	-2.12834	5355
23492_at	1.41e-12	1.42e-14	8.37337	22.6156	1.16752	23492
387923_at	1.42e-12	1.44e-14	8.37144	22.604	1.64184	387923
51203_at	1.42e-12	1.46e-14	-8.36952	22.5925	-2.09502	51203
116443_at	1.42e-12	1.46e-14	8.36867	22.5874	0.386148	116443
8829_at	1.49e-12	1.53e-14	-8.3609	22.541	-1.73923	8829
2632_at	1.5e-12	1.55e-14	-8.35888	22.5289	-1.54531	2632
11014_at	1.5e-12	1.57e-14	-8.35712	22.5184	-1.33445	11014
55118_at	1.5e-12	1.57e-14	8.3568	22.5164	1.22491	55118
6275_at	1.5e-12	1.59e-14	-8.35552	22.5088	-2.22912	6275
197257_at	1.5e-12	1.59e-14	8.35496	22.5054	0.465922	197257
2787_at	1.56e-12	1.67e-14	-8.34751	22.4609	-1.01603	2787
84940_at	1.57e-12	1.69e-14	8.3453	22.4477	0.86137	84940
800_at	1.58e-12	1.7e-14	-8.34433	22.4419	-1.21354	800
41_at	1.61e-12	1.74e-14	8.34037	22.4182	1.32646	41
36_at	1.63e-12	1.78e-14	8.33703	22.3983	0.87724	36
5602_at	1.71e-12	1.88e-14	8.32808	22.3448	1.17078	5602
493869_at	1.72e-12	1.89e-14	-8.32671	22.3366	-2.60744	493869
6648_at	1.82e-12	2.01e-14	-8.31673	22.277	-2.25466	6648
84790_at	1.9e-12	2.12e-14	-8.30844	22.2276	-0.702419	84790
7153_at	2.09e-12	2.34e-14	-8.29199	22.1295	-2.51727	7153
81894_at	2.17e-12	2.44e-14	8.28546	22.0906	0.673217	81894
9892_at	2.26e-12	2.55e-14	8.27779	22.0449	3.048	9892
81603_at	2.27e-12	2.57e-14	8.27655	22.0375	0.680713	81603
1033_at	2.27e-12	2.59e-14	-8.27539	22.0306	-1.98863	1033
22856_at	2.3e-12	2.63e-14	-8.27262	22.0142	-1.07878	22856
9472_at	2.41e-12	2.78e-14	8.2641	21.9634	0.872481	9472
27250_at	2.73e-12	3.16e-14	8.24301	21.838	0.773335	27250
114769_at	2.94e-12	3.42e-14	-8.2299	21.7601	-2.28258	114769
2316_at	2.94e-12	3.44e-14	-8.22892	21.7543	-1.60809	2316
123803_at	3.02e-12	3.55e-14	-8.22366	21.7231	-0.939009	123803
6138_at	3.31e-12	3.91e-14	8.20777	21.6288	0.623667	6138
967_at	3.32e-12	3.94e-14	-8.20676	21.6228	-0.908987	967
6752_at	3.72e-12	4.43e-14	8.18722	21.5069	0.987382	6752
55536_at	3.78e-12	4.55e-14	-8.18298	21.4818	-1.95334	55536
10809_at	3.78e-12	4.55e-14	8.18295	21.4816	1.15184	10809
114805_at	3.78e-12	4.57e-14	8.18233	21.4779	2.47371	114805
4478_at	3.86e-12	4.69e-14	-8.17797	21.4521	-1.65623	4478
129049_at	3.9e-12	4.76e-14	8.17556	21.4378	0.422247	129049
84913_at	3.94e-12	4.83e-14	8.17315	21.4236	1.2296	84913
3705_at	3.94e-12	4.86e-14	8.17196	21.4165	0.874607	3705
9871_at	3.94e-12	4.88e-14	-8.17128	21.4125	-1.42185	9871
404201_at	3.98e-12	4.95e-14	8.16906	21.3994	1.3445	404201
5495_at	3.98e-12	4.97e-14	8.16836	21.3952	0.708479	5495
4661_at	3.98e-12	5e-14	8.16741	21.3896	1.3381	4661
10006_at	3.98e-12	5.02e-14	8.16661	21.3849	0.876849	10006
586_at	3.98e-12	5.04e-14	-8.16606	21.3816	-2.46917	586
113791_at	4.09e-12	5.22e-14	8.16028	21.3474	0.903099	113791
3422_at	4.09e-12	5.26e-14	8.15914	21.3407	1.02187	3422
22931_at	4.09e-12	5.26e-14	8.15903	21.34	0.816835	22931
6509_at	4.09e-12	5.27e-14	8.15878	21.3385	1.38373	6509
2990_at	4.42e-12	5.73e-14	-8.14499	21.257	-1.12805	2990
55076_at	4.44e-12	5.77e-14	-8.14378	21.2498	-1.96613	55076
83698_at	4.98e-12	6.51e-14	8.12391	21.1324	0.904172	83698
5480_at	5.01e-12	6.59e-14	-8.12195	21.1209	-1.70653	5480
10501_at	5.01e-12	6.61e-14	8.12141	21.1177	0.486924	10501
80011_at	5.02e-12	6.65e-14	8.12038	21.1116	0.626117	80011
9241_at	5.11e-12	6.79e-14	8.117	21.0916	1.61959	9241
2519_at	5.27e-12	7.03e-14	-8.11119	21.0573	-1.38843	2519
25825_at	5.55e-12	7.44e-14	-8.10179	21.0019	-1.66431	25825
10801_at	5.59e-12	7.52e-14	-8.10004	20.9916	-0.767035	10801
6790_at	5.72e-12	7.74e-14	-8.09531	20.9637	-1.52086	6790
829_at	5.97e-12	8.14e-14	-8.08694	20.9144	-0.680853	829
1841_at	5.97e-12	8.14e-14	-8.08694	20.9144	-0.946067	1841
51181_at	6.06e-12	8.3e-14	8.08385	20.8962	0.873305	51181
5359_at	6.22e-12	8.55e-14	-8.07891	20.867	-1.53141	5359
613_at	6.68e-12	9.22e-14	8.06641	20.7935	1.33361	613
23387_at	6.68e-12	9.26e-14	8.06567	20.7891	0.971807	23387
23542_at	6.71e-12	9.34e-14	8.06422	20.7806	0.75895	23542
9811_at	6.99e-12	9.77e-14	8.05671	20.7364	0.629065	9811
64105_at	7.13e-12	1e-13	-8.05281	20.7134	-2.00248	64105
5373_at	7.27e-12	1.02e-13	-8.04896	20.6909	-0.890742	5373
5634_at	7.28e-12	1.03e-13	-8.04797	20.685	-1.72176	5634
83931_at	7.35e-12	1.05e-13	-8.04538	20.6698	-0.531049	83931
5327_at	7.35e-12	1.05e-13	-8.04501	20.6676	-2.58984	5327
3074_at	7.55e-12	1.08e-13	-8.04002	20.6383	-1.14444	3074
79366_at	7.97e-12	1.15e-13	8.0304	20.5818	0.847325	79366
137872_at	8.07e-12	1.17e-13	8.02756	20.5651	1.30391	137872
151246_at	8.11e-12	1.18e-13	-8.02609	20.5565	-1.47822	151246
2222_at	8.15e-12	1.19e-13	8.02472	20.5484	0.971082	2222
64145_at	8.19e-12	1.2e-13	8.02327	20.5399	0.597575	64145
5351_at	8.38e-12	1.23e-13	-8.01853	20.5121	-1.29801	5351
1475_at	8.38e-12	1.23e-13	-8.01816	20.5099	-2.11625	1475
1620_at	8.63e-12	1.27e-13	8.01263	20.4775	2.19478	1620
23643_at	8.73e-12	1.29e-13	-8.0101	20.4626	-2.11465	23643
492311_at	8.97e-12	1.34e-13	8.0048	20.4315	0.998874	492311
108_at	9.34e-12	1.4e-13	7.9976	20.3894	1.02789	108
85027_at	9.46e-12	1.42e-13	-7.99483	20.3731	-2.05227	85027
219654_at	9.63e-12	1.45e-13	7.99115	20.3515	1.10438	219654
23421_at	9.67e-12	1.46e-13	-7.98987	20.344	-1.07598	23421
79745_at	1.01e-11	1.54e-13	7.98156	20.2954	0.755749	79745
1453_at	1.09e-11	1.66e-13	-7.96878	20.2205	-0.899767	1453
8925_at	1.11e-11	1.69e-13	7.96579	20.203	0.619706	8925
9055_at	1.11e-11	1.7e-13	-7.96494	20.1981	-1.86526	9055
5230_at	1.12e-11	1.72e-13	-7.96241	20.1833	-1.04271	5230
10771_at	1.13e-11	1.76e-13	7.95922	20.1646	0.750786	10771
57524_at	1.13e-11	1.76e-13	7.95891	20.1628	0.791559	57524
56262_at	1.14e-11	1.78e-13	7.95681	20.1505	1.04918	56262
57447_at	1.15e-11	1.79e-13	7.95616	20.1467	2.12658	57447
55612_at	1.16e-11	1.82e-13	7.95347	20.131	2.48533	55612
10549_at	1.17e-11	1.85e-13	-7.95104	20.1168	-1.12724	10549
79630_at	1.2e-11	1.9e-13	-7.94627	20.0889	-1.29565	79630
29058_at	1.21e-11	1.92e-13	-7.94467	20.0796	-0.486962	29058
4303_at	1.25e-11	1.99e-13	7.93829	20.0423	0.639974	4303
123_at	1.31e-11	2.09e-13	-7.93033	19.9958	-2.52196	123
1806_at	1.33e-11	2.14e-13	-7.92674	19.9748	-2.55448	1806
5836_at	1.34e-11	2.16e-13	-7.92478	19.9634	-1.78731	5836
5532_at	1.34e-11	2.17e-13	7.92383	19.9579	1.01342	5532
9111_at	1.34e-11	2.18e-13	-7.92363	19.9567	-1.35757	9111
7915_at	1.36e-11	2.22e-13	7.92059	19.939	1.41537	7915
11079_at	1.37e-11	2.23e-13	-7.91959	19.9331	-0.76128	11079
10643_at	1.55e-11	2.54e-13	-7.89795	19.807	-2.60647	10643
134701_at	1.57e-11	2.59e-13	7.89475	19.7883	1.25775	134701
29015_at	1.6e-11	2.64e-13	-7.89102	19.7666	-1.13892	29015
84722_at	1.6e-11	2.65e-13	-7.89057	19.764	-1.71804	84722
89891_at	1.6e-11	2.66e-13	-7.89032	19.7625	-0.922299	89891
2963_at	1.62e-11	2.7e-13	7.88785	19.7482	0.83236	2963
55872_at	1.62e-11	2.71e-13	-7.88702	19.7433	-2.44723	55872
6185_at	1.72e-11	2.88e-13	-7.87673	19.6834	-0.72262	6185
9108_at	1.81e-11	3.04e-13	7.8678	19.6314	0.906396	9108
6119_at	1.92e-11	3.24e-13	-7.857	19.5687	-0.952998	6119
339487_at	1.96e-11	3.32e-13	-7.85319	19.5465	-0.744547	339487
1272_at	1.97e-11	3.35e-13	7.85144	19.5363	2.16905	1272
8848_at	2.16e-11	3.68e-13	7.83554	19.444	0.684955	8848
5067_at	2.25e-11	3.86e-13	7.82784	19.3994	3.27162	5067
4675_at	2.41e-11	4.13e-13	7.81622	19.332	1.7347	4675
83719_at	2.44e-11	4.21e-13	7.81316	19.3142	1.15935	83719
54511_at	2.55e-11	4.4e-13	7.80551	19.2699	0.776996	54511
9928_at	2.56e-11	4.45e-13	-7.8039	19.2606	-1.70335	9928
57406_at	2.58e-11	4.49e-13	7.80219	19.2507	1.21478	57406
6252_at	2.58e-11	4.51e-13	7.80159	19.2472	2.53257	6252
64850_at	2.59e-11	4.54e-13	7.80041	19.2404	3.9521	64850
6579_at	2.63e-11	4.62e-13	7.79752	19.2236	0.981197	6579
58472_at	2.8e-11	4.94e-13	-7.78633	19.1589	-1.48234	58472
81031_at	2.88e-11	5.1e-13	-7.78072	19.1264	-2.1053	81031
10454_at	2.88e-11	5.12e-13	7.78025	19.1237	0.395582	10454
54892_at	2.89e-11	5.14e-13	-7.77966	19.1203	-1.25475	54892
1062_at	3.07e-11	5.49e-13	-7.76855	19.0561	-1.64372	1062
92211_at	3.08e-11	5.52e-13	7.76751	19.05	1.13027	92211
283078_at	3.12e-11	5.61e-13	7.7648	19.0344	0.930617	283078
8914_at	3.14e-11	5.66e-13	-7.7634	19.0263	-1.12932	8914
9516_at	3.2e-11	5.78e-13	-7.75965	19.0047	-1.0489	9516
60495_at	3.22e-11	5.83e-13	7.7582	18.9962	0.586084	60495
55706_at	3.24e-11	5.9e-13	-7.75642	18.986	-0.974486	55706
1039_at	3.25e-11	5.93e-13	-7.75538	18.98	-1.11402	1039
11141_at	3.29e-11	6.03e-13	7.75261	18.964	1.09919	11141
80863_at	3.8e-11	6.99e-13	7.72771	18.8204	1.02072	80863
10952_at	3.86e-11	7.11e-13	-7.72469	18.8029	-0.503889	10952
3105_at	3.93e-11	7.26e-13	-7.72126	18.7832	-0.882375	3105
3371_at	4.07e-11	7.55e-13	-7.71469	18.7453	-2.22648	3371
51008_at	4.1e-11	7.62e-13	7.71309	18.7361	0.841437	51008
217_at	4.12e-11	7.7e-13	7.71142	18.7265	1.0572	217
23274_at	4.13e-11	7.73e-13	7.71075	18.7226	0.739385	23274
338811_at	4.2e-11	7.88e-13	7.70743	18.7035	1.65077	338811
10096_at	4.61e-11	8.68e-13	-7.69106	18.6093	-0.607371	10096
23522_at	4.68e-11	8.84e-13	7.68798	18.5916	0.933928	23522
56521_at	4.73e-11	8.95e-13	7.68583	18.5793	1.18503	56521
51009_at	4.85e-11	9.22e-13	-7.68082	18.5505	-0.809675	51009
8945_at	5e-11	9.53e-13	7.67531	18.5188	0.529346	8945
11065_at	5.08e-11	9.72e-13	-7.67196	18.4996	-1.80893	11065
3797_at	5.11e-11	9.8e-13	7.6705	18.4912	0.934975	3797
286411_at	5.22e-11	1e-12	7.66658	18.4687	2.01959	286411
5806_at	5.3e-11	1.02e-12	-7.6633	18.4498	-3.25026	5806
9787_at	5.73e-11	1.11e-12	-7.64971	18.3718	-2.05343	9787
5926_at	5.77e-11	1.12e-12	7.64804	18.3623	0.624759	5926
388962_at	5.89e-11	1.15e-12	-7.64386	18.3383	-0.810314	388962
4162_at	5.91e-11	1.15e-12	-7.64287	18.3326	-1.22824	4162
1054_at	6.18e-11	1.21e-12	-7.6347	18.2858	-0.923617	1054
3678_at	6.26e-11	1.23e-12	-7.63215	18.2712	-0.987443	3678
10783_at	6.32e-11	1.24e-12	-7.63012	18.2596	-1.41841	10783
10123_at	6.84e-11	1.35e-12	-7.61614	18.1796	-1.75089	10123
2633_at	6.87e-11	1.36e-12	-7.61492	18.1726	-2.38638	2633
23175_at	6.95e-11	1.38e-12	7.61247	18.1585	0.885251	23175
5465_at	7.07e-11	1.41e-12	7.60899	18.1386	0.435258	5465
9671_at	7.24e-11	1.45e-12	7.60435	18.1121	0.864369	9671
55069_at	7.34e-11	1.47e-12	-7.60165	18.0967	-1.13324	55069
467_at	7.35e-11	1.48e-12	-7.60088	18.0922	-1.48134	467
3162_at	7.46e-11	1.5e-12	-7.59802	18.0759	-2.35849	3162
27000_at	7.48e-11	1.51e-12	-7.59695	18.0698	-0.818995	27000
54480_at	7.48e-11	1.51e-12	-7.59653	18.0674	-0.9578	54480
10092_at	7.52e-11	1.53e-12	-7.59519	18.0598	-0.775241	10092
284521_at	7.52e-11	1.53e-12	7.59456	18.0562	0.515586	284521
1495_at	7.88e-11	1.61e-12	-7.58629	18.0089	-0.613057	1495
11004_at	8e-11	1.64e-12	-7.58309	17.9907	-1.36862	11004
11116_at	8e-11	1.64e-12	-7.58276	17.9888	-0.862564	11116
55105_at	8.43e-11	1.74e-12	-7.57334	17.935	-0.799189	55105
10252_at	8.47e-11	1.75e-12	-7.57206	17.9277	-1.95941	10252
54517_at	8.52e-11	1.76e-12	-7.57049	17.9187	-0.925114	54517
22978_at	8.85e-11	1.84e-12	7.56347	17.8787	0.917903	22978
729345_at	9.03e-11	1.89e-12	-7.55892	17.8528	-1.6926	729345
83666_at	9.03e-11	1.89e-12	-7.55879	17.852	-1.31918	83666
1111_at	9.03e-11	1.89e-12	-7.55876	17.8519	-1.40442	1111
9338_at	9.38e-11	1.97e-12	7.55182	17.8123	0.588998	9338
84282_at	9.52e-11	2e-12	-7.54871	17.7946	-1.51576	84282
50507_at	9.77e-11	2.06e-12	-7.54388	17.7671	-1.67427	50507
1063_at	1e-10	2.12e-12	-7.53938	17.7415	-1.81948	1063
4916_at	1.02e-10	2.16e-12	7.53632	17.7241	1.10868	4916
2535_at	1.02e-10	2.16e-12	-7.53579	17.721	-1.27485	2535
79866_at	1.06e-10	2.26e-12	-7.52836	17.6788	-0.99278	79866
8974_at	1.06e-10	2.28e-12	-7.52691	17.6705	-1.99521	8974
23122_at	1.07e-10	2.3e-12	7.52527	17.6612	1.23675	23122
9252_at	1.08e-10	2.32e-12	7.52351	17.6512	1.0154	9252
54478_at	1.09e-10	2.34e-12	-7.52201	17.6426	-2.10205	54478
57446_at	1.09e-10	2.36e-12	7.52109	17.6374	1.09921	57446
83860_at	1.13e-10	2.45e-12	7.51409	17.5976	0.653608	83860
93663_at	1.16e-10	2.54e-12	-7.50852	17.566	-1.49129	93663
84457_at	1.16e-10	2.54e-12	7.50823	17.5644	2.13916	84457
839_at	1.16e-10	2.54e-12	-7.50794	17.5627	-1.01852	839
3460_at	1.18e-10	2.59e-12	-7.50511	17.5466	-0.695603	3460
230_at	1.19e-10	2.6e-12	7.50402	17.5404	2.09161	230
9378_at	1.19e-10	2.61e-12	7.50357	17.5379	1.4659	9378
55355_at	1.2e-10	2.66e-12	-7.5003	17.5193	-1.29822	55355
23075_at	1.21e-10	2.67e-12	-7.49974	17.5161	-1.33483	23075
26050_at	1.23e-10	2.74e-12	7.49552	17.4922	1.94859	26050
85449_at	1.3e-10	2.89e-12	7.48619	17.4392	0.997345	85449
196410_at	1.3e-10	2.91e-12	-7.48512	17.4332	-2.75618	196410
55300_at	1.33e-10	2.97e-12	-7.4814	17.4121	-0.786836	55300
3745_at	1.34e-10	3.01e-12	7.47885	17.3976	2.36294	3745
3309_at	1.42e-10	3.19e-12	-7.46932	17.3436	-0.889031	3309
347475_at	1.47e-10	3.3e-12	7.46319	17.3089	0.817164	347475
5111_at	1.57e-10	3.55e-12	-7.45075	17.2385	-0.860976	5111
1038_at	1.66e-10	3.77e-12	7.44052	17.1807	0.753131	1038
23620_at	1.68e-10	3.82e-12	7.43827	17.168	2.10879	23620
8398_at	1.73e-10	3.94e-12	7.4328	17.137	0.57648	8398
55092_at	1.73e-10	3.94e-12	-7.43272	17.1366	-0.954352	55092
7881_at	1.74e-10	3.98e-12	7.43106	17.1272	0.858389	7881
57595_at	1.82e-10	4.18e-12	7.42281	17.0806	0.960413	57595
11041_at	1.82e-10	4.2e-12	7.42168	17.0742	0.797764	11041
130132_at	1.82e-10	4.21e-12	7.42164	17.074	1.33349	130132
118429_at	1.88e-10	4.34e-12	-7.41621	17.0434	-1.15477	118429
25927_at	1.88e-10	4.35e-12	7.41585	17.0413	1.3537	25927
26047_at	1.89e-10	4.38e-12	7.41462	17.0343	0.848458	26047
3161_at	1.96e-10	4.56e-12	-7.40755	16.9945	-1.54568	3161
51130_at	2e-10	4.67e-12	7.4036	16.9722	0.791712	51130
23129_at	2.02e-10	4.73e-12	-7.40136	16.9596	-1.00346	23129
64376_at	2.1e-10	4.92e-12	7.39472	16.9222	0.601229	64376
793_at	2.19e-10	5.15e-12	7.38675	16.8773	2.39452	793
85236_at	2.3e-10	5.42e-12	-7.37784	16.8271	-1.28726	85236
6402_at	2.3e-10	5.44e-12	7.37735	16.8244	2.26226	6402
5054_at	2.38e-10	5.64e-12	-7.37104	16.7888	-2.63231	5054
148867_at	2.49e-10	5.91e-12	-7.36287	16.7429	-0.541115	148867
57599_at	2.56e-10	6.09e-12	7.35765	16.7136	0.566192	57599
51310_at	2.62e-10	6.24e-12	7.35343	16.6899	1.17748	51310
2882_at	2.63e-10	6.28e-12	-7.35246	16.6844	-1.1245	2882
50848_at	2.66e-10	6.37e-12	-7.34979	16.6694	-1.1432	50848
9759_at	2.66e-10	6.38e-12	7.34966	16.6687	0.565675	9759
202559_at	2.67e-10	6.44e-12	7.34812	16.66	0.492093	202559
25996_at	2.73e-10	6.59e-12	-7.34415	16.6378	-0.886179	25996
143888_at	2.75e-10	6.65e-12	-7.34247	16.6283	-1.33198	143888
84817_at	2.81e-10	6.8e-12	-7.33856	16.6064	-0.748949	84817
10396_at	2.86e-10	6.96e-12	7.33451	16.5836	0.948273	10396
90362_at	2.93e-10	7.14e-12	7.33024	16.5597	1.1458	90362
81567_at	2.94e-10	7.18e-12	-7.32919	16.5538	-0.89686	81567
5358_at	2.94e-10	7.18e-12	-7.32909	16.5532	-1.21412	5358
27233_at	2.95e-10	7.23e-12	7.32793	16.5467	1.22141	27233
388419_at	2.96e-10	7.27e-12	7.32707	16.5419	0.78993	388419
1293_at	2.98e-10	7.36e-12	-7.32489	16.5297	-3.34461	1293
162494_at	2.98e-10	7.36e-12	7.32482	16.5293	1.17009	162494
2893_at	3.05e-10	7.56e-12	7.32024	16.5036	1.57813	2893
483_at	3.06e-10	7.6e-12	-7.31921	16.4979	-0.659481	483
9319_at	3.07e-10	7.63e-12	-7.31861	16.4945	-1.38155	9319
818_at	3.08e-10	7.68e-12	7.31759	16.4888	1.28307	818
9590_at	3.08e-10	7.7e-12	-7.317	16.4855	-1.77697	9590
8857_at	3.12e-10	7.81e-12	-7.31451	16.4715	-2.62802	8857
10775_at	3.18e-10	7.98e-12	-7.31082	16.4509	-0.661765	10775
9665_at	3.19e-10	8.04e-12	7.30958	16.4439	0.481658	9665
6511_at	3.23e-10	8.15e-12	7.30709	16.43	0.423302	6511
5869_at	3.26e-10	8.25e-12	7.30512	16.4189	0.821158	5869
1164_at	3.3e-10	8.36e-12	-7.30271	16.4055	-1.50337	1164
23025_at	3.38e-10	8.58e-12	7.29828	16.3806	0.91344	23025
79176_at	3.44e-10	8.77e-12	7.29451	16.3596	0.710667	79176
6491_at	3.44e-10	8.77e-12	-7.29439	16.3589	-1.30248	6491
1635_at	3.48e-10	8.9e-12	-7.29195	16.3453	-1.15794	1635
813_at	3.5e-10	8.98e-12	-7.2904	16.3366	-1.19279	813
8458_at	3.56e-10	9.14e-12	-7.28718	16.3186	-1.11703	8458
25816_at	3.56e-10	9.17e-12	-7.2867	16.3159	-1.47086	25816
4093_at	3.63e-10	9.36e-12	7.2832	16.2964	0.509101	4093
219736_at	3.63e-10	9.38e-12	7.28271	16.2936	1.42678	219736
7378_at	3.72e-10	9.63e-12	-7.27826	16.2687	-1.76729	7378
9911_at	3.89e-10	1.01e-11	7.26993	16.2222	0.487043	9911
79887_at	3.89e-10	1.01e-11	-7.26953	16.22	-1.47459	79887
49855_at	4.02e-10	1.05e-11	7.26323	16.1849	0.887318	49855
1317_at	4.05e-10	1.06e-11	-7.26188	16.1773	-0.716094	1317
219749_at	4.21e-10	1.1e-11	7.25479	16.1377	1.07051	219749
642741_at	4.28e-10	1.12e-11	7.25134	16.1185	0.648305	642741
220164_at	4.43e-10	1.17e-11	7.24476	16.0819	1.48003	220164
143425_at	4.43e-10	1.17e-11	7.2445	16.0804	0.547	143425
115908_at	4.43e-10	1.17e-11	-7.24422	16.0788	-2.87108	115908
203427_at	4.44e-10	1.18e-11	-7.24351	16.0749	-1.56497	203427
10479_at	4.46e-10	1.18e-11	7.24214	16.0672	0.850309	10479
22884_at	4.55e-10	1.21e-11	7.23854	16.0472	0.765471	22884
332_at	4.57e-10	1.22e-11	-7.23715	16.0394	-1.39249	332
51422_at	4.61e-10	1.23e-11	7.23543	16.0299	1.01534	51422
5213_at	4.62e-10	1.24e-11	7.23483	16.0265	0.727332	5213
54764_at	4.64e-10	1.24e-11	7.23355	16.0194	0.690142	54764
7132_at	4.7e-10	1.26e-11	-7.23099	16.0051	-1.27923	7132
56271_at	4.74e-10	1.28e-11	7.22912	15.9947	1.0151	56271
23033_at	4.77e-10	1.29e-11	7.22763	15.9864	0.694015	23033
57658_at	4.78e-10	1.29e-11	7.22669	15.9812	0.781161	57658
25956_at	4.85e-10	1.31e-11	7.22389	15.9656	0.963908	25956
4038_at	4.93e-10	1.34e-11	7.22087	15.9488	1.63894	4038
1016_at	4.94e-10	1.34e-11	7.22013	15.9447	1.74947	1016
23433_at	4.94e-10	1.35e-11	-7.21966	15.9421	-0.744444	23433
192683_at	5.06e-10	1.38e-11	7.21504	15.9164	1.08422	192683
118738_at	5.07e-10	1.39e-11	7.21426	15.9121	2.11645	118738
8073_at	5.1e-10	1.4e-11	-7.21288	15.9044	-0.60815	8073
118987_at	5.1e-10	1.4e-11	7.21263	15.903	0.782065	118987
23597_at	5.13e-10	1.41e-11	-7.21112	15.8946	-0.970001	23597
151963_at	5.14e-10	1.42e-11	7.21037	15.8904	0.850386	151963
146223_at	5.2e-10	1.44e-11	7.20803	15.8775	0.891197	146223
57103_at	5.25e-10	1.45e-11	-7.20622	15.8674	-1.12821	57103
5917_at	5.25e-10	1.46e-11	-7.20568	15.8644	-0.623572	5917
10487_at	5.25e-10	1.46e-11	-7.20541	15.8629	-0.624518	10487
90853_at	5.26e-10	1.47e-11	-7.20456	15.8582	-2.2708	90853
79754_at	5.49e-10	1.54e-11	7.19676	15.8148	0.921557	79754
26190_at	5.52e-10	1.55e-11	-7.19548	15.8077	-0.679983	26190
7873_at	5.52e-10	1.55e-11	-7.19532	15.8068	-0.881425	7873
4601_at	5.58e-10	1.57e-11	7.19288	15.7933	0.983216	4601
9844_at	5.6e-10	1.58e-11	7.19195	15.7881	1.58667	9844
10777_at	5.6e-10	1.58e-11	7.19168	15.7866	0.961121	10777
2773_at	5.64e-10	1.6e-11	-7.18989	15.7767	-0.668288	2773
152926_at	5.66e-10	1.6e-11	7.18908	15.7722	1.37362	152926
79690_at	5.68e-10	1.61e-11	-7.18816	15.7671	-0.928657	79690
6646_at	5.76e-10	1.64e-11	-7.18532	15.7514	-1.20129	6646
387103_at	5.81e-10	1.66e-11	-7.18332	15.7402	-1.3882	387103
114798_at	6e-10	1.71e-11	7.17743	15.7076	1.77659	114798
116154_at	6.28e-10	1.8e-11	7.16897	15.6607	2.62927	116154
11098_at	6.28e-10	1.8e-11	-7.16878	15.6596	-1.91342	11098
9653_at	6.28e-10	1.8e-11	-7.16848	15.658	-0.864118	9653
56252_at	6.48e-10	1.87e-11	7.16261	15.6255	0.682952	56252
2747_at	6.58e-10	1.9e-11	7.15955	15.6085	0.468018	2747
23305_at	6.58e-10	1.9e-11	7.15916	15.6064	1.65784	23305
22841_at	6.64e-10	1.93e-11	7.15687	15.5937	0.762435	22841
246330_at	6.64e-10	1.93e-11	7.15676	15.5931	0.700772	246330
10900_at	6.69e-10	1.95e-11	7.15526	15.5848	2.06819	10900
54928_at	6.88e-10	2.01e-11	-7.14986	15.5549	-0.706367	54928
58505_at	6.98e-10	2.04e-11	-7.14689	15.5385	-0.878851	58505
81671_at	6.98e-10	2.04e-11	-7.14662	15.537	-0.870104	81671
157310_at	7.06e-10	2.07e-11	7.14446	15.5251	0.883867	157310
153328_at	7.2e-10	2.12e-11	7.14054	15.5034	0.699303	153328
285381_at	7.28e-10	2.14e-11	-7.13829	15.4909	-1.06933	285381
1948_at	7.41e-10	2.19e-11	-7.13483	15.4718	-1.62413	1948
401647_at	7.59e-10	2.24e-11	7.13034	15.447	0.739551	401647
2120_at	7.59e-10	2.25e-11	-7.12985	15.4443	-0.644982	2120
404216_at	7.72e-10	2.29e-11	7.12666	15.4267	1.01018	404216
6277_at	7.76e-10	2.31e-11	-7.12525	15.4189	-1.32353	6277
8407_at	7.83e-10	2.33e-11	-7.1235	15.4092	-1.54887	8407
10367_at	7.89e-10	2.35e-11	7.12176	15.3996	0.799272	10367
9403_at	8.03e-10	2.4e-11	-7.1183	15.3805	-0.593229	9403
51330_at	8.08e-10	2.42e-11	-7.11683	15.3724	-1.69587	51330
9185_at	8.15e-10	2.45e-11	7.11509	15.3628	0.88291	9185
10243_at	8.18e-10	2.46e-11	7.11398	15.3567	1.05176	10243
55647_at	8.28e-10	2.49e-11	-7.11154	15.3432	-1.13679	55647
1788_at	8.32e-10	2.51e-11	-7.11037	15.3368	-0.465027	1788
54815_at	8.42e-10	2.55e-11	-7.10794	15.3234	-0.44118	54815
23368_at	8.49e-10	2.57e-11	7.10617	15.3136	0.817501	23368
23333_at	8.72e-10	2.65e-11	-7.1012	15.2862	-1.23931	23333
6591_at	8.75e-10	2.66e-11	-7.10023	15.2809	-2.06636	6591
23598_at	8.78e-10	2.67e-11	7.09933	15.2759	0.671403	23598
51062_at	8.96e-10	2.74e-11	7.09532	15.2538	1.2704	51062
57484_at	9.21e-10	2.82e-11	7.09017	15.2255	1.25339	57484
51514_at	9.52e-10	2.92e-11	-7.08402	15.1916	-1.69186	51514
55526_at	9.56e-10	2.94e-11	7.08285	15.1852	0.889499	55526
29789_at	9.63e-10	2.96e-11	7.08138	15.1771	0.670852	29789
122769_at	9.84e-10	3.03e-11	-7.07716	15.1539	-0.945793	122769
9760_at	9.86e-10	3.04e-11	7.07654	15.1505	1.23037	9760
1117_at	9.86e-10	3.05e-11	-7.07612	15.1482	-3.02675	1117
9601_at	9.89e-10	3.06e-11	-7.07536	15.144	-0.931937	9601
23270_at	1.02e-09	3.15e-11	7.07039	15.1166	0.86031	23270
29923_at	1.02e-09	3.16e-11	-7.06982	15.1135	-2.24495	29923
23072_at	1.02e-09	3.17e-11	7.06935	15.1109	0.785173	23072
25842_at	1.04e-09	3.25e-11	7.06478	15.0858	0.859825	25842
9267_at	1.05e-09	3.27e-11	7.06373	15.08	0.530794	9267
118924_at	1.06e-09	3.33e-11	7.06042	15.0618	0.881594	118924
60559_at	1.07e-09	3.37e-11	-7.05861	15.0519	-0.895084	60559
55280_at	1.08e-09	3.4e-11	7.05701	15.0431	0.402921	55280
11000_at	1.09e-09	3.43e-11	-7.05555	15.0351	-1.28365	11000
284296_at	1.09e-09	3.45e-11	7.05416	15.0275	0.663221	284296
29889_at	1.1e-09	3.48e-11	-7.05295	15.0208	-0.814191	29889
1114_at	1.1e-09	3.49e-11	7.0521	15.0161	2.35765	1114
6304_at	1.12e-09	3.56e-11	7.04868	14.9974	1.46604	6304
65217_at	1.12e-09	3.57e-11	7.04816	14.9945	0.540385	65217
9743_at	1.13e-09	3.61e-11	7.04614	14.9834	1.0171	9743
4329_at	1.13e-09	3.62e-11	7.04598	14.9825	1.13775	4329
147841_at	1.14e-09	3.63e-11	-7.04535	14.9791	-0.793315	147841
5932_at	1.14e-09	3.66e-11	-7.0438	14.9706	-0.964026	5932
9946_at	1.16e-09	3.7e-11	7.04177	14.9595	0.642294	9946
202151_at	1.16e-09	3.72e-11	7.04099	14.9552	1.46755	202151
8863_at	1.18e-09	3.8e-11	7.0371	14.9338	0.617467	8863
57144_at	1.18e-09	3.81e-11	7.03684	14.9324	1.51776	57144
59277_at	1.2e-09	3.88e-11	7.03332	14.9131	1.99485	59277
114932_at	1.23e-09	3.98e-11	7.02921	14.8906	0.497757	114932
23471_at	1.23e-09	3.99e-11	-7.02869	14.8878	-0.713505	23471
50862_at	1.23e-09	4e-11	7.02821	14.8852	0.746679	50862
27173_at	1.25e-09	4.08e-11	-7.02466	14.8657	-0.95578	27173
29942_at	1.28e-09	4.15e-11	7.02141	14.8479	0.589537	29942
64175_at	1.32e-09	4.31e-11	-7.01502	14.8129	-0.930818	64175
64112_at	1.34e-09	4.38e-11	7.01205	14.7967	0.883475	64112
29926_at	1.35e-09	4.42e-11	-7.01036	14.7874	-0.673393	29926
400924_at	1.35e-09	4.42e-11	7.01034	14.7873	0.738975	400924
837_at	1.35e-09	4.43e-11	-7.01009	14.7859	-1.54294	837
11255_at	1.39e-09	4.58e-11	7.00427	14.7541	0.259647	11255
6565_at	1.39e-09	4.58e-11	7.00396	14.7524	1.29176	6565
83992_at	1.39e-09	4.6e-11	7.00319	14.7482	1.59004	83992
7852_at	1.4e-09	4.65e-11	-7.00144	14.7386	-1.68793	7852
222166_at	1.42e-09	4.71e-11	6.99909	14.7258	1.53169	222166
2305_at	1.44e-09	4.77e-11	-6.99674	14.7129	-1.55972	2305
80346_at	1.44e-09	4.79e-11	-6.9962	14.71	-0.632933	80346
4168_at	1.47e-09	4.89e-11	6.99253	14.6899	0.703088	4168
23480_at	1.49e-09	4.96e-11	-6.98983	14.6752	-1.7027	23480
55603_at	1.56e-09	5.23e-11	-6.98052	14.6244	-1.60398	55603
51056_at	1.57e-09	5.25e-11	-6.97974	14.6201	-0.91242	51056
976_at	1.57e-09	5.26e-11	-6.97967	14.6197	-1.3617	976
56961_at	1.6e-09	5.36e-11	6.976	14.5997	1.79995	56961
322_at	1.65e-09	5.54e-11	6.97014	14.5677	0.713487	322
54432_at	1.65e-09	5.56e-11	-6.96957	14.5646	-0.684482	54432
51042_at	1.66e-09	5.62e-11	-6.96777	14.5548	-0.668918	51042
80381_at	1.67e-09	5.63e-11	-6.96728	14.5521	-0.641719	80381
3945_at	1.67e-09	5.66e-11	6.96633	14.547	0.443373	3945
2775_at	1.68e-09	5.7e-11	6.9652	14.5408	1.15485	2775
8851_at	1.69e-09	5.76e-11	6.96342	14.5311	1.21839	8851
84991_at	1.73e-09	5.9e-11	6.95902	14.5071	0.622826	84991
2331_at	1.74e-09	5.95e-11	-6.95769	14.4999	-1.8612	2331
29107_at	1.78e-09	6.09e-11	-6.95334	14.4762	-0.614398	29107
10014_at	1.78e-09	6.11e-11	6.95297	14.4741	0.547736	10014
154661_at	1.8e-09	6.18e-11	6.95086	14.4627	1.34597	154661
10376_at	1.81e-09	6.21e-11	-6.9498	14.4569	-0.513326	10376
1289_at	1.82e-09	6.25e-11	-6.94867	14.4507	-1.96915	1289
715_at	1.83e-09	6.32e-11	-6.94685	14.4408	-2.09496	715
308_at	1.86e-09	6.42e-11	-6.94407	14.4257	-1.02169	308
51726_at	1.89e-09	6.52e-11	-6.94128	14.4105	-0.62395	51726
2720_at	1.89e-09	6.54e-11	-6.94063	14.407	-0.75789	2720
4869_at	1.9e-09	6.57e-11	-6.93976	14.4023	-0.854688	4869
1650_at	1.94e-09	6.75e-11	-6.93499	14.3763	-0.655005	1650
116138_at	1.95e-09	6.8e-11	6.93371	14.3694	0.811607	116138
219285_at	2.02e-09	7.04e-11	-6.92745	14.3353	-1.42455	219285
1052_at	2.06e-09	7.18e-11	-6.92395	14.3163	-1.46759	1052
605_at	2.12e-09	7.41e-11	6.91827	14.2855	0.84041	605
91663_at	2.13e-09	7.45e-11	-6.91741	14.2808	-1.02555	91663
983_at	2.14e-09	7.5e-11	-6.91631	14.2748	-1.67682	983
3669_at	2.15e-09	7.56e-11	-6.91483	14.2668	-1.24162	3669
26255_at	2.17e-09	7.63e-11	-6.91305	14.2571	-0.549576	26255
4313_at	2.21e-09	7.78e-11	-6.90959	14.2384	-1.43385	4313
55255_at	2.23e-09	7.88e-11	-6.90745	14.2267	-0.720358	55255
4001_at	2.24e-09	7.94e-11	-6.90608	14.2193	-1.58301	4001
25999_at	2.28e-09	8.08e-11	6.90283	14.2017	0.925922	25999
55964_at	2.29e-09	8.13e-11	6.90187	14.1965	1.64808	55964
9240_at	2.37e-09	8.45e-11	6.895	14.1592	0.8383	9240
10023_at	2.37e-09	8.47e-11	6.89457	14.1569	0.896317	10023
3269_at	2.37e-09	8.48e-11	-6.89417	14.1547	-1.34951	3269
8531_at	2.37e-09	8.49e-11	-6.89409	14.1543	-1.23015	8531
59_at	2.37e-09	8.49e-11	-6.89406	14.1541	-1.79734	59
9276_at	2.4e-09	8.59e-11	-6.89186	14.1422	-0.557802	9276
11282_at	2.41e-09	8.66e-11	-6.89054	14.1351	-0.733336	11282
55723_at	2.42e-09	8.69e-11	-6.8898	14.1311	-0.891505	55723
29071_at	2.43e-09	8.73e-11	-6.88904	14.1269	-0.61774	29071
55055_at	2.48e-09	8.94e-11	-6.88474	14.1037	-1.35178	55055
8896_at	2.48e-09	8.95e-11	-6.88454	14.1026	-0.634295	8896
8682_at	2.48e-09	8.99e-11	6.88386	14.0989	0.914098	8682
80821_at	2.6e-09	9.43e-11	6.87525	14.0523	0.656676	80821
2028_at	2.66e-09	9.67e-11	-6.87076	14.0281	-1.69905	2028
4016_at	2.67e-09	9.69e-11	-6.87038	14.026	-2.32514	4016
91703_at	2.69e-09	9.77e-11	6.86878	14.0173	0.308254	91703
23601_at	2.72e-09	9.9e-11	-6.86641	14.0045	-2.11744	23601
79944_at	2.76e-09	1.01e-10	6.86332	13.9878	0.452719	79944
55966_at	2.78e-09	1.02e-10	6.86142	13.9775	0.732582	55966
26608_at	2.8e-09	1.02e-10	-6.86041	13.9721	-0.689019	26608
831_at	2.85e-09	1.04e-10	-6.85699	13.9536	-0.983889	831
29106_at	2.86e-09	1.05e-10	6.8556	13.9461	2.42565	29106
390940_at	2.87e-09	1.05e-10	-6.85518	13.9438	-1.13934	390940
10723_at	2.88e-09	1.06e-10	-6.85378	13.9363	-0.738703	10723
57221_at	2.94e-09	1.09e-10	6.84979	13.9147	1.35244	57221
577_at	3.02e-09	1.12e-10	6.84498	13.8887	1.69484	577
54805_at	3.08e-09	1.14e-10	6.84099	13.8672	0.264234	54805
22795_at	3.08e-09	1.14e-10	-6.84081	13.8663	-1.86007	22795
2566_at	3.15e-09	1.17e-10	6.83627	13.8418	2.21216	2566
10269_at	3.24e-09	1.21e-10	-6.83099	13.8133	-0.520792	10269
5329_at	3.24e-09	1.21e-10	-6.83076	13.8121	-1.36884	5329
6303_at	3.24e-09	1.21e-10	-6.83033	13.8097	-0.892115	6303
7494_at	3.33e-09	1.24e-10	-6.82562	13.7844	-0.719581	7494
1031_at	3.33e-09	1.25e-10	-6.82503	13.7812	-1.52321	1031
57574_at	3.34e-09	1.25e-10	6.82406	13.7759	0.942912	57574
63875_at	3.36e-09	1.26e-10	-6.82318	13.7712	-0.717518	63875
56934_at	3.41e-09	1.28e-10	6.82004	13.7543	2.58222	56934
6734_at	3.41e-09	1.28e-10	-6.8199	13.7536	-0.654015	6734
80763_at	3.53e-09	1.33e-10	6.81326	13.7179	0.471081	80763
11069_at	3.55e-09	1.34e-10	6.81191	13.7106	1.83377	11069
22941_at	3.58e-09	1.36e-10	6.80995	13.7	1.14382	22941
51020_at	3.59e-09	1.36e-10	6.80939	13.697	0.632273	51020
51659_at	3.6e-09	1.36e-10	-6.80878	13.6937	-1.28862	51659
22983_at	3.62e-09	1.38e-10	6.80717	13.6851	0.667861	22983
4649_at	3.66e-09	1.39e-10	6.80515	13.6742	0.518212	4649
5782_at	3.72e-09	1.42e-10	-6.80163	13.6553	-0.743264	5782
9700_at	3.81e-09	1.45e-10	-6.79735	13.6323	-0.868784	9700
10007_at	3.86e-09	1.48e-10	-6.79444	13.6166	-0.574635	10007
6464_at	3.86e-09	1.48e-10	-6.7944	13.6164	-1.22053	6464
57178_at	3.93e-09	1.51e-10	6.79078	13.597	0.741643	57178
4674_at	3.95e-09	1.52e-10	6.78973	13.5913	2.03246	4674
10981_at	4e-09	1.54e-10	-6.78712	13.5773	-1.09841	10981
3823_at	4e-09	1.54e-10	6.78687	13.576	2.61277	3823
220972_at	4.03e-09	1.56e-10	6.78516	13.5668	0.418534	220972
157567_at	4.15e-09	1.6e-10	6.77984	13.5383	1.0776	157567
51617_at	4.24e-09	1.64e-10	6.77532	13.514	2.97942	51617
55240_at	4.25e-09	1.65e-10	-6.77472	13.5108	-1.5509	55240
27244_at	4.25e-09	1.65e-10	6.7747	13.5107	1.01336	27244
27286_at	4.25e-09	1.65e-10	-6.77416	13.5078	-2.13067	27286
51278_at	4.26e-09	1.66e-10	-6.7737	13.5053	-0.944321	51278
57514_at	4.28e-09	1.67e-10	6.77232	13.4979	0.964775	57514
3632_at	4.28e-09	1.67e-10	6.77211	13.4968	0.855276	3632
633_at	4.34e-09	1.7e-10	-6.7694	13.4823	-1.18229	633
221938_at	4.41e-09	1.72e-10	6.76646	13.4665	1.09342	221938
378708_at	4.52e-09	1.77e-10	-6.76144	13.4396	-0.982737	378708
5346_at	4.56e-09	1.79e-10	6.7596	13.4297	0.565583	5346
57628_at	4.59e-09	1.8e-10	6.75822	13.4223	2.40526	57628
7205_at	4.6e-09	1.81e-10	-6.75745	13.4182	-1.34419	7205
400027_at	4.61e-09	1.82e-10	6.75679	13.4147	0.551068	400027
30008_at	4.62e-09	1.82e-10	-6.75626	13.4118	-1.58322	30008
5463_at	4.63e-09	1.83e-10	6.75567	13.4087	0.624589	5463
28512_at	4.71e-09	1.86e-10	6.7524	13.3912	0.830469	28512
79023_at	4.82e-09	1.91e-10	-6.74801	13.3677	-0.727425	79023
55680_at	4.88e-09	1.94e-10	6.74508	13.352	0.31947	55680
7295_at	4.88e-09	1.94e-10	-6.74505	13.3518	-0.792437	7295
51060_at	4.88e-09	1.94e-10	-6.7448	13.3505	-0.546118	51060
7041_at	4.88e-09	1.95e-10	-6.74459	13.3494	-1.39588	7041
51374_at	4.91e-09	1.96e-10	-6.74315	13.3417	-0.541619	51374
388722_at	4.94e-09	1.98e-10	-6.74171	13.334	-0.803479	388722
646113_at	4.99e-09	2e-10	6.73989	13.3242	1.13491	646113
84967_at	5.06e-09	2.03e-10	-6.73697	13.3087	-0.668173	84967
84251_at	5.07e-09	2.04e-10	6.7362	13.3045	1.40331	84251
9493_at	5.1e-09	2.05e-10	-6.73515	13.2989	-1.41703	9493
56204_at	5.12e-09	2.07e-10	6.73367	13.291	0.789988	56204
9208_at	5.12e-09	2.07e-10	-6.73362	13.2907	-0.90549	9208
1992_at	5.16e-09	2.08e-10	-6.73213	13.2828	-1.32445	1992
10950_at	5.16e-09	2.09e-10	-6.73199	13.282	-0.856926	10950
2662_at	5.32e-09	2.16e-10	6.72598	13.2499	0.944585	2662
56260_at	5.39e-09	2.19e-10	6.72333	13.2358	0.575019	56260
10635_at	5.4e-09	2.19e-10	-6.72291	13.2335	-1.41768	10635
84684_at	5.42e-09	2.2e-10	6.72207	13.2291	0.714242	84684
2617_at	5.43e-09	2.21e-10	-6.72132	13.225	-0.712174	2617
5163_at	5.53e-09	2.26e-10	-6.71779	13.2062	-1.26342	5163
23077_at	5.54e-09	2.26e-10	6.71729	13.2035	0.780428	23077
94015_at	5.64e-09	2.31e-10	6.71361	13.1839	1.02651	94015
2107_at	5.76e-09	2.36e-10	-6.70955	13.1623	-0.452897	2107
3015_at	5.83e-09	2.39e-10	-6.70717	13.1495	-0.584075	3015
23351_at	5.84e-09	2.4e-10	-6.70663	13.1467	-1.11021	23351
11077_at	5.84e-09	2.4e-10	6.70646	13.1458	0.819021	11077
5091_at	5.93e-09	2.44e-10	6.70343	13.1296	0.97038	5091
56901_at	6.04e-09	2.49e-10	-6.69972	13.1098	-1.42387	56901
3486_at	6.04e-09	2.5e-10	-6.69928	13.1075	-2.27534	3486
23593_at	6.08e-09	2.52e-10	-6.69792	13.1003	-0.914895	23593
83540_at	6.09e-09	2.52e-10	-6.69734	13.0972	-1.69946	83540
7732_at	6.2e-09	2.57e-10	6.69387	13.0787	1.05947	7732
394_at	6.23e-09	2.59e-10	6.69264	13.0722	0.790548	394
54842_at	6.38e-09	2.65e-10	6.6883	13.049	1.03812	54842
123099_at	6.49e-09	2.7e-10	6.6848	13.0304	0.384019	123099
163255_at	6.49e-09	2.71e-10	6.68445	13.0286	0.948745	163255
2915_at	6.5e-09	2.72e-10	6.68397	13.026	0.25712	2915
890_at	6.57e-09	2.75e-10	-6.68173	13.0141	-1.30518	890
25789_at	6.58e-09	2.75e-10	6.68146	13.0127	0.871011	25789
55273_at	6.69e-09	2.81e-10	6.67794	12.9939	2.16933	55273
112770_at	6.74e-09	2.83e-10	-6.67645	12.986	-1.16871	112770
6456_at	6.77e-09	2.85e-10	6.67541	12.9805	2.87367	6456
84243_at	6.81e-09	2.87e-10	-6.67407	12.9733	-0.400436	84243
6628_at	6.82e-09	2.88e-10	-6.67346	12.9701	-0.738521	6628
822_at	6.84e-09	2.89e-10	-6.67283	12.9667	-1.47478	822
1848_at	6.87e-09	2.9e-10	-6.67175	12.961	-1.33299	1848
56992_at	6.87e-09	2.91e-10	-6.67157	12.9601	-1.44945	56992
80757_at	6.88e-09	2.92e-10	6.671	12.9571	0.519538	80757
10799_at	7e-09	2.97e-10	-6.66757	12.9388	-0.728176	10799
84002_at	7.03e-09	2.99e-10	-6.66654	12.9333	-1.22461	84002
10561_at	7.04e-09	3e-10	-6.66593	12.9301	-1.42305	10561
255426_at	7.17e-09	3.06e-10	6.66246	12.9117	0.648302	255426
259217_at	7.28e-09	3.11e-10	6.65949	12.8959	1.6435	259217
57664_at	7.34e-09	3.14e-10	-6.65764	12.8861	-0.973951	57664
93349_at	7.48e-09	3.2e-10	-6.65395	12.8665	-1.32118	93349
6515_at	7.51e-09	3.22e-10	-6.65302	12.8616	-1.52727	6515
8644_at	7.61e-09	3.27e-10	6.65025	12.8469	2.15267	8644
11259_at	7.61e-09	3.27e-10	-6.65022	12.8467	-1.17084	11259
6038_at	7.79e-09	3.35e-10	-6.64552	12.8218	-1.73697	6038
3099_at	7.9e-09	3.4e-10	-6.6427	12.8069	-1.83135	3099
10109_at	7.93e-09	3.42e-10	-6.64173	12.8017	-0.463582	10109
4915_at	7.93e-09	3.42e-10	6.64171	12.8016	1.67011	4915
10742_at	7.93e-09	3.43e-10	6.64135	12.7997	1.02778	10742
169611_at	8.01e-09	3.47e-10	-6.63941	12.7894	-1.31482	169611
51441_at	8.04e-09	3.49e-10	-6.63837	12.7839	-0.467689	51441
9699_at	8.04e-09	3.49e-10	6.63806	12.7822	1.46934	9699
28514_at	8.07e-09	3.51e-10	6.63713	12.7773	0.945216	28514
9118_at	8.19e-09	3.56e-10	6.63438	12.7628	2.6077	9118
6601_at	8.38e-09	3.65e-10	6.62995	12.7393	0.648561	6601
8737_at	8.4e-09	3.67e-10	-6.62921	12.7354	-0.527618	8737
10826_at	8.44e-09	3.69e-10	6.62796	12.7288	0.605903	10826
2799_at	8.55e-09	3.74e-10	-6.6254	12.7152	-0.836785	2799
5686_at	8.7e-09	3.81e-10	-6.62206	12.6975	-0.603286	5686
63901_at	8.76e-09	3.85e-10	-6.62045	12.689	-0.947993	63901
3920_at	8.79e-09	3.86e-10	-6.61969	12.685	-0.950429	3920
51084_at	8.95e-09	3.94e-10	6.61619	12.6665	0.837801	51084
27235_at	9e-09	3.96e-10	-6.61488	12.6595	-0.969095	27235
79004_at	9e-09	3.97e-10	6.61457	12.6579	0.646611	79004
10130_at	9.32e-09	4.12e-10	-6.60789	12.6226	-0.729167	10130
862_at	9.39e-09	4.16e-10	6.60613	12.6133	1.0313	862
352954_at	9.39e-09	4.16e-10	6.60607	12.613	1.40274	352954
11215_at	9.44e-09	4.18e-10	6.60492	12.6069	0.617852	11215
282973_at	9.52e-09	4.23e-10	6.60306	12.5971	0.979365	282973
285590_at	9.6e-09	4.27e-10	-6.60134	12.588	-0.831236	285590
115416_at	9.64e-09	4.29e-10	-6.60038	12.583	-0.550958	115416
5982_at	9.64e-09	4.3e-10	-6.60006	12.5813	-0.789019	5982
140735_at	9.74e-09	4.35e-10	-6.59769	12.5688	-0.686783	140735
5578_at	9.74e-09	4.35e-10	6.59769	12.5687	0.422503	5578
5787_at	9.74e-09	4.36e-10	6.59749	12.5677	0.625451	5787
114990_at	1.02e-08	4.56e-10	-6.58919	12.5239	-1.15388	114990
10430_at	1.02e-08	4.57e-10	-6.58888	12.5223	-0.611161	10430
115196_at	1.02e-08	4.58e-10	6.58853	12.5204	0.368255	115196
653308_at	1.03e-08	4.61e-10	6.587	12.5123	0.824997	653308
284119_at	1.03e-08	4.64e-10	-6.58596	12.5069	-1.15629	284119
79717_at	1.06e-08	4.79e-10	-6.58015	12.4762	-1.08966	79717
491_at	1.06e-08	4.8e-10	6.5798	12.4744	1.1204	491
10040_at	1.07e-08	4.86e-10	-6.5776	12.4628	-1.84582	10040
54558_at	1.07e-08	4.87e-10	-6.57721	12.4608	-1.12873	54558
6398_at	1.07e-08	4.87e-10	-6.57709	12.4602	-0.766642	6398
10683_at	1.07e-08	4.87e-10	6.57691	12.4592	1.93758	10683
120_at	1.11e-08	5.03e-10	6.571	12.4281	0.964914	120
11076_at	1.12e-08	5.09e-10	6.56901	12.4176	1.12012	11076
58477_at	1.13e-08	5.14e-10	-6.56699	12.4069	-0.590862	58477
338799_at	1.13e-08	5.16e-10	6.56628	12.4032	0.703216	338799
1058_at	1.16e-08	5.28e-10	-6.56232	12.3823	-1.23123	1058
92999_at	1.16e-08	5.31e-10	6.56111	12.376	0.639728	92999
6000_at	1.17e-08	5.33e-10	6.56041	12.3723	1.47092	6000
9332_at	1.19e-08	5.44e-10	-6.55678	12.3532	-2.39783	9332
22882_at	1.19e-08	5.48e-10	6.55548	12.3464	0.884514	22882
27069_at	1.2e-08	5.51e-10	6.55441	12.3408	0.546004	27069
55062_at	1.23e-08	5.64e-10	-6.54999	12.3175	-1.02251	55062
57699_at	1.24e-08	5.72e-10	6.54732	12.3035	1.60406	57699
23732_at	1.25e-08	5.76e-10	6.54627	12.298	0.998671	23732
84364_at	1.26e-08	5.82e-10	6.54429	12.2876	0.566687	84364
157506_at	1.27e-08	5.86e-10	-6.54302	12.2809	-1.53318	157506
10313_at	1.27e-08	5.86e-10	6.54283	12.2799	0.797354	10313
56892_at	1.27e-08	5.91e-10	-6.54146	12.2727	-2.13746	56892
8038_at	1.27e-08	5.91e-10	-6.54132	12.272	-0.773946	8038
3426_at	1.29e-08	5.99e-10	-6.53896	12.2596	-2.29262	3426
23177_at	1.31e-08	6.1e-10	6.53567	12.2423	0.706584	23177
811_at	1.31e-08	6.11e-10	-6.53515	12.2396	-0.684859	811
195827_at	1.32e-08	6.15e-10	-6.5342	12.2346	-0.74401	195827
51780_at	1.34e-08	6.23e-10	6.53155	12.2207	0.762535	51780
9215_at	1.34e-08	6.24e-10	6.53142	12.22	0.728259	9215
83871_at	1.35e-08	6.31e-10	-6.52945	12.2097	-1.85815	83871
10472_at	1.36e-08	6.39e-10	6.52709	12.1973	0.890398	10472
220042_at	1.37e-08	6.4e-10	-6.5266	12.1948	-1.03805	220042
54550_at	1.37e-08	6.45e-10	6.52533	12.1881	0.84365	54550
83699_at	1.41e-08	6.63e-10	6.5201	12.1607	1.17826	83699
158947_at	1.42e-08	6.71e-10	6.51805	12.1499	0.727152	158947
22852_at	1.42e-08	6.71e-10	6.51787	12.149	0.685258	22852
2280_at	1.43e-08	6.74e-10	-6.51717	12.1453	-0.678769	2280
7102_at	1.44e-08	6.79e-10	6.51574	12.1378	1.4538	7102
11314_at	1.44e-08	6.81e-10	-6.51516	12.1348	-1.29416	11314
9142_at	1.45e-08	6.86e-10	6.51397	12.1286	1.3945	9142
23588_at	1.45e-08	6.89e-10	6.51296	12.1233	0.588326	23588
8911_at	1.45e-08	6.9e-10	6.51289	12.1229	0.277113	8911
7764_at	1.47e-08	6.99e-10	-6.5103	12.1094	-1.19609	7764
51440_at	1.48e-08	7.03e-10	6.50932	12.1042	1.92173	51440
1017_at	1.49e-08	7.11e-10	-6.50732	12.0938	-0.720741	1017
80319_at	1.5e-08	7.16e-10	6.50589	12.0863	1.03468	80319
8841_at	1.54e-08	7.35e-10	-6.50103	12.0608	-0.444843	8841
3487_at	1.54e-08	7.37e-10	-6.5007	12.0591	-1.38435	3487
201134_at	1.55e-08	7.42e-10	-6.49939	12.0522	-1.11584	201134
23397_at	1.55e-08	7.43e-10	-6.49905	12.0505	-0.928984	23397
84695_at	1.57e-08	7.51e-10	-6.49707	12.0401	-0.863338	84695
8927_at	1.57e-08	7.52e-10	6.49691	12.0393	1.25695	8927
30851_at	1.57e-08	7.55e-10	-6.49613	12.0352	-0.874742	30851
6548_at	1.57e-08	7.57e-10	-6.49572	12.0331	-0.500876	6548
83461_at	1.57e-08	7.59e-10	-6.49527	12.0307	-0.941034	83461
79961_at	1.58e-08	7.64e-10	-6.49392	12.0236	-1.00943	79961
29950_at	1.6e-08	7.73e-10	-6.49185	12.0128	-0.823033	29950
253959_at	1.6e-08	7.74e-10	6.49144	12.0107	0.832571	253959
652968_at	1.6e-08	7.75e-10	6.49132	12.01	0.853647	652968
22921_at	1.62e-08	7.83e-10	6.48927	11.9994	0.776971	22921
53342_at	1.62e-08	7.87e-10	6.48836	11.9946	1.70649	53342
6853_at	1.62e-08	7.89e-10	6.48788	11.9921	1.23984	6853
84896_at	1.64e-08	7.99e-10	6.48555	11.9799	0.791625	84896
10615_at	1.65e-08	8.02e-10	-6.48484	11.9762	-1.17498	10615
8520_at	1.66e-08	8.1e-10	-6.48309	11.9671	-0.627362	8520
84253_at	1.68e-08	8.19e-10	6.48114	11.9569	0.744121	84253
23307_at	1.69e-08	8.24e-10	-6.47994	11.9506	-0.428243	23307
5662_at	1.69e-08	8.25e-10	6.47973	11.9495	0.49853	5662
23357_at	1.69e-08	8.29e-10	6.47871	11.9442	0.591557	23357
29095_at	1.7e-08	8.35e-10	-6.47754	11.9381	-0.719521	29095
5873_at	1.71e-08	8.42e-10	-6.47584	11.9292	-1.11713	5873
54918_at	1.71e-08	8.42e-10	-6.47584	11.9292	-0.677692	54918
771_at	1.72e-08	8.49e-10	-6.47443	11.9218	-2.08291	771
147906_at	1.75e-08	8.61e-10	6.47181	11.9082	0.831737	147906
535_at	1.76e-08	8.69e-10	6.47012	11.8994	0.631084	535
10312_at	1.76e-08	8.69e-10	-6.46998	11.8986	-1.09134	10312
55553_at	1.77e-08	8.73e-10	6.46915	11.8943	0.921064	55553
283_at	1.78e-08	8.83e-10	-6.46701	11.8832	-1.27628	283
9776_at	1.79e-08	8.87e-10	6.46619	11.8789	0.489337	9776
4942_at	1.79e-08	8.9e-10	6.4657	11.8763	0.626078	4942
6258_at	1.81e-08	8.98e-10	6.46397	11.8673	0.517894	6258
5606_at	1.82e-08	9.06e-10	-6.46241	11.8592	-0.598	5606
4223_at	1.91e-08	9.51e-10	-6.45325	11.8115	-2.68573	4223
55789_at	1.93e-08	9.61e-10	-6.45142	11.8019	-1.12725	55789
2923_at	1.94e-08	9.7e-10	-6.44969	11.793	-0.715372	2923
4116_at	1.98e-08	9.92e-10	-6.44544	11.7708	-0.79006	4116
64579_at	1.99e-08	9.96e-10	6.44463	11.7666	0.510544	64579
4345_at	1.99e-08	1e-09	6.44404	11.7635	1.23699	4345
26960_at	1.99e-08	1e-09	6.44388	11.7627	1.35677	26960
9411_at	2.07e-08	1.04e-09	-6.43663	11.725	-1.153	9411
55839_at	2.08e-08	1.04e-09	-6.43585	11.7209	-1.16461	55839
28956_at	2.08e-08	1.05e-09	-6.43564	11.7199	-0.578771	28956
85025_at	2.09e-08	1.06e-09	-6.43385	11.7105	-0.620442	85025
55635_at	2.09e-08	1.06e-09	-6.43376	11.7101	-1.16713	55635
53918_at	2.11e-08	1.06e-09	-6.43259	11.704	-0.72247	53918
26019_at	2.13e-08	1.08e-09	6.42984	11.6897	0.732635	26019
10630_at	2.15e-08	1.09e-09	-6.4286	11.6833	-2.29388	10630
25907_at	2.15e-08	1.09e-09	-6.42805	11.6804	-1.843	25907
338328_at	2.15e-08	1.09e-09	6.42772	11.6787	0.798379	338328
84057_at	2.16e-08	1.1e-09	-6.42701	11.675	-1.18255	84057
10499_at	2.17e-08	1.1e-09	6.42551	11.6672	0.692195	10499
84162_at	2.19e-08	1.12e-09	6.42335	11.656	0.366567	84162
310_at	2.2e-08	1.12e-09	6.42281	11.6532	0.520108	310
245812_at	2.2e-08	1.12e-09	-6.42235	11.6508	-0.660326	245812
9807_at	2.2e-08	1.13e-09	6.42171	11.6475	0.431553	9807
1611_at	2.2e-08	1.13e-09	-6.42167	11.6473	-0.645201	1611
92154_at	2.2e-08	1.13e-09	6.42164	11.6471	0.959492	92154
144455_at	2.24e-08	1.15e-09	-6.41787	11.6275	-0.788896	144455
79722_at	2.24e-08	1.15e-09	6.4175	11.6257	0.77747	79722
10095_at	2.24e-08	1.15e-09	-6.41745	11.6254	-1.13562	10095
130507_at	2.25e-08	1.15e-09	6.41715	11.6238	0.571447	130507
83482_at	2.25e-08	1.16e-09	6.41676	11.6218	0.293341	83482
54431_at	2.27e-08	1.17e-09	-6.41509	11.6131	-0.57362	54431
3178_at	2.27e-08	1.17e-09	6.41472	11.6112	0.316211	3178
6261_at	2.33e-08	1.2e-09	6.40948	11.584	1.23265	6261
7275_at	2.34e-08	1.21e-09	6.40818	11.5773	0.392783	7275
5165_at	2.35e-08	1.21e-09	-6.40784	11.5755	-0.680821	5165
85007_at	2.36e-08	1.22e-09	-6.40639	11.568	-0.571755	85007
88745_at	2.37e-08	1.23e-09	-6.40587	11.5653	-0.461699	88745
57515_at	2.37e-08	1.23e-09	6.40533	11.5625	0.552953	57515
386618_at	2.4e-08	1.25e-09	6.40246	11.5476	0.980159	386618
60489_at	2.42e-08	1.26e-09	-6.40116	11.5409	-1.3258	60489
91869_at	2.43e-08	1.26e-09	-6.40024	11.5361	-0.599649	91869
11183_at	2.45e-08	1.28e-09	6.39787	11.5239	0.718436	11183
11010_at	2.47e-08	1.29e-09	-6.39655	11.5171	-1.60335	11010
79733_at	2.5e-08	1.31e-09	-6.39422	11.505	-0.985987	79733
56475_at	2.52e-08	1.32e-09	6.39207	11.4938	1.51286	56475
79001_at	2.55e-08	1.33e-09	-6.39007	11.4835	-0.757661	79001
7071_at	2.55e-08	1.34e-09	-6.38987	11.4825	-1.06683	7071
119032_at	2.57e-08	1.35e-09	6.38773	11.4714	0.681837	119032
11189_at	2.59e-08	1.36e-09	6.38675	11.4663	0.434109	11189
81847_at	2.59e-08	1.36e-09	6.38646	11.4648	0.692314	81847
23198_at	2.6e-08	1.37e-09	-6.38537	11.4592	-0.590765	23198
353376_at	2.6e-08	1.37e-09	-6.38512	11.4579	-0.825313	353376
9666_at	2.61e-08	1.38e-09	6.38409	11.4526	0.808399	9666
10580_at	2.66e-08	1.4e-09	6.38064	11.4347	0.687569	10580
6474_at	2.7e-08	1.43e-09	-6.37736	11.4178	-1.14573	6474
84631_at	2.72e-08	1.44e-09	6.37553	11.4083	1.13097	84631
5912_at	2.76e-08	1.46e-09	-6.37316	11.396	-0.494686	5912
23306_at	2.77e-08	1.47e-09	-6.37229	11.3916	-0.746739	23306
4615_at	2.8e-08	1.49e-09	-6.36934	11.3763	-0.944656	4615
284207_at	2.8e-08	1.49e-09	-6.36905	11.3749	-1.16978	284207
23500_at	2.8e-08	1.49e-09	6.36896	11.3744	2.04034	23500
84966_at	2.8e-08	1.49e-09	6.36892	11.3742	1.41165	84966
2639_at	2.81e-08	1.5e-09	6.3685	11.372	0.623458	2639
7108_at	2.83e-08	1.51e-09	6.36669	11.3627	0.968437	7108
6855_at	2.86e-08	1.53e-09	6.36481	11.3529	0.906277	6855
79888_at	2.86e-08	1.53e-09	-6.36455	11.3516	-0.889995	79888
26136_at	2.86e-08	1.53e-09	-6.36393	11.3484	-0.831602	26136
55213_at	2.93e-08	1.57e-09	6.35937	11.3249	0.831842	55213
1645_at	2.93e-08	1.57e-09	6.35919	11.3239	1.45788	1645
57544_at	2.96e-08	1.59e-09	6.35721	11.3137	0.933323	57544
4288_at	3.04e-08	1.64e-09	-6.35169	11.2852	-1.01062	4288
22928_at	3.06e-08	1.65e-09	-6.35062	11.2797	-0.561829	22928
57129_at	3.06e-08	1.65e-09	-6.35028	11.278	-0.56127	57129
728926_at	3.1e-08	1.67e-09	6.34779	11.2651	1.75164	728926
28999_at	3.14e-08	1.7e-09	6.34506	11.2511	0.566217	28999
283431_at	3.14e-08	1.7e-09	-6.34481	11.2498	-1.27783	283431
22885_at	3.18e-08	1.72e-09	6.34234	11.2371	1.08975	22885
11345_at	3.18e-08	1.72e-09	6.34223	11.2365	0.641764	11345
57690_at	3.19e-08	1.73e-09	6.34129	11.2317	0.693667	57690
56888_at	3.22e-08	1.75e-09	-6.33924	11.2211	-0.466028	56888
9204_at	3.28e-08	1.78e-09	-6.33596	11.2042	-0.718917	9204
11130_at	3.3e-08	1.79e-09	-6.33463	11.1974	-1.29334	11130
79989_at	3.34e-08	1.82e-09	-6.33194	11.1835	-0.848533	79989
56950_at	3.34e-08	1.82e-09	-6.33193	11.1835	-1.06495	56950
3134_at	3.42e-08	1.87e-09	-6.32704	11.1584	-0.88037	3134
2166_at	3.43e-08	1.87e-09	6.32643	11.1552	0.580074	2166
2590_at	3.44e-08	1.88e-09	-6.32545	11.1502	-0.843357	2590
26052_at	3.44e-08	1.88e-09	6.32535	11.1496	1.20936	26052
10451_at	3.47e-08	1.9e-09	-6.32345	11.1399	-1.10272	10451
25875_at	3.48e-08	1.91e-09	6.32282	11.1366	0.600633	25875
23549_at	3.51e-08	1.93e-09	-6.32097	11.1271	-0.533408	23549
349136_at	3.56e-08	1.96e-09	6.31818	11.1128	0.509568	349136
8321_at	3.65e-08	2.01e-09	-6.31315	11.0869	-0.786804	8321
28316_at	3.67e-08	2.02e-09	6.31204	11.0813	0.465367	28316
10776_at	3.68e-08	2.03e-09	6.31155	11.0788	0.608614	10776
23035_at	3.77e-08	2.08e-09	6.30673	11.054	0.694722	23035
92293_at	3.81e-08	2.11e-09	6.30421	11.0411	1.13284	92293
81844_at	3.83e-08	2.12e-09	-6.3031	11.0354	-0.894915	81844
54386_at	3.88e-08	2.15e-09	6.3008	11.0236	0.61446	54386
115273_at	3.89e-08	2.16e-09	-6.3	11.0195	-1.28677	115273
699_at	3.89e-08	2.16e-09	-6.2995	11.0169	-1.11752	699
8816_at	3.92e-08	2.18e-09	6.29808	11.0096	0.429779	8816
3911_at	4e-08	2.22e-09	-6.29422	10.9898	-0.771919	3911
6821_at	4.11e-08	2.29e-09	6.28883	10.9622	0.555115	6821
80007_at	4.13e-08	2.3e-09	6.2875	10.9554	0.657261	80007
3177_at	4.27e-08	2.38e-09	6.2813	10.9237	0.404115	3177
3106_at	4.28e-08	2.39e-09	-6.28067	10.9204	-0.925875	3106
57700_at	4.28e-08	2.39e-09	6.28016	10.9178	0.657952	57700
977_at	4.33e-08	2.43e-09	-6.27771	10.9053	-1.01061	977
79800_at	4.33e-08	2.43e-09	6.27752	10.9043	0.606848	79800
6505_at	4.36e-08	2.44e-09	6.27637	10.8984	1.64657	6505
79682_at	4.37e-08	2.45e-09	-6.27553	10.8941	-1.04739	79682
23283_at	4.42e-08	2.48e-09	6.2733	10.8827	0.661725	23283
55970_at	4.43e-08	2.49e-09	-6.27262	10.8793	-1.15596	55970
5166_at	4.52e-08	2.54e-09	6.2688	10.8597	1.26408	5166
5813_at	4.55e-08	2.57e-09	6.26703	10.8506	0.635068	5813
54788_at	4.57e-08	2.58e-09	6.26615	10.8462	0.316365	54788
79608_at	4.64e-08	2.62e-09	6.26319	10.8311	0.73024	79608
5001_at	4.66e-08	2.64e-09	-6.26198	10.8248	-0.378776	5001
3107_at	4.69e-08	2.65e-09	-6.26067	10.8182	-0.796395	3107
1454_at	4.69e-08	2.66e-09	6.26048	10.8172	0.778364	1454
388585_at	4.75e-08	2.69e-09	6.25803	10.8047	1.138	388585
5164_at	4.76e-08	2.71e-09	6.25702	10.7995	0.491221	5164
729680_at	4.76e-08	2.71e-09	6.25694	10.7991	1.33174	729680
57161_at	4.77e-08	2.72e-09	6.25637	10.7962	1.03567	57161
2153_at	4.79e-08	2.73e-09	6.25558	10.7922	1.24398	2153
1486_at	4.8e-08	2.73e-09	-6.25515	10.79	-1.18199	1486
10193_at	4.88e-08	2.79e-09	6.25146	10.7711	0.528334	10193
5271_at	4.91e-08	2.81e-09	-6.25016	10.7645	-0.353662	5271
5437_at	4.93e-08	2.82e-09	-6.24943	10.7608	-0.444229	5437
8634_at	4.93e-08	2.82e-09	-6.24901	10.7587	-0.634958	8634
23753_at	4.93e-08	2.83e-09	-6.24884	10.7578	-0.854932	23753
158358_at	5.01e-08	2.87e-09	6.24581	10.7423	0.711655	158358
196394_at	5.03e-08	2.89e-09	6.24478	10.7371	0.921994	196394
753_at	5.06e-08	2.91e-09	6.24343	10.7302	0.706984	753
51135_at	5.1e-08	2.93e-09	-6.24165	10.7211	-0.542235	51135
6543_at	5.17e-08	2.98e-09	6.23883	10.7067	1.01688	6543
3475_at	5.17e-08	2.98e-09	-6.23869	10.706	-0.751059	3475
9123_at	5.23e-08	3.02e-09	-6.23639	10.6943	-1.76158	9123
64921_at	5.28e-08	3.05e-09	6.23428	10.6835	0.716104	64921
80013_at	5.31e-08	3.07e-09	6.23319	10.678	0.683486	80013
414_at	5.31e-08	3.07e-09	-6.23295	10.6768	-0.743859	414
80781_at	5.34e-08	3.09e-09	-6.23188	10.6714	-1.10336	80781
85450_at	5.39e-08	3.13e-09	-6.2297	10.6602	-0.989042	85450
4330_at	5.45e-08	3.16e-09	6.22738	10.6484	1.46907	4330
8985_at	5.5e-08	3.2e-09	-6.22549	10.6388	-0.902603	8985
4017_at	5.54e-08	3.22e-09	-6.22386	10.6305	-1.02483	4017
9765_at	5.55e-08	3.23e-09	6.22332	10.6277	0.798015	9765
2332_at	5.56e-08	3.24e-09	6.22305	10.6264	0.490074	2332
57692_at	5.56e-08	3.24e-09	6.22279	10.6251	1.03873	57692
11127_at	5.56e-08	3.25e-09	6.22248	10.6235	0.858812	11127
54707_at	5.59e-08	3.26e-09	-6.22147	10.6184	-0.52711	54707
9218_at	5.68e-08	3.32e-09	6.21805	10.6009	0.532767	9218
80255_at	5.7e-08	3.34e-09	-6.2173	10.5971	-0.707177	80255
3491_at	5.72e-08	3.35e-09	-6.21643	10.5927	-1.80871	3491
6448_at	5.74e-08	3.37e-09	-6.21554	10.5882	-0.560058	6448
5690_at	5.75e-08	3.38e-09	-6.21507	10.5858	-0.502285	5690
57134_at	5.76e-08	3.39e-09	-6.2145	10.5829	-1.53941	57134
26292_at	5.77e-08	3.39e-09	-6.21403	10.5805	-0.633516	26292
1647_at	5.79e-08	3.41e-09	-6.213	10.5752	-1.23153	1647
55194_at	5.79e-08	3.41e-09	-6.21296	10.5751	-0.564309	55194
7167_at	5.81e-08	3.43e-09	-6.21206	10.5705	-0.695236	7167
81788_at	5.82e-08	3.43e-09	-6.2118	10.5692	-0.834208	81788
4627_at	5.84e-08	3.45e-09	-6.21096	10.5649	-0.886885	4627
23463_at	5.93e-08	3.51e-09	-6.20769	10.5483	-0.518349	23463
150468_at	5.98e-08	3.54e-09	-6.20588	10.5391	-0.960969	150468
3841_at	6e-08	3.55e-09	6.20529	10.5361	0.773655	3841
64411_at	6e-08	3.56e-09	-6.2048	10.5336	-0.944235	64411
118_at	6.06e-08	3.6e-09	6.20291	10.524	0.486693	118
53353_at	6.1e-08	3.62e-09	6.20152	10.5169	1.40446	53353
84915_at	6.14e-08	3.65e-09	6.20014	10.5099	1.33778	84915
84890_at	6.14e-08	3.66e-09	6.1998	10.5082	0.701385	84890
9901_at	6.15e-08	3.67e-09	6.19935	10.5059	1.11042	9901
132299_at	6.16e-08	3.67e-09	-6.19895	10.5039	-2.25771	132299
1355_at	6.27e-08	3.74e-09	6.19543	10.4861	0.596889	1355
7381_at	6.31e-08	3.77e-09	6.19388	10.4782	0.587991	7381
7818_at	6.36e-08	3.81e-09	-6.19213	10.4693	-0.427172	7818
27239_at	6.44e-08	3.86e-09	6.18951	10.456	0.709373	27239
23338_at	6.55e-08	3.93e-09	6.18611	10.4388	0.501706	23338
80164_at	6.56e-08	3.94e-09	6.18577	10.437	0.660711	80164
9951_at	6.57e-08	3.94e-09	6.18541	10.4352	0.826726	9951
80313_at	6.68e-08	4.01e-09	6.18204	10.4182	0.65136	80313
134265_at	6.69e-08	4.03e-09	-6.18151	10.4155	-0.889356	134265
3613_at	6.73e-08	4.05e-09	-6.18025	10.4091	-0.927266	3613
9821_at	6.77e-08	4.08e-09	6.17888	10.4021	0.464573	9821
7014_at	6.84e-08	4.13e-09	6.17667	10.3909	0.561101	7014
23316_at	6.84e-08	4.13e-09	6.17659	10.3906	1.65171	23316
57540_at	6.93e-08	4.19e-09	6.17395	10.3772	0.497785	57540
340554_at	6.94e-08	4.2e-09	6.17326	10.3737	0.41947	340554
79084_at	6.96e-08	4.22e-09	-6.17268	10.3707	-0.452728	79084
7128_at	6.98e-08	4.24e-09	-6.17183	10.3664	-1.28318	7128
7188_at	7.08e-08	4.3e-09	-6.169	10.3521	-1.21049	7188
286097_at	7.18e-08	4.36e-09	6.16629	10.3384	1.1661	286097
30812_at	7.19e-08	4.37e-09	6.16579	10.3359	2.18004	30812
79833_at	7.2e-08	4.38e-09	-6.16523	10.3331	-0.629462	79833
836_at	7.2e-08	4.38e-09	-6.16522	10.333	-0.808378	836
373156_at	7.2e-08	4.39e-09	-6.16487	10.3312	-0.729746	373156
51149_at	7.24e-08	4.42e-09	6.16379	10.3258	0.430492	51149
3576_at	7.25e-08	4.43e-09	-6.16323	10.323	-2.48809	3576
6529_at	7.29e-08	4.46e-09	6.16195	10.3165	1.93067	6529
7184_at	7.3e-08	4.47e-09	-6.16166	10.315	-0.762373	7184
7010_at	7.37e-08	4.52e-09	6.1595	10.3041	0.380832	7010
3983_at	7.57e-08	4.64e-09	6.1544	10.2783	0.972649	3983
4854_at	7.7e-08	4.73e-09	-6.15088	10.2605	-0.580337	4854
55768_at	7.9e-08	4.85e-09	-6.14582	10.235	-0.57057	55768
56005_at	7.92e-08	4.87e-09	-6.14517	10.2317	-0.655394	56005
64121_at	7.93e-08	4.88e-09	-6.14463	10.229	-0.607277	64121
114885_at	7.94e-08	4.89e-09	6.14418	10.2267	0.967888	114885
29886_at	7.94e-08	4.9e-09	-6.14405	10.2261	-0.721879	29886
738_at	7.98e-08	4.93e-09	6.14295	10.2205	0.754836	738
11321_at	8.06e-08	4.99e-09	-6.14053	10.2083	-0.478944	11321
23710_at	8.06e-08	4.99e-09	6.14038	10.2075	0.763173	23710
12_at	8.06e-08	5e-09	-6.14026	10.207	-2.15366	12
55276_at	8.06e-08	5e-09	-6.14025	10.2069	-0.751063	55276
1476_at	8.11e-08	5.03e-09	-6.13892	10.2002	-0.541847	1476
2257_at	8.12e-08	5.04e-09	6.13846	10.1979	1.37703	2257
6711_at	8.13e-08	5.05e-09	6.13822	10.1966	0.876749	6711
8318_at	8.13e-08	5.06e-09	-6.1379	10.195	-0.966708	8318
51022_at	8.16e-08	5.08e-09	-6.13704	10.1907	-0.733969	51022
960_at	8.25e-08	5.14e-09	-6.13478	10.1793	-1.59053	960
22794_at	8.25e-08	5.14e-09	6.1347	10.1789	0.690782	22794
1429_at	8.34e-08	5.21e-09	-6.13236	10.1671	-1.0327	1429
8153_at	8.5e-08	5.31e-09	6.12862	10.1483	1.13858	8153
56954_at	8.53e-08	5.33e-09	-6.1278	10.1441	-0.608213	56954
221091_at	8.53e-08	5.34e-09	-6.12762	10.1432	-1.56422	221091
6781_at	8.56e-08	5.36e-09	-6.12669	10.1385	-1.35748	6781
24138_at	8.56e-08	5.37e-09	6.12657	10.1379	0.695173	24138
3337_at	8.71e-08	5.47e-09	-6.12302	10.12	-1.07103	3337
51185_at	8.72e-08	5.48e-09	6.12264	10.1181	0.479055	51185
8915_at	9.04e-08	5.69e-09	-6.11542	10.0818	-0.570784	8915
54936_at	9.05e-08	5.7e-09	-6.11507	10.08	-0.555513	54936
3654_at	9.05e-08	5.7e-09	-6.11502	10.0798	-0.576304	3654
57453_at	9.05e-08	5.7e-09	6.11479	10.0786	0.466097	57453
4137_at	9.11e-08	5.75e-09	6.11337	10.0715	1.16632	4137
10072_at	9.13e-08	5.77e-09	-6.11264	10.0678	-0.551646	10072
1571_at	9.13e-08	5.77e-09	6.11261	10.0676	0.608058	1571
51386_at	9.13e-08	5.77e-09	6.11248	10.067	0.713605	51386
285093_at	9.16e-08	5.8e-09	6.11167	10.0629	0.418271	285093
113130_at	9.25e-08	5.87e-09	-6.10944	10.0517	-0.974449	113130
2634_at	9.25e-08	5.87e-09	-6.10943	10.0517	-1.66155	2634
79856_at	9.38e-08	5.95e-09	6.10657	10.0373	1.14726	79856
9518_at	9.4e-08	5.97e-09	-6.10596	10.0342	-2.08378	9518
28984_at	9.44e-08	6e-09	6.10497	10.0292	1.20734	28984
162989_at	9.44e-08	6.01e-09	-6.10468	10.0278	-0.80279	162989
23544_at	9.49e-08	6.05e-09	6.1035	10.0219	1.0273	23544
165_at	9.51e-08	6.07e-09	-6.10295	10.0191	-1.89128	165
378_at	9.59e-08	6.12e-09	-6.10129	10.0108	-0.602497	378
580_at	9.61e-08	6.14e-09	-6.10064	10.0075	-0.849956	580
7248_at	9.62e-08	6.16e-09	6.10014	10.005	0.616218	7248
90861_at	9.62e-08	6.16e-09	-6.10004	10.0045	-0.460043	90861
283987_at	9.64e-08	6.18e-09	6.09955	10.002	0.301416	283987
5095_at	9.96e-08	6.39e-09	6.09307	9.96948	0.711017	5095
57644_at	9.97e-08	6.4e-09	6.09265	9.96738	0.334361	57644
5725_at	1.01e-07	6.46e-09	-6.09076	9.95789	-0.588442	5725
10810_at	1.01e-07	6.49e-09	6.09011	9.95466	1.41126	10810
4430_at	1.01e-07	6.49e-09	-6.09003	9.95422	-1.48137	4430
79022_at	1.01e-07	6.49e-09	-6.09003	9.95422	-0.746815	79022
6658_at	1.01e-07	6.53e-09	6.08886	9.94839	0.601115	6658
57381_at	1.02e-07	6.55e-09	-6.08822	9.94515	-1.18888	57381
6004_at	1.02e-07	6.56e-09	-6.08805	9.94432	-1.20807	6004
6772_at	1.02e-07	6.6e-09	-6.08687	9.9384	-0.901748	6772
59353_at	1.02e-07	6.61e-09	6.08647	9.93638	1.8	59353
83879_at	1.04e-07	6.73e-09	-6.08302	9.9191	-1.34872	83879
5627_at	1.04e-07	6.76e-09	-6.08207	9.91432	-1.52529	5627
1315_at	1.06e-07	6.86e-09	-6.07939	9.90091	-0.392666	1315
60386_at	1.06e-07	6.88e-09	-6.07876	9.89771	-0.727675	60386
54039_at	1.06e-07	6.89e-09	6.07835	9.89566	0.732129	54039
5126_at	1.07e-07	6.98e-09	6.076	9.88389	1.67639	5126
25886_at	1.09e-07	7.08e-09	-6.07327	9.87021	-0.436886	25886
94134_at	1.1e-07	7.15e-09	6.07135	9.86064	0.790052	94134
1978_at	1.11e-07	7.23e-09	-6.06905	9.84908	-1.00306	1978
84058_at	1.11e-07	7.26e-09	-6.06845	9.84608	-0.694125	84058
9212_at	1.12e-07	7.3e-09	-6.0674	9.84086	-1.22143	9212
64854_at	1.12e-07	7.31e-09	6.06718	9.83972	0.88295	64854
51186_at	1.13e-07	7.41e-09	-6.06431	9.82537	-0.515909	51186
84440_at	1.17e-07	7.68e-09	6.05739	9.79078	0.883937	84440
4145_at	1.18e-07	7.76e-09	6.05543	9.78096	0.362068	4145
10904_at	1.19e-07	7.78e-09	6.05505	9.77908	0.583458	10904
728_at	1.2e-07	7.86e-09	-6.05297	9.76866	-1.49724	728
10898_at	1.2e-07	7.89e-09	-6.0522	9.76483	-0.478356	10898
3135_at	1.21e-07	7.94e-09	-6.05115	9.7596	-0.683596	3135
10745_at	1.21e-07	7.99e-09	-6.04985	9.75311	-0.731919	10745
79709_at	1.22e-07	8.03e-09	-6.04899	9.74879	-0.559954	79709
27109_at	1.24e-07	8.17e-09	6.04547	9.73121	0.518288	27109
5216_at	1.24e-07	8.2e-09	-6.04483	9.72802	-0.857443	5216
857_at	1.24e-07	8.21e-09	-6.04453	9.72652	-1.90152	857
1852_at	1.24e-07	8.23e-09	6.04412	9.72446	0.462145	1852
10434_at	1.26e-07	8.32e-09	-6.04202	9.71402	-0.627276	10434
140886_at	1.26e-07	8.34e-09	6.0416	9.71191	1.32676	140886
710_at	1.26e-07	8.34e-09	-6.0415	9.71138	-1.74808	710
8622_at	1.26e-07	8.34e-09	6.04149	9.71136	1.55376	8622
54867_at	1.26e-07	8.4e-09	-6.0403	9.7054	-0.616559	54867
51322_at	1.27e-07	8.43e-09	6.03948	9.70132	0.600866	51322
54809_at	1.27e-07	8.46e-09	-6.03881	9.69796	-1.1847	54809
7283_at	1.28e-07	8.52e-09	-6.03755	9.6917	-0.66128	7283
5446_at	1.29e-07	8.59e-09	6.03589	9.6834	0.691025	5446
145581_at	1.31e-07	8.73e-09	6.03265	9.66724	1.46942	145581
1903_at	1.34e-07	8.92e-09	-6.02856	9.64687	-1.00821	1903
26037_at	1.34e-07	8.98e-09	-6.02725	9.64036	-0.887853	26037
219404_at	1.34e-07	8.98e-09	-6.02717	9.63995	-0.834754	219404
57212_at	1.37e-07	9.17e-09	-6.02329	9.62062	-0.902753	57212
1292_at	1.37e-07	9.17e-09	-6.02318	9.62007	-1.75447	1292
89890_at	1.38e-07	9.25e-09	6.02151	9.61176	0.876062	89890
6812_at	1.4e-07	9.42e-09	6.01789	9.59375	1.28529	6812
8790_at	1.4e-07	9.43e-09	-6.01772	9.59289	-0.768303	8790
338645_at	1.41e-07	9.48e-09	6.01676	9.58811	0.871406	338645
4723_at	1.42e-07	9.54e-09	6.01562	9.58242	0.505541	4723
667_at	1.42e-07	9.54e-09	6.01551	9.58187	0.47274	667
118813_at	1.43e-07	9.64e-09	6.01346	9.57166	0.480087	118813
116173_at	1.43e-07	9.64e-09	6.01346	9.57166	1.37684	116173
2597_at	1.45e-07	9.76e-09	-6.01117	9.5603	-0.31815	2597
6672_at	1.46e-07	9.84e-09	-6.00948	9.5519	-0.672643	6672
1945_at	1.46e-07	9.85e-09	-6.00938	9.5514	-0.706491	1945
11339_at	1.46e-07	9.87e-09	-6.00897	9.54934	-1.25863	11339
3113_at	1.46e-07	9.88e-09	-6.00866	9.5478	-1.52725	3113
10417_at	1.46e-07	9.93e-09	-6.00779	9.54348	-1.3945	10417
117154_at	1.47e-07	9.99e-09	6.00655	9.53731	1.25145	117154
3077_at	1.48e-07	1.01e-08	-6.00488	9.529	-0.461568	3077
6327_at	1.49e-07	1.01e-08	6.00415	9.52536	0.708007	6327
152330_at	1.49e-07	1.01e-08	6.00367	9.52302	0.679423	152330
54067_at	1.49e-07	1.01e-08	6.00363	9.52282	0.247976	54067
8313_at	1.5e-07	1.02e-08	6.00225	9.51595	0.251237	8313
5830_at	1.5e-07	1.02e-08	6.00159	9.51266	0.504181	5830
112970_at	1.51e-07	1.03e-08	-6.00039	9.50669	-0.502906	112970
84135_at	1.51e-07	1.03e-08	-6.00026	9.50606	-0.663716	84135
112611_at	1.51e-07	1.04e-08	5.99965	9.50303	0.618437	112611
7272_at	1.51e-07	1.04e-08	-5.99952	9.50238	-1.53829	7272
142940_at	1.52e-07	1.04e-08	5.99859	9.49777	0.468863	142940
51277_at	1.52e-07	1.04e-08	5.99804	9.49504	0.347631	51277
55165_at	1.53e-07	1.05e-08	-5.9975	9.49236	-1.17704	55165
834_at	1.54e-07	1.05e-08	-5.99622	9.48596	-1.33565	834
2937_at	1.55e-07	1.06e-08	-5.99428	9.47637	-0.415379	2937
375035_at	1.55e-07	1.07e-08	-5.99358	9.4729	-0.607626	375035
91687_at	1.55e-07	1.07e-08	-5.99324	9.47118	-0.742178	91687
8707_at	1.56e-07	1.07e-08	5.99238	9.46691	1.41828	8707
3122_at	1.56e-07	1.08e-08	-5.99186	9.46435	-1.58059	3122
221150_at	1.57e-07	1.08e-08	-5.99071	9.45865	-0.678733	221150
30844_at	1.6e-07	1.11e-08	-5.98692	9.43984	-0.899527	30844
23165_at	1.61e-07	1.11e-08	-5.98621	9.43628	-0.615234	23165
10721_at	1.61e-07	1.11e-08	-5.98549	9.43275	-0.594758	10721
199920_at	1.61e-07	1.11e-08	5.98549	9.43273	0.29014	199920
2000_at	1.61e-07	1.12e-08	-5.98478	9.42922	-0.776178	2000
3202_at	1.62e-07	1.12e-08	-5.98391	9.4249	-2.07389	3202
388886_at	1.65e-07	1.14e-08	5.98046	9.40779	0.469073	388886
1503_at	1.65e-07	1.15e-08	-5.97984	9.4047	-0.878039	1503
56245_at	1.67e-07	1.16e-08	-5.97735	9.39236	-1.67784	56245
123041_at	1.67e-07	1.16e-08	5.97668	9.38908	1.20364	123041
2213_at	1.71e-07	1.19e-08	-5.97215	9.36662	-1.94103	2213
26064_at	1.74e-07	1.21e-08	-5.96849	9.3485	-0.878932	26064
5138_at	1.75e-07	1.22e-08	5.96714	9.34184	1.4422	5138
6547_at	1.77e-07	1.23e-08	5.96573	9.33481	0.699929	6547
56951_at	1.77e-07	1.23e-08	-5.96532	9.3328	-0.545815	56951
10631_at	1.77e-07	1.24e-08	-5.96526	9.33254	-3.5122	10631
27019_at	1.79e-07	1.25e-08	5.96224	9.31759	0.369155	27019
863_at	1.79e-07	1.26e-08	5.9621	9.31687	0.371038	863
200185_at	1.8e-07	1.26e-08	-5.9607	9.30993	-0.414844	200185
23271_at	1.83e-07	1.28e-08	5.95807	9.29695	0.631946	23271
3964_at	1.83e-07	1.28e-08	-5.95802	9.29668	-0.974374	3964
57209_at	1.84e-07	1.29e-08	5.95669	9.29012	1.01556	57209
91746_at	1.85e-07	1.3e-08	5.95554	9.28446	0.366834	91746
3140_at	1.85e-07	1.3e-08	-5.95512	9.28238	-0.853213	3140
9397_at	1.85e-07	1.31e-08	5.95441	9.27887	0.831183	9397
84939_at	1.88e-07	1.32e-08	5.95207	9.26731	0.574926	84939
83742_at	1.89e-07	1.33e-08	-5.95092	9.26162	-0.913892	83742
441168_at	1.91e-07	1.35e-08	-5.94846	9.24943	-1.40848	441168
55143_at	1.91e-07	1.35e-08	-5.94808	9.2476	-0.811802	55143
64761_at	1.91e-07	1.35e-08	-5.94757	9.24504	-1.0742	64761
55969_at	1.94e-07	1.37e-08	-5.94469	9.23084	-0.422001	55969
25798_at	1.94e-07	1.37e-08	-5.9446	9.23039	-0.694065	25798
3959_at	1.94e-07	1.37e-08	-5.94445	9.22967	-1.07807	3959
7278_at	1.94e-07	1.38e-08	-5.94419	9.22837	-0.340013	7278
64231_at	1.94e-07	1.38e-08	-5.94409	9.22789	-1.49566	64231
29118_at	1.94e-07	1.38e-08	5.94377	9.22628	1.61112	29118
54739_at	1.95e-07	1.39e-08	-5.94261	9.22058	-1.44647	54739
27089_at	1.96e-07	1.4e-08	-5.94129	9.21405	-0.439776	27089
57688_at	1.96e-07	1.4e-08	5.94104	9.21283	0.637351	57688
51582_at	1.96e-07	1.4e-08	5.94093	9.21225	0.479504	51582
3832_at	2e-07	1.43e-08	-5.93653	9.19054	-1.40102	3832
26010_at	2e-07	1.43e-08	-5.93652	9.19054	-0.900015	26010
29956_at	2.01e-07	1.43e-08	-5.93616	9.18874	-0.593797	29956
345630_at	2.01e-07	1.44e-08	5.93597	9.18781	1.33039	345630
137835_at	2.03e-07	1.45e-08	-5.93341	9.17519	-1.42865	137835
5996_at	2.03e-07	1.45e-08	-5.93329	9.17458	-1.88736	5996
5265_at	2.04e-07	1.46e-08	-5.93268	9.17157	-1.75073	5265
90121_at	2.05e-07	1.47e-08	5.93124	9.16446	0.421264	90121
8936_at	2.05e-07	1.47e-08	5.93076	9.16214	1.32114	8936
8438_at	2.07e-07	1.49e-08	-5.92915	9.15417	-0.644234	8438
80059_at	2.07e-07	1.49e-08	5.92868	9.15187	1.71851	80059
9825_at	2.1e-07	1.51e-08	5.92616	9.13946	0.627217	9825
145389_at	2.15e-07	1.55e-08	-5.92134	9.11571	-0.874009	145389
114659_at	2.15e-07	1.55e-08	5.92117	9.11485	0.674538	114659
6124_at	2.15e-07	1.55e-08	5.92039	9.111	0.54849	6124
7083_at	2.17e-07	1.57e-08	-5.91872	9.1028	-0.784325	7083
221061_at	2.17e-07	1.57e-08	5.91834	9.10092	1.06969	221061
129684_at	2.19e-07	1.58e-08	5.91688	9.09373	0.766496	129684
3119_at	2.2e-07	1.59e-08	-5.9157	9.08792	-1.7506	3119
7703_at	2.21e-07	1.6e-08	5.91493	9.08416	0.627963	7703
672_at	2.21e-07	1.6e-08	-5.91459	9.08249	-0.607031	672
5781_at	2.21e-07	1.6e-08	5.91451	9.08209	0.56964	5781
2186_at	2.24e-07	1.62e-08	5.91163	9.06794	0.509305	2186
440574_at	2.24e-07	1.63e-08	-5.91149	9.06725	-0.57836	440574
5071_at	2.26e-07	1.64e-08	5.90965	9.05818	0.240533	5071
2314_at	2.27e-07	1.65e-08	-5.90857	9.05285	-0.511381	2314
3659_at	2.27e-07	1.65e-08	-5.90836	9.05182	-1.04588	3659
10212_at	2.28e-07	1.66e-08	-5.9071	9.04563	-0.684517	10212
51412_at	2.28e-07	1.66e-08	5.90691	9.0447	1.38343	51412
1912_at	2.28e-07	1.67e-08	-5.90667	9.04352	-0.489777	1912
8717_at	2.3e-07	1.68e-08	-5.90532	9.03688	-0.461746	8717
92689_at	2.31e-07	1.69e-08	-5.90438	9.03227	-1.39808	92689
10049_at	2.32e-07	1.7e-08	-5.90316	9.02629	-0.775024	10049
64924_at	2.32e-07	1.7e-08	-5.90257	9.02336	-0.600596	64924
7547_at	2.35e-07	1.72e-08	5.90032	9.01233	0.583294	7547
5352_at	2.36e-07	1.73e-08	-5.8996	9.00878	-1.56594	5352
55800_at	2.37e-07	1.74e-08	5.89838	9.00279	1.88883	55800
2941_at	2.38e-07	1.75e-08	5.89755	8.99872	0.752175	2941
147015_at	2.39e-07	1.76e-08	-5.89639	8.99304	-0.819948	147015
57150_at	2.39e-07	1.76e-08	5.89608	8.99152	0.535805	57150
22999_at	2.39e-07	1.76e-08	5.89575	8.9899	0.763526	22999
1128_at	2.5e-07	1.84e-08	5.88707	8.9473	0.829703	1128
6423_at	2.55e-07	1.88e-08	5.88279	8.92631	2.11334	6423
64983_at	2.57e-07	1.89e-08	-5.88154	8.92018	-0.517859	64983
51279_at	2.58e-07	1.91e-08	-5.88024	8.91378	-0.724362	51279
91057_at	2.6e-07	1.92e-08	-5.87907	8.90805	-0.426861	91057
8714_at	2.61e-07	1.93e-08	-5.87747	8.9002	-1.68729	8714
84894_at	2.62e-07	1.94e-08	5.87713	8.89857	1.27879	84894
57593_at	2.67e-07	1.97e-08	5.87331	8.87983	0.613577	57593
56899_at	2.67e-07	1.98e-08	5.87311	8.87886	1.42821	56899
6676_at	2.67e-07	1.98e-08	-5.87259	8.87632	-1.29895	6676
79726_at	2.67e-07	1.98e-08	5.8724	8.87538	0.454141	79726
3358_at	2.71e-07	2.01e-08	5.86985	8.86292	0.552583	3358
1979_at	2.71e-07	2.01e-08	5.86953	8.86133	0.535508	1979
54329_at	2.72e-07	2.02e-08	5.86883	8.8579	0.875943	54329
130589_at	2.72e-07	2.03e-08	-5.86799	8.85379	-0.866817	130589
9830_at	2.73e-07	2.03e-08	-5.86755	8.85164	-0.461578	9830
10529_at	2.74e-07	2.04e-08	5.86654	8.8467	0.768231	10529
9948_at	2.74e-07	2.05e-08	-5.86618	8.84493	-0.645344	9948
64114_at	2.76e-07	2.06e-08	-5.86476	8.83801	-1.0194	64114
84981_at	2.77e-07	2.07e-08	-5.86364	8.83254	-1.00852	84981
5154_at	2.78e-07	2.08e-08	-5.86341	8.83139	-1.06682	5154
51253_at	2.8e-07	2.1e-08	-5.86143	8.82173	-0.530569	51253
23466_at	2.81e-07	2.1e-08	5.86076	8.81842	0.616983	23466
121256_at	2.82e-07	2.11e-08	5.85984	8.81395	0.884418	121256
83937_at	2.82e-07	2.12e-08	5.85954	8.81246	1.01835	83937
5721_at	2.84e-07	2.13e-08	-5.85827	8.80627	-0.687197	5721
3223_at	2.86e-07	2.15e-08	-5.8567	8.79859	-2.06925	3223
80000_at	2.86e-07	2.15e-08	5.85629	8.79658	0.731189	80000
80183_at	2.89e-07	2.17e-08	-5.85459	8.7883	-1.30569	80183
196515_at	2.89e-07	2.18e-08	5.85395	8.78516	0.711419	196515
6633_at	2.9e-07	2.18e-08	-5.85345	8.78268	-0.564622	6633
79657_at	2.91e-07	2.2e-08	-5.85241	8.77762	-0.554182	79657
9735_at	2.92e-07	2.2e-08	-5.85192	8.77522	-0.841883	9735
3556_at	2.92e-07	2.21e-08	-5.85145	8.77295	-1.14111	3556
11067_at	2.93e-07	2.22e-08	-5.85048	8.76821	-1.24096	11067
84885_at	2.95e-07	2.23e-08	-5.8494	8.7629	-0.45161	84885
875_at	2.96e-07	2.24e-08	5.84841	8.75811	1.04324	875
125113_at	2.96e-07	2.24e-08	5.84813	8.75673	0.963989	125113
57533_at	2.99e-07	2.27e-08	5.84614	8.747	0.537313	57533
23057_at	3.05e-07	2.31e-08	5.84214	8.72746	1.26936	23057
64081_at	3.05e-07	2.32e-08	5.84172	8.72542	0.563976	64081
29925_at	3.05e-07	2.32e-08	-5.8415	8.72437	-0.480293	29925
84314_at	3.05e-07	2.32e-08	-5.84145	8.72412	-0.656925	84314
54708_at	3.06e-07	2.33e-08	5.84085	8.72118	0.459837	54708
11060_at	3.1e-07	2.36e-08	5.83831	8.70882	0.494414	11060
182_at	3.1e-07	2.37e-08	-5.83764	8.70553	-0.954453	182
8553_at	3.1e-07	2.37e-08	-5.83736	8.70419	-1.36611	8553
50486_at	3.1e-07	2.37e-08	-5.83729	8.70381	-1.55118	50486
26032_at	3.12e-07	2.38e-08	5.83632	8.69908	2.13539	26032
58496_at	3.16e-07	2.42e-08	5.83351	8.68539	0.52327	58496
63894_at	3.17e-07	2.43e-08	5.83256	8.68077	0.424514	63894
567_at	3.19e-07	2.44e-08	-5.8314	8.67513	-0.298052	567
26999_at	3.19e-07	2.44e-08	5.83117	8.67397	1.06324	26999
57546_at	3.19e-07	2.45e-08	5.8311	8.67366	0.749076	57546
199857_at	3.2e-07	2.45e-08	-5.83037	8.67009	-0.66499	199857
5034_at	3.23e-07	2.48e-08	-5.82851	8.66104	-0.946336	5034
54462_at	3.25e-07	2.5e-08	5.8269	8.65316	0.649618	54462
23170_at	3.29e-07	2.53e-08	5.82409	8.63952	0.525853	23170
10858_at	3.29e-07	2.53e-08	5.82397	8.63894	1.20852	10858
23332_at	3.29e-07	2.54e-08	5.82374	8.63779	0.552203	23332
91452_at	3.29e-07	2.54e-08	5.8236	8.63711	0.844614	91452
10681_at	3.3e-07	2.54e-08	5.82339	8.63607	0.635026	10681
8345_at	3.31e-07	2.56e-08	-5.82238	8.63119	-0.804539	8345
4974_at	3.31e-07	2.56e-08	5.8221	8.62979	2.28538	4974
9962_at	3.33e-07	2.57e-08	5.821	8.62446	0.495736	9962
92667_at	3.35e-07	2.59e-08	-5.81978	8.6185	-0.631374	92667
23180_at	3.36e-07	2.6e-08	-5.81882	8.61385	-1.17425	23180
1153_at	3.36e-07	2.6e-08	5.81876	8.61355	0.573058	1153
90411_at	3.36e-07	2.61e-08	-5.81847	8.61215	-0.492273	90411
441061_at	3.37e-07	2.61e-08	5.81789	8.60933	0.469774	441061
9568_at	3.38e-07	2.63e-08	5.81686	8.60433	1.73414	9568
26524_at	3.39e-07	2.64e-08	-5.81609	8.60058	-0.48211	26524
3310_at	3.41e-07	2.66e-08	-5.81471	8.59386	-1.3677	3310
64210_at	3.41e-07	2.66e-08	5.81464	8.5935	0.469691	64210
57156_at	3.44e-07	2.68e-08	5.81329	8.58697	0.562501	57156
84866_at	3.44e-07	2.68e-08	5.81303	8.5857	0.442498	84866
7008_at	3.47e-07	2.71e-08	5.81092	8.57545	0.482545	7008
84902_at	3.5e-07	2.73e-08	-5.80938	8.56794	-0.306525	84902
10215_at	3.52e-07	2.75e-08	5.80804	8.56142	1.51184	10215
5441_at	3.52e-07	2.75e-08	-5.80791	8.56081	-0.544057	5441
57687_at	3.55e-07	2.77e-08	5.80608	8.5519	2.03168	57687
81037_at	3.55e-07	2.78e-08	-5.80562	8.54965	-0.464766	81037
25870_at	3.61e-07	2.83e-08	-5.80237	8.53388	-0.749113	25870
3250_at	3.61e-07	2.83e-08	5.80195	8.53184	1.30161	3250
79777_at	3.63e-07	2.85e-08	5.80079	8.5262	0.374297	79777
55037_at	3.63e-07	2.85e-08	5.80057	8.52516	0.495872	55037
124583_at	3.63e-07	2.85e-08	-5.80046	8.52458	-0.49795	124583
8120_at	3.65e-07	2.87e-08	5.7996	8.52043	1.11608	8120
152137_at	3.65e-07	2.87e-08	-5.79937	8.51929	-0.656776	152137
267004_at	3.7e-07	2.91e-08	5.79647	8.50525	0.342043	267004
80213_at	3.71e-07	2.93e-08	5.79545	8.5003	0.457597	80213
219287_at	3.75e-07	2.96e-08	5.79353	8.49097	1.72644	219287
9582_at	3.75e-07	2.96e-08	-5.79336	8.49014	-1.39366	9582
10838_at	3.75e-07	2.96e-08	5.79298	8.4883	0.727598	10838
204_at	3.77e-07	2.98e-08	-5.7921	8.48403	-0.686894	204
55215_at	3.79e-07	3e-08	-5.7908	8.47774	-1.13247	55215
29068_at	3.82e-07	3.02e-08	5.78916	8.46978	0.711413	29068
60680_at	3.85e-07	3.05e-08	5.78712	8.4599	0.718021	60680
400242_at	3.89e-07	3.08e-08	5.78522	8.45069	0.710444	400242
140739_at	3.9e-07	3.09e-08	-5.78472	8.44825	-0.448333	140739
11200_at	3.93e-07	3.12e-08	-5.78266	8.43826	-0.778856	11200
64858_at	3.95e-07	3.14e-08	-5.78166	8.43343	-0.431075	64858
60490_at	4e-07	3.18e-08	-5.77885	8.41981	-0.486294	60490
79839_at	4.02e-07	3.2e-08	-5.77802	8.41577	-1.41742	79839
65259_at	4.04e-07	3.21e-08	5.77692	8.41048	0.500692	65259
64344_at	4.07e-07	3.24e-08	5.77528	8.40251	0.683278	64344
11325_at	4.08e-07	3.25e-08	5.77434	8.39799	0.40322	11325
4306_at	4.09e-07	3.26e-08	5.77402	8.39642	1.21715	4306
5880_at	4.09e-07	3.27e-08	-5.77348	8.39383	-0.891738	5880
4926_at	4.09e-07	3.27e-08	5.77337	8.39326	0.638733	4926
22986_at	4.1e-07	3.28e-08	5.77287	8.39086	1.29127	22986
51616_at	4.14e-07	3.31e-08	5.77095	8.38155	0.822978	51616
196527_at	4.24e-07	3.4e-08	-5.76587	8.35699	-0.7501	196527
148014_at	4.24e-07	3.4e-08	5.76585	8.3569	0.950759	148014
10404_at	4.25e-07	3.41e-08	-5.76513	8.35342	-1.16318	10404
6281_at	4.27e-07	3.42e-08	-5.76438	8.34979	-1.46549	6281
80230_at	4.27e-07	3.43e-08	-5.76393	8.34761	-0.41728	80230
25864_at	4.29e-07	3.44e-08	5.76311	8.34363	0.819734	25864
80318_at	4.31e-07	3.46e-08	5.76191	8.33783	0.877433	80318
840_at	4.31e-07	3.47e-08	-5.76165	8.3366	-0.854986	840
3115_at	4.42e-07	3.56e-08	-5.75643	8.31139	-1.39005	3115
11270_at	4.44e-07	3.58e-08	-5.75539	8.30635	-0.623454	11270
9077_at	4.45e-07	3.58e-08	-5.75511	8.30501	-1.88896	9077
150946_at	4.46e-07	3.6e-08	5.75431	8.30111	1.02769	150946
7844_at	4.47e-07	3.61e-08	5.75369	8.29815	0.367393	7844
259266_at	4.5e-07	3.64e-08	-5.75212	8.29056	-0.957872	259266
2258_at	4.5e-07	3.64e-08	5.75208	8.29035	2.2197	2258
3588_at	4.52e-07	3.66e-08	-5.75116	8.28591	-0.664571	3588
79966_at	4.54e-07	3.68e-08	5.7501	8.2808	0.884608	79966
596_at	4.55e-07	3.69e-08	5.74943	8.27759	0.265195	596
2730_at	4.56e-07	3.69e-08	-5.74913	8.27612	-0.777566	2730
83596_at	4.56e-07	3.7e-08	-5.74888	8.2749	-0.612111	83596
55198_at	4.57e-07	3.71e-08	5.7484	8.27259	0.693415	55198
23769_at	4.57e-07	3.71e-08	5.74805	8.27093	1.31147	23769
9993_at	4.57e-07	3.72e-08	5.74789	8.27014	0.483645	9993
81610_at	4.59e-07	3.74e-08	-5.74677	8.26475	-1.35349	81610
27095_at	4.68e-07	3.81e-08	-5.74278	8.24549	-0.566831	27095
54919_at	4.7e-07	3.83e-08	-5.74206	8.24201	-0.608921	54919
10314_at	4.71e-07	3.84e-08	5.74122	8.23796	0.622787	10314
10936_at	4.73e-07	3.86e-08	5.74044	8.23419	0.444162	10936
64101_at	4.73e-07	3.86e-08	5.74029	8.23347	0.930361	64101
257218_at	4.77e-07	3.9e-08	5.73827	8.22374	0.835308	257218
150726_at	4.78e-07	3.91e-08	5.73775	8.22123	0.75906	150726
51286_at	4.78e-07	3.91e-08	5.73759	8.22049	0.634928	51286
3065_at	4.79e-07	3.92e-08	-5.7371	8.2181	-0.65068	3065
51537_at	4.79e-07	3.92e-08	-5.73704	8.21782	-0.663143	51537
8224_at	4.79e-07	3.93e-08	5.73697	8.21748	0.593411	8224
26578_at	4.8e-07	3.94e-08	-5.73632	8.21433	-0.929597	26578
597_at	4.8e-07	3.94e-08	-5.73597	8.21268	-1.78069	597
90249_at	4.81e-07	3.96e-08	5.73544	8.21009	1.3514	90249
440957_at	4.82e-07	3.96e-08	-5.73511	8.20852	-0.633976	440957
84296_at	4.83e-07	3.97e-08	-5.73449	8.20555	-0.730905	84296
3189_at	4.84e-07	3.99e-08	5.73393	8.20282	0.475728	3189
157313_at	4.9e-07	4.03e-08	-5.73148	8.19102	-0.833066	157313
2896_at	4.91e-07	4.05e-08	-5.73066	8.18706	-0.759935	2896
10970_at	4.94e-07	4.08e-08	-5.72944	8.1812	-0.681392	10970
58473_at	4.94e-07	4.08e-08	5.72939	8.18097	1.47422	58473
5567_at	4.96e-07	4.1e-08	5.72831	8.17578	0.796876	5567
10398_at	4.97e-07	4.11e-08	-5.72796	8.17411	-1.46272	10398
55187_at	5.04e-07	4.17e-08	5.72488	8.15928	0.67217	55187
28960_at	5.08e-07	4.21e-08	-5.72301	8.15027	-0.56041	28960
8648_at	5.08e-07	4.21e-08	5.72289	8.1497	0.498872	8648
9764_at	5.09e-07	4.22e-08	5.72261	8.14835	0.948944	9764
55190_at	5.09e-07	4.22e-08	5.72239	8.1473	1.13142	55190
2891_at	5.13e-07	4.26e-08	5.7208	8.13965	1.91381	2891
92822_at	5.21e-07	4.33e-08	5.71727	8.12266	0.38426	92822
6326_at	5.24e-07	4.36e-08	5.71604	8.11676	1.47579	6326
10161_at	5.29e-07	4.4e-08	-5.71409	8.10737	-0.935142	10161
51029_at	5.3e-07	4.41e-08	-5.71348	8.10445	-0.500018	51029
9478_at	5.3e-07	4.42e-08	5.71327	8.10342	0.982698	9478
23096_at	5.4e-07	4.5e-08	5.70954	8.0855	0.33926	23096
2770_at	5.41e-07	4.52e-08	5.7089	8.08245	1.55138	2770
51562_at	5.43e-07	4.53e-08	5.7082	8.0791	0.660301	51562
90736_at	5.46e-07	4.56e-08	5.70705	8.07356	0.849073	90736
3488_at	5.46e-07	4.57e-08	-5.70664	8.07158	-1.19946	3488
5412_at	5.53e-07	4.63e-08	5.70394	8.05861	0.706398	5412
8867_at	5.56e-07	4.66e-08	5.70269	8.05264	0.698891	8867
63827_at	5.56e-07	4.66e-08	5.70268	8.05259	1.60704	63827
84418_at	5.57e-07	4.67e-08	-5.70236	8.05103	-0.858069	84418
5321_at	5.58e-07	4.68e-08	-5.70188	8.04873	-1.31127	5321
5118_at	5.63e-07	4.73e-08	-5.69968	8.0382	-1.66272	5118
18_at	5.67e-07	4.76e-08	5.69836	8.03185	1.30882	18
5947_at	5.74e-07	4.83e-08	-5.6956	8.01862	-2.28958	5947
3123_at	5.82e-07	4.89e-08	-5.69275	8.00494	-1.37672	3123
6924_at	5.82e-07	4.9e-08	-5.69257	8.00408	-0.380478	6924
4481_at	5.92e-07	4.99e-08	-5.68898	7.98688	-0.928321	4481
112885_at	5.96e-07	5.02e-08	5.68752	7.9799	0.688027	112885
6767_at	6.03e-07	5.09e-08	5.68502	7.96794	0.534426	6767
22980_at	6.05e-07	5.1e-08	5.68432	7.96459	0.396774	22980
10960_at	6.05e-07	5.11e-08	-5.68424	7.96418	-0.480875	10960
115353_at	6.05e-07	5.11e-08	-5.68394	7.96273	-0.551598	115353
83483_at	6.08e-07	5.14e-08	-5.68286	7.95759	-1.12875	83483
5175_at	6.08e-07	5.14e-08	-5.6827	7.95683	-0.911549	5175
5714_at	6.15e-07	5.21e-08	-5.68021	7.94492	-0.59573	5714
8344_at	6.25e-07	5.29e-08	-5.677	7.92955	-0.630158	8344
283849_at	6.25e-07	5.3e-08	5.67684	7.92879	0.524941	283849
92610_at	6.25e-07	5.3e-08	-5.67666	7.9279	-1.00528	92610
1075_at	6.28e-07	5.33e-08	-5.67561	7.92289	-1.38038	1075
7143_at	6.29e-07	5.35e-08	5.67481	7.91906	0.228493	7143
51741_at	6.29e-07	5.35e-08	5.67472	7.91864	0.350904	51741
5364_at	6.29e-07	5.35e-08	5.67468	7.91843	0.660211	5364
5379_at	6.3e-07	5.36e-08	-5.67445	7.91732	-0.457729	5379
80303_at	6.38e-07	5.43e-08	5.67181	7.90474	1.52058	80303
4000_at	6.46e-07	5.5e-08	-5.66913	7.89192	-0.673488	4000
25878_at	6.5e-07	5.54e-08	-5.66779	7.8855	-2.0099	25878
23731_at	6.5e-07	5.55e-08	5.66761	7.88464	0.450747	23731
51150_at	6.5e-07	5.55e-08	-5.66738	7.88353	-0.655567	51150
8862_at	6.54e-07	5.59e-08	-5.66586	7.87628	-1.06973	8862
7368_at	6.56e-07	5.61e-08	5.66526	7.87342	2.10586	7368
1826_at	6.56e-07	5.61e-08	5.6652	7.87313	1.13037	1826
23344_at	6.57e-07	5.63e-08	-5.66466	7.87055	-0.59126	23344
91298_at	6.82e-07	5.85e-08	5.6569	7.83351	0.544855	91298
1051_at	6.84e-07	5.87e-08	-5.65617	7.83004	-1.05155	1051
8436_at	6.93e-07	5.94e-08	5.6536	7.81776	0.851444	8436
4057_at	6.93e-07	5.95e-08	-5.65351	7.81733	-3.47876	4057
478_at	6.98e-07	6e-08	5.65175	7.80893	1.39564	478
79594_at	7.03e-07	6.04e-08	-5.6503	7.80203	-0.38246	79594
54829_at	7.05e-07	6.06e-08	-5.64955	7.79843	-1.75471	54829
51668_at	7.12e-07	6.13e-08	-5.64738	7.78809	-0.571373	51668
55079_at	7.23e-07	6.23e-08	5.64426	7.77324	0.598079	55079
3676_at	7.33e-07	6.32e-08	-5.64125	7.75891	-0.98372	3676
55857_at	7.33e-07	6.32e-08	5.64109	7.75813	0.873565	55857
6770_at	7.35e-07	6.35e-08	5.64027	7.75423	0.312188	6770
147381_at	7.35e-07	6.35e-08	5.64021	7.75391	1.21146	147381
2648_at	7.43e-07	6.42e-08	5.63799	7.74335	0.615451	2648
125228_at	7.47e-07	6.46e-08	-5.63666	7.73701	-0.84851	125228
10188_at	7.48e-07	6.47e-08	5.63648	7.7362	0.361188	10188
10318_at	7.5e-07	6.49e-08	-5.63575	7.7327	-0.626352	10318
94240_at	7.55e-07	6.55e-08	-5.63407	7.72471	-1.21646	94240
59271_at	7.56e-07	6.55e-08	-5.63387	7.72375	-1.37913	59271
6620_at	7.69e-07	6.68e-08	5.63015	7.70606	1.04917	6620
27348_at	7.71e-07	6.7e-08	-5.62944	7.70268	-0.432538	27348
89801_at	7.74e-07	6.72e-08	5.62872	7.69926	0.330022	89801
1795_at	7.88e-07	6.86e-08	5.62469	7.68007	1.15686	1795
9056_at	7.88e-07	6.86e-08	-5.62468	7.68005	-1.06148	9056
55707_at	7.92e-07	6.89e-08	-5.62361	7.67496	-0.539076	55707
161823_at	7.97e-07	6.94e-08	5.62223	7.66843	0.715379	161823
5328_at	8.03e-07	7e-08	-5.62049	7.66013	-1.59368	5328
1363_at	8.05e-07	7.02e-08	5.61983	7.65702	1.03897	1363
4067_at	8.14e-07	7.1e-08	-5.61753	7.64608	-0.925639	4067
547_at	8.2e-07	7.16e-08	5.61588	7.63826	0.965418	547
6696_at	8.22e-07	7.19e-08	-5.61517	7.63488	-1.46748	6696
10121_at	8.27e-07	7.23e-08	5.61401	7.62936	0.550687	10121
9454_at	8.28e-07	7.25e-08	-5.61349	7.62691	-0.596964	9454
54737_at	8.29e-07	7.26e-08	5.61308	7.62498	0.582082	54737
55611_at	8.3e-07	7.27e-08	5.61288	7.62401	0.421626	55611
7704_at	8.33e-07	7.3e-08	5.61199	7.61976	1.01686	7704
57722_at	8.38e-07	7.36e-08	-5.61037	7.61209	-1.35404	57722
401317_at	8.38e-07	7.36e-08	-5.61035	7.61201	-0.447235	401317
64410_at	8.38e-07	7.36e-08	5.61029	7.6117	0.521799	64410
10170_at	8.39e-07	7.38e-08	5.60981	7.60942	1.02996	10170
27336_at	8.4e-07	7.39e-08	5.60956	7.60823	0.518234	27336
8477_at	8.51e-07	7.49e-08	-5.60671	7.59473	-1.38014	8477
55506_at	8.54e-07	7.52e-08	5.6059	7.59087	0.858214	55506
6146_at	8.57e-07	7.55e-08	5.60513	7.58724	0.61376	6146
6675_at	8.58e-07	7.57e-08	-5.60476	7.58547	-0.734814	6675
93611_at	8.6e-07	7.59e-08	5.60413	7.58249	0.463228	93611
7056_at	8.68e-07	7.66e-08	-5.60221	7.57342	-0.951008	7056
51517_at	8.69e-07	7.68e-08	5.60184	7.57164	0.478443	51517
10194_at	8.7e-07	7.7e-08	5.60134	7.56926	0.895584	10194
132884_at	8.74e-07	7.73e-08	-5.60031	7.56438	-0.502516	132884
5444_at	8.75e-07	7.75e-08	5.59999	7.56287	0.179558	5444
66036_at	8.79e-07	7.79e-08	5.59879	7.55721	0.615992	66036
6382_at	8.85e-07	7.84e-08	-5.59744	7.55078	-1.12939	6382
23493_at	8.88e-07	7.88e-08	5.59647	7.5462	1.06997	23493
58488_at	8.91e-07	7.91e-08	5.59574	7.54277	0.622356	58488
151195_at	8.92e-07	7.93e-08	-5.59532	7.54077	-0.592526	151195
675_at	8.92e-07	7.93e-08	-5.59518	7.54011	-0.443813	675
128414_at	9e-07	8e-08	5.59332	7.53129	1.8476	128414
5692_at	9.04e-07	8.04e-08	-5.59236	7.52674	-0.3428	5692
64332_at	9.14e-07	8.14e-08	-5.58992	7.51517	-1.35066	64332
29060_at	9.14e-07	8.15e-08	5.58973	7.5143	1.26208	29060
2887_at	9.16e-07	8.17e-08	-5.58922	7.51187	-1.2722	2887
55805_at	9.17e-07	8.18e-08	5.58896	7.51065	1.1855	55805
5698_at	9.25e-07	8.26e-08	-5.58703	7.50151	-1.11593	5698
10579_at	9.25e-07	8.26e-08	5.58684	7.50063	0.895045	10579
4069_at	9.28e-07	8.29e-08	-5.58611	7.49718	-1.61881	4069
4783_at	9.31e-07	8.33e-08	-5.58528	7.49324	-0.877501	4783
844_at	9.36e-07	8.38e-08	5.58405	7.48744	1.20822	844
286046_at	9.37e-07	8.39e-08	5.58365	7.48552	0.541751	286046
64374_at	9.41e-07	8.43e-08	-5.58269	7.481	-0.552895	64374
53354_at	9.41e-07	8.44e-08	5.58266	7.48086	0.941917	53354
8208_at	9.42e-07	8.45e-08	-5.58227	7.479	-0.590469	8208
50717_at	9.52e-07	8.55e-08	5.57995	7.46805	0.51744	50717
5595_at	9.59e-07	8.62e-08	5.57828	7.46014	0.327144	5595
10008_at	9.63e-07	8.66e-08	-5.57731	7.45556	-0.552081	10008
80150_at	9.63e-07	8.67e-08	5.57717	7.4549	0.939472	80150
26157_at	9.63e-07	8.67e-08	-5.57698	7.45402	-1.17316	26157
79735_at	9.63e-07	8.68e-08	5.57689	7.45359	0.508774	79735
390_at	9.66e-07	8.71e-08	-5.57616	7.45014	-1.33919	390
440731_at	9.71e-07	8.76e-08	-5.57504	7.44483	-0.810439	440731
7095_at	9.82e-07	8.87e-08	5.57249	7.43279	0.394162	7095
84181_at	9.83e-07	8.87e-08	5.57233	7.43204	0.228538	84181
643911_at	9.84e-07	8.89e-08	-5.57201	7.43053	-2.0866	643911
3221_at	9.85e-07	8.91e-08	-5.57161	7.42863	-0.682485	3221
57715_at	9.89e-07	8.95e-08	5.57054	7.42359	0.464413	57715
602_at	9.89e-07	8.96e-08	-5.5704	7.42292	-0.677807	602
2162_at	9.95e-07	9.02e-08	-5.56911	7.41682	-2.38413	2162
170463_at	9.99e-07	9.05e-08	-5.56824	7.41271	-0.467385	170463
54502_at	9.99e-07	9.07e-08	-5.56801	7.41163	-0.827244	54502
5590_at	1e-06	9.07e-08	5.56781	7.4107	1.46985	5590
6902_at	1e-06	9.11e-08	-5.56692	7.40652	-0.340384	6902
94239_at	1e-06	9.12e-08	-5.56679	7.40587	-0.591813	94239
8452_at	1.01e-06	9.16e-08	5.56588	7.40158	0.367082	8452
8935_at	1.01e-06	9.21e-08	-5.56479	7.39646	-1.39478	8935
115704_at	1.02e-06	9.25e-08	5.56382	7.39187	0.262442	115704
84928_at	1.02e-06	9.27e-08	-5.56346	7.3902	-0.606966	84928
51191_at	1.02e-06	9.34e-08	-5.56189	7.38278	-1.26773	51191
26507_at	1.04e-06	9.45e-08	5.5596	7.37197	0.480185	26507
201799_at	1.04e-06	9.51e-08	-5.55818	7.36529	-0.860696	201799
2138_at	1.04e-06	9.53e-08	5.55773	7.36317	1.72528	2138
3142_at	1.05e-06	9.56e-08	-5.55708	7.36008	-0.555173	3142
581_at	1.05e-06	9.56e-08	-5.55707	7.36005	-0.821473	581
8772_at	1.05e-06	9.57e-08	-5.55687	7.3591	-0.555297	8772
55584_at	1.05e-06	9.62e-08	-5.55584	7.35424	-2.14972	55584
2177_at	1.05e-06	9.65e-08	-5.55522	7.35135	-0.478034	2177
929_at	1.06e-06	9.76e-08	-5.55299	7.34081	-1.50362	929
54847_at	1.07e-06	9.86e-08	5.55095	7.33123	0.890106	54847
1027_at	1.07e-06	9.87e-08	5.55073	7.33019	0.672305	1027
80742_at	1.09e-06	1e-07	5.54759	7.31538	0.652568	80742
10227_at	1.09e-06	1e-07	-5.54745	7.31474	-0.454727	10227
200576_at	1.09e-06	1e-07	5.54739	7.31447	0.279304	200576
257194_at	1.1e-06	1.01e-07	5.54573	7.30664	1.12233	257194
283131_at	1.1e-06	1.01e-07	-5.54498	7.3031	-1.3086	283131
79017_at	1.12e-06	1.03e-07	-5.54124	7.2855	-0.521508	79017
5965_at	1.13e-06	1.04e-07	-5.53978	7.27867	-0.683747	5965
54988_at	1.14e-06	1.05e-07	5.53838	7.27205	1.12438	54988
64747_at	1.14e-06	1.05e-07	-5.53761	7.26845	-0.651659	64747
8941_at	1.14e-06	1.05e-07	5.53731	7.26704	0.634164	8941
79691_at	1.15e-06	1.06e-07	-5.53611	7.2614	-0.557356	79691
27175_at	1.15e-06	1.06e-07	5.53608	7.26128	0.710489	27175
3188_at	1.15e-06	1.07e-07	5.53509	7.25661	0.413461	3188
4726_at	1.15e-06	1.07e-07	-5.53475	7.25501	-0.483679	4726
10000_at	1.15e-06	1.07e-07	5.53432	7.25299	0.640283	10000
56478_at	1.16e-06	1.07e-07	5.53395	7.25123	0.507554	56478
23239_at	1.16e-06	1.08e-07	5.53309	7.24721	1.12951	23239
22803_at	1.16e-06	1.08e-07	-5.53302	7.24688	-0.509458	22803
7004_at	1.16e-06	1.08e-07	-5.53284	7.24603	-0.924376	7004
9519_at	1.16e-06	1.08e-07	5.53238	7.24389	0.692805	9519
6242_at	1.17e-06	1.08e-07	5.53131	7.23886	0.890997	6242
23023_at	1.18e-06	1.09e-07	5.5295	7.23036	0.631294	23023
4277_at	1.18e-06	1.1e-07	-5.52888	7.22744	-0.907267	4277
3339_at	1.18e-06	1.1e-07	-5.52854	7.22584	-0.58933	3339
6712_at	1.19e-06	1.11e-07	5.52752	7.22105	0.669281	6712
10449_at	1.2e-06	1.12e-07	-5.52413	7.20514	-0.937365	10449
4919_at	1.2e-06	1.12e-07	-5.52401	7.20457	-0.904309	4919
8602_at	1.23e-06	1.15e-07	-5.51996	7.18555	-0.391886	8602
51684_at	1.23e-06	1.15e-07	5.5192	7.18201	0.278166	51684
90333_at	1.24e-06	1.16e-07	-5.51722	7.17273	-0.636128	90333
6137_at	1.24e-06	1.16e-07	5.51705	7.1719	0.459382	6137
83759_at	1.25e-06	1.17e-07	5.5162	7.16793	0.694357	83759
64218_at	1.25e-06	1.17e-07	5.51598	7.16693	0.42428	64218
55515_at	1.25e-06	1.17e-07	5.51515	7.163	0.799353	55515
7596_at	1.26e-06	1.18e-07	-5.51401	7.15767	-0.698728	7596
84302_at	1.27e-06	1.19e-07	5.51192	7.1479	1.27711	84302
84886_at	1.27e-06	1.2e-07	5.51127	7.14484	0.888631	84886
7580_at	1.27e-06	1.2e-07	5.51114	7.14422	0.568248	7580
140597_at	1.28e-06	1.2e-07	5.51082	7.14273	1.85479	140597
717_at	1.28e-06	1.2e-07	-5.51062	7.14179	-1.04896	717
407738_at	1.29e-06	1.21e-07	5.50821	7.13051	1.39488	407738
8722_at	1.29e-06	1.21e-07	5.50811	7.13003	0.722205	8722
6197_at	1.29e-06	1.22e-07	-5.50767	7.12798	-0.620283	6197
4356_at	1.3e-06	1.22e-07	5.50697	7.12468	0.365099	4356
55253_at	1.3e-06	1.22e-07	-5.50675	7.12368	-0.464079	55253
684_at	1.3e-06	1.23e-07	-5.50587	7.11953	-1.43058	684
55837_at	1.31e-06	1.23e-07	5.50473	7.11421	0.477475	55837
5502_at	1.31e-06	1.24e-07	5.50406	7.11106	0.867073	5502
122622_at	1.32e-06	1.25e-07	-5.50301	7.10615	-1.29146	122622
5334_at	1.32e-06	1.25e-07	5.50254	7.10396	1.30502	5334
10903_at	1.32e-06	1.25e-07	-5.50216	7.1022	-0.806732	10903
91272_at	1.33e-06	1.26e-07	-5.50097	7.0966	-0.398193	91272
93323_at	1.33e-06	1.26e-07	-5.50072	7.09544	-0.581113	93323
388284_at	1.33e-06	1.27e-07	5.49964	7.09039	0.301406	388284
50632_at	1.34e-06	1.27e-07	5.49883	7.08662	1.10918	50632
5799_at	1.34e-06	1.27e-07	5.49831	7.08416	0.750844	5799
55227_at	1.35e-06	1.28e-07	5.49696	7.07785	1.07792	55227
200081_at	1.35e-06	1.29e-07	-5.49601	7.07339	-0.712364	200081
66035_at	1.36e-06	1.3e-07	5.49453	7.06648	0.306089	66035
84698_at	1.36e-06	1.3e-07	5.49448	7.06625	0.385008	84698
23040_at	1.36e-06	1.3e-07	5.49427	7.06526	1.62223	23040
40_at	1.37e-06	1.3e-07	5.49348	7.06159	0.416001	40
83667_at	1.37e-06	1.31e-07	-5.49269	7.0579	-0.596147	83667
79962_at	1.38e-06	1.32e-07	-5.49107	7.05031	-0.973778	79962
728777_at	1.38e-06	1.32e-07	5.49066	7.04841	0.223623	728777
728560_at	1.39e-06	1.33e-07	5.48919	7.04156	0.388926	728560
8814_at	1.39e-06	1.33e-07	5.4891	7.04109	0.381923	8814
85012_at	1.39e-06	1.33e-07	5.48891	7.04021	0.479275	85012
55223_at	1.39e-06	1.34e-07	5.48872	7.03934	0.484588	55223
54453_at	1.4e-06	1.35e-07	5.48714	7.03193	0.767457	54453
285203_at	1.4e-06	1.35e-07	-5.48712	7.03188	-0.841575	285203
200014_at	1.42e-06	1.36e-07	-5.48445	7.01939	-0.441398	200014
51604_at	1.43e-06	1.37e-07	-5.4837	7.01589	-0.619673	51604
56907_at	1.44e-06	1.38e-07	5.48184	7.00721	0.699408	56907
64857_at	1.44e-06	1.38e-07	-5.4816	7.0061	-0.533133	64857
10652_at	1.44e-06	1.38e-07	-5.48123	7.00437	-0.584448	10652
7903_at	1.45e-06	1.39e-07	-5.48001	6.99867	-0.856956	7903
10814_at	1.47e-06	1.42e-07	5.47643	6.98196	0.628679	10814
9885_at	1.47e-06	1.42e-07	5.47642	6.9819	0.437752	9885
10815_at	1.51e-06	1.46e-07	5.4708	6.95572	1.7825	10815
6122_at	1.53e-06	1.47e-07	5.46864	6.94563	0.574692	6122
2669_at	1.53e-06	1.47e-07	-5.46839	6.94451	-1.37441	2669
56479_at	1.53e-06	1.48e-07	5.4679	6.94222	0.261352	56479
57678_at	1.53e-06	1.48e-07	5.46713	6.93861	0.868904	57678
4125_at	1.54e-06	1.49e-07	-5.46576	6.93223	-0.750282	4125
126792_at	1.56e-06	1.5e-07	-5.4641	6.92451	-0.446846	126792
7259_at	1.56e-06	1.51e-07	5.46383	6.92327	0.5203	7259
4725_at	1.57e-06	1.52e-07	-5.46244	6.91676	-0.407406	4725
29089_at	1.57e-06	1.52e-07	-5.46237	6.91645	-1.21026	29089
6737_at	1.57e-06	1.52e-07	-5.4622	6.91565	-0.438612	6737
6506_at	1.57e-06	1.53e-07	5.46112	6.91063	1.69882	6506
91689_at	1.59e-06	1.54e-07	5.45874	6.89957	0.491171	91689
113278_at	1.59e-06	1.55e-07	5.45829	6.89745	0.385121	113278
6457_at	1.61e-06	1.56e-07	5.45659	6.88957	1.754	6457
27255_at	1.61e-06	1.56e-07	5.45629	6.88815	0.437432	27255
84078_at	1.61e-06	1.56e-07	5.45607	6.88713	0.829154	84078
94032_at	1.61e-06	1.56e-07	5.45599	6.88678	0.510893	94032
23345_at	1.62e-06	1.58e-07	5.45433	6.87906	0.632249	23345
84034_at	1.63e-06	1.58e-07	-5.4535	6.87518	-0.974471	84034
23266_at	1.63e-06	1.59e-07	-5.45303	6.87299	-1.46263	23266
3765_at	1.63e-06	1.59e-07	5.45302	6.87296	0.412558	3765
3937_at	1.64e-06	1.6e-07	-5.45167	6.86669	-1.05127	3937
114915_at	1.64e-06	1.6e-07	5.45142	6.86553	0.821429	114915
7037_at	1.64e-06	1.6e-07	-5.45124	6.86467	-0.913607	7037
10288_at	1.65e-06	1.62e-07	-5.44909	6.85468	-0.733083	10288
6876_at	1.66e-06	1.63e-07	-5.44766	6.84804	-1.62694	6876
2895_at	1.67e-06	1.64e-07	5.44633	6.84187	0.382941	2895
221037_at	1.68e-06	1.64e-07	5.44588	6.83979	0.670368	221037
9514_at	1.68e-06	1.65e-07	5.44526	6.83686	0.950815	9514
6293_at	1.68e-06	1.65e-07	5.44509	6.83609	0.411259	6293
5704_at	1.68e-06	1.65e-07	-5.44508	6.83606	-0.471699	5704
3021_at	1.69e-06	1.66e-07	5.44386	6.83039	0.499188	3021
1643_at	1.69e-06	1.66e-07	-5.44342	6.82836	-0.93871	1643
50855_at	1.7e-06	1.67e-07	5.44291	6.82598	0.396225	50855
4289_at	1.7e-06	1.68e-07	5.4418	6.82083	0.537644	4289
51421_at	1.71e-06	1.68e-07	5.44087	6.8165	1.1929	51421
6635_at	1.72e-06	1.69e-07	5.43966	6.81089	0.929911	6635
26098_at	1.72e-06	1.69e-07	5.43965	6.81083	0.53838	26098
22955_at	1.73e-06	1.7e-07	-5.43844	6.80523	-0.406429	22955
23258_at	1.73e-06	1.71e-07	5.43764	6.80151	0.577378	23258
51255_at	1.74e-06	1.72e-07	-5.43688	6.798	-0.401762	51255
113115_at	1.74e-06	1.72e-07	-5.43688	6.79796	-0.623271	113115
7791_at	1.74e-06	1.72e-07	-5.43665	6.7969	-0.95097	7791
115265_at	1.75e-06	1.73e-07	-5.43566	6.79233	-2.01683	115265
27289_at	1.75e-06	1.73e-07	5.43471	6.78792	0.678846	27289
5476_at	1.77e-06	1.76e-07	-5.43213	6.77593	-0.620032	5476
4085_at	1.78e-06	1.77e-07	-5.43087	6.77009	-1.1473	4085
4625_at	1.79e-06	1.77e-07	5.43044	6.76811	0.69037	4625
11344_at	1.79e-06	1.77e-07	-5.43042	6.768	-0.424134	11344
64864_at	1.79e-06	1.77e-07	5.43021	6.76703	0.664598	64864
4170_at	1.79e-06	1.78e-07	-5.42972	6.76476	-0.639083	4170
8343_at	1.79e-06	1.78e-07	-5.42931	6.76289	-0.771317	8343
53826_at	1.8e-06	1.79e-07	5.4284	6.75867	1.36967	53826
2997_at	1.81e-06	1.8e-07	-5.42742	6.75411	-0.840412	2997
79685_at	1.81e-06	1.8e-07	-5.42732	6.75365	-0.533361	79685
2146_at	1.81e-06	1.8e-07	-5.42689	6.75165	-1.1603	2146
115290_at	1.81e-06	1.8e-07	-5.42653	6.74997	-1.04909	115290
8554_at	1.82e-06	1.82e-07	5.42496	6.7427	0.468784	8554
25817_at	1.82e-06	1.82e-07	5.42479	6.74194	1.00349	25817
94121_at	1.83e-06	1.82e-07	5.42417	6.73904	1.65255	94121
220213_at	1.86e-06	1.85e-07	5.42091	6.72397	0.661211	220213
51763_at	1.88e-06	1.87e-07	5.41861	6.7133	0.282086	51763
9052_at	1.88e-06	1.88e-07	-5.41852	6.7129	-1.02664	9052
5994_at	1.88e-06	1.88e-07	5.41839	6.71227	0.526722	5994
23155_at	1.88e-06	1.88e-07	-5.41795	6.71025	-0.49447	23155
533_at	1.88e-06	1.88e-07	-5.41764	6.70881	-0.463572	533
23233_at	1.9e-06	1.9e-07	5.41532	6.69807	0.664514	23233
200539_at	1.9e-06	1.91e-07	5.41499	6.69657	0.225118	200539
6990_at	1.92e-06	1.93e-07	-5.41255	6.68529	-1.3602	6990
84262_at	1.93e-06	1.94e-07	-5.41154	6.68059	-0.499518	84262
51123_at	1.94e-06	1.95e-07	5.41005	6.67371	0.64441	51123
8987_at	1.98e-06	1.99e-07	-5.40651	6.65734	-0.889969	8987
79847_at	1.99e-06	2e-07	5.40525	6.65152	0.488796	79847
27154_at	1.99e-06	2.01e-07	5.40445	6.64782	0.281009	27154
9331_at	2.01e-06	2.02e-07	5.4029	6.64067	0.835194	9331
762_at	2.01e-06	2.03e-07	5.40252	6.63891	0.790721	762
10165_at	2.01e-06	2.03e-07	-5.40213	6.63711	-0.589954	10165
55379_at	2.01e-06	2.03e-07	-5.40178	6.63549	-0.525063	55379
9325_at	2.01e-06	2.03e-07	-5.40177	6.63547	-1.03361	9325
55686_at	2.02e-06	2.04e-07	-5.40149	6.63415	-1.21166	55686
56929_at	2.03e-06	2.05e-07	-5.40001	6.62732	-0.881901	56929
130814_at	2.05e-06	2.07e-07	-5.39792	6.6177	-1.06522	130814
25959_at	2.07e-06	2.09e-07	-5.39586	6.60818	-0.775211	25959
23026_at	2.07e-06	2.09e-07	5.39564	6.60714	0.93539	23026
2743_at	2.07e-06	2.09e-07	5.39552	6.60662	1.25466	2743
6257_at	2.08e-06	2.1e-07	5.39455	6.60212	0.459057	6257
54828_at	2.11e-06	2.14e-07	5.39118	6.58656	0.45447	54828
9180_at	2.11e-06	2.14e-07	-5.39087	6.58513	-1.53855	9180
5885_at	2.12e-06	2.15e-07	5.39033	6.58264	0.437466	5885
8850_at	2.12e-06	2.15e-07	5.38961	6.57936	0.798566	8850
85363_at	2.12e-06	2.16e-07	-5.38947	6.57869	-0.318542	85363
649_at	2.13e-06	2.16e-07	-5.38873	6.57527	-0.473394	649
51035_at	2.13e-06	2.17e-07	5.38832	6.57339	0.359065	51035
55922_at	2.15e-06	2.19e-07	5.38639	6.5645	0.447107	55922
10535_at	2.16e-06	2.19e-07	-5.38582	6.56187	-0.894008	10535
25977_at	2.16e-06	2.2e-07	5.38509	6.55852	0.647813	25977
23232_at	2.17e-06	2.21e-07	5.38399	6.55342	0.471466	23232
4940_at	2.19e-06	2.23e-07	-5.38264	6.54719	-1.06717	4940
23378_at	2.19e-06	2.23e-07	-5.38209	6.5447	-0.525996	23378
140461_at	2.21e-06	2.26e-07	5.38008	6.53542	0.330222	140461
5613_at	2.22e-06	2.27e-07	5.37855	6.52837	1.12866	5613
84102_at	2.23e-06	2.28e-07	-5.37823	6.52692	-0.594735	84102
133383_at	2.23e-06	2.28e-07	-5.37797	6.52569	-0.909968	133383
55197_at	2.23e-06	2.28e-07	5.37773	6.52461	0.545196	55197
440515_at	2.23e-06	2.28e-07	5.37773	6.52459	0.473147	440515
10671_at	2.24e-06	2.29e-07	5.37662	6.51948	0.421437	10671
3614_at	2.24e-06	2.3e-07	-5.37636	6.51828	-0.615087	3614
2512_at	2.24e-06	2.3e-07	-5.376	6.51662	-0.449668	2512
9379_at	2.26e-06	2.32e-07	5.37407	6.50775	1.05719	9379
9510_at	2.27e-06	2.33e-07	-5.37323	6.50388	-1.21263	9510
90050_at	2.28e-06	2.34e-07	-5.37228	6.49951	-0.916555	90050
28977_at	2.3e-06	2.36e-07	-5.37072	6.49236	-0.536682	28977
26099_at	2.3e-06	2.36e-07	-5.37037	6.49075	-0.42584	26099
202_at	2.3e-06	2.37e-07	-5.36993	6.4887	-1.65795	202
26033_at	2.3e-06	2.37e-07	5.36956	6.48702	1.01131	26033
51129_at	2.3e-06	2.37e-07	-5.36946	6.48654	-1.38298	51129
8572_at	2.31e-06	2.38e-07	-5.36881	6.48358	-1.66684	8572
84061_at	2.31e-06	2.38e-07	-5.36869	6.483	-0.581689	84061
4071_at	2.33e-06	2.4e-07	-5.36688	6.47471	-1.2616	4071
54504_at	2.34e-06	2.42e-07	-5.36551	6.46842	-1.32582	54504
25923_at	2.35e-06	2.43e-07	-5.36494	6.46577	-0.461512	25923
9156_at	2.35e-06	2.43e-07	-5.36445	6.46352	-0.805009	9156
9540_at	2.39e-06	2.47e-07	-5.36085	6.44699	-1.04453	9540
5696_at	2.42e-06	2.51e-07	-5.3581	6.43435	-0.951109	5696
3913_at	2.44e-06	2.52e-07	-5.35687	6.42873	-0.891658	3913
253559_at	2.44e-06	2.53e-07	5.35638	6.42644	1.50157	253559
57718_at	2.44e-06	2.53e-07	5.3562	6.42564	0.340166	57718
80310_at	2.44e-06	2.53e-07	-5.35589	6.4242	-1.30272	80310
1847_at	2.44e-06	2.53e-07	-5.35573	6.4235	-0.987633	1847
63931_at	2.45e-06	2.55e-07	-5.35475	6.41898	-0.413748	63931
130029_at	2.48e-06	2.57e-07	5.35248	6.40855	0.633871	130029
83876_at	2.48e-06	2.58e-07	5.35231	6.40779	0.676626	83876
1230_at	2.49e-06	2.59e-07	-5.35122	6.4028	-1.0317	1230
636_at	2.49e-06	2.59e-07	-5.35117	6.40255	-0.874987	636
54210_at	2.49e-06	2.59e-07	-5.35117	6.40255	-1.79952	54210
3198_at	2.51e-06	2.61e-07	-5.3495	6.39488	-0.828732	3198
56925_at	2.51e-06	2.62e-07	-5.34887	6.39201	-1.27033	56925
3766_at	2.52e-06	2.62e-07	5.34861	6.39079	1.19108	3766
56341_at	2.59e-06	2.7e-07	5.34215	6.36118	0.654501	56341
7042_at	2.6e-06	2.71e-07	-5.34173	6.35928	-1.32036	7042
22949_at	2.63e-06	2.75e-07	-5.33862	6.34503	-0.938284	22949
81790_at	2.63e-06	2.75e-07	5.3386	6.34496	0.463814	81790
4318_at	2.65e-06	2.77e-07	-5.33678	6.33663	-1.70036	4318
340481_at	2.67e-06	2.79e-07	5.33582	6.33222	0.638933	340481
28970_at	2.67e-06	2.79e-07	5.33552	6.33082	0.510689	28970
9693_at	2.68e-06	2.8e-07	5.33467	6.32696	0.639097	9693
55084_at	2.69e-06	2.82e-07	5.3337	6.3225	0.737549	55084
26221_at	2.69e-06	2.82e-07	5.33344	6.32131	0.245392	26221
9197_at	2.71e-06	2.85e-07	-5.33148	6.31234	-0.516038	9197
22902_at	2.73e-06	2.86e-07	5.33023	6.30662	0.714103	22902
1974_at	2.74e-06	2.87e-07	5.32946	6.30314	0.401252	1974
55695_at	2.74e-06	2.88e-07	-5.32916	6.30176	-0.665091	55695
10443_at	2.75e-06	2.89e-07	5.32849	6.29868	0.747647	10443
8681_at	2.75e-06	2.89e-07	5.32826	6.29762	0.477007	8681
25903_at	2.75e-06	2.89e-07	-5.32812	6.29699	-1.481	25903
22809_at	2.77e-06	2.92e-07	-5.32594	6.28701	-0.590397	22809
79969_at	2.77e-06	2.92e-07	5.32592	6.28693	0.866037	79969
54677_at	2.82e-06	2.97e-07	-5.32255	6.27154	-0.737826	54677
9589_at	2.86e-06	3.01e-07	-5.31951	6.25766	-0.509216	9589
28986_at	2.86e-06	3.01e-07	5.3195	6.25758	0.904628	28986
79178_at	2.86e-06	3.02e-07	5.31906	6.25561	0.575991	79178
4297_at	2.87e-06	3.03e-07	5.31835	6.25235	0.628664	4297
9053_at	2.88e-06	3.04e-07	5.31773	6.24952	0.970663	9053
10893_at	2.88e-06	3.04e-07	5.31741	6.24807	0.286526	10893
8404_at	2.89e-06	3.06e-07	5.31617	6.24238	0.609946	8404
91752_at	2.9e-06	3.06e-07	5.3159	6.24115	1.4136	91752
51643_at	2.91e-06	3.08e-07	-5.31482	6.23623	-0.518006	51643
51192_at	2.92e-06	3.09e-07	-5.31397	6.23234	-0.554413	51192
23671_at	2.98e-06	3.16e-07	5.30971	6.2129	2.38896	23671
841_at	3e-06	3.18e-07	-5.30809	6.20554	-0.530121	841
25837_at	3e-06	3.18e-07	5.30805	6.20534	0.64971	25837
57513_at	3e-06	3.18e-07	5.30795	6.20489	0.553178	57513
51104_at	3.01e-06	3.19e-07	5.30719	6.20141	0.557307	51104
4688_at	3.01e-06	3.2e-07	-5.30696	6.20036	-1.16463	4688
10542_at	3.02e-06	3.21e-07	-5.30614	6.19661	-0.452718	10542
55843_at	3.03e-06	3.22e-07	-5.30532	6.1929	-0.945137	55843
55715_at	3.04e-06	3.24e-07	5.3041	6.18733	0.389429	55715
6522_at	3.08e-06	3.28e-07	-5.30168	6.17631	-0.73029	6522
9761_at	3.08e-06	3.28e-07	-5.30133	6.17473	-0.475931	9761
2330_at	3.08e-06	3.28e-07	5.3013	6.17458	0.283777	2330
8534_at	3.08e-06	3.29e-07	5.30089	6.17272	1.08152	8534
136_at	3.1e-06	3.31e-07	-5.29979	6.16771	-0.996474	136
84668_at	3.11e-06	3.32e-07	-5.29915	6.16478	-0.640472	84668
5063_at	3.11e-06	3.32e-07	5.29913	6.16469	1.45781	5063
9829_at	3.12e-06	3.33e-07	5.29826	6.16074	0.752909	9829
9049_at	3.14e-06	3.36e-07	5.29675	6.15383	0.444952	9049
130399_at	3.14e-06	3.36e-07	5.29645	6.1525	1.11493	130399
1104_at	3.14e-06	3.37e-07	-5.29618	6.15124	-0.490001	1104
284339_at	3.16e-06	3.38e-07	5.29519	6.14677	0.680455	284339
995_at	3.16e-06	3.39e-07	-5.29492	6.14554	-0.554472	995
55127_at	3.17e-06	3.4e-07	-5.29404	6.14151	-0.433698	55127
84634_at	3.17e-06	3.41e-07	-5.29368	6.13986	-1.70712	84634
80778_at	3.18e-06	3.41e-07	5.29335	6.13839	0.525839	80778
241_at	3.19e-06	3.43e-07	-5.29228	6.13349	-1.67833	241
64764_at	3.2e-06	3.44e-07	-5.29148	6.12985	-0.567123	64764
7097_at	3.22e-06	3.46e-07	-5.29048	6.12532	-1.18768	7097
10926_at	3.22e-06	3.46e-07	-5.29028	6.12441	-0.862216	10926
55220_at	3.22e-06	3.47e-07	-5.2897	6.12177	-1.34859	55220
9028_at	3.24e-06	3.49e-07	5.28852	6.11642	0.364627	9028
9649_at	3.25e-06	3.5e-07	5.28807	6.11437	1.15143	9649
7262_at	3.26e-06	3.51e-07	-5.28724	6.11056	-1.59582	7262
84240_at	3.3e-06	3.56e-07	-5.28441	6.09773	-0.434698	84240
10352_at	3.3e-06	3.56e-07	-5.28426	6.09703	-0.496661	10352
716_at	3.31e-06	3.57e-07	-5.28375	6.09472	-1.61424	716
157638_at	3.31e-06	3.57e-07	5.28359	6.09397	0.686991	157638
11047_at	3.34e-06	3.61e-07	-5.28139	6.08397	-0.375012	11047
497661_at	3.35e-06	3.63e-07	5.28031	6.07911	0.404411	497661
2259_at	3.36e-06	3.63e-07	5.27999	6.07763	1.56968	2259
26499_at	3.36e-06	3.64e-07	-5.27987	6.0771	-0.541663	26499
5699_at	3.36e-06	3.64e-07	-5.27965	6.07607	-0.607606	5699
56944_at	3.36e-06	3.65e-07	-5.27928	6.07439	-1.23127	56944
7267_at	3.4e-06	3.68e-07	5.27705	6.06429	0.606709	7267
375346_at	3.4e-06	3.69e-07	-5.27679	6.06311	-0.399063	375346
5464_at	3.41e-06	3.7e-07	5.2762	6.0604	0.558513	5464
9322_at	3.41e-06	3.7e-07	-5.27604	6.05971	-0.658339	9322
1915_at	3.44e-06	3.74e-07	5.27376	6.04933	0.802784	1915
63950_at	3.45e-06	3.75e-07	-5.27307	6.04623	-1.35814	63950
266812_at	3.49e-06	3.79e-07	5.27092	6.03648	1.03158	266812
136895_at	3.49e-06	3.81e-07	-5.27024	6.03337	-0.775754	136895
23060_at	3.49e-06	3.81e-07	5.27023	6.03334	0.370252	23060
8237_at	3.52e-06	3.84e-07	5.26847	6.02537	0.607549	8237
990_at	3.54e-06	3.86e-07	-5.26708	6.01907	-0.711549	990
4605_at	3.56e-06	3.88e-07	-5.26599	6.01408	-0.58766	4605
79641_at	3.6e-06	3.93e-07	5.26364	6.00345	0.702942	79641
6616_at	3.61e-06	3.94e-07	5.26281	5.9997	2.08031	6616
5525_at	3.64e-06	3.98e-07	5.26097	5.99135	0.643729	5525
56853_at	3.65e-06	3.99e-07	5.26003	5.9871	0.850352	56853
56948_at	3.65e-06	4e-07	5.25996	5.98677	0.487898	56948
81617_at	3.65e-06	4e-07	5.25973	5.98573	0.633803	81617
321_at	3.67e-06	4.02e-07	5.2588	5.98153	0.816077	321
355_at	3.75e-06	4.11e-07	-5.25398	5.95968	-1.24153	355
9213_at	3.77e-06	4.14e-07	-5.2524	5.95256	-0.675505	9213
11154_at	3.77e-06	4.14e-07	5.2524	5.95253	0.262274	11154
22905_at	3.77e-06	4.14e-07	5.25235	5.95231	0.689987	22905
64432_at	3.77e-06	4.14e-07	5.25227	5.95196	0.441258	64432
7372_at	3.8e-06	4.17e-07	-5.25095	5.94601	-0.31513	7372
51585_at	3.81e-06	4.19e-07	5.25006	5.94194	0.46474	51585
10085_at	3.86e-06	4.24e-07	5.2472	5.92903	0.759599	10085
54187_at	3.87e-06	4.25e-07	-5.2467	5.92678	-0.555445	54187
1796_at	3.87e-06	4.26e-07	-5.24612	5.92415	-0.352083	1796
9374_at	3.88e-06	4.27e-07	5.2459	5.92313	0.362873	9374
1520_at	3.88e-06	4.27e-07	-5.24577	5.92257	-1.06006	1520
2019_at	3.96e-06	4.36e-07	-5.24123	5.90207	-1.27586	2019
55844_at	3.97e-06	4.37e-07	5.24072	5.89973	0.412631	55844
55504_at	3.99e-06	4.4e-07	-5.23946	5.89406	-0.876018	55504
10882_at	3.99e-06	4.41e-07	5.23902	5.89204	1.66908	10882
8776_at	4e-06	4.42e-07	5.23868	5.89053	0.453178	8776
1515_at	4e-06	4.42e-07	-5.23861	5.89021	-0.461932	1515
5579_at	4e-06	4.43e-07	5.23822	5.88846	1.52021	5579
3385_at	4.03e-06	4.46e-07	-5.23646	5.88052	-0.810951	3385
23649_at	4.04e-06	4.47e-07	-5.23629	5.87975	-0.492104	23649
374875_at	4.06e-06	4.49e-07	5.23505	5.87414	0.373262	374875
55565_at	4.09e-06	4.53e-07	5.23346	5.86694	0.474703	55565
202018_at	4.09e-06	4.53e-07	5.23323	5.86593	0.676865	202018
84317_at	4.09e-06	4.54e-07	5.23276	5.86382	0.404293	84317
23645_at	4.13e-06	4.58e-07	-5.23097	5.85574	-0.832041	23645
55022_at	4.13e-06	4.59e-07	5.23067	5.85436	0.906571	55022
9559_at	4.16e-06	4.62e-07	5.22928	5.84808	0.443586	9559
214_at	4.16e-06	4.62e-07	5.229	5.84686	1.07092	214
153339_at	4.17e-06	4.63e-07	-5.22857	5.84488	-0.554938	153339
137209_at	4.18e-06	4.65e-07	5.22781	5.84146	0.303594	137209
4217_at	4.18e-06	4.65e-07	5.2276	5.84053	0.940553	4217
5870_at	4.21e-06	4.69e-07	5.22574	5.83214	0.507105	5870
3182_at	4.22e-06	4.7e-07	-5.22533	5.83028	-0.509569	3182
29114_at	4.25e-06	4.73e-07	5.22397	5.82416	1.45132	29114
130026_at	4.26e-06	4.75e-07	5.22332	5.82121	0.190365	130026
8763_at	4.28e-06	4.78e-07	-5.22196	5.81509	-0.568901	8763
5125_at	4.29e-06	4.79e-07	-5.22143	5.81273	-1.17543	5125
11218_at	4.29e-06	4.79e-07	-5.22143	5.81269	-0.474701	11218
55222_at	4.29e-06	4.79e-07	5.22142	5.81267	0.523411	55222
10531_at	4.29e-06	4.8e-07	5.22117	5.81156	0.481643	10531
639_at	4.31e-06	4.83e-07	-5.21977	5.80524	-0.513962	639
93426_at	4.34e-06	4.86e-07	5.21827	5.79846	0.319436	93426
10184_at	4.36e-06	4.88e-07	-5.21747	5.7949	-0.825952	10184
54978_at	4.38e-06	4.91e-07	-5.21634	5.78979	-0.271256	54978
22982_at	4.38e-06	4.92e-07	5.21595	5.78805	0.645147	22982
284161_at	4.41e-06	4.94e-07	5.21474	5.7826	0.650537	284161
5649_at	4.42e-06	4.96e-07	5.2142	5.78016	1.03213	5649
6016_at	4.42e-06	4.97e-07	-5.2137	5.77789	-0.550898	6016
51691_at	4.43e-06	4.97e-07	-5.2135	5.77703	-0.537033	51691
83643_at	4.44e-06	4.99e-07	-5.21293	5.77443	-0.903513	83643
4343_at	4.44e-06	5e-07	-5.21252	5.77257	-0.495493	4343
90673_at	4.46e-06	5.02e-07	5.21164	5.76862	0.640755	90673
80235_at	4.46e-06	5.02e-07	5.21141	5.76761	0.669809	80235
27295_at	4.57e-06	5.15e-07	-5.20597	5.74315	-1.29587	27295
2822_at	4.58e-06	5.16e-07	5.20569	5.74189	0.312453	2822
10138_at	4.58e-06	5.17e-07	5.20527	5.73999	0.541628	10138
50801_at	4.62e-06	5.21e-07	5.20366	5.73273	0.215451	50801
51028_at	4.62e-06	5.22e-07	5.20315	5.73048	0.627678	51028
84545_at	4.63e-06	5.23e-07	5.2029	5.72932	0.500077	84545
25937_at	4.63e-06	5.23e-07	-5.20272	5.72853	-0.96833	25937
6238_at	4.66e-06	5.27e-07	-5.20109	5.72119	-0.608441	6238
112950_at	4.66e-06	5.27e-07	-5.20097	5.72067	-0.398976	112950
9648_at	4.68e-06	5.29e-07	5.20013	5.71691	0.411026	9648
10409_at	4.68e-06	5.29e-07	5.20013	5.7169	1.44074	10409
23589_at	4.68e-06	5.3e-07	-5.19975	5.71518	-0.746203	23589
26051_at	4.69e-06	5.32e-07	5.19926	5.71298	1.36587	26051
23670_at	4.72e-06	5.35e-07	-5.19782	5.70651	-0.858063	23670
57555_at	4.73e-06	5.36e-07	5.1974	5.70464	0.364213	57555
545_at	4.74e-06	5.38e-07	-5.19678	5.70186	-0.447608	545
64418_at	4.77e-06	5.41e-07	-5.19533	5.69532	-0.497462	64418
4635_at	4.81e-06	5.46e-07	-5.19353	5.68725	-0.190818	4635
2207_at	4.83e-06	5.49e-07	-5.19219	5.68125	-1.20029	2207
85358_at	4.91e-06	5.58e-07	5.18881	5.66609	0.918736	85358
9636_at	4.93e-06	5.6e-07	-5.18796	5.66227	-1.35572	9636
5427_at	4.93e-06	5.61e-07	-5.18787	5.66187	-0.829577	5427
57659_at	4.95e-06	5.64e-07	5.18674	5.65682	0.333055	57659
84312_at	4.95e-06	5.64e-07	5.18668	5.65653	0.551706	84312
79586_at	4.95e-06	5.64e-07	-5.18647	5.65558	-0.685539	79586
79134_at	4.96e-06	5.66e-07	-5.18603	5.6536	-1.04817	79134
[truncated: 15,528 more rows]
