# Supplementary material for: Meta-Analysis and Experimental Validation Identified FREM2 and SPRY1 as New Glioblastoma Marker Candidates
Source: Int J Mol Sci. 2018 May 4;19(5):1369. doi: 10.3390/ijms19051369 (PMC5983642; doi:10.3390/ijms19051369)
Supplement: Supplementary file 1 [file ijms-19-01369-s001.zip › Supplementary_files/Table S22 platform decoding for tests v2-3 and v3-5.xlsx]

## Sheet: List1
1_at	1	19	-	63553607	63550138	(296,467)(952,503)(1038,413)(628,415)(535,317)(766,307)(89,765)(288,261)	alpha-1-B glycoprotein
10_at	10	8	+	18302363	18302742	(1043,363)(814,163)(912,231)(792,879)(631,1143)(368,1005)(38,157)(135,159)(867,719)(62,921)(788,381)	N-acetyltransferase 2 (arylamine N-acetyltransferase)
100_at	100	20	-	42687657	42681620	(320,625)(687,567)(156,657)(87,457)(1020,203)(30,311)(438,761)(267,445)(497,33)(490,223)(374,785)(192,1109)(123,623)(15,745)(897,951)(297,67)(268,493)(678,323)(645,905)(656,389)	adenosine deaminase
1000_at	1000	18	-	23818990	23784947	(611,519)(528,783)(610,419)(379,395)(252,675)(264,485)(709,1045)(457,975)(1112,933)(943,803)(364,601)(467,725)(1005,1111)(1062,893)(816,815)(226,637)(737,137)(582,1083)(143,383)	cadherin 2, type 1, N-cadherin (neuronal)
10000_at	10000	1	-	241793688	241733850	(116,251)(222,873)(1032,609)(200,793)(618,909)(525,1049)(675,225)(359,637)(923,127)(435,609)(587,659)(941,597)(1083,375)(1002,1027)(293,397)(1049,151)(666,1121)(1108,319)(972,307)(931,161)(1124,593)(1083,979)(686,683)(341,705)(634,541)(1025,195)(87,709)(510,545)(1050,633)(557,127)(1133,123)(417,141)	v-akt murine thymoma viral oncogene homolog 3 (protein kinase B, gamma)
10001_at	10001	14	-	70133090	70121155	(474,9)(295,1081)(639,175)(515,651)(465,341)(336,169)(630,671)(1001,747)(76,167)(206,599)(986,621)(273,661)(882,121)(492,485)(1029,865)(447,41)(239,791)(632,3)(89,727)	mediator complex subunit 6
10002_at	10002	15	+	69893747	69897526	(24,599)(589,147)(430,527)(549,575)(1135,149)(169,205)(979,533)(9,825)(211,329)(719,87)(592,905)(602,819)(533,949)(989,433)(1029,593)(896,549)(534,455)(761,705)(316,911)(678,273)	nuclear receptor subfamily 2, group E, member 3
10003_at	10003	11	+	89531005	89565329	(786,413)(700,349)(1099,1053)(180,61)(69,523)(513,65)(453,787)(388,285)(224,7)(386,527)(361,671)(911,1141)	N-acetylated alpha-linked acidic dipeptidase 2
10004_at	10004	11	-	64570315	64568892	(707,391)(722,611)(906,321)(350,915)(728,527)(217,945)(845,505)(133,623)(1159,569)(267,139)(775,405)(370,567)(391,303)(619,89)(170,1027)(563,803)(461,903)(739,675)(176,547)(1013,825)(12,449)	N-acetylated alpha-linked acidic dipeptidase-like 1
10005_at	10005	20	-	43906394	43903905	(283,963)(101,231)(1063,343)(600,1003)(760,169)(248,297)(106,501)(829,791)	acyl-CoA thioesterase 8
10006_at	10006	10	-	27077567	27075969	(571,665)(249,545)(1008,945)(685,697)(850,65)(999,557)(388,299)(942,237)(86,1063)(786,69)(1093,561)(394,645)(986,781)(102,1015)(810,537)(73,831)(193,711)(6,511)(21,255)(947,769)(82,1079)	abl-interactor 1
10007_at	10007	5	-	141360954	141360535	(674,85)(934,335)(853,295)(1028,189)(754,1095)(337,97)(361,339)(554,1101)(312,891)(1126,1157)(1159,887)	glucosamine-6-phosphate deaminase 1
10008_at	10008	11	-	73845467	73843869	(492,431)(393,211)(940,527)(606,919)(283,969)(519,21)(129,793)(18,395)(503,515)(114,765)(133,73)(772,285)(349,31)(914,885)(664,629)(69,1079)(827,147)(945,869)(603,235)(1062,129)(340,145)(982,47)(442,261)(983,1081)(888,625)(522,547)(191,235)(814,573)(712,703)(174,1125)(737,689)	potassium voltage-gated channel, Isk-related family, member 3
10009_at	10009	X	+	119273291	119276236	(804,549)(699,329)(1007,795)(1044,423)(716,709)(1073,1103)(1158,285)(974,259)(871,833)(271,1035)(867,1115)(8,139)(1055,515)(994,879)(277,1155)(573,931)(1009,703)(6,153)(1005,103)	zinc finger and BTB domain containing 33
1001_at	1001	16	+	67289906	67290358	(299,791)(783,709)(288,67)(726,701)(84,1121)(252,899)(1073,479)(507,277)(1112,665)(393,31)(1125,1097)	cadherin 3, type 1, P-cadherin (placental)
10010_at	10010	2	+	161744395	161800801	(1074,1069)(664,837)(230,887)(57,213)(1143,451)(513,525)(365,59)(327,769)(789,299)(124,379)(628,1021)(616,211)(898,775)(749,1077)(1096,571)(578,767)(1072,377)(49,289)(54,463)(510,361)(692,1139)(17,223)(905,449)(454,715)(965,713)(395,837)(702,817)(221,55)(1137,23)(1023,17)	TRAF family member-associated NFKB activator
10011_at	10011	5	-	139911884	139910293	(545,319)(385,259)(1000,843)(1145,1)(624,1075)(34,135)(297,913)(450,435)(245,637)(409,635)(253,191)(763,151)(470,45)(148,389)(751,889)(631,939)(301,319)(885,791)(252,473)(982,65)(370,931)	steroid receptor RNA activator 1
10013_at	10013	X	+	48560775	48568265	(149,993)(719,515)(439,525)(136,907)(927,1091)(1065,777)(624,633)(495,745)(1086,707)(429,1159)(510,307)(1092,1135)(881,521)(666,449)(797,615)(114,483)(192,195)(506,803)	histone deacetylase 6
10014_at	10014	17	-	39513072	39509712	(321,163)(925,1089)(24,399)(539,535)(592,213)(27,417)(816,249)(315,343)(1152,839)(409,101)(328,485)(347,1087)(1045,991)(266,833)(242,713)(458,895)(644,905)(577,1155)	histone deacetylase 5
10015_at	10015	3	+	33882914	33885875	(582,461)(1136,133)(604,29)(883,91)(216,273)(110,529)(277,187)(423,485)(546,311)(805,605)(424,367)(868,677)(956,585)(1052,743)(267,941)(656,835)(78,309)(853,445)(581,757)(761,529)(104,357)(675,215)	programmed cell death 6 interacting protein
10016_at	10016	5	+	359784	367840	(441,315)(566,729)(799,1145)(728,691)(519,615)(1075,815)(363,733)(49,363)(187,439)(168,745)(516,1161)	programmed cell death 6
10017_at	10017	15	-	50192037	50189152	(114,409)(873,81)(1010,909)(975,153)(889,403)(560,899)(106,877)(1143,975)(156,81)(492,747)(428,1131)(1100,655)(679,473)(1111,177)	BCL2-like 10 (apoptosis facilitator)
10018_at	10018	2	+	111597906	111640967	(534,329)(481,83)(464,983)(312,1091)(267,677)(381,1105)(666,1077)(592,127)(910,399)(391,19)(422,379)(1126,241)(6,969)(700,837)(667,467)(1109,699)(329,639)(876,697)(198,955)(552,289)(757,253)(1095,621)(546,463)(823,703)(767,161)(425,1)(500,929)(448,1121)(467,163)(248,1055)(866,355)(882,633)(1074,683)(740,929)(781,1113)(728,811)(148,771)(1048,601)(199,667)(925,705)(377,831)(71,711)(650,733)(480,77)…	BCL2-like 11 (apoptosis facilitator)
10019_at	10019	12	+	110373236	110373602	(672,425)(1107,279)(251,363)(904,181)	SH2B adaptor protein 3
1002_at	1002	20	+	59942641	59945615	(961,317)(800,427)(551,177)(301,347)(337,659)(1083,409)(753,409)(761,943)(715,603)	cadherin 4, type 1, R-cadherin (retinal)
10020_at	10020	9	-	36204878	36204632	(49,1123)(794,1079)(296,719)(1047,887)(372,329)(1021,135)(928,1021)(30,1011)(281,279)(396,519)	glucosamine (UDP-N-acetyl)-2-epimerase/N-acetylmannosamine kinase
10021_at	10021	15	-	71401536	71401023	(325,473)(203,391)(15,1065)(1054,89)(338,29)(368,1069)(189,781)(932,61)(667,401)(671,433)(136,945)	hyperpolarization activated cyclic nucleotide-gated potassium channel 4
10022_at	10022	1	-	67039360	67036066	(509,747)(947,939)(852,357)(943,153)(994,619)(764,603)(265,235)(497,895)(534,811)(521,243)(868,577)	insulin-like 5
10023_at	10023	10	+	99071078	99071477	(462,1055)(365,619)(57,193)(361,131)(976,213)(941,471)(993,349)(1089,205)(728,763)(52,1057)(382,177)	frequently rearranged in advanced T-cell lymphomas
10024_at	10024	12	+	48003660	48011707	(52,943)(305,157)(546,1)(593,315)(207,47)(298,667)(145,123)(92,73)(778,873)(268,1025)(589,899)(796,807)(1021,563)(472,393)(461,1081)(457,357)(71,755)(904,455)(835,143)	trophinin associated protein (tastin)
10025_at	10025	19	-	842065	818970	(287,1161)(495,123)(1095,51)(627,297)(1119,409)(242,783)(406,401)(910,419)(1118,125)(416,1139)(627,155)(795,383)(317,31)(357,417)(201,485)(200,485)(101,411)(18,993)(16,993)(17,993)(311,419)(351,185)(901,163)(224,571)(223,571)(61,855)(832,161)(575,443)(897,623)(932,329)(931,329)(933,329)(505,675)(443,989)(1014,621)(381,43)(597,821)(596,821)(196,1015)(376,419)(121,411)(279,849)(772,639)(771,639)(77…	mediator complex subunit 16
10026_at	10026	1	-	77330459	77329994	(658,707)(38,17)(700,385)(291,273)(467,275)(709,1131)(547,185)(456,1153)(528,179)(120,287)(789,743)	phosphatidylinositol glycan anchor biosynthesis, class K
1003_at	1003	16	+	64995641	64996118	(208,399)(578,1127)(549,849)(920,335)(350,213)(281,1055)(1148,1141)(429,893)	cadherin 5, type 2, VE-cadherin (vascular epithelium)
10036_at	10036	19	+	4360474	4394369	(435,951)(786,867)(386,79)(38,941)(554,545)(660,651)(470,127)(521,597)(30,39)(226,871)(891,301)(608,493)(920,783)(123,85)(395,171)(607,255)(261,325)(421,161)(789,817)(355,253)(103,659)(457,59)(1141,781)(829,575)(1084,1047)(456,853)(1131,117)(444,495)(594,547)(1123,927)	chromatin assembly factor 1, subunit A (p150)
10038_at	10038	14	+	19894638	19895772	(451,147)(52,281)(53,281)(552,605)(935,113)(934,113)(224,513)(223,513)(300,731)(805,273)(868,661)(1084,217)(918,913)(919,913)(1138,845)(1137,845)(1136,845)(513,769)(780,665)(781,665)(635,69)(1117,1083)(582,299)(584,299)(583,299)(341,715)	poly (ADP-ribose) polymerase family, member 2
10039_at	10039	3	+	51955275	51957609	(1126,897)(320,997)(946,545)(882,995)(808,795)(345,897)(674,49)(88,1009)(1121,807)(654,615)(345,425)	poly (ADP-ribose) polymerase family, member 3
1004_at	1004	5	+	31353610	31360906	(825,819)(28,1127)(464,599)(791,415)(323,133)(356,799)(436,167)(574,985)(549,771)(656,321)(920,359)(244,597)(694,177)(1145,289)(1092,9)(911,1039)(398,845)(259,831)(902,487)(159,861)(372,937)(528,343)(703,391)(156,225)(1000,55)(3,113)(521,951)(134,279)(436,317)(772,353)(584,355)(26,1119)(353,39)	cadherin 6, type 2, K-cadherin (fetal kidney)
10040_at	10040	17	+	50393844	50394194	(40,1119)(582,893)(276,959)(23,553)(651,1011)(260,1037)	target of myb1 (chicken)-like 1
10042_at	10042	22	+	33990991	34021721	(215,139)(635,211)(84,889)(37,651)(884,507)(554,365)(873,7)(770,115)(824,365)(854,385)(208,523)(707,741)(486,265)(629,709)(1162,995)(338,599)(811,179)(832,57)(935,949)(268,835)(22,1009)(596,675)	high-mobility group protein 2-like 1
10043_at	10043	22	+	34073388	34073901	(125,605)(1020,499)(32,337)(950,169)(736,185)(899,1087)(88,339)(102,237)(7,93)(578,527)(87,379)	target of myb1 (chicken)
10044_at	10044	9	-	129543966	129540438	(540,143)(27,255)(396,67)(115,535)(50,809)(935,245)(16,943)(863,731)(902,73)(603,127)(762,383)(956,323)(263,1021)(1089,419)(301,919)(367,61)(282,963)(1125,701)(946,147)(709,199)(894,573)	SH2 domain containing 3C
10045_at	10045	19	-	6703655	6703314	(551,987)(338,481)(487,1105)(602,101)(289,187)(758,853)(661,621)(342,473)(694,1045)(1028,371)(393,1123)	SH2 domain containing 3A
10046_at	10046	X	+	149432525	149432995	(377,365)(262,387)(66,399)(359,605)(919,659)(536,991)(12,587)(752,761)(511,69)(308,735)(111,1029)	chromosome X open reading frame 6
10047_at	10047	20	+	23420268	23424614	(340,81)(522,1123)(878,249)(429,909)(511,597)(616,45)(379,1161)(724,67)(286,301)(796,337)	cystatin 8 (cystatin-related epididymal specific)
10048_at	10048	6	-	13765335	13729729	(531,225)(292,1059)(239,551)(944,521)(128,741)(585,233)(408,843)(537,675)(225,39)(517,781)(171,161)(661,1145)(755,605)(83,273)(492,869)(819,865)(997,69)(352,831)(560,179)(1045,79)(248,717)(1028,1031)(216,621)(757,109)(733,697)(171,1085)(1037,1031)(687,287)(837,1009)(553,927)	RAN binding protein 9
10049_at	10049	7	+	156867769	156902814	(993,993)(1019,705)(666,31)(227,535)(996,699)(659,331)(276,611)(546,1015)(106,1097)(720,59)(69,473)(453,869)(47,547)(1088,943)(464,1137)	DnaJ (Hsp40) homolog, subfamily B, member 6
1005_at	1005	18	+	61681072	61699097	(696,155)(352,1053)(1035,29)(619,935)(441,865)(700,123)(80,415)(418,573)(607,849)(385,239)(648,719)	cadherin 7, type 2
10050_at	10050	6	+	25887866	25888298	(57,661)(931,235)(618,553)(1061,229)(1040,425)(900,335)(534,381)(670,421)(914,11)(509,1075)(1115,425)	solute carrier family 17 (sodium phosphate), member 4
10051_at	10051	3	+	161614894	161635312	(521,17)(893,853)(277,1067)(880,585)(731,1117)(977,313)(1013,839)(315,5)(865,103)(299,521)(663,857)(223,241)(405,285)(519,665)(418,829)(1090,683)(23,493)(836,867)(651,127)(800,643)(949,449)	structural maintenance of chromosomes 4
10052_at	10052	17	-	40238082	40237641	(681,95)(1087,119)(1089,253)(790,1075)(1005,1095)(753,1091)(52,581)(291,99)(904,535)(95,843)(116,839)	gap junction protein, alpha 7, 45kDa
10053_at	10053	19	-	10546651	10544432	(897,1087)(1137,1031)(477,995)(848,413)(51,951)(50,951)(619,409)(1076,791)(981,363)(673,1121)(38,323)(535,145)(737,431)(810,875)(348,407)(1132,607)(1111,355)(762,1161)(207,155)(162,447)(161,447)(942,1013)(210,425)(526,289)	adaptor-related protein complex 1, mu 2 subunit
10054_at	10054	19	+	39652436	39652513	(849,273)(212,297)(150,103)(183,755)	SUMO1 activating enzyme subunit 2
10055_at	10055	19	+	52350250	52405177	(19,111)(506,263)(874,645)(359,1027)(580,835)(45,1157)(60,909)(381,1107)(412,53)(824,663)(1042,1069)	SUMO1 activating enzyme subunit 1
10056_at	10056	2	-	223186845	223143844	(761,407)(905,129)(107,329)(1047,1015)(993,1115)(649,451)(397,307)(879,393)(601,1005)(130,445)(471,453)(487,629)(868,715)(638,847)(905,1113)(889,981)(1071,363)(275,549)(986,211)(305,709)(723,297)	phenylalanyl-tRNA synthetase, beta subunit
10057_at	10057	3	-	185184707	185120477	(926,617)(339,321)(1067,7)(712,151)(75,1109)(33,555)(481,627)(840,67)(598,241)(796,665)(147,1121)(307,325)(52,695)(62,407)(254,465)(1070,87)(958,533)(1081,91)(227,303)(904,411)(1007,557)(421,9)	ATP-binding cassette, sub-family C (CFTR/MRP), member 5
10058_at	10058	2	-	219783900	219782811	(436,675)(391,307)(827,977)(273,407)(822,1031)(1089,567)(1116,947)(1074,363)	ATP-binding cassette, sub-family B (MDR/TAP), member 6
10059_at	10059	12	+	32784378	32787765	(641,219)(350,471)(1039,263)(971,699)(175,73)(1056,999)(1074,593)(714,221)(922,577)(600,531)	dynamin 1-like
1006_at	1006	16	-	60245476	60244953	(1028,907)(453,701)(664,51)(236,359)(106,435)(423,979)(972,179)(788,939)(951,113)(929,997)	cadherin 8, type 2
10060_at	10060	12	-	21858872	21845246	(320,799)(537,1145)(865,307)(445,121)(90,603)(703,889)(172,741)(320,1149)(34,753)(1039,839)(234,55)(1031,1137)(704,91)(158,309)(835,999)(683,405)(470,285)(30,329)(225,847)(509,1085)(948,361)	ATP-binding cassette, sub-family C (CFTR/MRP), member 9
10061_at	10061	7	-	150543057	150535874	(916,743)(787,951)(834,467)(933,473)(601,655)(1074,827)(171,79)(717,877)(887,849)(680,445)(626,863)(527,441)(1120,495)(1032,181)(1077,451)(965,893)(422,345)(1073,737)(70,607)(350,541)(66,869)(856,393)(1039,85)(1089,189)(290,1035)(688,163)(861,991)(665,93)(136,323)(392,343)(994,215)(162,161)(721,163)(205,719)(476,631)(1002,159)(658,441)(912,605)(368,49)(577,973)	ATP-binding cassette, sub-family F (GCN20), member 2
10062_at	10062	11	+	47240061	47246874	(433,173)(954,845)(1008,545)(844,993)(392,295)(349,133)(582,93)(159,669)(346,791)	nuclear receptor subfamily 1, group H, member 3
10066_at	10066	15	-	72924954	72924391	(1127,955)(37,487)(110,1051)(526,41)(1149,7)(410,133)(652,489)(986,1143)(1058,945)(747,1141)(1070,909)	secretory carrier membrane protein 2
10067_at	10067	1	-	153493171	153492508	(191,393)(1100,191)(316,251)(153,417)(1095,909)(146,409)(605,449)(63,575)(974,801)	secretory carrier membrane protein 3
10068_at	10068	11	+	71390632	71391182	(745,441)(165,353)(1077,123)(580,1029)(186,1141)(231,423)(92,1131)(644,981)(643,981)(466,425)(467,425)(704,517)(766,51)(56,1019)	interleukin 18 binding protein
10069_at	10069	21	-	29300451	29299975	(127,723)(467,363)(1071,273)(133,125)(577,449)(1054,599)(497,683)(558,429)(1016,51)(872,1153)(453,453)	RWD domain containing 2B
1007_at	1007	5	-	26917021	26916525	(693,231)(1155,809)(90,107)(717,805)(845,441)(533,1091)(447,273)(907,609)(372,287)(167,275)(275,751)	cadherin 9, type 2 (T1-cadherin)
10071_at	10071	7	+	100444018	100448807	(429,963)(201,51)(1047,115)(865,1153)(126,463)(855,889)(60,113)(1091,821)(267,559)	mucin 12, cell surface associated
10072_at	10072	11	+	66028763	66033604	(447,821)(929,533)(394,31)(865,941)(896,673)(773,433)(465,329)(466,329)(103,939)(1044,383)(1039,771)(759,515)(758,515)(46,943)(395,789)	dipeptidyl-peptidase 3
10073_at	10073	15	-	73677970	73677504	(685,817)(655,397)(584,235)(267,797)(676,319)(667,463)(6,853)(1137,193)(66,365)(369,833)(425,263)	snurportin 1
10075_at	10075	X	-	53672232	53577013	(6,1007)(883,1083)(508,511)(687,245)(294,841)(957,527)(41,1081)(97,453)(361,627)(193,841)(193,373)(1109,423)(268,529)(494,1085)(429,631)(1123,413)(53,311)(334,513)(71,1103)(157,387)(818,695)	HECT, UBA and WWE domain containing 1
10076_at	10076	1	+	29525173	29525679	(963,485)(185,659)(16,1161)(7,145)(528,957)(217,575)(367,971)(1118,135)(390,845)(833,1067)(634,255)	protein tyrosine phosphatase, receptor type, U
10077_at	10077	11	+	2292300	2295872	(181,917)(1131,365)(734,395)(406,545)(407,545)(37,853)(377,1151)(815,1001)(947,389)(859,397)(1080,377)(1081,377)(433,903)(810,443)(1096,851)(814,297)(813,297)(996,855)(997,855)(995,443)	tetraspanin 32
10078_at	10078	11	+	2381101	2381637	(579,809)(970,451)(741,337)(407,1003)(804,859)(244,863)(398,177)(1016,435)(966,911)(839,981)(919,531)	tumor suppressing subtransferable candidate 4
10079_at	10079	20	-	49647202	49646764	(632,211)(409,341)(971,341)(323,95)(8,793)(729,823)(1039,19)(674,15)(1018,85)(976,677)(165,613)	ATPase, Class II, type 9A
1008_at	1008	5	-	24523476	24523026	(529,123)(684,401)(378,1097)(624,281)(1101,595)(1,83)(124,1041)(33,227)(511,1053)(571,817)(826,1015)	cadherin 10, type 2 (T2-cadherin)
10081_at	10081	15	-	63197315	63196872	(860,1021)(506,727)(208,473)(538,549)(97,137)(985,369)(404,735)(778,1119)(148,33)(1037,53)	programmed cell death 7
10082_at	10082	13	+	93853303	93853738	(66,821)(858,779)(1004,155)(934,137)(579,361)(388,853)(793,631)(318,249)(391,381)(454,785)(438,1109)	glypican 6
10083_at	10083	11	-	17474888	17472048	(867,749)(866,749)(951,421)(776,193)(131,665)(670,47)(55,297)(54,297)(239,91)(183,679)(233,267)(723,407)(722,407)(9,283)(8,283)(501,383)(185,7)(566,971)(45,1029)	Usher syndrome 1C (autosomal recessive, severe)
10084_at	10084	X	+	48640777	48645257	(98,663)(1124,865)(587,609)(1102,439)(442,907)(23,123)(420,387)(98,1061)(656,257)(112,599)(28,893)(1157,587)(254,471)(875,791)(637,605)(471,603)(842,995)(893,111)(1059,407)(917,855)(48,939)(4,921)	polyglutamine binding protein 1
10085_at	10085	5	-	83715934	83274968	(341,119)(182,687)(818,657)(747,81)(529,1145)(864,1127)(364,1077)(605,679)(35,1089)(771,389)(662,591)(993,207)(368,839)(3,617)(823,63)(245,121)(384,537)(380,827)(980,37)(645,803)	EGF-like repeats and discoidin I-like domains 3
10086_at	10086	8	-	133157523	133145301	(707,531)(223,909)(470,981)(22,983)(367,1129)(827,815)(912,1117)(182,897)(32,75)	HERV-H LTR-associating 1
10087_at	10087	5	-	74717487	74710926	(483,557)(484,557)(1038,479)(1039,479)(709,163)(436,9)(1125,145)(752,373)(239,157)(972,671)(420,741)(409,825)(659,575)(1142,795)(260,525)	collagen, type IV, alpha 3 (Goodpasture antigen) binding protein
10089_at	10089	11	-	65117715	65116945	(380,391)(870,535)(1038,659)(914,855)(63,265)(361,473)(405,1055)(403,1055)(404,1055)(573,379)(574,379)(1155,527)(1156,527)(517,335)(814,811)(1079,797)(580,1023)(579,1023)(815,423)(187,843)(185,843)(186,843)(788,339)(789,339)(1084,431)(247,143)(248,143)(246,143)(21,707)(22,707)(20,707)(57,111)	potassium channel, subfamily K, member 7
1009_at	1009	16	-	63539474	63538261	(543,727)(897,307)(46,463)(313,1115)(676,723)(602,143)(454,185)(188,947)(446,97)(1013,1007)(972,251)(862,575)(1155,103)(983,1097)(315,1129)(1075,925)(486,631)(338,1149)(934,761)(601,715)(929,161)(1156,707)	cadherin 11, type 2, OB-cadherin (osteoblast)
10090_at	10090	6	+	149384165	149439667	(625,67)(268,585)(8,959)(8,649)(628,153)(8,609)(123,1133)(740,589)(134,113)(1027,217)(985,1077)(410,269)(101,937)(982,475)(1132,315)(193,439)(473,13)(1019,351)(386,15)(704,145)	uronyl-2-sulfotransferase
10092_at	10092	1	-	181871395	181862270	(442,841)(139,993)(365,855)(751,581)(359,415)(290,845)(676,355)(552,1079)(254,325)(246,343)(673,1105)(854,701)(633,905)(1065,105)(706,51)(919,745)(569,403)	actin related protein 2/3 complex, subunit 5, 16kDa
10093_at	10093	3	+	9814412	9823576	(373,1135)(410,789)(1034,1065)(163,931)(658,833)(472,999)(225,1091)(632,531)(419,901)(388,671)(223,65)(173,753)(117,391)(571,805)(880,811)(239,795)(275,781)(57,471)(630,191)(480,405)(749,341)(371,793)(72,443)(257,1039)(129,137)(173,485)(93,263)(319,149)(948,487)(123,511)(311,821)(152,459)	actin related protein 2/3 complex, subunit 4, 20kDa
10095_at	10095	7	+	98828300	98830192	(447,901)(1101,597)(1006,477)(873,703)(334,823)(7,453)(552,111)	actin related protein 2/3 complex, subunit 1B, 41kDa
10096_at	10096	2	+	114431648	114432538	(219,263)(758,627)(256,693)(1115,781)(707,263)(493,1101)(644,145)(570,877)(1125,313)(935,1087)(496,831)(770,863)(28,723)(564,1043)(1054,935)(694,393)(484,95)(406,1121)(583,385)(427,1107)(178,369)(715,1129)(416,195)(207,397)(430,933)(658,473)	ARP3 actin-related protein 3 homolog (yeast)
10097_at	10097	2	+	65320506	65351320	(1059,53)(284,507)(629,529)(236,907)(465,365)(1154,807)(635,893)(147,1089)(144,263)(15,87)(1121,423)(266,579)(65,859)(410,981)(955,1057)(460,625)(274,1135)(626,1081)(167,329)(1084,583)(994,55)(45,101)(828,581)(1118,345)(725,1023)(493,1057)(188,863)(875,725)(1037,153)(516,205)(594,361)(381,255)	ARP2 actin-related protein 2 homolog (yeast)
10098_at	10098	4	-	99618901	99612577	(832,309)(603,97)(730,413)(160,527)(215,483)(783,47)(401,503)(869,359)(77,309)	tetraspanin 5
10099_at	10099	15	-	75133613	75125495	(340,253)(616,371)(314,869)(372,61)(924,523)(242,101)(696,379)(382,909)(32,575)(969,959)(439,263)(480,935)(806,759)(574,635)(575,707)(523,895)(360,723)(104,489)(165,1037)	tetraspanin 3
101_at	101	10	-	134936460	134925995	(707,411)(54,675)(639,1021)(997,1069)(755,873)(332,465)(846,937)(729,59)(1137,669)(566,753)(1123,525)(382,1021)(80,309)(326,413)(680,715)(426,691)(920,859)(1044,801)(939,113)(595,755)	ADAM metallopeptidase domain 8
1010_at	1010	5	-	21787441	21786955	(68,693)(262,831)(905,35)(618,713)(402,637)(30,681)(1136,261)(1005,313)(679,569)(103,21)	cadherin 12, type 2 (N-cadherin 2)
10100_at	10100	1	-	115394640	115392204	(114,965)(72,163)(299,571)(939,291)(103,43)(518,1029)(1103,921)(243,423)(1090,597)(390,1109)(826,965)(724,1077)(365,551)(897,283)(806,29)(334,373)(766,243)(1128,211)(311,931)(213,773)(323,833)(1008,61)(760,681)(128,1119)(316,1083)(196,181)(847,701)(192,619)(465,1123)(611,267)	tetraspanin 2
10101_at	10101	16	+	1778596	1779133	(81,345)(161,393)(57,637)(341,145)(881,103)(365,823)(508,373)(1040,621)(270,749)	nucleotide binding protein 2 (MinD homolog, E. coli)
10102_at	10102	12	+	56476274	56476707	(67,761)(467,1057)(524,447)(229,817)(117,429)(790,999)(596,115)(1116,441)(774,333)(793,17)(1086,303)	Ts translation elongation factor, mitochondrial
10103_at	10103	1	+	46423049	46423784	(304,539)(61,967)(652,965)(537,687)(852,789)(652,373)	tetraspanin 1
10105_at	10105	10	+	80779454	80784338	(524,125)(61,261)(248,435)(1039,921)(1102,1035)(50,899)(24,699)(663,615)(701,791)(416,479)(906,803)(915,767)(351,645)(1114,1157)(97,751)(757,887)(586,573)(487,377)(824,325)(828,505)(721,797)	peptidylprolyl isomerase F (cyclophilin F)
10106_at	10106	12	-	56503370	56500218	(956,963)(580,149)(434,355)(394,805)(607,789)(337,445)(430,805)(1056,369)(993,319)(420,107)(930,457)(853,1149)(921,479)	CTD (carboxy-terminal domain, RNA polymerase II, polypeptide A) small phosphatase 2
10107_at	10107	6	-	30229780	30227825	(289,1027)(356,1075)(628,267)(649,565)(319,643)(98,295)(689,841)(215,891)(124,463)(52,765)(1080,1131)(952,573)(117,1031)(692,219)(164,349)(1102,645)(823,351)(998,157)(782,907)(67,375)(457,453)(716,11)(181,1145)(283,983)(697,827)(477,473)(94,337)(1091,305)(69,301)(846,453)(1026,67)(891,547)(720,465)(738,777)(72,803)(747,193)(185,545)(677,753)(155,1013)(1142,501)(273,395)(23,191)	tripartite motif-containing 10
10109_at	10109	2	+	218811640	218827217	(8,753)(67,623)(833,41)(822,835)(831,571)(541,649)(127,209)(1122,977)(884,627)(219,769)(198,411)(679,1129)(655,661)(291,865)(171,863)(863,165)(165,731)(1011,967)(959,45)(263,499)(375,381)(543,717)(487,959)	actin related protein 2/3 complex, subunit 2, 34kDa
10110_at	10110	20	+	41647142	41647502	(199,491)(623,855)(375,173)(562,709)(532,463)(931,915)(939,823)	serum/glucocorticoid regulated kinase 2
10111_at	10111	5	+	132004309	132007320	(1106,477)(564,877)(295,625)(921,279)(23,1029)(40,325)(837,787)(1083,251)(677,275)(818,1113)(967,947)(32,557)(215,647)(422,1025)(862,437)(1130,717)(704,245)(640,893)(793,603)(505,575)(925,811)	RAD50 homolog (S. cerevisiae)
10112_at	10112	5	+	137550716	137551153	(515,819)(324,349)(1104,887)(1159,303)(734,211)(181,1143)(245,127)(1036,823)(170,673)(615,313)(191,245)	kinesin family member 20A
10113_at	10113	2	-	27207672	27207175	(667,759)(298,223)(353,361)(926,581)(799,111)(285,675)(292,395)(360,183)(786,667)(185,149)(215,57)	prolactin regulatory element binding
10114_at	10114	11	+	33330347	33331628	(449,947)(22,123)(291,1063)(851,959)(1127,983)(484,971)(520,991)(253,421)(266,311)(33,1027)	homeodomain interacting protein kinase 3
10116_at	10116	15	+	66370160	66370591	(5,677)(1013,319)(539,523)(41,171)(763,533)(165,1157)(951,819)(683,763)(850,735)(331,105)(969,151)	fem-1 homolog b (C. elegans)
10117_at	10117	4	+	71730842	71731248	(443,695)(212,669)(769,837)(984,279)(824,1125)(831,301)(991,585)(340,265)(996,1073)(1139,461)(264,113)	enamelin
1012_at	1012	16	+	82387347	82387560	(155,213)(511,117)(811,765)(1039,97)	cadherin 13, H-cadherin (heart)
10120_at	10120	2	-	97639411	97638961	(596,397)(970,673)(819,717)(507,155)(672,771)(1067,443)(315,439)(780,777)(396,1109)(836,351)(687,255)	ARP1 actin-related protein 1 homolog B, centractin beta (yeast)
10121_at	10121	10	-	104232775	104228999	(1152,635)(414,105)(325,405)(123,127)(710,179)(345,939)(325,1037)(148,1099)(1109,291)(263,451)(29,731)(1132,997)(33,1015)(334,477)(767,917)(586,907)	ARP1 actin-related protein 1 homolog A, centractin alpha (yeast)
10123_at	10123	2	-	235069030	235066506	(854,421)(170,337)(686,803)(547,83)(313,1059)(315,525)(160,1033)(492,525)(249,505)(815,703)(148,977)(136,1151)(1080,19)(956,197)(99,307)(693,449)(758,1143)(1112,589)(120,1111)(571,427)(672,179)(32,375)(681,107)(974,705)(759,1125)(557,213)(626,255)(473,1035)(392,865)(182,39)(827,451)(920,633)(221,1009)	ADP-ribosylation factor-like 4C
10125_at	10125	15	-	36568086	36567715	(584,829)(557,741)(163,743)(1159,185)(755,543)(233,881)(200,1049)(824,307)(317,1043)(283,1059)(188,621)	RAS guanyl releasing protein 1 (calcium and DAG-regulated)
10126_at	10126	22	-	37505006	37504498	(279,455)(979,1051)(130,483)(1099,455)(1078,475)(658,387)(1160,371)(609,1137)(1093,523)(1125,711)(648,1103)	dynein, axonemal, light chain 4
10127_at	10127	16	+	3280866	3281400	(373,397)(492,935)(727,813)(956,405)(346,799)(381,891)(522,549)(94,817)(795,915)(96,219)(650,835)	zinc finger protein 263
10128_at	10128	2	-	43979892	43968498	(930,1095)(207,87)(160,291)(127,699)(426,569)(247,111)(497,841)(620,245)(317,1041)(816,775)(1130,629)(310,683)(909,695)(613,707)(310,747)(271,537)(1029,627)(501,649)(619,729)(470,777)(134,857)	leucine-rich PPR-motif containing
10129_at	10129	13	+	31746999	31768621	(653,359)(806,773)(577,471)(1044,679)(52,555)(708,839)(593,299)(655,545)(771,869)(283,643)(1047,439)(812,851)(74,733)(940,699)(566,271)(785,611)(789,1033)(28,751)(151,709)(864,263)(551,499)(557,525)	furry homolog (Drosophila)
1013_at	1013	16	+	87788780	87789321	(1052,501)(62,395)(216,189)(135,1009)(829,49)(89,761)(121,151)(369,339)(755,521)(1095,891)(978,121)(371,359)(260,1073)(150,793)(327,875)(615,575)(873,397)(732,783)(641,981)(1018,457)	cadherin 15, M-cadherin (myotubule)
10130_at	10130	2	-	10844976	10841064	(122,497)(550,575)(212,287)(209,391)(210,391)(454,367)(452,367)(453,367)(1052,117)(1051,117)(1160,193)(982,111)(983,111)(257,353)(1044,851)(1043,851)(1051,607)(1052,607)(1050,607)(1127,943)(1126,943)(1128,943)(571,413)(570,413)(686,397)(685,397)(432,705)(431,705)(262,953)(971,621)(1130,1051)(629,335)(966,687)(1059,749)(417,869)(885,103)(361,545)(1143,187)(471,581)	protein disulfide isomerase family A, member 6
10131_at	10131	16	-	3652896	3648064	(1048,635)(26,475)(1031,953)(1140,575)(369,617)(148,69)(336,961)(260,319)	TNF receptor-associated protein 1
10133_at	10133	10	+	13209807	13220171	(1085,115)(175,879)(683,847)(459,583)(718,623)(78,89)(967,867)(1064,7)(31,659)(368,1039)(313,875)(697,589)(667,1153)(1001,903)(677,127)(1127,343)(410,501)(960,15)(913,507)(755,59)(1027,25)	optineurin
10134_at	10134	X	-	152620668	152619285	(568,733)(831,1049)(96,1023)(539,317)(1030,491)	B-cell receptor-associated protein 31
10136_at	10136	1	+	22204811	22208911	(231,677)(255,939)(256,939)(443,313)(550,883)(551,883)(208,527)(209,527)(551,623)(552,623)(931,501)(578,987)	elastase 3A, pancreatic
10137_at	10137	20	-	33703923	33700348	(240,941)(900,231)(500,147)(528,1073)(632,977)(896,575)(955,291)(558,715)(213,173)(577,565)(982,495)(181,701)(799,267)(974,815)(113,461)(580,785)(927,791)(821,197)(642,875)(268,879)(108,473)(1028,475)	RNA binding motif protein 12
10138_at	10138	12	-	40841775	40838763	(395,83)(54,839)(663,95)(1139,679)(284,143)(297,115)(452,339)(1120,1135)(879,177)(929,603)(298,547)(255,687)(911,785)(992,11)(779,1105)(493,683)(543,151)(417,1157)(860,267)(1142,933)(175,689)(798,849)	YY1 associated factor 2
10139_at	10139	20	-	61808509	61801436	(420,447)(458,539)(334,123)(1035,669)(769,787)(739,65)(532,995)(456,1015)(551,81)(178,563)(335,679)(663,439)(800,965)(196,375)(28,221)(619,653)(766,433)(896,91)(864,419)(322,431)	ADP-ribosylation factor related protein 1
1014_at	1014	16	-	65501426	65499604	(191,583)(889,935)(336,529)(703,345)(596,1109)(908,567)(826,559)(1072,887)(954,389)(142,859)	cadherin 16, KSP-cadherin
10140_at	10140	17	-	46295111	46294637	(874,381)(622,107)(1028,685)(173,717)(136,25)(745,335)(483,25)(591,777)(618,63)(704,15)(136,1153)	transducer of ERBB2, 1
10141_at	10141	4	+	5578070	5580366	(588,1061)(719,187)(235,327)(335,999)(151,603)(287,719)(1079,981)(780,277)(771,717)	chromosome 4 open reading frame 6
10142_at	10142	7	+	91508454	91577780	(323,201)(951,33)(81,821)(1062,1015)(48,773)(975,287)(363,1095)(55,1087)(950,7)(412,913)(1018,603)(300,23)(1081,661)(365,235)(883,801)(228,33)(1016,557)(385,817)(564,167)(944,711)	A kinase (PRKA) anchor protein (yotiao) 9
10143_at	10143	16	+	76622220	76622759	(926,103)(69,973)(815,21)(833,729)(264,225)(861,389)	C-type lectin domain family 3, member A
10144_at	10144	4	-	90160769	89866574	(453,579)(1018,165)(1102,557)(687,473)(964,141)(893,259)(366,471)(594,469)(125,767)(252,57)(211,383)(53,1009)(410,1145)(646,781)(330,141)(1084,41)(111,627)(728,441)(478,1105)(309,467)(899,507)(205,815)(368,115)(585,447)(505,589)(361,563)(389,1065)(95,507)(789,629)(790,629)(41,617)(364,869)(937,1133)(67,275)(68,275)(728,1071)(729,1071)(611,39)(612,39)(130,1021)	family with sequence similarity 13, member A1
10146_at	10146	5	+	151163652	151165042	(155,657)(1068,567)(615,415)(206,811)(870,425)(907,341)(263,549)(690,829)(3,919)(983,221)(371,543)(866,1115)(985,351)(778,1153)(134,331)(986,963)(342,795)	GTPase activating protein (SH3 domain) binding protein 1
10147_at	10147	19	-	18973454	18962722	(138,575)(397,901)(1133,561)(1134,561)(2,697)(522,809)(967,795)(242,311)(241,311)(972,245)(641,291)(780,505)(698,369)(990,691)(498,171)(913,501)(953,463)(864,451)(577,569)(212,861)(449,379)(450,379)(605,317)(480,339)(1003,799)(882,309)(85,189)(218,881)(132,321)(824,469)(765,627)(138,411)(735,595)(264,353)(233,925)(332,733)(333,733)(726,595)(1080,1025)(842,431)(208,185)(209,185)(512,997)(1043,977)…	splicing factor, arginine/serine-rich 14
10148_at	10148	19	+	4187986	4188413	(1158,337)(1013,853)(467,471)(1045,913)(787,411)(304,847)(53,153)(821,527)(683,209)(172,459)	Epstein-Barr virus induced gene 3
10149_at	10149	X	-	18917924	18917440	(87,111)(844,647)(788,861)(426,759)(961,699)(965,475)(1077,31)(517,981)(493,335)(342,261)(596,773)	G protein-coupled receptor 64
1015_at	1015	8	-	95209214	95208955	(698,395)(1114,363)(752,1091)(91,687)(1053,27)(700,169)(778,1077)(255,1131)(748,451)(76,611)(838,1101)	cadherin 17, LI cadherin (liver-intestine)
10150_at	10150	13	+	96784629	96844170	(485,237)(200,531)(670,1139)(1087,1057)(103,537)(718,907)(529,475)(614,1145)(259,587)(453,121)(614,739)(816,439)(35,705)(626,571)(1051,683)(433,77)(207,297)(200,1135)(10,1059)(349,829)(504,239)(928,297)(434,1087)(230,1129)(1086,155)(1000,1103)(358,259)(1113,637)(1085,235)(550,797)(141,19)(165,1021)(889,1043)	muscleblind-like 2 (Drosophila)
10151_at	10151	10	-	43603351	43602945	(1029,199)(318,647)(858,69)(288,1111)(128,517)(859,765)(9,1127)(751,297)(103,265)(385,559)	heterogeneous nuclear ribonucleoprotein A3 pseudogene 1
10152_at	10152	2	+	203975563	204000373	(637,325)(744,389)(800,843)(799,843)(1132,977)(223,171)(368,805)(134,391)(133,391)(79,575)(80,575)(81,575)(847,443)(848,443)(849,443)(1157,951)(1156,951)(1158,951)(983,913)(982,913)(984,913)(49,867)(100,937)(1074,649)(115,213)(114,213)(702,27)(701,27)(390,43)	abl interactor 2
10153_at	10153	2	-	37292591	37282500	(81,233)(580,563)(869,933)(759,667)(1151,575)	CCAAT/enhancer binding protein zeta
10154_at	10154	12	+	93218880	93223299	(476,601)(445,885)(45,693)(296,1005)(668,535)(762,301)(32,283)(339,137)(52,1135)(582,1079)(465,211)(1026,293)(806,443)(352,125)(805,889)(439,91)(1071,813)(401,705)(184,271)(432,629)(555,697)(892,463)	plexin C1
10155_at	10155	19	+	63753364	63753620	(426,969)(1120,339)(534,101)(283,917)(819,295)(646,957)(1115,515)(561,451)	tripartite motif-containing 28
10157_at	10157	7	-	121505244	121503588	(484,513)(8,241)(386,909)(898,321)(821,851)(530,1107)(421,283)(1122,67)(245,863)	aminoadipate-semialdehyde synthase
10158_at	10158	1	-	47425650	47422035	(1131,1125)(765,775)(210,385)(546,413)(488,1093)(424,99)(632,955)(405,307)(526,441)(644,265)(437,1055)(990,555)(989,555)(792,661)(136,803)(858,443)(769,999)(689,467)(45,329)	PDZK1 interacting protein 1
10159_at	10159	X	+	40343788	40350780	(254,401)(622,1007)(918,827)(637,925)(159,9)(532,1161)(1112,689)(313,557)(682,161)(931,647)(864,841)(769,1107)(659,545)(1125,787)(773,1109)(414,69)(857,561)(411,845)	ATPase, H+ transporting, lysosomal accessory protein 2
1016_at	1016	5	-	19509419	19508941	(416,147)(796,953)(984,459)(402,569)(351,947)(816,807)(520,327)(1134,117)(256,1117)(583,539)(134,219)	cadherin 18, type 2
10160_at	10160	13	+	97896358	97899910	(934,697)(1122,217)(299,911)(101,427)(708,253)(978,421)(1091,779)(960,841)(764,287)(401,589)(34,729)(633,379)(349,75)(32,745)(190,1003)(394,1095)(1028,141)(385,443)(132,239)(738,483)	FERM, RhoGEF (ARHGEF) and pleckstrin domain protein 1 (chondrocyte-derived)
10161_at	10161	13	-	47884057	47883525	(611,807)(537,125)(75,739)(107,1155)(775,997)(303,1083)(629,267)(1112,159)(275,401)(634,715)(740,1093)	purinergic receptor P2Y, G-protein coupled, 5
10162_at	10162	12	-	6956287	6955832	(939,481)(89,763)(137,801)(803,165)(1038,457)(208,87)(1018,1107)(1146,901)(219,85)(38,237)	membrane bound O-acyltransferase domain containing 5
10163_at	10163	1	-	27618086	27604804	(680,505)(231,553)(97,477)(883,561)(705,205)(211,895)(35,1003)(204,1079)	WAS protein family, member 2
10164_at	10164	16	+	70129361	70129872	(463,919)(1090,217)(795,889)(699,867)(443,761)(322,509)(251,487)(558,839)(27,517)(623,383)(847,945)	carbohydrate (N-acetylglucosamine 6-O) sulfotransferase 4
10165_at	10165	7	-	95744520	95587490	(471,275)(663,123)(321,551)(514,1147)(260,715)(122,901)(849,289)(119,913)(881,251)(337,25)(528,11)(534,707)(224,295)(837,865)(1017,219)(641,735)(686,347)(1050,101)(321,355)(24,665)	solute carrier family 25, member 13 (citrin)
10166_at	10166	13	+	40279485	40281930	(906,1061)(1116,175)(193,1101)(114,1077)(277,903)(317,879)(569,427)(540,185)(822,1103)	solute carrier family 25 (mitochondrial carrier; ornithine transporter) member 15
10168_at	10168	3	+	44661487	44664033	(136,557)(1010,643)(583,649)(401,859)(111,327)(1000,437)(358,249)(1136,203)(988,1093)(1079,201)(1015,1081)(145,1037)(941,189)(1151,101)(137,309)(509,961)(940,291)(1048,15)(280,399)	zinc finger protein 197
10169_at	10169	15	+	41871808	41873339	(206,545)(349,655)(1088,409)(993,505)(992,505)(143,993)(790,327)(1038,245)(1037,245)(1039,245)(353,297)(623,717)(64,983)(65,983)(50,985)	small EDRK-rich factor 2
1017_at	1017	12	+	54648890	54652731	(605,639)(755,329)(660,1009)(409,813)(303,847)(31,13)(618,105)(180,713)(794,531)(782,1155)(715,919)(967,101)(537,1129)(323,319)(11,103)(570,905)(689,535)(899,1107)	cyclin-dependent kinase 2
10170_at	10170	2	+	169648292	169660880	(213,815)(212,815)(353,247)(354,247)(396,237)(536,621)(537,621)(441,69)(442,69)(910,1013)(909,1013)(879,197)(878,197)(858,1005)(857,1005)(813,881)(812,881)(230,193)(229,193)(687,1031)(686,1031)(1030,151)(1001,263)(270,905)(1012,545)(627,969)(272,1105)(980,591)(137,1031)(443,345)(745,907)(700,259)	dehydrogenase/reductase (SDR family) member 9
10171_at	10171	9	+	4834547	4850874	(1140,405)(982,525)(458,813)(911,373)(215,765)(714,1161)(522,467)(928,211)(641,471)(613,975)(713,469)(46,1017)(454,517)(540,1055)(295,395)(840,25)(989,59)(662,679)(418,1019)(803,191)(924,939)	RNA terminal phosphate cyclase-like 1
10172_at	10172	19	-	63144550	63144064	(519,1103)(266,175)(569,595)(532,1071)(165,171)(381,229)(43,1121)(85,1043)(500,217)(145,81)(926,349)	zinc finger protein 256
10174_at	10174	8	+	22484376	22488905	(860,347)(192,577)(72,391)(412,373)(370,943)(891,227)(486,147)(1024,183)(401,87)(859,421)(1039,975)(120,143)(246,813)(1073,477)(1150,545)(409,533)(60,371)(778,871)(1116,457)(479,421)	sorbin and SH3 domain containing 3
10175_at	10175	14	-	53963950	53963515	(188,289)(956,77)(546,1063)(623,797)(398,1095)(925,867)(983,451)(12,15)(504,557)(427,123)(401,53)	cornichon homolog (Drosophila)
10178_at	10178	X	-	123342585	123342025	(41,685)(342,503)(280,845)(734,177)(108,157)(1120,615)(45,403)(1152,105)(938,211)(761,315)(312,1149)	odz, odd Oz/ten-m homolog 1(Drosophila)
10179_at	10179	11	+	113784270	113784796	(140,629)(355,689)(856,47)(915,145)(286,765)(529,1127)(1092,463)	RNA binding motif protein 7
1018_at	1018	17	+	71510208	71513151	(832,485)(722,793)(276,407)(311,139)(678,1009)(333,859)(513,161)(1143,1)(463,473)(949,479)	cyclin-dependent kinase 3
10180_at	10180	3	+	50078903	50089630	(671,999)(477,753)(854,221)(662,127)(403,81)(712,605)(294,501)(688,965)(509,105)(887,363)	RNA binding motif protein 6
10181_at	10181	3	+	50128000	50131348	(210,209)(96,343)(925,557)(323,207)(262,75)(886,489)(474,497)(623,157)(704,263)(469,677)(149,565)(544,783)(1127,359)(137,779)(1099,1023)(783,213)(408,21)(547,333)	RNA binding motif protein 5
10184_at	10184	5	-	77817369	77816872	(229,161)(1016,271)(2,1103)(652,307)(656,329)(944,439)(664,699)(165,165)(232,101)(667,171)(532,751)	lipoma HMGIC fusion partner-like 2
10186_at	10186	13	-	38815555	38815108	(575,181)(335,465)(1014,239)(798,403)(75,1131)(276,147)(395,731)(43,585)(1147,747)(950,1011)(230,965)	lipoma HMGIC fusion partner
10188_at	10188	3	-	197094542	197074824	(557,919)(766,69)(224,49)(173,873)(787,689)(981,523)(1118,95)(558,1159)(713,535)(675,161)(421,927)(835,621)(538,441)(997,619)(530,433)(910,315)(1031,447)(611,947)(837,941)(1154,525)(967,473)(541,157)(1040,495)(314,533)(69,179)(831,953)(15,895)(606,865)(723,761)	tyrosine kinase, non-receptor, 2
10189_at	10189	17	-	77440361	77439062	(663,343)(399,345)(566,949)(441,233)(1022,345)(873,1127)(277,519)(1146,743)(909,309)(561,875)(1065,249)(704,487)(1024,857)(189,219)(762,199)(124,815)(62,287)	THO complex 4
1019_at	1019	12	-	56429516	56428371	(237,587)(1149,81)(723,421)(147,965)(554,307)(872,383)(802,865)(774,453)(580,979)	cyclin-dependent kinase 4
10190_at	10190	2	-	99302530	99301934	(658,923)(432,63)(812,825)(748,779)(749,779)(107,713)(106,713)(245,265)(244,265)(1054,691)(1055,691)(238,7)(972,1119)(971,1119)(476,169)(475,169)(733,687)(734,687)(232,87)(231,87)(31,521)(434,177)	thioredoxin domain containing 9
10193_at	10193	12	-	54886072	54884697	(360,699)(664,773)(1053,453)(101,89)(48,927)(275,287)(1132,505)(739,969)(463,891)(804,1083)(27,891)(461,1039)(1051,443)(965,827)(284,153)(805,1089)(773,501)(75,679)(84,325)(858,161)(921,997)(899,1041)	ring finger protein 41
10194_at	10194	18	+	71129456	71130862	(675,179)(561,741)(242,1071)(106,661)(306,587)(1086,635)(999,1045)(861,625)(316,999)(893,813)(702,511)(574,501)(497,367)(938,471)(566,237)(417,1053)(820,397)(529,287)(189,45)(1070,831)(595,1047)	teashirt zinc finger homeobox 1
10195_at	10195	3	-	185444088	185442949	(74,605)(400,993)(142,937)(260,301)(1124,387)(261,379)(82,439)	asparagine-linked glycosylation 3 homolog (S. cerevisiae, alpha-1,3-mannosyltransferase)
10196_at	10196	11	+	20486817	20487257	(654,41)(864,311)(47,255)(1130,1077)(783,43)(1041,379)(1152,1087)(631,1083)(730,97)(259,1033)(700,1041)	protein arginine methyltransferase 3
10197_at	10197	17	+	38243705	38248995	(346,257)(585,589)(36,67)(35,67)(342,769)(990,1079)(991,1079)(1063,23)(370,147)(1130,41)(1131,41)(878,485)(613,115)(612,115)(1096,855)(1097,855)(16,621)(17,621)(1076,859)(89,741)(307,29)(543,985)(884,371)(772,641)(115,147)(509,397)(870,671)(636,965)(757,925)(1015,159)(897,175)(129,295)(822,789)(365,173)(841,351)(248,451)(561,501)(102,789)(493,879)(856,545)(19,911)(237,1117)	proteasome (prosome, macropain) activator subunit 3 (PA28 gamma; Ki)
10198_at	10198	12	-	122253437	122206958	(461,449)(436,757)(364,1033)(56,687)(766,303)(1087,331)(684,61)(363,221)(773,325)(769,469)(716,275)(22,913)(987,343)(411,491)(1032,13)(489,197)(152,363)(88,711)(465,1081)(688,661)(336,1043)	M-phase phosphoprotein 9
10199_at	10199	2	+	71228653	71230530	(1057,257)(451,307)(479,243)(575,731)(717,773)(963,1049)(127,229)(198,599)(3,759)	M-phase phosphoprotein 10 (U3 small nucleolar ribonucleoprotein)
102_at	102	15	-	56676888	56676081	(931,643)(627,551)(814,931)(365,521)(1132,357)(869,13)(400,35)(121,495)(905,37)(387,1059)(963,829)(610,1099)(414,1029)(14,883)(618,411)(645,261)(324,855)(683,539)(1039,645)(544,1069)(305,1047)(679,21)	ADAM metallopeptidase domain 10
1020_at	1020	7	-	150383338	150382073	(936,981)(780,315)(770,477)(820,193)(639,411)(13,153)(987,439)	cyclin-dependent kinase 5
10200_at	10200	16	-	80739812	80739342	(232,665)(74,1041)(1047,97)(301,139)(351,353)(1041,1101)(954,707)(240,105)(990,477)(660,1039)(1020,505)	M-phase phosphoprotein 6
10201_at	10201	3	-	48311052	48310876	(652,1045)(861,1)(906,437)(1012,515)(191,1053)(68,361)(1145,61)(813,569)(218,61)(481,965)(1005,577)	non-metastatic cells 6, protein expressed in (nucleoside-diphosphate kinase)
10202_at	10202	14	+	23182243	23184629	(245,333)(1109,751)(15,965)(887,857)(704,615)(328,125)(561,373)(959,655)(305,21)(925,359)(521,995)(54,879)(434,1137)(715,979)(30,857)(771,1001)(12,107)(514,1003)	dehydrogenase/reductase (SDR family) member 2
10203_at	10203	2	-	187924905	187918358	(325,1113)(227,1023)(926,727)(648,747)(629,765)(729,355)(929,745)(222,53)(812,173)(65,131)(748,363)(655,171)(758,127)(420,967)(1126,1077)(670,501)(212,25)(428,1079)(17,447)(735,91)	calcitonin receptor-like
10205_at	10205	11	-	117633109	117629406	(208,363)(852,63)(1137,273)(132,109)(74,885)(441,851)(490,1071)(759,837)(32,573)(258,555)(654,1159)(187,1147)(1023,703)(591,997)(739,389)(345,459)(1109,189)(553,1143)(217,533)(977,1047)(428,223)(581,443)(735,1129)(158,935)(217,397)(595,379)(300,881)(574,1133)(874,59)(1020,135)(910,293)(903,1153)(1135,115)	myelin protein zero-like 2
10206_at	10206	13	+	49484739	49490520	(694,235)(734,525)(120,577)(841,1095)(422,1031)(343,105)(537,17)(567,1161)(119,1011)(1061,619)(217,229)(26,683)(60,219)(606,739)(651,753)(643,377)(446,595)(1011,25)(14,75)(686,219)(895,371)(595,299)(954,695)(491,1135)(11,17)(433,721)(246,937)(699,733)(541,313)(332,31)(370,615)(575,677)	tripartite motif-containing 13
10207_at	10207	1	+	62346698	62354864	(38,55)(911,471)(446,115)(1098,569)(356,157)(372,227)(243,833)(703,867)(677,933)(221,31)(503,557)(753,807)(36,581)(615,863)(737,683)(444,1033)(114,593)(249,627)(572,531)(864,667)(323,803)	InaD-like (Drosophila)
10208_at	10208	13	+	30131096	30131624	(107,429)(473,139)(760,751)(134,913)(754,461)(1056,1125)(878,853)(1108,103)(62,613)(498,601)(305,1041)	ubiquitin specific peptidase like 1
10209_at	10209	17	+	37098805	37101255	(472,555)(790,407)(964,287)(658,129)(657,129)(1028,299)(1027,299)(778,329)(777,329)(944,707)(943,707)(945,707)(998,873)(996,873)(997,873)(95,817)(97,817)(96,817)(851,487)(850,487)(1126,517)(1127,517)(1125,517)(317,703)(318,703)(316,703)(591,921)(1142,557)(1144,557)(1143,557)(92,583)(375,395)	eukaryotic translation initiation factor 1
1021_at	1021	7	-	92300911	92072401	(142,61)(205,619)(834,661)(778,775)(503,797)(840,491)(199,187)(235,165)(475,1109)(819,91)(480,581)(578,447)(490,1041)(5,583)(1130,1039)(831,175)(803,787)(926,1155)(817,689)(42,873)(397,877)(276,595)(503,1003)(721,961)(1145,261)(239,31)(947,497)(463,661)(633,1051)(446,153)(296,215)(499,5)(1114,779)(479,123)(539,307)(1075,287)(462,341)(1111,531)(834,919)(779,125)(128,563)(610,515)(240,779)(956,285)…	cyclin-dependent kinase 6
10210_at	10210	9	-	32531397	32530922	(8,747)(750,865)(42,757)(484,671)(141,1155)(219,757)(177,205)(415,103)(422,147)(199,711)(609,1077)	topoisomerase I binding, arginine/serine-rich
10211_at	10211	6	-	30817923	30803516	(46,457)(613,713)(560,1109)(594,431)(121,99)(646,375)(253,193)(646,619)(1097,73)(103,81)(280,909)(281,909)(738,259)(739,259)(929,245)(928,245)(323,187)(322,187)(50,1149)(49,1149)(715,379)(716,379)(413,469)(414,469)(367,757)(368,757)(591,281)(606,901)	flotillin 1
10212_at	10212	19	-	14381568	14380668	(997,247)(891,41)(82,441)(766,529)(929,917)(871,1111)(7,513)(1158,477)(711,367)	DEAD (Asp-Glu-Ala-Asp) box polypeptide 39
10213_at	10213	2	+	161959870	161976109	(478,83)(767,671)(866,1089)	proteasome (prosome, macropain) 26S subunit, non-ATPase, 14
10214_at	10214	X	-	48098437	48091056	(203,983)(205,983)(204,983)(120,1031)(121,1031)(119,1031)(568,369)(541,581)(610,781)(732,413)(1103,719)(121,383)	synovial sarcoma, X breakpoint 3
10215_at	10215	21	+	33321252	33323249	(938,659)(192,393)(322,501)(1124,131)(27,325)(58,163)(155,155)(318,963)(946,843)(25,573)(761,907)(1124,549)(1107,201)(113,815)(582,347)(582,775)(533,1089)(10,61)(620,205)(913,389)(642,215)(513,531)	oligodendrocyte lineage transcription factor 2
10216_at	10216	1	+	184549833	184550244	(509,1071)(526,11)(779,877)(19,1159)(791,195)(1137,1035)(620,37)(21,313)(1042,265)(1010,693)(156,39)	proteoglycan 4
10217_at	10217	3	+	37992306	38000874	(612,397)(674,679)(503,447)(593,333)(76,183)(662,735)(6,121)(550,593)(1037,763)(328,89)(55,159)(439,151)(1071,971)(1068,223)(988,1005)(484,749)(266,539)(286,833)(591,629)(784,95)(94,753)(304,675)(695,241)(5,575)(689,821)(956,695)(909,919)(520,445)(94,925)(367,755)(84,495)	CTD (carboxy-terminal domain, RNA polymerase II, polypeptide A) small phosphatase-like
10218_at	10218	1	+	11178062	11178363	(314,253)(87,83)(893,897)(633,885)(335,589)(147,873)(731,895)(746,963)(374,527)(1149,603)(831,839)	angiopoietin-like 7
10219_at	10219	12	+	9036108	9053420	(598,1063)(941,103)(63,1065)(415,549)(936,611)(741,503)(38,93)(396,919)(395,69)(641,619)	killer cell lectin-like receptor subfamily G, member 1
1022_at	1022	5	+	68600806	68608175	(205,645)(938,587)(761,717)(1056,743)	cyclin-dependent kinase 7 (MO15 homolog, Xenopus laevis, cdk-activating kinase)
10220_at	10220	12	+	54428955	54429881	(914,813)(863,477)(814,613)(697,183)(390,903)(415,247)(87,409)(153,1081)(199,257)(287,1115)	growth differentiation factor 11
10221_at	10221	8	+	126511844	126519771	(70,341)(717,675)(556,515)(997,1111)(910,1147)(196,407)(1007,847)(102,639)(227,121)(632,347)(525,513)(394,229)(1055,555)(386,153)(985,1103)(517,999)(754,843)(624,1001)(391,1095)(122,891)(38,587)(982,335)	tribbles homolog 1 (Drosophila)
10223_at	10223	1	-	165289237	165288738	(756,451)(110,599)(324,851)(341,703)(720,291)(907,551)(263,969)(650,719)(1008,1117)(643,751)(1108,1153)	glycoprotein A33 (transmembrane)
10224_at	10224	19	-	12401707	12401671	(367,465)(733,97)(659,1055)	zinc finger protein 443
10225_at	10225	3	+	112853486	112853841	(628,1093)(1076,471)(175,147)(224,697)(746,621)(806,121)(702,491)(1094,1045)(927,1005)(788,1077)(163,701)	CD96 molecule
10226_at	10226	19	-	4790155	4789711	(785,431)(525,413)(944,813)(1017,919)(790,571)(301,1037)(1014,301)(379,519)(48,69)(183,527)(754,779)	mannose-6-phosphate receptor binding protein 1
10227_at	10227	4	-	2902642	2902146	(1087,873)(99,125)(788,263)(264,409)(1094,309)(392,875)(358,531)(317,889)(726,269)	tetracycline transporter-like protein
10228_at	10228	1	-	179225791	179208902	(618,25)(439,753)(803,63)(154,867)(235,415)(945,489)(1061,819)(782,627)(1026,925)(946,459)(168,1107)(359,501)(45,173)(799,99)(561,329)(274,1069)(369,923)(769,1109)(682,273)(323,137)(1115,173)(584,469)(245,315)(650,595)(144,747)(1011,1131)(596,993)(750,71)(270,857)(9,1091)(697,557)	syntaxin 6
10229_at	10229	16	+	18990834	18998727	(294,49)(762,937)(172,187)(900,999)(710,619)(711,619)(830,867)(740,893)(741,893)(1041,639)(262,631)(263,631)(575,947)(576,947)(1100,321)(1101,321)(235,631)(236,631)(1155,207)(707,371)(298,997)(78,681)(951,989)(1000,395)(161,1103)(698,281)(512,937)(666,953)(743,151)(882,287)	coenzyme Q7 homolog, ubiquinone (yeast)
10230_at	10230	17	+	38545379	38550557	(1053,297)(247,705)(526,929)(584,1091)(30,831)(64,29)(726,1161)(980,329)(277,629)(728,493)(752,857)(36,117)(842,497)(449,65)(485,969)(1085,661)(259,893)(743,533)(414,487)(679,975)(397,679)	neighbor of BRCA1 gene 2
10231_at	10231	6	-	46296997	46296473	(128,523)(327,171)(163,295)(299,507)(1085,773)(915,207)(503,1023)(1127,415)(583,811)(710,237)	regulator of calcineurin 2
10232_at	10232	16	+	756961	757446	(516,1095)(776,575)(1037,359)(915,885)(444,837)(404,887)(322,133)(512,471)(828,697)(669,951)	mesothelin
10233_at	10233	12	+	6886753	6893415	(472,343)(555,565)(390,307)(604,131)(338,659)(889,153)(379,1023)(743,859)	leucine rich repeat containing 23
10234_at	10234	7	+	102372034	102372524	(1070,179)(377,211)(781,71)(221,565)(450,709)(635,221)(536,691)(601,1031)(81,395)(736,547)(815,1041)	leucine rich repeat containing 17
10235_at	10235	11	-	64265504	64251019	(441,301)(928,1141)(916,1003)(253,141)(1044,575)(979,883)(904,413)(730,535)(727,339)(910,1145)(1067,913)(933,133)(657,401)(168,69)(78,787)(897,883)	RAS guanyl releasing protein 2 (calcium and DAG-regulated)
10236_at	10236	1	-	23510044	23508901	(280,897)(409,159)(120,879)(174,1029)(161,151)(292,1031)(268,513)(871,813)(827,693)(763,755)(908,507)(1148,913)(1001,293)(118,995)(1036,211)(976,341)(223,249)(988,3)(180,1029)(834,213)(933,721)	heterogeneous nuclear ribonucleoprotein R
10237_at	10237	17	-	45136514	45133788	(654,965)(115,243)(59,999)(733,1149)(328,41)(141,105)(161,455)(701,115)	solute carrier family 35, member B1
10238_at	10238	17	+	59014659	59025174	(275,665)(304,189)(199,353)(459,961)(878,643)(73,337)(684,453)(837,391)(210,113)(411,921)(488,523)(520,727)(961,25)(936,905)(853,585)(505,521)(414,199)(603,891)(515,951)(769,939)(72,973)(348,615)(807,303)(88,1149)(618,1107)(721,933)(648,1147)(748,133)(405,35)(28,501)(158,1101)(364,823)(618,315)(686,759)(1073,613)(372,501)(262,891)(379,627)(781,759)(859,849)(995,1013)(172,547)(511,263)(115,167)(11…	WD repeat domain 68
10239_at	10239	15	-	88178834	88177840	(657,437)(153,1083)(690,1091)(114,251)(443,449)(3,819)(254,41)(395,1019)(1138,77)(1142,181)(1077,549)(248,421)(916,879)(316,961)(577,525)(127,363)(830,517)(299,1111)(816,981)(217,93)(744,215)(1127,1021)	adaptor-related protein complex 3, sigma 2 subunit
1024_at	1024	13	+	25873664	25876217	(420,253)(1029,261)(1144,173)(840,901)(271,533)(694,333)(896,121)(401,629)	cyclin-dependent kinase 8
10240_at	10240	13	-	40239117	40201499	(184,873)(522,999)(600,719)(422,875)(981,105)(347,593)(873,677)(1065,643)(757,623)(50,1095)(498,143)(1005,581)(1156,463)(624,149)(295,471)(1022,907)(472,367)(204,351)	mitochondrial ribosomal protein S31
10241_at	10241	17	+	44295707	44297158	(1137,1157)(150,315)(338,745)(43,471)(310,415)(605,979)(306,717)(288,521)(557,515)(866,1065)(772,373)(147,149)(63,915)(213,783)(290,401)(320,309)(1092,949)(399,621)	calcium binding and coiled-coil domain 2
10242_at	10242	3	+	180028791	180044853	(662,937)(1075,553)(613,75)(1117,775)(4,1053)(131,381)(781,885)(1085,765)(660,99)(317,413)(419,869)(827,953)(226,451)(77,805)(756,767)(838,677)(388,591)(1026,367)(690,599)(834,1099)(855,47)	potassium large conductance calcium-activated channel, subfamily M, beta member 2
10243_at	10243	14	+	66595125	66718137	(516,763)(900,567)(96,981)(811,245)(158,759)(192,609)(33,765)(1088,743)(23,385)(204,219)(815,1161)(814,753)(261,695)(754,603)(527,729)(948,821)(526,885)(1081,903)(270,725)(1009,1133)(475,117)(1054,283)(64,875)(234,95)(87,687)	gephyrin
10244_at	10244	9	+	127030054	127035994	(1016,1003)(95,337)(14,519)(632,671)(418,571)(354,171)(961,621)(814,893)(204,211)(80,383)(782,169)	Rab9 effector protein with kelch motifs
10245_at	10245	X	-	48636362	48635700	(633,81)(988,1023)(1115,893)(426,273)(900,431)(621,987)(856,263)(88,331)(315,1029)(283,981)	translocase of inner mitochondrial membrane 17 homolog B (yeast)
10246_at	10246	6	-	26021515	26021080	(804,449)(592,1005)(393,623)(279,237)(570,439)(172,253)(379,809)(268,451)(461,915)(811,677)(944,351)	solute carrier family 17 (sodium phosphate), member 2
10247_at	10247	8	-	99198516	99184220	(1075,361)(311,797)(389,167)(790,255)(763,117)(127,571)(676,973)(158,163)(353,915)	heat-responsive protein 12
10248_at	10248	7	+	100142512	100142994	(369,567)(997,575)(990,759)(1035,313)(1121,649)(867,1075)(455,647)(962,863)(1152,805)(451,891)(1061,723)	processing of precursor 7, ribonuclease P/MRP subunit (S. cerevisiae)
10249_at	10249	11	-	58234625	58232905	(170,421)(193,313)(259,1027)(1007,235)(511,61)(981,551)(1024,445)(1044,137)(367,7)(283,855)(797,643)(2,237)(89,441)(391,389)(1075,945)(1018,7)(1057,829)(25,709)(753,61)(1140,151)(138,1061)(328,773)(987,237)(370,383)(355,241)(1145,591)(1144,775)(562,263)(1063,631)(1097,187)(421,961)(928,1063)(497,1121)	glycine-N-acyltransferase
1025_at	1025	9	+	129591356	129591845	(765,73)(971,761)(1086,141)(567,53)(613,455)(918,461)(1127,615)(278,1147)(660,1001)(630,653)(761,965)	cyclin-dependent kinase 9 (CDC2-related kinase)
10250_at	10250	1	+	24868490	24872173	(233,301)(705,925)(591,1015)(661,1125)(1161,581)(975,629)(999,1091)(657,721)	serine/arginine repetitive matrix 1
10252_at	10252	4	+	124543777	124544080	(997,1033)(461,1033)(466,363)(114,425)(514,1153)(393,779)(558,971)(452,1159)(1027,1159)(807,189)(751,979)	sprouty homolog 1, antagonist of FGF signaling (Drosophila)
10253_at	10253	13	-	79808665	79808201	(86,645)(165,819)(623,211)(1049,187)(761,133)(429,227)(942,723)(1138,719)(343,591)(719,171)(188,877)	sprouty homolog 2 (Drosophila)
10254_at	10254	2	-	152700309	152683432	(1148,329)(1009,595)(1073,625)(80,905)(807,1053)(12,29)(445,151)(512,45)(1056,519)(893,511)(419,307)(451,131)(1074,195)(413,57)(1005,123)(962,19)(15,541)(513,535)(237,335)(133,707)(379,1011)(328,353)(252,751)(256,213)(147,715)(421,1083)(403,951)(1069,585)(1059,211)	signal transducing adaptor molecule (SH3 domain and ITAM motif) 2
10255_at	10255	6	+	30051008	30053975	(1161,545)(385,487)(1063,941)(111,419)(67,669)(87,481)(586,115)(465,31)	HLA complex group 9
10256_at	10256	1	+	26388382	26388917	(132,1067)(683,339)(522,575)(1034,603)(569,703)(563,1069)(163,383)(813,987)(639,85)(962,703)(233,181)	connector enhancer of kinase suppressor of Ras 1
10257_at	10257	13	-	94637056	94470162	(189,549)(113,99)(1054,107)(572,855)(284,771)(980,729)(528,797)(855,405)(923,85)(676,373)(737,701)(69,629)(546,729)(458,677)(788,1)(202,741)(1050,137)(219,903)(84,503)(200,563)(225,925)(158,957)(229,23)(664,545)(621,573)(460,283)(280,731)(760,95)(667,341)(1104,603)	ATP-binding cassette, sub-family C (CFTR/MRP), member 4
1026_at	1026	6	+	36762527	36762999	(66,433)(1148,309)(280,663)(880,51)(947,813)(425,747)(614,699)(183,735)(424,325)(558,461)(384,191)	cyclin-dependent kinase inhibitor 1A (p21, Cip1)
10260_at	10260	15	-	63746858	63740652	(545,835)(276,1137)(588,431)(857,55)(184,823)(600,771)(595,667)(541,19)(994,255)(484,995)(351,271)(274,253)(187,123)(769,57)(932,167)(186,205)(148,577)(399,1097)(720,1093)(505,289)(48,531)	DENN/MADD domain containing 4A
10261_at	10261	16	-	21565979	21560268	(84,573)(136,605)(259,247)(851,577)(643,383)(858,651)(923,291)(234,181)(147,237)(152,581)	immunoglobulin superfamily, member 6
10262_at	10262	1	-	148162499	148161948	(1013,1021)(106,191)(921,979)(798,435)(1077,707)(1015,1109)(861,305)	splicing factor 3b, subunit 4, 49kDa
10263_at	10263	11	-	67031473	67030783	(251,443)(858,871)(189,875)(98,113)(1112,575)(673,415)(728,429)(274,87)(540,195)	CDK2-associated protein 2
10265_at	10265	16	+	53524939	53525388	(342,299)(1100,357)(509,821)(162,119)(378,493)(1143,203)(103,473)(271,403)(441,757)(884,893)(375,373)	iroquois homeobox 5
10266_at	10266	17	+	38167977	38168370	(68,83)(521,1113)(1145,657)(28,431)(1081,733)(1126,451)(1154,97)	receptor (G protein-coupled) activity modifying protein 2
10267_at	10267	2	+	238484933	238485429	(249,319)(987,501)(75,901)(699,907)(610,913)(951,629)(554,731)(609,559)(1068,897)(769,363)	receptor (G protein-coupled) activity modifying protein 1
10268_at	10268	7	+	45189850	45190289	(185,1003)(1076,1011)(620,447)(708,1009)(1071,1161)(1015,881)(209,531)(1062,343)(759,969)(112,427)	receptor (G protein-coupled) activity modifying protein 3
10269_at	10269	1	+	40531686	40532200	(500,1065)(631,1035)(751,39)(79,385)(69,125)(468,629)(434,681)(751,263)(469,733)(380,623)(987,1111)	zinc metallopeptidase (STE24 homolog, S. cerevisiae)
1027_at	1027	12	+	12765988	12766515	(1042,621)(849,1109)(1089,35)(1037,287)(399,1057)(65,223)(274,93)(551,469)(751,961)(808,1043)(76,257)	cyclin-dependent kinase inhibitor 1B (p27, Kip1)
10270_at	10270	19	-	15326933	15325395	(945,1069)(99,239)(721,493)(236,423)(982,97)(324,671)(1044,1049)(209,909)(245,1157)(285,877)(959,563)(603,175)(465,803)(825,829)(163,989)(681,179)(569,589)(1086,1077)(159,715)(1010,537)(185,889)(957,659)	A kinase (PRKA) anchor protein 8
10272_at	10272	19	+	633838	634296	(157,653)(973,611)(140,183)(584,91)(900,461)(845,967)(220,921)(79,189)(246,303)(140,135)(458,761)	follistatin-like 3 (secreted glycoprotein)
10273_at	10273	16	+	671851	672709	(975,887)(690,895)(982,423)(981,423)(522,1025)(79,509)(840,81)(717,657)(719,831)(718,831)(717,831)(809,709)(732,403)(685,787)(687,787)(686,787)(164,1141)(163,1141)(526,965)(527,965)(929,445)(573,381)(572,381)(554,355)(555,355)(240,7)(99,1149)	STIP1 homology and U-box containing protein 1
10274_at	10274	3	-	137539444	137538957	(742,191)(234,739)(993,695)(73,687)(1051,1137)(1020,303)(357,55)(523,205)(566,187)(975,765)(387,521)	stromal antigen 1
10276_at	10276	10	+	5489180	5490346	(231,123)(1149,909)(966,835)(899,1135)(27,717)(441,349)(40,869)(101,585)(153,481)(743,1109)(826,1121)(1014,653)(766,137)(610,559)(915,615)(308,1095)(910,613)(1148,65)(420,213)(878,253)	neuroepithelial cell transforming gene 1
10277_at	10277	1	+	10153792	10163678	(616,431)(619,1035)(185,421)(186,421)(382,853)(983,363)(588,961)(963,831)(120,199)(743,575)(742,575)(1050,993)(756,373)(529,999)(530,999)(1065,361)(1064,361)(58,593)(135,189)(75,841)(632,421)(654,129)(355,799)(741,211)(1001,757)(179,743)(219,239)(493,71)(234,1107)(139,987)(569,503)(209,1159)(953,381)(982,213)(969,279)(324,811)(240,1159)(1088,271)(29,471)(454,1111)(832,961)	ubiquitination factor E4B (UFD2 homolog, yeast)
10278_at	10278	14	-	22896260	22895494	(143,883)(1037,507)(142,1103)(1147,83)(225,773)(1142,815)(604,161)(760,193)(868,1097)(894,565)(419,1001)(386,913)(1109,961)(362,349)(1038,599)(336,847)(66,1107)(333,171)(575,1133)(1133,1087)(24,769)(952,719)	embryonal Fyn-associated substrate
10279_at	10279	6	+	27331672	27332137	(227,1015)(757,1081)(156,153)(123,461)(881,235)(910,933)(1096,89)(942,1035)(105,481)(883,709)(172,77)	protease, serine, 16 (thymus)
1028_at	1028	11	-	2862624	2861507	(275,855)(611,639)(610,639)(1148,467)(560,239)(561,239)(972,885)(292,943)(293,943)(294,943)(785,895)(786,895)(295,159)(296,159)(294,159)(1000,1113)(688,483)(40,813)(41,813)(39,813)(354,619)(352,619)(353,619)(1111,529)(1110,529)(587,537)(588,537)(589,537)	cyclin-dependent kinase inhibitor 1C (p57, Kip2)
10280_at	10280	9	-	34625824	34624784	(124,829)(43,819)(982,55)(747,49)(399,725)(2,1081)(811,723)(1055,617)(707,27)(1142,733)(364,311)(1009,841)(789,1087)(802,1027)(668,431)(1115,555)(130,367)(59,789)(385,939)(257,605)(867,901)(812,307)	opioid receptor, sigma 1
10281_at	10281	21	-	38348729	38348236	(461,923)(307,777)(1107,987)(963,423)(944,1157)(1112,1035)(628,585)(324,115)(528,993)(825,329)	Down syndrome critical region gene 4
10282_at	10282	7	-	93461060	93460634	(816,727)(101,167)(720,1009)(641,933)(693,1133)(662,521)(263,793)(19,57)(1147,581)(673,647)	BET1 homolog (S. cerevisiae)
10283_at	10283	5	+	64131860	64350009	(545,947)(72,671)(992,43)(903,575)(805,261)(1103,9)(146,443)(1072,159)(569,299)(691,589)(439,595)(329,275)(845,859)(684,893)(397,355)(459,1091)	serologically defined colon cancer antigen 10
10284_at	10284	13	+	20612746	20620909	(1066,255)(332,993)(578,325)(1122,149)(972,421)(1091,157)(151,797)(295,81)(328,901)(429,717)(731,141)(285,87)(867,1123)(7,819)(15,1015)(606,91)(141,581)(222,529)(131,233)(187,559)(96,1147)(782,5)(819,787)(1065,1065)(254,323)(463,1139)(1111,153)(643,851)(816,1091)(283,235)(48,801)	Sin3A-associated protein, 18kDa
10285_at	10285	10	-	112043264	112042869	(1063,239)(589,927)(1002,163)(478,223)(964,721)(3,1037)(524,287)(458,13)(181,581)(763,709)(892,1055)	survival motor neuron domain containing 1
10286_at	10286	1	-	114912222	114911867	(1091,695)(625,767)(163,189)(423,41)(672,73)(1006,63)(121,289)(103,623)(704,295)(41,705)	breast carcinoma amplified sequence 2
10287_at	10287	20	-	62175490	62175060	(292,337)(263,469)(114,911)(525,963)(301,1147)(464,155)(737,1053)(227,927)(909,375)(151,1043)(243,183)	regulator of G-protein signaling 19
10288_at	10288	19	-	59471934	59470183	(1027,139)(360,189)(863,77)(343,975)(366,673)(345,801)	leukocyte immunoglobulin-like receptor, subfamily B (with TM and ITIM domains), member 2
10289_at	10289	3	+	40328485	40328814	(819,187)(844,1153)(1123,503)(613,673)(748,41)(822,233)(775,303)(335,1155)(363,1021)(961,213)	eukaryotic translation initiation factor 1B
1029_at	1029	9	-	21984158	21957798	(486,939)(524,659)(650,553)(694,143)(608,85)(417,807)(1068,255)(1162,489)(252,493)(819,331)(582,373)(1069,811)(1024,619)(749,111)(648,349)(30,591)(883,1067)(206,205)(239,1125)(560,365)(13,697)(727,317)(744,343)(781,443)(1105,571)(1135,293)(1125,863)(537,709)(543,517)(398,941)	cyclin-dependent kinase inhibitor 2A (melanoma, p16, inhibits CDK4)
10291_at	10291	22	-	29063064	29058037	(683,57)(986,603)(1149,757)(663,1029)(661,861)(692,573)(298,209)(833,235)(8,195)(852,1)(655,449)(400,373)(111,1011)(308,993)(865,1011)(599,1065)(575,65)(234,605)(311,1157)(456,1157)(158,429)(440,169)(902,789)(706,1149)(808,553)(986,889)(1145,895)(671,989)(509,869)(829,399)(541,527)(143,11)(733,291)(441,815)(302,825)(692,389)(911,261)(743,815)(942,89)(229,333)(1020,81)(289,139)	splicing factor 3a, subunit 1, 120kDa
10293_at	10293	3	-	49841490	49841184	(1053,599)(542,915)(656,773)(206,405)(735,167)(449,111)(878,623)(623,853)	TRAF interacting protein
10294_at	10294	16	-	45548525	45548142	(641,131)(1132,843)(518,781)(1116,539)(964,973)(866,277)(295,779)(1073,577)(869,171)(852,1121)(317,829)	DnaJ (Hsp40) homolog, subfamily A, member 2
10295_at	10295	16	+	31030796	31031348	(808,445)(1127,45)(871,757)(40,435)(442,843)(922,501)(67,89)(1147,109)(530,969)(1146,433)	branched chain ketoacid dehydrogenase kinase
10296_at	10296	4	+	1323279	1323723	(237,979)(342,1011)(314,671)(215,655)(1114,515)(1149,409)(1069,163)(778,23)(228,277)(770,465)(1162,649)	macrophage erythroblast attacher
10297_at	10297	19	+	1412063	1424157	(488,985)(305,771)(465,789)(833,115)(575,297)(671,993)(255,805)(660,771)(159,795)(625,127)(851,757)(1149,293)(62,319)(448,337)(528,851)(1085,807)(1095,787)(1059,937)(426,431)(253,199)	adenomatosis polyposis coli 2
10298_at	10298	19	+	44361318	44361842	(667,361)(393,445)(394,445)(150,455)(424,951)(826,231)(562,917)(390,381)(407,915)(452,809)(1147,555)(383,113)(293,431)(666,323)(409,305)(913,57)(1125,857)(1102,1013)(107,443)(422,449)(1142,363)(360,187)(662,429)(174,395)(423,427)(424,427)(929,391)	p21(CDKN1A)-activated kinase 4
10299_at	10299	5	+	10479586	10488312	(761,989)(270,1065)(921,1067)(396,297)(665,997)(1003,697)(967,773)(1109,721)(317,411)(706,989)(376,221)(118,1085)(109,227)(1030,633)(127,1155)(610,1141)(840,827)(964,589)(137,1103)(542,259)(1074,1047)	membrane-associated ring finger (C3HC4) 6
103_at	103	1	-	152821715	152821226	(700,341)(46,1027)(946,865)(472,463)(941,215)(967,1153)(818,499)(862,251)(931,611)(553,671)(763,61)	adenosine deaminase, RNA-specific
1030_at	1030	9	-	21999005	21992941	(1103,589)(326,1103)(298,893)(334,815)(340,493)(153,297)(259,409)(1112,415)(267,623)(408,781)(863,491)(1003,511)(656,839)(341,807)(329,285)(1055,1123)(955,327)(915,715)(430,1087)(288,443)(534,829)(616,373)	cyclin-dependent kinase inhibitor 2B (p15, inhibits CDK4)
10300_at	10300	16	+	56347451	56348585	(516,635)(467,247)(90,427)(961,159)(321,811)(475,483)(528,533)(442,1025)(1069,507)(627,901)(521,1051)(547,487)(295,579)(401,379)(395,637)(472,327)(521,367)(831,1149)(1107,1159)	katanin p80 (WD repeat containing) subunit B 1
10301_at	10301	13	+	49576982	49577337	(487,257)(165,303)(261,799)(167,799)(854,467)(4,525)(228,247)(468,1011)(88,777)(457,723)(735,443)	deleted in lymphocytic leukemia, 1
10302_at	10302	15	-	64577128	64569932	(225,429)(568,275)(914,841)(1068,221)(215,1011)(2,817)(416,885)(1021,849)	small nuclear RNA activating complex, polypeptide 5, 19kDa
10307_at	10307	5	-	139920097	139918077	(534,959)(334,891)(354,505)(563,541)(869,1131)(686,795)(622,345)(19,1059)(601,375)(544,1157)	amyloid beta (A4) precursor protein-binding, family B, member 3
10308_at	10308	16	+	31835585	31836084	(357,229)(217,611)(625,601)(138,581)(1010,1023)(51,961)(970,1123)(708,1135)(822,657)(133,25)(895,199)	zinc finger protein 267
10309_at	10309	5	-	54563232	54562758	(63,987)(938,329)(556,437)(1045,217)(45,393)(1112,677)(171,391)(1147,445)(579,567)(276,1021)(650,661)	cyclin O
1031_at	1031	1	+	51208617	51212840	(339,855)(282,1091)(660,503)(226,279)(974,237)(1117,57)(752,985)(999,315)(1155,571)(429,319)(783,885)(885,1011)(1120,315)(1152,1123)(621,283)(708,767)(344,1041)(79,1043)(75,1151)(1142,999)(454,1095)(76,1103)	cyclin-dependent kinase inhibitor 2C (p18, inhibits CDK4)
10311_at	10311	21	-	37527576	37517788	(824,769)(86,753)(443,1017)(600,909)(118,247)(569,419)(414,1023)(921,831)(213,37)(1142,1019)(1114,367)(829,695)(654,853)(1152,173)(1078,363)(702,795)(756,253)(370,687)(109,1117)(51,451)	Down syndrome critical region gene 3
10312_at	10312	11	+	67574038	67574912	(255,617)(187,427)(1152,473)(1091,1147)(482,1129)(1145,315)(26,153)(929,973)(250,659)	T-cell, immune regulator 1, ATPase, H+ transporting, lysosomal V0 subunit A3
10313_at	10313	11	+	63282778	63283821	(483,1037)(335,819)(269,7)(157,987)(484,799)(933,91)(422,859)(403,1121)(1004,787)(1134,917)	reticulon 3
10314_at	10314	2	-	211009207	211004315	(851,1007)(275,565)(798,293)(1056,441)(310,147)(191,207)(198,395)(289,241)(546,763)(60,1063)(758,697)(106,787)(995,29)(1096,287)(698,1103)(206,171)(364,125)(1099,1039)(897,627)(811,337)	LanC lantibiotic synthetase component C-like 1 (bacterial)
10316_at	10316	2	-	232101269	232098005	(497,195)(450,535)(179,327)(305,483)(1112,435)(742,851)(285,147)(41,945)(1126,429)(167,415)(1138,329)	neuromedin U receptor 1
10317_at	10317	21	+	39956171	39956611	(82,169)(958,175)(496,343)(1010,259)(706,881)(315,945)(876,557)(192,965)(202,449)(854,1117)(639,1061)	UDP-Gal:betaGlcNAc beta 1,3-galactosyltransferase, polypeptide 5
10318_at	10318	5	-	150390242	150389722	(294,925)(160,389)(377,427)(315,781)(304,1107)(260,937)(379,101)(827,331)(389,573)(941,497)(595,137)	TNFAIP3 interacting protein 1
10319_at	10319	9	+	132956788	132957219	(1031,611)(34,531)(1027,985)(923,967)(867,343)(146,311)(498,951)(760,427)(993,409)(348,901)(613,377)	laminin, gamma 3
1032_at	1032	19	-	10539067	10538598	(113,345)(219,191)(867,561)(1117,315)(464,301)(789,311)(891,467)(692,983)(964,527)(79,131)	cyclin-dependent kinase inhibitor 2D (p19, inhibits CDK4)
10320_at	10320	7	+	50411763	50437658	(854,269)(899,65)(524,1059)(830,53)(932,223)(185,311)(169,623)(781,781)(606,467)(383,1017)(654,457)(926,601)(807,225)(803,141)(391,817)(827,1049)(514,359)(168,941)(992,339)(799,827)(830,407)(208,623)(810,471)(672,419)(785,11)(458,1103)(466,217)(529,607)(770,1085)(277,1079)(780,301)	IKAROS family zinc finger 1 (Ikaros)
10321_at	10321	6	-	49803549	49803096	(363,307)(387,681)(566,221)(267,179)(209,587)(642,771)(1052,919)(1088,727)(504,635)(231,773)(889,381)	cysteine-rich secretory protein 3
10322_at	10322	2	+	73307316	73307679	(85,181)(150,517)(109,941)(694,73)(258,205)(652,1033)(984,589)(427,683)(304,433)(848,913)(44,1137)	SMYD family member 5
10324_at	10324	2	+	170074694	170090917	(762,925)(175,31)(344,1087)(859,1101)(157,1059)(297,609)(473,105)(435,475)(256,551)(375,857)(710,1093)(164,1065)(1119,41)(1040,211)(226,215)(67,555)(716,559)(1029,645)(788,1015)(244,383)(261,185)(206,671)	kelch repeat and BTB (POZ) domain containing 10
10325_at	10325	X	+	55794280	55801408	(342,687)(159,753)(703,705)(286,1105)(1062,115)(554,883)(283,99)(1002,947)(1096,957)	Ras-related GTP binding B
10326_at	10326	20	-	1493588	1491598	(970,721)(195,487)(329,1071)(756,29)(218,1)(864,589)(471,113)(255,757)(205,743)(1105,477)(753,855)(873,231)(253,1101)(1137,1093)(795,241)(424,983)(75,1159)(796,895)(970,701)	signal-regulatory protein beta 1
10327_at	10327	1	+	45806363	45808241	(278,475)(463,937)(301,739)(601,409)(273,585)(1161,141)(316,389)(287,1153)(546,925)(33,325)	aldo-keto reductase family 1, member A1 (aldehyde reductase)
10328_at	10328	16	-	84371540	84369790	(98,1121)(770,1059)(771,1059)(481,111)(482,111)(326,77)(327,77)(841,635)(840,635)(346,499)(703,731)(72,871)(71,871)(1004,1065)(1003,1065)(941,989)(940,989)(919,725)(1141,277)(1064,211)(1150,913)(996,463)(914,769)(398,607)(735,851)(852,961)(205,417)(562,609)(658,103)(1027,749)(956,1051)	COX4 neighbor
10329_at	10329	12	+	62485370	62488978	(539,225)(643,675)(53,113)(180,969)(919,1009)(193,371)(753,815)(1082,1053)(120,389)(691,103)(526,577)	transmembrane protein 5
1033_at	1033	14	+	53938014	53956492	(815,929)(284,1023)(889,1097)(410,115)(1108,21)(983,1067)(932,649)(1054,213)(62,905)(96,839)(498,547)(991,159)(992,159)(826,39)(46,389)(449,899)(706,843)(25,601)(1144,243)(515,659)(820,13)	cyclin-dependent kinase inhibitor 3 (CDK2-associated dual specificity phosphatase)
10330_at	10330	12	-	54995268	54990566	(801,901)(904,627)(394,619)(1049,555)(88,159)(336,623)(524,667)(878,837)(818,1089)(14,977)(280,813)(1041,975)(624,1057)(201,621)(803,993)(650,951)(185,153)(61,631)(555,489)	transmembrane protein 4
10331_at	10331	19	+	17784312	17784823	(387,531)(243,597)(91,633)(1080,1041)(118,641)(1039,431)(251,911)(921,131)(645,793)(87,185)(465,473)	UDP-GlcNAc:betaGal beta-1,3-N-acetylglucosaminyltransferase 3
10332_at	10332	19	+	7739791	7740416	(598,875)(663,617)(575,617)(217,479)(1137,937)(399,413)(714,1077)(855,443)(502,977)(259,263)(241,785)(1012,1069)(517,725)(599,1091)(750,955)(995,411)(846,613)(433,433)(120,341)(312,349)(1010,921)	C-type lectin domain family 4, member M
10333_at	10333	4	-	38505331	38504922	(534,473)(707,363)(647,453)(853,519)(1055,195)(360,535)(509,541)(291,755)(700,979)(1036,43)(1061,73)	toll-like receptor 6
10335_at	10335	11	-	10569705	10553950	(153,995)(105,69)(321,1071)(1088,547)(150,197)(957,991)(981,673)(76,967)(1061,459)(460,1117)(838,161)(572,455)(908,169)(1056,801)(288,837)(607,1111)(535,549)(19,1045)(781,541)(739,453)	murine retrovirus integration site 1 homolog
10336_at	10336	4	+	727305	753810	(1013,843)(281,1033)(435,221)(760,129)(226,443)(124,403)(248,251)(125,811)(145,923)(627,451)(874,763)(284,239)(173,205)(700,879)(506,1081)(658,365)(618,817)(64,735)(822,569)	polycomb group ring finger 3
10342_at	10342	3	+	101949957	101950366	(1124,177)(265,443)(55,1)(803,1037)(90,731)(554,1055)(867,135)(929,87)	TRK-fused gene
10343_at	10343	22	-	45030726	45030254	(526,631)(634,967)(629,899)(681,801)(445,443)(818,977)(304,111)(483,795)(625,793)(1,17)(299,1071)	polycystic kidney disease (polycystin) and REJ homolog (sperm receptor for egg jelly homolog, sea urchin)
10344_at	10344	7	-	75239430	75236846	(298,635)(310,1151)(389,803)(92,503)(410,405)(735,549)(203,297)(727,15)(546,625)(146,1099)	chemokine (C-C motif) ligand 26
10345_at	10345	6	-	123581240	123580720	(80,87)(996,765)(85,1097)(447,549)(659,599)(1029,207)(829,1009)(446,789)(935,23)(987,1021)(256,191)	triadin
10346_at	10346	11	+	5687982	5688470	(1063,17)(1134,291)(596,1097)(249,983)(1099,587)(837,235)(176,927)(1004,601)(958,937)(692,1127)(311,611)	tripartite motif-containing 22
10347_at	10347	19	+	1015198	1016494	(718,1019)(556,535)(150,419)(526,873)(886,985)(300,867)(823,75)(173,539)(1055,265)(383,439)	ATP-binding cassette, sub-family A (ABC1), member 7
10350_at	10350	17	-	64529564	64482408	(145,805)(654,669)(136,293)(596,209)(1118,495)(828,585)(844,225)(1139,183)(833,653)(707,33)(1082,325)(383,279)(1110,11)(666,741)(521,695)(204,345)(633,1151)(519,283)(736,99)(401,673)(783,351)(875,21)	ATP-binding cassette, sub-family A (ABC1), member 9
10351_at	10351	17	-	64375580	64375068	(362,519)(58,311)(83,689)(525,747)(846,681)(874,825)(736,19)(358,469)(1068,761)(457,837)(109,729)	ATP-binding cassette, sub-family A (ABC1), member 8
10352_at	10352	1	-	119377370	119375440	(376,123)(265,1127)(217,419)(919,349)(199,525)(1037,299)(309,633)(658,1063)(891,713)(22,521)(269,1057)(49,1075)(348,275)(134,1015)(880,317)(822,321)(1052,79)(1000,135)(252,729)(742,835)(855,739)(370,521)	tryptophanyl tRNA synthetase 2, mitochondrial
1036_at	1036	5	-	115168851	115168386	(99,251)(263,207)(1035,261)(1040,103)(985,625)(847,1091)(354,743)(1108,1127)(353,285)(146,233)(473,923)	cysteine dioxygenase, type I
10360_at	10360	10	-	103532005	103531125	(74,411)(119,661)(949,301)(1125,805)(749,765)(1083,389)(942,905)(27,249)	nucleophosmin/nucleoplasmin, 3
10361_at	10361	8	+	21946593	21950316	(451,69)(954,429)(932,849)(613,223)(28,149)(342,123)(1098,813)(610,811)(1128,365)(727,477)	nucleophosmin/nucleoplasmin, 2
10362_at	10362	19	+	3527578	3530030	(1151,1139)(60,1129)(180,997)(315,915)(611,125)(1105,459)(831,507)(578,421)(462,901)(231,13)(1123,1121)(805,325)(529,441)(894,949)(585,573)(763,861)(1151,219)(1137,567)(262,1027)(314,315)	high-mobility group 20B
10363_at	10363	15	+	75564406	75564820	(12,1001)(647,517)(789,479)(552,331)(9,747)(556,565)(254,541)(845,343)(1007,1087)(398,701)(262,599)	high-mobility group 20A
10365_at	10365	19	+	16298828	16299243	(312,215)(802,871)(350,403)(353,783)(854,991)(622,751)(84,519)(517,791)(1029,733)(1040,113)	Kruppel-like factor 2 (lung)
10367_at	10367	10	-	73797672	73797170	(538,321)(70,549)(777,249)(275,671)(338,873)(718,677)(1065,503)(120,259)(562,977)(487,445)(910,71)	calcium binding atopy-related autoantigen 1
10368_at	10368	16	+	24280717	24281166	(379,189)(1001,641)(1161,699)(341,69)(949,949)(83,379)(222,301)(274,373)(388,815)(404,663)(373,745)	calcium channel, voltage-dependent, gamma subunit 3
10369_at	10369	22	-	35290777	35290308	(48,27)(443,921)(716,991)(331,809)(21,957)(652,47)(51,877)(295,183)(1040,981)(617,849)(642,385)	calcium channel, voltage-dependent, gamma subunit 2
10370_at	10370	6	-	139736105	139735236	(349,273)(664,1067)(796,687)(311,867)(843,1011)(912,593)(409,385)(901,711)(82,617)(10,133)(14,629)(822,871)(524,951)(176,697)(946,331)(302,455)(1121,679)(103,931)(232,463)(1107,755)(599,1031)	Cbp/p300-interacting transactivator, with Glu/Asp-rich carboxy-terminal domain, 2
10371_at	10371	7	-	83428988	83428477	(1009,691)(116,1121)(94,581)(258,761)(566,463)(506,469)(873,587)(622,311)(573,537)(146,141)(516,11)	sema domain, immunoglobulin domain (Ig), short basic domain, secreted, (semaphorin) 3A
10376_at	10376	12	-	47808330	47807955	(226,467)(483,889)(486,889)(487,889)(484,889)(485,889)(698,371)(694,371)(695,371)(696,371)(697,371)(626,747)(625,747)(624,747)(623,747)	tubulin, alpha 1b
10379_at	10379	14	+	23704927	23705531	(622,421)(989,321)(1030,449)(352,1139)(656,1131)(1114,611)(575,945)(317,105)(580,995)(870,385)	interferon-stimulated transcription factor 3, gamma 48kDa
1038_at	1038	X	-	139693572	139693136	(329,1159)(273,787)(1104,613)(486,933)(180,867)(115,567)(269,741)(1084,615)(1105,565)(655,605)	cerebellar degeneration-related protein 1, 34kDa
10380_at	10380	1	-	218307286	218297478	(895,245)(348,141)(952,95)(301,615)(66,965)(436,241)(562,1113)(606,563)(1011,963)(55,163)(347,277)(1037,379)(878,287)(247,1053)(511,789)(1029,357)(314,517)(773,7)(411,15)(823,1111)	3'(2'), 5'-bisphosphate nucleotidase 1
10381_at	10381	16	+	88529389	88529836	(567,767)(1118,767)(904,617)(195,435)(554,889)(615,487)	tubulin, beta 3
10382_at	10382	19	-	6445885	6445430	(276,861)(435,1)(498,417)(106,119)(243,421)(928,317)(1121,1077)(401,1133)(987,1051)(291,953)	tubulin, beta 4
10383_at	10383	9	+	139257440	139257938	(38,1131)(511,585)(133,463)(132,463)(742,793)(695,659)(694,659)(392,761)(800,49)	tubulin, beta 2C
10384_at	10384	6	+	26561056	26561559	(1130,323)(759,501)(781,729)(1021,1123)(247,1039)(1087,915)(846,645)(487,139)(584,639)(1044,633)(496,447)(848,379)(802,349)(958,99)(657,731)(656,731)(368,1063)(661,149)(98,309)(447,201)(3,335)(584,387)(69,989)	butyrophilin, subfamily 3, member A3
10385_at	10385	6	+	26501688	26502987	(552,757)(951,377)(198,1091)(896,333)(107,757)(994,937)(1126,821)(580,165)(603,751)(262,1021)(927,515)(453,1067)(84,399)(448,1013)(469,969)(294,951)(383,397)(661,141)(932,293)(668,277)(1113,725)	butyrophilin, subfamily 2, member A2
10388_at	10388	20	-	57873847	57872547	(571,593)(42,661)(294,927)(651,595)(625,1115)(966,585)(774,733)(825,369)(1152,457)	synaptonemal complex protein 2
10389_at	10389	X	-	18167911	18167459	(700,1135)(382,323)(569,319)(492,1025)(975,1063)(410,1159)	sex comb on midleg-like 2 (Drosophila)
1039_at	1039	16	-	22265257	22264849	(654,1)(573,709)(1080,333)(990,443)(323,63)(701,279)(828,495)(1020,469)(158,959)(220,699)(276,165)	cerebellar degeneration-related protein 2, 62kDa
10390_at	10390	1	+	111528582	111529075	(531,15)(769,419)(610,261)(705,693)(684,917)(278,705)(1092,231)(509,519)(181,683)(716,273)(776,785)	choline/ethanolamine phosphotransferase 1
10391_at	10391	15	+	66806601	66807150	(392,259)(564,861)(1026,83)(1134,469)(133,1017)(248,595)(77,175)(135,163)(729,1067)(952,1141)(853,963)	coronin, actin binding protein, 2B
103910_at	103910	18	+	3267292	3267960	(133,665)(898,201)(84,709)	myosin regulatory light chain MRLC2
10392_at	10392	7	-	30442169	30430708	(527,661)(98,443)(1057,967)(201,643)(255,705)(546,377)(641,875)(384,857)(687,455)(421,531)(583,375)(1066,719)(164,313)(515,829)(158,1069)(446,373)(484,341)(848,51)(318,255)(20,473)(1078,189)(745,683)	nucleotide-binding oligomerization domain containing 1
10393_at	10393	4	-	146205211	146135871	(220,31)(1011,643)(1058,493)(311,1019)(489,947)(173,345)(796,567)(1143,687)(1040,195)	anaphase promoting complex subunit 10
10394_at	10394	11	-	56903705	56900880	(1047,823)(194,1119)(1118,155)(445,813)(891,673)(71,153)(160,235)(369,965)(338,271)(406,1033)(482,1133)	proteoglycan 3
10395_at	10395	8	-	13400950	12985283	(129,317)(482,109)(529,821)(529,589)(17,27)(7,1021)(557,747)(1160,331)(804,115)(569,673)(658,235)(491,563)(184,899)(279,293)(610,363)(1120,421)(19,125)(688,221)(723,1017)(163,375)(385,707)(540,791)(479,105)(8,775)(90,151)(812,123)(603,557)(904,517)(17,505)(312,987)(998,613)(915,269)(362,645)(853,517)(201,973)(1065,1001)(625,1117)(29,1151)(778,427)	deleted in liver cancer 1
10396_at	10396	4	-	42111458	42109505	(180,91)(1159,125)(171,1061)(1080,681)(75,881)(535,267)(1055,695)(13,963)(826,45)(869,249)	ATPase, aminophospholipid transporter (APLT), Class I, type 8A, member 1
10397_at	10397	8	-	134319144	134318656	(646,825)(257,911)(684,439)(84,509)(268,469)(769,659)(843,111)(123,891)(862,755)(218,643)(729,3)	N-myc downstream regulated gene 1
10398_at	10398	20	+	34611029	34611464	(976,523)(124,447)(35,991)(661,95)(282,493)(512,967)(922,433)(427,329)(629,421)(563,193)(273,193)	myosin, light chain 9, regulatory
10399_at	10399	5	-	180601116	180597263	(542,297)(905,67)(317,467)(317,893)(1149,891)(303,543)(663,127)	guanine nucleotide binding protein (G protein), beta polypeptide 2-like 1
104_at	104	21	+	45467269	45470810	(293,1067)(257,31)(910,341)(580,415)(204,291)(383,931)(624,415)(51,641)(134,317)(1028,891)(164,165)(422,133)(840,341)(674,873)(438,141)(466,87)(408,803)(573,527)(12,965)(257,93)(524,337)(50,925)(230,957)(223,563)(1117,227)(531,649)(641,717)(493,643)(664,413)(350,1005)	adenosine deaminase, RNA-specific, B1 (RED1 homolog rat)
1040_at	1040	4	+	85788837	85789327	(844,47)(766,143)(973,685)(207,1045)(842,541)(205,713)(1114,537)(906,541)(625,871)(78,313)(585,1063)	CDP-diacylglycerol synthase (phosphatidate cytidylyltransferase) 1
10400_at	10400	17	-	17356652	17349641	(23,945)(153,455)(427,733)(862,1025)(1036,985)(453,415)(88,439)(446,181)	phosphatidylethanolamine N-methyltransferase
10401_at	10401	1	+	144297302	144297815	(425,611)(335,379)(272,13)(564,1037)(726,957)(949,1037)(416,249)(939,71)(1035,1069)(1099,363)(917,467)	protein inhibitor of activated STAT, 3
10402_at	10402	3	+	99989880	99995779	(138,591)(187,185)(665,63)(144,1123)(633,945)(534,531)(246,221)(721,611)(561,25)(997,691)(1008,1039)(566,777)(624,1113)(252,265)(271,715)(970,995)(200,879)(123,871)(482,881)(686,905)(651,947)	ST3 beta-galactoside alpha-2,3-sialyltransferase 6
10403_at	10403	18	+	2596473	2606541	(682,211)(683,299)(956,591)(316,243)(444,235)(27,785)(597,239)(858,905)(554,555)(34,213)	NDC80 homolog, kinetochore complex component (S. cerevisiae)
10404_at	10404	8	+	98047399	98224820	(647,885)(82,41)(636,845)(1005,665)(31,167)(539,843)(2,39)(727,719)(276,865)(733,251)(491,543)(862,33)(1118,289)(980,345)(28,1015)(615,445)(617,805)(236,783)	plasma glutamate carboxypeptidase
10406_at	10406	20	+	43532483	43543453	(35,885)(812,111)(133,897)(753,373)(359,75)(154,403)(246,107)(22,371)(139,559)(710,489)(946,355)(619,397)(712,345)(769,1049)(1014,103)(610,595)(852,913)(9,849)	WAP four-disulfide core domain 2
10407_at	10407	8	-	7296083	7295710	(187,661)(345,839)(478,247)(479,247)(817,947)(820,963)	sperm associated antigen 11B
10409_at	10409	5	+	17329266	17329682	(30,29)(64,759)(318,171)(131,29)(757,845)(67,329)(262,905)(1043,353)(122,95)(739,1063)(232,647)	brain abundant, membrane attached signal protein 1
1041_at	1041	6	-	31192217	31190915	(217,977)(736,389)(174,91)(1161,1063)(458,459)(207,953)(510,345)(389,783)(114,299)(995,453)(828,589)(266,537)(345,945)(787,447)(798,989)(884,981)(277,979)	corneodesmosin
10410_at	10410	11	-	310806	310765	(899,823)(811,55)(178,1137)	interferon induced transmembrane protein 3 (1-8U)
10411_at	10411	12	-	46417644	46417300	(730,353)(684,761)(598,545)(632,903)(516,49)(1001,615)(874,95)(266,1069)	Rap guanine nucleotide exchange factor (GEF) 3
10413_at	10413	11	+	101605989	101609213	(345,583)(900,175)(531,499)(505,155)(655,173)(279,403)(811,965)(166,565)(608,743)(556,183)(724,365)(715,923)(777,533)(681,1101)(1066,549)(124,1061)(896,729)(955,1063)(577,93)(358,283)(13,1023)(231,765)(279,365)(848,649)(625,689)(932,547)(956,633)(2,1085)	Yes-associated protein 1, 65kDa
10417_at	10417	4	-	1151287	1150763	(1124,391)(319,251)(406,757)(377,483)(147,81)(413,269)(438,457)(831,385)(871,957)(472,345)(306,247)	spondin 2, extracellular matrix protein
10418_at	10418	11	+	13941050	14245867	(16,953)(236,1137)(751,435)(313,609)(519,981)(659,691)(240,1029)(665,77)(565,251)(46,917)(814,905)(536,115)(329,93)(1039,853)(681,563)(847,1135)(442,57)(338,1073)(427,753)(36,1155)(622,1133)(749,257)(1085,487)(614,89)(49,45)(122,451)(602,569)(113,547)(766,381)(674,35)(349,463)(785,719)(960,981)(1052,67)(1015,57)(959,1067)(366,571)(666,1133)(471,1073)	spondin 1, extracellular matrix protein
10419_at	10419	14	-	22461840	22459638	(638,915)(324,195)(1128,467)(345,493)(694,97)(1060,507)(796,1033)(810,89)(961,793)(776,881)(722,1031)(177,149)(659,149)(1099,293)(691,279)(1127,249)(1128,249)(490,577)	protein arginine methyltransferase 5
10420_at	10420	1	-	45582576	45582291	(536,539)(889,117)(918,799)(171,817)(225,621)(473,207)(581,273)(450,91)(840,359)	testis-specific kinase 2
10421_at	10421	16	-	30272339	30271737	(866,813)(511,89)(893,909)(404,445)(870,755)(1101,467)(740,927)(1030,429)(935,787)	CD2 (cytoplasmic tail) binding protein 2
10422_at	10422	9	-	137965150	137964760	(991,605)(746,481)(75,553)(549,45)(115,967)(385,113)(958,377)(1007,983)(861,267)(257,701)	UBA domain containing 1
10423_at	10423	16	-	29777698	29777210	(731,673)(67,619)(91,1)(339,719)(1092,743)(1065,945)(1141,1013)(984,933)(104,705)(659,369)(720,623)	CDP-diacylglycerol--inositol 3-phosphatidyltransferase (phosphatidylinositol synthase)
10424_at	10424	4	-	129411193	129410785	(259,37)(710,299)(691,869)(750,399)(661,13)(9,137)(22,951)(350,909)(869,91)(1125,663)(1081,611)	progesterone receptor membrane component 2
10425_at	10425	3	+	48994111	48997910	(727,547)(167,191)(682,521)(946,901)(1026,883)(90,895)(79,273)(244,449)(274,63)(14,963)(7,11)(186,473)(1123,827)(620,577)(756,67)(236,131)(432,443)(413,789)(164,9)(667,939)(366,881)(809,625)(599,87)(558,1017)(821,699)(207,683)(531,953)(534,557)(194,1057)(109,839)(229,375)(411,503)(797,899)(275,509)(969,789)(196,327)(687,17)(778,661)	ariadne homolog 2 (Drosophila)
10426_at	10426	13	-	112218827	112187358	(134,1027)(665,869)(351,349)(336,65)(460,941)(762,339)(882,579)(817,109)(387,1149)(1088,1041)(703,723)(209,55)(21,1005)(806,283)(1060,185)(260,29)(1072,53)(560,1113)(746,39)(744,45)	tubulin, gamma complex associated protein 3
10427_at	10427	4	+	110680476	110681016	(554,163)(746,285)(254,729)(359,765)(19,407)(1085,607)(77,205)(77,549)(240,765)(730,599)(457,689)	SEC24 related gene family, member B (S. cerevisiae)
10428_at	10428	16	-	73896546	73885199	(284,297)(749,631)(621,695)(1075,569)(702,353)(134,1145)(874,1151)(983,589)(139,299)(953,65)(139,105)	craniofacial development protein 1
1043_at	1043	1	+	26517010	26519575	(264,249)(99,189)(730,465)(1029,347)(524,251)(966,611)(220,1021)(394,1145)(371,1133)(692,791)(655,1137)(600,1127)(635,105)(921,769)(553,471)(162,1161)(1002,833)(367,39)(346,321)(357,811)(615,63)(410,925)(394,741)	CD52 molecule
10430_at	10430	19	+	40729302	40730184	(863,269)(333,451)(534,145)(951,417)(1001,1043)(445,981)	transmembrane protein 147
10431_at	10431	10	-	51262598	51262132	(57,749)(573,603)(506,381)(872,1083)(467,131)(234,183)(105,359)(205,505)(890,395)(770,469)(841,343)(442,177)(397,333)(369,203)(792,355)(1050,107)(651,371)(706,1053)(336,1129)(861,709)(1160,23)(174,239)	translocase of inner mitochondrial membrane 23 homolog (yeast)
10432_at	10432	11	+	66141069	66151295	(74,485)(180,161)(1056,267)(796,51)(1160,259)(571,245)(302,299)(1083,11)(1000,1075)(488,1109)(332,975)(180,361)(349,41)(1019,385)(693,569)(641,745)(1062,527)(27,699)(275,141)(200,425)	RNA binding motif protein 14
10434_at	10434	8	-	55122774	55121542	(101,1117)(537,7)(67,745)(395,413)(460,721)(1074,265)(253,745)(652,63)(1039,285)	lysophospholipase I
10435_at	10435	11	+	64845679	64846423	(687,927)(62,993)(1092,341)(119,1131)(1100,429)(224,567)(949,513)(410,1021)(30,359)(716,769)(1112,699)(755,1095)(1147,421)(366,1091)(640,1147)(41,251)(104,619)(542,305)(91,701)(439,545)(674,411)(506,823)	CDC42 effector protein (Rho GTPase binding) 2
10436_at	10436	12	+	6954004	6955310	(639,575)(202,933)(1094,457)(642,723)(1087,591)(750,1111)(1149,335)(1118,663)(1153,669)	EMG1 nucleolar protein homolog (S. cerevisiae)
10437_at	10437	19	+	18147434	18149831	(1098,1151)(273,901)(896,975)(211,871)(482,55)	interferon, gamma-inducible protein 30
10438_at	10438	2	-	68123335	68123122	(851,1009)(215,1121)(201,199)	nuclear DNA-binding protein
10439_at	10439	9	+	137108544	137152488	(1042,567)(912,515)(107,489)(85,327)(367,97)(136,483)(18,823)(444,485)(430,115)(354,135)(54,339)(1140,187)(1045,315)(559,747)(97,641)(327,95)(55,1151)(1041,1145)(169,33)(44,389)(1087,493)(333,589)(778,757)(186,1097)(353,497)(583,113)(757,487)(473,985)(1003,31)(340,1133)(994,655)	olfactomedin 1
1044_at	1044	5	+	149543685	149544173	(743,411)(36,793)(108,389)(548,801)(535,843)(338,371)(44,145)(112,351)(851,883)(575,553)(684,629)	caudal type homeobox 1
10440_at	10440	1	+	200201221	200206360	(257,897)(1134,559)(82,991)(29,321)(918,597)(762,1009)(429,643)(211,137)(346,209)(339,971)(325,497)(548,609)(631,275)(556,709)(315,743)(426,3)(980,381)(588,881)(832,983)(1158,17)(16,179)(801,777)(769,1151)(989,973)(351,163)(1090,631)(283,1161)(184,889)(977,635)(51,803)(1143,161)(290,887)(253,1035)	translocase of inner mitochondrial membrane 17 homolog A (yeast)
10443_at	10443	13	-	31999547	31989074	(830,51)(465,1015)(423,513)(497,647)(34,881)(725,265)(956,421)(189,1107)(115,807)(742,17)(608,35)(984,25)(443,727)(150,911)(244,351)(22,465)(567,899)(564,23)	phosphonoformate immuno-associated protein 5
10444_at	10444	9	-	130556033	130531924	(571,67)(339,233)(130,141)(415,169)(252,299)(1027,357)(511,811)(585,951)(507,461)(642,265)(611,1019)(828,787)(590,883)(272,1123)(612,601)(519,435)(626,661)(1072,603)(599,435)(142,1023)(923,389)(600,963)(1143,69)(397,517)(44,241)(23,1091)(233,793)(193,977)(1064,1161)(642,889)	zer-1 homolog (C. elegans)
10445_at	10445	12	-	48239271	48238400	(458,807)(510,583)(1012,973)(1139,615)(770,419)(737,993)(407,81)(351,941)(795,503)(309,655)(511,753)	microspherule protein 1
10446_at	10446	1	-	202853411	202853040	(527,535)(148,1027)(1052,1135)(454,401)(275,263)(930,503)(650,945)(1085,847)(152,883)(807,247)	leucine rich repeat neuronal 2
10449_at	10449	18	-	45565597	45564009	(122,1027)(783,549)(716,455)(278,735)	acetyl-Coenzyme A acyltransferase 2 (mitochondrial 3-oxoacyl-Coenzyme A thiolase)
1045_at	1045	13	-	27435075	27434551	(111,599)(787,791)(270,879)(10,1007)(148,957)(229,941)(455,649)(80,1069)	caudal type homeobox 2
10450_at	10450	1	+	39983733	39991907	(710,999)(425,459)(660,365)(1143,369)(857,235)(590,381)(777,769)(864,401)(805,557)(269,533)(952,677)(852,909)(969,357)(1146,75)(274,809)(547,135)(81,439)(892,975)(566,407)(1002,1061)	peptidylprolyl isomerase E (cyclophilin E)
10451_at	10451	1	-	107940454	107915391	(281,847)(583,521)(73,575)(12,383)(827,93)(1027,417)(791,685)(900,31)(1065,479)(395,521)(513,475)(744,475)(130,987)(682,231)(18,23)(1105,753)(661,431)(546,379)(865,683)(660,319)(621,835)(1032,969)(727,903)(584,587)(1142,1067)(255,531)(886,53)(639,1063)(420,921)(77,63)(752,1055)	vav 3 guanine nucleotide exchange factor
10452_at	10452	19	+	50098325	50098535	(270,391)(620,141)(238,997)(211,887)(610,537)(109,1001)	translocase of outer mitochondrial membrane 40 homolog (yeast)
10454_at	10454	22	+	38157163	38162970	(271,519)(689,889)(344,457)(894,569)(196,821)(979,573)(866,147)(1080,919)(603,447)(1,449)(757,321)(704,627)(63,945)(297,1071)(811,395)(27,405)(266,359)(161,55)	mitogen-activated protein kinase kinase kinase 7 interacting protein 1
10455_at	10455	6	-	4070497	4061042	(559,389)(870,1051)(604,469)(192,389)(675,565)(647,261)(441,953)(945,965)(825,961)	peroxisomal D3,D2-enoyl-CoA isomerase
10456_at	10456	1	+	152512998	152514878	(285,937)(294,671)(365,117)(1068,939)(915,117)(272,487)(963,975)(776,1147)	HCLS1 associated protein X-1
10457_at	10457	7	+	23280720	23281154	(920,111)(849,243)(262,701)(749,951)(204,1051)(570,341)(707,667)(1090,947)(117,929)(674,109)(214,83)	glycoprotein (transmembrane) nmb
10458_at	10458	17	+	76695168	76705736	(442,863)(140,893)(187,331)(255,975)(26,323)(839,921)(523,237)(988,335)(1116,959)(532,1139)(389,385)(189,337)(916,1005)(223,491)(971,667)(600,855)(291,619)(830,1037)(925,1141)(473,277)(504,1017)(239,403)(538,901)(1072,399)(101,433)(338,1013)(953,309)(539,731)(216,843)(750,393)(828,971)(1122,171)(983,571)(910,893)(903,327)(386,237)(909,307)(1138,339)(34,441)(1005,609)(111,217)	BAI1-associated protein 2
10459_at	10459	1	-	11662997	11658316	(971,297)(1091,389)(504,101)(382,197)(559,613)(1105,951)(1138,907)(287,485)	MAD2 mitotic arrest deficient-like 2 (yeast)
1046_at	1046	X	+	72584070	72591119	(588,1065)(1086,871)(1100,381)(532,899)(574,323)(849,117)(775,841)(365,447)(1122,189)(167,683)	caudal type homeobox 4
10460_at	10460	4	+	1712413	1716596	(1070,619)(892,761)(242,547)(295,653)(276,871)(806,545)(58,267)(676,849)(958,401)(1139,379)	transforming, acidic coiled-coil containing protein 3
10461_at	10461	2	+	112495533	112503293	(394,413)(470,1121)(70,435)(815,73)(168,675)(210,839)(137,99)(795,795)(427,351)(762,867)(662,133)(552,865)(135,951)(928,945)(1113,847)(409,37)(573,849)(437,749)(972,1015)(768,277)	c-mer proto-oncogene tyrosine kinase
10462_at	10462	17	-	6919473	6918917	(627,199)(130,945)(924,471)(1062,311)(274,527)(275,825)(948,339)(337,463)(309,385)(189,405)(293,665)	C-type lectin domain family 10, member A
10463_at	10463	4	+	41783770	41784203	(1025,1051)(734,269)(98,629)(99,603)(330,381)(1132,139)(617,273)(472,1043)(1153,643)	solute carrier family 30 (zinc transporter), member 9
10464_at	10464	13	+	72437503	72488130	(1114,1025)(66,261)(169,875)(846,581)(182,117)(1042,797)(767,31)(818,323)	chromosome 13 open reading frame 24
10465_at	10465	1	+	42903137	42914871	(4,987)(940,37)(460,225)(201,373)(776,99)	peptidylprolyl isomerase H (cyclophilin H)
10466_at	10466	7	-	106631222	106630259	(956,47)(714,303)(738,931)(8,765)(376,687)(830,1143)(929,17)(1132,1025)(1038,255)(511,895)(612,419)(94,987)(57,899)(1124,725)(327,547)(712,1155)(697,9)(309,241)(587,375)(809,999)(830,1107)(492,575)	component of oligomeric golgi complex 5
10467_at	10467	7	+	100652688	100654016	(1039,633)(926,377)(972,613)(731,933)(673,939)(669,771)(504,325)	zinc finger, HIT type 1
10468_at	10468	5	+	52815661	52817528	(333,921)(341,977)(681,277)(362,925)(1036,937)(188,943)(53,933)(811,627)(465,1037)(858,947)(1072,735)(245,1137)(920,209)(361,223)(351,885)(946,1151)(366,393)(260,437)(816,1123)(605,433)	follistatin
10469_at	10469	19	-	7903611	7897606	(14,793)(88,669)(454,1021)(91,295)(704,979)(1089,771)(379,967)(890,417)(597,871)(78,999)(520,391)(681,407)(490,405)(673,83)(30,289)(771,507)(311,1015)(334,553)	translocase of inner mitochondrial membrane 44 homolog (yeast)
1047_at	1047	4	-	141529600	141529102	(337,91)(332,697)(636,63)(381,225)(202,1139)(672,593)(19,619)(820,693)(461,1089)(89,1117)(276,433)	calmegin
10471_at	10471	6	+	33365536	33366594	(718,207)(717,207)(734,153)(733,153)(329,1131)(330,1131)(279,1)(278,1)(871,993)(870,993)(392,143)(393,143)(1100,135)(1101,135)(639,187)(640,187)(22,141)(21,141)(1133,873)(277,889)	prefoldin subunit 6
10472_at	10472	1	+	242285223	242287363	(578,247)(1097,517)(931,615)(837,43)(600,785)(228,211)(1094,1085)(115,345)(835,1125)(470,443)(213,147)(258,525)(325,199)(1147,217)(921,861)(1069,1)(750,781)(977,893)(16,749)(915,119)(1035,711)(972,237)	zinc finger protein 238
10473_at	10473	6	+	26654167	26655080	(936,117)(760,983)(1059,93)(428,53)(712,463)(299,1069)(61,287)(95,1071)(41,353)(200,835)(836,1017)(937,781)(53,785)(1122,823)(1014,1153)(146,667)(1074,179)(137,1093)(670,131)(838,735)(476,399)(1081,349)(465,999)(571,149)(335,705)(883,1159)(961,399)(868,171)(479,691)(244,153)(18,1051)(903,31)(426,189)	high mobility group nucleosomal binding domain 4
10474_at	10474	3	-	9800693	9796693	(139,501)(1128,141)(823,1049)(116,891)(928,847)(24,221)(1011,503)(329,407)(182,331)(43,881)(453,771)(902,763)(987,193)(557,367)(487,435)(807,951)(1073,883)(951,461)(247,341)(548,365)(428,643)(328,1137)	transcriptional adaptor 3 (NGG1 homolog, yeast)-like
10475_at	10475	6	+	26091382	26093273	(98,407)(1158,507)(916,261)(816,357)(660,359)(265,269)(407,991)(973,551)(15,1143)(736,1033)(91,531)(135,813)(688,401)(582,725)(967,259)(593,967)(91,719)(394,591)(421,171)(486,511)(1157,615)(365,829)(776,605)(226,679)(990,569)(998,779)(372,1023)(957,389)(432,223)(788,423)(19,701)(654,683)(977,827)	tripartite motif-containing 38
10476_at	10476	17	-	70550246	70546632	(225,221)(915,375)(80,509)(11,587)(691,449)	ATP synthase, H+ transporting, mitochondrial F0 complex, subunit d
10477_at	10477	2	+	181635813	181636225	(479,581)(927,501)(288,29)(1160,1113)(753,747)	ubiquitin-conjugating enzyme E2E 3 (UBC4/5 homolog, yeast)
10478_at	10478	22	-	39496579	39495662	(946,345)(701,687)(672,1157)(223,901)(555,1133)(391,1003)(175,725)(521,877)(1029,1107)(586,931)(1068,1149)(485,813)(196,1081)(165,357)(1062,213)(662,441)(795,821)(106,729)(879,795)(532,715)(995,1019)(904,619)	solute carrier family 25 (mitochondrial carrier; peroxisomal membrane protein, 34kDa), member 17
10479_at	10479	X	+	134956387	134956801	(700,841)(188,739)(272,649)(293,147)(378,383)(550,1001)(1144,185)(1092,863)(1055,895)(161,831)(1101,49)	solute carrier family 9 (sodium/hydrogen exchanger), member 6
1048_at	1048	19	+	46925258	46925587	(120,127)(875,383)(89,197)(964,999)(527,271)(582,921)(534,63)(103,67)(160,823)	carcinoembryonic antigen-related cell adhesion molecule 5
10480_at	10480	11	+	32573063	32580486	(811,203)(83,335)(296,1157)(308,897)(854,49)(224,597)(1152,531)(912,955)(842,129)(453,141)(640,725)(710,767)	eukaryotic translation initiation factor 3, subunit M
10481_at	10481	17	-	44160551	44157254	(1088,1145)(1087,471)(129,407)(150,899)(220,863)(961,1129)(386,239)(1063,493)(855,297)(1009,261)(260,1055)(389,939)(1020,757)(326,1053)(125,979)(821,293)(192,983)(164,375)(793,425)(773,471)	homeobox B13
10482_at	10482	11	-	62318414	62316256	(736,107)(894,273)(629,423)(359,239)(594,793)(1125,773)(668,987)(1151,685)(440,85)	nuclear RNA export factor 1
10483_at	10483	20	+	18477271	18490001	(33,109)(16,1085)(567,211)(874,221)(431,1141)(227,207)(49,851)(577,709)(413,751)(669,1143)(602,1053)(1137,25)(20,1115)(636,1091)(389,261)(641,827)(496,65)(654,961)(132,725)(720,721)(680,769)(570,717)(29,31)(407,227)(861,155)(59,217)(996,107)(910,1041)(917,17)(832,1119)	Sec23 homolog B (S. cerevisiae)
10484_at	10484	14	-	38579775	38570897	(729,101)(1124,543)(471,673)(984,1011)(41,1031)(129,903)(4,1029)(752,497)(789,1113)(802,903)(1013,245)(505,713)(869,1111)(854,1123)(71,719)(726,773)(68,683)(275,817)(359,1037)(788,1151)	Sec23 homolog A (S. cerevisiae)
10485_at	10485	1	-	154643563	154640718	(375,749)(823,1075)(159,507)(1126,1017)(827,931)(323,99)(1130,399)(708,837)(341,423)(791,723)(384,693)	chromosome 1 open reading frame 61
10486_at	10486	6	+	17651283	17665868	(405,233)(633,563)(1157,831)(374,109)(576,57)(472,1117)(169,955)(1151,479)(1064,105)(421,537)(333,1043)(896,281)(1142,1113)(321,1133)(86,359)(724,673)(91,647)(1075,201)(531,721)(225,23)(1157,761)(1085,275)	CAP, adenylate cyclase-associated protein, 2 (yeast)
10487_at	10487	1	+	40310045	40310824	(890,863)(178,493)(566,891)(678,823)(357,81)(499,215)(859,507)(621,879)(185,187)(1115,155)(913,525)(286,1059)	CAP, adenylate cyclase-associated protein 1 (yeast)
10488_at	10488	9	+	35726063	35726686	(558,661)(964,511)(553,457)(585,971)(84,541)(446,901)(27,971)(416,431)(974,843)(666,485)	cAMP responsive element binding protein 3
10489_at	10489	1	-	46518489	46516711	(248,183)(295,821)(1140,1135)(638,1099)(112,563)(978,893)(393,331)(726,967)(791,405)(450,881)(429,991)(777,423)(991,409)(363,959)(81,665)(746,877)(854,377)(707,35)(1126,1029)	leucine rich repeat containing 41
10490_at	10490	14	-	67193000	67187755	(113,795)(944,1149)(143,835)(1024,963)(1064,1081)(158,291)(764,135)	vesicle transport through interaction with t-SNAREs homolog 1B (yeast)
10491_at	10491	3	+	33149051	33164111	(673,951)(699,919)(467,99)(393,513)(543,679)(464,777)(846,1129)(612,1037)(1067,623)(737,851)(478,697)(1054,365)(409,1051)(103,377)(271,45)(567,401)(1013,1013)(1142,61)(922,359)(74,59)(474,1017)(169,153)(378,905)(193,109)(291,181)(1043,447)(1087,753)(622,147)(185,95)(21,435)(735,1067)(671,245)(194,499)(1147,589)(573,565)(812,953)(2,433)(980,655)(345,141)(1151,641)(250,1041)(324,485)(307,637)(614,2…	cartilage associated protein
10492_at	10492	6	-	86385811	86380695	(27,545)(86,691)(868,791)(266,247)(257,491)(1026,321)(1120,245)(715,407)(385,5)(690,1023)(754,543)(948,157)(1057,417)(1037,123)(800,809)(11,771)(535,1123)(484,601)(949,361)(693,21)(1162,891)(323,163)(310,783)(379,213)	synaptotagmin binding, cytoplasmic RNA interacting protein
10493_at	10493	17	-	38420676	38420177	(769,303)(409,757)(201,219)(967,487)(753,841)(631,827)(267,387)(928,1071)(305,657)(1090,767)(699,453)	vesicle amine transport protein 1 homolog (T. californica)
10494_at	10494	2	-	242083727	242083237	(326,573)(99,403)(18,443)(768,823)(941,483)(254,403)	serine/threonine kinase 25 (STE20 homolog, yeast)
10495_at	10495	X	-	129586072	129585141	(442,451)(653,757)(955,449)(23,549)(173,437)(868,733)(694,137)(257,919)(445,513)(159,1073)(773,903)(873,845)(591,329)(23,969)(424,417)(796,829)(521,65)(222,985)(1071,281)(33,31)(495,445)(631,385)(73,453)(298,273)(1060,397)(379,249)(607,643)(95,975)(116,355)(1012,831)(146,1065)(819,673)(736,867)(826,1021)(724,223)	ecto-NOX disulfide-thiol exchanger 2
10497_at	10497	9	+	35394771	35395188	(1077,773)(995,883)(149,413)(443,211)(501,47)(1117,987)(229,999)(365,975)(822,745)(1033,769)(489,609)	unc-13 homolog B (C. elegans)
10498_at	10498	19	+	10893898	10894360	(396,251)(924,305)(833,1029)(932,391)(1136,531)(173,191)(657,991)(69,1095)(25,373)(445,989)(857,967)	coactivator-associated arginine methyltransferase 1
10499_at	10499	8	-	71188000	71186904	(910,711)(55,571)(298,601)(680,499)(755,599)(135,861)(457,481)(309,149)(1102,1123)(465,1049)(249,1095)(620,267)(509,279)(873,837)(486,105)(15,135)(846,685)(477,547)(1020,1031)(99,1103)(817,775)(4,535)	nuclear receptor coactivator 2
105_at	105	10	-	1220882	1218138	(101,855)(124,241)(639,419)(272,417)(102,535)(906,481)(178,939)(449,133)(676,851)(68,619)(878,519)(703,669)(605,633)(921,1139)(1156,661)(805,455)(1142,1129)(154,493)(821,483)(263,781)(883,1063)(388,117)	adenosine deaminase, RNA-specific, B2 (RED2 homolog rat)
1050_at	1050	19	-	38483338	38482815	(1024,247)(658,139)(579,655)(566,147)(372,51)(918,581)(499,1031)(204,469)(544,429)	CCAAT/enhancer binding protein (C/EBP), alpha
10500_at	10500	1	-	149371673	149371329	(678,889)(82,951)(93,1141)(573,1113)(343,989)(118,653)(243,753)(1099,91)(443,521)(206,1129)	sema domain, transmembrane domain (TM), and cytoplasmic domain, (semaphorin) 6C
10501_at	10501	19	-	4499426	4493739	(309,397)(996,1011)(236,537)(482,363)(139,915)(928,493)(473,855)(642,833)(43,659)(461,621)(907,1097)(399,373)(84,75)(980,761)(894,435)(874,917)(755,493)(871,823)(535,493)(534,493)(185,191)(184,191)(7,429)(8,429)(890,87)(891,87)	sema domain, transmembrane domain (TM), and cytoplasmic domain, (semaphorin) 6B
10505_at	10505	2	+	74760788	74762624	(709,489)(932,587)(595,461)(601,689)(201,441)(972,513)(538,421)(1059,909)(256,513)(699,997)(771,795)(305,407)(780,479)(779,479)(299,989)(225,497)(201,607)(202,607)(827,1119)(22,825)(23,825)(102,247)(101,247)(845,1151)(846,1151)(597,367)(596,367)(881,799)(880,799)(72,155)(73,155)	sema domain, immunoglobulin domain (Ig), transmembrane domain (TM) and short cytoplasmic domain, (semaphorin) 4F
10507_at	10507	9	-	91182489	91182118	(830,651)(184,995)(1077,109)(503,1091)(1059,1011)(694,627)(57,1059)(544,809)(834,189)(89,987)(253,237)	sema domain, immunoglobulin domain (Ig), transmembrane domain (TM) and short cytoplasmic domain, (semaphorin) 4D
10509_at	10509	15	+	88572335	88573766	(1100,823)(530,93)(215,539)(335,441)(34,317)(466,1097)(807,337)(794,357)(701,385)(21,315)(372,153)	sema domain, immunoglobulin domain (Ig), transmembrane domain (TM) and short cytoplasmic domain, (semaphorin) 4B
1051_at	1051	20	+	48242103	48242447	(328,417)(188,305)(321,567)(953,493)(315,673)(567,231)(121,783)(396,945)(762,791)(414,209)(318,795)	CCAAT/enhancer binding protein (C/EBP), beta
10512_at	10512	7	-	80212250	80209989	(821,209)(576,203)(285,67)(173,13)(670,59)(300,11)(583,201)(718,217)(997,653)(40,985)(903,697)(801,365)(1012,735)(1136,41)(745,1075)(519,929)(527,703)(642,765)(561,597)(918,719)(332,63)(9,771)	sema domain, immunoglobulin domain (Ig), short basic domain, secreted, (semaphorin) 3C
10513_at	10513	17	-	55879908	55875347	(498,47)(1059,863)(1059,375)(791,127)(630,1023)(879,659)(589,1083)(1147,565)(164,819)(1141,157)(795,893)(231,43)(816,571)(462,95)(841,625)(540,127)(467,215)(972,1149)(594,529)(1057,659)(623,1125)(521,381)(193,839)(951,667)(585,13)(128,285)(354,203)(768,251)(533,945)(856,9)(676,1071)(788,725)(820,519)	amyloid beta precursor protein (cytoplasmic tail) binding protein 2
10514_at	10514	17	-	4389910	4388990	(827,223)(105,1015)(343,573)(919,599)(807,315)(826,441)(181,167)(154,491)(759,267)(1122,1009)(912,353)(1056,1001)(197,545)(588,1099)(1162,897)(1084,473)(46,897)(230,515)(633,869)(515,879)(306,645)	MYB binding protein (P160) 1a
10516_at	10516	14	-	91406364	91405853	(159,401)(1080,25)(739,627)(649,1071)(1050,395)(1074,399)(689,433)(544,209)(45,957)(1113,511)	fibulin 5
10518_at	10518	15	-	76190620	76184078	(441,467)(1091,883)(1018,573)(174,229)(274,887)(1148,993)(188,313)(90,79)(926,923)(139,959)(789,143)(631,915)(929,339)(922,743)(550,657)(343,163)(475,947)(671,429)(1037,751)(549,381)(310,319)(921,165)	calcium and integrin binding family member 2
10519_at	10519	15	-	88575665	88574515	(58,603)(513,781)(1104,119)(478,581)(283,819)(1161,599)(651,1039)(443,299)(258,749)	calcium and integrin binding 1 (calmyrin)
1052_at	1052	8	-	48812575	48812070	(841,245)(1152,857)(491,793)(718,969)(39,529)(1054,125)(1003,175)(973,827)(205,43)(1047,435)(436,631)	CCAAT/enhancer binding protein (C/EBP), delta
10520_at	10520	19	+	62845475	62845865	(165,829)(947,207)(1133,155)(932,379)(737,873)(684,1019)(148,337)(952,709)(319,945)(372,1057)(505,321)	zinc finger protein 211
10521_at	10521	22	-	37220668	37209421	(1160,73)(332,687)(633,105)(1147,49)(660,115)(674,669)(637,1143)(775,535)(391,469)(427,841)(149,297)(1029,637)(97,199)(1063,133)(862,741)(219,1077)(855,533)(832,1075)(831,1075)(1109,103)(1110,103)(156,1099)(530,925)(529,925)(1102,477)(198,389)(515,89)(227,435)(286,129)(1082,1131)(565,1085)(299,217)(791,529)(69,35)(189,467)(417,291)(842,879)(438,335)(841,669)(462,1003)(1088,683)	DEAD (Asp-Glu-Ala-Asp) box polypeptide 17
10522_at	10522	11	-	668718	634542	(791,47)(1011,571)(873,1151)(532,973)(541,169)(663,971)(886,265)(132,457)(550,127)	deformed epidermal autoregulatory factor 1 (Drosophila)
10523_at	10523	19	-	16500026	16489737	(319,347)(509,459)(643,673)(964,481)(7,883)(805,571)(948,137)(291,389)(180,385)(674,437)(1000,431)(23,869)(1104,925)(176,343)(413,323)(58,821)(580,291)(825,931)(774,1069)(886,835)(768,163)(129,1071)	calcium homeostasis endoplasmic reticulum protein
10524_at	10524	11	+	65242701	65243586	(616,443)(690,907)(426,267)(948,1061)(947,1061)(949,1061)(891,457)(889,457)(890,457)(570,473)(571,473)(65,967)(66,967)(67,967)(77,539)(75,539)(76,539)(216,563)(218,563)(217,563)(1118,967)(1117,967)(1119,967)(194,643)(1136,623)(1135,623)(543,89)(544,89)(296,673)(341,883)(339,883)(340,883)	HIV-1 Tat interacting protein, 60kDa
10525_at	10525	11	-	118420579	118420140	(1007,403)(178,273)(490,757)(992,953)(735,381)(1049,997)(46,983)(599,555)(792,917)(437,101)(1028,733)	hypoxia up-regulated 1
10526_at	10526	12	-	30681278	30673311	(652,603)(304,1111)(674,527)(131,491)(1062,733)(780,113)(127,907)(612,873)(624,857)(350,779)(369,189)(1083,1019)(931,101)(91,991)(606,949)(1149,235)(1077,35)(805,669)(807,765)	importin 8
10528_at	10528	20	+	2584364	2586979	(892,461)(540,481)(16,157)(354,407)(43,465)(761,185)(211,221)(904,865)(857,861)(17,975)(231,483)(1122,1063)	nucleolar protein 5A (56kDa with KKE/D repeat)
10529_at	10529	10	-	21146592	21110165	(243,803)(831,813)(759,547)(452,413)(293,85)(765,815)(596,963)(123,359)(1015,303)(660,415)(725,301)(237,945)(1147,867)(985,391)(100,275)(1156,75)(251,131)(798,439)(799,67)(1033,587)(417,1027)(825,741)(154,933)(1119,53)(80,1111)(1029,723)(429,977)(926,37)(1048,221)(829,453)(206,133)(1012,561)	nebulette
1053_at	1053	14	-	22656790	22656390	(80,495)(929,683)(199,497)(1050,663)(206,735)(142,139)(371,1143)(705,469)(457,909)(254,867)(1085,209)	CCAAT/enhancer binding protein (C/EBP), epsilon
10531_at	10531	10	-	3171178	3169977	(536,883)(369,993)(329,1139)(422,1013)(788,363)(632,539)(984,923)(1050,467)(590,1109)	pitrilysin metallopeptidase 1
10533_at	10533	3	+	11379302	11571476	(752,153)(87,539)(947,615)(369,145)(344,69)(994,471)(420,805)(123,1125)(617,315)(843,1141)(169,989)(225,437)(496,745)(343,307)(257,1153)(340,139)(1137,977)(634,1139)	ATG7 autophagy related 7 homolog (S. cerevisiae)
10534_at	10534	11	+	65094673	65095759	(56,485)(974,615)(174,1075)(1020,1059)(870,861)(214,879)(911,381)(145,1061)(854,31)(887,1115)(1137,479)	Sjogren's syndrome/scleroderma autoantigen 1
10535_at	10535	19	+	12781889	12785227	(709,995)(245,955)(348,167)(16,661)(95,867)(1105,373)(157,983)	ribonuclease H2, subunit A
10536_at	10536	12	+	6818537	6819131	(828,191)(958,121)(274,873)(616,597)(929,535)(467,919)(197,939)(462,475)(1105,1021)(132,957)(828,331)	leprecan-like 2
10537_at	10537	6	-	29631945	29631462	(632,625)(247,969)(584,59)(578,561)(767,615)(615,619)(783,113)(67,173)(814,279)(573,349)(415,7)	ubiquitin D
10538_at	10538	14	+	75061220	75083015	(1145,221)(772,75)(274,577)(643,733)(66,429)(307,951)(122,415)(424,535)(687,619)(196,55)	basic leucine zipper transcription factor, ATF-like
10539_at	10539	10	+	131849224	131872561	(396,203)(1034,133)(707,657)(592,305)(448,449)(1044,681)(615,1117)(1148,345)(722,877)(361,97)(381,941)(333,749)(1150,743)(723,1151)(1140,457)(822,445)(172,881)(508,93)(89,815)	glutaredoxin 3
1054_at	1054	19	+	38562147	38565268	(12,647)(502,335)(826,687)(1146,523)(1150,529)(483,665)(1043,425)(1048,1047)(904,435)(635,979)(419,843)(803,783)(953,643)(861,893)(307,471)(426,1099)(911,457)(910,333)(554,113)(424,117)(642,195)(384,569)	CCAAT/enhancer binding protein (C/EBP), gamma
10540_at	10540	12	-	56210637	56210378	(816,1121)(667,49)(1018,1139)(421,833)(907,651)(399,711)(32,53)(222,989)(667,167)	dynactin 2 (p50)
10541_at	10541	9	+	99807112	99817972	(1027,707)(792,561)(230,855)(369,59)(71,125)(413,719)(271,835)(935,613)(859,827)(431,359)(547,757)(788,149)(203,779)(368,695)(985,1029)(372,755)(760,1091)(157,857)	acidic (leucine-rich) nuclear phosphoprotein 32 family, member B
10542_at	10542	1	-	110751768	110745449	(1119,995)(1102,845)(1139,493)(913,1079)(277,299)(123,1001)(130,159)(878,675)(633,897)(263,541)(30,1155)(82,1025)(780,165)(680,929)(781,1037)(410,59)	hepatitis B virus x interacting protein
10544_at	10544	20	+	33228248	33228688	(52,1141)(159,617)(224,815)(441,593)(235,421)(411,575)(532,725)(152,95)(326,283)(1095,1053)(41,609)	protein C receptor, endothelial (EPCR)
10548_at	10548	14	-	23733872	23728237	(837,217)(672,107)(919,547)(756,727)(875,1073)(954,971)(835,907)(204,449)(1054,411)(748,901)(880,859)(288,331)(246,885)(816,1013)(450,1055)(802,417)(1025,333)(570,1057)(439,1009)(1134,665)(357,873)(1097,103)	transmembrane 9 superfamily member 1
10549_at	10549	X	+	23603037	23610523	(184,781)(137,731)(1129,689)(206,1039)(623,619)(199,1057)(3,841)(486,717)	peroxiredoxin 4
10550_at	10550	3	+	69233791	69237853	(469,371)(198,69)(218,933)(278,715)(294,523)(203,661)(263,597)(825,205)(1107,731)(856,533)(1043,779)(330,519)(535,221)(816,707)(969,231)(123,275)(412,469)(990,189)(436,685)(297,905)	ADP-ribosylation-like factor 6 interacting protein 5
10551_at	10551	7	-	16807306	16798024	(747,349)(96,155)(699,709)(931,565)(120,753)(348,591)(456,361)(696,305)(567,375)(1075,593)(146,277)(419,811)(545,807)(820,749)(910,1083)(920,431)	anterior gradient homolog 2 (Xenopus laevis)
10552_at	10552	7	+	98789649	98795237	(147,781)(447,389)(1021,621)(826,899)(778,115)	actin related protein 2/3 complex, subunit 1A, 41kDa
10553_at	10553	11	+	20354758	20361805	(1071,139)(1125,231)(111,545)(442,119)(728,919)(616,849)(368,55)(477,71)(982,1089)(781,1103)(322,379)(174,107)(43,323)(396,277)(314,811)(199,891)(923,473)(239,621)(946,3)(763,749)(765,907)(530,761)	HIV-1 Tat interactive protein 2, 30kDa
10554_at	10554	6	-	32244763	32244070	(1017,353)(1063,911)(124,459)(352,793)(869,375)(1129,9)(191,1023)(300,489)(465,109)(557,53)(573,423)(899,457)(1093,337)(909,87)(546,997)(862,151)(330,459)(646,705)(1143,1021)(539,97)(648,757)(509,153)(216,127)(973,119)(416,593)(482,1143)(783,617)	1-acylglycerol-3-phosphate O-acyltransferase 1 (lysophosphatidic acid acyltransferase, alpha)
10555_at	10555	9	-	138688005	138687444	(201,101)(200,101)(526,731)(758,459)(175,119)(466,337)(907,653)(406,573)(1112,877)(452,171)(654,321)(826,525)(1083,569)(909,451)(910,451)(369,925)(822,421)(1115,681)(652,497)(717,913)(1063,825)(99,851)(1149,309)(555,45)(48,911)(279,745)	1-acylglycerol-3-phosphate O-acyltransferase 2 (lysophosphatidic acid acyltransferase, beta)
10556_at	10556	10	+	92644518	92650446	(1119,619)(420,1093)(889,427)(589,293)(81,209)(778,335)(537,749)(80,951)(31,451)	ribonuclease P/MRP 30kDa subunit
10557_at	10557	10	+	15185726	15186064	(81,281)(842,343)(999,705)(186,409)(241,485)(210,919)(7,855)(1073,329)(850,637)(1036,603)(555,823)	ribonuclease P/MRP 38kDa subunit
10558_at	10558	9	-	93881632	93833330	(572,679)(1125,19)(905,677)(192,799)(125,1101)(372,283)(585,289)(640,747)(578,263)(914,721)(1039,1009)(906,501)(1118,975)(975,537)(29,721)(290,235)(158,787)(296,493)(139,1009)(160,1055)(718,65)(974,639)(248,725)(559,855)(406,737)(281,287)(611,1041)(608,1023)(32,717)(10,1077)	serine palmitoyltransferase, long chain base subunit 1
10559_at	10559	6	+	88278312	88278644	(888,1045)(677,475)(296,1053)(683,253)(332,553)(374,171)(971,651)(470,93)(480,95)(885,997)(1158,1133)	solute carrier family 35 (CMP-sialic acid transporter), member A1
1056_at	1056	9	+	134936201	134937001	(250,303)(443,947)(692,613)(177,467)(176,467)(1014,331)(1015,331)(376,499)(377,499)(825,93)(149,353)(1112,1115)(101,1073)(679,1107)(1096,141)(302,413)(301,413)(927,625)(928,625)(842,255)(937,663)(986,469)(314,307)	carboxyl ester lipase (bile salt-stimulated lipase)
10560_at	10560	1	-	167700318	167699899	(41,757)(1132,83)(1036,1009)(189,259)(443,797)(790,261)(1031,147)(905,719)(749,195)(800,181)(234,129)	solute carrier family 19 (thiamine transporter), member 2
10561_at	10561	1	+	78897680	78901110	(708,973)(769,283)(113,381)(15,817)(51,983)(927,141)(19,83)(934,1007)(234,507)(776,555)(337,395)	interferon-induced protein 44
10562_at	10562	13	+	52523607	52524103	(416,129)(697,267)(180,575)(356,665)(738,765)(951,117)(43,649)(503,529)(360,817)(40,403)(558,1093)	olfactomedin 4
10563_at	10563	4	+	78751413	78751933	(195,847)(602,591)(551,875)(516,51)(1011,49)(112,285)(149,677)(1073,925)(988,1101)(208,949)(350,813)	chemokine (C-X-C motif) ligand 13 (B-cell chemoattractant)
10564_at	10564	20	+	47082000	47083332	(751,93)(691,397)(91,599)(1098,397)(527,699)(796,1027)(1025,313)(134,535)(1150,705)(543,877)(14,933)	ADP-ribosylation factor guanine nucleotide-exchange factor 2 (brefeldin A-inhibited)
10565_at	10565	8	-	68277998	68272500	(897,669)(269,733)(445,467)(645,417)(573,1121)(493,635)(134,213)(202,1009)(329,607)(73,333)(419,1053)(687,79)(869,627)(597,835)(594,109)(36,1057)(854,313)(753,1157)(278,479)(650,217)(1132,987)(368,829)(82,939)(320,571)(93,791)(651,21)(999,737)(739,363)(83,877)(314,767)(855,105)(588,3)	ADP-ribosylation factor guanine nucleotide-exchange factor 1(brefeldin A-inhibited)
10566_at	10566	12	-	4606046	4594975	(221,131)(178,391)(992,629)(975,265)(615,1137)(507,503)(228,381)(479,117)(580,121)(225,529)	A kinase (PRKA) anchor protein 3
10567_at	10567	19	-	47154777	47152873	(344,419)(1120,733)(428,301)(548,419)(307,45)(920,521)(643,503)	Rab acceptor 1 (prenylated)
10569_at	10569	5	-	159764636	159762755	(695,1125)(651,661)(958,55)(945,555)(245,447)(1073,543)(962,179)(885,9)	SLU7 splicing factor homolog (S. cerevisiae)
1057_at	1057	9	+	134951615	134952456	(43,605)(613,301)(290,377)(89,321)(597,429)(826,353)	carboxyl ester lipase pseudogene
10570_at	10570	10	+	133865465	133869201	(320,105)(622,497)(72,491)(800,1037)(953,231)(446,491)(901,823)(54,79)(532,961)(343,501)(748,457)(1135,675)(832,601)(267,187)(75,101)(355,661)(612,731)(253,99)	dihydropyrimidinase-like 4
10572_at	10572	14	+	104290622	104296853	(533,509)(984,771)(52,479)(969,405)(284,437)(825,793)(1036,537)(1103,783)(196,331)(1,419)(924,935)(1113,965)(273,823)(966,415)(699,593)(1109,955)(881,61)	SIVA1, apoptosis-inducing factor
10573_at	10573	16	-	357697	357549	(118,167)(803,923)(667,1023)(707,389)(1073,599)(852,331)(445,913)(291,337)	mitochondrial ribosomal protein L28
10574_at	10574	2	+	73331902	73333577	(1086,235)(674,695)(696,269)(1062,421)(501,597)(859,915)(97,909)(1135,411)(39,507)(1104,561)	chaperonin containing TCP1, subunit 7 (eta)
10575_at	10575	2	-	61952857	61949295	(203,787)(283,493)(1120,747)(870,371)(686,889)(52,579)(310,903)(664,461)(653,335)(422,611)	chaperonin containing TCP1, subunit 4 (delta)
10576_at	10576	12	+	68267630	68281494	(890,817)(551,1161)(226,155)(486,1129)(7,163)(791,111)(319,7)(999,375)(986,903)(935,645)(400,571)(110,513)(957,507)(225,559)(864,107)(1132,85)(250,859)(842,163)(1046,621)(219,17)	chaperonin containing TCP1, subunit 2 (beta)
10577_at	10577	14	-	74021002	74016644	(597,129)(355,425)(837,653)(258,121)(899,815)(740,1135)(551,447)(410,523)(746,965)(259,325)	Niemann-Pick disease, type C2
10578_at	10578	2	+	85775075	85779229	(686,979)(26,383)(873,889)(616,927)(109,975)(1032,391)(1075,1073)(191,317)(689,71)(17,491)(649,617)(746,721)(1083,441)(200,969)(556,489)(685,487)(1151,151)(944,865)	granulysin
10579_at	10579	10	+	123738936	124003947	(488,129)(578,531)(392,601)(614,693)(618,79)(936,407)(1088,863)(372,111)(775,81)(749,819)(267,1149)(241,619)(438,547)(657,1139)(780,703)(728,1139)(637,699)(150,359)(977,1155)(135,257)(1124,809)(25,633)(191,1035)(736,323)(247,749)(355,25)(1132,651)(770,357)	transforming, acidic coiled-coil containing protein 2
1058_at	1058	2	+	26869164	26870771	(281,607)(362,705)(188,183)(700,675)(654,317)(311,613)(595,905)(197,921)(1045,1029)(979,637)(816,117)(781,559)(100,353)(990,423)(353,447)(467,653)(169,743)(839,513)(1120,1121)	centromere protein A
10580_at	10580	10	-	97091132	97061553	(405,1131)(456,101)(211,681)(254,577)(943,429)(445,1143)(921,841)(38,261)(969,321)(306,795)(468,429)(1122,745)(141,331)(323,405)(37,533)(1023,23)(874,809)(833,429)(1132,527)(236,973)(1122,1073)(529,603)(183,933)(769,537)(212,67)(975,337)(660,1093)(343,479)(721,597)(597,1015)(345,235)(11,489)(1095,869)(860,235)(176,661)(1007,95)(891,45)(448,7)(138,309)(26,533)(954,549)	sorbin and SH3 domain containing 1
10581_at	10581	11	+	298238	299150	(686,445)(1009,705)(1155,1017)(512,993)(292,457)	interferon induced transmembrane protein 2 (1-8D)
10584_at	10584	8	+	120187812	120188297	(659,235)(805,105)(346,425)(252,667)(955,253)(248,1029)(938,29)(72,801)(792,283)(736,517)(160,449)	collectin sub-family member 10 (C-type lectin)
10585_at	10585	9	+	133388468	133388937	(701,211)(596,111)(1149,101)(464,1131)(1137,137)(245,319)(347,949)(67,297)	protein-O-mannosyltransferase 1
10586_at	10586	4	+	151724786	151725245	(1107,587)(1052,303)(307,743)(224,77)(699,115)(428,541)(259,677)(626,303)(571,387)(21,949)(869,305)(364,19)(992,993)(694,1091)(791,905)(498,713)(178,669)(1100,705)(492,1047)(1158,161)(1009,95)(524,441)	mab-21-like 2 (C. elegans)
10587_at	10587	22	-	18245635	18243108	(407,887)(312,621)(767,843)(805,341)(440,883)(613,985)(107,667)(264,421)(271,619)	thioredoxin reductase 2
10588_at	10588	15	-	77968543	77924603	(696,1055)(589,221)(52,483)(103,935)(578,231)(399,813)(145,675)(1085,339)(524,479)(1076,567)	5,10-methenyltetrahydrofolate synthetase (5-formyltetrahydrofolate cyclo-ligase)
10589_at	10589	11	+	65444018	65445463	(359,651)(890,409)(21,135)(1120,605)(289,43)(23,883)(471,497)(1067,865)(737,249)	DR1-associated protein 1 (negative cofactor 2 alpha)
1059_at	1059	20	-	3713018	3712544	(61,763)(701,1021)(924,889)(133,563)(180,459)(553,635)(745,539)(601,1009)(242,319)(8,1041)(596,389)	centromere protein B, 80kDa
10590_at	10590	6	+	25809418	25809911	(797,521)(603,933)(1095,983)(538,261)(618,225)(747,367)(457,125)(673,813)(257,917)(1007,789)	secretagogin, EF-hand calcium binding protein
10591_at	10591	6	-	43305084	43301468	(1095,427)(79,927)(1088,623)(873,853)(1010,491)(742,605)(916,617)(51,919)(810,491)(740,691)(1133,185)(1074,93)(547,309)(766,961)(429,1097)(342,49)(434,533)(869,325)(38,133)(718,31)(39,1141)(1150,993)(412,49)	chromosome 6 open reading frame 108
10592_at	10592	9	+	105940206	105941681	(826,903)(1136,603)(491,787)(899,731)(430,871)(286,1013)(441,709)(987,21)(452,1107)(636,839)	structural maintenance of chromosomes 2
10594_at	10594	17	-	1501488	1500767	(872,1019)(67,559)(243,95)(564,373)(627,113)(505,1031)(1030,655)(519,677)(972,605)	PRP8 pre-mRNA processing factor 8 homolog (S. cerevisiae)
10595_at	10595	16	-	23609970	23609224	(592,87)(514,139)(718,893)(14,653)(75,391)(230,761)(420,1097)(262,875)(438,323)(887,569)	endoplasmic reticulum to nucleus signaling 2
10598_at	10598	14	+	77001718	77005460	(814,441)(1035,1117)(406,665)(207,39)(477,525)(686,567)(983,873)(572,887)(546,491)(666,385)	AHA1, activator of heat shock 90kDa protein ATPase homolog 1 (yeast)
10599_at	10599	12	+	21268965	21283608	(351,299)(1042,821)(736,789)(1026,1053)(276,113)(388,393)(634,399)(242,251)(1089,265)	solute carrier organic anion transporter family, member 1B1
1060_at	1060	4	-	68040528	68020891	(525,643)(531,297)(250,1115)(617,819)(634,679)	centromere protein C 1
10600_at	10600	21	+	29318937	29348651	(940,655)(549,167)(309,291)(604,969)(895,999)(453,377)(475,87)(476,87)(738,645)(135,185)(627,785)(957,753)(700,125)(861,575)(1044,1017)(386,931)(994,875)(993,875)(527,1025)(481,491)(681,183)(577,545)(360,141)(907,1055)(500,1029)(638,301)(511,831)(840,227)	ubiquitin specific peptidase 16
10602_at	10602	2	-	37726891	37724762	(9,1005)(299,3)(486,701)(890,847)(1036,461)(735,415)(1099,435)(468,745)(316,737)(773,633)(624,805)(780,1151)(470,23)(658,349)(425,743)(766,693)(1154,773)(1069,205)(1014,1121)(262,639)(48,521)(390,951)(522,259)(872,871)(278,89)(823,113)(226,595)(281,179)(1130,1135)(368,463)(311,833)(42,1067)	CDC42 effector protein (Rho GTPase binding) 3
10603_at	10603	7	+	101747546	101748789	(657,473)(593,779)(100,745)(899,315)(675,735)(839,325)(558,135)(107,319)(768,433)(1088,417)(96,339)	SH2B adaptor protein 2
10605_at	10605	5	-	43570755	43562630	(1150,813)(97,579)(96,579)	poly(A) binding protein interacting protein 1
10606_at	10606	4	+	57012894	57022173	(439,1091)(884,579)(739,239)(54,461)(354,291)(34,1111)(677,899)(492,179)(323,1135)(364,729)(934,491)(98,947)(939,511)	phosphoribosylaminoimidazole carboxylase, phosphoribosylaminoimidazole succinocarboxamide synthetase
10607_at	10607	16	+	1967769	1968661	(1059,79)(632,859)(665,343)(22,967)(273,811)(468,893)(1026,355)(348,985)(666,589)	transducin (beta)-like 3
10608_at	10608	4	-	2222663	2218980	(169,325)(960,141)(112,311)(461,889)(513,933)(438,313)(417,497)(130,391)(849,395)(178,463)(1095,561)(344,1141)(480,413)(1139,905)(783,193)(512,1029)(1160,893)(100,47)(117,497)(265,831)(513,593)(61,315)(180,833)(426,1113)(421,423)(429,1117)(740,483)(616,1153)(84,371)(253,331)(890,885)(393,497)	MAX dimerization protein 4
10609_at	10609	17	-	37212033	37211772	(1122,233)(339,111)(40,313)(125,871)(895,751)(470,439)(460,885)(55,73)(1110,337)(1062,441)(250,173)	synaptonemal complex protein SC65
10610_at	10610	17	-	72073613	72073086	(267,931)(1161,881)(178,205)(982,741)(712,311)(629,691)(319,859)(75,345)(618,67)(643,479)(1135,1025)	ST6 (alpha-N-acetyl-neuraminyl-2,3-beta-galactosyl-1,3)-N-acetylgalactosaminide alpha-2,6-sialyltransferase 2
10611_at	10611	4	+	95716016	95808243	(1017,931)(366,1135)(1043,501)(1012,45)(641,855)(972,51)(1085,279)(862,347)(168,539)(434,221)(463,393)(246,363)(1100,315)(989,303)(927,287)(1131,897)(743,455)(284,715)(44,327)(400,765)(861,163)(1140,301)(997,99)(1136,111)(243,1109)(107,33)(783,695)(1,617)(351,919)(97,1089)(477,865)(601,1157)(996,1077)(339,315)(545,123)(293,969)(125,787)(123,783)(320,403)(729,1137)(366,903)(85,1113)(753,487)(687,2…	PDZ and LIM domain 5
10612_at	10612	11	-	6434547	6426454	(649,167)(778,195)(941,943)(829,785)(352,943)(978,153)(355,415)(602,327)(515,461)(408,293)(84,479)(467,87)(741,481)(55,901)(348,823)(418,195)(140,365)(966,1061)(620,895)(599,927)(545,883)(3,453)(492,37)(912,45)(405,315)(687,909)(468,149)(23,449)(408,977)(834,799)(1140,913)(297,329)(958,421)(641,539)(1161,1011)(673,513)(309,267)(217,79)(86,463)(650,193)	tripartite motif-containing 3
10613_at	10613	10	-	101904608	101899875	(189,307)(942,619)(1017,13)(1053,989)(923,1035)(150,579)(684,271)(853,101)(1001,7)(947,673)(79,345)(603,431)(992,917)(826,365)(258,701)(533,279)(342,183)(396,499)(678,663)(38,595)(104,25)	ER lipid raft associated 1
10614_at	10614	17	+	40583229	40585165	(162,971)(376,903)(187,619)(912,143)(717,899)(406,605)(460,1035)(63,1085)(291,589)(918,987)(10,851)(270,487)(782,693)(937,1009)(172,201)(72,365)(550,475)(1083,1121)(514,215)(739,553)(1047,855)(808,703)	hexamethylene bis-acetamide inducible 1
10615_at	10615	17	-	23929644	23928768	(121,1067)(1099,375)(253,115)(735,477)(576,979)(120,243)(771,427)(680,1059)	sperm associated antigen 5
10616_at	10616	20	+	359049	359517	(208,161)(528,111)(183,1065)(799,517)(598,453)(774,787)(777,321)(921,399)(585,141)(248,579)(7,311)	RanBP-type and C3HC4-type zinc finger containing 1
10617_at	10617	2	+	73942939	73943478	(1030,925)(411,823)(543,357)(1048,369)(20,715)(237,915)(1123,835)(1146,909)(427,137)(809,719)(48,1131)	STAM binding protein
10618_at	10618	2	-	85407446	85398707	(1017,803)(49,31)(814,1137)(347,189)(854,671)(98,117)(1142,445)(876,1023)(1128,889)(666,149)(373,1111)(771,1013)(471,1085)(627,105)(563,383)(996,1135)(198,865)(833,1007)(727,811)(385,809)(958,155)(683,177)(890,103)(435,455)(313,307)(586,249)(206,789)(444,15)(216,629)(937,531)(285,635)(360,1051)(819,955)(929,923)(882,447)(592,107)(907,275)(426,833)(1146,775)(311,1035)(817,1083)(18,1047)(1081,765)(…	trans-golgi network protein 2
1062_at	1062	4	-	104249667	104246700	(661,281)(86,549)(1018,585)(639,155)(15,235)(732,113)(1003,235)(143,1011)(497,903)(218,715)(770,289)	centromere protein E, 312kDa
10621_at	10621	20	+	18412724	18412916	(470,113)(91,579)(681,475)(854,21)(551,53)(484,371)(1048,361)(1152,741)(1130,1099)(110,1027)	polymerase (RNA) III (DNA directed) polypeptide F, 39 kDa
10622_at	10622	5	+	89833502	89843754	(651,209)(898,871)(160,57)(459,675)(1048,903)(381,23)(986,579)	polymerase (RNA) III (DNA directed) polypeptide G (32kD)
10623_at	10623	1	-	144312920	144304015	(1117,651)(221,677)(793,935)(450,755)(168,433)(922,79)(338,31)(716,655)(232,523)(803,935)(477,577)(1054,637)(141,349)(1156,649)(449,571)	polymerase (RNA) III (DNA directed) polypeptide C (62kD)
10625_at	10625	1	-	183535492	183532259	(925,5)(97,791)(709,909)(1152,1017)(1148,57)(674,497)(477,867)(23,941)(1031,851)(347,1121)(146,183)(851,9)(268,749)(375,809)(985,651)(1152,41)(205,231)(1082,713)(1011,1087)(1104,607)(12,511)(545,29)(224,527)(999,1079)(506,157)(896,539)(270,791)(866,609)(850,1097)(865,175)(319,237)(381,175)	influenza virus NS1A binding protein
10628_at	10628	1	+	144150081	144153801	(6,541)(262,1147)(782,213)(525,907)(587,563)(1020,675)(1135,903)(1003,409)(1015,1049)(3,437)(1015,815)(1005,427)(153,571)(57,365)(954,843)(280,869)(57,207)(352,461)(988,585)(497,289)(245,205)(1118,775)(612,829)(776,931)(968,499)(909,593)(777,107)(1097,313)(814,175)(668,917)(799,139)	thioredoxin interacting protein
10629_at	10629	11	+	62302080	62310702	(272,819)(683,1019)(744,95)(663,671)(1108,1025)(170,237)(504,789)(1096,1093)(546,1001)(1116,503)(1114,469)(238,191)(228,157)(497,761)(791,1057)(593,407)(802,689)(878,1129)(280,723)(83,457)(387,859)(1038,789)(168,495)(1126,857)(730,451)(861,409)	TAF6-like RNA polymerase II, p300/CBP-associated factor (PCAF)-associated factor, 65kDa
1063_at	1063	1	+	212898901	212904484	(1074,955)(613,627)(1094,415)(565,939)(380,559)(1065,1059)(6,735)(833,719)(708,679)(700,1147)(659,1113)(989,609)(692,1105)(1077,605)(811,19)(390,395)(219,113)(856,367)(930,1067)(792,825)(166,689)	centromere protein F, 350/400ka (mitosin)
10630_at	10630	1	+	13806294	13816977	(935,717)(822,1147)(629,945)(427,519)(39,1129)(396,245)(808,949)(109,873)(900,1067)(703,361)(928,443)(297,1141)(724,1127)(917,1075)(273,675)(1084,839)(232,103)(730,949)(211,479)(297,747)(207,823)(667,413)(1094,105)(598,697)(594,949)(999,973)(53,157)	podoplanin
10631_at	10631	13	-	37051198	37034899	(382,211)(785,947)(960,9)(7,61)(358,931)(820,361)(922,189)(415,561)(422,197)(899,785)(1101,1121)(222,703)(195,115)(35,1115)(170,621)(1022,203)(364,147)(330,75)(554,719)	periostin, osteoblast specific factor
10632_at	10632	11	+	117777531	117785713	(421,447)(216,439)(752,123)(751,123)(636,607)(637,607)(638,607)(745,829)(746,829)(747,829)(442,871)(444,871)(443,871)(230,125)(724,1069)(1086,33)(1109,591)(343,179)(1113,1083)(535,87)(638,529)(49,783)(543,921)(364,523)	ATP synthase, H+ transporting, mitochondrial F0 complex, subunit G
10633_at	10633	22	-	28039404	28038964	(971,763)(735,65)(527,89)(52,47)(29,753)(853,667)(328,423)(163,1109)(326,457)(336,109)(319,851)	RAS-like, family 10, member A
10634_at	10634	22	+	28037540	28038748	(275,357)(1152,335)(900,401)(985,763)(338,961)(327,357)(911,761)(805,967)(557,415)(446,485)(512,423)(403,823)(71,901)(766,329)(320,429)(243,979)(547,1091)(270,479)(712,619)(250,433)(1049,623)(1048,623)(762,309)(752,897)(50,307)(824,271)(1029,151)(536,415)(541,971)(689,485)(1131,421)(294,459)(1145,325)(1123,131)(967,531)(448,145)(782,479)(704,443)	growth arrest-specific 2 like 1
10635_at	10635	12	+	4538938	4539351	(742,713)(820,751)(1159,701)(121,635)(413,273)(533,297)(1162,1075)(574,571)(1031,233)(893,15)	RAD51 associated protein 1
10636_at	10636	5	+	176727765	176732145	(198,497)(373,371)(74,841)(718,245)(180,893)(284,321)(95,607)(262,109)(985,503)(516,125)(244,909)(940,951)(593,317)(170,853)(633,137)(194,437)(483,341)(183,761)(858,983)(496,889)(721,991)(899,135)(850,1147)(959,443)(945,981)(268,379)(1092,609)(518,31)(78,1053)(354,187)(788,331)(1116,873)(823,533)	regulator of G-protein signaling 14
10637_at	10637	1	-	224141214	224140835	(1086,475)(338,475)(375,731)(170,93)(1031,883)(808,193)(154,1073)(320,19)(442,447)(452,557)(599,165)	left-right determination factor 1
10638_at	10638	1	+	227507363	227507728	(655,137)(882,23)(591,675)(1066,711)(868,539)(302,951)(938,687)(327,951)(296,851)(922,9)	S-phase response (cyclin-related)
10639_at	10639	8	+	144242375	144242864	(612,457)(749,371)(100,515)(581,937)(37,383)(1100,955)(282,1041)(282,649)(822,333)(248,335)	Mahlavu hepatocellular carcinoma
10640_at	10640	14	-	56746133	56741050	(288,845)(228,849)(959,451)(344,413)(672,687)(697,719)(116,659)(631,199)(969,713)(251,535)(36,689)(249,951)(1010,343)(316,755)(1143,1083)(48,387)(358,721)(148,929)(1161,721)(685,267)(1033,1153)(335,309)(187,15)(1026,629)(621,279)(437,83)(617,959)(140,1071)(806,47)(960,29)(307,563)	exocyst complex component 5
10641_at	10641	3	-	50360963	50359967	(901,1153)(677,111)(1024,1003)(169,501)(449,569)(490,613)(978,879)(1134,583)(496,191)(921,81)	tumor suppressor candidate 4
10642_at	10642	17	+	44478671	44487410	(1067,457)(862,239)(825,49)(478,401)(596,59)(369,793)(653,339)(734,753)(855,595)(1158,381)(926,379)(733,213)(993,805)(6,1033)(671,85)(96,173)(270,1019)(304,427)(251,711)(225,533)	insulin-like growth factor 2 mRNA binding protein 1
10643_at	10643	7	-	23317721	23316540	(543,663)(472,1059)(32,823)(455,513)(197,673)(327,137)(533,667)(66,207)(1072,1135)(1130,891)(97,631)(135,19)(1033,1127)	insulin-like growth factor 2 mRNA binding protein 3
10644_at	10644	3	-	186852613	186844687	(62,269)(1119,205)(393,865)(497,239)(1008,1023)(1070,137)	insulin-like growth factor 2 mRNA binding protein 2
10645_at	10645	12	-	120166228	120160057	(1017,839)(219,319)(1157,29)(775,11)(798,1103)(572,813)(687,659)(400,95)(359,111)(872,75)(539,529)(873,757)(54,965)(823,383)(244,995)(643,677)(559,1129)(259,529)(43,475)(1141,647)(227,67)(888,953)(34,977)(1145,163)(57,941)(224,139)(826,595)(254,1161)(735,395)(975,377)(374,421)(637,1141)(218,851)(844,787)(965,389)(500,509)(1065,323)(306,995)	calcium/calmodulin-dependent protein kinase kinase 2, beta
10647_at	10647	11	+	61766343	61768777	(361,221)(1022,397)(212,361)(95,261)(411,673)(933,755)(368,405)(950,923)	secretoglobin, family 1D, member 2
10648_at	10648	11	+	61714286	61717506	(1122,37)(898,831)(861,309)(1054,275)(929,299)(907,437)(297,1101)(207,967)(365,1037)(443,153)	secretoglobin, family 1D, member 1
10650_at	10650	18	+	12421702	12422171	(758,985)(398,663)(770,405)(147,677)(325,985)(921,1081)(919,951)(417,147)(648,589)	slowmo homolog 1 (Drosophila)
10651_at	10651	2	+	176903570	176910649	(762,729)(835,1029)(286,615)(98,357)(274,893)(654,1083)(459,205)(161,1071)	metaxin 2
10652_at	10652	7	+	44210729	44220255	(1103,787)(1040,963)(869,27)(275,317)(1113,355)(710,227)(877,663)(479,71)(715,623)(869,811)(665,487)(460,893)(65,65)(807,1095)(965,315)(431,405)(178,1141)(389,897)(140,439)	YKT6 v-SNARE homolog (S. cerevisiae)
10653_at	10653	19	+	43474340	43474751	(11,1141)(976,1007)(208,165)(192,125)(341,429)(650,813)(614,407)(994,899)(1050,413)(17,1011)(743,1149)	serine peptidase inhibitor, Kunitz type, 2
10654_at	10654	1	-	153165490	153163884	(487,163)(897,729)(508,127)(69,575)(837,1115)(965,909)(981,121)(522,207)(996,1149)(544,1025)	phosphomevalonate kinase
10655_at	10655	9	+	1041943	1047489	(193,409)(124,969)(59,971)(720,627)(694,1061)(1130,483)(319,779)(264,261)(337,427)(81,1119)(420,975)(268,191)(558,639)(129,237)(96,749)(288,1125)(1142,453)(100,837)(1032,731)	doublesex and mab-3 related transcription factor 2
10656_at	10656	8	+	136663320	136728537	(295,321)(847,693)(1141,975)(1071,361)(205,319)(538,821)(897,689)(199,857)(70,601)(437,71)(953,293)	KH domain containing, RNA binding, signal transduction associated 3
10657_at	10657	1	+	32280723	32281971	(54,615)(126,433)(916,31)(513,709)(1131,723)(335,1147)(334,921)(664,449)(668,1043)(667,729)(688,947)(851,279)(693,73)(711,673)(1107,759)(889,583)(1160,1153)(689,741)(379,1033)(128,443)(1130,509)	KH domain containing, RNA binding, signal transduction associated 1
10658_at	10658	11	-	47453625	47446581	(111,559)(237,91)(835,157)(590,1)(1118,101)(1080,111)(562,81)(613,501)(629,53)(576,1115)(1089,1023)(237,367)(889,449)(190,1105)(1149,829)(53,245)(761,741)(96,449)(181,435)(663,309)(524,1009)	CUG triplet repeat, RNA binding protein 1
10659_at	10659	10	+	11411056	11418428	(979,513)(426,1071)(581,625)(640,851)(238,1139)(1105,295)(621,1107)(332,987)(957,971)(566,179)(118,717)(764,915)(533,185)(7,361)(241,575)(866,1073)(335,1085)(233,55)(1008,743)(447,235)(429,403)(634,1125)(586,19)(735,997)(98,1101)(819,703)(791,115)(1039,361)(978,545)(1043,681)(561,269)(371,1017)(938,27)(614,719)(200,31)(63,881)(929,1115)(56,69)(1041,287)(602,887)(233,259)(660,43)(264,1045)(1153,11…	CUG triplet repeat, RNA binding protein 2
10660_at	10660	10	-	102977258	102976829	(48,467)(485,493)(218,409)(1155,993)(915,325)(1068,993)(319,915)(244,447)(235,569)	ladybird homeobox 1
10661_at	10661	19	-	12856776	12856284	(1069,1057)(248,319)(489,539)(543,161)(503,701)(1080,1029)(49,165)(767,919)(746,409)(744,619)(419,561)	Kruppel-like factor 1 (erythroid)
10663_at	10663	3	+	45963731	45964679	(678,1129)(753,797)(22,461)(1,909)(923,953)(837,363)(760,343)(260,499)(966,713)(121,907)(1102,1143)(227,695)(251,819)(471,141)(487,309)(1141,325)(624,335)(789,203)(913,319)(954,551)(922,663)(515,19)	chemokine (C-X-C motif) receptor 6
10664_at	10664	16	+	66229985	66230526	(510,133)(904,421)(731,897)(1073,163)(1054,903)(1008,691)(574,115)(612,625)(427,699)(286,855)(1056,909)	CCCTC-binding factor (zinc finger protein)
10665_at	10665	6	-	32369005	32368505	(1114,585)(303,123)(752,61)(859,169)(161,49)(788,33)(466,349)(831,1001)(254,1019)(980,251)	chromosome 6 open reading frame 10
10666_at	10666	18	-	65681679	65681241	(505,203)(177,871)(610,999)(525,455)(834,197)(1138,807)(776,263)(952,1127)(40,195)(1003,179)(797,113)	CD226 molecule
10667_at	10667	6	+	5490456	5716736	(585,593)(119,25)(567,855)(35,571)(837,49)(629,61)(256,1131)(745,687)(306,699)(251,349)(609,1059)(274,343)(20,115)(926,451)(184,395)(463,845)(567,447)(882,813)(650,829)(788,577)	phenylalanyl-tRNA synthetase 2, mitochondrial
10668_at	10668	14	+	54074547	54074927	(210,307)(515,443)(915,695)(517,79)(566,801)(23,735)(601,951)(367,529)(1159,525)(186,869)	cell growth regulator with ring finger domain 1
10669_at	10669	2	-	27178075	27177496	(48,529)(35,839)(1013,669)(251,643)(767,585)(892,57)(305,795)(1072,161)(126,823)(738,823)	cell growth regulator with EF-hand domain 1
10670_at	10670	9	+	19040377	19040885	(485,629)(67,707)(470,1131)(733,937)(751,353)(404,903)(142,467)(338,513)(31,631)(527,787)(694,211)	Ras-related GTP binding A
10671_at	10671	8	+	30157577	30160421	(14,897)(449,813)(347,563)(413,755)(323,233)(1100,149)(660,887)(499,715)(782,1143)	dynactin 6
10672_at	10672	17	-	60441176	60437328	(206,867)(458,467)(137,35)(486,547)(836,987)(122,977)(239,327)(312,1129)(98,683)(320,599)(347,759)(469,203)(427,759)(505,1109)(664,1051)(402,475)(1141,691)(647,1151)(1144,343)	guanine nucleotide binding protein (G protein), alpha 13
10673_at	10673	13	+	107720713	107757319	(674,559)(1127,595)(691,1051)(1032,167)(393,649)(550,585)(469,237)(176,321)(105,991)	tumor necrosis factor (ligand) superfamily, member 13b
10675_at	10675	3	-	47593371	47578809	(519,445)(224,229)(919,195)(681,977)(726,139)(606,339)(157,171)(801,819)(961,341)(665,1)(1080,1121)(291,445)(972,735)(537,113)(197,923)(106,927)(581,1149)(49,361)(1000,963)(1075,965)(1080,401)(1115,373)(646,215)(169,403)	chondroitin sulfate proteoglycan 5 (neuroglycan C)
10677_at	10677	12	-	56487651	56477780	(720,271)(433,181)(433,317)(897,75)(563,47)(966,791)(603,919)(198,415)(409,891)(235,529)(1115,981)(984,935)(532,875)(1114,145)(769,643)(43,287)(557,503)(972,367)(1156,193)(584,449)(801,281)(564,281)	advillin
10678_at	10678	2	+	62303856	62305319	(636,617)(1087,261)(163,385)(98,231)(728,907)(521,651)(861,1153)(931,703)(866,1045)(276,733)(1036,361)(875,565)(276,7)(762,853)(1054,707)(356,7)(182,5)(40,1143)(853,197)(316,369)(107,549)(654,667)	UDP-GlcNAc:betaGal beta-1,3-N-acetylglucosaminyltransferase 2
1068_at	1068	18	+	570942	571409	(624,373)(262,1069)(693,377)(147,889)(519,857)(107,991)(1079,1013)(768,197)(528,473)(388,1063)(942,789)	centrin, EF-hand protein, 1
10681_at	10681	15	-	50215174	50200443	(753,627)(674,473)(776,731)(501,675)(125,903)(720,667)(729,211)(1120,961)(249,281)(324,605)(597,851)(956,1117)(492,71)(799,81)(222,237)(70,33)(375,477)(536,1061)(1049,763)(694,109)(734,33)(419,957)(718,121)(231,925)(1110,159)(498,1021)(206,463)(1113,199)(634,365)	guanine nucleotide binding protein (G protein), beta 5
10682_at	10682	X	+	48267182	48271988	(942,421)(620,749)(1074,183)(419,959)(305,849)(573,525)(682,387)(314,1009)(741,947)(882,1091)(685,675)(1157,123)(373,653)(922,455)(640,1159)(721,341)(604,265)(887,559)(896,801)(831,309)(408,473)	emopamil binding protein (sterol isomerase)
10683_at	10683	19	+	44686591	44690541	(310,951)(936,51)(117,485)(89,123)(615,969)(475,1059)(1020,355)(865,829)(696,509)(713,989)(914,893)(533,673)(495,615)(1010,275)(255,837)(355,359)(1002,357)(189,1103)(670,1121)	delta-like 3 (Drosophila)
10686_at	10686	3	+	191602869	191610418	(68,1155)(844,497)(1040,823)(1107,625)(838,45)(29,733)(967,1161)(751,197)(694,1135)(319,1151)	claudin 16
10687_at	10687	8	-	26421266	26418189	(404,405)(291,1035)(852,821)(433,423)(148,661)(519,557)(189,661)(121,881)(757,889)(55,617)(621,321)(805,1039)(36,837)(997,983)(641,345)(402,509)(497,947)(926,589)(225,1115)(1080,611)(172,905)(99,717)	paraneoplastic antigen MA2
1069_at	1069	X	-	151747737	151746644	(842,575)(768,745)(1021,623)(572,343)(731,621)(20,625)(553,203)(292,679)(400,521)(626,299)(247,1015)	centrin, EF-hand protein, 2
10690_at	10690	6	+	96759589	96760089	(59,705)(449,1001)(7,895)(199,105)(477,185)(409,107)(332,867)(265,1161)(367,29)(22,153)	fucosyltransferase 9 (alpha (1,3) fucosyltransferase)
10691_at	10691	1	+	28913375	28913866	(536,153)(278,785)(911,977)(1008,445)(31,649)(196,945)(427,487)(167,887)(235,537)(27,655)(892,835)	glucocorticoid modulatory element binding protein 1
10692_at	10692	4	+	110983086	110985029	(347,61)(800,47)(272,455)(611,201)(153,1043)(608,869)(490,841)(903,375)(1020,895)(1155,1081)(1029,521)	retinal pigment epithelium-derived rhodopsin homolog
10693_at	10693	17	-	30290372	30279088	(385,853)(591,905)(145,871)(626,567)(308,651)(577,1149)(1054,555)(273,927)	chaperonin containing TCP1, subunit 6B (zeta 2)
10694_at	10694	21	-	29354808	29350581	(259,857)(906,719)(68,1091)(1135,235)(205,729)(263,669)	chaperonin containing TCP1, subunit 8 (theta)
10695_at	10695	6	+	43010219	43014944	(306,741)(594,241)(1043,1)(598,49)(726,745)(742,637)(1156,431)(386,497)(454,395)(162,995)(432,57)(44,655)(630,15)(612,487)(38,579)(171,831)(665,79)(6,171)(1000,977)(28,231)(738,421)	trinucleotide repeat containing 5
10699_at	10699	4	-	47341870	47290834	(1161,1139)(923,613)(79,671)(1128,495)(815,455)(412,779)(496,817)(504,667)(696,573)(919,483)(634,689)(634,469)(1032,1101)(974,107)(517,19)(973,347)(103,849)(799,459)(1024,707)(915,927)(206,443)	corin, serine peptidase
107_at	107	7	+	45716694	45729175	(897,525)(46,187)(931,333)(397,899)(34,201)(300,759)(129,365)(525,809)(81,853)(1144,659)(965,1149)(679,119)(485,143)(619,879)(258,473)(671,485)(60,567)(523,57)(229,327)(1111,131)(585,1045)(301,1105)(58,39)(220,761)(702,867)(1054,939)(820,9)(1088,191)(635,945)(708,697)(221,201)(925,431)(301,375)(1083,207)(993,411)(607,685)(797,1099)(591,235)(799,1041)(260,165)(1123,227)(530,777)	adenylate cyclase 1 (brain)
1070_at	1070	5	-	89731077	89725330	(537,643)(500,249)(658,491)(868,213)(478,355)(779,699)(612,369)(1004,723)(47,101)(695,65)(809,27)	centrin, EF-hand protein, 3 (CDC31 homolog, yeast)
1071_at	1071	16	+	55572609	55575190	(295,213)(324,117)(438,777)(646,541)(858,1013)(512,133)(454,111)	cholesteryl ester transfer protein, plasma
10712_at	10712	1	-	153487991	153483698	(87,39)(169,737)(165,271)(384,341)(518,93)(543,433)(1097,361)(811,1077)(438,357)(146,169)(567,1139)(491,613)(1053,969)(725,1131)(911,789)(824,735)(822,219)(184,299)(340,7)	chromosome 1 open reading frame 2
10713_at	10713	2	+	85728578	85729764	(844,723)(90,361)(893,265)(451,793)(230,731)(16,893)(921,805)(974,1099)(332,1125)(394,681)	ubiquitin specific peptidase 39
10714_at	10714	11	+	74030844	74031306	(72,1161)(673,805)(857,847)(795,947)(181,665)(359,333)(800,1015)(823,219)(951,193)(1119,465)(745,171)	polymerase (DNA-directed), delta 3, accessory subunit
10715_at	10715	19	-	18850257	18849764	(908,889)(204,405)(1148,779)(727,527)(143,439)(504,485)(1087,791)(138,375)(926,957)(372,731)(256,265)	LAG1 homolog, ceramide synthase 1
10716_at	10716	2	+	161989212	161989754	(65,1111)(821,581)(310,669)(374,981)(773,303)(514,727)(888,281)	T-box, brain, 1
10717_at	10717	1	-	114239917	114239323	(430,619)(970,419)(1031,293)(935,885)(613,389)(324,581)(435,753)(873,521)(248,841)(852,187)	adaptor-related protein complex 4, beta 1 subunit
1072_at	1072	11	-	65380213	65379009	(1032,83)(685,667)(95,155)(1162,471)(785,1079)(155,651)(798,927)(311,43)(36,693)(29,159)	cofilin 1 (non-muscle)
10721_at	10721	3	-	122633505	122633018	(843,1065)(768,975)(511,203)(507,161)(846,205)(1046,815)(223,1111)(458,447)(574,119)(1091,363)(673,3)	polymerase (DNA directed), theta
10723_at	10723	5	-	1104041	1103523	(224,517)(103,259)(527,763)(1051,5)(909,391)(895,103)(162,947)(799,523)(123,743)(916,473)(70,1143)	solute carrier family 12 (potassium/chloride transporters), member 7
10724_at	10724	10	-	103537213	103534246	(662,733)(152,739)(466,223)(622,989)(983,829)(79,97)(135,85)(1010,317)(366,643)(48,821)(1021,1037)(377,125)(352,641)(119,1073)(232,947)(285,1023)(738,717)(617,1035)(806,961)(182,1019)(138,839)	meningioma expressed antigen 5 (hyaluronidase)
10725_at	10725	16	+	68286547	68295987	(977,1023)(776,901)(280,355)(495,679)(738,473)(999,439)(454,307)(4,463)(272,403)(414,303)(1034,715)(181,695)(778,811)(1069,61)(975,1129)(1160,1007)(845,1081)(488,1035)(348,1131)(676,135)(1054,621)(85,239)(317,217)(494,613)(25,57)(777,17)(808,91)(486,633)(611,451)(631,1109)(730,811)(334,523)(555,863)	nuclear factor of activated T-cells 5, tonicity-responsive
10726_at	10726	1	+	27142032	27145381	(727,507)(839,491)(932,817)(356,621)(1161,723)(875,127)(28,741)(1148,307)	nuclear distribution gene C homolog (A. nidulans)
10728_at	10728	12	-	55344070	55343715	(171,827)(822,671)(642,775)(604,1121)(1128,1105)(855,1041)	prostaglandin E synthase 3 (cytosolic)
1073_at	1073	14	-	34252244	34249442	(14,163)(944,545)(187,55)(167,1037)(284,225)(175,1125)(477,1125)(786,775)(960,613)(648,277)(374,825)(162,879)(264,1027)(483,71)(208,931)(857,233)(134,379)(820,29)(763,929)(167,715)(1039,929)(21,1107)(407,499)(110,711)(492,925)(957,1131)(711,1091)(817,693)(280,1015)(1135,31)(596,553)(117,871)	cofilin 2 (muscle)
10730_at	10730	10	-	27445166	27439411	(760,659)(943,261)(462,45)(463,45)(100,237)(99,237)(546,523)(545,523)(1057,1097)(1056,1097)(188,1017)(187,1017)(615,51)(614,51)(794,1135)(793,1135)(959,225)(585,595)(869,1119)(62,313)(486,243)(275,273)(171,611)(467,757)(862,257)(449,951)(1144,181)(421,1087)	YME1-like 1 (S. cerevisiae)
10732_at	10732	20	-	60943477	60942951	(584,1133)(529,605)(283,285)(109,1087)(388,433)(850,649)(1150,537)(294,727)(183,471)(807,59)(204,181)	transcription factor-like 5 (basic helix-loop-helix)
10733_at	10733	4	+	129026441	129039345	(21,793)(939,543)(201,203)(147,471)(473,7)(72,789)(490,863)(215,171)(1040,17)(784,319)(443,123)(964,827)(258,907)(670,227)(10,907)(469,361)(170,749)(853,937)(873,697)(936,845)(646,999)(307,669)(546,1043)(592,925)(1069,531)(975,587)(1067,283)	polo-like kinase 4 (Drosophila)
10734_at	10734	7	+	99647033	99649851	(799,807)(20,1147)(871,793)(652,645)(8,201)	stromal antigen 3
10735_at	10735	X	+	123048158	123063949	(472,597)(984,747)(1025,487)(318,541)(407,1077)(521,195)(260,1059)(557,1105)(332,329)(639,573)(448,785)(949,91)(388,291)(809,849)(725,515)(847,297)(100,21)(36,1087)(269,1079)(1045,105)(473,43)(626,7)(827,281)(1111,607)(598,1147)(151,1051)(183,235)(292,649)(497,1085)(264,983)(997,367)	stromal antigen 2
10736_at	10736	2	-	45086789	45085879	(82,577)(732,943)(5,771)(454,485)(495,733)(782,617)(675,481)(819,29)(69,931)(106,849)(980,13)(7,603)(653,89)(683,241)(591,427)(430,801)(1053,85)(487,743)(80,593)(9,429)(325,53)(761,931)	SIX homeobox 2
10737_at	10737	22	-	31086207	31085908	(858,267)(518,489)(165,45)(753,175)(262,59)(626,177)(554,513)(833,547)(973,315)(1050,515)(1112,461)	ret finger protein-like 3 antisense
10738_at	10738	22	+	31086562	31087037	(542,397)(149,1129)(388,505)(387,505)(433,909)(240,273)	ret finger protein-like 3
10739_at	10739	22	-	30916877	30916539	(1122,851)(997,809)(500,239)(884,759)	ret finger protein-like 2
10740_at	10740	22	-	28163488	28163026	(1014,229)(864,299)(352,27)(24,623)(968,1109)	ret finger protein-like 1 antisense
10741_at	10741	20	-	18425732	18415303	(691,463)(285,885)(361,1089)(244,635)(200,121)(324,1079)(578,721)(54,961)(522,893)(982,1121)(735,647)(478,593)(747,1067)(137,1099)(490,591)(534,447)(251,13)(388,881)(319,63)(796,371)(109,625)(1030,889)(272,405)(502,547)(572,621)	retinoblastoma binding protein 9
10742_at	10742	X	-	17728620	17728137	(895,115)(152,765)(176,55)(555,589)(164,597)(997,1)(144,819)(99,665)(687,633)(96,213)(22,263)	retinoic acid induced 2
10743_at	10743	17	+	17639483	17655372	(832,295)(319,661)(445,659)(1092,1053)(811,1075)(10,55)(406,803)(778,789)(826,783)(113,437)(972,83)(576,419)(132,317)(1058,799)(1086,489)(817,439)(169,131)(720,239)(611,47)(1136,735)(925,13)(397,3)	retinoic acid induced 1
10744_at	10744	4	+	37638463	37638973	(42,15)(962,535)(383,391)(123,765)(31,573)(74,497)(921,519)(717,871)(152,233)(1028,1017)(117,557)	pituitary tumor-transforming 2
10745_at	10745	1	-	114054419	114041662	(1005,167)(682,769)(760,1031)(365,673)(558,353)(565,1133)(1115,1137)(300,149)(495,141)(1130,317)(836,221)(686,467)(5,201)(506,285)(372,815)(684,937)(315,995)(847,447)(901,175)(592,555)(448,981)(914,987)(731,213)(423,463)(809,705)(519,843)(447,1111)	putative homeodomain transcription factor 1
10746_at	10746	2	-	127817204	127780015	(111,499)(842,197)(199,597)(977,123)(1125,743)(861,959)(676,391)(822,463)(590,1023)(49,663)(1122,1081)(200,869)(362,607)(332,249)(468,499)(175,1045)(716,169)(252,547)(1055,501)(283,161)(3,945)(945,377)	mitogen-activated protein kinase kinase kinase 2
10747_at	10747	1	-	11029629	11009181	(909,51)(664,155)(672,377)(877,527)(1018,353)(310,409)(1125,327)(395,915)(13,961)(399,603)(898,493)(232,1161)(1126,569)(405,901)(341,461)(624,1009)(289,1005)(735,19)(22,441)	mannan-binding lectin serine peptidase 2
10748_at	10748	12	-	10637714	10633161	(1156,107)(1028,855)(426,293)(298,621)(201,613)(13,1005)(1015,1111)(977,279)(161,403)	killer cell lectin-like receptor subfamily A, member 1
10749_at	10749	17	+	4868206	4868634	(1114,357)(625,849)(751,127)(444,727)(508,203)(79,641)(51,917)(244,785)(1003,167)(315,727)(430,73)	kinesin family member 1C
1075_at	1075	11	-	87707857	87666638	(709,727)(100,733)(829,837)(846,521)(846,671)(257,623)(340,293)(354,997)(773,319)(885,243)(882,931)(811,97)(408,345)(189,813)(20,631)(706,799)(1086,603)(429,491)(747,915)(1023,129)(806,541)(537,583)(864,1039)(109,275)(1154,103)(529,35)(721,747)(266,1003)(321,83)(1156,1053)(937,611)(538,819)(396,175)(1037,639)(337,535)(737,727)(1146,475)(483,677)(831,291)(203,615)(1016,151)	cathepsin C
10750_at	10750	17	-	18868377	18864747	(242,177)(218,661)(98,483)(632,1141)(544,139)(229,509)(446,893)(89,695)(900,307)(791,593)(223,885)(32,161)(512,619)	GRB2-related adaptor protein
10752_at	10752	3	+	425501	425999	(828,1089)(349,993)(586,673)(897,203)(646,35)(549,1)(276,729)(121,727)(511,1049)(947,333)(953,777)	cell adhesion molecule with homology to L1CAM (close homolog of L1)
10753_at	10753	1	+	228994250	229004316	(771,251)(1018,449)(364,1153)(240,1009)(278,445)(788,139)(905,451)(155,517)(253,575)(798,1051)(368,399)(282,1057)(817,259)(128,363)(54,1053)(191,979)(1002,11)(259,241)(969,177)(373,749)	calpain 9
10755_at	10755	19	-	14450114	14449594	(475,441)(650,323)(254,515)(682,357)(827,617)(703,451)(330,131)(668,929)(365,87)(492,615)(21,725)	GIPC PDZ domain containing family, member 1
10758_at	10758	6	-	111987402	111986874	(38,329)(250,33)(362,663)(628,891)(701,893)(1107,589)(326,975)(793,91)(202,215)(822,709)(366,519)	TRAF3 interacting protein 2
10761_at	10761	X	-	133528088	133527634	(912,857)(450,797)(535,1129)(558,99)(556,569)(51,323)(918,1137)(886,933)(909,829)(1123,199)(611,771)	placenta-specific 1
10762_at	10762	22	+	43938476	43962290	(414,491)(1154,517)(804,967)(257,529)(1071,137)(1103,989)(1075,389)(516,1005)(1072,1147)(161,483)(1034,21)(327,481)(1128,1037)(526,293)(850,483)(624,569)(222,481)(783,283)(996,1051)(468,315)(612,687)(950,313)(415,1027)	nucleoporin 50kDa
10763_at	10763	1	-	154909332	154905197	(164,601)(649,461)(843,255)(282,487)(1021,841)(565,49)(1158,651)(618,559)(440,263)(682,849)(164,557)(514,533)(128,677)(949,887)(230,497)(588,955)(1105,1147)(200,947)(991,319)(378,767)(513,271)(845,407)	nestin
10765_at	10765	1	-	200964747	200963285	(122,1061)(28,857)(890,339)(515,245)(765,819)(392,805)(874,805)(55,953)(191,1039)(1109,449)(844,177)(71,401)(327,241)(595,575)(92,243)(54,899)(53,899)(845,49)(844,49)(761,979)(762,979)(1019,981)(1020,981)(410,121)(193,981)(813,143)(812,143)(704,207)(340,819)(339,819)(422,365)(1039,1097)(1040,1097)	jumonji, AT rich interactive domain 1B
10766_at	10766	22	-	40162734	40159544	(508,979)(497,993)(1131,383)(813,1127)(191,845)(333,925)(613,1149)(647,425)(890,1091)(1129,137)(729,441)(629,625)(255,851)(10,869)	transducer of ERBB2, 2
10767_at	10767	6	-	135342041	135323254	(171,875)(547,915)(106,1047)(221,627)(476,923)(562,627)(1034,417)(846,549)(129,139)(405,565)(138,39)(1063,197)(962,553)(49,237)(536,893)(541,691)(862,1123)(364,875)(780,933)(880,907)(314,653)(743,569)(1081,743)(189,659)(89,713)(1086,507)(1089,1105)(992,61)(92,421)(1038,1073)(194,15)(715,541)(727,89)(961,33)(419,697)(282,761)(252,531)(1154,1101)(843,373)(355,847)(308,939)(372,29)	HBS1-like (S. cerevisiae)
10768_at	10768	1	+	110365953	110366433	(707,1131)(332,311)(1031,1065)(21,1061)(945,509)(723,279)(555,627)(353,949)(68,127)(190,95)(1043,317)	S-adenosylhomocysteine hydrolase-like 1
10769_at	10769	5	-	57786039	57785588	(51,711)(685,881)(1103,651)(771,529)(17,1005)(607,1023)(1014,803)(1001,135)(683,1139)	polo-like kinase 2 (Drosophila)
10771_at	10771	10	+	284312	290250	(1085,337)(24,53)(1047,259)(114,707)(1098,249)(728,459)(262,165)(640,253)(1068,411)(25,899)(682,569)(1137,527)(539,1097)(453,925)(963,463)(1153,827)(291,59)(1119,1031)(997,565)(167,681)(952,1105)(1028,151)(374,705)(1125,695)(788,185)(829,87)(183,287)(1006,1113)(1022,957)(1016,739)(592,311)(937,83)(852,769)(555,897)(818,731)(40,529)(870,91)(550,745)(720,675)(338,645)(276,515)(951,601)	zinc finger, MYND domain containing 11
10772_at	10772	1	-	24179284	24165645	(997,227)(1064,177)(938,61)(355,373)(1010,557)(266,619)(267,619)(880,315)(108,165)(579,881)(370,1071)(1152,875)(68,901)(595,705)(659,1107)(900,729)(837,735)(551,5)(479,205)(1102,767)(307,201)(597,259)(653,391)(712,343)(1003,603)	FUS interacting protein (serine/arginine-rich) 1
10773_at	10773	9	-	124711262	124710820	(540,555)(271,1137)(240,557)(82,35)(151,679)(857,853)(33,709)(324,139)(709,1069)(291,157)	zinc finger and BTB domain containing 6
10775_at	10775	19	+	34798005	34798446	(594,237)(859,241)(204,515)(123,945)(861,899)(34,471)(2,301)(978,1015)(520,567)(84,1147)	processing of precursor 4, ribonuclease P/MRP subunit (S. cerevisiae)
10776_at	10776	15	-	50636674	50626774	(329,261)(795,685)(468,583)(698,981)(313,657)(565,541)(781,577)(242,285)(15,639)(789,333)(606,233)(99,931)(1097,687)(597,303)(1141,611)(759,1081)(199,301)(106,681)(1066,423)(276,931)(187,673)(681,177)(356,501)	cyclic AMP phosphoprotein, 19 kD
10777_at	10777	3	+	35700700	35810703	(862,275)(365,587)(672,5)(34,789)(684,1129)(572,697)(944,45)(1130,37)(205,1121)(317,505)(698,599)(1124,293)(1157,729)(664,303)(1026,1083)(64,45)(87,359)(392,13)(681,619)(477,721)(571,553)(524,1045)(754,197)(656,405)(327,687)(599,265)(772,375)(296,7)(1019,819)(798,923)(953,369)(931,265)(230,389)	cyclic AMP-regulated phosphoprotein, 21 kD
10778_at	10778	18	+	31141520	31141916	(741,869)(550,409)(1090,589)(359,1087)(716,697)(692,635)(468,1051)(731,1021)(797,39)(347,509)(1145,903)	zinc finger protein 271
10781_at	10781	19	-	9384839	9384354	(1066,569)(843,1137)(726,1031)(930,421)(984,1155)(758,759)(999,655)(1129,413)(641,181)(142,849)(957,331)	zinc finger protein 266
10782_at	10782	19	+	63416205	63416653	(671,627)(352,569)(352,155)(549,473)(782,449)(993,181)(10,81)(868,257)(657,687)(947,279)(779,1053)	zinc finger protein 274
10783_at	10783	9	+	126152982	126154051	(326,119)(427,761)(940,787)(223,791)(650,907)(593,697)(803,263)(927,321)(681,1033)(229,637)(904,141)(1029,939)(1145,907)(16,557)(459,93)(36,91)(437,197)(789,231)(864,297)(231,733)(635,303)(63,563)	NIMA (never in mitosis gene a)-related kinase 6
10785_at	10785	21	-	43166758	43136280	(115,95)(139,871)(799,425)(422,815)(1144,1007)(152,377)(811,415)(642,351)(1077,363)(1041,393)(657,135)(553,325)(656,653)(943,223)(1128,383)(716,495)(908,685)(1154,191)(945,79)(210,401)(755,915)(105,1117)(1015,965)(657,755)(316,519)(851,839)(147,851)(976,685)(993,713)(934,397)	WD repeat domain 4
10786_at	10786	6	-	25958125	25953645	(269,381)(41,477)(165,881)(573,1147)(574,415)(628,3)(120,499)(694,1117)	solute carrier family 17 (sodium phosphate), member 3
10787_at	10787	2	-	183498367	183497981	(920,949)(1044,251)(1091,21)(864,135)(149,669)(885,669)(385,695)(290,569)(250,531)(949,1117)(556,733)	NCK-associated protein 1
10788_at	10788	5	+	76039118	76039593	(86,167)(970,233)(765,811)(919,597)(207,205)(546,401)(1101,591)(817,1057)(1022,251)(57,537)(134,955)	IQ motif containing GTPase activating protein 2
10791_at	10791	2	+	85672363	85673779	(409,551)(274,821)(834,489)(305,85)(656,909)(180,577)(120,303)(347,635)(606,163)(682,341)(402,481)	vesicle-associated membrane protein 5 (myobrevin)
10793_at	10793	7	+	64026716	64027023	(358,759)(937,769)(319,303)(712,243)(962,285)(578,41)	zinc finger protein 273
10794_at	10794	19	+	62495057	62495550	(52,247)(234,115)(923,933)(385,247)(1037,641)(962,1075)(873,375)(1122,591)(608,661)(337,589)	zinc finger protein 460
10797_at	10797	2	+	74295436	74295796	(901,1035)(1050,495)(1124,835)(182,725)(927,855)(672,781)(151,723)(1002,873)(1136,1095)(1003,927)	methylenetetrahydrofolate dehydrogenase (NADP+ dependent) 2, methenyltetrahydrofolate cyclohydrolase
10798_at	10798	11	-	55460070	55459599	(104,895)(754,419)(397,695)(649,903)(1020,181)(103,1047)(61,383)(121,251)(1102,445)(636,371)(759,335)	olfactory receptor, family 5, subfamily I, member 1
10799_at	10799	6	-	4941551	4940338	(1113,413)(609,901)(796,489)(992,23)(967,735)(183,567)(509,709)(680,1051)(929,957)(422,857)	ribonuclease P/MRP 40kDa subunit
108_at	108	5	+	7449411	7883122	(682,915)(539,759)(632,623)(1087,1033)(369,429)(190,1085)(101,755)(531,1079)(1132,803)(782,1019)(514,415)(59,1107)(453,999)(87,755)(441,223)(772,1087)(457,301)(1083,751)(426,985)(423,443)(316,237)(1055,1111)(687,123)(382,479)(1063,241)(667,1007)(1057,293)(834,235)(285,1049)(1104,1143)(678,623)(416,883)(20,97)	adenylate cyclase 2 (brain)
1080_at	1080	7	+	117041964	117095842	(62,529)(800,769)(532,1125)(1109,601)(237,559)(1130,1019)(30,59)(212,581)(1102,979)(406,937)(128,735)(920,87)(294,85)(682,319)(261,105)(652,309)(423,567)(401,321)(213,453)	cystic fibrosis transmembrane conductance regulator (ATP-binding cassette sub-family C, member 7)
10800_at	10800	X	-	77415356	77414933	(70,1093)(1076,711)(968,917)(1115,273)(822,619)(47,747)(8,353)(771,531)(402,959)(717,211)(676,975)	cysteinyl leukotriene receptor 1
10801_at	10801	17	+	73000688	73008183	(138,121)(874,149)(1096,531)(600,71)(515,143)(27,475)(875,325)(619,255)(441,937)(1036,819)(896,457)(462,319)(767,957)(698,765)(146,297)(833,973)(15,561)(607,915)(230,327)(852,421)(45,477)(676,995)(1112,399)(69,283)(12,227)(405,197)(589,703)(484,1017)(1122,1019)(911,981)(600,375)(677,447)(805,1103)(499,971)	septin 9
10802_at	10802	5	+	134056918	134091447	(485,685)(864,627)(646,857)(275,525)(572,167)(761,687)(460,269)(964,623)(26,781)(147,693)(41,41)(323,1025)(180,235)(207,623)(179,683)(268,285)(164,641)(1000,541)(28,745)(604,899)(226,705)(855,351)(579,285)(224,101)(565,189)(144,813)(1051,3)(120,765)(431,279)(90,161)(230,623)(539,1079)	SEC24 related gene family, member A (S. cerevisiae)
10803_at	10803	3	+	45919113	45919594	(67,693)(763,141)(84,321)(222,727)(693,1153)(1084,935)(1137,571)(774,559)(190,71)(274,43)(1082,135)	chemokine (C-C motif) receptor 9
10804_at	10804	13	-	19694664	19694162	(436,683)(856,529)(380,833)(190,879)(298,33)(1026,709)(1047,21)(509,767)(471,23)(597,513)(26,173)	gap junction protein, beta 6
10806_at	10806	1	+	241645634	241729681	(313,209)(467,519)(716,1081)(324,257)(575,101)(1005,931)(809,621)(730,865)(223,961)(258,589)(230,337)(729,75)(915,503)(782,661)(368,1119)	serologically defined colon cancer antigen 8
10807_at	10807	9	-	138416675	138416226	(371,835)(516,747)(159,1143)(935,975)(1116,799)(118,277)(1083,1143)	serologically defined colon cancer antigen 3
10808_at	10808	13	-	30620143	30608819	(437,561)(169,1067)(224,677)(255,743)(1023,767)(403,145)(939,935)(653,425)(787,209)(499,629)(529,261)(381,473)(119,1057)(525,529)(883,1043)(1071,519)(346,261)(212,1037)(638,203)(151,1103)(934,593)	heat shock 105kDa/110kDa protein 1
10809_at	10809	11	-	72147283	72143551	(168,569)(103,425)(294,1053)(762,591)(488,127)(900,1031)(209,789)(250,401)(869,141)(694,533)(1107,493)(466,125)(617,143)(328,133)(666,417)(465,335)	StAR-related lipid transfer (START) domain containing 10
1081_at	1081	6	-	87854588	87851995	(668,369)(270,7)(167,511)(193,991)(299,155)(650,493)(766,453)(518,1083)(1082,1143)(483,1023)	glycoprotein hormones, alpha polypeptide
10810_at	10810	13	+	26160508	26160920	(775,1049)(455,15)(1054,711)(242,137)(694,841)(213,297)(280,1025)(617,519)(629,557)(694,201)(803,747)	WAS protein family, member 3
10811_at	10811	9	+	139448026	139448621	(828,447)(124,339)(998,431)(202,511)(590,985)(918,875)(759,431)(290,677)(130,109)	NADPH oxidase activator 1
10813_at	10813	X	+	128881109	128891356	(363,469)(234,469)(435,487)(373,647)(442,631)(539,1121)(1061,531)(1035,1013)(901,755)(1031,319)(571,595)(520,729)(1030,903)(375,735)	UTP14, U3 small nucleolar ribonucleoprotein, homolog A (yeast)
10814_at	10814	5	+	175238343	175243569	(39,887)(157,901)(889,659)(762,561)(193,901)(1057,1031)(382,975)(332,831)(1014,947)(226,603)(714,465)(1055,369)(1105,581)(668,769)(525,427)(631,383)(119,981)(942,1031)(222,575)(511,673)	complexin 2
10815_at	10815	4	-	769241	768752	(482,59)(912,425)(218,225)(848,463)(106,623)(979,115)(763,613)(961,981)(229,363)(677,415)(293,869)	complexin 1
10817_at	10817	6	-	41846428	41846063	(965,371)(494,301)(1090,435)(544,419)(154,385)(998,901)(1132,329)(61,561)(352,415)(560,609)(654,833)	fibroblast growth factor receptor substrate 3
10818_at	10818	12	+	68254402	68254978	(755,205)(982,369)(42,1021)(878,319)(866,737)(931,1031)(755,685)(107,87)(891,377)(685,341)(712,293)	fibroblast growth factor receptor substrate 2
10825_at	10825	11	+	74394700	74395670	(1013,397)(1099,485)(640,429)(467,27)(460,137)(309,129)(532,733)(1101,621)(666,113)(179,1143)(1059,955)(712,15)(489,897)(107,1161)(624,995)(971,41)(669,521)(491,61)(701,151)(813,173)(724,299)(882,623)	sialidase 3 (membrane sialidase)
10826_at	10826	5	-	154178805	154178273	(820,467)(262,611)(289,981)(398,459)(892,333)(107,311)(1154,185)(935,97)(444,751)(91,1005)(522,385)(173,993)(937,419)(750,481)(181,441)(1134,921)(48,515)(349,105)(380,1017)(318,39)(810,359)(445,1037)(262,71)(23,733)(435,897)(468,599)(932,875)(881,421)(411,421)(412,421)(485,203)(608,979)(1064,889)(13,475)(1140,383)(11,363)(763,1049)(245,197)(617,239)(727,7)(1112,1139)	chromosome 5 open reading frame 4
10827_at	10827	5	-	153352804	153351560	(170,1025)(50,365)(951,497)(64,451)(360,695)(556,5)(221,705)(740,367)(31,859)(684,31)(615,9)(493,1019)(794,951)(461,635)(765,777)(275,1047)(455,1105)(454,563)(888,23)(20,1081)(324,137)(827,265)	chromosome 5 open reading frame 3
10838_at	10838	X	+	152269708	152270206	(553,461)(1144,1009)(218,405)(19,413)(1097,527)(930,1039)(356,1015)(517,1145)(889,351)(500,807)(793,745)	zinc finger protein 275
1084_at	1084	19	+	47004783	47007364	(565,1143)(566,1143)(533,457)(534,457)(985,1131)(984,1131)(154,805)(203,933)(574,573)(575,573)(474,285)(475,285)(213,811)(212,811)(505,479)(703,93)(704,93)	carcinoembryonic antigen-related cell adhesion molecule 3
10840_at	10840	3	-	127308721	127305136	(871,865)(351,1019)(469,923)(644,459)(412,505)(40,411)(948,383)(223,1015)(158,145)	aldehyde dehydrogenase 1 family, member L1
10841_at	10841	21	-	46389781	46380679	(674,1041)(296,569)(411,495)(412,495)(847,959)(845,959)(846,959)(844,959)(843,959)(357,23)(360,23)(359,23)(358,23)(356,23)(57,467)(55,467)(56,467)(54,467)(53,467)(714,315)(718,315)(716,315)(717,315)(715,315)(708,847)(709,847)(707,847)(1101,423)(1100,423)(1099,423)(621,859)(620,859)(363,189)(362,189)(361,189)(17,497)(19,497)(18,497)(847,899)(848,899)(846,899)(1057,89)(1059,89)(1058,89)	formiminotransferase cyclodeaminase
10842_at	10842	7	+	31714011	31714501	(225,323)(768,1085)(948,345)(1125,135)(112,613)(70,643)(529,479)(324,797)(11,73)(124,507)(694,495)	chromosome 7 open reading frame 16
10844_at	10844	10	-	134963490	134943219	(125,777)(879,209)(940,479)(888,77)(1153,323)(132,811)(144,385)(306,837)(404,617)(131,901)(972,997)(851,537)(257,429)(20,537)(200,1127)(160,331)(423,417)(1159,559)	tubulin, gamma complex associated protein 2
10845_at	10845	15	-	63231903	63229890	(1061,583)(542,573)(454,97)(495,1047)(296,839)(589,75)(845,1075)(546,869)(922,829)	ClpX caseinolytic peptidase X homolog (E. coli)
10846_at	10846	6	-	165712802	165664721	(438,1003)(757,527)(869,345)(909,187)(650,727)(486,1093)(481,283)(1041,315)(686,79)(707,525)(762,603)(931,175)(185,877)(111,1063)(802,705)(573,1021)(570,695)(28,919)(459,879)(284,641)	phosphodiesterase 10A
10847_at	10847	16	+	30632154	30658522	(373,125)(930,141)(669,229)(696,851)(1041,1153)(213,957)(1021,63)(20,335)(652,1125)(785,639)(63,487)(823,909)(395,439)(684,473)(917,695)(441,915)(1083,437)(278,639)(467,405)(1067,875)(750,929)(751,929)	Snf2-related CBP activator protein
10848_at	10848	19	-	50575135	50574789	(287,1135)(67,287)(502,99)(664,279)(607,385)(1082,807)(764,809)(341,233)(28,387)(6,763)(897,361)	protein phosphatase 1, regulatory (inhibitor) subunit 13 like
10849_at	10849	19	+	50605270	50605765	(443,169)(914,967)(828,141)(142,475)(384,743)(2,711)(437,455)(829,975)	CD3e molecule, epsilon associated protein
10850_at	10850	9	-	34652630	34651961	(930,267)(1068,73)(444,391)(275,1061)(416,511)(331,347)(430,815)(157,897)(1014,145)(744,535)(736,171)	chemokine (C-C motif) ligand 27
10855_at	10855	4	-	84446458	84435521	(783,1)(966,689)(1162,135)(890,235)(998,293)(486,621)(410,565)(559,471)(652,971)	heparanase
10856_at	10856	19	+	54206350	54210960	(31,679)(298,55)(219,945)(426,139)(611,455)(780,563)(1158,839)(273,671)(424,751)(554,989)(1071,429)(35,561)(745,637)(956,151)(341,191)(659,155)(207,105)(646,315)	RuvB-like 2 (E. coli)
10857_at	10857	X	+	118254616	118262375	(897,417)(1079,775)(1022,481)(774,567)(93,477)(776,59)(1033,721)(1161,851)(713,1155)(974,493)(484,257)(1147,419)(829,1121)(958,77)(1053,505)(597,189)(648,587)(476,779)(546,687)(565,577)	progesterone receptor membrane component 1
10858_at	10858	14	+	99263079	99263308	(1075,311)(126,1021)(430,899)(1072,149)(688,191)(354,705)(105,779)(571,447)(733,1073)(496,393)	cytochrome P450, family 46, subfamily A, polypeptide 1
10859_at	10859	19	+	59839821	59840228	(248,849)(249,849)(173,755)(174,755)(1067,145)	leukocyte immunoglobulin-like receptor, subfamily B (with TM and ITIM domains), member 1
10861_at	10861	4	-	972341	962893	(768,317)(561,447)(182,1021)(44,499)(409,403)(559,193)(96,309)(327,1027)(1023,809)(507,957)(1018,985)(860,935)(431,165)(674,349)(482,497)(865,827)(1035,111)(12,79)(4,301)(903,321)(164,1053)(981,115)(176,143)(5,195)(1091,321)(927,889)	solute carrier family 26 (sulfate transporter), member 1
10863_at	10863	8	+	24248994	24268034	(328,685)(1112,105)(791,5)(636,895)(99,1135)(39,973)(696,315)(1106,93)(382,1097)(336,671)(280,981)(523,571)(1088,1155)(512,1157)(18,343)(1135,655)(838,543)(727,447)(600,241)(57,665)(841,649)(110,425)(628,473)(849,349)(894,837)(768,721)(257,581)	ADAM metallopeptidase domain 28
10864_at	10864	6	+	43375132	43381155	(1086,997)(31,895)(899,885)(168,731)(236,535)(77,409)(9,417)(518,407)(44,163)(1119,849)(313,179)(358,1127)(446,925)(442,1121)(65,445)(256,473)(888,119)(577,459)(478,567)(1086,1037)(331,527)(956,73)(613,393)(691,877)(656,379)(313,693)(99,815)(587,117)(454,1045)(916,151)(517,517)(440,79)(352,637)(514,783)(13,975)(503,117)(476,537)(567,337)(966,165)	solute carrier family 22 (organic anion transporter), member 7
10865_at	10865	2	+	96581766	96582051	(614,149)(15,893)(229,489)(763,735)(475,903)(8,341)(235,473)(881,873)(385,659)(268,101)(824,455)	AT rich interactive domain 5A (MRF1-like)
10866_at	10866	6	+	31541035	31541309	(159,953)(303,981)(638,235)(890,173)(286,469)	HLA complex P5
10867_at	10867	12	+	3262529	3265930	(19,259)(276,659)(283,445)(301,785)(818,801)(1088,405)(543,523)(396,971)(808,947)(19,43)(399,1085)(1042,85)(168,881)(789,753)(991,391)(533,855)(876,667)(113,393)(659,527)(984,47)(1013,899)	tetraspanin 9
10868_at	10868	9	+	131683343	131683874	(115,207)(910,329)(21,571)(1006,397)(100,589)(873,85)(741,491)(648,1139)(300,957)(468,617)(484,755)	ubiquitin specific peptidase 20
10869_at	10869	3	-	49121597	49121140	(92,361)(385,931)(741,997)(905,113)(433,479)(1136,1023)(522,485)(1057,813)(625,647)(249,371)(410,467)	ubiquitin specific peptidase 19
1087_at	1087	19	-	46883892	46869149	(760,921)(850,1123)(277,231)(12,265)(356,101)(313,809)(80,487)(133,291)(641,739)(823,149)(839,127)(102,195)(1093,685)(407,1159)(807,711)(163,1125)(962,377)(436,307)(898,99)(718,407)(1070,21)(1038,919)(486,345)(169,305)(245,603)(280,853)(424,203)(161,651)(1061,95)(115,1115)(1023,399)	carcinoembryonic antigen-related cell adhesion molecule 7
10870_at	10870	19	+	41085330	41086873	(1158,975)(335,153)(966,619)(1121,339)(1039,411)(45,503)(452,399)(454,305)(282,751)	hematopoietic cell signal transducer
10871_at	10871	17	-	70052373	70049202	(151,897)(279,61)(160,461)(496,413)(589,887)(361,575)(524,1031)(909,329)(1055,1003)	CD300c molecule
10873_at	10873	11	-	85835104	85830011	(933,255)(251,859)(493,987)(1068,675)(864,533)(657,131)(741,877)(981,823)(639,369)	malic enzyme 3, NADP(+)-dependent, mitochondrial
10874_at	10874	4	-	56191340	56156209	(1143,835)(627,61)(1142,415)(336,203)(5,735)(399,49)	neuromedin U
10875_at	10875	7	-	76663903	76663468	(56,817)(162,497)(865,597)(1113,881)(278,1037)(813,805)(158,263)(138,671)(659,475)(371,355)(458,797)	fibrinogen-like 2
10876_at	10876	14	+	20285776	20286320	(860,25)(376,705)(238,905)(1014,197)(642,941)(1001,801)(465,457)(1008,1029)(1113,99)(789,651)(246,195)(488,571)(1078,1)(875,1)(334,699)(312,119)(369,1115)(448,113)(258,1077)(161,711)(434,103)(1119,305)(801,399)(754,293)(887,981)(173,1017)(360,347)(542,997)(398,443)(266,687)(612,1005)(403,1081)	family with sequence similarity 12, member A
10879_at	10879	4	+	71290026	71290492	(997,447)(492,1029)(1057,983)(741,57)(854,1057)(825,25)(544,291)(138,975)(665,607)(564,225)(677,215)	submaxillary gland androgen regulated protein 3 homolog B (mouse)
1088_at	1088	19	-	47776752	47776267	(369,7)(456,1125)(897,447)(1161,103)(108,93)(674,41)(30,1059)(1128,1115)(131,523)(222,707)(269,1035)	carcinoembryonic antigen-related cell adhesion molecule 8
10880_at	10880	9	-	110657261	110656754	(861,539)(844,851)(772,855)(1110,377)(16,859)(1055,467)(450,883)(929,503)(496,113)(1003,129)(25,879)	actin-like 7B
10881_at	10881	9	+	110665268	110665763	(951,893)(867,335)(1000,509)(665,1125)(174,1145)(525,1017)(942,485)(229,629)(363,57)(858,821)(458,971)	actin-like 7A
10882_at	10882	17	-	40393141	40392606	(331,37)(1081,325)(1119,199)(182,363)(820,411)(542,885)(797,421)(355,323)(785,293)(275,911)(705,485)	complement component 1, q subcomponent-like 1
10884_at	10884	5	+	44848975	44850995	(74,957)(61,309)(774,629)(574,147)(390,131)(148,1155)(1067,1095)(95,175)(385,141)(536,177)	mitochondrial ribosomal protein S30
10885_at	10885	1	+	118303996	118304427	(1059,167)(36,767)(279,959)(850,123)(716,411)(643,153)(873,299)(5,527)(644,419)(177,395)(1038,733)	WD repeat domain 3
10886_at	10886	4	+	73232080	73232497	(569,1149)(1023,301)(139,1031)(233,1145)(478,147)(616,227)(190,869)(192,427)(477,775)(598,1149)(1019,217)	neuropeptide FF receptor 2
10888_at	10888	11	-	93750679	93750184	(750,187)(862,609)(216,953)(1162,167)(887,477)(602,547)(406,411)(410,635)(1140,397)(284,423)(90,179)	G protein-coupled receptor 83
1089_at	1089	19	-	46817574	46817224	(751,171)(95,955)(316,803)(363,651)(811,183)(829,1047)	carcinoembryonic antigen-related cell adhesion molecule 4
10890_at	10890	2	+	26204281	26213678	(489,991)(976,787)(32,277)(304,717)(613,233)(661,931)(340,169)(526,201)(496,1107)(638,721)(733,711)(785,533)(379,115)(688,485)(795,571)	RAB10, member RAS oncogene family
10891_at	10891	4	-	23403237	23402882	(13,195)(988,641)(1085,811)(1086,51)(21,827)(937,759)(794,1125)(452,691)(772,577)(1141,771)	peroxisome proliferator-activated receptor gamma, coactivator 1 alpha
10892_at	10892	18	+	54565700	54568187	(704,911)(304,609)(236,749)(717,907)(716,907)(996,1137)(195,851)(196,851)(217,173)(216,173)(878,907)(877,907)(1112,27)(1111,27)(454,483)(453,483)(1110,1113)(1111,1113)(754,417)(755,417)(483,153)(188,121)(352,275)(721,95)(1160,657)(1097,267)(869,487)(914,613)(748,77)(249,995)(447,1055)(349,1007)(1095,1073)	mucosa associated lymphoid tissue lymphoma translocation gene 1
10893_at	10893	20	+	33326052	33328148	(85,403)(315,1039)(198,877)(598,909)(166,167)(682,393)(921,91)(168,163)(472,745)(465,849)(177,835)(497,377)(748,915)(127,697)(132,313)(988,875)(855,329)(306,489)(148,795)(1124,481)(212,521)(322,175)	matrix metallopeptidase 24 (membrane-inserted)
10894_at	10894	11	-	10538730	10536504	(340,1147)(615,1157)(293,861)(946,405)(271,559)(432,241)(950,647)(925,219)(226,971)(1141,115)(628,1089)(394,881)(471,217)(272,499)(44,847)(795,1005)(776,209)(614,979)(821,203)(1108,751)	lymphatic vessel endothelial hyaluronan receptor 1
10896_at	10896	1	+	184636620	184637144	(840,653)(598,621)(600,717)(1,737)(505,807)(1025,531)(420,71)(150,1057)(216,891)(199,259)	oculomedin
10897_at	10897	11	-	65809750	65808706	(395,911)(618,767)(393,441)(402,883)(576,873)(163,977)	Yip1 interacting factor homolog A (S. cerevisiae)
10898_at	10898	7	+	98892358	98892866	(350,803)(41,473)(1119,391)(672,247)(450,757)(929,731)(679,809)(1063,109)(1067,743)(224,205)(182,67)	cleavage and polyadenylation specific factor 4, 30kDa
10899_at	10899	1	-	152216084	152213689	(644,331)(257,537)(256,537)(258,537)(890,255)(891,255)(252,1061)(253,1061)(397,201)(1144,391)(1145,391)(1039,483)(1051,561)(283,1157)(282,1157)(534,1015)(148,203)(233,995)(234,995)(749,463)(748,463)(750,463)(569,949)(38,935)(39,935)	jumping translocation breakpoint
109_at	109	2	-	24896305	24895793	(551,461)(393,909)(427,1151)(488,941)(1029,987)(434,835)(731,767)(689,307)(1129,1071)(782,147)(373,703)(748,481)(738,521)(242,877)(753,793)(46,851)(581,177)(768,327)(416,881)(497,753)(539,985)(674,593)	adenylate cyclase 3
10900_at	10900	17	+	39749318	39750712	(994,805)(456,285)(762,553)(226,857)(636,345)(703,1079)(215,545)(577,669)(1056,1063)(81,919)(723,491)	RUN domain containing 3A
10902_at	10902	5	-	137520814	137503381	(877,159)(414,147)(258,257)(197,127)(814,403)(75,697)(966,479)(671,243)(270,271)(309,531)(454,731)(509,375)(1091,491)(721,643)(285,215)(314,503)(483,1067)(701,35)(319,33)(5,43)(487,677)	bromodomain containing 8
10903_at	10903	1	-	148168182	148167227	(468,405)(351,913)(815,107)(552,75)(35,385)(1081,479)(227,1081)(1112,643)(817,1061)(816,275)(873,643)(826,109)(890,39)(463,1067)(528,297)(820,885)(1122,681)	myotubularin related protein 11
10904_at	10904	20	-	35579742	35579297	(658,571)(870,1071)(298,813)(399,131)(916,359)(108,611)(451,393)(969,897)(513,773)(359,589)	bladder cancer associated protein
10905_at	10905	1	+	117866982	117869375	(484,499)(81,57)(37,339)(324,105)(208,493)(1087,221)(370,1081)(515,639)(400,261)(133,781)(284,25)(11,513)(462,541)(696,531)(143,871)(954,735)(586,25)(1058,261)(623,31)(765,269)	mannosidase, alpha, class 1A, member 2
10906_at	10906	12	+	111075155	111075691	(894,865)(271,851)(81,87)(196,451)(765,1119)(1001,139)(427,509)(224,883)(1018,385)(403,419)(246,365)(1075,423)(1044,689)(788,1003)(795,793)(393,975)(547,3)(249,889)(249,339)(289,917)(417,1109)(276,451)(776,631)(450,839)(667,921)(666,921)(1078,757)(124,1025)(566,465)(250,179)(383,1149)(1001,381)(548,999)(71,949)	TRAF-type zinc finger domain containing 1
10907_at	10907	18	-	75849236	75833860	(1076,69)(534,647)(860,693)(617,857)(1082,971)(429,419)(159,33)(400,885)(75,681)(192,1005)(409,943)(172,815)(373,135)(121,115)(52,513)(965,889)(128,721)(7,433)(543,459)(295,977)(205,287)	thioredoxin-like 4A
10908_at	10908	19	+	7531598	7532596	(162,203)(899,185)(1067,607)(12,435)(432,1077)(910,409)(368,563)(190,397)(31,157)(798,775)	patatin-like phospholipase domain containing 6
10910_at	10910	13	+	52138999	52160352	(1137,579)(1138,579)(514,185)(513,185)(308,813)(309,813)(1104,667)(1105,667)(702,125)(701,125)(767,589)(768,589)(629,843)(630,843)(482,647)(537,105)(538,105)(104,1089)(1154,487)(683,257)(853,365)(496,1047)(9,21)(763,691)(473,721)(367,99)(498,621)(1100,1099)	SGT1, suppressor of G2 allele of SKP1 (S. cerevisiae)
10911_at	10911	1	-	7836055	7830367	(389,271)(967,243)(960,721)(312,1137)(19,507)(1150,611)(695,367)(659,311)(650,379)(610,147)(273,155)(1073,489)(149,123)(44,683)(871,675)(985,649)(525,31)(533,1149)(156,283)(1045,1023)	urotensin 2
10912_at	10912	9	+	91410882	91411226	(325,403)(483,497)(751,385)(598,1071)(126,341)(624,535)(770,239)(584,517)	growth arrest and DNA-damage-inducible, gamma
10913_at	10913	2	-	108877886	108877446	(611,671)(781,773)(753,1145)(891,209)(189,925)(1131,923)(268,381)(279,9)(1118,835)(1034,583)(1099,1067)	ectodysplasin A receptor
10914_at	10914	14	+	96063530	96103111	(78,937)(603,775)(1108,605)(172,663)(754,689)(443,291)(514,839)(787,1)(1121,831)(790,275)(194,547)(729,235)(586,893)(712,289)(340,671)(594,837)(984,785)(247,649)(874,701)(548,573)(1074,521)(463,1111)(444,571)(7,1047)(1055,215)(978,167)(600,355)(748,847)(1043,723)(118,725)	poly(A) polymerase alpha
10915_at	10915	5	+	145870722	145871149	(302,117)(682,579)(666,549)(835,859)(469,103)(375,1027)(77,691)(500,1009)(643,571)(687,597)(463,1015)	transcription elongation regulator 1
10916_at	10916	X	+	54857819	54859134	(418,733)(551,51)(1091,479)(38,875)(862,883)(489,139)(873,395)(194,465)(1023,731)(1041,95)(332,321)(920,3)(19,1127)(696,959)(973,1055)(583,565)	melanoma antigen family D, 2
10917_at	10917	5	+	180365392	180365931	(407,879)(507,813)(54,465)(45,469)(86,669)(286,1161)(19,883)(819,585)(338,389)(459,99)(1154,1111)	butyrophilin-like 3
10919_at	10919	6	-	31972463	31955541	(973,445)(1088,771)(536,395)(708,793)(295,401)(1064,183)(166,1027)(1012,647)(207,511)(209,429)(793,1011)(281,601)(65,19)(32,791)(239,563)(886,227)(910,307)(181,913)(572,1151)(516,1079)	euchromatic histone-lysine N-methyltransferase 2
10920_at	10920	2	+	237658869	237672178	(935,131)(116,151)(1137,51)(672,1063)(162,857)(817,995)(283,291)(499,349)(573,907)(772,955)(598,439)(414,413)(1080,991)(731,1151)(129,921)(285,813)(1110,1077)(118,463)(990,155)(689,941)(1019,977)(89,1073)(75,655)(360,21)(688,177)(857,763)(433,313)(91,985)(116,701)(123,169)(238,1101)(22,603)(888,33)(855,705)(492,361)(1015,1097)(52,597)(938,1101)(1029,381)(224,789)(597,355)(63,275)(1083,697)	COP9 constitutive photomorphogenic homolog subunit 8 (Arabidopsis)
10921_at	10921	16	-	2243671	2243302	(379,335)(71,1149)(377,457)(245,161)(712,433)(1142,421)(680,315)(166,493)(276,139)(289,437)	RNA binding protein S1, serine-rich domain
10922_at	10922	7	-	150405680	150404649	(633,559)(594,731)(595,731)(452,199)(451,199)(220,701)(219,701)(643,237)(644,237)(568,485)(19,157)(20,157)(234,667)(235,667)(233,667)(897,529)(896,529)(895,529)(1114,839)(1112,839)(1113,839)(518,905)(517,905)(990,933)	Fas-activated serine/threonine kinase
10923_at	10923	5	+	32621451	32637772	(1112,621)(907,297)(713,507)(3,253)(884,121)(315,339)(354,117)(355,117)(975,41)(146,633)(730,131)(1162,633)(1161,633)(119,231)(120,231)(750,221)(842,273)(843,273)(752,1125)(1076,1001)(1020,33)(445,365)(918,635)(759,281)(431,397)(361,719)(26,333)	SUB1 homolog (S. cerevisiae)
10924_at	10924	6	+	123171979	123172511	(313,803)(1159,141)(514,413)(509,31)(1156,739)(597,1033)(262,1079)(277,399)(635,1109)(304,15)(1151,731)	sphingomyelin phosphodiesterase, acid-like 3A
10926_at	10926	7	+	87375054	87375598	(73,937)(868,549)(860,1123)(433,1011)(259,997)(430,1045)	DBF4 homolog (S. cerevisiae)
10927_at	10927	9	+	90280012	90280401	(358,669)(589,33)(480,161)(751,135)(102,261)(1030,1137)(736,925)(187,365)(453,719)(927,711)(723,999)	spindlin 1
10928_at	10928	18	+	9503002	9528042	(849,737)(685,877)(782,113)(404,1039)(436,59)(1100,947)(81,695)(662,191)(668,1025)(234,523)(811,345)(876,851)(477,405)(89,913)(767,603)(610,377)(431,565)	ralA binding protein 1
10929_at	10929	11	+	94440811	94441851	(868,659)(848,275)(724,97)(1140,823)(1045,485)(642,405)(192,513)(971,765)(667,1099)(61,1133)(849,1011)(880,861)(881,861)(244,1045)(304,527)(497,141)(498,141)(237,1085)(535,1107)(620,1059)	splicing factor, arginine/serine-rich 2B
10930_at	10930	6	+	41137422	41140117	(1026,79)(754,1045)(354,145)(858,727)(1106,1051)(378,971)(1018,281)(333,243)(977,613)(454,1149)(173,193)	apolipoprotein B mRNA editing enzyme, catalytic polypeptide-like 2
10933_at	10933	15	+	76974233	76977033	(396,695)(146,1131)(847,193)(1094,535)(1056,683)	mortality factor 4 like 1
10935_at	10935	10	-	120917755	120917407	(72,3)(1110,789)(915,559)(858,1019)(547,1013)(477,147)(93,249)(1019,1119)(671,167)(30,677)	peroxiredoxin 3
10936_at	10936	2	-	53934086	53933635	(1053,475)(31,287)(429,651)(266,967)(621,431)(780,835)(214,189)(145,849)(424,1089)(689,869)(640,875)	G protein-coupled receptor 75
10938_at	10938	11	-	64378596	64376801	(53,989)(371,865)(82,901)(831,467)(912,299)(606,487)(106,417)(139,321)(294,265)(864,253)(564,929)(121,359)(946,453)(529,1011)(980,941)(609,665)(1031,391)(1046,489)(631,425)(822,765)(490,517)(734,943)(523,83)(238,429)(804,963)(159,909)(1096,199)(278,997)(863,979)(862,979)(1041,533)(1040,533)(1000,407)(424,717)(1082,815)(1083,815)(1084,815)(143,507)(144,507)(142,507)(179,773)(177,773)(178,773)(973,…	EH-domain containing 1
10939_at	10939	18	-	12319538	12319142	(768,887)(159,335)(219,821)(815,503)(250,323)(303,167)(695,1159)(868,427)(956,897)(623,913)(118,1023)	AFG3 ATPase family gene 3-like 2 (yeast)
10941_at	10941	4	-	70494946	70489736	(1022,787)(389,1103)(1009,815)(359,991)(451,631)(716,263)(10,1095)(722,63)(560,965)(54,881)	UDP glucuronosyltransferase 2 family, polypeptide A1
10942_at	10942	16	+	2808894	2811657	(866,977)(798,575)(116,315)(381,1021)(532,219)(342,735)(202,343)(228,695)(918,779)(946,1135)	protease, serine, 21 (testisin)
10943_at	10943	X	+	11695598	11703505	(38,939)(1085,439)(903,599)(937,621)(564,419)(1026,371)(1161,463)(847,1005)(176,473)(487,39)(860,939)(690,815)(991,541)(813,457)(16,929)(36,869)(272,481)(117,397)(932,707)(725,545)(1021,951)	male-specific lethal 3-like 1 (Drosophila)
10944_at	10944	11	+	16733285	16733896	(79,661)(741,705)(608,441)(605,137)(114,291)	chromosome 11 open reading frame 58
10945_at	10945	19	-	53579509	53577665	(833,43)(977,1013)(482,633)(1096,459)(485,451)(925,1017)(998,121)(458,1101)(29,565)(155,387)(516,843)(308,145)(884,833)(522,217)(1067,491)(560,71)(282,955)(278,1153)(508,495)(935,307)(289,735)(196,667)	KDEL (Lys-Asp-Glu-Leu) endoplasmic reticulum protein retention receptor 1
10946_at	10946	1	-	38195608	38195362	(956,1159)(389,437)(72,181)(605,609)(156,257)(881,509)(551,999)(623,577)	splicing factor 3a, subunit 3, 60kDa
10947_at	10947	8	+	42147369	42147767	(943,195)(444,771)(1119,81)(99,583)(966,1143)(102,239)(523,453)(196,35)(522,921)	adaptor-related protein complex 3, mu 2 subunit
10948_at	10948	17	+	35072653	35073108	(945,601)(418,463)(784,593)(82,847)(678,341)(332,809)(830,399)(1044,461)(111,155)(120,323)(364,643)	StAR-related lipid transfer (START) domain containing 3
10949_at	10949	5	-	137116769	137115275	(764,853)(821,789)(697,361)(660,323)(399,911)(153,1037)(224,621)(492,655)(287,693)(91,681)(1105,1077)(721,985)(851,535)(914,737)(1028,309)(852,471)(56,285)(1080,1077)(364,599)(349,25)(817,927)(1077,143)	heterogeneous nuclear ribonucleoprotein A0
10950_at	10950	21	-	17888422	17887950	(1133,269)(744,981)(125,193)(124,193)(612,285)(967,5)(852,1061)(49,983)(250,619)(249,619)(1004,1125)(1003,1125)(32,537)(33,537)(406,695)(346,915)(345,915)(663,23)(740,1085)(925,787)(926,787)(644,369)	BTG family, member 3
10951_at	10951	17	-	43502981	43502523	(128,109)(943,593)(778,365)(282,277)(299,609)	chromobox homolog 1 (HP1 beta homolog Drosophila )
10952_at	10952	9	+	101030016	101032515	(1035,783)(917,195)(1067,185)(586,831)(153,1139)(551,797)(674,313)	Sec61 beta subunit
10953_at	10953	20	-	43004823	43004355	(752,919)(167,395)(181,421)(434,1131)(908,153)(1142,479)(1083,357)(466,627)(720,953)(612,627)(613,385)	translocase of outer mitochondrial membrane 34
10954_at	10954	3	+	124347691	124363426	(1005,691)(363,123)(888,531)(877,227)(595,251)(288,963)(925,597)(110,1103)	protein disulfide isomerase family A, member 5
10955_at	10955	20	-	42565884	42561699	(603,901)(310,987)(280,603)(279,603)(777,529)(598,959)(599,959)(1117,935)(266,631)(265,631)(348,783)(347,783)(894,995)(546,609)(323,575)(786,761)(210,863)(211,863)(789,1161)(273,711)(418,765)(668,111)(992,81)(113,907)(664,271)(860,1051)(190,519)(245,821)	serine incorporator 3
10956_at	10956	12	+	56401089	56401499	(611,871)(678,153)(679,153)(35,1023)(128,385)(645,1143)(543,757)(261,935)(229,391)(422,691)(394,839)(671,653)(73,633)(438,845)(650,133)(35,423)(547,443)(179,1117)(1138,953)(83,923)(514,147)(364,69)	amplified in osteosarcoma
10957_at	10957	6	+	89850595	89850950	(720,875)(1099,31)(673,991)(979,859)(624,1147)(1013,865)	proline-rich nuclear receptor coactivator 1
10959_at	10959	12	+	122637280	122648586	(478,849)(678,913)(896,929)(1037,1067)(838,837)(627,613)(880,1025)(312,813)(232,681)(608,91)(300,869)(364,379)(462,605)(554,643)(71,381)(360,677)(129,65)(827,807)(588,779)(121,1161)(307,199)(671,1099)(163,1045)(926,809)(737,819)(1019,75)(954,1159)	transmembrane emp24 domain trafficking protein 2
10960_at	10960	5	-	176693929	176691416	(262,163)(285,407)(920,875)(1118,887)(598,799)(611,117)(330,433)(734,337)(86,1009)	lectin, mannose-binding 2
10961_at	10961	12	+	110944426	110944943	(67,609)(486,1059)(879,893)(639,783)(981,601)(663,253)(593,269)(1087,407)(947,903)	endoplasmic reticulum protein 29
10962_at	10962	1	+	149307106	149307546	(106,1155)(820,303)(210,191)(598,195)(47,281)(335,239)(226,477)(723,1021)(73,23)(952,1153)(471,687)	myeloid/lymphoid or mixed-lineage leukemia (trithorax homolog, Drosophila); translocated to, 11
10963_at	10963	11	+	63718536	63728564	(184,1019)(934,77)(888,137)(397,297)(1020,811)(1060,627)(730,619)(892,281)(705,533)(849,455)(367,407)(994,841)(682,999)(1100,133)(50,1041)(212,253)(98,815)(897,1045)	stress-induced-phosphoprotein 1 (Hsp70/Hsp90-organizing protein)
10964_at	10964	1	+	78880061	78880570	(405,143)(591,1039)(292,909)(32,279)(891,451)(798,257)(470,387)(1059,605)(89,837)(58,299)(369,383)	interferon-induced protein 44-like
10966_at	10966	17	-	78208813	78208325	(756,507)(348,79)(339,383)(257,931)(982,873)(685,649)(303,83)(610,677)(894,275)(838,1069)(973,321)	RAB40B, member RAS oncogene family
10969_at	10969	1	-	43405138	43402469	(56,905)(97,215)(820,851)(202,879)(688,359)(253,603)(1007,477)(46,607)(845,191)(751,565)(501,121)	EBNA1 binding protein 2
10970_at	10970	12	-	105157101	105155952	(863,949)(493,583)(1027,603)(528,547)(526,1101)(1021,209)(529,321)(783,721)(42,395)(8,953)(910,789)(1129,947)(345,1079)(1162,557)(153,383)(1070,865)(867,797)(630,455)(1108,427)(1054,851)(815,917)(1081,989)	cytoskeleton-associated protein 4
10971_at	10971	2	-	9641940	9641707	(134,697)(1017,683)(992,19)	tyrosine 3-monooxygenase/tryptophan 5-monooxygenase activation protein, theta polypeptide
10972_at	10972	14	-	74671277	74668055	(303,133)(150,189)(503,317)(66,359)(3,913)(467,833)(911,991)(313,21)(282,847)(407,1057)(1018,1085)(953,425)(357,1031)(118,279)(867,513)(386,1041)	transmembrane emp24-like trafficking protein 10 (yeast)
10973_at	10973	6	-	101411277	101063518	(901,585)(1155,875)(392,685)(674,813)(593,703)(270,727)(961,191)(787,289)(1161,515)(335,909)(712,1059)(711,549)(214,129)(110,361)(88,791)(915,605)(752,273)(1070,35)(453,715)(772,743)(1088,235)(26,737)	activating signal cointegrator 1 complex subunit 3
10974_at	10974	10	+	88718267	88720319	(1111,99)(580,431)(181,299)(900,627)(263,129)(277,457)(684,149)(900,589)(607,993)(324,225)(920,187)	chromosome 10 open reading frame 116
10975_at	10975	19	-	1550521	1548261	(295,193)(883,935)(422,855)(1012,825)(1048,1033)(223,443)(163,599)(171,139)(654,325)(67,1021)(497,253)(144,893)(260,509)(474,499)(739,485)(1064,359)(205,149)(915,125)(502,1143)(400,929)(1066,73)	ubiquinol-cytochrome c reductase, 6.4kDa subunit
10978_at	10978	11	+	57185353	57185845	(639,731)(350,1021)(718,971)(312,147)(672,857)(749,791)(78,827)(445,1067)(909,469)(20,655)	CLP1, cleavage and polyadenylation factor I subunit, homolog (S. cerevisiae)
10979_at	10979	14	-	52487019	52393792	(692,79)(1155,265)(940,953)(155,799)(781,65)(291,669)(352,621)(889,105)(51,531)(11,25)(594,915)(291,189)(230,843)(463,1087)(449,529)(4,21)(449,693)(581,1015)(724,1051)(584,643)(341,711)(135,225)(197,191)(1140,173)(417,547)(624,933)(1117,447)(328,971)(417,931)(262,491)(1080,225)(48,721)	pleckstrin homology domain containing, family C (with FERM domain) member 1
10980_at	10980	7	+	99526661	99527711	(1046,1065)(424,229)(570,435)(628,903)(648,657)(824,293)(1007,297)(564,47)(615,417)(967,305)(170,1075)(33,669)(1038,507)(798,935)(1013,661)(351,563)(830,97)(997,393)(1035,823)(726,365)(329,489)	COP9 constitutive photomorphogenic homolog subunit 6 (Arabidopsis)
10981_at	10981	6	+	146912373	146917589	(198,105)(884,41)(410,79)(561,711)(283,869)(797,391)(22,501)(234,923)(707,749)(761,303)(693,849)	RAB32, member RAS oncogene family
10982_at	10982	18	+	30975229	30975667	(1035,321)(637,1015)(452,177)(926,345)(917,553)(59,281)(803,227)(764,427)(1099,621)(15,1147)(1153,405)	microtubule-associated protein, RP/EB family, member 2
10983_at	10983	4	-	78195402	78188397	(752,329)(782,1015)(1091,137)(57,953)(853,845)(335,489)(618,657)(904,1003)(498,785)(29,299)(1004,367)	cyclin I
10985_at	10985	12	-	119051548	119049532	(902,953)(718,1039)(433,891)(951,547)(405,243)(283,677)(472,819)(1085,409)(483,1053)(387,851)(18,25)(122,363)(86,851)(736,1119)(1028,505)(228,1111)(766,813)(1040,391)(54,781)(468,1089)(853,273)	GCN1 general control of amino-acid synthesis 1-like 1 (yeast)
10987_at	10987	8	-	68131342	68117901	(846,997)(230,49)(263,1059)(16,329)(1025,321)(405,497)(72,1125)(916,751)(487,85)	COP9 constitutive photomorphogenic homolog subunit 5 (Arabidopsis)
10988_at	10988	12	+	94431649	94431962	(747,259)(374,999)(755,781)(297,795)(880,675)(725,205)(921,139)(104,1063)(1055,1121)(455,303)(903,541)	methionyl aminopeptidase 2
10989_at	10989	2	-	86225121	86224702	(47,117)(655,13)(166,811)(1112,563)(275,471)(94,27)(74,533)(51,1089)(109,577)	inner membrane protein, mitochondrial (mitofilin)
10990_at	10990	19	-	59448561	59446275	(210,389)(151,859)(516,619)(772,637)(1082,1043)(954,151)(277,237)(1144,741)	leukocyte immunoglobulin-like receptor, subfamily B (with TM and ITIM domains), member 5
10991_at	10991	3	+	50232805	50233341	(1063,441)(555,141)(892,539)(427,657)(382,1051)(1117,453)(140,991)(182,497)(179,135)(1090,1027)(907,619)	solute carrier family 38, member 3
10992_at	10992	11	+	65587719	65592863	(582,901)(881,227)(901,943)(366,883)(404,489)(5,107)(988,1105)(1054,405)(623,435)	splicing factor 3b, subunit 2, 145kDa
10993_at	10993	12	-	112316121	112314872	(31,227)(925,43)(940,403)(319,417)(413,753)(1107,323)(778,143)(5,439)(83,207)(41,1113)(486,1147)	serine dehydratase
10994_at	10994	19	-	15094989	15086799	(688,149)(523,665)(898,727)(990,495)(247,599)(777,195)(314,359)(360,849)(635,461)(83,1159)(837,389)(442,1083)(957,829)(460,429)(990,169)(739,663)(76,639)(961,153)	ilvB (bacterial acetolactate synthase)-like
10998_at	10998	19	-	63702346	63701693	(899,85)(281,923)(355,849)(437,825)(237,115)(308,65)(605,1153)(831,1153)(896,917)	solute carrier family 27 (fatty acid transporter), member 5
10999_at	10999	9	+	130162756	130163119	(723,241)(618,593)(170,905)(794,615)(983,669)(1081,641)(1018,795)(181,337)(898,305)(1132,935)(813,187)	solute carrier family 27 (fatty acid transporter), member 4
11000_at	11000	1	+	152017934	152019169	(263,493)(711,1003)(709,83)(270,577)(950,897)(143,1091)(442,923)(772,993)(731,1145)(932,887)(1119,883)	solute carrier family 27 (fatty acid transporter), member 3
11001_at	11001	15	+	48313361	48315774	(923,939)(346,519)(731,251)(312,153)(536,55)(744,815)(875,79)(157,515)(1158,1041)(1043,747)(1036,1155)(346,543)(221,763)(322,615)(758,571)(919,473)(935,843)(192,603)(454,1073)(1123,1129)	solute carrier family 27 (fatty acid transporter), member 2
11004_at	11004	1	+	44998910	45005856	(352,601)(657,461)(5,643)(255,361)(612,151)(757,945)(471,227)(559,45)(928,1155)(915,93)(645,331)(1115,79)(982,703)(60,393)(758,269)(203,617)(493,189)(820,889)	kinesin family member 2C
11005_at	11005	5	+	147486777	147496981	(834,147)(317,249)(47,1051)(588,1045)(321,155)(649,549)(337,759)	serine peptidase inhibitor, Kazal type 5
11006_at	11006	19	+	59869160	59871187	(35,467)(546,637)(828,625)(949,497)(703,79)(1066,307)(1123,1101)	leukocyte immunoglobulin-like receptor, subfamily B (with TM and ITIM domains), member 4
11007_at	11007	11	+	65414468	65415618	(552,703)(1073,571)(1085,805)(612,415)(882,601)(140,995)(761,77)(729,1021)(673,855)(173,3)(376,921)(806,503)(621,445)(141,497)(810,431)(589,1075)(914,783)(669,929)(474,431)(690,435)(854,593)(338,559)	coiled-coil domain containing 85B
11009_at	11009	1	+	205143332	205143777	(334,533)(769,447)(403,335)(771,37)(562,489)(397,1105)(99,991)(839,357)(308,623)(762,607)(672,669)	interleukin 24
1101_at	1101	17	-	45897662	45896891	(892,111)(390,475)(116,391)(682,505)(867,81)(305,381)(817,899)(407,473)(875,1065)(831,1141)	chondroadherin
11010_at	11010	12	+	74162039	74175668	(446,1143)(11,221)(579,707)(152,391)(217,209)(252,619)(45,763)	GLI pathogenesis-related 1 (glioma)
11011_at	11011	17	+	58043563	58044462	(308,1147)(275,335)(223,169)	tousled-like kinase 2
11012_at	11012	19	-	56218246	56217331	(790,469)(65,77)(694,751)(350,45)(1072,491)(399,567)(799,443)(656,619)(932,1009)(387,57)(822,209)	kallikrein-related peptidase 11
11013_at	11013	X	-	101655649	101655344	(100,1045)(594,445)(856,641)(415,1105)(95,1027)(91,1121)(1033,1033)(629,927)(249,165)(944,59)(1096,517)	thymosin-like 8
11014_at	11014	7	-	6472255	6468856	(1058,411)(97,119)(961,137)(1089,349)(1048,319)(1041,819)(531,699)(821,715)(80,477)(921,235)(204,425)	KDEL (Lys-Asp-Glu-Leu) endoplasmic reticulum protein retention receptor 2
11015_at	11015	22	+	37205551	37209303	(677,1137)(615,57)(1032,1099)(1151,475)(99,857)(394,119)(1085,895)(857,623)(541,305)(348,927)(749,75)(214,759)(73,295)(841,601)(592,81)(1094,435)(53,769)(649,1005)(407,973)(619,197)(1051,941)(38,295)(780,549)(863,1101)(845,1155)(1143,679)(54,1117)(299,159)(1078,1079)(654,99)(50,49)	KDEL (Lys-Asp-Glu-Leu) endoplasmic reticulum protein retention receptor 3
11016_at	11016	12	-	52232597	52196058	(104,323)(275,1029)(38,479)(476,371)(242,167)(868,655)(1032,171)(1130,371)(1005,137)(73,1005)(935,1007)(927,1145)(335,921)(200,421)(300,243)(111,799)(591,279)(759,805)(959,253)(648,663)	activating transcription factor 7
11017_at	11017	2	+	69983817	69985753	(281,825)(1151,815)(633,477)(1002,217)(982,1123)(1035,1099)(403,129)(251,259)(1125,29)(12,833)(563,583)(101,1027)(344,1143)(48,805)(460,1107)(230,739)	putative nucleic acid binding protein RY-1
11018_at	11018	19	-	10804683	10804179	(457,491)(269,519)(1076,211)(1101,1065)(417,617)(1040,913)(752,899)(674,485)(1068,887)(717,889)(1153,891)	transmembrane emp24 protein transport domain containing 1
11019_at	11019	4	+	39148045	39151199	(631,49)(502,291)(692,757)(778,831)(582,669)(205,1079)(953,1083)(550,449)	lipoic acid synthetase
1102_at	1102	13	-	47961628	47961135	(702,1065)(874,1121)(835,353)(701,1143)(22,311)(292,729)(944,197)(524,683)(697,861)(903,777)(715,549)	regulator of chromosome condensation (RCC1) and BTB (POZ) domain containing protein 2
11020_at	11020	22	-	35493800	35488941	(70,873)(269,529)(176,1099)(379,851)(398,651)(999,63)(485,885)(568,415)	RAB, member of RAS oncogene family-like 4
11021_at	11021	12	-	119030620	119017372	(963,631)(547,325)(250,915)(152,981)(665,493)(227,617)(664,409)(602,291)(752,421)(996,357)(160,85)(908,321)(48,153)(409,743)(8,557)(580,583)(1154,667)(870,979)(1094,331)(1144,655)(96,145)(1037,501)(62,945)(1137,965)(812,1065)(137,407)(135,923)(1010,619)(1100,853)(1034,435)	RAB35, member RAS oncogene family
11022_at	11022	1	-	150011028	150010688	(458,145)(99,765)(107,1057)(544,1015)(763,447)(940,379)(405,1121)(460,1123)(430,259)(284,157)(90,1139)(49,749)(312,447)(801,1133)(536,245)(293,465)(1120,345)	tudor and KH domain containing
11024_at	11024	19	+	59804122	59804276	(893,125)(355,399)(1065,673)(810,985)(482,47)(226,615)(884,803)(883,637)(508,651)	leukocyte immunoglobulin-like receptor, subfamily A (with TM domain), member 1
11025_at	11025	19	-	59416420	59412648	(844,159)(248,909)(886,123)(492,413)(1138,989)(1137,989)(1136,989)(1135,989)(1050,43)(1051,43)(1049,43)(1052,43)(570,457)(569,457)(568,457)(567,457)(1000,619)(1001,619)(1002,619)(1003,619)(437,853)(438,853)(440,853)(439,853)	leukocyte immunoglobulin-like receptor, subfamily B (with TM and ITIM domains), member 3
11026_at	11026	19	-	59493939	59491747	(56,747)(128,337)(897,7)(296,749)(354,213)(366,821)(679,1085)	leukocyte immunoglobulin-like receptor, subfamily A (without TM domain), member 3
11027_at	11027	19	+	59777613	59790778	(573,341)(746,345)(266,779)(167,853)(249,805)(886,913)(174,863)(275,527)(1005,745)(295,109)(57,987)(394,861)(395,861)(792,535)(793,535)(182,575)(882,151)(883,151)(460,801)(459,801)(230,1053)(785,301)(784,301)(11,801)(703,677)(747,663)(743,903)(411,371)(480,47)(650,615)(402,907)(708,637)(974,761)(358,589)	leukocyte immunoglobulin-like receptor, subfamily A (with TM domain), member 2
1103_at	1103	10	+	50533248	50543025	(458,365)(19,141)(371,937)(144,245)(728,821)(891,911)(741,959)(482,345)(512,969)	choline acetyltransferase
11030_at	11030	8	+	30456385	30543390	(414,745)(939,415)(464,289)(963,293)(582,167)(363,1011)(707,1063)(871,997)(552,1111)(652,1155)(461,289)(525,1157)(129,761)(534,925)(863,851)(934,661)(478,177)(217,1005)(444,1017)(649,371)(834,265)(113,1117)(827,27)(959,487)(957,1039)(881,63)(1116,337)(822,501)(1061,545)(119,749)(777,955)(1100,41)(1094,999)(331,371)	RNA binding protein with multiple splicing
11031_at	11031	18	+	9805170	9852504	(313,233)(1150,585)(158,843)(962,1059)(985,761)(44,943)(756,411)(733,49)(547,651)(511,151)(141,369)(137,19)(555,79)(926,593)(584,119)(868,517)(903,515)(996,895)(1022,237)(910,1159)(480,877)(536,551)(1067,1107)(891,703)(636,157)(649,41)(529,119)(884,1047)(685,901)(263,539)(1000,157)(361,831)	RAB31, member RAS oncogene family
11033_at	11033	7	-	904492	904078	(1090,919)(514,763)(515,963)(1059,603)(745,801)(135,375)(375,757)(685,449)(981,367)(1126,1079)(1056,43)(722,1003)(140,425)(837,493)(565,87)(659,801)(849,851)(227,627)(484,429)(403,407)(591,899)(633,859)(991,245)(841,429)(670,437)(543,779)(1121,755)	centaurin, alpha 1
11034_at	11034	20	+	17529560	17536579	(450,817)(483,453)(935,517)(786,209)(517,557)(1119,1053)(797,1037)(304,293)(884,51)(587,213)(521,943)(57,867)(923,557)(444,795)(358,599)(49,787)	destrin (actin depolymerizing factor)
11035_at	11035	14	-	23876253	23875133	(633,133)(322,901)(114,613)(724,885)(74,357)(569,429)(453,359)(960,1037)(545,397)	receptor-interacting serine-threonine kinase 3
11036_at	11036	2	+	48813537	48813754	(1055,353)(1031,857)(456,865)(839,773)(102,521)(102,1101)(980,931)(305,103)(745,383)(459,401)	general transcription factor IIA, 1-like
11037_at	11037	2	+	48676225	48679074	(876,431)(36,931)(797,903)(147,363)(496,557)(768,549)(746,1005)(1016,711)(341,287)(576,631)(390,847)(1007,945)(1016,821)(151,353)(147,1075)(326,425)(1139,135)(438,267)(857,183)	stonin 1
1104_at	1104	1	+	28735391	28737937	(609,421)(785,439)(720,445)(1088,301)(924,419)(836,575)(624,813)(725,117)(284,325)(160,923)(257,1017)(110,159)(995,261)(170,251)(1052,421)(759,959)(344,149)(1143,209)(1026,843)(445,845)	regulator of chromosome condensation 1
11040_at	11040	X	-	48655939	48655426	(649,1121)(888,425)(914,1089)(760,909)(88,1081)(358,653)(793,245)	pim-2 oncogene
11041_at	11041	11	-	65869945	65869445	(294,685)(649,911)(131,425)(61,29)(386,705)(661,239)(431,517)(488,753)(772,769)(340,1031)(756,725)	UDP-GlcNAc:betaGal beta-1,3-N-acetylglucosaminyltransferase 1
11043_at	11043	X	+	107056160	107056977	(165,803)(1002,823)(141,191)(229,811)(156,751)(951,1093)(982,1131)(141,987)(1042,479)(860,63)(865,289)	midline 2
11044_at	11044	5	+	6809593	6810017	(513,383)(819,365)(933,1151)(853,965)(681,403)(203,727)(638,313)(983,919)(949,599)(784,273)(923,915)	polymerase (DNA directed) sigma
11045_at	11045	19	+	40860739	40861160	(1044,927)(658,1143)(596,777)(579,1159)(304,1063)(229,1019)(848,475)(670,719)(516,943)(530,59)(1031,1015)	uroplakin 1A
11046_at	11046	9	-	98123331	98122835	(78,953)(311,1001)(214,903)(511,495)(707,811)(911,767)(59,831)(154,319)(468,797)(1025,541)(211,1077)(694,529)(426,1101)(620,913)(422,503)(471,63)(70,131)(524,757)(449,541)(941,389)(976,247)(103,697)	solute carrier family 35, member D2
11047_at	11047	20	+	60316226	60317227	(905,115)(419,457)(11,421)(910,1141)(892,417)(233,941)(287,789)(731,301)(328,79)(1159,985)	adhesion regulating molecule 1
1105_at	1105	5	-	98219868	98218854	(2,231)(568,671)(771,271)(508,969)(1082,335)(970,1077)(574,191)(645,705)(737,929)(284,359)(273,401)(745,587)(245,471)(203,979)(958,1087)(886,737)(651,237)(856,217)(1057,175)(1050,929)(528,919)(476,1047)	chromodomain helicase DNA binding protein 1
11051_at	11051	16	-	55039331	55020715	(1105,127)(1126,699)(812,703)(1127,807)(934,807)(409,639)(1047,195)(1075,1075)(683,195)(67,23)(796,95)(254,293)(100,579)(807,179)(239,457)(334,293)(582,567)(119,765)(78,1117)(547,1071)(600,745)(715,687)(693,1055)(35,1071)(994,825)(1017,891)(871,689)(923,233)(352,777)	nudix (nucleoside diphosphate linked moiety X)-type motif 21
11052_at	11052	12	+	67942465	67951198	(1047,643)(413,47)(74,163)(1049,639)(699,111)(90,59)(256,961)(1094,203)(586,1065)(1019,1161)(141,755)(973,721)(38,241)(752,1071)(392,211)(735,897)(754,1075)(766,215)(1111,121)(641,41)(578,13)(254,565)	cleavage and polyadenylation specific factor 6, 68kDa
11054_at	11054	20	+	60914144	60915747	(581,851)(790,503)(896,389)(860,429)(321,485)(880,417)(1106,597)(757,299)(78,141)(910,523)(603,565)(788,487)(49,657)(875,503)(874,451)(748,801)(830,943)(829,943)(69,113)(70,113)(476,1033)(475,1033)(433,985)(432,985)(20,445)(90,441)(603,463)(604,463)(795,73)(796,73)(911,489)(910,489)(965,1155)(264,1047)(360,1125)(361,1125)(606,793)(178,1099)(105,1119)	opioid growth factor receptor
11055_at	11055	7	-	50041319	49947646	(132,305)(1110,753)(371,205)(848,873)(710,835)(428,1001)(448,241)(163,29)(457,147)	zona pellucida binding protein
11056_at	11056	17	-	33047993	33047607	(440,67)(100,315)(3,1065)(928,19)(334,1093)(823,111)(818,915)(752,683)(1095,195)(77,1133)(1154,687)	DEAD (Asp-Glu-Ala-Asp) box polypeptide 52
11057_at	11057	15	+	87537494	87546337	(28,275)(431,261)(565,635)(203,471)(50,1011)(1115,435)(598,161)(690,955)(865,851)(547,709)(1034,769)(913,403)(469,499)(30,183)(909,393)(379,41)(341,27)(146,783)(156,543)(1034,1109)(499,953)(190,293)(791,595)(936,747)(582,403)(646,1091)(386,327)(424,985)(873,519)(394,257)(733,357)(193,353)(467,571)(682,1009)(696,1043)(720,299)(709,987)(963,743)(109,359)(228,537)(445,1027)(372,327)(665,447)(166,683…	abhydrolase domain containing 2
11059_at	11059	8	+	87548259	87549199	(133,851)(452,959)(330,1053)(395,575)(533,53)(437,541)(523,3)(1036,1077)(70,903)(1149,259)(566,719)(1079,367)(310,251)(390,713)(719,63)(464,831)(1081,285)	WW domain containing E3 ubiquitin protein ligase 1
1106_at	1106	15	+	91290279	91366317	(632,995)(864,203)(833,67)(249,731)(1135,3)(652,531)(619,863)(905,559)(828,165)(338,1089)(652,293)(946,25)(1118,711)(414,1001)(941,1101)(540,851)(194,631)(75,463)(1103,1047)(179,537)	chromodomain helicase DNA binding protein 2
11060_at	11060	16	+	68500538	68533070	(364,113)(158,633)(168,505)(421,37)(374,89)(802,1161)(1094,41)(1013,455)(925,1105)(995,733)(304,97)(558,993)(591,415)(991,309)(522,181)(1014,345)(637,53)(6,971)(139,483)(902,437)(481,1015)(175,201)(1118,1019)(836,809)(41,545)(294,779)(832,733)(17,395)(131,1095)(896,371)(875,151)	WW domain containing E3 ubiquitin protein ligase 2
11061_at	11061	13	-	52180685	52175458	(321,77)(1035,607)(988,269)(180,671)(468,285)(141,341)(401,791)(1127,3)	leukocyte cell derived chemotaxin 1
11062_at	11062	7	+	107005006	107006055	(843,293)(211,439)(1136,659)(522,577)(360,265)(70,691)(900,1075)(380,731)(488,223)(165,787)(913,283)(563,653)(1059,1121)(953,861)(1068,551)(989,821)(866,1033)(586,243)(467,479)(932,689)(1138,709)(742,545)	dihydrouridine synthase 4-like (S. cerevisiae)
11063_at	11063	5	-	156985808	156985289	(365,589)(93,651)(689,1087)(161,183)(368,593)(574,597)(707,579)(706,205)(578,897)(1147,1095)(912,877)	SRY (sex determining region Y)-box 30
11064_at	11064	9	+	122914576	122979498	(494,549)(1107,627)(385,145)(803,245)(534,711)(491,765)(1007,665)(669,1073)(604,155)(419,161)(681,1013)(332,661)(1104,1079)(277,313)(1116,167)(1068,399)(373,1047)	centrosomal protein 110kDa
11065_at	11065	20	+	43876454	43878861	(1080,475)(224,1083)(153,295)(799,861)(200,61)(14,935)(316,111)	ubiquitin-conjugating enzyme E2C
11066_at	11066	12	+	122516292	122516835	(780,855)(76,1127)(187,267)(960,515)(1043,373)(265,859)(219,89)(953,253)(225,809)(1083,257)(129,695)	U11/U12 snRNP 35K
11067_at	11067	10	-	44793363	44791769	(1117,443)(1115,771)(813,465)(496,651)(285,801)(537,457)(982,897)(956,667)(1133,571)(694,425)(822,425)(765,235)(723,813)(363,645)(393,555)(325,761)(941,563)(857,845)(353,105)(672,87)(1156,139)(290,1099)	chromosome 10 open reading frame 10
11068_at	11068	3	+	50365977	50366300	(547,137)(1057,783)(478,733)(805,921)(915,255)(1014,111)(492,477)(404,1073)(560,235)(27,191)(930,1161)	cytochrome b-561 domain containing 2
11069_at	11069	2	+	173625301	173625821	(708,53)(540,855)(95,129)(1028,691)(254,1149)(892,519)(901,1129)(293,511)(517,735)(251,985)(87,737)	Rap guanine nucleotide exchange factor (GEF) 4
1107_at	1107	17	+	7755674	7756192	(367,619)(860,913)(171,1029)(801,449)(421,389)(517,39)(563,867)(347,357)(212,163)(898,1003)(667,77)	chromodomain helicase DNA binding protein 3
11070_at	11070	3	-	50367957	50367321	(237,301)(784,91)(363,997)(587,391)(504,333)(417,251)(608,487)(40,1001)(138,997)(898,459)	transmembrane protein 115
11072_at	11072	17	+	32947158	32947657	(522,1013)(361,1051)(754,1035)(711,1013)(467,345)(1096,1025)(215,457)(925,279)(1087,201)(926,977)	dual specificity phosphatase 14
11073_at	11073	3	-	134802642	134802237	(233,647)(711,425)(864,225)(558,195)(795,517)(278,753)(185,747)(567,399)(526,377)(791,229)(73,45)	topoisomerase (DNA) II binding protein 1
11074_at	11074	6	-	30188203	30178696	(35,983)(11,555)(275,279)(69,117)(1087,837)(417,577)(293,849)(1030,511)(414,165)(756,19)(547,121)(175,139)(320,773)(1112,673)(628,657)(369,581)(1025,939)(255,157)(68,165)(198,789)(451,849)(965,793)(683,407)(91,561)(814,315)(825,363)(1137,401)(179,1041)(95,417)(90,993)(320,317)	tripartite motif-containing 31
11075_at	11075	8	+	80711656	80739663	(888,155)(1041,305)(762,943)(1082,571)(899,859)(508,437)(742,371)(112,643)(920,267)(1093,833)(225,569)	stathmin-like 2
11076_at	11076	5	-	714427	714014	(484,857)(410,703)(485,857)(233,661)(803,627)(451,615)(902,1039)(748,1103)(820,717)(575,903)	tubulin polymerization promoting protein
11077_at	11077	21	-	43774034	43773548	(3,937)(524,1111)(1049,331)(1161,465)(735,641)(139,665)(801,861)(411,113)(962,621)(1028,953)(859,1131)(1150,819)(1083,607)	heat shock transcription factor 2 binding protein
11078_at	11078	22	+	36485382	36502396	(1086,37)(594,295)(155,419)(330,781)(1013,639)(93,861)(881,269)(66,625)(1083,115)(219,181)(982,797)(179,417)(772,387)(1096,1125)(569,795)(867,79)(440,141)(921,601)(564,389)(261,193)(564,417)(333,541)(984,925)(1076,307)(1075,307)(743,153)(745,153)(744,153)(719,223)(351,357)(382,439)(1079,493)(1013,157)(1014,157)(956,329)(318,763)(317,763)(893,157)(1120,419)(1121,419)(231,1151)(890,137)(769,1045)(2…	TRIO and F-actin binding protein
11079_at	11079	1	+	2318422	2325006	(1,97)(347,317)(175,949)(249,345)(578,919)(444,1135)(7,1077)(477,703)(543,1131)(171,1037)(786,587)(559,263)(890,547)(254,891)(457,627)(35,693)(954,783)(646,333)(781,209)(201,705)(221,5)	RER1 retention in endoplasmic reticulum 1 homolog (S. cerevisiae)
1108_at	1108	12	-	6581127	6549611	(951,567)(1147,657)(31,427)(252,1019)(727,529)(987,819)(738,403)(790,445)(187,1047)(1155,1087)(490,1077)(461,111)(383,993)(393,707)(381,851)(913,225)(891,841)(269,699)(989,1067)(10,257)(88,1003)(415,861)(1010,487)(237,605)(849,987)(18,1091)(617,1081)(182,373)(903,1101)(659,409)	chromodomain helicase DNA binding protein 4
11080_at	11080	1	+	78251697	78255532	(303,639)(399,285)(263,883)(709,1113)(514,1095)(269,623)(1161,549)(67,781)(510,1075)(424,79)(847,861)(329,219)(489,515)(375,699)(768,1055)(647,27)	DnaJ (Hsp40) homolog, subfamily B, member 4
11081_at	11081	12	-	89968977	89968524	(1093,1111)(1078,749)(131,123)(517,729)(486,1037)(551,743)(90,353)(887,697)(590,95)(92,1097)(1105,179)	keratocan
11083_at	11083	20	-	61007663	60980029	(86,205)(930,1077)(353,403)(841,855)(456,513)(609,409)(878,957)(959,425)(426,745)(6,1097)(539,399)(1071,1005)(615,159)(995,927)(83,761)(68,1105)(626,1073)(380,1127)(1,167)(132,493)(546,969)(376,611)(1106,247)(124,361)(709,479)(741,275)(716,231)(264,487)(1153,881)(1049,453)(490,721)(1152,825)(1159,359)(427,587)(809,493)(650,23)(594,211)(643,339)(265,331)(804,753)(17,775)(284,769)(1149,751)(1024,75…	death inducer-obliterator 1
11085_at	11085	1	-	120238672	120238062	(713,241)(80,935)(303,291)(101,97)(627,29)(89,169)(44,797)(68,857)(370,491)(929,779)(928,1105)(333,553)(938,533)(134,737)(729,547)(1150,975)(730,31)(943,171)(170,1045)	ADAM metallopeptidase domain 30
11086_at	11086	4	+	176135070	176135450	(616,679)(100,955)(99,233)(466,355)(717,153)(847,565)(1097,59)(363,61)(541,1023)(876,1059)(15,153)	ADAM metallopeptidase domain 29
1109_at	1109	10	+	5237757	5250728	(300,259)(682,729)(571,911)(561,987)(512,365)(573,539)(392,943)(242,931)(964,655)	aldo-keto reductase family 1, member C4 (chlordecone reductase; 3-alpha hydroxysteroid dehydrogenase, type I; dihydrodiol dehydrogenase 4)
11091_at	11091	9	+	136010678	136014842	(441,23)(62,329)(662,113)(118,393)(78,79)(649,1153)(388,895)(400,1013)(698,567)(677,845)(744,523)(1017,969)(692,817)(1056,839)(336,539)(984,479)(1083,991)(849,697)(138,941)(330,19)	WD repeat domain 5
11092_at	11092	9	+	134749242	134753611	(1083,849)(639,183)(342,973)(753,743)(775,593)(98,545)(1132,573)(1096,987)(442,949)(450,169)	chromosome 9 open reading frame 9
11093_at	11093	9	+	135299831	135314222	(909,539)(443,575)(374,793)(430,627)(102,959)(754,881)(1064,497)(952,763)(927,771)(613,759)(632,309)(805,701)(242,135)(672,109)(328,415)(931,853)(195,807)(677,1151)(997,751)(605,175)	ADAM metallopeptidase with thrombospondin type 1 motif, 13
11094_at	11094	9	+	135325114	135325668	(655,95)(554,783)(355,1079)(870,749)(6,393)(891,1137)(640,967)(469,1145)(809,823)(1037,497)(636,673)(156,311)(210,641)(854,791)(134,83)(534,703)(407,1141)(64,325)(961,763)(554,451)(574,483)(15,389)(141,999)(983,403)(1154,931)(865,445)(867,777)	chromosome 9 open reading frame 7
11095_at	11095	11	-	129780892	129780068	(633,1009)(240,789)(473,531)(996,615)(919,481)(480,577)(959,1001)(257,439)(563,295)(549,999)(1090,963)(189,857)(647,53)(784,403)(665,891)(216,435)(700,99)(26,89)(507,165)(100,1133)(831,641)(902,741)(853,851)(217,129)(656,201)(240,535)(285,849)(841,811)	ADAM metallopeptidase with thrombospondin type 1 motif, 8
11096_at	11096	21	-	27217752	27212132	(928,717)(951,823)(722,1081)(121,597)(142,219)(202,109)(1103,1053)(1107,1105)(1113,729)(913,1019)(894,649)(142,787)(825,1001)(683,1113)(924,861)(797,629)(762,213)(469,1049)(957,745)(1153,1093)(50,1027)(932,7)(208,681)(220,825)(220,815)(284,181)(785,1063)(488,281)(527,823)(1078,875)(793,585)(162,433)(666,827)(807,1045)(1158,203)(16,1083)(174,1045)(740,323)(438,1121)(478,7)(344,539)(867,625)(383,24…	ADAM metallopeptidase with thrombospondin type 1 motif, 5 (aggrecanase-2)
11097_at	11097	7	+	23206586	23206986	(39,871)(807,433)(1085,1089)(127,999)(957,353)(905,1041)(637,999)(300,479)(1041,107)(324,291)(603,551)	nucleoporin like 2
11098_at	11098	11	+	86197277	86199843	(204,461)(307,811)(640,701)(633,239)(100,129)(705,655)(309,533)(608,713)(258,1035)(454,545)(890,1033)(862,109)(1009,569)(407,557)(464,513)(263,223)(476,871)(247,93)(545,219)(728,989)(328,707)(266,213)	protease, serine, 23
11099_at	11099	14	-	88005757	88003951	(1102,871)(206,833)(706,171)(265,503)(591,797)(837,155)(920,119)(711,351)(920,1151)(444,567)(614,1139)(268,475)(99,1113)(1037,1091)(121,921)(960,409)(911,605)(113,183)(26,967)(77,557)(1114,273)(408,613)(282,1005)(547,383)(340,193)(190,1041)(670,343)(296,223)(1069,1015)(1055,365)(1113,1141)(117,1153)(394,357)(253,315)(1019,789)(733,409)(835,997)(813,409)(664,529)(216,735)	protein tyrosine phosphatase, non-receptor type 21
11100_at	11100	19	+	46504210	46505292	(369,151)(249,35)(254,85)(482,579)(329,511)(368,87)(830,731)(759,1139)(345,871)(113,463)(1039,105)(719,195)(30,771)(355,827)(922,327)(280,429)(421,365)(102,1055)	heterogeneous nuclear ribonucleoprotein U-like 1
11101_at	11101	10	-	123493196	123492770	(912,261)(1102,839)(166,105)(56,501)(450,837)(1096,809)(1128,743)(375,55)(1026,685)(110,715)(59,169)	arginyltransferase 1
11102_at	11102	3	+	58278316	58278779	(614,821)(971,655)(253,567)(331,795)(561,427)(617,639)(135,793)(952,937)(216,37)(358,513)(302,571)	ribonuclease P/MRP 14kDa subunit
11103_at	11103	12	-	74186400	74178464	(767,707)(402,219)(732,715)(1035,473)(356,1067)(902,641)(1097,691)(36,65)(1141,879)(560,709)(1066,791)(822,285)(4,5)(793,537)(332,727)(519,907)(681,807)(379,59)(780,513)(105,353)	KRR1, small subunit (SSU) processome component, homolog (yeast)
11104_at	11104	6	-	149961145	149957961	(399,9)(915,107)(560,727)(732,809)(603,271)(407,161)(842,763)(384,559)(792,275)	katanin p60 (ATPase-containing) subunit A 1
11105_at	11105	16	-	88650981	88650500	(326,427)(129,811)(320,203)(713,407)(461,409)(1154,187)	PR domain containing 7
11107_at	11107	4	-	121850950	121835408	(167,573)(1133,57)(953,671)(137,295)(13,77)(49,25)(1065,769)(262,283)(968,955)(487,207)(995,893)	PR domain containing 5
11108_at	11108	12	-	106651324	106650797	(868,231)(1001,49)(901,453)(1047,329)(897,441)(430,905)(52,985)(438,941)(854,65)(873,959)(674,1141)(818,1071)(227,823)(390,757)(583,515)(304,1125)(373,311)(1038,975)(648,327)(975,693)(1149,3)(740,295)(169,541)(808,609)(462,171)(718,1029)(941,399)	PR domain containing 4
1111_at	1111	11	+	125019705	125030723	(558,771)(928,31)(107,1159)(547,207)(58,695)(233,943)(371,391)(450,555)(298,765)(243,635)(287,279)(1072,311)(748,1079)(412,1101)(1058,1099)(877,1093)(910,241)(29,607)	CHK1 checkpoint homolog (S. pombe)
11112_at	11112	7	-	27544531	27531751	(233,257)(557,725)(594,89)(723,629)(1093,741)(1147,399)(43,997)(939,195)(931,193)(365,1023)(391,245)(736,997)(447,1123)(282,421)(534,837)(1160,93)(672,853)(181,81)(1136,523)(919,855)(1003,429)	3-hydroxyisobutyrate dehydrogenase
11113_at	11113	12	-	118608868	118608399	(618,295)(713,945)(281,977)(281,983)(589,389)(65,273)(343,65)(1031,987)(674,499)(714,271)(1139,721)	citron (rho-interacting, serine/threonine kinase 21)
11116_at	11116	6	+	167373385	167373714	(830,671)(1068,297)(944,991)(1042,603)(1077,1107)(1113,37)(443,173)(575,557)(900,381)(797,283)(1000,1053)(440,449)(188,287)(816,859)(1001,1007)(1002,1007)(195,1131)	FGFR1 oncogene partner
11117_at	11117	2	+	27162188	27162414	(956,89)(1111,481)(906,901)(413,427)(173,371)(519,619)(661,423)(302,357)(330,435)(948,163)(674,755)	elastin microfibril interfacer 1
11118_at	11118	6	+	26481208	26486463	(515,327)(199,805)(34,903)(489,81)(439,747)(1150,757)(1125,683)(295,603)(635,677)(395,497)(87,609)(1045,633)(1027,701)(1090,891)(577,281)(356,371)(70,989)(111,1059)	butyrophilin, subfamily 3, member A2
11119_at	11119	6	+	26515999	26523356	(481,581)(438,865)(1000,119)(141,911)(398,441)(442,1019)(196,411)(561,859)(1106,99)(502,319)(484,937)(1051,1117)(894,751)(1108,369)(365,463)(987,861)(678,41)(141,381)	butyrophilin, subfamily 3, member A1
1112_at	1112	14	-	88697954	88692445	(415,357)(664,151)(165,591)(894,189)(446,429)(274,657)(789,399)(597,491)(1005,961)(930,273)(1034,921)(541,1131)(378,1061)(27,609)(1140,157)(204,411)(785,307)(1090,669)(801,185)(862,1005)	forkhead box N3
11120_at	11120	6	+	26577122	26577566	(1150,555)(934,895)(933,895)(807,373)(90,183)(88,183)(89,183)(641,841)(643,841)(642,841)(947,779)(948,779)(946,779)(1073,545)(1071,545)(1072,545)(1102,377)(427,287)(426,287)(1118,269)(1117,269)(698,719)(652,233)(651,233)(782,685)	butyrophilin, subfamily 2, member A1
11122_at	11122	20	-	40135383	40135009	(1105,673)(1128,171)(103,161)(1105,209)(106,1063)(79,431)(1051,181)(1076,523)(1145,387)(1130,893)(526,1107)	protein tyrosine phosphatase, receptor type, T
11123_at	11123	1	+	24730311	24734303	(168,1013)(803,57)(783,1023)(504,545)(784,577)(784,531)(254,675)(119,385)(968,285)(1060,417)(791,427)	RCAN family member 3
11124_at	11124	1	-	51198401	50679568	(228,513)(801,1041)(544,161)(445,887)(550,489)(698,561)(393,83)(540,415)(549,895)(631,885)(969,615)(806,477)(805,477)(758,641)(691,331)(748,409)(100,771)(299,431)(481,1097)(564,891)(1067,247)(134,687)(1108,195)(953,707)(1052,901)(751,147)(1148,471)(22,507)(675,1029)	Fas (TNFRSF6) associated factor 1
11126_at	11126	1	-	144407763	144407320	(913,1021)(496,1141)(937,229)(253,785)(814,23)(1158,601)(479,303)(1146,253)(285,1051)(204,489)(1103,281)	CD160 molecule
11127_at	11127	5	-	132062857	132056323	(274,939)(272,377)(680,477)(415,97)(874,587)(1048,145)(519,775)(1150,567)(761,697)(1101,207)(686,1133)(465,911)(336,1103)(531,923)(199,717)(446,477)(946,33)(1155,35)(804,11)(799,349)	kinesin family member 3A
11128_at	11128	10	-	79406457	79406229	(123,161)(787,455)(266,147)(793,1159)(1036,729)(602,693)(942,811)(179,777)(516,425)(1144,785)(999,769)	polymerase (RNA) III (DNA directed) polypeptide A, 155kDa
11129_at	11129	19	+	50262623	50265998	(1025,419)(647,675)(849,493)(289,251)(775,243)(658,265)(109,675)	splicing factor, arginine/serine-rich 16
1113_at	1113	14	+	92468849	92471315	(421,445)(1133,985)(1151,451)(1030,391)(624,443)(238,535)(89,1047)(171,693)(1001,871)(884,577)	chromogranin A (parathyroid secretory protein 1)
11130_at	11130	10	-	57787724	57787280	(647,77)(285,331)(69,891)(677,735)(515,1015)(757,231)(859,695)(88,717)(1035,1071)(667,1097)(668,667)	ZW10 interactor
11131_at	11131	6	+	44256472	44259654	(296,27)(888,661)(940,483)(416,299)(853,641)(322,171)(201,351)(935,853)(727,927)	calpain 11
11132_at	11132	2	+	241186095	241205678	(641,871)(337,449)(13,1127)(1127,473)(424,461)(555,901)(1060,477)(671,1137)(1135,49)(353,73)(606,331)(1143,101)(1096,1067)(489,129)(547,681)(707,375)(931,345)(713,93)(1012,701)(737,233)(670,657)	calpain 10
11133_at	11133	19	-	52671754	52670231	(415,497)(519,411)(317,323)(82,943)(953,983)(908,997)(80,249)(145,429)(423,841)(810,457)	kaptin (actin binding protein)
11135_at	11135	22	+	36294708	36295114	(430,131)(339,191)(991,701)(728,655)(154,879)(1138,911)(331,391)(258,437)(914,921)(732,909)(842,337)	CDC42 effector protein (Rho GTPase binding) 1
11136_at	11136	19	-	38024956	38013345	(122,895)(1049,353)(718,171)(581,905)(621,1017)(151,733)(118,691)(601,871)(898,737)	solute carrier family 7 (cationic amino acid transporter, y+ system), member 9
11137_at	11137	12	+	106606570	106630290	(371,111)(663,619)(436,671)(416,681)(535,719)(7,569)(879,1055)(1048,933)(417,183)(875,799)(343,1119)(676,281)(215,1005)(310,1019)(1097,125)(617,641)(531,1017)(959,325)(333,43)(1048,61)(854,787)(140,1159)	PWP1 homolog (S. cerevisiae)
11138_at	11138	2	-	100990684	100990152	(392,133)(904,165)(341,745)(1070,1125)(881,67)(930,193)(973,547)(1096,1079)(225,265)(290,721)(340,153)	TBC1 domain family, member 8 (with GRAM domain)
1114_at	1114	20	+	5852542	5853933	(1100,941)(739,335)(950,55)(1131,323)(335,79)(290,121)(888,945)(492,535)(370,399)(165,609)(164,295)	chromogranin B (secretogranin 1)
11140_at	11140	19	-	10366763	10363220	(874,597)(375,359)(309,245)(736,527)(1148,981)(608,141)(281,267)	cell division cycle 37 homolog (S. cerevisiae)
11141_at	11141	X	+	29883496	29884578	(439,633)(790,921)(307,1131)(1124,491)(28,1075)(333,447)(182,129)(974,369)(662,873)(773,937)(279,969)(766,1043)(10,297)(153,833)(273,307)(922,581)(788,151)(193,445)(192,819)(730,1123)(660,377)(744,265)	interleukin 1 receptor accessory protein-like 1
11142_at	11142	20	+	42680511	42681043	(372,505)(1148,455)(409,763)(131,1085)(123,293)(92,215)(913,639)(1154,509)(789,1015)(382,1111)(846,837)	protein kinase (cAMP-dependent, catalytic) inhibitor gamma
11144_at	11144	22	-	37245995	37245301	(853,147)(710,541)(992,861)(804,1067)(40,31)(89,291)(257,593)(1024,103)(987,201)(328,1107)(457,663)(420,843)(656,859)(88,223)(1105,1081)(335,521)(232,281)(339,225)	DMC1 dosage suppressor of mck1 homolog, meiosis-specific homologous recombination (yeast)
11145_at	11145	11	-	63122154	63098963	(194,1099)(494,487)(168,667)(857,231)(1000,391)(603,201)(269,275)(578,643)(770,67)(30,211)	HRAS-like suppressor 3
11146_at	11146	1	-	92504605	92484695	(730,647)(887,1051)(1047,687)(968,385)(894,213)(510,567)(1052,285)(673,1151)(703,1)	glomulin, FKBP associated protein
11147_at	11147	1	+	70593333	70606227	(1137,657)(788,683)(274,379)(1150,187)(843,369)(153,641)(152,641)(215,631)(794,1117)(948,937)(297,397)(99,143)(962,489)(789,411)(267,419)(627,501)(628,501)	HERV-H LTR-associating 3
11148_at	11148	3	+	109579278	109579731	(887,829)(450,23)(230,709)(316,807)(478,19)(1065,671)(843,795)(678,721)(687,797)(837,207)(518,375)	HERV-H LTR-associating 2
11149_at	11149	6	-	105655689	105651451	(41,667)(901,575)(433,355)(892,199)(697,831)(565,899)(59,309)(270,1121)(869,129)(1010,709)(1111,701)(131,479)(629,107)(474,1143)(992,727)(956,521)(239,387)(1068,343)(301,431)(169,713)(836,9)(219,109)	blood vessel epicardial substance
11151_at	11151	16	+	30106818	30107307	(510,1081)(959,967)(1091,501)(615,379)(415,1059)	coronin, actin binding protein, 1A
11152_at	11152	X	-	48820019	48819291	(893,1143)(766,391)(376,265)(1152,401)(293,989)(111,283)(1162,1001)(626,1027)(194,169)(427,993)(547,91)(1049,319)(482,545)(913,247)	WD repeat domain 45
11153_at	11153	12	+	107436918	107437357	(757,573)(124,927)(875,951)(528,951)(974,1053)(178,963)(20,297)(446,149)(409,1139)(684,195)(896,79)	Huntingtin interacting protein E
11154_at	11154	14	+	30605100	30624435	(918,423)(32,219)(902,873)(1149,901)(641,33)(697,401)(592,1)(194,973)(477,885)(820,785)(344,319)(772,631)(894,373)(386,1051)(867,977)(282,555)(846,1047)	adaptor-related protein complex 4, sigma 1 subunit
11155_at	11155	10	+	88484175	88484666	(23,527)(975,411)(198,837)(858,637)(914,369)(795,1105)(262,563)(941,403)(917,259)(15,267)(39,185)	LIM domain binding 3
11156_at	11156	8	+	142506221	142510766	(1111,615)(1124,827)(887,349)(830,1023)(596,331)(384,541)(249,493)(117,793)(1126,443)(739,1001)(162,983)(657,381)(260,911)(1001,153)(836,931)(162,991)(516,287)(1108,1085)(27,963)(715,505)	protein tyrosine phosphatase type IVA, member 3
11157_at	11157	4	+	147330261	147330463	(972,189)(400,17)(77,683)(877,351)(689,155)	LSM6 homolog, U6 small nuclear RNA associated (S. cerevisiae)
1116_at	1116	1	-	201415209	201414738	(403,1025)(917,293)(1085,307)(915,957)(398,309)(1070,497)(427,813)(1133,661)(754,523)(555,737)(590,611)(709,859)(251,203)(11,427)(415,267)(319,871)(1078,47)(14,95)(220,153)(488,1073)	chitinase 3-like 1 (cartilage glycoprotein-39)
11160_at	11160	8	+	37722684	37733990	(1151,541)(577,1103)(415,539)(571,81)(585,561)(970,381)(59,1035)(466,347)(944,125)(779,153)(417,379)(527,189)(1035,527)(951,283)(149,1021)(435,975)(1010,333)(722,467)(1073,51)(656,235)(524,205)(836,905)(1021,1099)(594,679)(89,703)(604,1009)(144,667)(1140,233)(297,1073)(508,739)(351,1039)(280,1147)	ER lipid raft associated 2
11161_at	11161	14	-	75193496	75185948	(1016,1141)(169,213)(1,391)(763,971)(1120,695)(587,907)(23,995)(844,767)(724,1057)(51,253)(1118,989)(245,53)(81,783)(52,535)(272,1033)(1026,427)(321,507)(69,1119)(766,203)(464,487)(210,741)(127,125)(1107,863)(245,1017)(572,693)(843,555)(126,363)(894,849)(178,845)	chromosome 14 open reading frame 1
11162_at	11162	4	-	124033806	124033334	(415,637)(97,1)(918,37)(449,81)(527,983)(224,759)(1032,719)(737,995)(40,189)(113,193)(748,107)(752,45)(781,245)(937,841)(431,885)(1001,1049)(160,327)(953,1125)(1005,579)(957,215)(800,231)	nudix (nucleoside diphosphate linked moiety X)-type motif 6
11163_at	11163	12	+	92317212	92323853	(450,449)(720,1139)(528,359)(456,705)(155,723)(799,27)(990,431)(1036,1103)(816,935)(1114,379)(1107,673)(46,103)(173,319)(309,771)(842,455)(577,1107)(1095,1101)(1133,1043)(454,291)(958,665)(793,141)(54,15)(264,1011)(166,893)(152,835)	nudix (nucleoside diphosphate linked moiety X)-type motif 4
11164_at	11164	10	-	12259816	12249597	(1099,1139)(163,325)(106,855)(15,1103)(187,311)(544,541)(539,1155)(874,687)	nudix (nucleoside diphosphate linked moiety X)-type motif 5
11165_at	11165	6	-	34364614	34364174	(508,101)(666,75)(496,311)(552,963)(192,311)(80,283)(714,273)(383,735)(466,953)(648,953)	nudix (nucleoside diphosphate linked moiety X)-type motif 3
11166_at	11166	13	-	94162020	94161586	(641,299)(1094,391)(143,505)(164,991)(652,503)(681,205)(679,453)(131,427)(556,301)(22,437)(260,411)	SRY (sex determining region Y)-box 21
11167_at	11167	3	-	121596370	121595853	(427,171)(290,1015)(508,1073)(856,281)(246,1145)(818,521)(369,343)(1140,181)(752,1161)(1012,751)(83,715)	follistatin-like 1
11168_at	11168	9	-	15461101	15454149	(1019,565)(642,909)(1007,405)(1046,1113)(596,243)(855,613)(1037,361)(33,33)(938,279)(818,3)(52,461)(221,67)(837,57)(131,543)(224,1105)(16,597)(1125,227)(651,697)(1027,753)(881,13)(201,313)(171,271)(816,623)(484,917)(37,645)(1131,97)	PC4 and SFRS1 interacting protein 1
11169_at	11169	14	-	54477971	54477407	(497,39)(237,771)(934,1055)(257,119)(815,569)(195,1011)(697,391)(396,891)(188,13)(1081,571)(699,859)(855,95)(1019,91)(552,119)(986,577)(163,617)(577,283)(157,279)(686,777)(449,981)	WD repeat and HMG-box DNA binding protein 1
1117_at	1117	1	+	111582987	111587531	(157,383)(138,407)(110,1003)(594,335)(568,213)(177,947)(1162,133)(538,983)(821,711)(609,499)	chitinase 3-like 2
11170_at	11170	3	-	58526770	58524944	(1015,121)(905,821)(1,139)(634,817)(126,133)(528,21)(974,149)(462,835)(958,775)(363,933)(354,521)(897,807)(1089,651)(50,481)(987,987)(108,825)(1047,955)(478,1003)(251,1003)(326,1145)(53,563)(525,425)	family with sequence similarity 107, member A
11171_at	11171	12	+	15947132	15947617	(1004,633)(229,1011)(418,147)(80,51)(708,195)(806,805)(707,1085)(1003,687)(862,735)	serine/threonine kinase receptor associated protein
11172_at	11172	9	-	5175534	5153972	(756,495)(1023,943)(1112,571)(17,893)(807,623)(807,1153)(983,409)(589,1051)(1116,549)(1009,579)	insulin-like 6
11173_at	11173	15	-	76850628	76850590	(1151,309)(730,427)(763,411)	ADAM metallopeptidase with thrombospondin type 1 motif, 7
11174_at	11174	5	-	64546936	64480366	(196,575)(75,249)(874,1039)(55,343)(882,555)(55,425)(574,159)(467,759)(440,743)(459,307)(347,721)(717,331)(1016,1143)(944,373)(940,665)(1023,975)	ADAM metallopeptidase with thrombospondin type 1 motif, 6
11176_at	11176	12	-	55278961	55275683	(114,825)(988,67)(764,935)(500,829)(895,725)(739,361)(294,87)(273,225)(326,329)(285,767)(781,733)(562,587)(838,811)(747,989)(148,1017)(381,809)(876,123)(562,811)(425,935)(727,485)(1027,385)(447,465)(1033,189)(128,931)(471,193)(1121,637)(745,725)(968,639)(933,861)(375,347)(656,983)(158,285)	bromodomain adjacent to zinc finger domain, 2A
11177_at	11177	14	-	34364977	34291755	(525,1023)(1083,107)(785,549)(748,217)(43,1111)(932,801)(173,1047)(703,719)(757,41)(1027,1101)(144,43)(731,649)(384,649)(86,953)(247,763)(843,1107)(1144,373)(433,441)	bromodomain adjacent to zinc finger domain, 1A
11178_at	11178	8	-	20156900	20148003	(1,315)(522,969)(683,529)(105,421)(900,295)(90,125)(601,67)(9,569)(335,37)(1097,37)(251,867)(461,969)(931,505)(850,269)(471,509)(959,985)(529,495)(1029,247)(534,845)(66,617)(328,467)(553,49)(610,1031)(1149,869)(1151,357)(817,523)(433,627)(458,395)(903,897)(605,49)(383,857)(319,621)(776,547)(379,463)(147,855)(1053,981)(883,999)(126,467)(732,623)(57,433)(697,805)(594,1013)(1057,433)(146,115)(693,11…	leucine zipper, putative tumor suppressor 1
11179_at	11179	7	+	111745493	111770236	(158,533)(1148,681)(734,1019)(1155,711)(418,997)(292,581)(278,3)(1068,765)(804,619)(941,661)(937,55)(1015,247)(95,419)(481,243)(739,313)(1155,583)(514,721)(528,1101)(252,953)	zinc finger protein 277 pseudogene
1118_at	1118	1	-	201452844	201452645	(1083,1129)(1078,563)(627,323)(511,293)(608,1137)(578,141)(805,1059)(354,761)(393,237)	chitinase 1 (chitotriosidase)
11180_at	11180	3	+	49024307	49028316	(967,787)(157,947)(1160,439)(376,173)(900,785)(501,439)(987,87)(99,985)(737,955)(41,1129)(892,933)(157,509)(861,411)(1095,671)(1096,353)(556,901)(1129,901)(910,1063)(1015,375)(184,503)(893,209)(620,187)	WD repeat domain 6
11181_at	11181	11	-	118035371	118034625	(770,437)(1160,133)(144,943)(571,495)(441,571)(239,751)(335,617)	trehalase (brush-border membrane glycoprotein)
11182_at	11182	9	-	135326611	135326069	(148,125)(915,841)(1119,1041)(412,45)(483,513)(647,257)(115,797)(631,855)(521,913)(480,505)	solute carrier family 2 (facilitated glucose transporter), member 6
11183_at	11183	14	-	50022061	49955405	(90,553)(470,39)(617,1063)(107,17)(198,283)(893,301)(133,579)(22,641)(1020,475)(191,647)(902,277)(929,237)(527,193)(1139,561)(253,65)(526,751)(41,281)(241,23)(1154,797)(1123,15)(1042,1119)(977,713)(179,549)	mitogen-activated protein kinase kinase kinase kinase 5
11184_at	11184	19	-	43778179	43770133	(432,951)(842,107)(670,69)(701,825)(702,825)(258,1053)(257,1053)(468,637)(470,637)(469,637)(723,459)(724,459)(794,939)(603,779)(602,779)(601,779)(1049,385)(1048,385)(459,313)(148,1073)(149,1073)(540,759)	mitogen-activated protein kinase kinase kinase kinase 1
11185_at	11185	7	+	30763146	30763476	(1004,341)(755,327)(325,893)(1149,113)(37,173)(335,829)(509,1131)(501,1161)(910,265)(276,509)(738,913)	indolethylamine N-methyltransferase
11186_at	11186	3	-	50342781	50342369	(71,167)(338,473)(51,565)(1044,583)(174,63)(708,557)(799,1161)(532,757)(103,559)(168,893)(1037,961)	Ras association (RalGDS/AF-6) domain family 1
11187_at	11187	11	+	389002	394851	(508,1129)(704,1031)(419,447)(440,659)(836,675)(1107,407)(204,133)(793,885)(31,1007)(772,327)(651,155)(148,351)(377,391)(916,387)(210,609)(695,843)(1,975)(60,889)(423,1115)(527,509)(944,889)	plakophilin 3
11188_at	11188	3	+	52501704	52502081	(730,1159)(548,337)(207,191)(612,801)(704,769)(295,143)(208,129)(999,421)(140,1029)(250,327)(1012,391)	nischarin
11189_at	11189	1	-	149942441	149941572	(666,1065)(591,971)(354,953)(462,371)(340,559)(927,339)(972,1071)(833,425)(674,725)(364,917)(566,383)(69,455)(1144,365)(1098,923)(508,821)(1056,295)(1028,667)(171,901)(117,849)(123,813)(967,715)(54,605)	trinucleotide repeat containing 4
1119_at	1119	11	-	67589840	67577049	(172,543)(950,1085)(378,801)(803,565)(152,155)(742,789)(936,1091)(802,927)(227,669)(395,919)(56,971)(63,653)(121,429)(918,801)(372,783)	choline kinase alpha
11190_at	11190	20	+	33517415	33563076	(365,81)(477,89)(1107,393)(1078,755)(870,97)(882,985)(349,631)(7,939)(167,507)(1088,543)(1021,309)(589,115)(598,947)(293,985)(318,221)(211,995)(94,621)(137,307)(1009,505)	centrosomal protein 250kDa
11193_at	11193	13	+	40533742	40555938	(658,385)(437,213)(599,597)(135,207)(145,325)(235,15)(648,33)(264,569)(1141,1089)(35,649)(578,885)(267,231)(1095,1035)(1100,1069)(272,515)(10,859)(644,189)(949,507)(1151,591)(725,969)(2,541)(291,521)(451,457)(399,423)(1016,55)(504,27)(232,85)(1080,175)	WW domain binding protein 4 (formin binding protein 21)
11194_at	11194	7	+	150372055	150373503	(69,299)(187,571)(1079,495)(50,415)(729,525)(658,887)(619,1019)(817,203)(611,755)(559,883)(425,283)	ATP-binding cassette, sub-family B (MDR/TAP), member 8
11196_at	11196	10	+	121675558	121691110	(1091,559)(228,445)(488,587)(686,279)(800,823)(551,59)(1034,113)(437,139)(681,273)(989,1015)(16,203)(790,1147)(485,563)(128,299)(764,371)(344,1111)(131,975)(666,205)(1144,267)(57,299)(1106,959)	SEC23 interacting protein
11197_at	11197	12	-	63731210	63730727	(552,103)(1105,27)(799,287)(430,295)(568,813)(821,841)(1016,745)(324,1087)(227,623)(958,315)(374,225)	WNT inhibitory factor 1
11198_at	11198	14	-	20906404	20889607	(208,1079)(1073,805)(30,1033)(319,465)(159,539)(388,289)(466,707)(1096,953)(41,287)(673,243)(803,251)(769,1081)(123,447)(901,359)	suppressor of Ty 16 homolog (S. cerevisiae)
11199_at	11199	4	+	169339415	169345350	(1138,775)(378,211)(91,1161)(116,983)(701,199)(1157,1055)(391,1061)	annexin A10
112_at	112	12	-	47446937	47446470	(833,979)(1128,101)(887,267)(175,561)(566,87)(843,889)(15,877)(310,913)(849,603)(498,987)(759,383)	adenylate cyclase 6
1120_at	1120	22	-	49364731	49364315	(786,75)(850,327)(646,169)(465,623)(1090,1019)(242,941)	choline kinase beta
11200_at	11200	22	-	27421806	27413897	(570,641)(232,449)(680,833)(893,307)	CHK2 checkpoint homolog (S. pombe)
11201_at	11201	18	+	50074598	50074977	(452,531)(613,365)(546,149)(614,543)(999,1067)(638,991)(23,677)(401,185)(1119,283)(1051,141)(674,563)	polymerase (DNA directed) iota
11202_at	11202	19	-	56196688	56191170	(574,645)(782,691)(32,207)(1115,881)(1096,975)(553,279)(43,1061)(635,125)(72,983)(103,759)(710,31)(442,1051)(902,595)(318,191)(542,935)(1109,339)(397,247)(557,1111)(786,81)(104,409)	kallikrein-related peptidase 8
1121_at	1121	X	-	85020696	85002870	(129,833)(187,1139)(397,693)(43,153)(895,505)(1123,175)(412,969)(669,761)(570,1051)(95,397)(38,903)(208,1157)(804,233)(581,105)(975,743)(963,529)(272,1139)(841,473)(1134,1153)(334,787)(155,711)	choroideremia (Rab escort protein 1)
11211_at	11211	12	+	129215716	129216179	(532,1067)(821,321)(627,303)(317,1019)(708,335)(947,75)(1084,205)(814,865)(174,369)(317,653)(399,687)	frizzled homolog 10 (Drosophila)
11212_at	11212	8	+	37752638	37756239	(1071,427)(1024,943)(1008,523)(210,79)(379,131)(302,641)(665,369)(232,641)(982,899)(1039,391)(736,935)(944,743)(358,745)(179,981)(1078,303)(476,413)(464,897)(999,1009)(239,681)(554,71)(153,1107)(1003,387)(570,241)(150,477)(1021,607)(916,1145)(153,517)(734,919)(965,205)(638,977)(1148,571)	proline synthetase co-transcribed homolog (bacterial)
11213_at	11213	12	+	64928058	64928593	(376,991)(74,979)(582,795)(313,73)(1149,797)(115,421)(890,3)(879,277)(67,625)(311,1003)(1083,123)	interleukin-1 receptor-associated kinase 3
11214_at	11214	15	+	83999998	84093285	(1125,491)(518,491)(485,817)(313,475)(1060,305)(1063,805)(578,63)(798,1121)(167,353)(677,255)(878,865)(700,163)(373,249)(896,563)(127,831)(939,811)(359,667)(1158,977)(14,889)(691,169)(23,113)(452,147)(411,1141)(113,501)(112,501)(225,1001)(226,1001)(135,359)(927,807)(926,807)(481,223)(104,347)(715,35)(714,35)(256,1127)(1107,167)(599,149)(974,193)(156,457)(848,755)(219,537)(56,731)(1077,885)(829,48…	A kinase (PRKA) anchor protein 13
11215_at	11215	13	+	41782397	41795310	(405,963)(38,897)(984,215)(126,457)(974,763)(707,23)(933,337)(883,55)(1005,669)(1056,329)(876,167)(275,611)(1142,171)(1086,719)(973,837)(563,1071)(956,1101)(445,287)(839,509)(190,885)(184,779)(961,547)	A kinase (PRKA) anchor protein 11
11216_at	11216	17	-	19783622	19749348	(736,327)(95,149)(882,1161)(444,671)(749,597)(564,953)(432,417)(257,167)(1014,169)(1119,449)(986,1119)(473,839)(265,175)(1092,985)(717,533)(406,835)(795,131)(41,177)	A kinase (PRKA) anchor protein 10
11218_at	11218	1	+	112110766	112111570	(986,327)(1149,1057)(736,639)(318,129)(26,485)(911,665)(534,347)(809,91)(789,1153)(802,205)(933,109)(84,607)(357,961)(1097,1049)(703,515)(19,363)(1052,1131)(697,525)(672,583)(153,1047)(623,687)	DEAD (Asp-Glu-Ala-Asp) box polypeptide 20
11219_at	11219	X	-	152363934	152363424	(297,159)(245,407)(1057,361)(639,295)(447,1027)(964,415)(983,673)(262,791)(1106,69)(745,963)(166,437)	three prime repair exonuclease 2
1122_at	1122	1	-	239864087	239858913	(1152,595)(715,213)(1087,171)(1160,505)(503,889)(104,229)(946,969)(932,1037)(508,621)(298,79)(979,1077)(1046,543)(914,399)(156,781)(483,533)(543,1121)(903,635)(294,1045)(978,89)(979,89)(568,399)(489,679)(488,679)(86,43)(504,1107)(109,313)(596,175)(86,1093)(1148,939)(423,259)(855,701)(24,909)(164,3)	choroideremia-like (Rab escort protein 2)
11221_at	11221	1	-	219942604	219941514	(460,917)(104,455)(900,569)(821,839)(859,305)(469,813)(721,947)(902,1051)(12,887)(7,267)(753,935)(314,121)(790,295)(1022,243)(521,679)(166,787)(343,837)(51,783)(978,863)(788,353)(546,23)(755,707)	dual specificity phosphatase 10
11222_at	11222	3	-	132664346	132663959	(1031,219)(346,927)(1066,17)(695,855)(41,1087)(1120,595)(961,767)(627,1055)	mitochondrial ribosomal protein L3
11226_at	11226	12	-	50033881	50033713	(526,1131)(611,511)(1015,223)(572,207)(11,65)(881,921)(479,935)(712,679)(819,1017)(419,651)(509,769)	UDP-N-acetyl-alpha-D-galactosamine:polypeptide N-acetylgalactosaminyltransferase 6 (GalNAc-T6)
11227_at	11227	2	+	157865613	157876047	(146,463)(513,795)(429,871)(942,919)(769,263)(444,849)(584,431)(165,207)(482,201)(817,979)(962,481)	UDP-N-acetyl-alpha-D-galactosamine:polypeptide N-acetylgalactosaminyltransferase 5 (GalNAc-T5)
11228_at	11228	12	+	26108763	26109206	(640,583)(271,93)(772,1133)(151,1007)(24,1129)(359,607)(159,569)(662,603)(807,859)	Ras association (RalGDS/AF-6) domain family 8
1123_at	1123	2	-	175373000	175372539	(796,505)(149,319)(547,1097)(713,47)(1097,511)(1033,439)(455,739)(113,813)(186,537)(1047,213)(23,375)	chimerin (chimaerin) 1
11230_at	11230	X	-	48816331	48815815	(321,221)(797,143)(693,143)(817,909)(270,77)(583,947)(883,377)(1095,701)(998,995)(993,389)(916,857)	PRA1 domain family, member 2
11231_at	11231	6	-	108332528	108298234	(92,1029)(591,111)(655,553)(143,83)(658,267)(608,681)(428,1041)(439,195)(188,1015)(98,355)(452,1081)(133,979)(440,153)(661,1071)(962,97)(44,1157)(314,27)(106,735)(79,95)(610,457)(283,87)(437,687)(925,97)(318,673)(486,843)(168,695)(626,877)	SEC63 homolog (S. cerevisiae)
11232_at	11232	17	-	59917400	59906882	(69,645)(657,63)(103,225)(113,777)(466,265)(855,1061)(646,1119)(14,727)(940,271)(1161,781)(688,861)	polymerase (DNA directed), gamma 2, accessory subunit
11234_at	11234	11	-	18257740	18257264	(461,209)(700,65)(572,553)(253,169)(359,897)(198,851)(454,137)(106,111)(530,1085)(954,511)(490,889)	Hermansky-Pudlak syndrome 5
11235_at	11235	3	-	168884839	168884467	(368,63)(957,467)(643,149)(483,327)(1057,101)(187,1081)(17,837)(991,521)(9,551)(821,817)	programmed cell death 10
11236_at	11236	8	+	125568739	125569244	(614,45)(960,1015)(780,175)(526,683)(487,689)(450,503)(951,845)(447,741)(610,831)(290,445)(691,997)	ring finger protein 139
11237_at	11237	20	-	3862761	3861790	(744,495)(1157,309)(274,857)(821,973)(1117,863)(377,171)(382,655)(423,255)(671,159)(313,667)(726,257)(828,95)(1091,881)(695,891)(328,1153)(1013,673)(594,1071)(602,465)(406,49)(944,537)(738,941)(1015,947)	ring finger protein 24
11238_at	11238	X	+	15700629	15710697	(607,157)(850,785)(1156,477)(950,853)(348,441)(434,433)(124,57)(694,705)(855,543)	carbonic anhydrase VB, mitochondrial
112398_at	112398	19	+	45998102	46005965	(411,991)(453,853)(354,853)(243,545)(80,873)(331,431)(144,411)(836,427)(1140,385)(484,1061)(389,81)(334,997)(694,843)(714,1095)(843,453)(570,691)(811,471)(888,803)(363,813)(1150,341)	egl nine homolog 2 (C. elegans)
112399_at	112399	14	-	33464737	33463247	(797,1021)(340,363)(563,783)(198,123)(690,995)(419,635)(475,797)(1143,955)(884,1009)(548,593)(58,1003)(636,247)(1045,333)(543,677)(679,231)(758,287)(1072,317)(681,161)(775,733)(958,929)(969,723)(788,275)	egl nine homolog 3 (C. elegans)
1124_at	1124	7	+	29518862	29520268	(303,617)(461,221)(462,221)(626,297)(1135,495)(783,839)(433,677)(915,917)(916,917)(615,471)(616,471)(254,921)(33,763)(970,369)(874,195)(624,863)(689,905)(1,1157)(228,601)(227,601)(1095,1083)(383,743)(896,1079)(685,625)(748,277)(521,737)(411,557)(1067,787)(170,155)(192,531)(846,309)	chimerin (chimaerin) 2
11240_at	11240	1	-	17282844	17278357	(1094,243)(481,561)(641,515)(1082,213)(124,449)(1112,763)(45,265)(946,685)(788,519)	peptidyl arginine deiminase, type II
11243_at	11243	1	+	154472809	154476351	(131,245)(270,331)(821,125)(1024,561)(680,949)(615,173)(867,383)(711,1061)(769,1005)(969,633)	polyamine-modulated factor 1
11244_at	11244	8	-	124334784	124330351	(499,685)(521,863)(472,753)(17,585)(558,245)(849,607)(396,275)(449,1157)(1081,913)(517,7)(349,553)(734,175)(1055,615)(40,1123)(946,575)(788,771)(127,1101)(11,1109)(1006,555)(497,147)(1120,11)	zinc fingers and homeoboxes 1
11245_at	11245	15	-	37880760	37880308	(803,789)(1110,783)(25,1079)(171,699)(1091,223)(733,1077)(1017,675)(752,117)(502,1151)(706,65)	G protein-coupled receptor 176
112464_at	112464	11	-	6297186	6296762	(925,693)(891,325)(371,437)(348,621)(380,569)(1015,571)(179,205)(423,539)(465,35)(279,999)(93,967)	protein kinase C, delta binding protein
11247_at	11247	12	+	55905910	55906447	(855,909)(7,365)(525,1079)(1084,443)(1058,111)(234,127)(930,1097)(425,325)(245,961)(503,385)(991,1133)	neurexophilin 4
112476_at	112476	16	+	29734045	29734506	(102,539)(98,85)(1148,525)(67,67)(543,815)(1137,489)(1044,755)(723,371)(757,221)(167,419)(682,97)	proline-rich transmembrane protein 2
112479_at	112479	16	-	20709716	20699297	(505,451)(1115,853)(690,327)(1043,565)(427,87)(1062,613)(832,227)(1025,1151)(331,975)(199,1019)(549,39)(457,789)(530,1099)(272,1073)(254,217)(776,35)	exonuclease domain containing 1
11248_at	11248	17	+	45012223	45012648	(429,563)(508,187)(342,401)(1150,539)(1079,119)(756,407)(581,521)(683,437)(502,889)(1148,653)(86,215)	neurexophilin 3
112483_at	112483	17	-	7471224	7470314	(255,637)(960,887)(1120,799)(1106,1073)(560,865)(955,537)(1155,945)(575,569)(443,611)(36,1153)	spermidine/spermine N1-acetyltransferase 2
112487_at	112487	14	-	30986451	30985036	(392,1117)(151,161)(954,457)(736,27)(307,781)(283,777)(438,1085)(754,365)(1113,455)(1079,61)(608,553)(846,189)(194,1123)(204,709)(303,1021)(889,259)(189,595)(138,85)(271,425)(841,1041)(423,943)(936,1123)	chromosome 14 open reading frame 126
11249_at	11249	2	-	139145368	139144968	(903,215)(234,1141)(111,185)(762,709)(574,219)(612,919)(730,117)(701,235)(919,1071)	neurexophilin 2
11250_at	11250	2	+	105225788	105226294	(1147,305)(236,677)(841,151)(509,819)(1001,895)(188,1157)(1061,393)(1073,67)(1058,387)	G protein-coupled receptor 45
11251_at	11251	11	-	60376872	60375027	(140,891)(759,993)(747,821)(744,493)(597,901)(850,415)(902,413)(47,943)(273,873)(262,377)(1040,207)(559,343)(178,373)(359,845)(826,745)(1146,381)(10,237)(603,973)(350,799)(245,859)(417,1161)(579,1085)	G protein-coupled receptor 44
11252_at	11252	22	-	41597349	41595817	(1119,295)(42,867)(577,437)(687,463)(866,109)(215,7)(119,59)(204,125)(375,763)(665,933)(74,651)(951,407)(420,729)(1141,333)(90,159)(1115,501)(491,575)(44,961)(245,861)(212,755)(542,125)(746,595)	protein kinase C and casein kinase substrate in neurons 2
11253_at	11253	9	+	139122860	139123374	(288,449)(13,801)(57,321)(830,153)(897,357)(612,1147)(57,911)(499,823)(1092,997)(129,915)(848,895)(638,467)(874,467)(326,389)(1152,513)(721,39)(672,1019)(320,191)(63,319)(503,661)(393,297)(474,345)(802,573)(1070,907)(481,921)(1016,885)(246,495)	mannosidase, alpha, class 1B, member 1
11254_at	11254	X	+	115506117	115506546	(122,693)(127,709)(859,171)(664,817)(435,651)(419,1155)(715,1087)(530,17)(193,49)	solute carrier family 6 (amino acid transporter), member 14
11255_at	11255	20	-	60228313	60223541	(262,1137)(1052,913)(1059,745)(195,1001)(468,167)(658,1)(704,445)(975,727)(656,231)(445,499)(899,49)(361,653)(374,369)(275,1131)(501,239)(70,39)(185,903)(294,143)(769,377)(137,43)(973,391)(748,309)(654,361)(496,999)(158,1007)(571,379)(233,1005)(595,777)(862,921)(1063,483)(214,1075)(559,365)(606,979)(275,755)(1113,669)(318,637)(997,659)(1031,793)(743,377)(839,339)(644,527)	histamine receptor H3
112574_at	112574	5	+	53851025	53851370	(705,157)(824,871)(1025,433)(665,857)(1027,245)(86,793)(1063,731)(112,907)(934,105)(1053,1143)(525,647)	sorting nexin associated golgi protein 1
11258_at	11258	9	-	34607894	34603570	(1152,29)(343,517)(942,629)(208,435)(44,531)(776,51)(507,15)(30,431)	dynactin 3 (p22)
11259_at	11259	3	-	101050282	101034696	(680,1103)(312,877)(692,187)(610,723)(464,1129)(558,469)(681,329)(680,329)(340,1075)(346,919)(378,321)(161,527)(717,529)(700,333)(110,447)(10,381)(373,1085)(418,159)(307,375)(452,613)(402,701)(686,767)(59,575)(26,1133)(766,971)(560,355)(46,1129)(820,1101)(638,7)(1106,333)(1150,697)	filamin A interacting protein 1-like
11260_at	11260	12	+	63128169	63128670	(678,213)(813,599)(394,1015)(830,715)(773,1075)	exportin, tRNA (nuclear export receptor for tRNAs)
112609_at	112609	6	+	84856808	84857262	(677,137)(682,317)(710,455)(941,1053)(495,829)(660,31)(911,85)(804,735)(705,967)(994,341)(1064,1075)	chromosome 6 open reading frame 117
11261_at	11261	15	+	39336415	39361294	(132,659)(1036,313)(485,1017)(855,233)(764,51)(547,257)(878,913)(705,59)(773,815)(808,677)(355,465)(869,1149)(168,613)(1139,655)(745,431)(677,739)	calcium binding protein P22
112611_at	112611	6	+	83962434	83962900	(72,117)(837,703)(804,825)(900,537)(1128,593)(669,489)(209,113)(251,611)(213,881)(630,925)(1021,669)	RWD domain containing 2A
112616_at	112616	3	+	32470769	32471278	(882,485)(30,703)(1145,513)(277,447)(1110,241)(154,213)(434,17)(971,683)(928,771)(540,267)(311,367)	CKLF-like MARVEL transmembrane domain containing 7
11262_at	11262	2	+	230885662	230886107	(425,211)(1061,1041)(760,203)(666,1017)(297,553)(685,467)(395,797)(364,299)(457,819)(970,39)(860,1003)	SP140 nuclear body protein
11264_at	11264	20	-	31762173	31758653	(511,1057)(526,969)(675,1053)(243,789)(626,983)(514,927)(1121,143)(213,885)(32,83)(14,299)(239,1115)(313,361)(477,381)(223,1021)(143,751)(587,985)(938,361)(746,173)(336,849)(241,1135)(416,761)(61,63)	peroxisomal membrane protein 4, 24kDa
11266_at	11266	1	+	159989505	159993522	(398,103)(931,263)(198,1149)(913,41)(84,843)(486,959)(45,819)(201,671)(420,305)	dual specificity phosphatase 12
11267_at	11267	17	-	44369426	44362821	(643,813)(827,13)(155,971)(693,1129)(666,629)(1131,559)(401,445)	SNF8, ESCRT-II complex subunit, homolog (S. cerevisiae)
11270_at	11270	6	-	30764326	30763866	(345,487)(267,973)(342,561)(276,977)(194,813)(815,401)(932,929)(830,495)(592,785)(952,257)(776,981)	nurim (nuclear envelope membrane protein)
112703_at	112703	19	-	55670948	55661940	(947,239)(821,887)(789,303)(1093,83)(896,527)(1118,401)(310,467)(799,909)(522,1143)	hypothetical protein BC004941
11272_at	11272	12	-	10891204	10890948	(546,659)(936,743)(196,983)(452,153)(1135,617)(619,467)(310,571)(73,355)(1052,799)	proline rich 4 (lacrimal)
112724_at	112724	19	-	60251605	60247535	(292,797)(237,1149)(330,79)(991,893)(316,415)(379,409)(286,949)(807,515)(1150,1151)(720,443)(249,643)(620,965)(71,117)(1048,311)(864,475)(751,1023)(854,189)(1024,407)(501,347)(39,463)(845,827)	retinol dehydrogenase 13 (all-trans/9-cis)
11273_at	11273	16	+	28748267	28755742	(903,577)(230,155)(532,235)(1046,1139)(789,887)(796,839)(226,577)(884,655)(720,421)(935,863)(821,415)(675,441)(874,787)(553,255)(616,983)(441,469)(63,321)(1033,269)	ataxin 2-like
112744_at	112744	6	-	52209877	52209732	(45,433)(569,565)(557,727)(777,335)(196,357)(964,591)(291,253)(280,453)(730,975)(577,405)(770,331)	interleukin 17F
11275_at	11275	4	+	166463248	166463661	(785,1085)(771,549)(90,1045)(957,867)(560,279)(242,1161)(203,551)(1027,823)(1005,639)(1075,647)(1008,713)	kelch-like 2, Mayven (Drosophila)
112752_at	112752	14	+	75558460	75619737	(86,497)(788,7)(1139,609)(731,211)(334,621)(791,621)(674,847)(727,149)(251,993)(1113,165)(738,939)(674,821)(440,855)(224,437)(719,251)(781,533)	chromosome 14 open reading frame 179
11276_at	11276	17	-	32970313	32952263	(961,697)(836,825)(965,811)(805,133)(1021,33)(778,685)(665,983)(118,1059)(1144,481)(746,845)(424,277)(317,555)(129,893)(813,151)(887,687)(56,623)(5,283)(778,411)(841,613)(1050,763)(107,553)(82,655)(921,301)(345,999)(447,1141)(161,873)(434,1083)(433,919)(234,275)(951,613)(955,623)(326,971)	AP1 gamma subunit binding protein 1
11277_at	11277	3	+	48480471	48483987	(1044,923)(908,193)(353,883)(717,117)(637,957)(992,247)(431,411)(252,39)(391,795)(582,89)(158,905)(219,321)(1104,907)(692,783)(779,953)(583,627)(161,427)(195,371)(325,1051)(498,191)(480,91)(427,911)(1139,887)(860,479)(1071,623)(366,119)(495,157)(901,765)(883,823)(716,753)(1044,49)(329,333)(301,149)(1091,463)(494,309)(190,49)(539,429)(397,461)	three prime repair exonuclease 1
112770_at	112770	1	-	154529777	154529141	(1002,757)(896,733)(288,889)(978,429)(24,507)(592,857)(881,179)(50,353)(345,1013)(1161,965)(910,497)(195,217)(136,835)(1069,695)(725,901)(194,359)(558,515)(270,1109)(126,975)(745,841)(557,75)	chromosome 1 open reading frame 85
11278_at	11278	13	-	73318109	73158337	(569,433)(95,305)(291,347)(711,905)(549,747)(433,583)(849,755)(526,73)(450,205)(765,425)(807,255)(825,941)(779,429)(66,475)(974,747)(783,577)(808,537)(368,353)(426,939)(625,671)(1140,621)(161,985)(1145,113)(638,223)(972,435)(744,577)(658,767)(940,967)(220,1109)(812,441)(338,717)(562,111)(929,479)(1044,359)(792,217)(786,883)(711,665)(290,1)(878,659)(63,749)(48,1155)(1091,553)(932,219)(1013,781)(11…	Kruppel-like factor 12
11279_at	11279	X	+	56327790	56328200	(388,77)(516,431)(148,305)(826,1113)(549,1013)(120,717)(1069,649)	Kruppel-like factor 8
1128_at	1128	11	-	62433229	62432759	(994,75)(108,695)(189,759)(126,985)(295,825)(817,871)(456,615)(238,913)(425,151)(374,393)(426,981)	cholinergic receptor, muscarinic 1
11280_at	11280	3	-	38862915	38862265	(211,79)(617,835)(741,199)(531,1039)(234,717)(53,1113)(52,1113)(628,1097)(467,311)(468,311)(987,135)(986,135)(395,243)(208,1153)(400,293)(617,1127)(88,1033)	sodium channel, voltage-gated, type XI, alpha subunit
112802_at	112802	12	-	51224347	51223972	(1131,189)(566,889)(1043,415)(1148,191)(177,27)(132,193)(337,465)(184,95)(658,221)(921,1113)(63,1145)	keratin 71
11281_at	11281	7	+	39470422	39470771	(875,137)(1073,967)(515,483)(570,429)(387,55)(62,647)(920,303)(977,643)(274,77)(1151,415)(605,1091)	POU class 6 homeobox 2
112812_at	112812	19	-	10287116	10277587	(1085,891)(144,965)(919,119)(664,983)(163,915)(405,899)(1153,317)(864,433)(1057,1151)(184,169)(301,411)(1117,703)	similar to RIKEN cDNA B230118G17 gene
112817_at	112817	10	+	99362034	99362480	(184,167)(1005,307)(540,307)(618,369)(636,981)(391,927)(427,275)(549,323)(577,609)(315,895)(102,449)	chromosome 10 open reading frame 65
11282_at	11282	5	-	179158676	179157313	(448,409)(752,771)(829,29)(235,417)(149,415)(181,1031)(733,981)(386,419)(628,967)(591,433)(512,333)(1158,745)(1147,1065)(339,1005)(396,997)(254,887)(750,491)(261,191)	mannosyl (alpha-1,3-)-glycoprotein beta-1,4-N-acetylglucosaminyltransferase, isozyme B
11283_at	11283	19	+	15595832	15601122	(1161,325)(247,755)(830,1043)(258,585)(493,567)(1035,795)(472,317)(247,855)(210,847)(392,967)	cytochrome P450, family 4, subfamily F, polypeptide 8
11284_at	11284	19	-	55057135	55056279	(957,1133)(502,995)(655,781)(152,127)(605,453)(23,25)(534,987)(989,431)	polynucleotide kinase 3'-phosphatase
112840_at	112840	14	-	63135129	63133617	(174,195)(924,269)(400,291)(1122,211)(933,591)(824,151)(1157,21)(930,849)(563,1051)(294,929)(457,459)(892,1025)(406,1015)(172,1017)(852,139)(392,51)(790,181)(27,221)(428,821)(1078,3)(783,659)(451,593)(955,269)(371,447)(879,1017)(310,433)(119,1067)(425,381)	WD repeat domain 89
112849_at	112849	14	-	59015710	59009434	(940,707)(501,853)(318,685)(216,257)(1052,377)(1123,485)(487,723)(51,529)(336,597)(744,803)	chromosome 14 open reading frame 149
11285_at	11285	5	+	176969326	176969842	(75,927)(790,21)(235,341)(380,605)(531,893)(1044,129)(206,249)(472,971)(264,503)(549,455)(10,115)(261,363)(17,885)(443,501)(316,915)(1086,957)(523,115)(767,599)(915,533)(250,709)(775,1117)(6,591)(153,799)(86,1147)(1078,453)(985,775)(626,359)	xylosylprotein beta 1,4-galactosyltransferase, polypeptide 7 (galactosyltransferase I)
112858_at	112858	20	-	44749223	44746506	(345,175)(453,703)(968,1003)(316,119)(836,355)(59,1017)(250,265)(1139,953)(878,1059)(982,949)(828,13)(204,919)(84,1077)(644,1031)(830,463)(616,59)(685,717)(496,267)(237,513)(509,905)(641,429)(851,359)	TP53 regulating kinase
112869_at	112869	16	+	28509199	28510576	(856,889)(45,399)(346,453)(1098,975)(107,81)(412,133)(1017,763)(1048,81)(889,447)(178,791)(1141,375)(918,223)(545,93)(896,429)(389,329)	coiled-coil domain containing 101
112885_at	112885	22	-	43656274	43655739	(39,993)(113,69)(573,483)(466,547)(53,169)(242,951)(606,917)(177,893)(517,541)(578,659)(33,843)(284,749)(520,1085)(590,1125)(317,373)(539,259)(554,1107)(35,827)(1014,139)(355,693)(23,263)(38,31)	PHD finger protein 21B
1129_at	1129	7	+	136350990	136351470	(424,267)(747,333)(41,951)(481,221)(120,1029)(125,281)(784,695)(247,311)(672,1123)(532,1149)(88,1079)	cholinergic receptor, muscarinic 2
112936_at	112936	11	+	133620090	133622700	(1000,461)(495,299)(649,77)(212,785)(621,413)(1064,47)(120,923)(154,793)(503,853)(1076,329)(940,1129)(630,913)(925,345)(702,869)(614,343)(248,449)(689,599)(997,179)(706,769)(1076,263)	vacuolar protein sorting 26 homolog B (S. pombe)
112937_at	112937	11	+	133658871	133694614	(244,661)(953,1151)(298,13)(833,1091)(15,847)(107,1041)(1054,333)(54,729)(297,1077)(914,749)(691,275)(904,363)(1013,1131)	galactosidase, beta 1 like 3
112939_at	112939	19	+	13110515	13112905	(81,463)(655,495)(225,967)(569,29)(479,759)(1091,375)(235,985)(984,641)(1096,885)(1110,523)(1115,833)(105,861)(36,849)(35,575)	BTB (POZ) domain containing 14B
112942_at	112942	2	+	55618140	55624918	(306,127)(438,95)(947,907)(987,37)(226,899)(614,73)(310,693)(971,523)(1029,579)(112,115)	coiled-coil domain containing 104
112950_at	112950	1	-	43624425	43622194	(739,601)(625,43)(1128,145)(929,617)(177,133)(411,811)(1144,301)(756,989)(662,365)(271,795)(313,1097)(820,345)(372,233)(1033,879)(785,283)(156,1071)(146,431)(281,1083)(970,413)(532,505)(1134,971)(949,561)(231,473)(179,1017)(1133,1161)(727,1095)(898,937)(669,607)(449,477)(338,1117)(211,877)(496,563)	mediator complex subunit 8
112970_at	112970	1	-	52270917	52270471	(60,799)(137,1075)(511,733)(785,933)(192,457)(131,301)(723,695)(254,795)(1151,515)(411,907)(257,509)	KTI12 homolog, chromatin associated (S. cerevisiae)
113_at	113	16	+	48892509	48909490	(1121,841)(320,965)(2,671)(878,1091)(1041,617)(633,441)(86,259)(879,273)(855,1057)(1132,763)(511,741)(584,1077)(129,623)(999,739)(270,359)(162,1137)(837,679)(592,523)(798,1113)(218,209)	adenylate cyclase 7
1130_at	1130	1	-	234023449	233891221	(993,627)(40,263)(860,1077)(696,333)(906,365)(1120,115)(78,885)(114,503)(607,317)(468,393)(215,83)(970,305)(723,763)(178,733)(529,757)(341,1041)(80,13)(586,1079)(890,373)(179,983)(416,659)(1088,381)(248,1147)(321,693)(955,163)(631,183)(1005,1073)(1056,37)(689,555)(432,645)(335,27)	lysosomal trafficking regulator
113000_at	113000	16	-	775546	775110	(131,27)(309,419)(195,437)(830,1137)(480,943)(1141,775)(250,309)(878,833)(902,905)(116,427)(155,309)	RNA pseudouridylate synthase domain containing 1
113026_at	113026	17	-	40546066	40544609	(996,427)(951,165)(811,339)(957,983)(714,787)(187,893)(84,1123)(33,181)(335,431)(401,543)(945,143)(323,573)(301,311)(1136,1103)(446,969)(339,437)(604,727)	phospholipase C, delta 3
11309_at	11309	11	+	74588921	74594868	(143,1009)(369,413)(989,171)(241,599)(1063,251)(588,877)(431,141)(432,141)(1071,479)(933,217)(932,217)(163,961)(162,961)(23,533)(22,533)(663,573)(254,255)(365,911)(334,883)(1060,651)(770,963)(1083,1107)(378,97)(140,643)(948,621)(819,337)(175,573)(954,761)(939,669)(452,447)	solute carrier organic anion transporter family, member 2B1
113091_at	113091	19	-	54618437	54617492	(771,703)(333,803)(1114,1057)(740,997)(1002,309)(419,471)(668,951)(295,195)(489,1159)(211,969)(913,1125)	tuberoinfundibular 39 residue protein precursor
1131_at	1131	1	+	238057220	238139275	(1158,757)(1115,369)(967,51)(258,483)(119,805)(896,39)(543,57)(279,1117)(16,65)(1069,959)(518,523)(1077,931)(356,985)(701,1131)(1121,189)(885,731)(176,165)(684,339)(938,973)(816,665)(225,863)(372,639)(210,499)(1015,949)(1162,731)(118,97)(652,159)(172,193)(1129,503)	cholinergic receptor, muscarinic 3
11311_at	11311	1	+	148383558	148384063	(264,117)(556,929)(1050,119)(612,293)(588,311)(27,931)(920,961)(166,355)(1104,151)(130,351)	vacuolar protein sorting 45 homolog (S. cerevisiae)
113115_at	113115	6	-	136602434	136593890	(40,1159)(757,59)(1107,575)(108,255)(543,687)(1048,551)(585,129)(40,909)(573,1013)(562,193)(411,829)(719,543)(992,237)(543,667)(112,381)(462,601)(665,1111)(284,1083)	family with sequence similarity 54, member A
11313_at	11313	1	+	23993871	23994563	(131,455)(56,1003)(115,173)(1083,745)(1082,745)(727,783)(726,783)(947,713)(949,713)(948,713)	lysophospholipase II
113130_at	113130	11	-	64602090	64601582	(251,387)(43,125)(909,677)(68,1007)(253,651)(248,959)(228,963)(385,1091)(799,477)(1112,157)(598,349)	cell division cycle associated 5
11314_at	11314	17	+	69989469	69992436	(762,329)(986,93)(187,629)(831,501)(516,539)(404,393)(336,891)(276,363)(691,787)(979,1129)(581,29)(891,35)(895,863)(117,305)(1005,297)(384,1137)(237,549)(824,715)	CD300a molecule
113146_at	113146	14	-	104475171	104474692	(530,549)(378,639)(763,1091)(1051,963)(224,875)(136,1057)(1044,809)(1043,497)(718,645)(828,335)(505,273)	AHNAK nucleoprotein 2
11315_at	11315	1	+	7960338	7967873	(1008,733)(730,889)(807,325)(81,791)(830,557)(261,535)(767,65)(101,689)(919,917)	Parkinson disease (autosomal recessive, early onset) 7
11316_at	11316	19	-	18876625	18871458	(651,633)(920,571)(317,675)(646,847)(197,963)(514,423)(40,425)(597,489)	coatomer protein complex, subunit epsilon
11317_at	11317	20	+	43376565	43378959	(268,1)(1124,447)(1160,883)(218,1043)(422,415)(632,139)(473,317)(9,1043)(680,631)	recombination signal binding protein for immunoglobulin kappa J region-like
113174_at	113174	11	-	18065122	18059556	(1000,549)(532,907)(597,97)(639,95)(1159,1129)(898,473)(1116,1013)(91,603)(1130,685)(156,93)	serum amyloid A-like 1
113177_at	113177	19	+	2048425	2050492	(1116,1085)(918,139)(1097,955)(566,413)(95,997)(780,405)(810,165)(1004,865)(568,133)(649,793)(305,655)	chromosome 19 open reading frame 36
113178_at	113178	19	+	1869889	1876881	(1001,471)(1045,17)(76,985)(183,499)(57,1061)(130,411)(531,887)(122,403)(1080,321)(1152,313)(397,993)(945,385)(1108,889)(1135,665)(1009,81)(223,55)(93,383)(577,531)	secretory carrier membrane protein 4
113179_at	113179	19	+	1863769	1864306	(379,343)(472,919)(941,89)(785,791)(190,495)(792,73)(1010,489)(1022,419)(950,435)(187,239)(463,901)(9,373)(229,627)(815,521)(90,1143)(734,435)(747,813)(383,547)(791,789)(295,17)(371,417)(8,245)(9,245)(489,481)(756,395)(248,621)(247,621)(594,437)(348,787)(451,905)(958,87)(983,503)(680,45)	adenosine deaminase, tRNA-specific 3, TAD3 homolog (S. cerevisiae)
11318_at	11318	12	+	55676183	55676677	(427,1003)(928,555)(880,321)(630,441)(471,1101)(838,317)(188,323)(445,655)(888,249)(756,369)(433,185)(688,115)(416,341)(632,93)(600,21)(77,357)	adrenomedullin receptor
113189_at	113189	15	+	38552059	38552537	(343,911)(575,159)(913,1115)(760,623)(395,159)(993,1047)(341,503)(765,249)(387,379)(743,615)(1130,895)	carbohydrate (N-acetylgalactosamine 4-0) sulfotransferase 14
11319_at	11319	10	-	74567808	74564324	(795,243)(568,833)(645,161)(815,665)(843,371)(293,555)(402,303)(1130,243)	ecdysoneless homolog (Drosophila)
1132_at	1132	11	-	46363806	46363246	(1002,485)(984,857)(523,145)(1051,601)(963,47)(996,767)(806,195)(628,191)(146,383)(361,965)(337,1077)	cholinergic receptor, muscarinic 4
11320_at	11320	2	-	98608672	98602069	(560,839)(972,1023)(99,291)(261,245)(530,679)(71,583)(77,107)(648,767)(173,401)(83,603)(655,321)(801,549)(782,487)(86,27)(99,355)(174,145)(599,175)(407,919)(718,145)(564,175)(478,915)(683,481)(584,595)(754,1151)(164,271)(882,569)(936,571)(737,1003)(496,883)(353,585)(245,985)(877,761)	mannosyl (alpha-1,3-)-glycoprotein beta-1,4-N-acetylglucosaminyltransferase, isozyme A
113201_at	113201	15	+	42494771	42494955	(541,89)(456,199)(246,69)(301,1121)(907,543)	cancer susceptibility candidate 4
11321_at	11321	2	+	27726763	27727172	(637,1125)(1113,1157)(960,943)(547,739)(213,1015)(735,257)(617,975)(355,649)(160,1079)(455,555)	XPA binding protein 1, GTPase
11322_at	11322	17	-	73628409	73620641	(612,791)(1035,905)(301,891)(912,497)(468,925)(292,773)(118,609)(590,995)(678,1019)(26,701)(615,899)(694,859)(384,437)(761,1029)(897,247)(1040,911)(985,673)(616,295)(116,325)(560,897)(896,1159)	transmembrane channel-like 6
113220_at	113220	9	-	115894643	115893874	(365,507)(1103,407)(1126,841)(497,1023)(592,427)(173,577)(1102,1021)	kinesin family member 12
113230_at	113230	19	+	14045565	14046849	(754,1099)(1075,321)(269,847)(314,409)(635,671)(886,971)(458,1033)(1148,1059)(527,113)(577,467)	hypothetical protein LOC113230
113235_at	113235	17	-	23753435	23750233	(128,701)(1042,923)(564,229)(915,543)(815,875)(121,423)(350,677)(62,1161)(405,367)(956,991)(176,335)(752,915)(1156,867)	solute carrier family 46, member 1
113246_at	113246	12	+	6923481	6925260	(95,855)(47,445)(602,629)(124,983)(894,485)(957,851)(616,837)(235,921)(1064,355)(1107,1019)	chromosome 12 open reading frame 57
11325_at	11325	17	+	59241613	59250231	(592,703)(2,449)(184,261)(633,359)(543,1023)(535,115)(342,677)(917,449)(186,377)(221,1133)(501,757)(326,913)(52,1095)(264,61)(273,161)(500,265)(913,167)(610,263)(664,1107)	DEAD (Asp-Glu-Ala-Asp) box polypeptide 42
113251_at	113251	12	+	49133582	49159805	(139,319)(222,305)(310,535)(580,981)(429,1057)(1132,503)(1000,879)(326,503)(860,573)(761,747)(379,125)(535,793)(612,909)(614,121)(1078,1093)(1063,33)(125,793)(670,361)(478,797)(940,41)(111,165)(830,627)(893,835)(899,581)(701,1063)(474,369)(1115,815)(173,167)(1015,289)(470,681)(771,1087)(523,369)(1131,969)(154,23)(733,229)(1069,555)(970,877)(777,717)(185,277)(951,289)	La ribonucleoprotein domain family, member 4
11326_at	11326	X	-	65158804	65158337	(436,277)(923,349)(829,985)(214,1063)(907,673)(428,857)(464,127)(315,1085)(650,1127)(890,1001)(536,261)	V-set and immunoglobulin domain containing 4
113263_at	113263	7	+	7975924	8093093	(313,1027)(787,201)(1097,255)(799,281)(512,1091)(789,77)(69,79)(561,891)(614,931)(16,1143)(121,753)(601,383)(996,723)(94,679)(1103,615)(1019,215)(732,331)(211,1093)(1024,1013)(868,935)	glucocorticoid induced transcript 1
113277_at	113277	17	+	38726556	38727083	(86,171)(252,185)(557,17)(562,1039)(311,571)(316,501)(53,979)(885,787)(215,37)(819,449)(461,1141)(53,717)(635,835)(478,207)(1080,423)(989,869)(691,9)(1066,1031)(1146,295)(424,715)(529,1043)(97,231)	transmembrane protein 106A
113278_at	113278	20	-	692346	688806	(58,473)(85,91)(106,157)(608,1091)(673,883)(908,477)(1117,1031)(672,393)(501,91)(288,327)(1143,1019)(1137,1063)(373,41)(977,785)(266,891)(919,847)(32,835)(458,529)	chromosome 20 open reading frame 54
11329_at	11329	6	-	36571024	36569705	(414,951)(121,69)(848,741)(185,201)(761,135)(100,699)(234,1133)(335,253)(113,789)(643,577)(824,899)(1006,211)(119,1077)(367,209)(1136,725)(926,1053)(943,823)(855,97)(1002,691)(207,283)(778,863)(546,813)	serine/threonine kinase 38
1133_at	1133	15	+	32143269	32143662	(726,255)(195,535)(612,781)(677,1125)(221,159)(95,1017)(774,429)(628,985)(780,769)(235,357)(655,369)	cholinergic receptor, muscarinic 5
11330_at	11330	1	+	15641613	15645669	(251,191)(1007,465)(1140,933)(464,525)(72,421)(641,169)(955,983)(583,395)(675,545)(1110,931)	chymotrypsin C (caldecrin)
11331_at	11331	12	-	6946624	6944846	(1152,437)(332,555)(284,395)(546,943)(648,661)(723,717)(713,565)(1093,387)(55,911)(647,93)	prohibitin 2
11332_at	11332	1	-	6332480	6246962	(1020,471)(827,869)(816,317)(496,753)(479,657)(208,945)(629,471)(136,1005)(87,677)(325,449)(768,871)(1030,779)(871,185)(978,539)(306,55)(1137,841)(507,961)	acyl-CoA thioesterase 7
11333_at	11333	7	-	98835939	98830566	(1042,87)(672,839)(1035,885)(907,861)(601,529)(637,1039)(105,813)(487,79)(372,607)(1155,121)(239,155)(535,181)(583,289)(1012,415)(357,219)(242,611)(828,293)(101,877)	PDGFA associated protein 1
11334_at	11334	3	-	50340592	50337400	(951,493)(1018,1075)(442,141)(42,805)(322,637)(311,143)(861,19)(541,495)(598,373)(764,435)(361,79)(206,519)(1119,1)(501,799)(915,727)(619,589)(919,343)(911,733)(207,515)	tumor suppressor candidate 2
11335_at	11335	7	+	26214603	26219356	(180,171)(1148,927)(575,99)(500,1107)(519,1093)(448,521)(233,29)(628,947)(1150,1063)(416,555)(913,831)(783,915)(1072,1039)(1128,1109)(1097,11)(777,277)	chromobox homolog 3 (HP1 gamma homolog, Drosophila)
11336_at	11336	5	+	519882	520341	(1004,471)(625,485)(907,425)(316,215)(290,973)(723,957)(836,447)(1122,763)(1038,517)(688,263)(600,433)	exocyst complex component 3
11337_at	11337	17	-	7085413	7084620	(288,1157)(819,761)(172,1133)(990,749)(465,843)(835,79)(893,1125)(610,381)(699,645)(787,177)(179,747)	GABA(A) receptor-associated protein
11338_at	11338	19	+	60857448	60877852	(866,761)(748,889)(508,867)(997,45)(925,117)(588,415)(93,889)(225,889)(548,571)(552,417)(812,599)(1094,545)(906,139)(199,657)(161,659)(14,731)(511,847)(167,889)(756,303)(576,437)(565,531)(550,307)(737,451)(83,433)(511,29)(537,1085)(573,385)(320,1011)(66,981)(1004,383)(585,19)(954,251)	U2 small nuclear RNA auxiliary factor 2
113386_at	113386	19	+	63518423	63518767	(579,995)(335,435)(149,605)(146,97)(67,985)(602,525)(978,775)(260,699)(8,339)(606,621)(1032,85)(519,897)(35,151)(1030,973)(1015,1105)(328,149)(499,135)(788,39)(798,713)(553,929)(538,705)
11339_at	11339	15	-	39389301	39388865	(310,93)(1124,651)(67,239)(1162,211)(54,833)(496,185)(232,959)(274,83)(254,257)(827,65)(403,1037)	Opa interacting protein 5
1134_at	1134	2	-	175321679	175320993	(866,607)(537,493)(257,69)(1111,349)(394,961)(68,1005)(972,411)(245,275)(94,867)(1123,389)	cholinergic receptor, nicotinic, alpha 1 (muscle)
11340_at	11340	13	+	36478269	36481480	(482,255)(488,755)(117,807)(534,843)(851,739)(642,867)(1127,901)(828,855)(61,627)(240,1157)(977,707)	exosome component 8
113402_at	113402	6	-	166663689	166653551	(904,1017)(246,595)(981,393)(384,877)(1042,957)(196,385)(762,777)(12,617)(898,1113)(570,131)(693,61)(289,1091)(697,1145)(144,173)(685,615)(304,621)(377,375)	SFT2 domain containing 1
11341_at	11341	4	-	174556845	174546028	(35,1095)(535,131)(425,735)(651,3)(169,513)(538,279)(146,847)(178,919)(56,1129)(1161,1005)(324,997)	scrapie responsive protein 1
113419_at	113419	2	-	71069292	71066679	(424,797)(1108,35)(973,327)(685,439)(5,663)(3,757)(882,875)(39,1137)(1093,67)(874,575)(811,759)(586,401)(866,155)(959,1057)(92,631)(713,339)(16,919)(327,323)(882,733)(486,119)(426,1051)(304,825)	testis expressed 261
11342_at	11342	3	+	151161262	151162258	(374,215)(281,699)(560,885)(874,769)(388,941)(1002,457)(1105,1115)(558,581)(1050,615)(900,805)	ring finger protein 13
11343_at	11343	3	-	128922591	128890617	(632,467)(364,1031)(1152,975)(350,993)(442,961)(188,1003)(667,1077)(551,909)(253,429)(395,665)(490,899)(1017,539)(498,187)(63,185)(98,821)(54,119)(1108,515)(660,911)(112,335)(861,721)(917,777)	monoglyceride lipase
11344_at	11344	3	-	52238225	52237711	(78,895)(894,249)(355,1015)(710,205)(740,437)(1161,533)(932,427)(1089,1019)(1026,987)(1067,487)(18,339)	twinfilin, actin-binding protein, homolog 2 (Drosophila)
113444_at	113444	1	-	35093797	35093266	(742,483)(193,897)(579,269)(79,3)(1149,491)(1073,683)(311,549)(1085,1079)(9,247)(233,581)(560,1131)	chromosome 1 open reading frame 212
11345_at	11345	16	+	74168721	74169180	(428,835)(919,889)(552,517)(1077,1147)(185,821)(993,777)(344,1063)(879,1109)(229,447)(639,529)(823,551)	GABA(A) receptor-associated protein-like 2
113451_at	113451	1	+	33334904	33358537	(766,773)(200,1161)(479,789)(1021,995)(243,333)(22,255)(1137,731)(1039,791)(1104,837)(217,759)(307,845)(735,107)(167,1129)(1112,133)(395,815)(583,871)(472,775)(750,283)(115,191)	arginine decarboxylase
113452_at	113452	1	-	33133788	33132816	(503,395)(1142,1159)(284,1071)(873,789)(590,1095)(413,965)(52,147)(805,955)(790,639)(203,489)	transmembrane protein 54
1135_at	1135	8	-	27375066	27374277	(216,479)(1157,495)(444,95)(561,625)(934,649)(846,87)(119,101)(152,915)(146,251)(820,381)	cholinergic receptor, nicotinic, alpha 2 (neuronal)
113510_at	113510	4	-	84593905	84547663	(1047,153)(1109,237)(289,151)(152,779)(925,311)(195,629)(292,1093)(967,61)(879,1141)(652,175)(913,531)(237,89)(777,747)(139,273)(9,1013)(398,203)(542,1087)(1132,217)(151,253)(409,275)(358,13)(482,639)(155,193)(508,715)(1109,29)(22,625)(1040,629)(43,1053)(952,579)(829,267)(501,49)(668,563)(481,679)(700,617)(768,173)	DNA helicase HEL308
113540_at	113540	16	+	65157834	65170512	(501,413)(1092,1071)(152,905)(338,215)(883,985)(10,639)(317,145)(363,535)(790,925)(353,451)(344,199)	CKLF-like MARVEL transmembrane domain containing 1
1136_at	1136	15	-	76681041	76674733	(628,959)(350,393)(5,89)(212,821)(959,361)(1092,1059)(1030,803)(1051,277)(465,763)(346,555)(345,555)(1124,445)(1072,911)(1077,525)(979,249)(1014,481)(446,611)(728,891)(772,811)(639,851)(99,377)(894,77)(1111,477)(200,469)(926,751)(835,279)	cholinergic receptor, nicotinic, alpha 3
113612_at	113612	4	+	109092286	109094015	(1086,1005)(73,311)(1113,1077)(1013,495)(1022,737)(400,1029)(1068,327)(962,461)(908,53)(385,447)(1066,475)(786,1073)(929,577)(1010,1)(682,793)(595,127)(65,53)(364,1037)(90,879)(165,1083)(631,1081)(1072,691)	cytochrome P450, family 2, subfamily U, polypeptide 1
113622_at	113622	13	-	113127456	113124322	(308,831)(853,41)(496,987)(843,865)(1011,59)(872,369)(264,779)(906,79)(361,999)(703,165)(366,1037)(828,311)(975,191)(687,911)(607,115)(562,459)(1013,785)(422,761)(1137,421)(680,757)(470,115)	ADP-ribosylhydrolase like 1
113655_at	113655	8	+	145706607	145707050	(599,505)(670,399)(470,135)(1030,475)(286,965)(1126,1025)(1024,165)	major facilitator superfamily domain containing 3
113675_at	113675	12	+	112358993	112360326	(839,527)(609,691)(196,785)(302,75)(897,671)(405,477)(743,697)(210,141)(607,525)(665,59)	serine dehydratase-like
113691_at	113691	22	-	19693015	19692824	(895,473)(640,621)(404,951)(821,345)(384,155)(277,413)(348,1063)(384,1105)(419,1041)(881,797)	tubulin, alpha pseudogene
1137_at	1137	20	-	61451814	61446946	(386,535)(754,335)(755,335)(10,977)(110,997)(638,431)(297,437)(298,437)(536,487)(537,487)(993,381)(77,955)(711,903)(712,903)(246,761)(343,459)(504,99)(498,5)(517,155)(186,565)(644,417)(853,941)(287,649)(906,427)(1058,771)(781,61)(314,95)(622,443)(654,181)(1010,387)(574,457)(987,843)	cholinergic receptor, nicotinic, alpha 4
113730_at	113730	22	+	49334855	49335374	(996,825)(941,81)(277,855)(415,701)(270,937)(706,913)(893,501)(496,115)(724,839)(193,507)(158,987)	kelch domain containing 7B
113746_at	113746	11	+	188531	190143	(389,365)(820,247)(764,409)(84,469)(1022,809)(960,99)(113,105)(786,303)(40,219)(650,613)(580,171)(679,937)(680,937)(349,427)(23,875)(821,531)	outer dense fiber of sperm tails 3
113763_at	113763	7	+	149660200	149660634	(135,309)(119,1023)(512,545)(261,731)(679,439)(818,255)(169,891)(669,985)(472,145)(227,293)(819,1097)	chromosome 7 open reading frame 29
113791_at	113791	22	-	30015307	30007719	(432,405)(846,1025)(95,943)(674,863)(1034,793)(554,357)(478,789)(558,501)(1056,949)(534,505)(480,1055)(149,167)(1146,1147)(637,871)(406,1029)(858,135)(662,975)(915,527)(27,875)(82,161)(12,815)(413,813)(689,823)	phosphoinositide-3-kinase interacting protein 1
1138_at	1138	15	+	76669772	76672643	(1141,1073)(468,37)(308,1017)(211,227)(869,545)(623,587)(313,391)(928,1139)(130,29)(507,677)(357,25)	cholinergic receptor, nicotinic, alpha 5
113802_at	113802	1	-	108992962	108992553	(884,607)(666,1161)(705,991)(282,199)(31,169)(580,105)(574,1149)(395,93)(193,809)(1025,223)(107,859)	chromosome 1 open reading frame 59
113828_at	113828	22	+	38747880	38755808	(182,73)(816,737)(782,1137)(880,301)(1088,497)(420,459)(85,643)(869,975)(411,791)(140,789)(770,427)	family with sequence similarity 83, member F
113829_at	113829	5	+	139928275	139928775	(173,871)(614,165)(65,611)(1114,317)(660,127)(1129,679)(851,443)(168,115)(233,999)(269,507)(147,243)	solute carrier family 35, member A4
113835_at	113835	19	+	22063974	22064519	(905,1015)(852,405)(846,871)(1064,953)(308,949)(427,569)(837,143)(1017,1037)(42,1059)(174,279)(1041,63)	zinc finger protein 257
113878_at	113878	7	+	75972652	75973144	(140,867)(179,317)(692,535)(1091,637)(897,675)(804,603)(963,63)(145,867)(257,885)(522,983)(247,817)	deltex homolog 2 (Drosophila)
114_at	114	8	-	131862238	131861827	(216,591)(232,543)(1065,869)(763,325)(989,437)(1064,111)(525,877)(866,401)(391,441)(917,793)(902,883)	adenylate cyclase 8 (brain)
1140_at	1140	17	+	7299330	7300815	(775,1131)(1008,437)(725,427)(240,1093)(1027,441)(971,1009)(649,1017)(415,909)	cholinergic receptor, nicotinic, beta 1 (muscle)
114026_at	114026	19	-	62337832	62337286	(172,243)(346,241)(1097,1087)(331,59)(67,787)(212,603)(766,289)(183,867)(1004,523)(498,521)(1093,1127)	zinc finger, imprinted 3
114034_at	114034	1	+	45581678	45581934	(940,629)(561,331)(48,957)(394,979)(251,673)	target of EGR1, member 1 (nuclear)
114038_at	114038	21	-	43720320	43706435	(634,395)(1114,993)(979,245)(726,431)(888,753)(197,1015)(535,1147)(216,1001)(203,1007)(445,485)(542,887)	chromosome 21 open reading frame 84
114041_at	114041	21	-	39906170	39890967	(324,259)(435,971)(670,9)(513,841)(40,119)(821,309)(130,113)(970,799)(620,639)(839,797)(466,413)(945,721)(204,241)(944,83)(563,1111)(1102,761)(27,1089)(720,185)(733,953)(459,663)	chromosome 21 open reading frame 88
114043_at	114043	21	+	44761696	44763041	(24,275)(347,601)(227,809)(1030,163)(1026,163)(815,1075)(562,919)(1088,919)(19,71)(909,915)(1128,681)	chromosome 21 open reading frame 90
114044_at	114044	21	+	46495460	46495942	(277,595)(334,535)(9,905)(494,763)(402,121)(1033,133)(111,1025)(755,187)(1114,673)(312,581)(820,553)	minichromosome maintenance complex component 3 associated protein antisense
114049_at	114049	7	+	72745630	72750168	(662,361)(666,905)(228,241)(406,661)(470,433)(860,743)(90,901)	Williams Beuren syndrome chromosome region 22
114088_at	114088	14	-	50532975	50511783	(754,509)(781,39)(947,1019)(1033,1117)(405,943)(344,983)(1040,839)(1092,1161)(983,411)(904,193)(768,39)(182,1)(357,15)(1035,867)(410,1077)(506,699)(354,687)(48,273)(606,909)(741,1067)(935,1069)(113,187)	tripartite motif-containing 9
1141_at	1141	1	+	152815114	152815646	(131,1063)(75,535)(395,845)(308,395)(508,265)(15,393)(91,409)(1153,109)(1095,155)(795,1021)(515,485)	cholinergic receptor, nicotinic, beta 2 (neuronal)
114112_at	114112	3	-	127809182	127809074	(633,1115)(1118,655)(1063,543)(72,341)(614,943)(1012,857)(433,653)(919,897)(1008,1025)(901,997)	thioredoxin reductase 3
114131_at	114131	10	+	5397086	5406132	(723,429)(643,711)(773,641)(691,257)(396,1031)(1153,129)(162,967)(238,1053)(811,181)(1049,47)(731,53)	urocortin 3 (stresscopin)
114132_at	114132	19	-	55146997	55144155	(838,247)(324,135)(568,679)(527,341)(573,833)(911,821)(923,459)(1136,93)(805,577)(642,455)(168,257)(233,663)(549,1075)(618,571)(1154,309)(656,573)(715,645)(892,955)(966,697)(526,295)(509,121)	sialic acid binding Ig-like lectin 11
114134_at	114134	12	-	38439377	38435135	(104,523)(1044,267)(785,75)(737,349)(683,31)(860,1053)(755,701)(1015,761)(117,1103)(74,807)(75,1155)(251,201)(1026,1)(225,1159)(347,777)(312,955)(790,1035)(757,1041)(1040,979)(221,447)(388,1039)(335,1047)(456,227)(1030,21)(1061,215)(833,533)(952,571)(13,31)(559,35)(865,285)(551,1143)(784,1017)(1023,223)	solute carrier family 2 (facilitated glucose transporter), member 13
1142_at	1142	8	+	42706518	42710945	(985,933)(447,759)(14,13)(826,71)(843,679)(243,213)(1004,507)(115,985)(16,739)(238,935)(867,189)	cholinergic receptor, nicotinic, beta 3
114294_at	114294	15	+	61206799	61221221	(538,555)(317,483)(1023,193)(137,31)(1044,473)(197,517)(1144,57)(340,1079)(1075,583)(630,55)(1136,953)(849,153)(393,1137)(618,393)(365,497)(871,779)(578,751)(384,1065)(35,513)(1122,47)(444,905)(692,267)(910,129)(264,1077)(1109,527)(931,295)(692,547)(783,129)(448,679)(1105,13)(223,129)	lactamase, beta
114299_at	114299	9	+	111745053	111748495	(876,775)(497,991)(562,747)(897,661)(638,1025)(245,1073)(80,821)(868,73)(1162,49)(253,369)(775,115)(929,1019)(58,1055)(811,35)(260,533)(440,685)(407,827)(576,275)(663,509)(388,35)	paralemmin 2
1143_at	1143	15	-	76704117	76703721	(1058,421)(24,139)(476,663)(783,897)(1011,877)(366,1131)(59,1123)(538,1149)(11,449)(663,1041)(1049,149)	cholinergic receptor, nicotinic, beta 4
114327_at	114327	6	+	52451936	52465085	(456,243)(633,89)(203,267)(253,253)(429,571)(286,279)(985,511)(916,1035)(226,1083)(113,367)	EF-hand domain (C-terminal) containing 1
1144_at	1144	2	+	233106975	233108395	(567,987)(764,295)(309,989)(930,133)(310,211)(525,1153)(728,957)(58,427)(339,599)(450,385)(924,321)	cholinergic receptor, nicotinic, delta
1145_at	1145	17	-	4742420	4742124	(1161,525)(1118,661)(562,997)(924,493)(1088,303)(206,427)(545,309)(519,359)(673,59)(169,591)(1112,345)	cholinergic receptor, nicotinic, epsilon
114548_at	114548	1	+	245655241	245678941	(125,423)(198,1135)(523,81)(586,305)(1116,609)(236,695)(249,45)(958,1093)(184,925)(37,987)(505,559)(497,787)(1040,253)(489,771)(246,127)(228,347)(1016,995)(964,931)(534,365)(174,1143)(999,277)	NLR family, pyrin domain containing 3
114569_at	114569	8	+	120326577	120326854	(856,609)(458,679)(867,979)(737,149)(462,837)(924,695)(495,1155)(164,135)(49,225)(493,187)(452,693)	mal, T-cell differentiation protein 2
114571_at	114571	11	+	62897787	62898072	(197,313)(399,835)(1062,557)(389,5)(852,481)(1074,993)(944,817)	solute carrier family 22 (organic anion/cation transporter), member 9
1146_at	1146	2	+	233116583	233118498	(913,53)(750,429)(914,185)(987,387)(118,823)(1075,323)(300,889)(633,873)(538,867)	cholinergic receptor, nicotinic, gamma
114609_at	114609	11	+	125667741	125669362	(438,185)(559,993)(813,57)(747,907)(644,517)(453,671)(893,1083)(839,77)(604,939)(19,1131)(16,395)(969,913)(1110,735)(215,829)(681,125)(534,611)(1064,125)(1150,105)(1141,319)(205,69)(690,195)(1100,931)	toll-interleukin 1 receptor (TIR) domain containing adaptor protein
114614_at	114614	21	+	25868825	25869289	(544,805)(313,281)(338,181)(762,491)(865,689)(748,577)(993,829)(299,1107)(1095,301)(774,1111)	BIC transcript
114625_at	114625	1	+	43082762	43083133	(831,881)(33,653)(30,35)(191,629)(48,755)(577,141)(799,709)(193,421)(397,753)(506,795)	erythroblast membrane-associated protein (Scianna blood group)
114659_at	114659	17	+	27400298	27404479	(697,209)(379,499)(49,343)(43,349)(1064,841)	leucine rich repeat containing 37B
1147_at	1147	10	-	101938545	101938285	(673,293)(875,191)(469,1001)(769,265)(802,19)(747,279)(403,1079)(793,919)(651,465)(362,25)	conserved helix-loop-helix ubiquitous kinase
114757_at	114757	17	-	72045108	72035045	(70,67)(451,507)(244,735)(654,1031)(362,793)(785,787)(767,57)(339,485)(835,177)(1155,461)(520,311)(1148,953)(920,1025)(1157,795)(337,117)(294,429)(621,907)(915,749)(247,937)(569,739)(1046,421)	cytoglobin
114769_at	114769	11	-	104419458	104419430	(1151,757)(842,413)(798,1)(529,1061)(391,137)(699,515)(564,1117)(1157,735)(445,193)(59,197)	caspase-1 dominant-negative inhibitor pseudo-ICE
114770_at	114770	19	-	15443815	15440523	(717,967)(1,357)(985,371)(423,161)(973,831)(382,361)(823,791)(2,931)(433,391)	peptidoglycan recognition protein 2
114771_at	114771	1	-	151541674	151537053	(955,181)(440,641)(28,57)(376,541)(241,187)(57,923)(431,75)(420,163)(157,409)	peptidoglycan recognition protein 3
114780_at	114780	16	-	79724681	79692040	(829,581)(546,249)(157,915)(1026,915)(1115,953)(608,795)(436,995)(11,261)(976,317)(1002,409)(322,803)(845,1095)(508,267)(625,161)(201,411)(234,613)(329,85)(198,953)(7,7)	polycystic kidney disease 1-like 2
114781_at	114781	6	-	38669917	38250902	(998,963)(18,45)(1144,1005)(373,95)(1045,1039)(529,1103)(637,61)(623,639)(635,755)(288,405)(369,643)(443,135)(76,789)(1074,737)(225,781)	BTB (POZ) domain containing 9
114783_at	114783	19	-	53680777	53680548	(654,699)(1125,269)(411,555)(144,51)(810,383)(595,1061)(1074,431)(195,27)(483,639)(1143,447)(271,1091)	lemur tyrosine kinase 3
114784_at	114784	1	-	34010849	33752240	(1073,1127)(879,1097)(459,649)(738,585)(1125,61)(716,1035)(654,1051)(674,153)(1005,17)(932,749)(1063,807)(555,827)	CUB and Sushi multiple domains 2
114785_at	114785	12	+	56209241	56210148	(218,407)(701,483)(356,195)(892,109)(347,695)(323,17)(891,1019)(643,157)(1028,359)(413,827)(303,997)(309,701)(541,829)(202,351)(231,353)(1118,609)(482,431)(969,303)(283,639)(303,697)(981,491)(905,835)(346,1115)(1056,917)(1114,479)(254,169)(973,1131)	methyl-CpG binding domain protein 6
114786_at	114786	8	+	56600983	56601184	(960,693)(775,585)(317,379)(32,109)(991,457)(899,591)(522,925)(994,615)(442,737)(247,691)(842,307)	XK, Kell blood group complex subunit-related family, member 4
114787_at	114787	5	-	175957196	175955448	(1040,457)(75,339)(699,953)(271,891)(932,389)(238,459)(904,657)(661,653)(797,953)(799,729)(814,381)(140,1061)(222,655)(1058,793)(836,815)(642,629)(598,389)	G protein regulated inducer of neurite outgrowth 1
114788_at	114788	8	-	113304731	113304438	(849,723)(1158,329)(657,375)(1113,375)(667,827)(1109,15)(474,881)(972,293)(923,301)(411,407)(397,171)	CUB and Sushi multiple domains 3
114789_at	114789	9	+	129910791	129911300	(609,395)(562,291)(893,969)(39,831)(386,803)(266,789)(1103,741)(37,919)(1024,503)(1060,1043)(798,105)	solute carrier family 25 (mitochondrial carrier; phosphate carrier), member 25
114790_at	114790	2	+	220188209	220189375	(143,499)(49,497)(302,873)(1134,1145)(972,399)(356,605)(1085,893)(286,155)(431,495)(208,957)	serine/threonine kinase 11 interacting protein
114791_at	114791	15	+	20420301	20425252	(439,903)(708,301)(265,865)(241,199)(520,27)(101,1079)(881,945)(886,1017)(121,379)(702,1093)(548,1043)(1119,281)(496,313)(962,637)(746,395)(386,359)(1154,665)(865,783)(830,291)(576,93)(229,681)(820,905)	tubulin, gamma complex associated protein 5
114792_at	114792	6	+	97694770	97694936	(602,859)(381,279)(935,1147)(884,99)(902,1115)(154,209)(1040,951)	kelch-like 32 (Drosophila)
114793_at	114793	2	+	153176309	153214529	(215,1127)(868,641)(167,1033)(346,341)(537,555)(121,673)(208,667)(674,1033)(178,583)(308,593)(376,125)(709,689)(323,901)(1092,695)(691,211)(10,599)(183,401)(1037,707)	formin-like 2
114794_at	114794	22	-	36094485	36093987	(107,357)(526,599)(209,215)(1156,821)(325,31)(188,111)(776,877)(833,373)(351,527)(448,355)(776,645)(65,1159)(873,887)(258,951)(763,357)(534,1057)(1040,939)(1021,929)(1094,557)(799,291)(489,1143)(797,171)	leucine rich repeat containing 62
114795_at	114795	12	+	124709082	124709487	(595,669)(688,37)(956,735)(251,173)(330,9)(230,885)(540,805)(130,347)(36,771)(783,1043)(266,1133)	transmembrane protein 132B
114798_at	114798	13	-	83349738	83349407	(402,47)(323,991)(1079,951)(267,739)(621,41)(932,1153)(1062,149)(486,1045)(971,631)(1071,677)(82,265)	SLIT and NTRK-like family, member 1
114799_at	114799	18	-	17409660	17363308	(1117,1011)(485,815)(1145,541)(394,163)(1105,767)(798,825)(1004,169)(717,99)(73,157)(937,1055)(172,353)(390,219)(696,225)(156,899)(1114,735)(504,1057)(773,847)(258,829)(1032,807)(788,1153)(247,827)(180,1049)(591,871)(1095,725)(595,995)(947,711)(1100,721)(311,901)(332,1055)(940,965)	establishment of cohesion 1 homolog 1 (S. cerevisiae)
114800_at	114800	2	+	56273550	56466661	(583,531)(876,325)(394,485)(565,631)(949,503)(726,227)(1029,485)(994,809)(98,617)(326,433)(200,1067)(419,837)(604,875)(1034,517)(884,1081)(363,1097)(615,1017)(1134,719)(345,35)(1146,325)(651,571)	coiled-coil domain containing 85A
114801_at	114801	6	+	130805685	130805843	(481,195)(78,351)(216,1049)(441,453)(1136,679)(60,1075)	KIAA1913
114805_at	114805	2	+	154960806	155018630	(646,951)(789,1055)(1004,251)(428,785)(470,1087)(361,595)(77,609)(535,715)(458,149)(809,727)(1064,11)(728,445)(203,665)(1011,253)(387,249)(425,723)(791,1105)(78,511)(611,769)(317,1013)(455,229)(612,367)(226,1143)(1011,1081)(683,49)(722,59)(858,487)(475,127)(901,559)(743,705)(1081,1013)	UDP-N-acetyl-alpha-D-galactosamine:polypeptide N-acetylgalactosaminyltransferase 13 (GalNAc-T13)
114815_at	114815	10	-	108324183	108323686	(439,909)(96,373)(1044,845)(421,127)(408,541)(1116,75)(265,467)(1158,639)(33,713)(1000,1005)(533,291)	sortilin-related VPS10 domain containing receptor 1
114817_at	114817	15	-	82744569	82744210	(893,615)(471,313)(566,1139)(785,757)	KIAA1920 protein
114818_at	114818	2	+	23784434	23784858	(162,867)(714,189)(167,877)(836,789)(717,1059)(369,307)(1067,927)(550,843)(898,353)(387,383)(1050,849)	kelch-like 29 (Drosophila)
114819_at	114819	1	-	16677393	16674923	(983,489)(842,417)(676,663)(326,631)(868,987)(1019,959)	ciliary rootlet coiled-coil, rootletin-like 2
114821_at	114821	6	-	28647937	28647436	(1026,571)(642,1151)(887,521)(1093,273)(331,181)(303,637)(1134,285)(1084,987)(179,729)(192,299)(569,1097)	zinc finger protein 452
114822_at	114822	8	+	144535134	144535934	(1104,843)(718,779)(317,527)(495,847)(205,419)(952,483)(332,625)(756,431)(613,165)(99,371)	rhophilin, Rho GTPase binding protein 1
114823_at	114823	19	+	59664556	59664943	(673,105)(178,1151)(610,1013)(163,359)(51,421)(114,1017)(99,543)(656,217)(431,189)(130,1097)(552,979)	leukocyte receptor cluster (LRC) member 8
114825_at	114825	5	-	159451502	159451129	(670,781)(780,805)(924,877)(802,949)(136,667)(1033,165)(565,349)(553,825)(641,945)(425,197)	MSTP101
114826_at	114826	17	-	1630088	1629637	(841,1049)(619,1119)(753,523)(195,7)(422,91)(1034,273)(1060,463)(280,627)(834,127)(1116,57)(495,969)	SET and MYND domain containing 4
114827_at	114827	1	+	15528435	15596931	(407,57)(974,199)(32,1081)(438,985)(144,933)(1053,977)(898,257)(191,705)(1138,375)(684,235)(759,529)(725,127)(523,1077)(772,807)(400,1081)(392,609)(248,155)(986,625)(525,3)(583,381)(561,549)(9,1077)	forkhead-associated (FHA) phosphopeptide binding domain 1
114836_at	114836	1	-	158721953	158721507	(568,1065)(782,1059)(951,1137)(1069,191)(557,1077)(1138,41)(396,1011)(364,375)(901,991)(193,1007)(94,281)	SLAM family member 6
114876_at	114876	18	-	20001363	19996083	(81,841)(6,1017)(377,493)(102,849)(217,297)(58,699)(974,631)(724,821)(731,855)(460,257)(1105,1053)(1069,739)(830,223)(1124,1031)(464,67)(88,925)(478,425)(953,813)(42,281)(621,215)(83,503)	oxysterol binding protein-like 1A
114879_at	114879	11	-	3065562	3064963	(1071,433)(226,309)(1125,907)(371,783)(505,965)(961,795)(614,317)(102,313)(919,1055)(854,285)(1014,1117)(1065,417)(270,783)(723,1)(610,735)(1150,623)(245,1047)(236,401)(834,925)(491,387)	oxysterol binding protein-like 5
114880_at	114880	2	+	178964131	178969061	(658,91)(673,627)(373,331)(433,573)(847,239)(556,99)(799,629)(865,511)(965,241)(832,123)(811,701)(320,469)(394,411)(782,775)(582,209)(629,1007)(41,349)	oxysterol binding protein-like 6
114881_at	114881	17	-	43247620	43239737	(1106,7)(734,79)(34,733)(1067,149)(554,1021)(503,755)(549,501)(1044,579)(237,227)(568,157)(128,925)(137,421)(596,343)(521,1127)(785,531)(604,813)(912,585)(884,195)(896,887)(843,317)(754,1133)(195,169)(450,319)(841,491)(870,847)(1126,401)(696,1099)(171,335)(1035,653)(581,961)(1045,247)	oxysterol binding protein-like 7
114882_at	114882	12	-	75377773	75269840	(996,683)(506,771)(465,515)(545,107)(548,1117)(974,857)(611,631)(337,647)(633,523)(811,27)(920,649)(1038,679)(980,1011)(76,237)(962,625)(993,1075)(512,203)(599,291)(239,273)(907,891)(435,709)(1083,259)(9,711)	oxysterol binding protein-like 8
114883_at	114883	1	+	52026126	52026585	(1023,589)(632,289)(437,1111)(697,99)(1024,51)(109,393)(191,1083)(987,1099)(41,597)	oxysterol binding protein-like 9
114884_at	114884	3	-	31998202	31677350	(870,885)(1071,443)(956,843)(764,989)(290,275)(739,1157)(202,989)(1085,663)(310,505)(640,7)(282,517)(1046,419)(721,427)(1099,305)(42,1143)(166,907)(1078,949)(468,465)(823,1097)(437,609)(502,241)(494,1101)(669,285)(1073,1119)(1029,513)(138,623)	oxysterol binding protein-like 10
114885_at	114885	3	-	126732054	126730494	(64,37)(335,415)(496,977)(225,749)(318,731)(781,153)(1118,553)(774,185)(226,263)(1124,719)(622,263)(899,629)(1013,447)(47,821)(1155,707)(758,509)(916,297)(720,685)(230,181)(9,499)(616,249)(926,775)	oxysterol binding protein-like 11
114897_at	114897	17	+	74555576	74557369	(46,679)(897,415)(100,543)(1148,781)(211,415)(249,577)(61,387)(1046,1089)(56,591)(284,147)(721,109)(1112,559)(63,985)(507,111)(814,293)(441,691)(438,111)(1131,141)(594,61)(592,157)(487,125)(866,965)	C1q and tumor necrosis factor related protein 1
114898_at	114898	5	-	159709155	159708637	(70,337)(243,99)(237,897)(152,471)(1130,301)(1001,719)(104,633)(378,945)(98,1059)(1095,657)(221,995)	C1q and tumor necrosis factor related protein 2
114899_at	114899	5	-	34056102	34055619	(764,549)(953,1031)(159,793)(114,87)(864,13)(894,985)(115,1033)(20,49)(468,843)(675,657)(1020,103)	C1q and tumor necrosis factor related protein 3
1149_at	1149	18	+	12252846	12267186	(407,329)(670,801)(40,1063)(191,993)(860,59)(655,347)(646,385)(56,605)(1135,179)	cell death-inducing DFFA-like effector a
114900_at	114900	11	-	47568299	47567809	(685,645)(452,545)(891,253)(840,247)(248,821)(305,413)(910,643)(659,129)(488,403)(772,489)(939,1045)	C1q and tumor necrosis factor related protein 4
114902_at	114902	11	-	118715326	118714879	(563,809)(898,471)(710,153)(587,379)(522,73)(1095,893)(789,581)(1022,491)(219,337)(1109,401)(152,889)	C1q and tumor necrosis factor related protein 5
114904_at	114904	22	-	35907827	35906226	(755,823)(621,911)(1136,773)(194,69)(591,369)(371,129)(790,83)(1014,1099)(764,1135)(616,305)(849,1077)(639,821)(376,457)(168,427)(1133,303)(713,451)(546,453)(987,881)(339,253)	C1q and tumor necrosis factor related protein 6
114905_at	114905	4	+	15053297	15056324	(600,1059)(822,987)(1108,243)(540,465)(362,97)(6,1127)(975,81)(260,979)(950,599)(66,677)(1061,673)(259,659)	C1q and tumor necrosis factor related protein 7
114907_at	114907	8	-	124587854	124584756	(172,317)(952,619)(169,569)(183,1127)(724,101)(145,1001)(1058,1041)(133,1127)(985,703)(876,191)	F-box protein 32
114908_at	114908	11	-	101772839	101772297	(642,327)(658,993)(803,283)(1044,451)(678,717)(656,923)(1042,301)(903,15)(541,225)(396,1037)(527,355)	transmembrane protein 123
114915_at	114915	5	+	111524572	111525328	(25,893)(102,767)(108,631)(707,777)(9,415)(800,993)(606,883)(344,535)(257,495)(434,675)(503,503)	chromosome 5 open reading frame 26
114926_at	114926	8	+	42520876	42527142	(231,1119)(939,1087)(1006,659)(291,117)(329,123)(677,501)(254,715)(775,1109)(771,269)(1038,459)(125,1153)	chromosome 8 open reading frame 40
114928_at	114928	X	+	101858735	101859264	(78,1103)(307,937)(900,1125)(1037,969)(455,627)(668,943)(355,687)(271,759)(893,401)(251,249)(841,69)	G protein-coupled receptor associated sorting protein 2
114932_at	114932	4	-	6760941	6760484	(398,15)(1027,153)(956,163)(860,545)(628,1059)(845,579)(906,659)(739,1085)(336,801)(911,1081)(706,97)	Morf4 family associated protein 1-like 1
114960_at	114960	7	-	130007051	130004313	(384,963)(940,563)(1055,71)(151,765)(913,947)(516,47)(846,823)(944,419)(258,417)(16,757)	testis specific, 13
114984_at	114984	16	+	2886515	2889098	(267,421)(1090,147)(412,477)(313,893)(490,491)(971,87)(816,121)(418,441)(786,503)	FLYWCH family member 2
114987_at	114987	9	-	115118140	115117992	(1122,485)(450,71)(50,653)	WD repeat domain 31
114990_at	114990	16	+	4372966	4373444	(342,391)(634,377)(1041,995)(826,651)(900,473)(255,865)(338,113)(32,355)(323,1085)(927,675)(698,235)	vasorin
114991_at	114991	9	+	115851863	115852210	(1106,459)(660,347)(255,755)(744,413)(1160,91)(1159,677)(393,165)(622,211)(828,783)(296,299)(746,883)	zinc finger protein 618
115_at	115	16	-	3955376	3952727	(826,313)(67,175)(61,407)(1107,435)(704,967)(61,1049)(915,809)(755,505)(371,419)(244,299)(1035,901)(831,1021)(1000,195)(464,425)(25,771)(902,395)(667,189)(487,927)(912,601)(398,201)(966,241)(868,23)	adenylate cyclase 9
115004_at	115004	6	-	74191896	74191397	(117,971)(461,161)(987,185)(664,915)(628,383)(985,681)(16,771)(772,761)(708,549)(894,677)(668,649)(230,511)(311,843)	chromosome 6 open reading frame 150
115019_at	115019	1	-	204149160	204148838	(42,561)(350,423)(176,75)(161,109)(452,627)(435,217)(722,227)(163,61)(649,397)(516,615)(37,1035)	solute carrier family 26, member 9
115024_at	115024	17	-	37237288	37235029	(251,797)(527,347)(415,667)(437,343)(987,505)(778,343)(812,243)(1045,523)(536,507)(90,1009)	5'-nucleotidase, cytosolic III-like
115098_at	115098	19	+	17915155	17915759	(283,321)(382,45)(69,439)(5,593)(147,325)(315,485)(8,1033)(860,485)(994,295)(790,323)(323,485)	coiled-coil domain containing 124
115106_at	115106	18	+	41956470	41962254	(137,893)(657,47)(767,401)(854,843)(518,33)(755,763)	coiled-coil domain containing 5 (spindle associated)
115111_at	115111	8	+	92475396	92479495	(1070,1107)(37,1147)(48,725)(900,501)(1088,697)(896,681)(1107,1145)(215,277)(409,695)(63,1095)(1083,275)(859,1147)(1078,553)(877,497)(157,705)(154,1125)(962,365)(309,231)(748,531)(711,1113)(1140,11)(1060,29)(1073,1151)(651,699)(785,869)(324,791)(61,647)(849,727)(1046,35)(947,235)	solute carrier family 26, member 7
115123_at	115123	5	-	126233910	126233505	(437,265)(860,839)(823,1157)(191,717)(364,1075)(1123,733)(94,381)(774,207)(1026,199)(174,993)	membrane-associated ring finger (C3HC4) 3
115196_at	115196	19	+	2785895	2786180	(1078,31)(212,43)(818,261)(802,1025)(1149,121)(357,933)(931,845)(932,977)(335,113)	zinc finger protein 554
1152_at	1152	14	-	103056235	103055813	(471,103)(565,1041)(887,347)(103,479)(889,1141)	creatine kinase, brain
115201_at	115201	X	+	107283979	107284476	(127,705)(424,919)(577,133)(846,215)(795,1137)(372,1055)(1073,921)(1081,1111)(984,159)(162,237)(721,499)	ATG4 autophagy related 4 homolog A (S. cerevisiae)
115207_at	115207	13	-	76354543	76352396	(517,167)(781,351)(34,435)(815,1007)(800,947)(679,785)(69,807)(347,1041)(989,1101)(600,701)(473,767)(451,301)(1075,947)(1135,619)(674,341)(431,585)(415,691)(595,109)(313,605)(1087,549)(308,1131)(145,597)	potassium channel tetramerisation domain containing 12
115209_at	115209	1	-	58744415	58719101	(245,1113)(364,205)(30,903)(178,703)(762,1153)(665,675)(1116,127)(120,191)(980,159)(628,869)(241,735)(772,643)(635,51)(1096,413)(588,235)(989,567)(567,205)(34,851)(215,1077)(1023,1149)(515,21)	OMA1 homolog, zinc metallopeptidase (S. cerevisiae)
115265_at	115265	4	-	101326548	101326146	(415,403)(1116,363)(531,1065)(670,669)(780,817)(277,197)(823,707)(622,305)(793,695)(164,231)(817,381)	DNA-damage-inducible transcript 4-like
115273_at	115273	1	+	28793191	28793355	(337,131)(749,845)(1083,405)(443,903)	RAB42, member RAS oncogene family
115286_at	115286	3	+	66495999	66511137	(179,67)(677,875)(1100,147)(966,937)(623,873)(262,1077)(313,113)(1135,379)(383,141)(211,847)(704,885)	solute carrier family 25, member 26
115290_at	115290	19	-	44127518	44124916	(326,823)(668,77)(838,157)(542,319)(591,877)(846,733)(961,91)(109,987)(306,901)(272,617)(1138,765)	F-box protein 17
115294_at	115294	8	-	52895794	52892734	(118,341)(646,879)(872,1087)(702,219)(623,259)(4,221)(324,1067)(1143,603)(466,517)(414,279)(341,241)(934,201)(960,905)(1064,781)(860,245)	protein-L-isoaspartate (D-aspartate) O-methyltransferase domain containing 1
1153_at	1153	19	+	1223565	1224100	(853,703)(907,999)(304,521)(996,1121)(910,1113)(809,341)(805,177)(737,577)(520,407)(1,403)(747,1123)(636,419)(881,333)(477,617)(806,529)(461,617)(329,643)(689,1085)(696,899)(75,1149)(687,91)	cold inducible RNA binding protein
115330_at	115330	7	+	1064987	1065354	(15,213)(1033,157)(628,409)(620,435)(558,635)(446,127)(681,441)(680,11)(656,145)(413,39)(1147,573)	G protein-coupled receptor 146
115350_at	115350	1	-	156032132	156031837	(83,265)(485,1071)(604,1029)(692,431)(638,69)(1143,645)(725,1045)(448,465)(129,1117)(719,485)(168,33)	Fc receptor-like 1
115352_at	115352	1	-	155926217	155912983	(290,961)(974,855)(571,371)(135,891)(207,435)(299,29)(659,1087)(278,751)(444,773)(1138,549)(458,765)	Fc receptor-like 3
115353_at	115353	1	+	54204571	54206229	(10,853)(587,247)(216,799)(805,317)(892,235)(86,591)(576,227)(949,107)(1137,485)	leucine rich repeat containing 42
115361_at	115361	1	-	89424631	89423415	(1028,263)(953,881)(804,675)(441,35)(327,439)(595,799)(569,181)(526,263)	guanylate binding protein 4
115362_at	115362	1	-	89500620	89498891	(441,883)(489,695)(291,509)(398,1067)(669,975)(40,163)(568,589)	guanylate binding protein 5
115399_at	115399	11	+	544338	544846	(365,329)(964,551)(1114,693)(1152,131)(448,1027)(515,479)(952,441)(1030,987)(217,181)(114,21)(405,507)	leucine rich repeat containing 56
1154_at	1154	3	-	50619712	50618963	(35,439)(769,843)(514,677)(172,771)(141,827)(418,801)(82,1113)(725,943)(477,403)(478,403)(674,915)(47,213)(48,213)(280,985)(1148,863)(97,871)(98,871)(110,319)(373,1137)(412,737)(210,125)(211,125)(811,521)(927,469)(926,469)(585,581)(586,581)(1029,1099)(1030,1099)(624,607)	cytokine inducible SH2-containing protein
115416_at	115416	7	+	23305716	23315612	(495,163)(1059,1057)(569,937)(1085,1071)(106,1053)(371,593)(520,163)(115,561)(296,819)(640,635)(300,1117)(546,853)(942,425)(691,413)(627,623)(135,709)(1007,99)	chromosome 7 open reading frame 30
115426_at	115426	9	+	6496535	6496890	(943,389)(423,697)(592,521)(63,1107)(411,769)(502,1157)(415,975)(894,755)	ubiquitin-like, containing PHD and RING finger domains, 2
1155_at	1155	19	+	41298843	41308620	(383,699)(729,507)(211,397)(205,245)(1002,481)(1004,481)(1003,481)(367,781)(365,781)(366,781)(1097,509)(723,277)(724,277)(936,71)(118,71)(117,71)(925,741)(714,471)(715,471)(1107,525)(81,947)(82,947)(686,1003)(687,1003)(689,1105)(688,1105)	tubulin folding cofactor B
115509_at	115509	16	-	30522748	30522311	(1161,689)(87,351)(76,905)(477,907)(1017,1013)(808,875)(1053,31)(478,535)(465,605)(952,19)(1089,1013)	zinc finger protein 689
115548_at	115548	5	+	72348811	72422002	(664,1047)(1022,183)(787,31)(909,197)(268,965)(269,1103)(1020,869)(19,329)(525,271)(468,177)(64,1071)(235,827)(131,205)(1110,367)(1009,581)(876,539)	FCH domain only 2
115557_at	115557	12	+	56296489	56297210	(600,393)(45,145)(648,469)(238,987)(68,1145)(440,885)(639,635)(708,991)(292,265)(996,793)	RhoA/RAC/CDC42 exchange factor
115560_at	115560	3	+	44753016	44753210	(713,951)(684,243)(942,153)(1026,451)(914,771)(224,321)(564,311)(794,43)(492,823)(302,829)(1014,999)	zinc finger protein 501
115572_at	115572	1	-	27204670	27204116	(662,535)(35,655)(505,857)(945,791)(365,1101)(974,759)(247,981)(847,625)(929,463)(531,1137)(285,1095)	family with sequence similarity 46, member B
115584_at	115584	16	+	24829154	24830363	(240,1001)(1062,575)(348,133)(861,605)(829,759)(18,563)(512,989)(810,573)(1135,967)(13,951)	solute carrier family 5 (sodium/glucose cotransporter), member 11
115648_at	115648	19	+	21380416	21383378	(133,1041)(630,997)(457,561)(422,1089)(607,169)(1048,29)(629,939)(919,359)(868,785)(1147,23)(131,995)(546,1139)
115650_at	115650	22	-	40651463	40651057	(734,265)(286,915)(126,615)(471,51)(654,75)(116,121)(948,455)(299,153)(468,1125)(542,983)	tumor necrosis factor receptor superfamily, member 13C
115653_at	115653	19	+	59938608	59939628	(536,451)(708,409)(1004,49)(803,1063)(1005,635)	killer cell immunoglobulin-like receptor, three domains, long cytoplasmic tail, 3
115669_at	115669	14	+	37380593	37381217	(28,293)(369,1079)(600,579)(54,755)(944,883)(839,935)	tetratricopeptide repeat domain 6
115677_at	115677	2	+	169424292	169429739	(1079,571)(444,177)(19,323)(378,583)(147,943)(503,875)(493,133)(461,269)(682,353)(870,659)(983,231)	nitric oxide synthase trafficker
115701_at	115701	18	-	54299918	54299521	(1076,641)(358,257)(52,157)(366,605)(294,1107)(668,69)(598,805)(136,1027)(120,835)(674,283)(104,817)	alpha-kinase 2
115703_at	115703	19	+	40960609	40971523	(1080,487)(527,635)(57,483)(224,1119)(183,463)(1152,21)(425,849)(270,863)(1102,295)(1114,377)(1161,1055)(852,299)(239,987)(198,471)(904,321)(346,975)(913,791)(1011,653)(463,925)(181,961)(1088,1135)(141,667)(542,911)(1008,1141)(143,429)(251,889)(240,487)(32,435)(224,215)	sorting nexin 26
115704_at	115704	19	+	7831460	7835718	(426,1029)(562,319)(1142,141)(90,75)(1113,957)(469,993)(1090,123)(303,887)(835,787)(494,95)(857,315)(353,535)(404,241)(110,1001)(651,635)(156,141)(213,541)(126,297)(52,795)(227,341)(53,433)(959,983)(483,655)(409,553)(490,161)(125,387)(266,853)(133,649)(430,503)(932,333)	ecotropic viral integration site 5-like
115708_at	115708	14	+	103070654	103072108	(591,979)(286,377)(878,959)(389,767)(713,985)(896,75)(968,109)(1102,525)(1138,779)(447,817)(912,481)(1130,375)(866,1027)(895,147)(1069,799)(1068,799)(825,1047)(222,881)(361,159)(679,519)(578,351)(449,419)(991,427)(981,999)(544,147)(307,403)(946,875)(939,801)(780,851)(356,483)(269,439)(171,671)	chromosome 14 open reading frame 172
115727_at	115727	19	-	43593369	43591657	(96,421)(154,301)(276,391)(845,95)(217,581)(970,35)(826,407)(240,907)(640,423)(626,579)	RAS guanyl releasing protein 4
115749_at	115749	12	-	62950709	62947070	(754,263)(783,1131)(891,261)(376,469)(994,731)(739,1031)(522,495)(643,375)(212,1155)(832,511)(1015,61)	chromosome 12 open reading frame 56
115752_at	115752	15	+	64412549	64412807	(219,789)(641,571)(359,869)(672,797)(964,625)(191,847)(1033,17)(384,925)(1141,761)(722,79)(655,807)	DIS3 mitotic control homolog (S. cerevisiae)-like
115761_at	115761	13	+	49103582	49105610	(868,279)(288,181)(482,177)(873,17)(521,1033)(798,25)(1118,1067)(761,731)(799,463)(302,639)(155,357)(936,1067)(869,1033)(510,621)(373,281)(446,195)(330,247)(684,1075)(293,747)(512,797)(913,797)	ADP-ribosylation factor-like 11
115795_at	115795	3	-	10121237	10120936	(86,903)(761,427)(201,425)(265,751)(561,1113)(744,787)(775,647)(271,1119)(772,507)(874,219)	chromosome 3 open reading frame 24
1158_at	1158	19	-	50502594	50501585	(244,545)(867,419)(299,325)(908,793)(87,21)(982,841)(556,1031)(1155,113)(312,693)(470,57)(169,433)	creatine kinase, muscle
115811_at	115811	12	-	112118042	112117664	(891,835)(860,137)(169,641)(982,561)(823,733)(685,1017)(145,71)(841,1113)(176,119)(404,643)(269,199)	IQ motif containing D
115817_at	115817	14	-	23830241	23829783	(1112,47)(636,481)(975,483)(407,921)(1053,689)(381,373)(897,751)(687,357)(207,161)	dehydrogenase/reductase (SDR family) member 1
115825_at	115825	13	+	51228486	51232079	(761,913)(462,989)(361,263)(432,391)(136,149)(1105,841)(159,25)(1109,1013)(212,473)(854,545)	WD repeat and FYVE domain containing 2
115827_at	115827	5	+	58182964	58183139	(262,795)(206,1063)(1036,347)	RAB3C, member RAS oncogene family
115861_at	115861	19	-	17432354	17427239	(111,393)(105,153)(960,103)(393,875)(370,481)(607,79)(1012,483)(42,931)(162,911)(132,639)(1154,885)	nucleoredoxin-like 1
115908_at	115908	8	+	104459622	104464317	(810,289)(1127,907)(541,841)(154,835)(945,643)(303,869)(916,1115)(326,367)(931,311)(45,249)	collagen triple helix repeat containing 1
115939_at	115939	16	-	1340199	1339317	(648,965)(84,1087)(41,711)(868,341)(998,849)(1080,131)(644,667)(746,689)(382,605)(255,255)(234,553)(217,641)(7,807)(698,663)(397,219)(418,655)(1140,179)(422,381)(91,405)	chromosome 16 open reading frame 42
115948_at	115948	19	-	11392839	11392275	(1132,797)(219,359)(512,859)(879,171)(424,593)(551,1029)(272,887)(1022,467)(211,409)(452,701)	hypothetical protein MGC20983
115950_at	115950	19	-	11455932	11455277	(1014,779)(567,363)(554,491)(229,569)(735,843)(682,529)(709,493)(627,141)(29,1085)(796,883)	zinc finger protein 653
115992_at	115992	16	-	87290971	87290448	(718,51)(869,41)(1109,541)(896,329)(490,391)(599,117)(477,779)(1074,759)(841,829)(565,733)(837,1161)	ring finger protein 166
116_at	116	18	+	900556	900924	(529,783)(472,73)(144,611)(21,737)(158,55)(413,241)(286,831)(1094,99)(492,1109)(609,233)(321,159)	adenylate cyclase activating polypeptide 1 (pituitary)
1160_at	1160	5	+	80589399	80597787	(524,721)(76,683)(579,153)(654,579)(457,405)(588,585)(144,573)(135,191)(27,667)(500,257)	creatine kinase, mitochondrial 2 (sarcomeric)
116028_at	116028	16	+	11352534	11352997	(218,1057)(143,363)(1105,877)(865,949)(592,359)(632,179)(193,53)(747,161)(42,511)(355,771)(146,1071)	chromosome 16 open reading frame 75
116039_at	116039	8	+	100033045	100033404	(964,339)(484,531)(53,1043)(857,635)(820,173)(1129,647)(256,729)(1158,349)(1069,711)(915,911)	odd-skipped related 2 (Drosophila)
116064_at	116064	3	-	121531696	121526189	(828,861)(94,613)(554,63)(1078,845)(141,899)(789,717)(880,21)(784,739)(212,191)(254,281)(934,1047)(120,1107)(67,627)(151,1117)(456,7)(624,21)(1110,385)(244,1085)	leucine rich repeat containing 58
116068_at	116068	5	-	89847763	89847220	(787,307)(947,611)(97,573)(983,545)(578,1123)(924,273)(789,39)(92,1015)(1108,765)(252,581)(979,591)	LysM, putative peptidoglycan-binding, domain containing 3
116071_at	116071	11	-	64512522	64512048	(985,45)(109,471)(380,485)(484,865)(283,355)(599,887)(1045,103)(1136,653)(127,341)(1072,1127)(1041,709)	basic leucine zipper transcription factor, ATF-like 2
116085_at	116085	11	+	64125965	64126292	(1098,457)(235,135)(554,243)(838,319)(460,455)(931,977)(288,1059)(837,461)(359,645)(631,1141)(292,331)	solute carrier family 22 (organic anion/cation transporter), member 12
116092_at	116092	20	+	43863122	43873386	(40,1047)(273,207)(630,1035)(762,105)(1082,3)(53,533)(683,125)(521,371)(1063,619)(814,521)(260,339)(1161,763)(892,855)(216,319)	deoxynucleotidyltransferase, terminal, interacting protein 1
116093_at	116093	2	-	189307189	189306727	(546,291)(881,83)(400,415)(1002,31)(640,757)(801,397)(266,223)(421,1149)(368,1133)(114,751)	disrupted in renal carcinoma 1
1161_at	1161	5	-	60249936	60205493	(26,929)(368,615)(163,907)(16,877)(113,139)(1021,1055)(216,609)(166,905)(256,1085)(167,165)(407,239)(175,9)(152,345)(629,175)(876,833)(136,799)(462,283)(792,1045)(426,1043)(619,451)(321,403)(629,1061)(192,787)(771,1089)(1017,357)(660,389)(701,375)(335,65)(311,1149)(779,725)	excision repair cross-complementing rodent repair deficiency, complementation group 8
116113_at	116113	6	+	41675797	41678035	(794,335)(452,845)(504,995)(928,219)(473,1)(350,887)(1018,887)(578,635)(330,431)(667,931)(562,131)(1140,87)(445,501)(385,39)(619,655)(192,1009)(5,279)(568,727)(29,757)(139,715)(831,967)(586,153)	forkhead box P4
116115_at	116115	19	+	47422474	47422977	(880,659)(1071,667)(253,489)(219,339)(50,633)(802,313)(681,457)(820,1145)(596,279)(309,759)(1066,505)	zinc finger protein 526
116123_at	116123	1	+	164860554	164861029	(148,863)(993,405)(991,679)(665,655)(1026,857)(1046,27)(1152,747)(801,39)(857,325)(574,329)(64,1037)	flavin containing monooxygenase 9 pseudogene
116135_at	116135	3	+	26726682	26727188	(310,735)(357,1059)(23,719)(956,319)(534,575)(1144,1071)(264,955)(1025,1115)(588,159)(189,939)(998,709)	leucine rich repeat containing 3B
116138_at	116138	6	+	43094634	43096945	(1060,489)(250,599)(487,171)(684,21)(274,913)(15,321)(568,805)(1031,1073)(980,431)(1121,607)(1111,443)(500,67)(861,845)(157,1159)(968,129)(132,529)(1056,979)(578,801)(153,629)	kelch domain containing 3
116143_at	116143	2	-	68215385	68211884	(902,433)(54,139)(1127,551)(633,843)(184,957)(336,463)(901,679)(147,753)(874,943)(202,649)	WD repeat domain 92
116151_at	116151	20	+	54375051	54376716	(591,607)(387,535)(287,829)(731,675)(945,813)(643,727)(427,489)(1116,597)(42,599)(664,891)(827,751)(933,1041)(759,103)(973,389)(403,499)(333,675)(404,1047)	chromosome 20 open reading frame 108
116154_at	116154	20	+	57855651	57856107	(1028,435)(539,567)(403,193)(1135,1151)(102,1039)(1131,237)(668,1031)(66,797)(454,171)(1076,31)(868,933)	phosphatase and actin regulator 3
116159_at	116159	21	-	26761908	26760451	(215,211)(443,145)(592,125)(651,169)(911,701)(609,1083)(83,567)(509,271)(220,693)(484,605)(1032,1077)(179,283)(871,1045)(424,493)(303,975)(219,1153)(591,71)(938,1049)(683,65)(406,615)(61,1131)(115,221)	cysteine/tyrosine-rich 1
116173_at	116173	14	+	22917462	22918777	(38,1059)(1111,371)(675,977)(111,967)(605,157)(489,423)(1160,447)(654,481)(949,609)(950,963)(158,47)	CKLF-like MARVEL transmembrane domain containing 5
116179_at	116179	15	-	41356410	41355802	(775,149)(305,507)(958,763)(147,573)(830,599)(415,971)(26,977)(163,197)(918,381)(313,139)	transglutaminase 7
116224_at	116224	9	+	70585463	70588363	(481,117)(1001,1025)(134,947)(916,723)(477,587)(334,95)(461,321)(1142,937)(471,745)(1099,1127)(1088,521)(959,41)(157,233)(584,1055)	family with sequence similarity 122A
116225_at	116225	9	-	139596858	139596377	(817,967)(957,755)(246,629)(863,671)(497,843)(895,119)(938,875)(658,991)(799,541)(1016,215)(919,441)	zinc finger, MYND-type containing 19
116228_at	116228	1	+	243065517	243074901	(841,417)(488,845)(122,707)(619,929)(914,663)(1008,669)(1034,1075)(379,471)(1118,449)(1160,1069)(1080,283)(963,23)(34,1055)	family with sequence similarity 36, member A
116236_at	116236	17	-	24912965	24912572	(141,573)(362,839)(438,511)(269,387)(1096,835)(976,457)(502,1073)(1124,339)(484,611)(1037,203)(982,379)	hypothetical protein LOC116236
116238_at	116238	17	-	24076464	24075586	(964,601)(460,811)(46,1023)(1096,1015)(410,769)(392,317)(415,493)(749,441)(509,441)(457,773)(131,137)	TLC domain containing 1
116254_at	116254	6	+	149942718	149953706	(213,1023)(1050,345)(732,335)(293,709)(12,151)(1007,775)(434,299)(239,789)(159,343)(626,477)	chromosome 6 open reading frame 72
116255_at	116255	2	+	223267346	223282815	(784,207)(758,861)(566,839)(325,593)(812,907)(922,675)(798,951)(1107,1075)	monoacylglycerol O-acyltransferase 1
116285_at	116285	16	-	20544310	20542216	(148,891)(434,213)(1140,817)(562,757)(890,377)(1110,93)(843,1117)(467,819)	acyl-CoA synthetase medium-chain family member 1
116328_at	116328	8	+	69893440	69893738	(394,233)(1144,341)(8,761)(543,1063)(993,1081)(451,475)(777,127)(131,869)(761,583)(626,3)(776,25)	chromosome 8 open reading frame 34
116337_at	116337	11	+	123995016	123995391	(220,171)(352,249)(721,1003)(445,183)(575,237)(1082,495)(1013,185)(1000,691)(838,869)(318,51)(398,179)	pannexin 3
116362_at	116362	1	+	9990278	9998636	(842,67)(473,345)(968,997)(694,341)(1046,661)(966,607)(74,327)(1126,579)(833,47)(752,639)(449,963)	retinol binding protein 7, cellular
116369_at	116369	6	-	36019718	36019348	(623,611)(815,659)(1030,835)(435,681)(643,1057)(703,383)(549,1017)(556,1081)(613,447)(163,747)(303,45)	solute carrier family 26, member 8
116372_at	116372	2	-	133119592	133119152	(317,133)(295,915)(662,57)(714,995)(395,1013)(141,855)(948,539)(16,923)(365,339)(585,47)(1062,975)	LY6/PLAUR domain containing 1
116379_at	116379	6	-	137507194	137506703	(125,227)(700,371)(563,357)(962,215)(638,1085)(414,759)(1108,1071)(1139,1021)(555,685)(620,831)(1119,595)	interleukin 22 receptor, alpha 2
1164_at	1164	9	+	91115993	91121121	(831,417)(262,1089)(180,1005)	CDC28 protein kinase regulatory subunit 2
116412_at	116412	19	-	63571228	63571087	(224,763)(354,489)(439,449)(198,71)(109,883)(701,963)(637,649)(22,95)(65,443)	hypothetical protein BC012365
116441_at	116441	3	-	150522815	150521697	(50,1097)(1118,239)(971,1017)(34,649)(847,35)(608,199)(113,957)(1090,1061)(471,1055)(712,277)	transmembrane 4 L six family member 18
116442_at	116442	X	-	154141627	154140793	(489,371)(840,887)(652,557)(745,229)(1123,1075)(401,463)(761,213)(914,837)(114,95)(533,349)(660,1081)(114,465)(159,87)(286,453)(291,137)(734,1043)(123,119)(687,61)(625,1045)(925,31)(405,1097)(466,313)	RAB39B, member RAS oncogene family
116443_at	116443	9	-	103375409	103371507	(524,133)(482,723)(606,93)(335,863)(932,569)(531,1021)(637,533)(745,857)(118,919)(809,207)(891,363)(523,609)(206,697)(625,707)(130,1107)(384,585)(987,1083)(352,1121)(222,349)(1161,561)(217,149)(109,667)	glutamate receptor, ionotropic, N-methyl-D-aspartate 3A
116444_at	116444	19	+	958882	959750	(315,347)(515,413)(714,993)(1119,297)(157,545)(560,347)(703,525)	glutamate receptor, ionotropic, N-methyl-D-aspartate 3B
116447_at	116447	8	-	144469628	144462960	(783,1039)(813,1135)(113,845)(1104,407)(558,411)(927,155)(294,193)(414,609)(1034,615)	topoisomerase (DNA) I, mitochondrial
116449_at	116449	4	-	10151302	10100958	(224,479)(166,351)(177,627)(167,117)(1072,133)(375,73)(54,233)	mast cell immunoreceptor signal transducer
116461_at	116461	1	+	182287612	182309816	(830,485)(733,685)(661,471)(1134,1061)(967,221)(85,779)(267,561)(1129,787)(1051,671)(332,1153)(122,1073)(1089,987)(786,987)(28,841)(697,745)(919,3)(954,955)(951,769)(566,1103)(633,185)(180,67)(491,49)(922,1037)(362,501)	chromosome 1 open reading frame 19
116496_at	116496	1	-	183030215	183026880	(953,1073)(143,431)(570,561)(84,1057)(96,3)(541,519)(920,709)(231,951)(406,973)(1120,379)(26,97)(628,379)(392,637)(501,693)(213,213)(1009,825)(420,715)(515,99)(375,105)(434,921)(921,971)(678,601)	family with sequence similarity 129, member A
116511_at	116511	6	-	29563072	29562552	(411,193)(16,1099)(957,667)(876,753)(53,225)(402,751)(320,537)(1062,1101)(800,775)(664,877)(1148,1023)	MAS1 oncogene-like
116519_at	116519	11	-	116166380	116165317	(895,623)(724,629)(138,79)(823,1061)(854,489)(406,923)(308,507)(1133,445)(970,93)(829,415)(26,905)(28,655)(1099,479)(794,169)(1136,329)(787,67)(57,643)(682,1097)(1002,575)(146,911)(141,387)(241,699)	apolipoprotein A-V
116540_at	116540	2	-	74553247	74552645	(920,821)(695,1129)(1129,389)(998,235)(433,877)(121,935)(419,887)(816,755)(870,369)	mitochondrial ribosomal protein L53
116541_at	116541	19	+	3713785	3718459	(464,171)(977,223)(1100,435)(786,377)(45,475)(560,589)(916,853)(545,587)(1023,489)(656,429)(925,1157)	mitochondrial ribosomal protein L54
116832_at	116832	3	-	188339812	188321508	(22,887)(334,1131)(940,601)(760,341)(450,675)(852,115)(272,37)(427,745)(1063,699)	ribosomal protein L39-like
116835_at	116835	20	+	3680174	3681663	(552,483)(775,87)(220,1025)(288,321)(313,429)(1019,435)(646,417)(1075,733)(279,441)(902,169)(379,419)(1117,957)(10,529)(402,939)(811,1123)(494,755)(1001,1021)(406,813)(552,129)(287,139)(232,969)(421,919)	heat shock 70kD protein 12B
116840_at	116840	17	+	7788534	7793572	(711,143)(708,531)(948,843)(972,851)(1076,119)(186,503)(1139,165)(800,429)(702,533)(149,127)(191,667)(140,269)(520,779)(259,45)(841,837)(474,1149)(688,443)(1138,647)(426,145)(548,811)(490,381)	centrobin, centrosomal BRCA2 interacting protein
116841_at	116841	1	+	226034959	226035510	(673,47)(571,879)(1060,441)(83,471)(428,965)(928,187)(1074,1155)(200,301)(369,1113)(847,1117)(367,485)	chromosome 1 open reading frame 142
116842_at	116842	5	+	132237188	132238185	(23,349)(591,665)(1120,1089)(890,253)(116,253)(727,985)(829,3)(665,849)(1088,667)(875,823)	liver expressed antimicrobial peptide 2
116843_at	116843	6	-	133132767	133132254	(392,647)(1103,189)(1143,981)(422,77)(961,349)(814,1043)(357,979)(91,155)(715,1131)(99,829)(496,929)	chromosome 6 open reading frame 192
116844_at	116844	19	-	4488552	4488264	(284,219)(188,391)(311,339)(326,1067)(790,927)(65,1003)(302,987)(995,881)(709,999)(722,43)(492,937)	leucine-rich alpha-2-glycoprotein 1
116931_at	116931	3	+	152388861	152634432	(561,267)(139,51)(203,481)(186,909)(216,61)(1063,617)(770,847)(391,981)(1103,401)(603,577)(1108,5)(918,965)(269,51)(462,879)(907,905)(300,555)(512,739)(380,779)(1018,725)	mediator complex subunit 12-like
116966_at	116966	4	+	177337727	177340905	(1151,565)(1031,585)(685,67)(907,1125)(845,1153)(263,529)(710,199)(1107,229)(37,715)(79,1049)(613,129)(524,1)(82,817)(882,291)(748,15)(182,607)(498,1083)(890,1123)(976,595)(812,615)(592,1161)(1003,723)	WD repeat domain 17
116969_at	116969	11	-	3617692	3617559	(149,857)(563,985)(1120,389)(170,505)(597,837)(1140,89)(275,187)(780,105)(1036,379)(462,361)(608,267)	ADP-ribosyltransferase 5
116984_at	116984	4	-	35744543	35744093	(96,295)(996,423)(143,335)(401,285)(608,789)(193,41)(878,1061)(539,549)(303,1047)(56,1099)(332,395)	centaurin, delta 1
116985_at	116985	11	-	72074326	72073834	(39,627)(289,1129)(978,467)(978,49)(336,347)(656,441)(917,393)(918,1003)(795,385)(240,171)(1017,399)(569,921)(370,35)(223,1037)(592,1099)(619,385)(342,303)(210,201)(432,169)(16,729)(1120,507)(619,851)(992,379)(8,357)(1038,373)(346,491)(298,457)	centaurin, delta 2
116986_at	116986	12	-	56407478	56405290	(545,439)(115,943)(1027,1087)(865,915)(847,843)(54,905)(1098,253)(1117,1109)(347,435)(1019,323)(635,287)(1013,5)(49,419)(68,437)(1155,793)(1049,939)(537,425)(6,811)(461,933)(577,285)(1102,423)	centaurin, gamma 1
116987_at	116987	2	+	236698063	236698492	(624,353)(1113,1131)(137,577)(17,483)(959,419)(278,127)(387,1081)(1158,425)(890,101)(367,645)	centaurin, gamma 2
116988_at	116988	7	+	150446289	150472427	(209,187)(88,155)(712,491)(17,485)(240,49)(745,115)(619,1071)(30,473)(422,641)(310,671)(965,445)(575,605)(239,161)(764,561)(445,819)(207,945)	centaurin, gamma 3
117_at	117	7	+	31093099	31112670	(863,769)(922,539)(1137,305)(1082,1161)(898,1017)(1096,463)(130,559)	adenylate cyclase activating polypeptide 1 (pituitary) receptor type I
117143_at	117143	1	-	165092927	165092419	(39,107)(32,285)(153,1115)(43,609)(119,1091)(182,1101)(988,825)(274,1007)(1105,707)(478,69)	transcriptional adaptor 1 (HFI1 homolog, yeast)-like
117144_at	117144	11	-	65544865	65544390	(566,757)(844,7)(948,181)(1045,907)(419,909)(16,685)	cation channel, sperm associated 1
117145_at	117145	1	-	150134247	150113157	(902,353)(590,239)(205,253)(262,977)(700,973)(694,209)(252,125)(108,173)(803,1117)(836,1061)(111,721)(17,1053)(706,723)(517,553)(1016,569)(82,645)	thioesterase superfamily member 4
117153_at	117153	14	+	38772985	38792254	(952,549)(1052,1157)(903,507)(311,19)(484,361)(562,755)(211,1083)(357,167)(428,81)(686,1097)(453,567)(42,631)(115,15)(756,149)(33,773)(6,239)(34,1001)(1096,971)(201,63)(679,555)(1015,1011)	melanoma inhibitory activity 2
117154_at	117154	X	+	85973818	85974183	(585,759)(886,673)(975,541)(378,561)(23,589)(1131,273)(669,705)(454,623)(765,1009)(974,905)(117,1053)	dachshund homolog 2 (Drosophila)
117155_at	117155	15	-	41711829	41711796	(811,755)(264,405)(435,917)(503,45)	cation channel, sperm associated 2
117156_at	117156	5	+	147238483	147241324	(269,789)(458,907)(124,623)(1105,971)(1136,697)(57,1121)(952,7)(726,839)(1122,695)	secretoglobin, family 3A, member 2
117157_at	117157	1	-	160648451	160632065	(204,551)(1087,195)(554,1121)(1065,185)(807,1155)(834,701)(289,143)(1144,625)(813,287)(672,1139)(549,221)(522,343)(1033,51)(61,55)(774,365)(731,287)(678,707)(164,679)	SH2 domain containing 1B
117159_at	117159	12	-	53328364	53324699	(807,19)(430,135)(897,117)(1008,625)(183,617)(758,849)(283,513)	dermcidin
117166_at	117166	16	+	623553	624081	(346,957)(832,47)(502,653)(596,117)(431,969)(63,419)(357,1033)(736,1013)(344,91)(212,435)(929,429)	WAP, follistatin/kazal, immunoglobulin, kunitz and netrin domain containing 1
117177_at	117177	12	+	68481712	68503170	(554,803)(627,591)(155,893)(480,87)(101,1087)(95,355)(1053,527)(1084,111)(744,949)(832,167)(677,665)(646,585)(1097,731)(333,951)(896,25)(114,185)(760,583)(339,813)(101,277)(990,1081)(889,543)(1107,33)(888,765)(1027,473)(69,997)(626,1105)(828,169)(850,7)(216,595)(1113,13)(173,579)(87,1051)(351,1005)(46,537)(1035,173)(1041,871)(475,307)(975,3)(433,715)(863,23)(930,1027)(723,725)(927,285)	RAB3A interacting protein (rabin3)
117178_at	117178	1	-	84894113	84882259	(935,513)(6,1063)(1104,1113)(584,535)(935,185)(1012,749)(660,311)(811,1111)(589,91)(535,667)(608,173)(702,585)(400,247)(503,929)(49,1049)(1124,211)(502,159)(321,753)(1125,185)(428,1015)(994,1091)(859,147)(164,537)(602,1145)(54,469)(605,921)(891,991)(379,671)(816,731)(449,261)(1051,961)(267,683)(284,541)(1125,209)(701,1057)(951,227)(1117,629)(1001,945)(237,403)(541,773)(1010,427)(1011,1077)(9,733)…	synovial sarcoma, X breakpoint 2 interacting protein
117194_at	117194	11	-	19034034	19033476	(634,757)(907,703)(1145,687)(547,449)(537,835)(241,921)(748,675)(986,525)(843,953)(980,789)	MAS-related GPR, member X2
117195_at	117195	11	+	18115726	18115860	(511,485)(681,421)(484,459)(1064,331)(249,107)(1008,239)(281,413)(286,19)(560,1099)(770,353)(22,13)	MAS-related GPR, member X3
117196_at	117196	11	+	18151826	18152291	(883,757)(560,1101)(406,495)(745,791)(147,673)(508,899)(272,63)(454,63)(1058,921)(705,1001)(777,953)	MAS-related GPR, member X4
117245_at	117245	11	-	62990386	62987405	(722,939)(544,1053)(1001,843)(960,247)(755,391)(291,743)(1120,771)(70,271)(588,361)(8,295)	HRAS-like suppressor family, member 5
117246_at	117246	17	-	59251033	59250568	(855,123)(946,223)(697,77)(830,393)(545,85)(166,643)(919,561)(52,1153)(107,729)(651,899)	FtsJ homolog 3 (E. coli)
117247_at	117247	6	+	111650511	111650849	(294,61)(752,151)(1101,1075)(349,107)(495,1145)(498,853)(228,677)(262,1039)(471,991)(1005,527)(381,585)	solute carrier family 16, member 10 (aromatic amino acid transporter)
117248_at	117248	3	+	16243866	16244391	(898,67)(1082,1047)(292,757)(251,69)(1049,781)(608,1073)(416,265)(399,1061)(1029,713)(545,533)(103,271)	UDP-N-acetyl-alpha-D-galactosamine:polypeptide N-acetylgalactosaminyltransferase-like 2
117283_at	117283	6	-	33797828	33797459	(508,1095)(1123,1009)(501,1137)(848,943)(480,879)(909,657)(124,105)(537,979)(283,215)(331,675)(423,131)	inositol hexaphosphate kinase 3
117285_at	117285	20	+	29424409	29424726	(295,201)(1029,501)(524,567)(1031,991)(1111,559)(1094,445)(1116,61)(523,1027)(230,167)(530,159)	defensin, beta 118
117286_at	117286	19	-	16144980	16133205	(342,955)(943,1011)(636,609)(119,969)(647,431)(260,181)(1144,669)(847,491)(378,607)(98,181)(1031,123)(933,181)(471,665)(449,159)	calcium and integrin binding family member 3
117289_at	117289	6	-	159382415	159376027	(1108,375)(1088,803)(573,957)(54,537)(463,865)(725,299)(54,661)(1015,983)(603,179)(507,841)(231,47)(353,151)(9,227)(221,467)(324,55)(567,105)(758,701)(398,293)(536,349)(779,279)(396,13)(172,749)(334,245)(305,311)(71,781)(26,23)(298,729)(996,1127)	T-cell activation GTPase activating protein
1173_at	1173	3	+	185383988	185384361	(390,265)(539,579)(383,669)(1110,967)(808,1115)(175,151)(212,823)(1158,795)(1152,439)(344,767)	adaptor-related protein complex 2, mu 1 subunit
1174_at	1174	7	+	100586599	100591217	(772,831)(727,1059)(723,251)(743,629)(655,489)(449,517)(19,393)(264,37)(822,977)(303,859)(787,255)(272,781)(928,47)(836,847)(206,407)(399,535)(243,991)(805,65)(710,765)(781,477)(279,1131)(307,207)(1049,321)(1130,1105)(122,531)(10,477)(308,655)	adaptor-related protein complex 1, sigma 1 subunit
1175_at	1175	19	-	52041200	52033280	(916,49)(1017,489)(207,469)(692,677)(556,617)(368,175)(369,175)(495,55)(132,823)(133,823)(1134,593)(1133,593)(1160,215)(1161,215)(479,399)(496,757)(751,903)(1044,559)(865,195)(909,483)(991,401)	adaptor-related protein complex 2, sigma 1 subunit
117531_at	117531	9	+	74631643	74640855	(717,901)(528,637)(1010,439)(925,1115)(1072,559)(125,497)(613,941)(485,15)(391,1107)(767,1037)	transmembrane channel-like 1
117532_at	117532	20	+	2569839	2570402	(224,801)(949,43)(1153,591)(614,167)(1124,1071)(583,923)(127,57)(282,71)(138,775)(854,679)(809,89)	transmembrane channel-like 2
117579_at	117579	19	+	14000115	14002745	(589,513)(795,633)(436,505)(1134,787)(851,1061)(384,109)(1022,789)(245,643)(287,333)	relaxin 3
117583_at	117583	2	+	205119050	206188754	(1035,131)(354,957)(1113,819)(1123,1051)(905,985)(785,937)(251,125)(1135,387)(603,861)(349,875)(1130,1091)(60,481)(580,569)(483,111)(463,903)(596,803)(104,677)(129,265)(224,509)(313,575)(5,127)	par-3 partitioning defective 3 homolog B (C. elegans)
117584_at	117584	17	-	30367675	30360323	(612,77)(199,621)(876,269)(1077,643)(59,1155)(938,649)(639,925)(307,901)(254,653)(108,733)(733,925)(216,1011)(1124,221)(1149,1159)(472,705)(367,579)(402,979)(229,913)(1076,715)(205,445)(727,751)(417,61)(1134,1)(920,285)(533,685)(311,517)(225,1151)(37,91)(239,1139)(713,563)(284,993)(770,891)(338,701)(112,433)(36,1067)(168,9)(348,253)(716,77)(1139,859)(150,549)(1121,789)(676,689)	ring finger and FYVE-like domain containing 1
1178_at	1178	19	-	44920419	44913807	(47,81)(1131,1009)(42,305)(588,467)(188,773)(351,581)(346,907)(790,981)(505,681)(919,931)(226,751)	Charcot-Leyden crystal protein
117852_at	117852	11	+	5643660	5644019	(471,133)(1109,369)(388,1085)(854,463)(273,1043)(875,447)(771,849)(598,207)(451,439)(102,179)(835,955)	tripartite motif-containing pseudogene 1
117854_at	117854	11	+	5590386	5590685	(107,975)(906,967)(684,943)(891,25)(866,895)(1040,723)(1010,471)(512,647)(965,151)(1141,285)(424,1043)	tripartite motif-containing 6
1179_at	1179	1	+	86736989	86738295	(225,893)(604,1127)(92,609)(601,297)(78,873)(515,43)(366,419)(504,1071)(812,1001)(807,1081)(1111,167)	chloride channel, calcium activated, family member 1
118_at	118	4	+	2886508	2901544	(964,619)(829,251)(862,991)(905,967)(1126,603)(462,997)(988,311)(169,855)(338,1059)(185,127)(458,119)(487,321)(1046,737)(177,427)(231,355)(148,1)(918,421)(170,483)(1094,183)(403,781)(176,421)(58,117)(481,109)(290,165)(893,145)(661,949)(395,979)(1144,1027)(1092,699)(850,161)(189,985)(886,977)	adducin 1 (alpha)
1180_at	1180	7	+	142757632	142759161	(811,691)(343,497)(1147,943)(528,559)(619,871)(59,361)(493,125)(577,899)(257,481)(672,81)	chloride channel 1, skeletal muscle (Thomsen disease, autosomal dominant)
1181_at	1181	3	-	185547228	185547094	(1089,537)(594,471)(52,411)(740,423)	chloride channel 2
1182_at	1182	4	+	170864817	170878613	(512,639)(300,265)(1127,703)(559,327)(385,571)(544,345)(117,141)(739,985)(989,953)(268,249)(1042,245)(803,723)(1076,843)(1001,1041)(510,519)(496,55)(378,577)(289,781)(540,1093)(966,769)	chloride channel 3
1183_at	1183	X	+	10162247	10163418	(146,467)(1067,521)(294,829)(702,347)(419,1113)(965,1089)(1117,455)(367,323)(1060,339)(409,175)(377,1079)(876,821)(576,259)(669,169)(965,33)(1044,921)(458,479)(616,829)(692,115)(1069,945)(123,433)(396,1153)	chloride channel 4
1184_at	1184	X	+	49743722	49744135	(990,179)(136,747)(761,105)(120,711)(728,709)(1159,297)(3,153)(1004,743)(344,205)	chloride channel 5 (nephrolithiasis 2, X-linked, Dent disease)
118421_at	118421	21	+	28833551	28834436	(99,1117)(1083,933)(725,697)(985,779)(838,297)(237,25)(1053,675)(439,27)(134,479)(190,355)(807,805)(428,291)	chromosome 21 open reading frame 100
118424_at	118424	1	-	1180643	1179250	(639,459)(449,905)(685,145)(40,1121)(603,965)(848,319)(286,205)(563,615)(670,475)(577,515)(946,775)(315,1105)(811,825)(669,783)(393,819)(390,671)(145,75)(483,363)(769,875)(199,1039)(944,365)(4,195)(357,733)(214,1099)(328,1077)(125,413)(1039,897)(1053,1027)(51,1141)(476,117)(551,947)(587,73)(755,507)	ubiquitin-conjugating enzyme E2, J2 (UBC6 homolog, yeast)
118426_at	118426	12	+	12509759	12510292	(741,729)(45,683)(43,263)(805,981)(560,67)(62,433)(727,747)(679,493)(444,207)(407,863)(910,719)	loss of heterozygosity, 12, chromosomal region 1
118427_at	118427	1	-	102042055	102040757	(959,649)(687,895)(888,499)(846,383)(780,279)(570,1161)(266,1009)(474,151)(966,723)(1061,127)(935,895)(228,799)(937,509)(833,199)(455,101)(617,529)(1158,711)(954,715)(500,181)(543,249)(491,743)(434,737)	olfactomedin 3
118429_at	118429	4	-	81194459	81045886	(1069,875)(431,805)(463,15)(506,1093)(180,711)(322,779)(359,679)(908,899)(248,763)(449,825)(165,887)(1052,253)(854,405)(1041,853)(318,835)(649,789)	anthrax toxin receptor 2
118430_at	118430	12	+	53534634	53538323	(996,55)(372,1065)(303,961)(55,557)(518,869)(1153,649)(782,825)	mucin-like 1
118442_at	118442	3	+	51965990	51966502	(718,1065)(1077,261)(31,769)(1147,887)(653,101)(1029,127)(980,975)(866,99)(1100,1023)(379,1099)(982,1125)	G protein-coupled receptor 62
118460_at	118460	16	-	68842469	68842229	(955,143)(215,573)(542,943)(1080,165)(688,763)(1063,45)(1046,887)(931,389)(896,631)(530,845)(870,899)	exosome component 6
118461_at	118461	10	+	50205014	50205452	(908,679)(355,527)(623,445)(710,989)(25,87)(724,247)(1008,377)(947,83)(55,615)(1020,127)(652,183)	chromosome 10 open reading frame 71
118471_at	118471	10	+	135014885	135015969	(640,109)(1104,787)(273,931)(477,977)(269,149)(960,485)(518,675)(203,77)(373,293)	proline-rich acidic protein 1
118472_at	118472	10	+	134973720	134976600	(714,343)(184,419)(61,641)(952,473)(336,537)(153,1021)(69,655)(238,589)(594,797)(551,335)	zinc finger protein 511
118487_at	118487	10	+	75211865	75213064	(851,755)(416,1127)(22,411)(920,547)(834,359)(981,373)(540,661)(577,365)	coiled-coil-helix-coiled-coil-helix domain containing 1
118490_at	118490	10	-	74853818	74853411	(577,647)(805,907)(931,27)(1109,713)(712,249)(1142,259)(462,739)(110,1105)(431,1153)(73,731)(98,49)	zinc finger, MYND-type containing 17
118491_at	118491	10	-	74702745	74683553	(751,251)(493,545)(130,401)(393,1131)(531,187)(592,507)(197,195)(671,695)(43,573)(536,1001)(1010,229)(127,461)(911,13)(462,979)(1146,63)(652,357)(492,639)(749,453)(754,165)(875,833)	tetratricopeptide repeat domain 18
1185_at	1185	1	+	11825209	11825641	(218,335)(365,901)(177,343)(1062,961)(555,561)(581,619)(57,1079)(90,421)(387,767)(724,979)(906,669)	chloride channel 6
1186_at	1186	16	-	1435806	1435351	(417,1149)(832,191)(457,877)(216,913)(372,559)(914,81)(413,823)(1105,1011)(753,973)(944,1021)(491,421)(1042,459)(449,309)(1071,873)(109,325)(262,509)(524,495)(613,409)(592,531)(658,543)(392,1021)(234,399)(199,931)(137,413)(344,1027)(18,185)(438,823)	chloride channel 7
118611_at	118611	10	-	128182912	128103734	(788,3)(462,1147)(1,203)(1007,401)(629,509)(829,229)(502,729)(1017,339)(1097,739)(985,213)(387,887)(660,627)(1017,639)(556,603)(666,305)(531,715)(527,1095)(640,669)(847,521)(590,999)(1034,569)(743,239)(483,643)(597,785)(991,1111)(143,1099)(894,149)(1048,1159)(1007,275)(266,583)(497,19)(166,615)(428,93)	chromosome 10 open reading frame 90
118663_at	118663	10	+	124080692	124081971	(21,657)(925,403)(781,113)(43,507)(780,793)(387,343)(728,207)	BTB (POZ) domain containing 16
118670_at	118670	10	+	124661170	124662531	(1078,677)(663,409)(966,417)(1010,963)(473,265)(1078,465)(584,319)(149,129)(1095,927)(784,741)	family with sequence similarity 24, member A
118672_at	118672	10	+	124732928	124739791	(402,227)(670,197)(169,415)(1045,5)(828,221)(1131,313)(904,447)(34,25)(1131,129)	phosphoseryl-tRNA kinase
118738_at	118738	10	+	47993278	47993765	(431,651)(128,559)(813,109)(756,977)(351,427)(113,1019)(230,795)(156,505)(616,825)(177,43)(565,191)	zinc finger protein 488
118788_at	118788	10	-	98352106	98343141	(92,659)(633,263)(207,77)(27,477)(323,1125)(303,713)(920,5)(646,1089)(326,235)(113,47)(485,283)(760,325)(160,313)(747,287)(248,205)(644,1121)(648,937)(98,55)(139,1085)(166,1039)(324,1063)(687,347)	phosphoinositide-3-kinase adaptor protein 1
1188_at	1188	1	+	16250800	16255540	(384,47)(1148,801)(553,119)(365,1081)(853,895)(589,945)(462,757)(541,795)(966,323)(758,1001)(905,125)(1007,1151)(428,381)	chloride channel Kb
118812_at	118812	10	-	99383196	99364369	(658,263)(1093,85)(808,1017)(491,925)(527,945)(197,785)(1118,381)(65,1117)(1024,1057)(1136,185)(973,153)(1059,1161)(1134,39)(162,1019)(473,947)(843,989)(951,785)	chromosome 10 open reading frame 83
118813_at	118813	10	+	99510095	99510561	(801,715)(476,165)(474,371)(298,159)(246,815)(222,1129)(962,533)(452,515)(755,341)(474,1079)(958,429)	zinc finger, FYVE domain containing 27
118856_at	118856	10	-	127446156	127445471	(1023,1023)(325,561)(9,5)(468,1065)(1043,883)(554,617)(691,937)(445,47)	matrix metallopeptidase 21
118881_at	118881	10	-	76664855	76663798	(387,945)(627,663)(178,319)(770,859)(738,757)(857,935)(430,887)(471,1045)(199,477)(400,495)(591,653)	catechol-O-methyltransferase domain containing 1
118924_at	118924	10	-	95420533	95419454	(22,369)(687,561)(174,809)(1062,647)(124,837)(971,119)(689,387)(863,417)(890,233)(3,259)(110,709)	chromosome 10 open reading frame 4
118932_at	118932	10	-	90573088	90572436	(405,885)(608,57)(679,383)(582,429)(600,137)(907,519)(761,771)(84,241)(441,119)(373,403)(495,29)(1135,257)	ankyrin repeat domain 22
118980_at	118980	10	+	104488350	104488860	(211,515)(554,207)(121,875)(977,169)(1127,67)(645,357)(148,79)(701,325)(879,487)(351,647)(773,835)	sideroflexin 2
118987_at	118987	10	-	119033156	119032673	(634,291)(123,927)(412,1011)(973,267)(139,229)(714,97)(665,147)(332,1007)(343,57)(420,531)(437,1103)	PDZ domain containing 8
119_at	119	2	-	70757266	70742820	(79,73)(132,803)(117,481)(467,263)(617,1083)(808,1059)(949,917)(689,169)(313,247)(985,455)(680,723)(271,527)(1144,431)(1103,571)(787,53)(943,867)(973,247)(964,465)(533,1159)(266,1037)(1152,177)(1148,1149)(1095,609)(471,439)(231,985)(540,587)(256,157)(786,465)(220,1049)(682,1019)	adducin 2 (beta)
119032_at	119032	10	+	104613541	104613862	(1112,721)(141,971)(40,981)(883,771)(1030,1127)(508,531)(102,923)(720,1119)(421,801)(458,729)	chromosome 10 open reading frame 32
1191_at	1191	8	-	27517755	27511183	(767,883)(1095,335)(525,385)(820,389)(401,163)(59,133)(446,613)(917,133)(1078,329)(669,897)(637,623)(280,167)(1013,347)(814,729)(394,575)(569,197)(624,67)(834,993)(937,187)(115,923)(908,943)(62,845)(674,365)(616,353)(248,723)(827,685)(792,675)(740,643)	clusterin
1192_at	1192	6	-	31808041	31806461	(316,567)(789,1105)(123,1)(422,447)(232,995)(956,483)(594,541)(1006,849)	chloride intracellular channel 1
1193_at	1193	X	-	154160264	154159771	(96,1133)(903,147)(12,1037)(501,185)(91,45)(235,549)(793,331)(140,1027)(883,581)(309,449)(788,731)	chloride intracellular channel 2
119369_at	119369	10	-	92902307	92902125	(306,731)(1080,1005)(588,891)(988,75)(167,351)(1045,183)(813,655)(113,819)(937,215)(1070,269)(1146,679)	nudix (nucleoside diphosphate linked moiety X)-type motif 9 pseudogene 1
119385_at	119385	10	+	88758177	88758609	(1136,459)(1135,459)(1049,455)(910,339)(911,339)(1058,659)(1059,659)(1159,159)(1158,159)(437,485)(190,67)(566,861)(139,145)(524,429)(525,429)(1128,181)(1129,181)(151,865)(903,571)(971,247)	KIAA1975 protein similar to MRIP2
119391_at	119391	10	+	106027814	106049089	(766,619)(667,651)(193,941)(977,1083)(147,427)(1150,561)(385,519)(258,583)(1126,547)(944,1023)	glutathione S-transferase omega 2
119392_at	119392	10	+	105873685	105876065	(1053,127)(590,279)(365,693)(1018,645)(7,621)(176,477)(200,683)(732,91)(828,465)(302,561)(329,743)(459,707)(694,45)(538,391)(189,1117)(195,1097)(500,453)	chromosome 10 open reading frame 78
119395_at	119395	10	-	105223069	105222592	(574,981)(390,873)(1033,275)(662,257)(510,875)(717,1121)(778,323)(1047,363)(23,1129)(841,299)(486,343)	family with sequence similarity 26, member A
119467_at	119467	10	-	129566619	129566125	(487,915)(742,1143)(1151,857)(275,1059)(1159,379)(1035,699)(980,737)(353,923)(973,933)(232,1137)	clarin 3
1195_at	1195	2	-	201427607	201426091	(210,861)(981,853)(251,737)(792,149)(119,951)(1074,1135)(419,273)(826,321)(612,925)(494,603)(638,825)	CDC-like kinase 1
119504_at	119504	10	+	73660144	73665558	(223,1145)(458,263)(1151,141)(356,653)(785,45)(824,431)(632,155)(291,857)(472,137)(721,329)(295,39)(836,795)(297,893)(163,985)(169,1033)(261,713)(190,607)(353,693)(413,1135)(745,595)(258,705)(233,251)(755,197)(105,461)(787,439)(766,889)(1046,819)(1072,257)(763,27)(1009,521)(732,283)(80,127)(75,373)(529,779)(329,27)(234,777)(317,1059)(30,905)	chromosome 10 open reading frame 104
119548_at	119548	10	+	118226975	118227404	(797,165)(835,243)(623,643)(396,1145)(1121,849)(287,931)(992,395)(286,81)(444,1005)(403,1063)(848,923)	pancreatic lipase-related protein 3
119559_at	119559	10	-	120904576	120890571	(106,295)(847,51)(832,383)(632,1151)(135,749)(774,67)(798,15)(687,583)(591,655)(369,113)(1087,1093)(398,159)(240,657)(806,779)(9,755)(128,197)(65,887)(1024,105)(1150,977)(1093,423)	sideroflexin 4
119587_at	119587	10	-	125504195	125495351	(609,991)(758,301)(328,419)(685,725)(143,811)(77,771)(507,613)(652,213)(539,91)(481,655)(135,469)(1004,771)(422,343)(1044,933)(771,973)(154,125)(809,483)(937,127)(1012,381)(1045,719)(839,341)	carboxypeptidase X (M14 family), member 2
1196_at	1196	1	-	153500383	153499416	(434,39)(560,573)(260,1081)(887,485)(446,439)(659,241)(432,283)	CDC-like kinase 2
119710_at	119710	11	+	36611454	36637335	(968,585)(730,1045)(371,367)(274,135)(616,145)(1049,563)(1037,597)(649,1067)(589,781)	chromosome 11 open reading frame 74
1198_at	1198	15	+	72708028	72709430	(91,71)(883,137)(791,839)(397,145)(18,69)(702,489)	CDC-like kinase 3
12_at	12	14	+	94158481	94160080	(290,155)(870,853)(331,1127)(192,1015)(28,131)(475,427)(189,489)	serpin peptidase inhibitor, clade A (alpha-1 antiproteinase, antitrypsin), member 3
120_at	120	10	+	111876184	111885206	(515,57)(249,527)(968,79)(100,1043)(101,1043)(451,971)(800,549)(170,619)(1038,215)(368,497)(367,497)(1017,629)(1131,1017)(504,867)(452,249)(451,249)(390,953)(389,953)(797,125)(796,125)(1023,35)(770,229)(828,753)(337,73)(952,1085)(1145,29)(570,5)(1010,845)(91,29)(685,1127)(358,19)(592,93)(688,715)(1038,1161)(44,749)(1037,39)(984,587)(195,739)(1140,229)(204,1151)(230,963)(1063,293)	adducin 3 (gamma)
1200_at	1200	11	-	6594824	6590605	(583,469)(590,945)(810,793)(747,129)(314,851)(664,441)(466,789)(1044,347)(366,437)(359,665)(360,733)(754,1131)(233,935)(826,389)(99,295)(456,893)(965,517)(500,945)(486,963)(1,169)(528,683)(764,7)(548,461)(1146,563)(282,273)(638,661)(240,1033)(947,293)(53,87)(1154,477)(304,253)(843,757)(831,337)	tripeptidyl peptidase I
120065_at	120065	11	-	7774673	7774417	(413,335)(208,259)(817,29)(74,1003)(33,1087)(321,15)(732,1121)(556,703)(336,975)(392,1133)(339,747)	olfactory receptor, family 5, subfamily P, member 2
120066_at	120066	11	-	7803649	7803241	(547,349)(351,519)(726,883)(249,613)(196,249)(711,325)(317,783)(267,953)(447,169)(566,1115)(748,373)	olfactory receptor, family 5, subfamily P, member 3
120071_at	120071	11	+	45906869	45907171	(165,427)(999,851)(987,503)(151,427)(277,135)(271,797)(667,1)(275,1143)(76,503)(1068,483)(322,989)	glycosyltransferase-like 1B
1201_at	1201	16	-	28401460	28396394	(1094,321)(76,381)(139,1055)(874,577)(558,177)(79,109)(423,531)(422,531)(511,995)(512,995)(1002,677)(528,7)(247,725)(274,437)(275,437)(38,961)	ceroid-lipofuscinosis, neuronal 3, juvenile (Batten, Spielmeyer-Vogt disease)
120103_at	120103	11	-	92520933	92520526	(621,721)(498,381)(919,7)(1086,677)(773,661)(841,221)(1075,301)(718,233)(158,639)(869,81)(574,713)	solute carrier family 36 (proton/amino acid symporter), member 4
120114_at	120114	11	+	92265714	92269214	(461,1151)(198,1127)(701,55)(202,737)(698,757)(721,709)(415,277)(86,787)(1148,1125)(100,845)(1086,549)(303,211)(562,775)(826,1131)(282,957)(1079,413)(57,309)(575,783)(418,835)(400,21)(857,101)(926,91)	FAT tumor suppressor homolog 3 (Drosophila)
120196_at	120196	11	+	33651632	33652136	(595,935)(967,647)(1046,445)(397,1065)(165,187)(532,57)(76,679)(841,645)(1052,343)(993,273)(42,981)
120224_at	120224	11	+	129233738	129234462	(679,11)(481,419)(738,109)(491,319)(273,785)(721,1085)(404,335)(150,201)(180,755)(943,553)(428,489)(1048,763)(1147,1037)(524,591)(89,739)(704,29)(560,1057)(575,277)(779,77)(127,497)(790,1007)(1005,999)	transmembrane protein 45B
120227_at	120227	11	-	14857386	14856181	(202,673)(578,783)(246,641)(865,699)(376,749)(327,189)(1038,519)(1012,709)(478,253)(850,555)(84,971)	cytochrome P450, family 2, subfamily R, polypeptide 1
1203_at	1203	13	+	76468043	76474489	(21,1077)(732,835)(542,1039)(1008,905)(444,179)(604,43)(572,151)(773,51)(515,1133)(876,961)(674,271)(109,551)(1037,593)(464,219)(704,1055)(503,147)(461,1007)(164,501)(1030,625)(453,355)(1012,1063)(25,853)(166,957)(372,257)(996,623)(921,669)(545,1031)(80,101)(389,269)(864,41)(470,1)(714,429)(412,1053)	ceroid-lipofuscinosis, neuronal 5
120329_at	120329	11	-	104268395	104262657	(232,643)(413,67)(216,773)(423,67)(1161,717)(1152,93)(328,823)(140,675)(69,881)(1131,139)(325,163)	caspase 12
120376_at	120376	11	+	110684091	110684620	(610,633)(1147,393)(281,875)(517,145)(271,581)(276,1135)(680,193)(432,313)(1151,1015)(1145,463)(146,163)	hypothetical protein LOC120376
120379_at	120379	11	-	111447062	111443775	(959,1027)(32,295)(869,175)(1022,169)(299,259)(489,953)(935,735)(1057,553)(118,587)(1121,417)(610,631)	PIH1 domain containing 2
120400_at	120400	11	-	113906297	113897672	(887,871)(541,71)(995,167)(900,275)(891,603)(187,927)(919,227)(323,919)(343,141)(883,641)(1149,559)(568,119)(381,251)(396,609)(656,1)(1057,935)(601,5)(602,1079)(144,1029)(814,383)(59,557)(830,481)	family with sequence similarity 55, member A
120425_at	120425	11	-	117570297	117569932	(156,85)(371,559)(758,1023)(352,381)(1,667)(364,109)(295,997)(144,891)(640,439)	adhesion molecule, interacts with CXADR antigen 1
120526_at	120526	11	+	31410738	31410893	(613,27)(1119,1081)(464,991)(414,473)(853,107)(923,175)(664,1003)(108,723)(584,1043)(693,799)	DPH4, JJJ3 homolog (S. cerevisiae)
1207_at	1207	11	-	77005107	77004946	(684,477)(225,373)(765,739)(687,339)(845,151)(975,1079)(644,959)	chloride channel, nucleotide-sensitive, 1A
1208_at	1208	6	-	35873033	35870840	(60,401)(1003,407)(821,1149)(6,957)(1,1057)(446,655)(81,1089)(816,465)(117,925)	colipase, pancreatic
120863_at	120863	12	-	99181460	99173958	(203,831)(327,595)(257,233)(490,1133)(534,11)(915,597)(1063,111)(238,711)(806,1147)(645,1113)	DEP domain containing 4
120892_at	120892	12	+	39048776	39049239	(354,1115)(23,189)(95,25)(910,845)(396,939)(367,995)(386,889)(1076,107)(1038,1087)(292,1035)(307,457)	leucine-rich repeat kinase 2
1209_at	1209	19	+	50187440	50188382	(492,441)(722,747)(439,485)(281,1131)(982,1061)(307,419)(856,717)(154,461)(903,485)(341,689)(581,425)(1037,421)(1117,917)(309,795)(937,335)(740,461)(1062,143)(1076,569)(1077,569)(340,435)	cleft lip and palate associated transmembrane protein 1
120935_at	120935	12	-	94790251	94790164	(507,141)(664,729)(183,45)(738,481)(113,729)(723,917)(262,447)(1093,413)(165,851)(624,947)	coiled-coil domain containing 38
120939_at	120939	12	+	10235422	10235604	(1085,859)(742,447)(1034,125)(704,25)(510,737)(139,453)(1049,175)(100,453)(531,1147)(748,167)(675,1155)	chromosome 12 open reading frame 59
121006_at	121006	12	-	49034174	49033697	(974,75)(334,567)(976,465)(49,511)(631,861)(218,907)(428,295)(88,593)(1076,583)(773,1049)	hypothetical protein LOC121006
121053_at	121053	12	+	103904346	103909693	(278,963)(1010,1083)(1044,1029)(197,1039)(800,155)(430,849)(147,19)(736,583)(498,957)	chromosome 12 open reading frame 45
1211_at	1211	9	+	36194067	36201992	(1028,467)(981,557)(441,545)(961,603)(851,193)(764,151)(665,947)(666,947)(32,939)(794,497)(941,1039)(1071,259)(469,545)(684,471)(100,319)(966,1035)(631,571)(372,139)(165,933)(452,1157)(160,929)(40,865)(405,359)(915,297)(914,297)	clathrin, light chain (Lca)
1212_at	1212	5	-	175757238	175752131	(251,865)(250,865)(1078,947)(697,849)(943,561)(163,513)(831,249)(830,249)(620,963)(619,963)(947,417)(1056,509)(546,371)(545,371)(544,371)(869,441)(1107,511)(1084,309)(1085,309)(338,903)(339,903)(472,347)(121,389)(210,983)(609,751)(608,751)(610,751)(489,921)(236,757)	clathrin, light chain (Lcb)
121214_at	121214	12	-	55610408	55603911	(335,801)(1046,53)(812,87)(880,1)(956,973)(861,471)(675,635)(1067,849)(1150,603)	orphan short-chain dehydrogenase / reductase
121227_at	121227	12	-	57552741	57552265	(346,1133)(14,201)(909,1065)(816,1109)(431,859)(583,859)(365,231)(662,641)(942,673)(796,35)(748,281)	leucine-rich repeats and immunoglobulin-like domains 3
121256_at	121256	12	-	128122504	128122294	(934,441)(204,831)(226,299)(804,1155)(548,743)(620,367)(292,1019)(642,1061)(500,435)(1025,275)	transmembrane protein 132D
121260_at	121260	12	-	127844733	127843775	(1135,943)(1102,35)(155,665)(172,739)(858,1125)(808,639)(273,757)(921,993)(599,717)(1079,709)(707,227)(65,831)(132,125)(991,473)(817,1053)(383,153)(769,649)(972,469)(544,177)(724,27)(137,581)(623,1057)	solute carrier family 15, member 4
121268_at	121268	12	-	47745415	47744773	(916,809)(841,607)(1091,1075)(183,1033)(373,523)(979,745)(49,645)(635,1143)(645,253)(1011,789)(775,1019)(327,797)(1038,295)(316,673)(423,837)(1062,877)(1045,15)(673,619)(385,609)(770,999)	Ras homolog enriched in brain like 1
121273_at	121273	12	+	47163386	47176396	(511,595)(10,207)(244,269)(744,631)(940,435)(646,1129)(926,403)(983,103)(579,107)(1145,641)(810,821)(786,847)(472,803)(1014,595)(887,617)(1014,293)(112,151)(703,829)	chromosome 12 open reading frame 54
121274_at	121274	12	-	47025486	47022201	(90,297)(459,159)(45,895)(47,269)(86,637)(154,137)(243,221)(204,245)(909,595)(1048,717)(1017,1075)(94,1033)(1136,37)(822,875)(868,101)(1043,181)(418,585)(773,27)(59,893)(633,999)(703,425)(1023,1079)(107,115)	zinc finger protein 641
121278_at	121278	12	+	70711983	70712428	(274,607)(94,201)(993,649)(303,1099)(502,147)(471,529)(593,723)(546,77)(778,699)(155,599)(745,91)	tryptophan hydroxylase 2
1213_at	1213	17	+	55126451	55126719	(595,623)(319,599)(847,129)(251,5)(2,225)(602,527)(509,737)(787,1077)(1040,983)(803,403)(66,633)	clathrin, heavy chain (Hc)
121340_at	121340	12	-	52007180	52006859	(258,45)(31,615)(927,617)(44,1037)(756,1147)(966,139)(336,573)(853,797)(778,73)(963,299)(398,399)	Sp7 transcription factor
121355_at	121355	12	-	53143307	53136031	(974,249)(673,459)(1085,397)(809,459)(675,341)(723,465)(525,1133)(1077,557)(1000,235)(904,125)	family with sequence similarity 112, member B
121391_at	121391	12	-	51249990	51245902	(554,473)(978,665)(1160,881)(647,121)(463,65)(1052,633)(1063,459)(702,117)(694,153)(842,777)(1018,1061)(453,9)(886,419)(760,481)(15,917)(808,981)(374,1109)(241,907)(760,331)(16,129)	keratin 74
121441_at	121441	12	+	95863609	95870092	(798,683)(291,405)(656,1061)(514,1041)(214,609)(934,569)(716,335)(1090,865)(39,1091)(195,833)	neural precursor cell expressed, developmentally down-regulated 1
121457_at	121457	12	-	97543182	97531435	(189,1039)(23,765)(47,705)(948,1083)(1005,833)(1109,511)(426,69)(734,827)(1037,911)(698,243)(804,101)(952,975)(642,845)(259,225)(1144,645)(64,815)(856,527)(331,65)(323,967)(429,199)(265,717)(84,545)(391,567)(940,651)(96,625)(955,121)(194,689)(414,805)(520,17)(899,1101)	IKK interacting protein
1215_at	1215	14	-	24045523	24044571	(1078,1007)(587,37)(450,913)(457,581)(4,573)(818,637)(7,89)(834,1073)(311,487)	chymase 1, mast cell
121506_at	121506	12	-	14958741	14958279	(23,309)(1033,1095)(1075,765)(678,1041)(649,611)(278,31)(1131,307)(22,237)(894,349)(854,103)(248,45)	endoplasmic reticulum protein 27 kDa
121536_at	121536	12	+	19563915	19564378	(136,861)(336,1049)(527,641)(523,249)(577,829)(690,1093)(362,293)(950,1001)(868,1089)(4,625)(533,927)	AE binding protein 2
121551_at	121551	12	+	106576259	106577476	(1071,283)(578,761)(1110,819)(907,591)(940,343)(581,157)(606,719)(296,41)(914,787)(399,1131)(51,671)(410,1047)(258,697)(424,315)(484,295)(249,877)(510,1089)(958,445)(125,393)(388,923)(176,891)(1142,825)	BTB (POZ) domain containing 11
121599_at	121599	12	+	100404498	100404757	(960,395)(209,115)(193,337)(472,17)(1001,875)(440,1109)	Spi-C transcription factor (Spi-1/PU.1 related)
121601_at	121601	12	+	100034642	100046342	(265,941)(565,71)(341,1015)(541,449)(930,523)(75,537)(926,1103)(25,863)(490,441)(115,451)(596,767)(539,807)(1155,271)(591,759)(199,327)(1038,23)(41,779)(322,723)	transmembrane protein 16D
121642_at	121642	12	-	108012365	108010425	(988,891)(997,911)(463,975)(1094,903)(919,1007)(1093,807)(214,121)(812,487)(39,1057)(811,1139)	alkB, alkylation repair homolog 2 (E. coli)
121643_at	121643	12	-	108203961	108201015	(402,645)(583,141)(297,895)(412,435)(609,1031)(47,583)(653,839)(1113,133)(805,59)(123,121)(534,605)(673,797)(791,1083)(406,429)(230,819)(1054,1001)(596,265)(451,277)(618,775)(86,423)(704,213)(363,147)(404,859)(436,419)(1056,1113)(21,733)(1153,423)(364,347)(1144,555)(510,375)(299,1157)(1076,793)	forkhead box N4
121665_at	121665	12	-	119687185	119685445	(745,323)(798,771)(381,719)(253,863)(14,981)(502,485)(519,983)(113,905)(952,419)(1151,619)(200,1139)(96,499)(478,795)(219,943)(16,723)(371,1127)(491,609)(999,949)(380,103)(915,1065)(923,763)(431,781)(371,383)(900,735)(146,965)(674,635)(746,971)(634,743)(1021,915)(478,529)(135,697)(145,699)(746,1141)	signal peptide peptidase 3
121793_at	121793	13	+	110778603	110794541	(369,517)(180,1137)(695,1153)(1037,205)(178,993)(1009,223)(847,497)(100,827)(317,185)	chromosome 13 open reading frame 16
121951_at	121951	13	-	102185530	102179746	(929,121)(1079,1053)(1162,781)(930,695)(586,737)(752,269)(836,739)(317,817)(1010,201)(557,1147)(910,1111)(628,581)(629,1159)(771,617)(926,1107)(312,733)(940,303)(728,285)(1027,1055)(900,179)(395,237)(55,325)	hypothetical protein FLJ40176
122042_at	122042	13	+	31269403	31274616	(729,221)(1039,83)(551,393)(278,1097)(940,1093)(644,367)(922,683)(1119,589)(704,403)(372,275)	relaxin/insulin-like family peptide receptor 2
122046_at	122046	13	+	30438413	30447097	(463,421)(62,225)(567,69)(948,501)(1106,631)(779,623)(1135,241)(453,47)(768,607)	chromosome 13 open reading frame 26
122060_at	122060	13	+	77235685	77236134	(296,179)(723,775)(726,1011)(1109,573)(729,1037)(866,549)(819,805)(203,1019)(744,537)(429,547)(45,1059)	SLAIN motif family, member 1
122258_at	122258	13	+	112100404	112136930	(662,227)(167,549)(622,1103)(464,275)(626,45)(903,451)(636,1115)(307,339)(660,581)	chromosome 13 open reading frame 28
122402_at	122402	14	+	103588242	103588711	(485,329)(832,779)(1029,461)(686,365)(438,785)(330,833)(745,109)(815,765)(399,647)(203,645)(144,343)	tudor domain containing 9
122416_at	122416	14	-	102043171	102042951	(398,911)(874,621)(501,375)(462,165)(916,129)(828,159)(540,799)(515,171)(1062,15)(425,1109)(92,413)	ankyrin repeat domain 9
122481_at	122481	14	+	95928266	96024799	(590,503)(943,241)(72,403)(1159,511)(504,7)(107,737)(371,59)(771,469)(184,793)(1068,271)(546,677)(946,153)(603,607)(566,1071)(173,31)(819,1101)	adenylate kinase 7
122509_at	122509	14	+	93638601	93638751	(514,1047)(139,325)(171,803)(313,355)(790,1095)(720,973)(71,1003)	family with sequence similarity 14, member B
122525_at	122525	14	+	44443353	44446095	(176,789)(1087,1109)(987,565)(1019,61)(585,865)(941,231)(927,533)(179,1161)(849,1003)(618,381)(379,1129)(317,25)(306,1067)(666,603)(155,315)(746,501)(640,959)(1122,633)(850,17)(417,647)(763,813)(1077,949)	chromosome 14 open reading frame 28
122553_at	122553	14	-	38687310	38686826	(94,653)(151,693)(969,741)(655,665)(350,1111)(47,427)(121,249)(789,847)(1063,535)(34,1063)(967,285)	trafficking protein particle complex 6B
122616_at	122616	14	+	104532364	104532794	(76,469)(21,361)(982,759)(817,867)(527,637)(1126,965)(195,811)(457,535)(237,449)(903,915)(411,359)	chromosome 14 open reading frame 79
122618_at	122618	14	+	104467400	104470321	(55,811)(729,901)(479,343)(800,969)(310,7)(292,187)(74,705)(79,165)(137,915)(376,967)(1073,943)(452,473)	phospholipase D family, member 4
122622_at	122622	14	+	104282235	104284630	(753,83)(522,941)(353,421)(91,651)(1097,873)(1045,469)(467,301)(780,217)(493,765)(1162,1071)	adenylosuccinate synthase like 1
122651_at	122651	14	-	20122050	20121772	(1138,485)(457,555)(1124,31)(288,373)(832,29)(397,605)(15,825)(162,881)(696,127)(689,1047)(174,25)	ribonuclease, RNase A family, 11 (non-active)
122664_at	122664	14	+	20568612	20570050	(17,831)(1138,903)(774,163)(883,243)(77,343)(554,809)(185,621)(6,81)(1124,831)(432,873)	tubulin polymerization-promoting protein family member 2
122704_at	122704	14	+	22369275	22373347	(328,1061)(253,617)(422,499)(1078,853)(130,13)(262,913)(978,813)(156,255)	mitochondrial ribosomal protein L52
122769_at	122769	14	+	49135631	49151047	(1023,1017)(196,79)(1021,949)(817,553)(512,895)(659,453)(332,1139)(424,579)(844,399)(979,131)(75,885)(53,867)	peptidylprolyl isomerase (cyclophilin)-like 5
122773_at	122773	14	+	49288373	49289573	(679,1083)(1086,979)(567,581)(964,281)(694,1121)(592,597)(843,233)(914,191)(271,1135)(909,1059)(1012,551)(1120,363)(1076,421)(348,645)(393,373)(830,15)(1056,21)(746,279)(359,1137)(1156,1061)(1008,841)(1120,1107)	kelch domain containing 1
122786_at	122786	14	+	51266153	51266858	(729,181)(674,707)(761,543)(278,317)(562,105)(527,927)(822,747)(394,841)(81,245)(789,925)(988,449)(622,1099)(205,225)(38,659)(454,1155)(1040,251)(462,311)	FERM domain containing 6
122809_at	122809	14	+	54581503	54585833	(769,231)(229,177)(599,67)(728,747)(1100,83)(56,233)(446,699)(90,721)(802,231)(241,201)(940,509)(938,23)(450,289)(1132,549)(853,861)(479,389)(951,373)(701,1115)(504,713)(544,13)(439,519)(1104,99)	suppressor of cytokine signaling 4
122876_at	122876	14	-	62854255	62849534	(797,983)(676,821)(386,243)(98,499)(48,839)(837,1139)(565,1151)	glycoprotein hormone beta 5
122945_at	122945	14	-	76950176	76942750	(472,701)(1124,1)(586,791)(728,975)(457,697)(947,751)(1013,951)(776,1081)(117,675)(795,825)(395,399)	chromosome 14 open reading frame 148
122953_at	122953	14	+	75006322	75006880	(934,699)(576,327)(620,491)(983,449)(604,929)(1160,757)(333,169)(749,581)(67,739)(459,27)(47,725)	jun dimerization protein 2
122961_at	122961	14	+	74031314	74031562	(139,1153)(618,891)(435,583)(386,825)(257,937)(946,1035)(224,1085)	iron-sulfur cluster assembly 2 homolog (S. cerevisiae)
122970_at	122970	14	+	73131646	73132150	(323,1039)(931,697)(303,753)(591,855)(919,459)(419,623)(202,251)(381,1129)(309,691)	acyl-CoA thioesterase 4
123_at	123	9	-	19106305	19105842	(35,651)(647,339)(196,37)(344,915)(807,1077)(1069,1075)(652,231)(855,753)(135,585)(371,515)	adipose differentiation-related protein
1230_at	1230	3	-	46219216	46218226	(686,1095)(1062,1025)(17,555)(988,595)(453,845)(922,263)(379,947)(975,827)(323,1133)(180,375)(957,1115)(328,269)(41,845)(489,559)(878,703)(968,467)(331,1087)(69,1007)(540,219)(680,303)(1101,665)(1103,543)	chemokine (C-C motif) receptor 1
123016_at	123016	14	+	88413493	88414034	(886,1093)(803,701)(130,227)(543,109)(41,909)(991,759)(233,613)(524,845)(807,1123)(715,1049)(318,1055)	tetratricopeptide repeat domain 8
123036_at	123036	14	-	91319200	91316292	(147,339)(647,1049)(998,949)(1075,579)(1108,1115)(202,261)(35,175)(629,565)(495,153)(446,1089)(874,1073)(728,683)(778,147)(1056,23)(680,745)	tandem C2 domains, nuclear
123041_at	123041	14	+	92031976	92032259	(458,833)(271,85)(200,1033)(385,573)(729,137)(16,633)(752,1011)(654,133)(862,551)(784,25)(417,1079)	solute carrier family 24 (sodium/potassium/calcium exchanger), member 4
123096_at	123096	14	-	99827764	99827230	(6,899)(703,903)(1082,149)(121,73)(1102,103)(681,223)(570,397)(602,781)(615,115)(874,251)(951,385)(789,457)(306,403)(335,797)(460,183)(338,405)(23,395)(208,769)(685,119)(983,1149)(992,145)(716,755)	solute carrier family 25, member 29
123099_at	123099	14	-	99682928	99682761	(650,313)(991,561)(1144,1111)(999,887)(28,769)(242,779)(853,303)(191,943)	degenerative spermatocyte homolog 2, lipid desaturase (Drosophila)
123169_at	123169	15	-	50031345	50017547	(850,995)(974,251)(1083,517)(415,869)(186,501)(715,1069)(439,843)(88,97)(341,459)(384,595)	Leo1, Paf1/RNA polymerase II complex component, homolog (S. cerevisiae)
1232_at	1232	3	+	46282231	46282767	(850,29)(15,943)(189,209)(182,439)(248,191)(29,773)(225,909)(1020,501)(914,403)(220,625)(210,131)	chemokine (C-C motif) receptor 3
123207_at	123207	15	-	81464868	81464522	(648,511)(536,229)(354,709)(903,109)(695,17)(1049,693)(857,897)(627,279)(890,693)(484,187)(830,961)	chromosome 15 open reading frame 40
123228_at	123228	15	+	70219421	70220282	(739,215)(175,305)(492,325)(323,775)(1125,923)(827,327)(331,1027)(468,19)(1101,1141)(470,501)(520,949)(90,1081)(59,577)(8,269)(772,615)(645,217)(647,133)(820,59)(145,1133)(1153,955)(243,257)(244,1143)	SUMO/sentrin specific peptidase family member 8
123263_at	123263	15	-	63084265	63082508	(714,741)(1159,817)(1091,595)(81,189)(109,1051)(251,23)(178,827)(472,289)(952,507)(655,275)	mitochondrial methionyl-tRNA formyltransferase
123264_at	123264	15	+	63130938	63132541	(107,535)(969,123)(501,893)(101,243)(494,589)	organic solute transporter beta
123283_at	123283	15	-	100082106	100011695	(531,481)(766,939)(751,993)(647,495)(139,183)(667,481)(418,527)(119,427)(521,417)(481,463)(285,491)(634,99)(138,471)(240,639)(104,731)(612,1007)(380,113)(431,15)(1021,751)(939,289)(326,869)(363,1017)	threonyl-tRNA synthetase-like 2
1233_at	1233	3	+	32970858	32971305	(1045,1053)(753,449)(965,291)(207,443)(1026,1051)(885,745)(1029,899)(676,991)(190,145)(600,1029)(307,369)	chemokine (C-C motif) receptor 4
123355_at	123355	15	+	97613687	97743963	(882,895)(705,233)(336,253)(326,45)(1152,553)(1050,533)(1005,613)(992,397)(592,855)(964,641)(283,999)(148,423)(868,997)(1011,943)(607,975)(280,761)(881,1021)	leucine rich repeat containing 28
1234_at	1234	3	+	46392121	46392578	(1037,1049)(891,149)(365,887)(1106,301)(83,593)(77,695)(676,255)(460,411)(1142,747)(1123,229)(1126,445)	chemokine (C-C motif) receptor 5
1235_at	1235	6	+	167471861	167472115	(1031,833)(8,569)(818,851)(842,857)(825,1115)(872,263)(409,869)(869,1123)(1146,257)(67,77)(182,733)	chemokine (C-C motif) receptor 6
123591_at	123591	15	+	74283866	74284230	(33,73)(960,1121)(572,901)(1009,1039)(258,1)(436,281)(275,321)(119,65)(219,1135)(363,627)(576,617)	chromosome 15 open reading frame 27
1236_at	1236	17	-	35964157	35963621	(1075,783)(692,113)(970,611)(887,977)(261,921)(555,493)(833,703)(874,309)(531,1019)(378,255)	chemokine (C-C motif) receptor 7
123606_at	123606	15	-	20600232	20594841	(879,355)(554,717)(346,113)(505,27)(788,525)(471,153)(394,639)(384,453)(71,515)(512,645)(933,697)(590,351)(89,587)(117,33)(394,1031)(865,601)(691,385)(454,327)(322,167)(1017,517)(720,813)(209,893)	non imprinted in Prader-Willi/Angelman syndrome 1
123624_at	123624	15	+	84639888	84640387	(321,1037)(374,23)(77,375)(756,169)(666,1029)(247,279)(1052,29)(126,789)(662,1159)(1067,519)(745,697)	ATP/GTP binding protein-like 1
123688_at	123688	15	+	76592746	76606896	(1073,999)(502,229)(206,123)(1140,339)(374,323)(646,749)(930,283)(121,933)	similar to RIKEN cDNA C630028N24 gene
1237_at	1237	3	+	39349602	39350062	(1125,981)(102,377)(1092,575)(668,565)(69,957)(1150,917)(967,701)(514,439)	chemokine (C-C motif) receptor 8
123720_at	123720	15	+	81300133	81300351	(174,971)(44,967)(718,643)(547,321)(566,817)(670,563)(426,255)(288,343)(366,291)(570,565)(320,13)	WAS protein homology region 2 domain containing 1
123775_at	123775	16	-	79652632	79652206	(261,93)(572,891)(1081,357)(80,45)(636,591)(488,617)(724,1147)(15,339)(1146,1063)(417,35)(842,941)	chromosome 16 open reading frame 46
1238_at	1238	3	+	42881636	42882099	(459,131)(636,1007)(78,285)(701,1025)(581,1059)(1024,83)(912,1065)(1137,83)(730,331)(842,661)	chemokine binding protein 2
123803_at	123803	16	-	15039998	15039250	(630,603)(855,407)(819,183)(193,997)(820,149)(234,451)(757,603)(355,355)(326,793)(648,677)(681,839)(83,449)(967,335)	N-terminal asparagine amidase
123811_at	123811	16	-	15885443	15867109	(821,429)(549,105)(136,17)(702,519)(964,95)(539,679)(32,227)(279,283)(886,1103)(299,179)(120,721)(319,549)(704,799)(1074,875)(526,133)(388,1027)(851,143)(123,741)(742,391)	chromosome 16 open reading frame 63
123872_at	123872	16	+	82767175	82768985	(729,601)(276,763)(675,675)(923,305)(242,901)(533,465)(536,459)(334,961)(396,591)(320,103)(639,33)	leucine rich repeat containing 50
123879_at	123879	16	-	20777210	20777107	(608,903)(426,581)(727,377)(536,317)	DCN1, defective in cullin neddylation 1, domain containing 3 (S. cerevisiae)
123920_at	123920	16	+	65196310	65205058	(1145,793)(468,73)(955,829)(27,149)(128,769)(757,619)(1157,1145)(109,105)(172,635)(171,635)(868,755)(951,243)(928,809)(680,819)(895,133)(643,341)(1157,377)(847,451)(852,533)(826,877)(1030,253)(306,407)	CKLF-like MARVEL transmembrane domain containing 3
123970_at	123970	16	+	47987926	47990783	(141,845)(1162,321)(1001,637)(1131,575)(580,125)(165,57)(76,463)(687,325)(642,871)(778,297)	chromosome 16 open reading frame 78
124_at	124	4	-	100420370	100416700	(1035,1139)(878,417)(244,223)(8,397)(343,157)(782,453)(872,941)(336,283)(270,1053)(1117,353)	alcohol dehydrogenase 1A (class I), alpha polypeptide
1240_at	1240	12	-	107209936	107209589	(1078,357)(197,395)(940,725)(955,385)(492,953)(901,941)(147,55)(737,799)(713,75)(428,135)(287,1079)	chemokine-like receptor 1
124044_at	124044	16	-	88290552	88290267	(518,393)(1099,497)(1130,447)(266,389)(199,445)(911,581)(1124,111)(556,855)(699,825)(507,39)(241,633)	spermatogenesis associated 2-like
124045_at	124045	16	+	88252169	88265106	(995,127)(8,571)(923,875)(556,409)(1039,91)(884,679)(1022,617)(474,331)(873,325)(354,423)(1160,617)(393,919)(36,401)(526,793)(222,559)(1094,853)(542,1115)(938,325)(924,917)(146,519)(534,469)(1106,1049)	chromosome 16 open reading frame 55
124056_at	124056	16	-	1969449	1968933	(684,407)(1073,407)(1020,983)(690,463)(209,165)(395,627)(155,939)(520,667)(914,453)	NADPH oxidase organizer 1
124093_at	124093	16	-	712965	712654	(147,987)(752,883)(692,567)(42,1137)(32,737)(22,195)(462,865)(280,875)(470,483)	coiled-coil domain containing 78
1241_at	1241	14	+	23855160	23855943	(1012,1059)(296,1)(313,215)(1006,889)(1043,1005)(273,791)(828,1051)(130,607)(433,1117)(195,883)(859,913)(848,239)(482,889)(976,897)(291,313)(683,873)(601,511)(946,943)(455,913)(211,843)(253,665)(745,385)	leukotriene B4 receptor
124152_at	124152	16	+	19637265	19776099	(1124,743)(1090,625)(892,723)(795,321)(1108,699)(1077,513)(99,353)(652,735)(675,861)(951,931)(1119,371)(1148,761)(254,1133)(223,187)(1146,311)(135,771)(441,679)(762,671)(369,499)(1091,415)(530,145)(997,597)	IQ motif containing K
124220_at	124220	16	+	2820726	2822236	(1077,1023)(421,595)(1018,283)(736,1097)(1085,735)(312,799)(416,43)(119,623)(898,43)(177,235)(171,619)	similar to common salivary protein 1
124221_at	124221	16	-	2829888	2829613	(261,753)(607,675)(664,115)(119,141)(1087,1135)(1059,455)(338,833)	hypothetical locus MGC52282
124222_at	124222	16	+	2962960	2963421	(780,1157)(349,183)(828,485)(295,699)(1002,337)(1024,809)(840,651)(332,883)(851,949)(1050,857)(244,427)	progestin and adipoQ receptor family member IV
124245_at	124245	16	+	87216123	87225677	(1110,303)(814,461)(431,115)(1119,435)(874,987)(500,793)(438,885)(39,329)(893,311)(62,455)(419,127)(361,149)(928,947)(245,631)(1075,599)(150,1073)(1016,831)(817,385)(341,937)(829,433)(327,1081)	conserved nuclear protein NHN1
124359_at	124359	16	-	79195683	79195529	(566,267)(1137,295)(902,933)(983,87)(343,1143)(396,1091)(421,505)(360,1157)(328,861)(159,499)(637,973)	chromodomain protein, Y-like 2
1244_at	1244	10	+	101596823	101601497	(128,481)(840,405)(60,939)(436,415)(472,341)(924,689)(441,569)(166,897)(700,9)(598,261)	ATP-binding cassette, sub-family C (CFTR/MRP), member 2
124401_at	124401	16	-	4687077	4686579	(805,537)(964,125)(207,809)(344,489)(139,851)(516,575)(573,73)(469,723)(757,309)	ankyrin repeat and sterile alpha motif domain containing 3
124402_at	124402	16	-	4599379	4599000	(399,405)(437,763)(564,429)(380,159)(472,755)(111,1009)(725,327)(652,405)(690,175)(571,143)(165,913)	family with sequence similarity 100, member A
124404_at	124404	16	-	4773497	4767728	(9,431)(107,49)(574,1073)(266,343)(422,983)(768,991)(633,235)(815,429)(1064,997)(336,399)(840,379)	septin 12
124411_at	124411	16	+	31678258	31678534	(804,655)(392,809)(940,829)(912,21)(833,709)	zinc finger protein 720
124446_at	124446	16	+	29882319	29887037	(458,965)(295,951)(180,861)(1020,237)(671,863)(576,1071)(704,463)(817,557)(885,625)	hypothetical protein BC017488
124454_at	124454	16	-	23442585	23440860	(1008,835)(543,1033)(316,259)(687,319)(233,857)(878,905)(1047,759)(720,941)(482,67)(228,815)(295,85)(42,451)(127,355)(648,285)(600,73)(594,739)(674,57)(107,555)(1096,301)(81,81)(864,893)(496,951)(1053,1097)(627,999)(876,805)(223,1159)(33,387)(382,737)	glutamyl-tRNA synthetase 2, mitochondrial (putative)
124460_at	124460	16	-	49268881	49265293	(1140,957)(145,631)(310,277)(909,975)(354,267)(500,617)(645,567)(320,81)	selectin ligand interactor cytoplasmic-1
124491_at	124491	16	-	74039060	74038671	(960,323)(985,845)(454,61)(1019,537)(615,1105)(423,511)(340,653)(369,5)(47,857)(1021,1039)(833,1059)	transmembrane protein 170
124512_at	124512	17	+	72240764	72241467	(4,505)(326,687)(259,555)(384,615)(1065,685)(351,277)(1139,857)(572,1081)(1143,631)(703,217)(462,665)	hypothetical protein LOC124512
124535_at	124535	17	-	53853088	53852575	(1030,773)(138,299)(365,167)(783,987)(1049,133)(447,277)(1092,1079)(32,209)(637,727)(1037,263)(816,153)	heat shock transcription factor family member 5
124538_at	124538	17	+	53603208	53603447	(1129,857)(120,989)(891,15)(79,139)(365,197)(179,937)(3,1137)(630,101)	olfactory receptor, family 4, subfamily D, member 2
124540_at	124540	17	+	52689468	53112054	(388,47)(1104,57)(190,315)(887,1047)(1056,483)(812,23)(200,597)(1151,57)(856,619)(506,417)(1129,63)(296,639)(825,1097)(970,579)(483,767)(1033,357)(494,325)(65,549)(159,771)(1085,237)(378,397)(1000,1073)(53,109)(199,1017)	musashi homolog 2 (Drosophila)
124565_at	124565	17	-	76878154	76833429	(411,1015)(33,619)(1054,1131)(117,395)(132,47)(438,163)(693,395)(552,981)(672,783)(864,1129)(742,441)(963,367)(689,243)(690,243)(339,447)(1096,201)(85,909)(238,405)(273,455)(85,1103)(496,221)(355,495)(413,879)(328,1041)(162,847)(1153,951)(87,777)(976,1059)(847,457)(130,965)(72,665)(603,691)(896,717)(966,965)(705,957)(120,1001)(417,481)(651,1057)(772,1079)	hypothetical protein MGC15523
124583_at	124583	17	-	74502751	74499416	(263,509)(690,577)(971,59)(1104,651)(535,945)(1105,163)(358,613)(160,875)(1059,1139)(958,1049)(546,73)(356,409)(436,387)(391,215)(392,367)(305,431)(373,999)(396,925)(1100,419)(223,479)(1153,443)(415,1153)(744,937)(1068,789)(644,153)(420,399)(596,669)(713,1087)(1070,131)(93,323)(16,361)(203,1005)(204,1005)(1026,513)(865,775)(894,979)(470,359)(681,1075)	calcium activated nucleotidase 1
124590_at	124590	17	-	70424344	70423785	(1139,389)(751,845)(1161,935)(282,1095)(259,209)(235,205)(829,7)(123,667)(986,191)(616,297)(336,7)	Usher syndrome 1G (autosomal recessive)
124599_at	124599	17	-	70033766	70029304	(425,331)(912,439)(489,127)(454,255)(809,285)(721,919)(878,41)(66,799)(447,177)(444,89)(20,1141)(316,219)(1073,931)(979,699)(25,951)(505,301)(111,831)(897,733)(84,855)(746,907)	CD300 molecule-like family member b
124602_at	124602	17	+	69858492	69858861	(601,205)(782,415)(206,819)(823,121)(553,323)(718,825)(885,201)(97,249)(54,1125)(601,849)(1004,565)	kinesin family member 19
124626_at	124626	17	+	35286469	35286844	(17,97)(961,925)(88,1095)(292,851)(668,279)(69,591)(595,1109)(27,467)(1078,877)(761,725)	zona pellucida binding protein 2
124637_at	124637	17	+	7704465	7706250	(1036,121)(266,1053)(86,13)(360,349)(328,361)(1115,231)(922,361)(72,33)(1080,703)(143,105)(448,367)(326,1065)(177,1049)(176,1049)(475,817)(1161,707)(1094,1075)(606,495)(607,495)(399,163)(266,707)(597,1127)	cytochrome b5 domain containing 1
124751_at	124751	17	-	8213233	8213043	(894,69)(230,905)(1078,575)(444,1029)(772,823)(103,1029)(680,397)(827,395)(803,693)(318,957)(932,105)	KRAB-A domain containing 2
124773_at	124773	17	+	55858420	55858925	(47,465)(364,325)(83,247)(808,569)(479,133)(653,135)(165,1051)(1047,257)	chromosome 17 open reading frame 64
124783_at	124783	17	-	40688609	40687545	(15,471)(230,161)(1013,329)(687,117)(700,1035)(1143,337)(29,665)(518,901)(631,621)(66,583)(1133,59)(797,147)(1042,329)(911,573)(1039,631)(90,569)(542,509)(255,89)(192,203)(922,121)(20,127)	chromosome 17 open reading frame 46
124790_at	124790	17	+	40602355	40603133	(439,887)(19,997)(534,245)(13,143)(688,669)(908,265)(322,73)(1030,529)(487,325)(390,1027)(1137,1091)	hexamthylene bis-acetamide inducible 2
124808_at	124808	17	-	40110808	40110383	(968,771)(864,17)(88,737)(467,1003)(76,531)(683,573)(986,971)(807,173)(485,77)(387,849)(780,1051)	coiled-coil domain containing 43
124817_at	124817	17	+	38212243	38215099	(317,345)(430,157)(638,879)(706,267)(237,533)(332,501)(249,625)(1027,801)(618,629)(522,23)	cyclin N-terminal domain containing 1
124842_at	124842	17	+	29990059	29990391	(306,813)(2,905)(553,187)(958,265)(368,811)(201,655)(322,867)(813,957)(314,1059)(977,319)(1038,1041)	transmembrane protein 132E
124857_at	124857	17	+	46272916	46274650	(962,541)(141,243)(819,993)(1042,141)(464,483)(958,79)(593,171)(1032,239)(527,865)(218,253)(104,297)(922,985)(1028,165)(523,601)(672,599)(680,431)(264,207)(496,561)(628,667)(393,777)(1061,949)(1060,981)	WAP, follistatin/kazal, immunoglobulin, kunitz and netrin domain containing 2
124872_at	124872	17	+	44598480	44602063	(30,719)(179,85)(801,1059)(346,163)(875,209)(120,355)(419,689)(1022,995)(795,577)(949,251)	beta-1,4-N-acetyl-galactosaminyl transferase 2
124912_at	124912	17	+	28346764	28348912	(111,469)(704,471)(109,855)(934,1029)(36,851)(157,681)(981,889)(603,665)(715,901)	sperm acrosome associated 3
124923_at	124923	17	-	23959484	23959150	(733,1047)(13,265)(1105,635)(625,951)(412,1099)(226,675)(107,117)(87,1091)(555,721)(580,1071)(957,45)	hypothetical protein FLJ25006
124925_at	124925	17	-	24307336	24306161	(403,415)(153,649)(1137,55)(302,785)(207,99)(1137,177)(40,461)(21,319)(242,155)(310,1065)(644,305)(652,609)(989,1063)(107,541)(800,1003)(1069,261)(881,811)(995,295)(267,185)(300,851)	seizure related 6 homolog (mouse)
124930_at	124930	17	+	24965452	24965854	(715,447)(739,821)(745,739)(965,729)(314,433)(125,1)(234,155)(1013,325)(1118,359)(550,441)(928,337)	ankyrin repeat domain 13B
124935_at	124935	17	-	1424881	1424481	(1045,349)(427,323)(98,657)(1162,149)(911,909)(595,429)(919,395)(990,127)(1139,791)(941,111)(278,379)	solute carrier family 43, member 2
124936_at	124936	17	+	4007158	4007674	(646,139)(809,397)(292,675)(86,561)(943,1157)(645,155)(286,907)(368,1127)(372,377)(748,33)(364,513)	cytochrome b5 domain containing 2
124944_at	124944	17	+	6860539	6861427	(159,487)(800,267)(51,1085)(136,1001)(598,613)(113,469)(604,443)(1065,385)(885,269)	chromosome 17 open reading frame 49
124961_at	124961	17	+	4939884	4940300	(814,1117)(361,363)(610,445)(402,177)(139,133)(620,219)(723,889)(797,261)(945,281)(1080,127)(190,135)	zinc finger protein 3 homolog (mouse)
124975_at	124975	17	-	4407251	4407050	(863,629)(226,227)(199,681)(1062,841)(724,221)(155,481)(25,539)(101,789)(768,113)(651,531)(1047,457)	gamma-glutamyltransferase 6 homolog (rat)
124989_at	124989	17	+	42810240	42873612	(906,565)(407,695)(344,271)(1094,67)(883,609)(288,175)(478,367)(980,1155)(900,925)(572,203)(684,275)(495,659)(396,1117)(584,245)(487,971)(876,53)(743,589)(617,91)(354,915)(810,81)(208,551)(999,1081)(279,931)(924,323)(502,869)(909,125)(372,969)(374,1057)(520,915)(921,647)(841,521)(1148,691)	chromosome 17 open reading frame 57
124995_at	124995	17	-	43256417	43255968	(671,3)(644,453)(194,421)(823,389)(519,209)(229,731)(22,965)(905,473)(865,651)(288,945)(144,1001)	mitochondrial ribosomal protein L10
124997_at	124997	17	+	1588128	1588567	(149,923)(470,265)(956,753)(976,223)(145,481)(137,311)(458,503)(569,77)(426,393)(673,109)(928,393)	WD repeat domain 81
125_at	125	4	-	100450998	100446813	(1005,165)(618,1153)(447,451)(219,1125)(219,1009)(868,743)(228,1015)(521,829)(217,1105)(1066,345)(688,953)(312,531)(279,57)(372,235)(712,593)(119,277)(582,365)(383,837)	alcohol dehydrogenase IB (class I), beta polypeptide
125058_at	125058	17	-	75536134	75528429	(767,783)(541,41)(756,483)(580,807)(818,531)(67,139)(282,661)(121,531)(360,883)(140,1031)(272,989)(122,393)(32,1031)(449,603)(706,337)(569,245)(387,941)(953,845)(862,851)(426,1)(739,991)(1045,825)	TBC1 domain family, member 16
125111_at	125111	17	-	35773137	35770505	(90,405)(213,165)(814,943)(864,125)(465,995)(929,965)(900,1023)(419,851)(988,241)(306,567)(1003,327)(835,425)(134,425)(14,433)(1150,485)(295,55)(420,873)(255,305)(980,711)(940,1031)	gap junction protein, chi 1, 31.9kDa
125113_at	125113	17	-	36066294	36066043	(339,21)(538,679)(851,671)(663,609)(167,565)(139,109)(970,1009)(440,155)(829,271)(217,681)	keratin 222 pseudogene
125115_at	125115	17	-	36388023	36387524	(735,55)(907,771)(1106,63)(399,553)(216,795)(692,799)(675,569)(397,843)(471,1011)(718,979)(468,865)(93,885)(122,865)(992,859)(168,39)(27,421)(547,271)(316,241)(123,637)(887,27)(781,1069)	keratin 40
125144_at	125144	17	+	16285525	16285887	(606,345)(311,293)(524,497)(1109,941)(915,983)(599,341)(363,475)	chromosome 17 open reading frame 45
125170_at	125170	17	+	18109355	18109744	(626,1139)(580,919)(854,473)(713,773)(919,651)(916,323)(338,795)(160,621)(963,433)(1162,173)(691,49)	Smith-Magenis syndrome chromosome region, candidate 7
125206_at	125206	17	+	18863909	18864659	(246,337)(842,1121)(999,507)(548,421)(58,781)(493,351)(330,893)(924,769)	solute carrier family 5 (sodium/glucose cotransporter), member 10
125228_at	125228	18	-	13656205	13655751	(897,563)(981,265)(876,699)(87,949)(39,77)(364,283)(1014,173)(865,551)(124,775)	chromosome 18 open reading frame 19
125476_at	125476	18	-	31302658	31302340	(1137,541)(659,645)(190,895)(520,613)(799,163)(291,237)(663,293)(1091,711)(808,467)(840,1083)	chromosome 18 open reading frame 37
125488_at	125488	18	+	19965853	19966863	(970,111)(548,835)(946,217)(229,409)(359,291)(1162,1135)(829,599)(826,1003)(127,263)(443,581)(1131,861)	chromosome 18 open reading frame 17
125704_at	125704	18	-	70254464	70254009	(691,329)(215,795)(438,301)(973,639)(934,1115)(1096,1145)(676,773)(1006,651)(578,653)(774,709)(372,371)	chromosome 18 open reading frame 51
1258_at	1258	16	-	56479300	56475116	(73,793)(355,629)(397,481)(903,995)(942,631)(371,847)(277,1037)(105,361)(833,633)(205,1103)(1075,103)(732,35)(1011,173)(576,1143)(1053,687)(146,819)(784,663)(107,469)(1103,547)(736,869)(877,679)	cyclic nucleotide gated channel beta 1
125875_at	125875	19	-	56563534	56562547	(227,171)(847,789)(318,341)(530,817)(809,525)(1158,499)(917,419)(517,881)(736,567)(599,355)(60,907)	claudin domain containing 2
125893_at	125893	19	-	58144554	58144506	(348,1059)(871,295)(182,787)	zinc finger protein 816A
1259_at	1259	4	-	47633353	47632849	(838,655)(288,83)(451,19)(960,487)(754,185)(183,675)(403,689)(1065,281)(217,367)	cyclic nucleotide gated channel alpha 1
125950_at	125950	19	-	10288423	10287964	(584,625)(612,139)(1098,1075)(981,329)(838,965)(369,913)(444,393)(537,489)(1130,331)(1050,457)(471,975)	ribonucleoprotein, PTB-binding 1
125965_at	125965	19	-	60553464	60553325	(1022,111)(976,815)(25,127)(475,983)(636,67)(1051,971)(58,151)(323,665)(319,861)(49,937)(916,1007)	cytochrome c oxidase subunit VIb polypeptide 2 (testis)
125972_at	125972	19	-	16454566	16450927	(557,635)(735,901)(156,133)(938,719)(164,413)(816,1085)(509,941)(530,1043)(643,949)	calreticulin 3
125988_at	125988	19	-	5630742	5629521	(773,1031)(474,419)(745,305)(227,1019)(303,793)(748,887)(368,479)	hypothetical protein P117
126_at	126	4	-	100480768	100476797	(1006,157)(184,855)(165,639)(914,553)(1016,755)(370,759)(918,949)(188,1049)	alcohol dehydrogenase 1C (class I), gamma polypeptide
126006_at	126006	19	-	7603680	7602602	(654,623)(689,795)(809,1011)(1068,885)(902,69)(41,435)(698,839)(879,301)(794,1003)	Purkinje cell protein 2
126014_at	126014	19	-	59290338	59289816	(390,915)(1122,905)(248,609)(909,943)(214,921)(734,891)(333,619)(56,127)(916,169)(322,1071)(709,31)	osteoclast associated, immunoglobulin-like receptor
126068_at	126068	19	+	11753711	11754221	(130,947)(445,215)(399,123)(1144,179)(859,729)(159,593)(420,521)(878,1149)(973,767)(164,21)(459,521)	zinc finger protein 441
126069_at	126069	19	+	11779566	11779782	(302,235)(50,1155)(1080,701)(230,603)(953,53)(828,233)(300,965)(1051,1017)(1101,319)(715,335)	zinc finger protein 491
126070_at	126070	19	+	11805763	11805953	(233,571)(898,817)(483,1025)(318,203)(763,1055)(234,735)(646,1081)(1115,1097)	zinc finger protein 440
126074_at	126074	19	+	11347281	11347755	(548,503)(68,101)(337,7)(1059,525)(1067,407)(928,329)(967,635)(826,545)(14,631)(509,885)(662,607)	chromosome 19 open reading frame 39
126075_at	126075	19	+	11322593	11326256	(218,849)(951,907)(661,533)(1134,483)(120,255)(410,337)(592,395)(519,469)	hypothetical protein LOC126075
1261_at	1261	2	+	98380912	98381445	(740,939)(412,819)(867,723)(1051,297)(1154,541)(695,377)(110,1085)(878,1115)(460,7)(1014,1041)(434,53)	cyclic nucleotide gated channel alpha 3
126119_at	126119	19	-	55702699	55701072	(364,319)(586,63)(968,471)(115,919)(848,503)(899,89)(785,603)(912,307)(695,459)(818,391)	Josephin domain containing 2
126123_at	126123	19	-	55357852	55347663	(446,37)(38,915)(955,945)(8,355)(1114,837)(1022,855)(981,597)(271,501)	chromosome 19 open reading frame 41
126129_at	126129	19	+	54907855	54908740	(658,275)(182,289)(154,819)(592,909)(490,799)(521,1037)(998,339)(607,597)(952,77)	carnitine palmitoyltransferase 1C
126133_at	126133	19	+	54663567	54665571	(1029,477)(147,871)(1104,769)(141,467)(557,73)(524,703)(915,477)(808,899)(1157,307)	aldehyde dehydrogenase 16 family, member A1
126147_at	126147	19	-	53856738	53856504	(923,455)(434,883)(738,627)(1066,79)(736,1061)(769,639)(529,117)(473,131)(400,543)(929,19)(597,1113)	hypothetical protein BC018697
1262_at	1262	11	+	6221778	6222091	(1031,189)(445,11)(26,657)(890,723)(170,617)(961,109)(785,43)(420,651)(283,693)(346,121)	cyclic nucleotide gated channel alpha 4
126204_at	126204	19	-	61108151	61099207	(364,33)(891,177)(189,853)(331,823)(371,375)(1118,293)(179,627)	NLR family, pyrin domain containing 13
126205_at	126205	19	+	61173836	61191067	(103,883)(463,965)(928,781)(815,685)(659,917)(42,953)(100,1001)(753,753)(569,1143)(186,391)	NLR family, pyrin domain containing 8
126206_at	126206	19	+	61261439	61264926	(740,1137)(808,543)(918,671)(1099,401)(101,861)(796,661)(413,953)(668,247)(1003,933)(882,705)(628,593)	NLR family, pyrin domain containing 5
126208_at	126208	19	-	61291090	61290559	(494,409)(494,793)(607,909)(794,359)(230,481)(17,641)(260,169)(455,911)(86,457)(422,49)(72,561)	zinc finger protein 787
126231_at	126231	19	-	42921431	42921046	(535,273)(758,1129)(931,849)(799,619)(1086,113)(709,867)(1094,749)(1101,301)(400,679)(478,249)(207,25)	zinc finger protein 573
126248_at	126248	19	+	38355133	38358500	(577,597)(425,35)(122,889)(348,1003)(926,651)(854,273)(1020,411)(904,1145)(261,593)(1021,129)(868,1153)(606,183)(234,247)(649,227)	WD repeat domain 88
126259_at	126259	19	-	4243544	4243269	(409,463)(964,1049)(341,677)(957,81)(919,431)(483,1137)	transmembrane and immunoglobulin domain containing 2
126272_at	126272	19	-	44714426	44714056	(195,41)(5,185)(995,121)(368,539)(729,983)(940,979)(177,225)(476,105)(218,817)(694,785)(354,679)	EP300 interacting inhibitor of differentiation 2B
126295_at	126295	19	+	2869146	2869428	(970,911)(555,389)(324,575)(223,123)(739,745)(247,245)(869,103)(72,215)(572,923)(762,619)(474,767)	zinc finger protein 57
126298_at	126298	19	-	48788362	48787896	(875,913)(1014,575)(767,165)(811,897)(620,771)(90,965)(94,1005)(773,803)(1160,611)(1047,1145)(388,841)	immunity-related GTPase family, Q
126299_at	126299	19	-	48810281	48803487	(157,431)(1139,139)(660,691)(447,379)(469,117)(330,297)(901,315)(1157,501)(641,329)(586,1019)(365,391)	zinc finger protein 428
1263_at	1263	1	+	45043574	45044131	(416,965)(232,383)(602,141)(1048,919)(345,279)(575,337)(40,1097)(58,107)(920,1117)	polo-like kinase 3 (Drosophila)
126306_at	126306	19	-	2203596	2203462	(974,467)(465,889)(991,639)(282,797)(673,635)(85,485)(893,589)(262,591)(297,1061)(537,461)(962,417)	junctional sarcoplasmic reticulum protein 1
126308_at	126308	19	-	2024173	2022132	(785,677)(560,753)(665,647)(467,769)(423,927)(1031,1063)(1054,979)(701,183)(525,753)(1003,255)(918,1025)(175,449)(439,321)(1125,417)(292,667)(1148,381)(919,1123)(511,395)(608,989)(440,863)(708,271)(528,817)	MOB1, Mps One Binder kinase activator-like 2A (yeast)
126321_at	126321	19	-	3495672	3495213	(10,389)(529,401)(512,915)(565,455)(1046,953)(765,711)(1129,459)(804,383)(992,969)(48,435)(49,357)	chromosome 19 open reading frame 28
126326_at	126326	19	+	3540454	3541368	(429,635)(618,697)(787,137)(513,189)(743,101)(1084,475)(991,113)(1026,575)(24,145)(205,249)	GIPC PDZ domain containing family, member 3
126328_at	126328	19	-	5854717	5845705	(509,967)(266,805)(220,995)(208,1095)(204,731)(1032,503)(882,373)(971,153)(1135,559)(873,833)(477,419)(604,391)(414,411)(497,409)(292,989)(549,429)(909,741)(912,717)(344,303)(222,977)(196,145)	NADH dehydrogenase (ubiquinone) 1 alpha subcomplex, 11, 14.7kDa
126353_at	126353	19	+	714783	715215	(344,123)(535,949)(622,119)(583,505)(111,19)(853,655)(1080,397)(1127,301)(189,247)(695,1073)(160,907)	chromosome 19 open reading frame 21
126364_at	126364	19	-	18363491	18363397	(304,509)(1110,375)(866,1031)(1047,1137)(134,261)(946,97)(1103,751)(174,1003)(827,389)(351,979)(22,1001)	leucine rich repeat containing 25
126370_at	126370	19	+	15059476	15059871	(925,961)(1133,381)(266,1123)(932,789)(538,315)(230,1077)(688,195)(626,917)(378,813)(788,701)(575,799)	olfactory receptor, family 1, subfamily I, member 1
126374_at	126374	19	+	39683502	39683790	(533,403)(619,965)(593,161)(616,403)(119,907)(1132,367)(71,323)(941,429)(1101,339)(265,439)(751,1127)	Wilms tumor 1 interacting protein
126375_at	126375	19	-	40139616	40139173	(356,401)(346,335)(406,635)(529,801)(557,723)(595,947)(337,27)(124,277)(111,21)(562,89)(1078,1145)	zinc finger protein 792
126382_at	126382	19	-	19173763	19173305	(916,1107)(406,919)(719,421)(942,257)(241,453)(1034,795)(548,939)(898,383)(699,793)(520,231)(1073,141)	TR4 orphan receptor associated protein TRA16
126393_at	126393	19	-	40938197	40937318	(433,505)(837,367)(540,407)(605,969)(699,1153)(396,619)(322,897)(670,359)(72,651)(1038,601)(502,47)(101,303)(188,989)(23,301)(515,235)(34,901)(507,1065)(748,189)(835,429)(706,363)(1145,339)(1026,363)	heat shock protein, alpha-crystallin-related, B6
1264_at	1264	19	+	11521582	11522027	(1041,161)(769,197)(83,903)(589,427)(765,227)(1030,167)(78,433)(224,785)(415,461)(698,717)	calponin 1, basic, smooth muscle
126402_at	126402	19	+	14993495	14995036	(100,105)(287,209)(390,899)(247,731)(451,529)(17,793)(266,543)(36,407)(851,497)(1043,973)	coiled-coil domain containing 105
126410_at	126410	19	+	15523749	15524063	(305,591)(122,109)(802,507)(1027,167)(635,885)(952,1139)(563,425)(1002,979)(134,1025)(985,655)(734,571)	cytochrome P450, family 4, subfamily F, polypeptide 22
126433_at	126433	19	-	44207750	44207344	(241,985)(938,251)(1031,523)(580,439)(751,1003)(759,425)(891,175)(963,635)(1055,373)(531,1143)	F-box protein 27
1265_at	1265	19	+	989470	989993	(860,967)(1031,247)(1083,997)(1145,301)(947,1101)(363,101)(187,579)(693,1019)(80,431)(289,889)	calponin 2
126520_at	126520	19	+	1482790	1486221	(401,785)(1098,489)(1081,29)(848,367)(84,793)(671,393)(221,943)(226,989)(541,819)(386,87)(731,161)	hypothetical protein LOC126520
126526_at	126526	19	-	45519653	45518844	(775,417)(319,411)(817,251)(159,527)(897,139)(22,795)(178,19)(367,1135)(246,915)(837,1109)(657,443)(1158,439)(879,725)(164,665)	chromosome 19 open reading frame 47
126536_at	126536	19	+	15998682	15999142	(1050,235)(226,133)(990,673)(429,119)(60,1037)(583,111)(582,111)(230,39)(165,1027)(174,263)(607,253)(1151,87)(98,767)(998,307)(456,191)(29,639)(30,639)(163,695)(518,585)(525,817)(1121,911)	hypothetical protein LOC126536
126549_at	126549	19	+	17258651	17258808	(479,899)(233,579)(850,757)(277,411)(232,961)(305,255)(1017,665)(323,211)(647,163)(417,825)(184,163)	ankyrin repeat domain 41
126567_at	126567	19	-	357009	356480	(96,1091)(797,163)(1141,309)(434,1155)(764,517)(418,145)(907,943)(485,487)(971,431)(1007,733)(300,171)	KIAA1957
1266_at	1266	1	-	95135928	95135571	(558,1019)(513,55)(517,629)(404,9)(304,587)(7,1013)(977,27)(351,803)(1020,735)(1056,201)	calponin 3, acidic
126668_at	126668	1	+	152786804	152787173	(866,1047)(439,1015)(794,1011)(1137,361)(841,1037)(1102,405)(493,1111)	tudor domain containing 10
126669_at	126669	1	-	152719129	152718615	(79,159)(731,821)(977,57)(64,587)(795,193)(393,851)(745,341)(30,105)(141,85)(80,467)(369,427)	Src homology 2 domain containing E
126695_at	126695	1	-	27149058	27148709	(319,623)(1065,573)(539,439)(186,353)(718,1027)(1093,507)(813,823)(303,55)(14,153)(200,1121)(116,91)	chromosome 1 open reading frame 172
1267_at	1267	17	+	37380237	37383168	(488,327)(358,875)(39,389)(45,467)(72,895)(154,991)(1127,559)(207,315)(657,737)(848,357)(609,1123)(1049,911)(484,1127)(645,473)(766,305)(250,1099)(1004,167)(441,767)(108,935)(51,299)(1102,267)(130,177)	2',3'-cyclic nucleotide 3' phosphodiesterase
126731_at	126731	1	-	227527301	227523476	(566,257)(832,683)(1035,269)(1087,515)(280,333)(88,829)(966,625)(439,199)(1110,1145)(561,257)(452,455)(669,131)(167,327)(667,1101)(882,365)(818,365)(830,679)(422,715)(1091,733)(1026,617)(808,307)(453,1071)(986,27)(370,59)(136,847)(103,781)(1109,159)(1129,443)(946,693)(1152,1097)(17,713)(1057,205)(150,245)	chromosome 1 open reading frame 96
126755_at	126755	1	-	13673985	13673817	(771,709)(655,205)(269,569)(1063,165)(608,1039)(422,1151)(875,1029)(448,1079)(226,83)(902,735)(722,697)	leucine rich repeat containing 38
126789_at	126789	1	+	1236202	1236835	(10,157)(289,797)(119,315)(583,297)(794,327)(1013,617)(768,145)(1078,965)(393,245)(701,959)(723,467)	pseudouridylate synthase-like 1
126792_at	126792	1	+	1158444	1160196	(366,921)(261,885)(711,1143)(161,1115)(320,1007)(893,751)(857,905)(790,343)(468,997)(440,609)(97,739)(176,371)(33,783)(411,773)(994,391)(178,1109)(303,549)(307,443)(1067,111)(264,1133)(408,507)(722,201)	UDP-Gal:betaGal beta 1,3-galactosyltransferase polypeptide 6
1268_at	1268	6	-	88910835	88906351	(580,1057)(684,757)(999,911)(366,327)(8,1113)(7,1113)(755,985)(14,487)(831,519)(830,519)(453,647)(454,647)(5,525)(540,447)(1111,391)(1110,391)(791,273)(1094,335)(483,467)(484,467)(490,745)(94,717)(1094,291)(750,1073)(1146,589)(1089,15)(815,587)(700,1043)(47,629)(644,547)(231,349)	cannabinoid receptor 1 (brain)
126820_at	126820	1	+	85364898	85371327	(519,853)(1082,1149)(730,319)(1087,1045)(545,1145)(345,563)(589,1133)(843,819)	WD repeat domain 63
126823_at	126823	1	+	159336078	159336710	(490,991)(989,173)(156,321)(119,313)(576,417)(260,473)(262,253)(662,629)	kelch domain containing 9
126859_at	126859	1	+	177680813	177790433	(1131,221)(1070,793)(734,109)(752,327)(521,719)(92,705)(519,213)(691,1143)(1001,835)(1019,241)(774,719)(996,1)(888,733)(934,1037)(958,593)(745,267)(1019,77)(971,697)(22,1157)(666,335)(659,759)(825,967)	chromosome 1 open reading frame 125
126868_at	126868	1	+	116478792	116479086	(756,647)(873,197)(391,801)(893,913)(862,73)(468,871)(500,789)(147,291)(1147,407)(475,1111)(407,135)	chromosome 1 open reading frame 161
1269_at	1269	1	-	24073611	24073103	(358,679)(330,937)(674,745)(1094,313)(849,1121)(36,621)(125,801)(1145,421)(887,77)(656,1013)(1155,469)	cannabinoid receptor 2 (macrophage)
126969_at	126969	1	+	95129345	95133040	(1139,759)(610,367)(106,777)(172,843)(1051,195)(834,333)(1019,903)(18,101)(1057,237)(10,667)(691,187)	solute carrier family 44, member 3
127_at	127	4	-	100267451	100263911	(987,365)(826,139)(374,659)(687,27)(132,777)(422,369)(6,213)(145,201)(420,663)(100,155)(61,175)(323,103)(383,309)(52,699)(508,755)(646,913)(711,637)	alcohol dehydrogenase 4 (class II), pi polypeptide
1270_at	1270	11	+	58146807	58148498	(671,1101)(62,401)(255,107)(449,1027)(201,575)(790,731)(636,251)(170,37)(986,675)(36,717)	ciliary neurotrophic factor
127002_at	127002	1	+	109835628	109836742	(923,295)(742,879)(176,859)(1103,241)(655,893)(207,971)(579,473)(1037,393)(984,383)(322,421)(241,1121)	ataxin 7-like 2
127003_at	127003	1	-	109452091	109450110	(56,431)(137,1141)(1113,243)(498,367)(959,95)(214,535)(851,361)(418,967)	chromosome 1 open reading frame 194
127018_at	127018	1	+	217433104	217451644	(996,243)(912,487)(370,669)(1043,657)(947,789)(816,271)(689,335)(255,647)(959,845)(1127,711)(376,103)	lysophospholipase-like 1
1271_at	1271	9	-	34542810	34541943	(158,189)(828,673)(307,343)(462,1051)(814,433)(537,873)(63,957)(513,307)(65,451)	ciliary neurotrophic factor receptor
127124_at	127124	1	-	196776391	196758997	(855,631)(876,57)(400,239)(299,915)(225,93)(1158,137)(315,579)(109,87)(387,157)(947,947)	ATPase, H+ transporting, lysosomal 13kDa, V1 subunit G3
1272_at	1272	12	+	39707935	39750187	(168,147)(576,823)(959,275)(741,665)(1073,259)(175,831)(14,369)(561,963)	contactin 1
127247_at	127247	1	-	76160461	76157183	(304,217)(802,675)(681,827)(752,651)(8,831)(353,769)(973,1123)(428,23)(43,1145)(297,349)(976,103)	ankyrin repeat and SOCS box-containing 17
127253_at	127253	1	+	75002171	75002630	(290,195)(888,55)(396,869)(724,513)(450,779)(183,653)(607,1043)(922,919)(1057,347)(883,1115)(502,1099)	tRNA-yW synthesizing protein 3 homolog (S. cerevisiae)
127254_at	127254	1	-	74808456	74806427	(662,663)(115,1051)(586,517)(656,897)(449,15)(778,423)(793,307)(968,879)(30,225)(833,313)(340,503)(465,935)(53,1127)(334,169)(50,203)(937,103)(820,499)(647,1143)(126,633)(533,1123)(790,767)(198,1141)	chromosome 1 open reading frame 173
127255_at	127255	1	-	74421062	74418238	(931,221)(947,379)(204,63)(992,707)(573,1007)(552,281)(94,525)(425,775)(760,807)(1113,707)(1022,947)(1002,537)(594,591)(518,841)(669,1125)(544,1043)(57,95)(317,1053)	leucine rich repeat containing 44
127262_at	127262	1	+	3536144	3536461	(971,453)(815,1115)(417,831)(845,175)(945,159)(801,517)(953,401)(1125,415)(493,705)(1090,503)(1079,611)	family with sequence similarity 79, member A
127281_at	127281	1	+	2512332	2512691	(899,411)(696,183)(1007,321)(140,153)(377,45)(929,467)(312,975)(695,389)(897,179)(1141,631)	chromosome 1 open reading frame 93
127294_at	127294	1	-	24261141	24255245	(899,935)(521,463)(438,981)(560,525)(259,941)(806,1151)(687,359)(899,937)(439,133)(1093,811)(240,267)(131,843)(969,901)(836,405)(786,495)(722,99)	myomesin family, member 3
127343_at	127343	1	+	46750650	46750678	(1152,393)(569,521)(26,1025)(684,509)(664,159)(68,581)(37,737)(974,213)(750,149)(176,465)(949,307)	diencephalon/mesencephalon homeobox 1
127391_at	127391	1	+	40486344	40489888	(1108,639)(1101,503)(1032,279)(761,1153)(741,559)(596,1111)(548,567)(519,921)(748,665)(1016,455)(187,401)	transmembrane and coiled-coil domains 2
127396_at	127396	1	+	40785495	40786337	(233,871)(355,249)(232,181)(664,437)(67,1141)(599,583)(177,549)(924,563)(473,195)(618,51)(235,217)(729,1047)(76,57)(706,19)(637,495)(717,795)(447,605)(696,45)(69,651)(626,33)(936,635)	zinc finger protein 684
127406_at	127406	1	-	56446403	56446243	(486,389)(1130,929)(649,945)(468,739)(691,1137)	similar to laminin receptor 1 (ribosomal protein SA)
127428_at	127428	1	+	54334979	54335490	(8,453)(1112,971)(896,101)(541,1101)(145,1145)(821,963)(602,145)(1121,273)(650,443)(213,953)(368,597)	chromosome 1 open reading frame 83
127435_at	127435	1	+	53323181	53323602	(1132,387)(999,433)(464,459)(768,567)(286,159)(1058,979)(357,369)(1162,763)(859,407)(39,365)(15,325)	podocan
127495_at	127495	1	-	100394322	100387122	(583,233)(867,231)(982,45)(119,743)(410,5)(526,1143)(487,541)(272,1025)(152,675)(463,549)	leucine rich repeat containing 39
127540_at	127540	1	+	34102497	34102893	(24,647)(1058,1077)(1106,177)(590,589)(471,361)(1117,623)(549,571)(274,787)(457,621)(695,861)(2,61)	high-mobility group box 4
127544_at	127544	1	-	33175187	33174734	(836,211)(1089,621)(653,745)(1053,1025)(987,535)(1092,153)(429,467)(1088,261)(991,23)(809,1075)(1020,381)(88,563)(772,505)(771,505)(561,931)(681,397)(860,569)(442,131)(673,307)(674,307)(667,1113)(574,3)(704,707)	ring finger protein 19B
127579_at	127579	1	-	153262297	153262221	(884,883)(585,631)(795,525)(332,533)(794,323)(323,251)(440,385)(193,527)(997,79)(613,381)	DC-STAMP domain containing 2
127602_at	127602	1	+	223399652	223401440	(251,449)(712,1115)(1073,75)(802,915)(906,823)(571,1031)(1092,15)	hypothetical protein LOC127602
127670_at	127670	1	-	180634526	180634227	(445,1127)(820,1055)(1158,941)(1022,683)(1156,1109)(978,147)(357,85)(693,125)(558,1155)(523,577)(653,279)	transmembrane epididymal protein 1
127687_at	127687	1	+	38046938	38047612	(792,659)(1038,73)(189,613)(413,315)(1136,355)(719,139)(880,275)(206,31)(11,135)(850,755)(7,839)	chromosome 1 open reading frame 122
1277_at	1277	17	-	45623257	45616532	(58,675)(951,991)(1146,937)(672,895)(1041,541)(1157,893)(945,623)(958,791)(516,1127)(613,319)(723,455)(28,329)(423,913)(422,913)(363,637)(664,197)(642,1145)(643,1145)(332,981)(485,1095)(258,961)(1005,353)(263,43)(579,1107)(1090,1103)(1086,39)(647,1063)(1102,907)(319,457)(898,541)(247,931)(553,1159)(702,207)(793,367)(841,541)	collagen, type I, alpha 1
127700_at	127700	1	-	36658672	36656140	(857,699)(186,851)(593,131)(435,855)(1043,1113)(107,675)(609,147)(165,239)(144,851)	chromosome 1 open reading frame 102
127703_at	127703	1	-	35952614	35952099	(869,445)(943,673)(841,303)(130,75)(970,265)(647,383)(302,71)(378,1021)(588,255)(864,175)(730,651)	chromosome 1 open reading frame 216
127707_at	127707	1	+	18682296	18682773	(422,1157)(28,415)(504,87)(1047,237)(224,1133)(33,297)(779,109)(525,405)(338,11)(949,289)(661,145)	kelch domain containing 7A
127733_at	127733	1	+	20390523	20392404	(170,207)(1100,479)(38,821)(698,477)(381,1003)(68,189)(250,645)(1162,951)(1133,1093)(974,437)(189,769)(160,361)(926,1147)(982,461)(1077,235)(919,567)(710,799)(425,1139)	UBX domain containing 3
127795_at	127795	1	-	60229041	60228694	(155,447)(292,197)(355,1021)(238,1161)(997,635)(358,1105)(546,987)(295,791)(22,665)(291,103)(495,667)	chromosome 1 open reading frame 87
1278_at	1278	7	+	93895634	93898355	(1106,239)(1146,635)(34,861)(241,235)(354,269)(959,653)(233,527)(200,219)(680,425)(459,367)(324,1091)(669,175)(890,675)(979,819)(118,673)(394,569)(185,985)(869,697)(1016,135)(985,1011)(1094,463)	collagen, type I, alpha 2
127829_at	127829	1	-	200369729	200369198	(710,81)(975,495)(941,875)(202,463)(767,623)(1125,795)(850,325)(1127,685)(8,1013)(739,507)(563,167)	ADP-ribosylation factor-like 8A
127845_at	127845	1	-	202437446	202433954	(1043,441)(938,443)(974,899)(347,985)(62,1127)(541,943)(694,277)(636,531)(715,37)	golgi transport 1 homolog A (S. cerevisiae)
127933_at	127933	1	+	160737375	160760439	(909,1149)(642,557)(889,1023)(1153,851)(511,907)(751,321)(69,595)(67,145)(307,953)(716,915)(763,863)(797,247)(533,725)(1155,1071)(295,447)(583,641)(302,227)(953,759)(609,1119)(776,265)(658,67)(819,1095)(62,569)(1037,849)(720,727)(315,29)(75,781)(267,659)(153,503)(280,859)(881,835)(589,81)	U2AF homology motif (UHM) kinase 1
127943_at	127943	1	+	159963988	159964366	(609,985)(997,433)(1037,431)(458,305)(806,851)(632,727)(582,447)(17,1155)(35,919)(38,1117)(1045,477)	Fc receptor-like B
128_at	128	4	-	100212555	100211657	(1101,223)(827,755)(214,807)(782,1097)(616,453)(1049,1093)(145,41)(1146,177)(987,137)	alcohol dehydrogenase 5 (class III), chi polypeptide
1280_at	1280	12	-	46654851	46653070	(343,855)(363,639)(378,283)(728,847)(255,997)(958,653)(636,119)(753,41)(202,901)(1002,753)(451,227)(630,617)(1026,279)(585,79)(876,953)(387,387)(170,239)(67,1129)(450,781)(759,765)	collagen, type II, alpha 1 (primary osteoarthritis, spondyloepiphyseal dysplasia, congenital)
128025_at	128025	1	+	240026237	240031334	(89,79)(194,561)(873,719)(463,655)(670,405)(728,703)(998,321)	WD repeat domain 64
128061_at	128061	1	-	229426648	229426179	(843,197)(308,227)(101,619)(416,109)(1160,315)(397,1099)(1050,779)(724,923)(15,305)(354,165)(34,289)	chromosome 1 open reading frame 131
1281_at	1281	2	+	189583236	189585673	(802,761)(714,1063)(896,579)(989,759)(200,137)(550,559)(777,541)(797,813)(711,185)(235,551)(1012,227)(328,547)(123,371)(280,729)(281,729)(647,537)(1098,57)(838,907)(1070,97)(1069,97)(179,287)(1047,747)(84,619)(24,927)(190,549)(481,275)(1088,733)(627,123)(6,981)(261,519)(1038,1107)	collagen, type III, alpha 1 (Ehlers-Danlos syndrome type IV, autosomal dominant)
128153_at	128153	1	+	216014417	216106999	(465,477)(38,1063)(871,1131)(902,751)(1081,791)(24,37)(248,121)(849,161)(456,293)(977,277)(1078,259)(884,545)(478,153)(524,589)	spermatogenesis associated 17
128178_at	128178	1	+	234639170	234714307	(437,119)(774,107)(4,125)(107,771)(501,33)(128,1077)(172,847)(949,937)(81,873)(368,1015)(460,195)	EDAR-associated death domain
1282_at	1282	13	-	109602825	109599537	(252,323)(876,261)(68,435)(912,541)(372,1113)(213,483)(350,1025)(22,287)(82,287)(749,591)(517,181)(456,129)(369,889)(115,353)(181,379)(452,723)(420,185)(509,787)(923,993)(201,415)	collagen, type IV, alpha 1
128209_at	128209	1	+	44371612	44372120	(93,31)(240,303)(296,389)(135,899)(138,65)(1011,973)(708,125)(179,1157)(842,311)(684,487)(203,875)	Kruppel-like factor 17
128218_at	128218	1	+	43511757	43512207	(158,1025)(325,703)(345,763)(1035,1143)(405,691)(526,985)(475,321)(888,659)(310,387)(230,847)(254,815)	transmembrane protein 125
128229_at	128229	1	+	154576128	154583373	(163,937)(507,703)(357,277)(246,445)(434,245)(687,1077)(23,461)(968,813)(302,477)(29,1027)	chromosome 1 open reading frame 182
128239_at	128239	1	-	154775260	154761907	(911,427)(187,319)(988,981)(390,935)(398,1025)(1067,605)(669,817)(91,217)(1145,259)(419,195)(306,661)(190,841)(1001,1123)(398,957)(629,117)(238,409)(937,893)(541,893)(937,309)(452,1133)(228,1007)(417,373)(451,1033)(825,287)(527,1)(884,509)(1024,207)(1081,1095)(928,303)(867,743)(838,909)(768,691)(613,711)(429,1135)(21,1123)(137,611)(356,977)	IQ motif containing GTPase activating protein 3
128240_at	128240	1	+	154829024	154830472	(212,169)(435,937)(31,43)(481,135)(702,441)(364,447)(1035,157)(809,191)	apolipoprotein A-I binding protein
128272_at	128272	1	-	16397707	16397257	(938,241)(215,1041)(471,743)(138,327)(530,405)(817,417)(741,1097)(973,909)(898,773)(596,1061)(606,1083)	Rho guanine nucleotide exchange factor (GEF) 19
128308_at	128308	1	-	226362589	226361094	(771,975)(1119,919)(259,939)(339,445)(865,371)(46,571)(666,881)(170,947)(475,511)	mitochondrial ribosomal protein L55
128338_at	128338	1	-	111464678	111461620	(505,615)(286,609)(924,361)(346,169)(629,713)(317,395)(830,949)(451,1127)(397,229)(251,115)(87,157)(415,39)(160,699)(581,119)(1007,881)(385,773)(376,893)(335,509)(225,33)(579,345)	transmembrane protein 77
128344_at	128344	1	+	111692730	111695524	(646,503)(347,761)(1079,573)(700,1089)(1078,589)(1122,781)(319,5)(668,1027)(1139,31)(376,939)	chromosome 1 open reading frame 88
128346_at	128346	1	+	111821526	111822573	(1123,963)(432,87)(804,369)(896,223)(1001,1121)(779,677)(859,623)(556,451)(887,899)(681,767)(338,1027)	chromosome 1 open reading frame 162
128387_at	128387	1	+	211055098	211056539	(779,387)(590,29)(119,225)(402,1159)(1151,911)(649,933)(281,503)(1002,145)(1114,175)(319,151)(965,723)(375,273)(486,789)(825,667)(882,913)(9,669)(602,729)(780,65)(103,951)(575,85)(1032,965)	TatD DNase domain containing 3
1284_at	1284	13	+	109958341	109963231	(400,909)(1104,459)(90,661)(573,453)(636,967)(1103,915)(395,559)(610,293)(973,173)(451,563)(335,1035)(462,313)(205,123)(1054,799)(968,455)(1161,313)(236,967)(419,973)(830,623)(702,357)(681,557)(496,453)	collagen, type IV, alpha 2
128408_at	128408	20	-	61108167	61107996	(622,491)(125,417)(947,963)(88,469)(236,235)(853,375)(852,297)	basic helix-loop-helix domain containing, class B, 4
128414_at	128414	20	-	61349396	61342605	(136,325)(882,1075)(1117,895)(408,815)(387,493)(189,905)(123,1145)(423,57)(1131,751)(378,479)(374,939)(441,377)(979,151)(337,769)(1106,383)(317,487)(154,807)(48,317)(987,495)(1105,501)(714,443)(223,565)(183,639)(876,939)(52,951)(408,663)(274,885)(706,473)(916,309)(830,617)(637,385)	chromosome 20 open reading frame 58
128434_at	128434	20	+	36006609	36007116	(923,1027)(322,1073)(369,619)(772,527)(1129,421)(1098,1025)(83,1011)(369,291)(359,385)(654,87)(283,935)	V-set and transmembrane domain containing 2 like
128439_at	128439	20	+	36510760	36512930	(1155,579)(1046,773)(240,541)(931,103)(733,473)(405,253)(317,347)(783,981)(1083,983)(179,963)	chromosome 20 open reading frame 198
128486_at	128486	20	-	42369106	42368705	(734,181)(338,207)(166,341)(406,897)(708,361)(580,643)(977,519)(859,697)(726,719)(890,717)(424,441)	chromosome 20 open reading frame 142
128488_at	128488	20	-	43186194	43185560	(135,699)(752,789)(1074,255)(870,67)(432,979)(785,203)(598,943)(567,741)(268,375)(214,211)(234,567)	WAP four-disulfide core domain 12
128497_at	128497	20	-	43949073	43948916	(463,141)(524,145)(827,497)(1042,635)(294,869)(396,589)(1054,193)(1126,197)(1045,1141)(905,323)(1019,883)	chromosome 20 open reading frame 165
[truncated: 15,694 more rows]
