# Supplementary material for: Meta-Analysis and Experimental Validation Identified FREM2 and SPRY1 as New Glioblastoma Marker Candidates
Source: Int J Mol Sci. 2018 May 4;19(5):1369. doi: 10.3390/ijms19051369 (PMC5983642; doi:10.3390/ijms19051369)
Supplement: Supplementary file 1 [file ijms-19-01369-s001.zip › Supplementary_files/Table S8 results of test 8.xlsx]

## Sheet: List1
values	if	and	gene	meanx	meany	tvalue	fd	pvalue	adjp
1	1	TRUE	PFN1	121.35	284.247	-14.7794	2.34237	1.80356e-32	3.1611e-28
1	1	TRUE	TXLNA	9.24482	20.9345	-14.3058	2.26446	5.11797e-31	4.48513e-27
1	1	TRUE	TK1	1.53144	7.47289	-14.7124	4.87964	3.27377e-30	1.91264e-26
1	1	TRUE	COL4A2	13.2772	110.256	-14.1421	8.30416	2.4911e-29	1.03957e-25
1	1	TRUE	KIF20A	0.896879	4.75956	-13.7214	5.3068	3.54101e-29	1.03957e-25
1	1	TRUE	GPX7	4.13947	11.3667	-13.594	2.74593	3.55874e-29	1.03957e-25
1	1	TRUE	COL4A1	13.4709	125.248	-13.8969	9.29765	7.20395e-29	1.80377e-25
1	1	TRUE	KIF2C	1.41561	7.26094	-13.6708	5.12921	1.13798e-28	2.49317e-25
1	1	TRUE	ACTN4	31.8104	72.6332	-13.8118	2.28332	2.95001e-28	5.74499e-25
1	1	TRUE	CDC20	2.37765	12.416	-14.0206	5.22197	6.63375e-28	8.94383e-25
1	1	TRUE	CCNB2	1.93236	8.98364	-13.3499	4.64905	5.48991e-28	8.94383e-25
1	1	TRUE	SHCBP1	0.903649	4.0547	-13.6144	4.48703	6.53678e-28	8.94383e-25
1	1	TRUE	GLA	5.13811	12.2155	-13.4787	2.37743	5.94251e-28	8.94383e-25
1	1	TRUE	IQGAP3	0.660479	3.22136	-13.316	4.87731	1.29515e-27	1.62143e-24
1	1	TRUE	MCAM	14.7943	53.9384	-13.2669	3.64588	1.4444e-27	1.68774e-24
1	1	TRUE	KIF4A	1.00083	5.19998	-13.3837	5.19569	1.7943e-27	1.96117e-24
1	1	TRUE	ASF1B	1.5586	6.79683	-13.2547	4.36086	1.9022e-27	1.96117e-24
1	1	TRUE	DDOST	36.498	77.1356	-13.3215	2.11342	2.01536e-27	1.9624e-24
1	1	TRUE	CD93	3.48215	17.1086	-12.837	4.91323	6.80474e-27	6.27719e-24
1	1	TRUE	PMM2	3.47925	9.22626	-13.6517	2.6518	7.31165e-27	6.40756e-24
1	1	TRUE	IGFBP2	20.028	250.039	-13.5548	12.4845	1.07548e-26	8.97618e-24
1	1	TRUE	REEP4	4.01853	9.56605	-12.7003	2.38049	1.12723e-26	8.98047e-24
1	1	TRUE	NDC80	1.23058	5.87556	-12.8061	4.77463	1.39531e-26	1.01898e-23
1	1	TRUE	TPX2	3.47622	14.5184	-13.0573	4.1765	1.39137e-26	1.01898e-23
1	1	TRUE	KIF23	0.0187926	0.174022	-12.7305	9.26017	1.51482e-26	1.02116e-23
1	1	TRUE	GNL2	9.81046	21.0997	-12.7606	2.15073	1.46693e-26	1.02116e-23
1	1	TRUE	STC1	0.532862	5.99601	-12.6777	11.2525	1.8593e-26	1.17387e-23
1	1	TRUE	LAMB1	4.76992	36.5663	-13.0325	7.66601	1.8753e-26	1.17387e-23
1	1	TRUE	HOXD9	0.363816	3.02078	-12.5859	8.30304	2.79505e-26	1.63296e-23
1	1	TRUE	TACC3	6.54421	18.294	-12.8329	2.79545	2.78169e-26	1.63296e-23
1	1	TRUE	HSPG2	1.79837	9.51515	-13.1082	5.29099	3.69097e-26	2.08683e-23
1	1	TRUE	ZDHHC18	3.73674	7.83975	-12.729	2.09802	8.19519e-26	4.35264e-23
1	1	TRUE	CCNB1	3.42223	14.43	-13.2012	4.21654	1.09445e-25	5.64188e-23
1	1	TRUE	CDK2	0.339443	0.96204	-12.3775	2.83417	1.12682e-25	5.64281e-23
1	1	TRUE	FRMD8	5.59915	11.9757	-12.9035	2.13885	2.05666e-25	1.00131e-22
1	1	TRUE	TROAP	0.630439	2.93371	-12.2185	4.65344	2.80581e-25	1.32912e-22
1	1	TRUE	PLK1	2.42032	8.43298	-12.9503	3.48424	5.79281e-25	2.47636e-22
1	1	TRUE	SHKBP1	6.68506	14.2286	-12.1744	2.12842	5.53515e-25	2.47636e-22
1	1	TRUE	TNFRSF12A	5.90488	51.9361	-12.328	8.79544	6.63915e-25	2.70615e-22
1	1	TRUE	EXOC3L2	0.176702	1.35566	-12.0934	7.67201	6.54098e-25	2.70615e-22
1	1	TRUE	LOXL2	2.90023	19.7538	-12.3614	6.81111	7.32568e-25	2.91812e-22
1	1	TRUE	LMNB2	8.48517	19.1127	-12.779	2.25248	1.08789e-24	4.23722e-22
1	1	TRUE	GINS4	0.803298	2.13344	-12.3887	2.65585	1.17337e-24	4.47078e-22
1	1	TRUE	TUBB6	5.79022	36.9312	-12.5095	6.37821	2.1833e-24	8.14185e-22
1	1	TRUE	COL3A1	7.01334	222.716	-12.2977	31.7561	2.36711e-24	8.64341e-22
1	1	TRUE	GTSE1	0.977788	3.73417	-12.1428	3.81899	2.43164e-24	8.69784e-22
1	1	TRUE	ESM1	0.176059	1.99319	-11.9021	11.3211	2.58992e-24	9.0787e-22
1	1	TRUE	TMEM8A	7.83026	15.8714	-12.3496	2.02694	2.9385e-24	1.00986e-21
1	1	TRUE	LOC541471	1.00417	8.5976	-11.7883	8.56187	4.16019e-24	1.40222e-21
1	1	TRUE	ARPC5	2.61974	6.03483	-11.8905	2.3036	7.02563e-24	2.32336e-21
1	1	TRUE	KIF14	0.389898	1.66363	-11.8987	4.26684	7.27537e-24	2.3614e-21
1	1	TRUE	MYBL2	0.102774	0.567032	-11.637	5.51727	1.19174e-23	3.6645e-21
1	1	TRUE	SYDE1	4.12195	10.9309	-11.961	2.65189	1.35388e-23	4.02195e-21
1	1	TRUE	CD248	1.88548	19.1312	-12.2348	10.1466	1.40904e-23	4.11604e-21
1	1	TRUE	CENPF	1.90449	8.02853	-11.899	4.21558	1.76341e-23	4.85231e-21
1	1	TRUE	VIM	362.735	1437.57	-11.583	3.96314	1.77183e-23	4.85231e-21
1	1	TRUE	PLEKHG2	3.25363	7.94251	-11.6866	2.44112	1.90443e-23	5.13522e-21
1	1	TRUE	VASP	8.01931	27.3088	-12.0448	3.40538	1.94773e-23	5.17241e-21
1	1	TRUE	PDIA5	0.328487	1.37543	-11.6489	4.18716	1.98157e-23	5.18374e-21
1	1	TRUE	UBE2S	15.4312	40.5282	-12.3804	2.62637	2.02981e-23	5.23182e-21
1	1	TRUE	KIFC1	2.08541	7.63799	-11.6878	3.66259	2.07492e-23	5.27059e-21
1	1	TRUE	JAG1	6.24637	21.3798	-11.9974	3.42276	2.72026e-23	6.71521e-21
1	1	TRUE	EN1	0.267995	3.55163	-11.4824	13.2526	3.27654e-23	7.97609e-21
1	1	TRUE	COL1A1	5.68086	240.338	-12.0321	42.3066	3.36146e-23	8.07072e-21
1	1	TRUE	PLOD1	19.5355	56.4064	-11.8758	2.88738	3.62601e-23	8.58826e-21
1	1	TRUE	SMC4	0.0367325	0.119167	-11.4491	3.24419	4.09993e-23	9.4552e-21
1	1	TRUE	LINC00152	0.259297	3.07527	-11.4657	11.86	4.23119e-23	9.60712e-21
1	1	TRUE	BUB1B	1.06478	4.28247	-11.6924	4.02192	4.27543e-23	9.60712e-21
1	1	TRUE	PDIA4	22.1735	68.0948	-11.8361	3.071	4.80755e-23	1.06661e-20
1	1	TRUE	KPNA2	14.9937	35.9421	-12.1139	2.39715	5.57143e-23	1.20556e-20
1	1	TRUE	CKAP2L	0.781262	3.01463	-11.5499	3.85867	6.53596e-23	1.38019e-20
1	1	TRUE	EXO1	0.0191743	0.0961366	-11.3963	5.01382	7.02092e-23	1.46491e-20
1	1	TRUE	LMAN2	26.1532	53.2927	-11.9832	2.03771	7.1043e-23	1.46491e-20
1	1	TRUE	DLGAP5	0.0358411	0.207811	-11.3614	5.79811	7.57794e-23	1.5444e-20
1	1	TRUE	TRAM2	1.93547	5.60219	-11.9976	2.89449	9.54862e-23	1.9018e-20
1	1	TRUE	UBALD2	15.3629	33.7615	-12.1981	2.1976	1.08036e-22	2.10394e-20
1	1	TRUE	ITGA5	3.59656	23.7889	-12.0349	6.61435	1.09995e-22	2.11855e-20
1	1	TRUE	HOXC4	0.0210319	0.110102	-11.311	5.235	1.23832e-22	2.35913e-20
1	1	TRUE	RHOC	2.06238	5.37362	-11.2837	2.60555	1.45357e-22	2.73942e-20
1	1	TRUE	HTRA3	0.482413	4.59503	-11.444	9.52509	1.54762e-22	2.85527e-20
1	1	TRUE	LAMC1	5.96366	27.4489	-12.0397	4.6027	1.53228e-22	2.85527e-20
1	1	TRUE	ETV6	2.95843	6.51274	-11.5282	2.20142	1.57618e-22	2.87767e-20
1	1	TRUE	SERPINH1	0.321142	2.02207	-11.7778	6.2965	1.60251e-22	2.89559e-20
1	1	TRUE	P4HB	68.7486	186.451	-12.2059	2.71207	1.712e-22	3.06185e-20
1	1	TRUE	GLT25D1	11.7908	31.0064	-11.7613	2.62971	1.93048e-22	3.41772e-20
1	1	TRUE	SDF4	2.32668	5.83521	-11.9126	2.50796	1.96021e-22	3.4354e-20
1	1	TRUE	VKORC1	5.79506	13.9864	-11.5803	2.4135	1.97966e-22	3.4354e-20
1	1	TRUE	C19orf40	0.626719	1.61215	-11.4778	2.57237	2.54778e-22	4.33543e-20
1	1	TRUE	CDCA2	0.378843	1.63876	-11.345	4.32569	2.59873e-22	4.3796e-20
1	1	TRUE	PDLIM1	3.16812	26.9149	-11.5041	8.49554	2.6807e-22	4.47473e-20
1	1	TRUE	ZNF593	7.59063	16.7416	-11.2689	2.20557	4.12555e-22	6.7578e-20
1	1	TRUE	IGF2BP3	0.840756	4.2825	-11.6635	5.09363	4.29693e-22	6.97336e-20
1	1	TRUE	CDCA3	1.50198	5.08827	-11.4189	3.38771	5.06569e-22	8.14554e-20
1	1	TRUE	CKS2	9.42705	29.3846	-11.4552	3.11706	6.21112e-22	9.89657e-20
1	1	TRUE	CCNA2	1.72222	5.94158	-11.3684	3.44994	7.70946e-22	1.20646e-19
1	1	TRUE	HOXA10	0.045543	0.236433	-11.2127	5.19141	7.97237e-22	1.23656e-19
1	1	TRUE	SNRPB	6.73944	15.7775	-11.6522	2.34107	8.3551e-22	1.28456e-19
1	1	TRUE	CEP55	0.0292764	0.160709	-10.9867	5.48938	8.69659e-22	1.32544e-19
1	1	TRUE	ESPL1	0.47559	1.57836	-11.0581	3.31875	1.19604e-21	1.80715e-19
1	1	TRUE	UBE2C	0.0761767	0.495715	-10.9361	6.50743	1.29891e-21	1.94581e-19
1	1	TRUE	NEIL3	0.334444	1.31412	-10.9084	3.92928	1.44723e-21	2.14962e-19
1	1	TRUE	CDC6	0.986714	3.42241	-11.5978	3.46849	1.47963e-21	2.17928e-19
1	1	TRUE	DTYMK	0.886782	1.93439	-11.0803	2.18136	1.53885e-21	2.24761e-19
1	1	TRUE	KIAA0101	0.614915	3.01319	-10.9415	4.90017	1.71863e-21	2.44644e-19
1	1	TRUE	KIF18A	0.413268	1.85923	-11.0683	4.49884	1.73081e-21	2.44644e-19
1	1	TRUE	IL10RB	7.15568	15.7241	-11.149	2.19743	1.70704e-21	2.44644e-19
1	1	TRUE	HJURP	0.0593655	0.30168	-10.905	5.08174	1.87603e-21	2.63049e-19
1	1	TRUE	COL6A2	2.00582	36.8762	-11.6217	18.3846	1.91018e-21	2.646e-19
1	1	TRUE	SETD8	9.16806	18.981	-11.6163	2.07034	1.91728e-21	2.646e-19
1	1	TRUE	ATF5	0.254489	0.957243	-11.2544	3.76143	1.97506e-21	2.70445e-19
1	1	TRUE	ITGB3	0.495516	2.78267	-11.2435	5.6157	2.31179e-21	3.11683e-19
1	1	TRUE	ADAMTS7	0.484718	1.75535	-11.2317	3.62138	2.36533e-21	3.16467e-19
1	1	TRUE	SRPX2	1.2635	14.7873	-11.2065	11.7034	2.72286e-21	3.58824e-19
1	1	TRUE	ACTN1	0.59333	2.84348	-10.9755	4.7924	3.10739e-21	4.00124e-19
1	1	TRUE	PLEKHA4	0.875705	3.50664	-10.9183	4.00437	3.12758e-21	4.00124e-19
1	1	TRUE	ASPM	0.236871	1.07787	-10.9241	4.55045	3.47791e-21	4.4172e-19
1	1	TRUE	SPC24	1.01362	3.69389	-10.7933	3.64427	3.53e-21	4.45111e-19
1	1	TRUE	TRIP13	1.00342	2.91094	-11.1365	2.90101	5.23662e-21	6.46353e-19
1	1	TRUE	SHOX2	0.0032701	0.140221	-12.0178	42.8796	5.56998e-21	6.82693e-19
1	1	TRUE	TOP2A	4.87484	17.9765	-10.7376	3.68761	5.67152e-21	6.9031e-19
1	1	TRUE	CENPA	0.123527	0.582099	-10.7783	4.71233	6.03846e-21	7.24905e-19
1	1	TRUE	NCAPG	0.0572799	0.236926	-10.6925	4.13628	6.08089e-21	7.25033e-19
1	1	TRUE	PRDX4	28.9422	64.588	-10.7957	2.23162	6.17445e-21	7.31214e-19
1	1	TRUE	KDELR1	28.3847	74.4233	-11.3185	2.62195	6.36766e-21	7.49034e-19
1	1	TRUE	SLC30A7	0.0646297	0.195226	-10.7669	3.02068	7.12522e-21	8.27044e-19
1	1	TRUE	ADAM12	0.376546	3.56247	-11.2529	9.46092	7.46104e-21	8.60327e-19
1	1	TRUE	RNASEH2A	9.01992	20.0457	-11.0777	2.22239	8.31477e-21	9.52503e-19
1	1	TRUE	KLHDC8A	0.691391	3.52664	-10.99	5.1008	9.84932e-21	1.1066e-18
1	1	TRUE	MAGOH	12.9821	31.407	-11.0436	2.41925	1.08175e-20	1.20763e-18
1	1	TRUE	ANXA1	32.2386	223.229	-10.6939	6.92428	1.60534e-20	1.75855e-18
1	1	TRUE	PLEK2	0.25912	1.8909	-10.5369	7.29738	1.72118e-20	1.86217e-18
1	1	TRUE	CHAF1A	3.52383	7.89008	-11.3113	2.23906	1.71472e-20	1.86217e-18
1	1	TRUE	CSDA	1.61105	5.54731	-10.9518	3.44329	1.7764e-20	1.91012e-18
1	1	TRUE	DNAJB11	19.0903	42.1589	-11.0095	2.2084	1.79053e-20	1.91358e-18
1	1	TRUE	HNRNPAB	2.89581	5.79696	-10.8772	2.00185	1.82026e-20	1.93356e-18
1	1	TRUE	FN1	0.471599	3.82338	-11.0996	8.10727	2.12364e-20	2.20243e-18
1	1	TRUE	TYMS	4.7923	14.4782	-10.7427	3.02114	2.31872e-20	2.37662e-18
1	1	TRUE	CD276	1.28467	3.8844	-10.7102	3.02366	2.36473e-20	2.40969e-18
1	1	TRUE	E2F2	0.480883	1.41528	-10.6976	2.94308	2.41022e-20	2.44184e-18
1	1	TRUE	HOXD10	0.330283	3.11396	-10.54	9.42816	2.63897e-20	2.64334e-18
1	1	TRUE	TAF12	0.723009	1.71817	-10.6112	2.37642	2.71021e-20	2.69897e-18
1	1	TRUE	MMP9	1.47207	43.9959	-10.9225	29.8871	2.75652e-20	2.72958e-18
1	1	TRUE	TIMP1	28.7097	749.78	-11.0669	26.1159	3.00817e-20	2.94549e-18
1	1	TRUE	DEPDC1	0.0344967	0.188328	-10.5182	5.45931	3.05012e-20	2.96997e-18
1	1	TRUE	CALR	184.406	423.784	-10.8691	2.29809	3.29137e-20	3.18717e-18
1	1	TRUE	GPX8	0.481087	6.37853	-11.0948	13.2586	3.53017e-20	3.39963e-18
1	1	TRUE	PLVAP	3.75413	17.3887	-10.9186	4.63188	4.01241e-20	3.80138e-18
1	1	TRUE	CKS1B	1.58273	3.54556	-10.5828	2.24015	4.45438e-20	4.17496e-18
1	1	TRUE	GNG5	31.172	78.7446	-10.5962	2.52613	4.7167e-20	4.39732e-18
1	1	TRUE	BGN	21.4079	132.851	-10.885	6.20572	4.85412e-20	4.47779e-18
1	1	TRUE	GSG2	0.316416	0.898107	-10.4038	2.83838	4.978e-20	4.56803e-18
1	1	TRUE	CASP6	0.453806	1.47499	-10.6289	3.25026	5.11147e-20	4.66608e-18
1	1	TRUE	NEK2	0.395907	1.83605	-10.586	4.63758	5.19078e-20	4.71392e-18
1	1	TRUE	LMNB1	0.694096	1.88291	-10.627	2.71276	6.1004e-20	5.51143e-18
1	1	TRUE	CENPK	0.0735832	0.389728	-10.3264	5.29643	6.7944e-20	6.04495e-18
1	1	TRUE	FLNA	0.446793	1.58194	-10.4947	3.54064	7.79437e-20	6.8306e-18
1	1	TRUE	EIF4EBP1	14.2587	32.7544	-10.3259	2.29716	7.89436e-20	6.8838e-18
1	1	TRUE	MRPS15	16.1031	34.1834	-10.4122	2.12278	8.70019e-20	7.54892e-18
1	1	TRUE	EMILIN1	4.19684	28.4053	-10.9684	6.76827	8.9789e-20	7.75237e-18
1	1	TRUE	TIMELESS	3.0732	7.60755	-10.7442	2.47545	9.42011e-20	8.09344e-18
1	1	TRUE	PLOD3	11.7224	29.8434	-10.6668	2.54585	9.63592e-20	8.23848e-18
1	1	TRUE	CAPZA1	18.834	39.2053	-10.4246	2.08162	1.15971e-19	9.81945e-18
1	1	TRUE	BIRC5	0.103396	0.48793	-10.2243	4.71903	1.5368e-19	1.29498e-17
1	1	TRUE	IFNGR2	15.3549	35.6637	-10.448	2.32262	1.6034e-19	1.34463e-17
1	1	TRUE	E2F7	0.251775	1.52286	-10.5401	6.04849	1.66108e-19	1.38637e-17
1	1	TRUE	EN2	0.345995	1.79829	-10.2336	5.19745	1.81031e-19	1.50376e-17
1	1	TRUE	TMSB10	325.354	1340.65	-10.5732	4.12059	1.92185e-19	1.56671e-17
1	1	TRUE	DEPDC1B	0.0922438	0.307126	-10.2152	3.32951	1.91497e-19	1.56671e-17
1	1	TRUE	ZBTB8OS	6.61214	14.9457	-10.5884	2.26035	1.91751e-19	1.56671e-17
1	1	TRUE	SKA1	0.00956684	0.0507815	-10.3557	5.30808	2.00452e-19	1.62654e-17
1	1	TRUE	NUF2	0.107108	0.530221	-10.1418	4.95034	2.21553e-19	1.77313e-17
1	1	TRUE	CDCA5	2.51669	6.77926	-10.512	2.69372	2.35942e-19	1.8797e-17
1	1	TRUE	PPP1CA	2.51343	5.14826	-10.4875	2.0483	2.43589e-19	1.93185e-17
1	1	TRUE	CRNDE	0.132498	0.690182	-10.141	5.20899	2.48632e-19	1.94584e-17
1	1	TRUE	NUSAP1	0.0911559	0.325752	-10.1272	3.57357	2.48684e-19	1.94584e-17
1	1	TRUE	SH3PXD2B	7.60586	15.6269	-10.3558	2.05459	2.76184e-19	2.15141e-17
1	1	TRUE	CLIC1	23.5588	139.945	-10.6435	5.94024	2.86762e-19	2.22392e-17
1	1	TRUE	HDAC1	14.3733	31.0498	-10.199	2.16024	3.08229e-19	2.37988e-17
1	1	TRUE	STK40	0.0502639	0.150579	-10.1955	2.99576	3.54269e-19	2.70894e-17
1	1	TRUE	FAM83D	0.806701	3.13675	-10.4723	3.88837	3.96856e-19	2.99883e-17
1	1	TRUE	GINS1	1.81836	5.21284	-10.4868	2.86677	3.96947e-19	2.99883e-17
1	1	TRUE	REXO2	12.3313	33.2084	-10.3749	2.693	4.1237e-19	3.10198e-17
1	1	TRUE	PARPBP	0.445225	1.34504	-10.4629	3.02103	4.2993e-19	3.19296e-17
1	1	TRUE	SMS	3.35073	8.53655	-10.1699	2.54767	4.54225e-19	3.35915e-17
1	1	TRUE	FOXD2-AS1	0.281524	1.09073	-10.2447	3.87437	4.62041e-19	3.4026e-17
1	1	TRUE	FAM64A	0.229915	0.954169	-10.0335	4.1501	5.53434e-19	4.04169e-17
1	1	TRUE	HAUS1	0.624357	1.26154	-10.2494	2.02054	5.64172e-19	4.10301e-17
1	1	TRUE	COL5A2	3.3923	37.5226	-10.6663	11.0611	6.11037e-19	4.40745e-17
1	1	TRUE	C1QTNF6	0.856918	3.98408	-10.317	4.64931	6.88756e-19	4.90725e-17
1	1	TRUE	CDCA4	0.357991	1.0488	-10.1853	2.92967	7.23281e-19	5.11167e-17
1	1	TRUE	CCDC18	0.480935	1.37983	-10.1056	2.86906	7.53098e-19	5.27982e-17
1	1	TRUE	COL1A2	8.73599	222.832	-10.592	25.5074	8.42871e-19	5.83913e-17
1	1	TRUE	MEX3D	0.38819	0.894153	-10.2745	2.30339	9.2745e-19	6.39977e-17
1	1	TRUE	CHAF1B	1.18392	4.21395	-10.4411	3.55931	9.3908e-19	6.4294e-17
1	1	TRUE	CDKN2C	2.99735	10.2589	-10.498	3.42265	9.75094e-19	6.64999e-17
1	1	TRUE	FANCD2	0.237145	0.702304	-10.2635	2.9615	1.02835e-18	6.95906e-17
1	1	TRUE	TPM4	2.48934	7.22941	-10.2942	2.90414	1.08526e-18	7.28787e-17
1	1	TRUE	FCGBP	2.79928	15.9018	-10.0123	5.68067	1.16982e-18	7.82576e-17
1	1	TRUE	ACTG2	0.269639	1.93338	-9.887	7.17026	1.19229e-18	7.93324e-17
1	1	TRUE	AURKA	0.0473669	0.164582	-9.8805	3.47461	1.20347e-18	7.95961e-17
1	1	TRUE	PTP4A3	1.65004	5.00067	-10.2532	3.03063	1.208e-18	7.95961e-17
1	1	TRUE	MFAP2	0.0302045	0.392615	-10.1117	12.9986	1.31032e-18	8.53754e-17
1	1	TRUE	CDK1	0.605349	1.98492	-10.0072	3.27897	1.47706e-18	9.51778e-17
1	1	TRUE	KDELR2	4.15271	12.142	-10.3729	2.92388	1.51205e-18	9.70756e-17
1	1	TRUE	DNAJC2	1.24656	2.57091	-10.0451	2.0624	1.62633e-18	1.04031e-16
1	1	TRUE	PRC1	0.137479	0.503465	-10.3844	3.66211	1.63326e-18	1.04095e-16
1	1	TRUE	COL5A1	0.041235	0.738899	-10.0793	17.9192	1.7316e-18	1.08819e-16
1	1	TRUE	PRR11	1.71386	4.1249	-10.1458	2.40678	1.71999e-18	1.08819e-16
1	1	TRUE	IKBIP	1.35414	4.76954	-10.184	3.52218	1.75306e-18	1.095e-16
1	1	TRUE	EFNB1	3.94972	9.4857	-10.2999	2.40162	1.75555e-18	1.095e-16
1	1	TRUE	PLAT	0.311984	1.89723	-10.317	6.08118	1.77995e-18	1.09956e-16
1	1	TRUE	ESCO2	0.610086	1.84897	-9.85757	3.03067	1.78156e-18	1.09956e-16
1	1	TRUE	SEMA3F	0.894653	4.64251	-10.2429	5.18917	1.92029e-18	1.18094e-16
1	1	TRUE	MMP14	12.8897	82.1981	-10.0862	6.37703	2.14885e-18	1.3123e-16
1	1	TRUE	PVRL2	3.68259	11.6985	-10.436	3.17672	2.2255e-18	1.3497e-16
1	1	TRUE	POLQ	0.220804	0.651951	-9.85372	2.95262	2.26739e-18	1.37037e-16
1	1	TRUE	METTL7B	4.67095	47.0512	-10.1501	10.0732	2.53193e-18	1.49923e-16
1	1	TRUE	C19orf55	1.47283	2.98636	-9.89886	2.02763	3.0441e-18	1.78441e-16
1	1	TRUE	ADPRHL2	12.1614	24.8482	-9.78915	2.0432	3.07471e-18	1.79635e-16
1	1	TRUE	NID2	1.79415	8.24795	-10.2837	4.59713	3.1127e-18	1.8125e-16
1	1	TRUE	BRIP1	0.399782	1.19471	-10.3598	2.98841	3.15101e-18	1.8227e-16
1	1	TRUE	FSTL1	16.7655	85.4465	-10.266	5.09658	3.41732e-18	1.95736e-16
1	1	TRUE	CDKN3	0.353762	1.49565	-9.70849	4.22783	3.87223e-18	2.18931e-16
1	1	TRUE	EBF2	0.113101	0.78331	-9.75237	6.92577	3.92897e-18	2.21425e-16
1	1	TRUE	NKX3-2	0.115941	0.657291	-9.69361	5.66917	4.1687e-18	2.33434e-16
1	1	TRUE	HOXA5	0.218291	3.25894	-9.84697	14.9293	4.23252e-18	2.35503e-16
1	1	TRUE	TM4SF1	7.58257	28.0213	-9.78345	3.69549	4.36047e-18	2.40333e-16
1	1	TRUE	EIF4E2	1.92262	4.80651	-9.96178	2.49998	5.3682e-18	2.93111e-16
1	1	TRUE	TTK	0.0402734	0.17551	-9.64062	4.35795	6.41496e-18	3.44893e-16
1	1	TRUE	MYO1G	0.570555	2.88543	-9.78795	5.05723	6.95757e-18	3.71785e-16
1	1	TRUE	ENPEP	0.786542	4.86315	-10.0045	6.18295	7.71856e-18	4.09949e-16
1	1	TRUE	IFI30	26.5222	136.896	-9.65275	5.16154	8.69423e-18	4.54877e-16
1	1	TRUE	HOXD13	0.12188	1.96618	-9.88362	16.132	9.37496e-18	4.87197e-16
1	1	TRUE	GUSB	1.91607	5.16148	-9.88887	2.69378	9.6433e-18	4.97112e-16
1	1	TRUE	TGIF1	0.33152	1.1456	-9.56698	3.45561	9.87247e-18	5.0595e-16
1	1	TRUE	GJC1	0.00947733	0.0439043	-9.69779	4.63257	1.06545e-17	5.44436e-16
1	1	TRUE	ST14	1.4813	5.88824	-9.6366	3.97506	1.13719e-17	5.76056e-16
1	1	TRUE	ITGB1	0.397174	1.11841	-9.70672	2.81593	1.30753e-17	6.56647e-16
1	1	TRUE	SMIM4	4.87704	11.3164	-9.90019	2.32035	1.3474e-17	6.74742e-16
1	1	TRUE	CHEK1	0.0747621	0.213438	-9.61256	2.85489	1.3795e-17	6.88845e-16
1	1	TRUE	MANF	21.8103	53.1884	-9.81926	2.43868	1.50713e-17	7.462e-16
1	1	TRUE	SPRY1	0.21991	1.04445	-9.84673	4.74946	1.51569e-17	7.46224e-16
1	1	TRUE	ABCD1	2.5455	5.16136	-9.68194	2.02764	1.53338e-17	7.52816e-16
1	1	TRUE	RAD54L	0.0609313	0.196769	-9.47087	3.22936	1.71091e-17	8.35295e-16
1	1	TRUE	IFI16	2.55775	5.12465	-9.52006	2.00358	1.80803e-17	8.77822e-16
1	1	TRUE	MTMR11	0.96036	2.42744	-9.56174	2.52764	1.83021e-17	8.86135e-16
1	1	TRUE	IBSP	0.69747	16.9838	-9.58385	24.3505	1.93065e-17	9.32189e-16
1	1	TRUE	PCOLCE	3.13256	40.4972	-10.1544	12.9278	2.00614e-17	9.58082e-16
1	1	TRUE	HLX	1.26928	3.64427	-9.57396	2.87113	2.20132e-17	1.03716e-15
1	1	TRUE	ACE	0.589605	1.87216	-9.66469	3.17528	2.22155e-17	1.04389e-15
1	1	TRUE	EXOC3L1	0.573622	1.86764	-9.77784	3.25588	2.36433e-17	1.10212e-15
1	1	TRUE	ZNF217	2.15857	6.2827	-9.70603	2.91059	2.4289e-17	1.12921e-15
1	1	TRUE	E2F1	2.87287	7.54528	-10.038	2.62639	2.49231e-17	1.15258e-15
1	1	TRUE	CLSPN	0.0132469	0.0716947	-9.53846	5.41219	2.61735e-17	1.20722e-15
1	1	TRUE	BUD31	26.8448	53.8473	-9.80983	2.00587	2.66695e-17	1.22687e-15
1	1	TRUE	CENPM	0.430162	1.26089	-9.38944	2.93121	2.89677e-17	1.32563e-15
1	1	TRUE	PECAM1	7.00215	18.3476	-9.6012	2.62028	3.17108e-17	1.44738e-15
1	1	TRUE	EHD4	4.76598	11.2213	-9.57907	2.35445	3.25254e-17	1.48071e-15
1	1	TRUE	MMP19	0.00806947	0.131143	-9.84372	16.2517	3.30542e-17	1.50088e-15
1	1	TRUE	ITPKC	4.0403	12.3692	-9.83352	3.06144	3.84085e-17	1.73501e-15
1	1	TRUE	HOXD11	0.261533	2.23205	-9.54831	8.53449	3.91784e-17	1.76525e-15
1	1	TRUE	CKAP4	13.1009	29.8427	-9.88138	2.27791	4.02582e-17	1.80924e-15
1	1	TRUE	MMP11	0.535226	6.63112	-9.87529	12.3894	4.05764e-17	1.81888e-15
1	1	TRUE	TRPM8	0.195894	1.87232	-9.36016	9.55782	4.09893e-17	1.8327e-15
1	1	TRUE	NOP16	1.68353	3.47803	-9.70291	2.06591	4.27779e-17	1.90781e-15
1	1	TRUE	KIF11	1.89465	4.56541	-9.50143	2.40963	4.37773e-17	1.94742e-15
1	1	TRUE	PTTG1	0.299622	1.1817	-9.31687	3.94396	4.42546e-17	1.96266e-15
1	1	TRUE	LEPRE1	0.265295	0.980786	-9.74365	3.69696	4.44558e-17	1.96266e-15
1	1	TRUE	LINC00346	0.166312	0.770376	-9.68583	4.63211	4.56888e-17	2.01203e-15
1	1	TRUE	CCNF	1.37063	3.0425	-9.79862	2.21979	4.7746e-17	2.09735e-15
1	1	TRUE	GBE1	7.63285	18.305	-9.4401	2.39818	4.82435e-17	2.11391e-15
1	1	TRUE	HOXD3	0.61199	1.44256	-9.33189	2.35717	4.85724e-17	2.12301e-15
1	1	TRUE	MSR1	1.73771	9.35526	-9.37872	5.38368	4.8927e-17	2.13319e-15
1	1	TRUE	IGFBP4	13.4996	64.4236	-9.60213	4.77227	4.92735e-17	2.14297e-15
1	1	TRUE	GRN	40.2242	94.0265	-9.6037	2.33756	4.98487e-17	2.16262e-15
1	1	TRUE	GADD45A	1.52277	5.88307	-9.52518	3.86341	5.12705e-17	2.21881e-15
1	1	TRUE	RCN3	3.1058	16.1337	-9.83654	5.19471	5.30527e-17	2.29028e-15
1	1	TRUE	KCNE3	1.30815	4.35088	-9.51386	3.32599	5.95649e-17	2.55881e-15
1	1	TRUE	C11orf82	0.64509	1.69634	-9.59713	2.62961	6.57589e-17	2.80427e-15
1	1	TRUE	IQGAP1	9.32926	29.3932	-9.60501	3.15064	6.61614e-17	2.81459e-15
1	1	TRUE	TRAIP	1.21193	2.49847	-9.65237	2.06157	7.1705e-17	3.03568e-15
1	1	TRUE	TXNDC5	0.503102	1.01479	-9.37915	2.01707	7.2153e-17	3.03996e-15
1	1	TRUE	S100A3	1.42875	3.23295	-9.32169	2.26278	7.51905e-17	3.15279e-15
1	1	TRUE	LINC00704	0.0229601	0.106931	-9.38628	4.65725	8.32764e-17	3.46695e-15
1	1	TRUE	MEAF6	0.43803	0.884508	-9.35734	2.01929	8.30835e-17	3.46695e-15
1	1	TRUE	CTHRC1	0.194538	1.80527	-9.22534	9.27979	8.61201e-17	3.57684e-15
1	1	TRUE	ABCC1	3.0524	6.59296	-9.47075	2.15993	8.91304e-17	3.68086e-15
1	1	TRUE	TCF19	0.133818	0.381076	-9.4314	2.84772	9.24643e-17	3.80428e-15
1	1	TRUE	SERPINA3	113.252	395.196	-9.19602	3.48954	1.02494e-16	4.18259e-15
1	1	TRUE	LXN	1.96095	7.33662	-9.34319	3.74135	1.06394e-16	4.31658e-15
1	1	TRUE	TMSB4X	1163.87	3143.81	-9.39173	2.70117	1.11357e-16	4.50752e-15
1	1	TRUE	TYMP	0.387993	1.51655	-9.16894	3.90869	1.12641e-16	4.53852e-15
1	1	TRUE	ANGPT2	0.0507793	0.247029	-9.22772	4.86476	1.1441e-16	4.58872e-15
1	1	TRUE	ZBTB42	0.684349	1.74873	-9.2989	2.55532	1.15295e-16	4.61365e-15
1	1	TRUE	ZSCAN5A	0.948122	2.28645	-9.41592	2.41155	1.15644e-16	4.61706e-15
1	1	TRUE	GINS2	3.01137	8.35219	-9.49837	2.77355	1.27135e-16	5.01869e-15
1	1	TRUE	PDCD5	30.1707	60.9573	-9.40193	2.02042	1.3062e-16	5.14466e-15
1	1	TRUE	MXD3	0.780841	2.71817	-9.57218	3.48108	1.37943e-16	5.40877e-15
1	1	TRUE	FAM20C	13.0153	58.3168	-9.82556	4.48065	1.44699e-16	5.64844e-15
1	1	TRUE	TP53I13	8.66949	17.8474	-9.32132	2.05865	1.50757e-16	5.85879e-15
1	1	TRUE	IER5L	3.50109	10.6826	-9.21815	3.05121	1.53397e-16	5.94822e-15
1	1	TRUE	HSPA6	0.682956	7.43685	-9.33189	10.8892	1.54777e-16	5.98848e-15
1	1	TRUE	MIS18A	3.44226	6.99891	-9.48837	2.03323	1.61263e-16	6.21198e-15
1	1	TRUE	NRM	0.203506	0.459918	-9.10847	2.25998	1.70584e-16	6.55665e-15
1	1	TRUE	CDCA8	0.0566827	0.209825	-9.13208	3.70174	1.74149e-16	6.67903e-15
1	1	TRUE	HIST1H2BK	7.63285	25.7762	-9.32902	3.37701	1.76734e-16	6.76334e-15
1	1	TRUE	TFPI	2.283	6.35144	-9.14747	2.78206	1.80107e-16	6.87743e-15
1	1	TRUE	OR51E1	0.123381	0.88102	-9.09626	7.14062	1.82901e-16	6.96893e-15
1	1	TRUE	EMP3	8.18425	70.8725	-9.41235	8.65962	1.83361e-16	6.97129e-15
1	1	TRUE	EVA1B	3.71127	12.569	-9.47256	3.38671	1.87997e-16	7.1167e-15
1	1	TRUE	DRAXIN	0.901918	3.5689	-9.39768	3.95701	1.90158e-16	7.18297e-15
1	1	TRUE	ECSCR	4.23928	13.0985	-9.15358	3.0898	1.99427e-16	7.51688e-15
1	1	TRUE	LRRN4CL	1.25575	4.01918	-9.12614	3.20062	2.0795e-16	7.78789e-15
1	1	TRUE	HELLS	0.61927	1.70449	-9.26382	2.75242	2.16752e-16	8.06952e-15
1	1	TRUE	RBMS1	0.146998	0.446606	-9.27162	3.03818	2.27946e-16	8.46443e-15
1	1	TRUE	CENPI	0.455774	1.19918	-9.27423	2.63108	2.30846e-16	8.55397e-15
1	1	TRUE	CENPH	3.38352	8.92756	-9.29145	2.63854	2.60532e-16	9.57305e-15
1	1	TRUE	ACTB	1380.84	2787.62	-9.31502	2.01878	2.77177e-16	1.01e-14
1	1	TRUE	EMILIN2	1.1504	6.15762	-9.3972	5.35259	2.9442e-16	1.0706e-14
1	1	TRUE	ERCC6L	0.281036	0.778517	-9.01383	2.77017	3.45019e-16	1.23917e-14
1	1	TRUE	CCDC109B	3.59893	18.7287	-9.34793	5.20396	3.57555e-16	1.28157e-14
1	1	TRUE	SKA3	0.0907674	0.266073	-8.983	2.93137	3.62665e-16	1.29504e-14
1	1	TRUE	OLFML2B	3.7427	16.8388	-9.15089	4.4991	3.90737e-16	1.38352e-14
1	1	TRUE	TOR4A	1.08206	2.56801	-9.07074	2.37325	4.26808e-16	1.49913e-14
1	1	TRUE	KNTC1	1.40647	3.3035	-9.52138	2.34879	4.35746e-16	1.52746e-14
1	1	TRUE	EMP1	20.498	72.8566	-9.01443	3.55433	4.6519e-16	1.62418e-14
1	1	TRUE	TGFBI	14.707	93.1914	-9.08078	6.33655	4.7556e-16	1.6538e-14
1	1	TRUE	OIP5	0.892229	2.43737	-9.15209	2.73178	4.76742e-16	1.65462e-14
1	1	TRUE	CAPN5	10.2621	24.1709	-9.14542	2.35535	4.96606e-16	1.71677e-14
1	1	TRUE	TMEM255B	1.00863	3.64969	-9.25289	3.61844	5.00266e-16	1.72602e-14
1	1	TRUE	MCM10	0.0122895	0.0369218	-8.98558	3.00435	5.73524e-16	1.96331e-14
1	1	TRUE	FLT4	0.486801	1.59804	-9.24543	3.28273	6.05368e-16	2.06828e-14
1	1	TRUE	FHOD1	2.66939	7.0674	-9.08078	2.64757	6.12377e-16	2.08006e-14
1	1	TRUE	SOCS3	5.58835	51.9632	-9.12816	9.29849	6.28788e-16	2.12958e-14
1	1	TRUE	CDT1	1.67121	3.94383	-9.28872	2.35987	6.59611e-16	2.2021e-14
1	1	TRUE	PLP2	7.50611	49.0903	-9.30207	6.54004	7.86146e-16	2.57067e-14
1	1	TRUE	CTTN	0.608156	1.37234	-9.24628	2.25656	8.02169e-16	2.61331e-14
1	1	TRUE	CHI3L1	123.446	2393.44	-9.10554	19.3886	8.10715e-16	2.63137e-14
1	1	TRUE	ZNF367	1.52506	3.4627	-9.20608	2.27054	8.10621e-16	2.63137e-14
1	1	TRUE	ITGB3BP	0.588885	1.19572	-9.00739	2.03048	8.45573e-16	2.73944e-14
1	1	TRUE	PRSS23	5.10039	19.0358	-9.06461	3.73222	9.98798e-16	3.1887e-14
1	1	TRUE	SUSD2	1.04532	4.47233	-9.08375	4.27842	1.03412e-15	3.29545e-14
1	1	TRUE	CLEC11A	3.24989	9.5639	-9.21678	2.94283	1.04561e-15	3.31436e-14
1	1	TRUE	TTYH3	23.4335	60.7158	-9.26307	2.59098	1.04572e-15	3.31436e-14
1	1	TRUE	TMEM45A	5.0649	14.1677	-8.83386	2.79722	1.1149e-15	3.50823e-14
1	1	TRUE	CFI	7.38732	31.3747	-8.92348	4.2471	1.20034e-15	3.74347e-14
1	1	TRUE	SYNPO	2.4778	14.4275	-8.95791	5.82269	1.26849e-15	3.93503e-14
1	1	TRUE	MPZL2	0.321726	1.79784	-8.75999	5.5881	1.48626e-15	4.57814e-14
1	1	TRUE	PBK	0.433619	1.38482	-8.76519	3.19363	1.50426e-15	4.62546e-14
1	1	TRUE	HMGB2	2.19624	4.90944	-9.16879	2.23538	1.51107e-15	4.63827e-14
1	1	TRUE	PLXND1	9.07996	26.8203	-9.1708	2.95379	1.65895e-15	5.03925e-14
1	1	TRUE	TNC	18.0524	101.668	-8.86204	5.63184	1.66401e-15	5.04588e-14
1	1	TRUE	PTGIR	0.16352	0.82427	-8.76504	5.0408	1.66974e-15	5.0545e-14
1	1	TRUE	UBE2T	4.49154	12.0954	-9.14998	2.69292	1.70357e-15	5.14802e-14
1	1	TRUE	CCDC150	0.254857	0.81535	-9.09999	3.19925	1.73681e-15	5.23943e-14
1	1	TRUE	ARID5A	7.7205	18.6434	-8.87966	2.41479	1.83677e-15	5.5125e-14
1	1	TRUE	CARHSP1	0.265119	0.559756	-8.84359	2.11134	1.8653e-15	5.58856e-14
1	1	TRUE	GEMIN7	0.219045	0.483475	-8.75385	2.20719	1.87702e-15	5.61408e-14
1	1	TRUE	RECQL4	2.22368	5.0277	-9.32906	2.26098	1.91927e-15	5.73068e-14
1	1	TRUE	THBD	1.10996	7.37373	-8.87591	6.64327	1.92864e-15	5.74885e-14
1	1	TRUE	PHTF1	2.82046	6.68626	-8.79405	2.37063	1.95067e-15	5.80465e-14
1	1	TRUE	FOXD2	0.0734399	0.23893	-8.75929	3.25341	1.96457e-15	5.82623e-14
1	1	TRUE	GALNT2	18.4576	37.2667	-9.11543	2.01904	2.05284e-15	6.06747e-14
1	1	TRUE	CYP27B1	0.24226	1.06534	-8.91797	4.39749	2.07503e-15	6.12274e-14
1	1	TRUE	HOXC9	0.131092	1.03537	-8.86622	7.89809	2.11259e-15	6.22309e-14
1	1	TRUE	FKBP7	0.0953849	0.268484	-8.8907	2.81474	2.20676e-15	6.46788e-14
1	1	TRUE	PTGFRN	6.33175	20.694	-9.0639	3.26829	2.33477e-15	6.80889e-14
1	1	TRUE	PHLDA2	0.467262	3.39904	-8.68144	7.27437	2.40377e-15	6.99847e-14
1	1	TRUE	GNS	17.7281	41.0466	-8.97891	2.31534	2.51716e-15	7.29228e-14
1	1	TRUE	FAM20A	0.0321393	0.194839	-8.71265	6.06233	2.53457e-15	7.3306e-14
1	1	TRUE	FAM46A	1.78893	6.63635	-9.07218	3.70968	2.55008e-15	7.35118e-14
1	1	TRUE	CDC25C	0.0557747	0.226236	-8.68513	4.05625	2.88342e-15	8.27132e-14
1	1	TRUE	AFAP1L1	0.137419	0.449727	-8.77354	3.27267	2.98134e-15	8.52429e-14
1	1	TRUE	SERPINE1	6.255	79.774	-8.86429	12.7536	3.10967e-15	8.79083e-14
1	1	TRUE	CHSY1	6.81456	14.7022	-8.94845	2.15747	3.22213e-15	9.07945e-14
1	1	TRUE	ANXA2	0.158903	1.3272	-8.64212	8.35226	3.4426e-15	9.66962e-14
1	1	TRUE	MLF1IP	0.111297	0.538989	-8.64495	4.84278	3.46543e-15	9.71817e-14
1	1	TRUE	FAM72A	0.0731072	0.207039	-8.6171	2.83199	3.57089e-15	9.98196e-14
1	1	TRUE	VMP1	20.4697	41.528	-9.10975	2.02876	3.85337e-15	1.07203e-13
1	1	TRUE	GGH	6.37968	16.1848	-8.9879	2.53693	3.98191e-15	1.10254e-13
1	1	TRUE	ADAM19	1.31988	4.39561	-9.21608	3.3303	4.06415e-15	1.12177e-13
1	1	TRUE	LOXL1	0.855569	7.93345	-8.97017	9.27271	4.14491e-15	1.14047e-13
1	1	TRUE	RGS16	3.23039	15.3893	-8.7625	4.7639	4.19995e-15	1.1538e-13
1	1	TRUE	S100A11	41.3254	228.911	-8.88984	5.53924	4.23116e-15	1.16056e-13
1	1	TRUE	MYH9	25.1164	64.3773	-9.04145	2.56316	4.79189e-15	1.30822e-13
1	1	TRUE	HIST1H2AE	0.825693	2.04714	-8.56443	2.4793	4.88648e-15	1.3299e-13
1	1	TRUE	ISG20	1.49039	6.62773	-8.60852	4.44698	5.07475e-15	1.37686e-13
1	1	TRUE	RELB	2.36785	6.81364	-8.71862	2.87756	5.43284e-15	1.4672e-13
1	1	TRUE	ITGA1	2.45918	10.8401	-8.89282	4.408	5.69112e-15	1.53459e-13
1	1	TRUE	JUN	48.4213	119.359	-8.68961	2.46501	5.73976e-15	1.54296e-13
1	1	TRUE	RIPK1	5.3299	10.9926	-9.03632	2.06245	5.81454e-15	1.55828e-13
1	1	TRUE	DOK3	0.662502	1.92062	-8.60202	2.89904	6.13229e-15	1.64093e-13
1	1	TRUE	COPE	0.282107	0.624343	-8.57898	2.21314	6.17504e-15	1.64985e-13
1	1	TRUE	IL2RB	0.32068	1.10115	-8.54567	3.43378	6.19745e-15	1.6509e-13
1	1	TRUE	TMED9	43.6588	91.454	-8.92935	2.09474	6.19783e-15	1.6509e-13
1	1	TRUE	HMGN2	88.2605	182.448	-8.89383	2.06715	6.32561e-15	1.67729e-13
1	1	TRUE	GDF15	1.11714	11.7835	-8.60314	10.5479	6.5558e-15	1.73047e-13
1	1	TRUE	FKBP10	20.3488	58.2117	-8.73375	2.86069	7.09539e-15	1.86448e-13
1	1	TRUE	NDUFA4L2	8.44528	41.5649	-8.98483	4.92167	7.33357e-15	1.92418e-13
1	1	TRUE	ABCC3	0.929712	10.7104	-8.5801	11.5201	7.3683e-15	1.92439e-13
1	1	TRUE	HOXA11-AS	0.140835	0.642295	-8.56649	4.56061	7.38925e-15	1.92439e-13
1	1	TRUE	GBP2	15.1417	30.7565	-8.50184	2.03124	7.3634e-15	1.92439e-13
1	1	TRUE	SPAG5	2.75262	7.24133	-8.94894	2.6307	7.9627e-15	2.06148e-13
1	1	TRUE	LOX	0.114578	1.99056	-8.70081	17.3729	7.99629e-15	2.06513e-13
1	1	TRUE	CARD16	0.827429	4.53891	-8.72192	5.48555	8.1116e-15	2.09077e-13
1	1	TRUE	FHL3	0.751554	1.76368	-8.74624	2.34671	8.19693e-15	2.10966e-13
1	1	TRUE	HLA-DQB1	6.01158	20.3221	-8.47945	3.38049	8.33713e-15	2.13321e-13
1	1	TRUE	CCNJL	0.66263	1.59372	-8.59126	2.40514	8.42303e-15	2.15205e-13
1	1	TRUE	FOXD1	2.01874	4.10141	-8.51641	2.03167	8.83292e-15	2.25349e-13
1	1	TRUE	CLCF1	0.0198119	0.254114	-8.611	12.8263	9.3841e-15	2.3837e-13
1	1	TRUE	LAMB2	16.7973	40.9191	-8.83191	2.43605	9.42031e-15	2.38943e-13
1	1	TRUE	MGP	2.72934	21.2224	-8.58731	7.77567	9.93073e-15	2.51163e-13
1	1	TRUE	ARAP3	1.7138	8.16982	-9.06862	4.76709	9.98819e-15	2.52252e-13
1	1	TRUE	CELSR1	0.33044	1.72702	-8.5888	5.22641	1.16494e-14	2.91685e-13
1	1	TRUE	SIKE1	0.0876974	0.202012	-8.64799	2.30352	1.17993e-14	2.93759e-13
1	1	TRUE	LOC100506385	0.135946	0.805694	-8.62684	5.92658	1.20451e-14	2.99452e-13
1	1	TRUE	PLXDC1	2.95897	8.9227	-8.71525	3.01548	1.22059e-14	3.03021e-13
1	1	TRUE	CNPY4	8.55839	18.1592	-8.47147	2.12181	1.22246e-14	3.03057e-13
1	1	TRUE	SPRY4	0.0437384	0.198928	-8.43987	4.54813	1.25992e-14	3.119e-13
1	1	TRUE	RACGAP1	0.0244553	0.0748933	-8.41109	3.06245	1.26704e-14	3.13221e-13
1	1	TRUE	GNG12	9.11997	26.4596	-8.50629	2.90128	1.27238e-14	3.1356e-13
1	1	TRUE	CMTM6	10.8341	22.2496	-8.49662	2.05367	1.28537e-14	3.15527e-13
1	1	TRUE	PTRF	12.1175	51.4178	-8.73429	4.24327	1.40765e-14	3.41716e-13
1	1	TRUE	NTAN1	0.562237	1.34113	-8.60417	2.38534	1.42568e-14	3.45614e-13
1	1	TRUE	DCBLD2	3.50211	15.7571	-9.08566	4.49932	1.4383e-14	3.48192e-13
1	1	TRUE	DLL4	1.34074	4.41746	-8.64002	3.2948	1.48935e-14	3.60053e-13
1	1	TRUE	CLEC5A	0.56241	5.69578	-8.4258	10.1275	1.51594e-14	3.65472e-13
1	1	TRUE	AREG	0.134345	1.36732	-8.49261	10.1777	1.52597e-14	3.66928e-13
1	1	TRUE	CHRNA9	0.400922	4.06988	-8.39693	10.1513	1.58484e-14	3.80512e-13
1	1	TRUE	CD3EAP	0.783883	1.74595	-8.76481	2.22731	1.64046e-14	3.92791e-13
1	1	TRUE	LAMA4	0.00964132	0.0450188	-8.47669	4.66936	1.70475e-14	4.0652e-13
1	1	TRUE	THOC6	0.980696	2.21549	-8.5851	2.2591	1.93205e-14	4.56992e-13
1	1	TRUE	HOXD4	0.694504	1.60411	-8.35361	2.30972	1.94369e-14	4.59125e-13
1	1	TRUE	LRR1	0.0676725	0.185049	-8.40245	2.73448	2.06564e-14	4.8512e-13
1	1	TRUE	TNFRSF1A	20.2398	60.159	-8.5269	2.97231	2.09904e-14	4.90531e-13
1	1	TRUE	MYL6	51.5936	126.238	-8.64064	2.44677	2.16583e-14	5.05465e-13
1	1	TRUE	ARL4C	0.81899	3.23141	-8.58117	3.9456	2.20061e-14	5.1222e-13
1	1	TRUE	MAD2L1	5.03797	12.5432	-8.59154	2.48973	2.32898e-14	5.40663e-13
1	1	TRUE	ARHGEF39	0.524842	1.11297	-8.7041	2.12058	2.58497e-14	5.97715e-13
1	1	TRUE	BCL3	2.12608	11.5513	-8.64908	5.43315	2.75626e-14	6.33146e-13
1	1	TRUE	SECTM1	1.02326	3.37326	-8.4157	3.29659	2.81916e-14	6.45057e-13
1	1	TRUE	SPOCD1	0.0251327	0.204084	-8.37797	8.12027	2.9681e-14	6.76819e-13
1	1	TRUE	CHPF2	1.96363	4.82069	-8.47778	2.45499	2.96955e-14	6.76819e-13
1	1	TRUE	TGFB2	0.100696	0.447862	-8.30644	4.44766	2.99062e-14	6.80736e-13
1	1	TRUE	TBXA2R	0.336009	0.930275	-8.50584	2.7686	3.06466e-14	6.94882e-13
1	1	TRUE	LGALS3BP	57.9273	119.434	-8.50208	2.06179	3.5494e-14	7.96548e-13
1	1	TRUE	RELL1	3.63723	7.54046	-8.304	2.07313	3.65693e-14	8.18583e-13
1	1	TRUE	GRAP	1.69586	4.75246	-8.4267	2.8024	3.66978e-14	8.20411e-13
1	1	TRUE	ERI1	2.94508	5.90271	-8.43517	2.00426	3.8434e-14	8.57039e-13
1	1	TRUE	FAM114A1	0.223762	0.809875	-8.42213	3.61935	3.8504e-14	8.57509e-13
1	1	TRUE	PLK3	3.16797	10.2339	-8.45889	3.23043	4.01672e-14	8.91152e-13
1	1	TRUE	NNMT	2.80763	46.0629	-8.63274	16.4063	4.19254e-14	9.28037e-13
1	1	TRUE	STEAP3	0.0599892	0.490154	-8.29919	8.1707	4.43371e-14	9.76253e-13
1	1	TRUE	DTL	0.0359389	0.105124	-8.19367	2.92507	4.7132e-14	1.0339e-12
1	1	TRUE	HIST1H2BH	0.111765	0.881395	-8.32192	7.88612	4.79445e-14	1.0504e-12
1	1	TRUE	TNFRSF4	0.522068	1.93196	-8.18915	3.7006	4.8403e-14	1.05913e-12
1	1	TRUE	NPM1	2.74468	6.4498	-8.44901	2.34993	5.01333e-14	1.09153e-12
1	1	TRUE	VWF	7.83566	20.0435	-8.37513	2.55799	5.32123e-14	1.15285e-12
1	1	TRUE	GMPPA	0.524611	1.28863	-8.35491	2.45634	5.41284e-14	1.17125e-12
1	1	TRUE	MICALL2	5.29521	18.1729	-8.42338	3.43196	5.76899e-14	1.24218e-12
1	1	TRUE	SLC2A4RG	5.35778	14.1173	-8.5698	2.63492	5.82264e-14	1.25065e-12
1	1	TRUE	CD63	11.5501	32.4315	-8.58601	2.8079	5.8567e-14	1.25643e-12
1	1	TRUE	ZSCAN22	0.87295	1.99128	-8.44619	2.28109	6.04686e-14	1.29564e-12
1	1	TRUE	TUBA1C	5.24074	41.2215	-8.55353	7.86559	6.09309e-14	1.30395e-12
1	1	TRUE	XRCC2	0.754917	1.75672	-8.37091	2.32703	6.17165e-14	1.31755e-12
1	1	TRUE	HLA-A	43.2978	100.4	-8.32965	2.31882	6.18991e-14	1.31984e-12
1	1	TRUE	C10orf10	11.99	37.2124	-8.43101	3.10361	6.38186e-14	1.35746e-12
1	1	TRUE	SH3BGRL3	52.361	127.832	-8.34982	2.44136	6.92345e-14	1.46732e-12
1	1	TRUE	OTP	0.112186	0.77818	-8.32223	6.93651	6.98529e-14	1.47864e-12
1	1	TRUE	CHI3L2	1.51145	7.1536	-8.12955	4.73293	7.08302e-14	1.49752e-12
1	1	TRUE	AUNIP	0.475379	1.0581	-8.19142	2.22579	7.25235e-14	1.52963e-12
1	1	TRUE	SLC25A37	4.34915	10.8758	-8.48215	2.50067	7.33356e-14	1.54304e-12
1	1	TRUE	IGFLR1	3.5371	7.15792	-8.16827	2.02367	7.33029e-14	1.54304e-12
1	1	TRUE	GAS2L3	0.617744	2.52081	-8.54062	4.08067	7.37038e-14	1.54707e-12
1	1	TRUE	PABPC1L	2.84636	7.42646	-8.25035	2.60911	7.64381e-14	1.60063e-12
1	1	TRUE	ZWINT	0.215233	0.540545	-8.10755	2.51144	8.00007e-14	1.66727e-12
1	1	TRUE	HOXA7	0.104727	1.08024	-8.32456	10.3148	8.10605e-14	1.68735e-12
1	1	TRUE	KIF15	1.35386	3.31139	-8.38206	2.44588	9.36214e-14	1.92821e-12
1	1	TRUE	PGM2	5.412	10.9065	-8.26488	2.01525	9.4077e-14	1.93531e-12
1	1	TRUE	COL15A1	0.771092	4.97631	-8.26234	6.45358	9.80385e-14	2.00973e-12
1	1	TRUE	CNN2	0.589265	2.24137	-8.25728	3.80367	9.85243e-14	2.01498e-12
1	1	TRUE	TMEM159	1.85029	5.57255	-8.21188	3.01172	9.88018e-14	2.0183e-12
1	1	TRUE	HLA-DPB1	17.8229	45.6169	-8.06395	2.55946	1.02407e-13	2.08224e-12
1	1	TRUE	CAV1	0.400472	1.43288	-8.21691	3.57797	1.02596e-13	2.08367e-12
1	1	TRUE	BOLA3	5.14705	10.8204	-8.23293	2.10225	1.0373e-13	2.10425e-12
1	1	TRUE	BRCA2	0.269679	0.657695	-8.15279	2.43881	1.10265e-13	2.21743e-12
1	1	TRUE	FOXD3	0.170619	0.605248	-8.06346	3.54737	1.19048e-13	2.38462e-12
1	1	TRUE	LBH	7.35339	17.3563	-8.1305	2.36031	1.24294e-13	2.48688e-12
1	1	TRUE	F2RL3	0.133665	0.582197	-8.02104	4.35564	1.32602e-13	2.64104e-12
1	1	TRUE	BTG3	0.853256	1.74399	-8.09874	2.04393	1.33076e-13	2.64748e-12
1	1	TRUE	FOXS1	0.797404	2.62088	-8.03462	3.28677	1.34779e-13	2.67527e-12
1	1	TRUE	POSTN	0.218748	2.22095	-8.58338	10.153	1.35861e-13	2.69371e-12
1	1	TRUE	HOXA4	0.195029	2.61904	-8.21469	13.429	1.39187e-13	2.75653e-12
1	1	TRUE	LSP1	0.230253	1.12166	-8.01221	4.8714	1.44715e-13	2.85632e-12
1	1	TRUE	MSN	30.8625	139.806	-8.30432	4.52994	1.52855e-13	3.00684e-12
1	1	TRUE	GPRC5A	0.384434	1.60778	-7.9907	4.1822	1.59688e-13	3.12371e-12
1	1	TRUE	HIST1H1C	6.32083	21.1669	-8.25129	3.34876	1.60225e-13	3.13073e-12
1	1	TRUE	KDELR3	0.434977	3.20699	-8.07515	7.37276	1.61071e-13	3.14376e-12
1	1	TRUE	LGALS1	98.9376	509.997	-8.27522	5.15473	1.64159e-13	3.20046e-12
1	1	TRUE	NMI	3.80462	9.75313	-8.15148	2.56349	1.72431e-13	3.35055e-12
1	1	TRUE	LAMC3	1.60202	6.46193	-8.34333	4.03361	1.72988e-13	3.35766e-12
1	1	TRUE	NOTCH3	7.13461	17.2212	-8.23654	2.41376	1.75414e-13	3.39721e-12
1	1	TRUE	IL2RA	0.265966	2.81536	-8.00086	10.5854	1.78794e-13	3.44743e-12
1	1	TRUE	PSME2	39.9165	80.225	-8.14187	2.00982	1.82424e-13	3.50972e-12
1	1	TRUE	EIF3B	1.57878	4.21115	-8.39241	2.66734	1.84664e-13	3.54114e-12
1	1	TRUE	MARVELD1	2.32368	8.71669	-8.26654	3.75125	1.87056e-13	3.57918e-12
1	1	TRUE	KIF18B	0.163014	0.342628	-7.97118	2.10183	1.8913e-13	3.61492e-12
1	1	TRUE	ITGA4	0.995125	3.88074	-8.04189	3.89975	1.93076e-13	3.67831e-12
1	1	TRUE	LBX2-AS1	0.370788	1.14493	-8.0552	3.08783	1.92942e-13	3.67831e-12
1	1	TRUE	PLAUR	0.16636	1.35622	-7.95111	8.15228	2.06673e-13	3.92455e-12
1	1	TRUE	MACC1	0.112231	0.386499	-8.02663	3.44376	2.35183e-13	4.44186e-12
1	1	TRUE	EPHB2	0.0648887	0.131116	-7.9792	2.02063	2.49433e-13	4.68073e-12
1	1	TRUE	SSR4	2.00745	4.77444	-8.3137	2.37836	2.67106e-13	4.98569e-12
1	1	TRUE	HAPLN3	1.40989	4.00352	-8.01393	2.83959	2.75272e-13	5.13265e-12
1	1	TRUE	HIST1H2BJ	0.267851	0.960932	-7.93365	3.58756	2.76087e-13	5.14237e-12
1	1	TRUE	PXDNL	0.184272	0.964394	-7.99182	5.23353	2.78677e-13	5.1851e-12
1	1	TRUE	RHOJ	3.43945	11.3523	-8.20181	3.30063	3.02218e-13	5.58164e-12
1	1	TRUE	FAM129A	2.11992	9.83551	-8.11987	4.63956	3.24782e-13	5.95444e-12
1	1	TRUE	EHD2	7.69637	24.6748	-8.13899	3.20603	3.34884e-13	6.12046e-12
1	1	TRUE	DUSP5	1.90966	7.33876	-7.97523	3.84297	3.45378e-13	6.2991e-12
1	1	TRUE	C1R	28.1174	116.246	-8.06217	4.13431	3.47011e-13	6.32231e-12
1	1	TRUE	ISL2	0.1776	0.512234	-7.87552	2.8842	3.62006e-13	6.56819e-12
1	1	TRUE	FOSL1	0.763314	6.04846	-7.88096	7.92395	3.65153e-13	6.61844e-12
1	1	TRUE	CDH11	15.0441	30.9064	-8.04135	2.05438	3.65685e-13	6.62123e-12
1	1	TRUE	SRSF10	0.991946	2.01682	-8.06838	2.0332	3.84564e-13	6.92017e-12
1	1	TRUE	ORC6	0.118001	0.286214	-7.84391	2.42552	3.9005e-13	6.99735e-12
1	1	TRUE	PIM3	7.07001	14.7037	-8.03302	2.07974	3.90037e-13	6.99735e-12
1	1	TRUE	NID1	9.80245	26.3937	-7.9385	2.69257	3.91533e-13	7.01678e-12
1	1	TRUE	HLA-DRA	203.342	524.312	-7.83892	2.57848	3.97196e-13	7.10837e-12
1	1	TRUE	DUSP6	1.91662	6.77175	-8.00745	3.53317	4.1225e-13	7.35795e-12
1	1	TRUE	IGFBP5	45.4031	179.742	-8.19165	3.9588	4.32432e-13	7.67906e-12
1	1	TRUE	FANCI	0.17668	0.443572	-8.07876	2.51059	4.56667e-13	8.06043e-12
1	1	TRUE	RAB13	6.50387	15.5504	-7.86204	2.39094	4.68666e-13	8.2473e-12
1	1	TRUE	DTX3L	5.28902	11.0472	-7.89393	2.08871	5.02285e-13	8.78598e-12
1	1	TRUE	APOL4	0.0843032	0.270983	-7.80407	3.21439	5.37856e-13	9.35219e-12
1	1	TRUE	PPIP5K2	0.0156798	0.0347263	-7.81075	2.21472	5.52434e-13	9.5677e-12
1	1	TRUE	NUAK2	1.25258	3.07727	-7.89284	2.45674	5.74662e-13	9.94285e-12
1	1	TRUE	MCM2	0.0818478	0.237774	-7.99072	2.90507	6.00912e-13	1.03358e-11
1	1	TRUE	ADM	5.17321	32.7058	-7.95396	6.32215	6.14392e-13	1.0547e-11
1	1	TRUE	HMGA2	0.0399152	0.749114	-7.91736	18.7676	6.27721e-13	1.07442e-11
1	1	TRUE	QTRTD1	0.0531094	0.11498	-7.75912	2.16497	6.45839e-13	1.10113e-11
1	1	TRUE	DOK2	0.573439	1.95351	-7.76437	3.40665	6.48689e-13	1.10492e-11
1	1	TRUE	IRF1	3.62176	9.44098	-7.89376	2.60674	6.52811e-13	1.11086e-11
1	1	TRUE	SLC26A2	1.79356	5.09829	-8.1149	2.84256	6.83081e-13	1.1568e-11
1	1	TRUE	CRIP1	5.1271	24.6438	-8.01617	4.80659	7.09748e-13	1.19498e-11
1	1	TRUE	EPHA2	1.11712	4.03776	-8.00011	3.61444	7.38735e-13	1.24021e-11
1	1	TRUE	HCCS	0.301914	0.69336	-7.84674	2.29655	7.47234e-13	1.25208e-11
1	1	TRUE	LY96	2.33698	8.61047	-7.82078	3.68445	7.48771e-13	1.25346e-11
1	1	TRUE	HOXB3	0.313329	3.39358	-7.87744	10.8307	7.87965e-13	1.31405e-11
1	1	TRUE	PLAU	0.0969518	0.479035	-7.72263	4.94096	8.39612e-13	1.39752e-11
1	1	TRUE	HEXB	17.5367	43.514	-8.02785	2.48131	9.02986e-13	1.49167e-11
1	1	TRUE	RAP2B	4.45486	9.07434	-7.85984	2.03695	1.01756e-12	1.66525e-11
1	1	TRUE	FAM115C	0.43693	1.21531	-7.80718	2.78149	1.04566e-12	1.70486e-11
1	1	TRUE	GAL3ST4	9.11781	20.6679	-7.74869	2.26677	1.09796e-12	1.78349e-11
1	1	TRUE	IGFBP3	0.212939	1.84996	-7.80584	8.68772	1.11146e-12	1.80209e-11
1	1	TRUE	HSPA5	68.0367	159.417	-7.89822	2.3431	1.11777e-12	1.81064e-11
1	1	TRUE	LINC00669	0.0674793	0.541638	-7.80677	8.02674	1.16504e-12	1.88199e-11
1	1	TRUE	CA3	0.79054	14.9242	-7.8372	18.8785	1.24718e-12	2.00361e-11
1	1	TRUE	MAP3K6	2.21956	5.90903	-7.8577	2.66225	1.30338e-12	2.08244e-11
1	1	TRUE	C5orf34	0.657953	1.40646	-7.86225	2.13764	1.33198e-12	2.12232e-11
1	1	TRUE	LUM	2.07249	62.5459	-7.96419	30.1791	1.39331e-12	2.20602e-11
1	1	TRUE	CLEC18B	0.0628822	0.324885	-7.65046	5.16656	1.39332e-12	2.20602e-11
1	1	TRUE	PRKCDBP	1.58687	11.017	-7.85633	6.9426	1.43452e-12	2.26512e-11
1	1	TRUE	LOXL3	3.64819	8.55268	-7.75089	2.34436	1.43449e-12	2.26512e-11
1	1	TRUE	DZIP1L	0.470788	1.21362	-7.69229	2.57786	1.51071e-12	2.37685e-11
1	1	TRUE	BCAM	0.25903	0.595727	-7.89052	2.29984	1.52155e-12	2.39176e-11
1	1	TRUE	PDIA3	35.2231	71.6282	-7.96764	2.03356	1.54485e-12	2.42622e-11
1	1	TRUE	HOXB2	0.605106	4.67911	-7.76107	7.73272	1.56248e-12	2.45171e-11
1	1	TRUE	MIR155HG	0.266284	1.81616	-7.60085	6.82038	1.61799e-12	2.52076e-11
1	1	TRUE	PPIC	3.17415	14.9842	-8.02992	4.7207	1.71979e-12	2.66751e-11
1	1	TRUE	GJD3	0.328974	1.15268	-7.89462	3.50386	1.74195e-12	2.6971e-11
1	1	TRUE	CXCL10	2.86365	11.0976	-7.58173	3.87532	1.78461e-12	2.75828e-11
1	1	TRUE	SLC10A3	0.138121	0.288438	-7.57985	2.0883	1.85513e-12	2.85468e-11
1	1	TRUE	USP30-AS1	0.154295	0.548249	-7.58485	3.55325	1.88653e-12	2.89791e-11
1	1	TRUE	APOBEC3C	3.74831	10.7514	-7.67879	2.86834	1.93289e-12	2.96134e-11
1	1	TRUE	STAB1	10.3173	28.8519	-7.62438	2.79645	1.97349e-12	3.01826e-11
1	1	TRUE	SERTAD1	5.17518	13.7945	-7.67578	2.66552	2.00522e-12	3.06145e-11
1	1	TRUE	GEM	0.476309	1.31449	-7.57613	2.75975	2.09332e-12	3.19041e-11
1	1	TRUE	RAC2	3.4825	11.2984	-7.64377	3.24434	2.10082e-12	3.19905e-11
1	1	TRUE	ADAM9	0.671011	1.70957	-7.69113	2.54775	2.11916e-12	3.2158e-11
1	1	TRUE	NGLY1	0.08045	0.200809	-7.55657	2.49607	2.13757e-12	3.23581e-11
1	1	TRUE	PLEKHA8P1	0.38264	0.815564	-7.54441	2.13141	2.22061e-12	3.35234e-11
1	1	TRUE	ARHGDIB	45.3231	109.36	-7.63849	2.4129	2.27824e-12	3.43047e-11
1	1	TRUE	TEAD3	1.01908	4.76848	-7.86851	4.67922	2.43776e-12	3.65811e-11
1	1	TRUE	MND1	0.0557364	0.181714	-7.53359	3.26024	2.44426e-12	3.66472e-11
1	1	TRUE	MRC2	19.516	44.6685	-7.72117	2.28882	2.49763e-12	3.74154e-11
1	1	TRUE	LATS2	1.23095	3.92119	-7.7312	3.1855	2.54581e-12	3.80396e-11
1	1	TRUE	ANKRD10	1.01816	2.16326	-7.69141	2.12468	2.61749e-12	3.90441e-11
1	1	TRUE	DNAJB1	39.2352	92.8519	-7.72079	2.36655	2.80305e-12	4.15292e-11
1	1	TRUE	CRYZ	0.0860899	0.228944	-7.50005	2.65936	2.87695e-12	4.25163e-11
1	1	TRUE	FNDC3B	0.0361935	0.122384	-7.6747	3.38139	2.93052e-12	4.32714e-11
1	1	TRUE	CD97	0.088931	0.32005	-7.62188	3.59885	3.02287e-12	4.44524e-11
1	1	TRUE	ULBP2	0.514372	1.7358	-7.62648	3.37461	3.02572e-12	4.44524e-11
1	1	TRUE	CDR2	3.35443	7.88422	-7.62146	2.35039	3.14139e-12	4.6036e-11
1	1	TRUE	MAP2K3	0.214567	0.532528	-7.64967	2.48187	3.14916e-12	4.61114e-11
1	1	TRUE	GPR65	0.954867	2.71343	-7.51062	2.84168	3.20964e-12	4.69577e-11
1	1	TRUE	MYL12A	23.3781	91.5005	-7.7882	3.91394	3.43684e-12	5.01143e-11
1	1	TRUE	C8orf4	9.45836	32.3717	-7.55355	3.42254	3.45337e-12	5.02809e-11
1	1	TRUE	ATP8B1	0.39479	1.12667	-7.58939	2.85385	3.62727e-12	5.24432e-11
1	1	TRUE	PXDN	8.78251	23.7131	-7.49568	2.70004	3.62946e-12	5.24432e-11
1	1	TRUE	RAD51AP1	0.0793542	0.18188	-7.47229	2.29201	3.65205e-12	5.26827e-11
1	1	TRUE	CEP135	1.06354	2.5632	-7.82952	2.41006	3.65812e-12	5.27269e-11
1	1	TRUE	GPR82	0.457346	1.32356	-7.46641	2.89401	3.67815e-12	5.29285e-11
1	1	TRUE	EIF4G2	0.42377	1.04619	-7.5718	2.46877	3.96415e-12	5.66618e-11
1	1	TRUE	NR2F2	0.715778	1.67018	-7.54494	2.33338	3.96668e-12	5.66618e-11
1	1	TRUE	HOXC10	0.438424	4.32219	-7.5629	9.85848	3.99543e-12	5.70259e-11
1	1	TRUE	CD74	45.4448	157.192	-7.47775	3.45896	4.01578e-12	5.72698e-11
1	1	TRUE	PPP1R35	6.86411	14.2883	-7.67362	2.0816	4.08604e-12	5.82244e-11
1	1	TRUE	ZAK	3.12931	6.6909	-7.50609	2.13814	4.16322e-12	5.92279e-11
1	1	TRUE	SH2B3	5.21513	10.6209	-7.6288	2.03655	4.31003e-12	6.10686e-11
1	1	TRUE	HSD3B7	0.317978	0.694386	-7.5044	2.18376	4.47533e-12	6.33084e-11
1	1	TRUE	TRIP10	5.72823	15.451	-7.70187	2.69734	4.68187e-12	6.60702e-11
1	1	TRUE	MS4A6A	0.115089	0.275811	-7.43609	2.3965	4.77214e-12	6.71278e-11
1	1	TRUE	GPR4	1.30323	3.89221	-7.65882	2.98658	4.88948e-12	6.87232e-11
1	1	TRUE	GBP1	8.51377	23.7615	-7.50541	2.79095	4.98311e-12	6.98712e-11
1	1	TRUE	TAGLN2	1.3537	7.40819	-7.76269	5.47256	5.07839e-12	7.10367e-11
1	1	TRUE	PSENEN	5.24171	11.4362	-7.46418	2.18176	5.15882e-12	7.20467e-11
1	1	TRUE	BTN2A3P	0.41438	0.834357	-7.46484	2.01351	5.343e-12	7.42051e-11
1	1	TRUE	NOD1	1.25956	2.81774	-7.56183	2.23707	5.40222e-12	7.48496e-11
1	1	TRUE	PVT1	0.4943	1.87339	-7.49217	3.78999	5.43846e-12	7.52922e-11
1	1	TRUE	PDLIM7	1.90295	5.24504	-7.53696	2.75627	5.59721e-12	7.72459e-11
1	1	TRUE	SLC1A5	1.09223	2.50053	-7.41296	2.28937	5.72105e-12	7.88928e-11
1	1	TRUE	FOXM1	0.00786881	0.0322071	-7.53152	4.093	5.77736e-12	7.94818e-11
1	1	TRUE	MXRA5	0.758936	7.73485	-7.64321	10.1917	6.24971e-12	8.54436e-11
1	1	TRUE	SERPINA1	0.149392	0.65322	-7.38401	4.37254	6.27273e-12	8.56914e-11
1	1	TRUE	ANPEP	0.844908	6.03056	-7.78557	7.13754	6.39312e-12	8.72018e-11
1	1	TRUE	B9D2	2.08113	4.42494	-7.49369	2.12623	6.41657e-12	8.74519e-11
1	1	TRUE	BICD1	0.152374	0.348467	-7.627	2.28692	6.66796e-12	9.0737e-11
1	1	TRUE	ST8SIA4	1.32129	3.59495	-7.5848	2.7208	6.70514e-12	9.11722e-11
1	1	TRUE	LIMK2	0.317319	0.75189	-7.40924	2.3695	6.75996e-12	9.17753e-11
1	1	TRUE	LYZ	10.3507	37.8216	-7.38139	3.65403	6.82448e-12	9.25079e-11
1	1	TRUE	NOX4	0.00758866	0.0327127	-7.45605	4.31073	6.93885e-12	9.38404e-11
1	1	TRUE	PLOD2	0.339866	1.20201	-7.44814	3.53672	8.24702e-12	1.10172e-10
1	1	TRUE	HK3	0.760926	4.08698	-7.48797	5.37107	8.34333e-12	1.11374e-10
1	1	TRUE	SDC1	0.00698175	0.0345021	-7.50942	4.94176	8.40334e-12	1.12004e-10
1	1	TRUE	SUSD1	0.0844953	0.200783	-7.31564	2.37627	8.55496e-12	1.13765e-10
1	1	TRUE	PROCR	2.31253	6.95781	-7.49925	3.00875	8.57735e-12	1.13977e-10
1	1	TRUE	SPON2	0.0603073	0.386179	-7.37214	6.40351	8.67121e-12	1.1507e-10
1	1	TRUE	UAP1	8.93017	18.5681	-7.52586	2.07925	8.67275e-12	1.1507e-10
1	1	TRUE	RND3	0.161504	0.59064	-7.36073	3.65713	9.41444e-12	1.24065e-10
1	1	TRUE	HIST1H2AC	7.61429	16.9956	-7.44463	2.23207	9.4315e-12	1.24197e-10
1	1	TRUE	CA9	1.6733	10.5034	-7.53722	6.27707	9.50175e-12	1.24934e-10
1	1	TRUE	FAM3D	0.0411946	0.191373	-7.34591	4.64558	9.5756e-12	1.25658e-10
1	1	TRUE	LOC100506474	0.264151	2.47314	-7.38944	9.36258	1.0303e-11	1.34561e-10
1	1	TRUE	HMOX1	33.0397	119.808	-7.38966	3.62618	1.07774e-11	1.40442e-10
1	1	TRUE	FAM126A	3.9011	9.95275	-7.45557	2.55127	1.11443e-11	1.44919e-10
1	1	TRUE	SLC50A1	0.379477	0.779708	-7.45308	2.05469	1.12696e-11	1.45918e-10
1	1	TRUE	HSPB1	69.9634	233.762	-7.44893	3.3412	1.16384e-11	1.50322e-10
1	1	TRUE	MKI67	0.0549982	0.126224	-7.25826	2.29506	1.17721e-11	1.51825e-10
1	1	TRUE	MMP7	0.692471	6.94152	-7.29958	10.0243	1.20477e-11	1.55151e-10
1	1	TRUE	PTX3	2.02185	42.6776	-7.54619	21.1082	1.26434e-11	1.6238e-10
1	1	TRUE	CSTA	0.887017	3.98046	-7.29529	4.48746	1.28448e-11	1.6481e-10
1	1	TRUE	IDO1	0.443058	1.4797	-7.49015	3.33974	1.31096e-11	1.6784e-10
1	1	TRUE	SP140L	1.45321	5.18135	-7.42611	3.56546	1.37518e-11	1.75038e-10
1	1	TRUE	HLA-B	242.954	614.154	-7.37304	2.52786	1.37511e-11	1.75038e-10
1	1	TRUE	TWIST1	0.483665	4.53443	-7.63561	9.37514	1.37693e-11	1.75134e-10
1	1	TRUE	IRX5	0.00982822	0.071626	-7.45266	7.28779	1.41765e-11	1.80052e-10
1	1	TRUE	TNFAIP6	1.02228	9.20886	-7.43968	9.00819	1.51956e-11	1.92022e-10
1	1	TRUE	RCAN1	2.33894	8.94177	-7.47827	3.82301	1.52996e-11	1.93196e-10
1	1	TRUE	NOS3	0.522396	1.19948	-7.26587	2.29612	1.57935e-11	1.98722e-10
1	1	TRUE	ZDHHC12	3.7241	10.9777	-7.36916	2.94776	1.58776e-11	1.99632e-10
1	1	TRUE	ADAMTS1	3.46097	14.0931	-7.35351	4.07203	1.59834e-11	2.00674e-10
1	1	TRUE	NRP1	0.0249059	0.0858947	-7.22863	3.44877	1.62932e-11	2.03871e-10
1	1	TRUE	NCAPH	0.0141602	0.0379697	-7.29058	2.68144	1.66944e-11	2.08407e-10
1	1	TRUE	SEC24D	3.38672	11.1077	-7.45021	3.27979	1.69647e-11	2.11479e-10
1	1	TRUE	POLD1	0.00617477	0.0150603	-7.26989	2.439	1.75469e-11	2.18116e-10
1	1	TRUE	EME1	0.0529591	0.156741	-7.18439	2.95966	1.76068e-11	2.18552e-10
1	1	TRUE	LOC100127983	1.03199	2.61995	-7.2771	2.53874	1.76913e-11	2.19445e-10
1	1	TRUE	RMI2	1.34134	2.82571	-7.36471	2.10663	1.79349e-11	2.22309e-10
1	1	TRUE	TNFRSF14	3.84816	11.9515	-7.36773	3.10578	1.84206e-11	2.28006e-10
1	1	TRUE	CLEC14A	3.19429	7.0925	-7.32924	2.22037	1.92765e-11	2.37929e-10
1	1	TRUE	SLC25A19	0.211687	0.511271	-7.1592	2.41522	2.05231e-11	2.51018e-10
1	1	TRUE	S100A6	141.167	380.672	-7.23494	2.6966	2.12708e-11	2.598e-10
1	1	TRUE	PCDH12	2.34816	6.00294	-7.30037	2.55644	2.15389e-11	2.62161e-10
1	1	TRUE	HLA-DQA1	13.1664	34.9098	-7.1466	2.65144	2.17236e-11	2.64226e-10
1	1	TRUE	PSRC1	0.713674	1.98705	-7.24727	2.78426	2.17761e-11	2.64497e-10
1	1	TRUE	NDUFS5	19.7209	44.1184	-7.28029	2.23714	2.23939e-11	2.71437e-10
1	1	TRUE	CNTROB	0.166987	0.404397	-7.23341	2.42174	2.31409e-11	2.79718e-10
1	1	TRUE	HOXA6	0.154231	0.859392	-7.24382	5.5721	2.43599e-11	2.92837e-10
1	1	TRUE	KCP	0.0702297	0.298031	-7.18954	4.24366	2.61833e-11	3.13039e-10
1	1	TRUE	IGF2BP2	0.017634	0.164641	-7.2917	9.33662	2.6413e-11	3.15354e-10
1	1	TRUE	TMEM37	1.47604	3.2604	-7.22123	2.20888	2.68547e-11	3.20411e-10
1	1	TRUE	ARHGAP18	3.74276	10.2757	-7.21054	2.74548	2.79813e-11	3.32493e-10
1	1	TRUE	TMEM173	5.06645	11.2944	-7.14522	2.22924	2.82792e-11	3.35806e-10
1	1	TRUE	RDH10	4.38355	21.6263	-7.389	4.93351	2.84412e-11	3.37501e-10
1	1	TRUE	LIF	0.0249101	0.635987	-7.26119	25.5313	2.91528e-11	3.45011e-10
1	1	TRUE	SLC20A1	9.16748	26.2117	-7.5588	2.8592	2.96195e-11	3.49826e-10
1	1	TRUE	COL6A1	31.4884	140.459	-7.54092	4.46067	2.98442e-11	3.51768e-10
1	1	TRUE	FAM109B	0.803579	3.28726	-7.35534	4.09078	3.05843e-11	3.59042e-10
1	1	TRUE	SNAI1	0.536395	2.30092	-7.26032	4.28959	3.11915e-11	3.65192e-10
1	1	TRUE	HDAC7	0.144099	0.290147	-7.18616	2.01352	3.25848e-11	3.80742e-10
1	1	TRUE	LOC648987	0.186163	0.855389	-7.24937	4.59483	3.32634e-11	3.8661e-10
1	1	TRUE	PGK1	91.9969	193.62	-7.21706	2.10464	3.34322e-11	3.88058e-10
1	1	TRUE	HLA-DMA	25.6304	64.3709	-7.09462	2.51151	3.40257e-11	3.93903e-10
1	1	TRUE	TOB2P1	0.32004	0.736089	-7.07198	2.29999	3.41907e-11	3.95551e-10
1	1	TRUE	FANCB	0.0180684	0.0567013	-7.07724	3.13815	3.52386e-11	4.06602e-10
1	1	TRUE	CHRNE	0.264576	0.573853	-7.09119	2.16895	3.68768e-11	4.24108e-10
1	1	TRUE	OSMR	2.62885	12.327	-7.30138	4.6891	3.79115e-11	4.35571e-10
1	1	TRUE	P2RY8	0.304104	0.808924	-7.04366	2.66002	3.88325e-11	4.44267e-10
1	1	TRUE	TCIRG1	0.798523	2.32238	-7.15891	2.90835	4.0608e-11	4.63069e-10
1	1	TRUE	FAM26E	0.394797	1.16889	-7.20785	2.96074	4.11278e-11	4.68387e-10
1	1	TRUE	ELK3	4.40863	9.83629	-7.16371	2.23115	4.14287e-11	4.71506e-10
1	1	TRUE	LOC284276	0.0248388	0.232058	-7.136	9.34256	4.22358e-11	4.79137e-10
1	1	TRUE	FOSL2	5.71793	16.2036	-7.20953	2.83383	4.447e-11	5.02531e-10
1	1	TRUE	NAMPT	23.3955	125.558	-7.32041	5.36675	4.49584e-11	5.07396e-10
1	1	TRUE	BARX1	0.0936684	1.17533	-7.0776	12.5477	4.54841e-11	5.12999e-10
1	1	TRUE	BACE2	0.12013	0.471798	-7.25922	3.92738	4.56422e-11	5.14451e-10
1	1	TRUE	ARPC1B	21.3689	58.7376	-7.15651	2.74874	4.80259e-11	5.39929e-10
1	1	TRUE	HOXA2	0.236829	2.05534	-7.07395	8.67859	4.86593e-11	5.4635e-10
1	1	TRUE	PROS1	8.35564	21.5785	-7.17213	2.58251	4.98447e-11	5.58943e-10
1	1	TRUE	MELK	0.0401941	0.130712	-6.99805	3.25203	5.16845e-11	5.76623e-10
1	1	TRUE	GRB14	0.441526	1.92518	-7.01679	4.36029	5.49676e-11	6.10918e-10
1	1	TRUE	CXCL9	0.812595	2.86036	-6.97854	3.52004	5.59977e-11	6.204e-10
1	1	TRUE	ANO1	0.161368	0.712082	-7.04931	4.41279	5.80915e-11	6.42783e-10
1	1	TRUE	POC1A	0.0309903	0.102125	-6.97455	3.29538	6.05199e-11	6.67967e-10
1	1	TRUE	JAKMIP2	0.0246059	0.0678934	-7.05035	2.75923	6.08246e-11	6.70486e-10
1	1	TRUE	CHIC2	5.33371	16.1944	-7.25929	3.03623	6.15207e-11	6.76882e-10
1	1	TRUE	SNHG4	0.42096	0.853547	-6.96081	2.02762	6.18118e-11	6.79659e-10
1	1	TRUE	BDKRB2	0.275482	1.79761	-7.06328	6.52535	6.20056e-11	6.80935e-10
1	1	TRUE	TRPC6	0.429227	1.51948	-7.10871	3.54004	6.42775e-11	7.0456e-10
1	1	TRUE	CCNL2	20.5387	42.1009	-7.0408	2.04984	6.45479e-11	7.07082e-10
1	1	TRUE	F11R	2.16442	6.61781	-7.22249	3.05754	6.52053e-11	7.13391e-10
1	1	TRUE	P4HA3	0.256971	1.27542	-6.94704	4.96329	6.68397e-11	7.30361e-10
1	1	TRUE	TRIB2	4.15304	8.56217	-7.0531	2.06166	6.88527e-11	7.5002e-10
1	1	TRUE	SIX5	1.36005	3.40756	-7.07071	2.50547	7.04436e-11	7.64498e-10
1	1	TRUE	GALNT5	0.0995265	1.49234	-7.02188	14.9944	7.13985e-11	7.73425e-10
1	1	TRUE	FAM43A	1.90061	4.72891	-7.07697	2.48811	7.19913e-11	7.78403e-10
1	1	TRUE	WISP1	0.0146106	0.137833	-7.08265	9.43374	7.31352e-11	7.89654e-10
1	1	TRUE	SPAG4	0.399967	2.65769	-7.04778	6.64478	7.41035e-11	7.98287e-10
1	1	TRUE	PLSCR1	7.36468	20.4458	-7.05972	2.7762	7.59682e-11	8.16367e-10
1	1	TRUE	TNFRSF11B	0.738368	3.34827	-6.96876	4.53469	8.15885e-11	8.68774e-10
1	1	TRUE	GPR3	0.73966	3.02967	-6.96131	4.09603	8.2096e-11	8.73647e-10
1	1	TRUE	LRRC32	0.04176	0.186011	-6.99517	4.45427	8.29631e-11	8.82339e-10
1	1	TRUE	LOC100130476	0.0467334	0.204686	-6.90827	4.37986	8.52616e-11	9.04589e-10
1	1	TRUE	CD163	0.448048	2.82284	-6.95845	6.30031	8.63342e-11	9.15414e-10
1	1	TRUE	YY2	0.58399	1.3997	-7.1006	2.39679	8.70166e-11	9.22092e-10
1	1	TRUE	CD34	0.267644	0.558522	-6.91891	2.08681	8.76551e-11	9.28297e-10
1	1	TRUE	LOC731424	0.169076	0.508369	-7.16269	3.00675	8.83934e-11	9.3555e-10
1	1	TRUE	CCNE1	1.33261	2.91329	-7.17205	2.18615	9.01428e-11	9.52341e-10
1	1	TRUE	SLAMF8	0.851777	3.42261	-6.94449	4.0182	9.36626e-11	9.86553e-10
1	1	TRUE	FAM111A	0.0808373	0.163247	-6.89888	2.01945	9.38842e-11	9.877e-10
1	1	TRUE	FPR3	2.79504	8.25474	-6.88238	2.95335	9.62008e-11	1.00723e-09
1	1	TRUE	WDR62	0.0208729	0.0633172	-6.98118	3.03346	9.65369e-11	1.01015e-09
1	1	TRUE	GJA3	0.106147	0.28502	-6.90505	2.68513	9.70815e-11	1.01524e-09
1	1	TRUE	OLFML2A	0.0786983	0.299534	-7.05041	3.80611	1.04231e-10	1.08104e-09
1	1	TRUE	PIK3R6	0.664031	1.82065	-6.9201	2.74181	1.07678e-10	1.11147e-09
1	1	TRUE	PSMA4	1.02405	2.09575	-7.01163	2.04652	1.09642e-10	1.13041e-09
1	1	TRUE	ABI3	0.237284	0.605923	-6.86312	2.55357	1.11164e-10	1.14476e-09
1	1	TRUE	CP	1.52866	5.11973	-6.88141	3.34915	1.11569e-10	1.14825e-09
1	1	TRUE	FCGRT	1.34362	2.90775	-6.99825	2.16412	1.12097e-10	1.15301e-09
1	1	TRUE	CD151	1.14844	3.16187	-7.10487	2.75319	1.17547e-10	1.20201e-09
1	1	TRUE	IL13RA2	1.43953	13.4012	-6.90401	9.30947	1.18629e-10	1.21236e-09
1	1	TRUE	SKINTL	0.0590667	0.237167	-6.84768	4.01523	1.19428e-10	1.2184e-09
1	1	TRUE	AIM1	0.417834	1.65891	-7.05146	3.97025	1.25674e-10	1.27544e-09
1	1	TRUE	PRF1	0.0153185	0.11167	-6.9197	7.28991	1.27536e-10	1.29284e-09
1	1	TRUE	IL4I1	0.0313518	0.124047	-6.84835	3.95663	1.32536e-10	1.33811e-09
1	1	TRUE	PSMG1	0.13487	0.364064	-6.89277	2.69936	1.32728e-10	1.33928e-09
1	1	TRUE	PYGL	0.307925	0.891559	-6.92546	2.89538	1.33734e-10	1.34788e-09
1	1	TRUE	LOC100506585	0.281708	0.831815	-6.86354	2.95276	1.35519e-10	1.36195e-09
1	1	TRUE	MDK	1.03622	4.33116	-6.92514	4.17978	1.41044e-10	1.41342e-09
1	1	TRUE	AP1S2	1.22108	2.96284	-6.87496	2.42641	1.45881e-10	1.45773e-09
1	1	TRUE	SAT1	9.10355	27.046	-7.06453	2.97093	1.46224e-10	1.46032e-09
1	1	TRUE	SRA1	0.38496	1.07422	-7.05742	2.79048	1.49765e-10	1.49144e-09
1	1	TRUE	PPP1R15A	10.9376	32.2429	-6.95922	2.94789	1.58316e-10	1.57302e-09
1	1	TRUE	LAMC2	0.0386831	0.120219	-6.80195	3.10779	1.60424e-10	1.59216e-09
1	1	TRUE	ECT2	0.122584	0.291618	-6.92941	2.37893	1.83443e-10	1.80731e-09
1	1	TRUE	UBASH3B	1.3063	3.13919	-6.81332	2.40311	1.8527e-10	1.82326e-09
1	1	TRUE	LZTS1	3.53427	11.89	-6.84644	3.36419	1.8657e-10	1.83194e-09
1	1	TRUE	CYBA	27.0234	76.997	-6.811	2.84927	1.86896e-10	1.83387e-09
1	1	TRUE	APOBEC3D	0.345191	0.995159	-6.95934	2.88293	1.87306e-10	1.83608e-09
1	1	TRUE	FAM111B	0.0373315	0.153031	-6.7903	4.09925	1.89631e-10	1.85576e-09
1	1	TRUE	GGN	0.400037	1.02	-6.76053	2.54976	1.90721e-10	1.86406e-09
1	1	TRUE	NKX6-1	0.326654	0.986811	-6.76771	3.02097	1.91733e-10	1.87215e-09
1	1	TRUE	DIRC3	0.19161	0.489792	-6.80393	2.5562	1.92946e-10	1.8819e-09
1	1	TRUE	CDH5	4.20978	9.5686	-6.93411	2.27294	1.93773e-10	1.88682e-09
1	1	TRUE	MYL9	3.28254	13.4556	-6.96271	4.09914	1.9606e-10	1.90696e-09
1	1	TRUE	ANXA5	122.11	316.833	-6.89962	2.59465	2.08547e-10	2.01499e-09
1	1	TRUE	SIL1	0.225632	0.469441	-6.90992	2.08056	2.09637e-10	2.02441e-09
1	1	TRUE	TBX15	1.18885	3.27052	-6.80547	2.75098	2.15733e-10	2.08213e-09
1	1	TRUE	NUP107	6.81612	27.8811	-6.90234	4.09046	2.21381e-10	2.13312e-09
1	1	TRUE	HOTAIRM1	0.226804	1.94574	-6.74242	8.57895	2.246e-10	2.16295e-09
1	1	TRUE	C1RL	2.94301	10.4811	-6.89912	3.56136	2.28073e-10	2.18918e-09
1	1	TRUE	RRM2	0.00896977	0.0314171	-6.84397	3.50255	2.30277e-10	2.20912e-09
1	1	TRUE	C2orf66	0.206903	1.09603	-6.90308	5.29731	2.32801e-10	2.23211e-09
1	1	TRUE	MYO1B	0.0286976	0.116156	-6.74638	4.04757	2.38124e-10	2.27693e-09
1	1	TRUE	C1orf85	0.16401	0.359355	-6.71119	2.19106	2.46445e-10	2.34966e-09
1	1	TRUE	OSTC	2.39429	5.11137	-6.84838	2.13482	2.52141e-10	2.39917e-09
1	1	TRUE	TBX2	3.70006	8.6274	-6.90458	2.33169	2.54497e-10	2.41923e-09
1	1	TRUE	CLEC2B	1.71691	7.7338	-6.79776	4.50449	2.77038e-10	2.62326e-09
1	1	TRUE	BATF	0.526979	2.30822	-6.68498	4.3801	2.87839e-10	2.72111e-09
1	1	TRUE	DNALI1	9.2628	23.0241	-6.74422	2.48565	2.94012e-10	2.77498e-09
1	1	TRUE	CPA4	0.0108179	0.0662592	-6.8401	6.12497	2.98348e-10	2.80986e-09
1	1	TRUE	HAND2	0.346912	0.928988	-6.70961	2.67788	3.0456e-10	2.85914e-09
1	1	TRUE	RFTN1	9.29903	19.5591	-6.71388	2.10335	3.06341e-10	2.87432e-09
1	1	TRUE	LOC100128993	0.0336513	0.120745	-6.73467	3.58811	3.16328e-10	2.95853e-09
1	1	TRUE	CD44	0.0228835	0.122296	-6.70743	5.3443	3.16864e-10	2.96116e-09
1	1	TRUE	TMEM165	0.444478	1.07809	-6.82308	2.42551	3.31424e-10	3.08e-09
1	1	TRUE	ELK2AP	3.85685	15.5388	-6.65867	4.02888	3.32612e-10	3.0894e-09
1	1	TRUE	FAP	0.674264	4.45726	-6.82563	6.61055	3.36327e-10	3.11863e-09
1	1	TRUE	WEE1	0.165467	0.458605	-6.79033	2.77158	3.36471e-10	3.11863e-09
1	1	TRUE	DPYD	2.18466	11.416	-6.85967	5.22555	3.56392e-10	3.28935e-09
1	1	TRUE	PRR16	0.658837	2.08779	-6.64396	3.16891	3.58877e-10	3.3088e-09
1	1	TRUE	RRAS	9.48834	24.5651	-6.81584	2.58898	3.74812e-10	3.44847e-09
1	1	TRUE	LOC100288637	0.0141926	0.0344107	-6.65767	2.42455	3.81495e-10	3.50443e-09
1	1	TRUE	SLC4A7	0.0691147	0.191714	-6.67971	2.77385	3.82929e-10	3.51577e-09
1	1	TRUE	VASN	1.33963	9.10613	-6.71532	6.79751	3.85168e-10	3.53262e-09
1	1	TRUE	CDK5RAP2	0.0227195	0.0561264	-6.62413	2.4704	3.95985e-10	3.62432e-09
1	1	TRUE	NFE2L3	1.41125	4.07481	-6.85848	2.88737	3.97992e-10	3.63999e-09
1	1	TRUE	CITED2	1.37745	2.76192	-6.82396	2.00509	3.99934e-10	3.65086e-09
1	1	TRUE	SNAI2	1.42084	9.48799	-6.75616	6.67773	4.20844e-10	3.82381e-09
1	1	TRUE	SMIM3	5.59416	21.9613	-6.89421	3.92575	4.35423e-10	3.9379e-09
1	1	TRUE	PQLC3	0.100653	0.277194	-6.65713	2.75395	4.39399e-10	3.97182e-09
1	1	TRUE	NGFR	2.97402	21.9016	-6.75265	7.36431	4.67502e-10	4.21064e-09
1	1	TRUE	PKMYT1	0.0190066	0.0397175	-6.63849	2.08966	4.72893e-10	4.24828e-09
1	1	TRUE	COTL1	49.8305	111.416	-6.73645	2.2359	4.83185e-10	4.33407e-09
1	1	TRUE	UPP1	0.169612	0.489855	-6.73995	2.88809	4.95608e-10	4.43417e-09
1	1	TRUE	MIR22HG	1.15758	3.55233	-6.73654	3.06877	5.09684e-10	4.55313e-09
1	1	TRUE	TDO2	0.419448	4.8638	-6.62319	11.5957	5.09963e-10	4.55329e-09
1	1	TRUE	METTL1	1.31444	4.60932	-6.81669	3.50669	5.48278e-10	4.87306e-09
1	1	TRUE	ESAM	10.1764	22.9628	-6.72873	2.25649	5.7386e-10	5.08239e-09
1	1	TRUE	ITGA3	0.237369	1.44353	-6.84976	6.0814	5.90377e-10	5.21287e-09
1	1	TRUE	GJA4	1.69722	4.23975	-6.68392	2.49805	5.94807e-10	5.24934e-09
1	1	TRUE	ARHGAP11B	0.0803217	0.281547	-6.54236	3.50524	6.23515e-10	5.48336e-09
1	1	TRUE	HOXC8	0.0905495	0.628097	-6.64793	6.9365	6.25488e-10	5.49521e-09
1	1	TRUE	PITX1	0.253956	1.74599	-6.59422	6.87516	6.6365e-10	5.80461e-09
1	1	TRUE	RAET1K	0.0251037	0.127567	-6.56255	5.08158	6.65866e-10	5.81862e-09
1	1	TRUE	SLC16A3	0.098851	0.58999	-6.60085	5.96848	6.70353e-10	5.85123e-09
1	1	TRUE	SLC27A3	2.97025	9.07525	-6.79158	3.05539	6.82284e-10	5.94649e-09
1	1	TRUE	LRRC25	1.97353	6.23104	-6.58291	3.15731	7.38543e-10	6.4018e-09
1	1	TRUE	CD58	0.303808	0.959834	-6.58944	3.15934	7.73279e-10	6.68636e-09
1	1	TRUE	C1QA	72.417	189.499	-6.58141	2.61677	7.95235e-10	6.86605e-09
1	1	TRUE	NAB2	7.5918	15.8578	-6.60736	2.0888	8.06564e-10	6.95701e-09
1	1	TRUE	SEC31A	0.192619	0.426342	-6.59077	2.21339	8.28397e-10	7.1243e-09
1	1	TRUE	C18orf21	0.178097	0.405759	-6.57212	2.27831	8.4221e-10	7.2289e-09
1	1	TRUE	SLC47A1	0.845191	2.14119	-6.60787	2.53338	8.4872e-10	7.27765e-09
1	1	TRUE	SIX2	0.148258	0.587884	-6.49701	3.96528	8.76106e-10	7.48684e-09
1	1	TRUE	HIST1H2BG	0.384349	1.06566	-6.47141	2.77264	9.19255e-10	7.82505e-09
1	1	TRUE	BST1	1.15514	2.95705	-6.63176	2.5599	9.22665e-10	7.84646e-09
1	1	TRUE	FAM26F	0.406832	0.966247	-6.46802	2.37505	9.7621e-10	8.28573e-09
1	1	TRUE	CFH	1.51231	8.65048	-6.69555	5.72005	1.02124e-09	8.63444e-09
1	1	TRUE	IQGAP2	0.0453611	0.114822	-6.45245	2.53128	1.06064e-09	8.93741e-09
1	1	TRUE	HK2	4.56977	11.7508	-6.4809	2.57142	1.07211e-09	9.02107e-09
1	1	TRUE	LITAF	0.0201352	0.0551535	-6.44781	2.73917	1.079e-09	9.07465e-09
1	1	TRUE	SIGLEC9	0.622496	2.02501	-6.48504	3.25305	1.12576e-09	9.43629e-09
1	1	TRUE	ACTR3	0.59518	1.33306	-6.57013	2.23976	1.12957e-09	9.46369e-09
1	1	TRUE	S100A2	0.678631	1.97492	-6.44567	2.91015	1.1649e-09	9.73172e-09
1	1	TRUE	SLC11A1	3.10252	15.7027	-6.53844	5.06127	1.16554e-09	9.73246e-09
1	1	TRUE	PDGFD	0.0316222	0.131043	-6.45146	4.14403	1.21209e-09	1.00732e-08
1	1	TRUE	HOXB4	0.253399	1.56674	-6.44903	6.1829	1.22528e-09	1.01683e-08
1	1	TRUE	TNFRSF10D	0.829468	2.85899	-6.47301	3.44678	1.25203e-09	1.03805e-08
1	1	TRUE	GPC1	29.9266	66.255	-6.67214	2.21392	1.25716e-09	1.04083e-08
1	1	TRUE	HIST1H2AM	0.185865	0.559881	-6.40441	3.0123	1.30993e-09	1.08043e-08
1	1	TRUE	CDC45	0.0128736	0.0327506	-6.49109	2.54401	1.31949e-09	1.0873e-08
1	1	TRUE	GGT8P	0.17286	0.710919	-6.6587	4.1127	1.33092e-09	1.09516e-08
1	1	TRUE	ABCB4	0.00939056	0.0263443	-6.41711	2.8054	1.37302e-09	1.12716e-08
1	1	TRUE	C1orf162	6.84448	17.0073	-6.46766	2.48482	1.43667e-09	1.17611e-08
1	1	TRUE	PHF14	1.15342	2.34078	-6.49984	2.02942	1.46488e-09	1.19809e-08
1	1	TRUE	HIST1H3H	0.247166	0.816053	-6.37937	3.30163	1.474e-09	1.20498e-08
1	1	TRUE	FZD1	3.18546	9.10605	-6.60052	2.85863	1.48036e-09	1.20849e-08
1	1	TRUE	THBS1	2.623	22.9918	-6.58182	8.76546	1.51435e-09	1.23337e-08
1	1	TRUE	TRIM38	1.25496	3.31101	-6.54255	2.63833	1.54075e-09	1.2537e-08
1	1	TRUE	NXPH4	1.53006	8.67309	-6.45695	5.66847	1.56364e-09	1.27056e-08
1	1	TRUE	APLN	16.3613	46.3402	-6.44408	2.83231	1.61827e-09	1.30828e-08
1	1	TRUE	CD68	3.30528	7.71728	-6.41429	2.33483	1.63597e-09	1.32076e-08
1	1	TRUE	PRICKLE3	0.482463	1.91659	-6.41373	3.97251	1.64916e-09	1.33018e-08
1	1	TRUE	EPSTI1	0.231444	0.612202	-6.45296	2.64514	1.67418e-09	1.34912e-08
1	1	TRUE	SOCS2	0.131586	0.373014	-6.42887	2.83475	1.71535e-09	1.37976e-08
1	1	TRUE	VAMP8	13.1616	37.0772	-6.4562	2.81707	1.73257e-09	1.39221e-08
1	1	TRUE	DDB2	4.28202	9.869	-6.52872	2.30475	1.75868e-09	1.41072e-08
1	1	TRUE	CCDC102A	1.38449	3.09871	-6.45711	2.23816	1.76445e-09	1.41471e-08
1	1	TRUE	IFI44	9.78687	23.2981	-6.44678	2.38055	1.80163e-09	1.43991e-08
1	1	TRUE	ECE1	0.171654	0.417285	-6.54226	2.43096	1.82118e-09	1.45354e-08
1	1	TRUE	MALL	0.47203	1.84221	-6.47631	3.90273	1.86072e-09	1.48307e-08
1	1	TRUE	LCP2	6.96515	18.912	-6.40295	2.71523	1.86637e-09	1.4869e-08
1	1	TRUE	ARHGEF19	0.400655	1.14301	-6.51671	2.85285	1.89676e-09	1.50837e-08
1	1	TRUE	POLR2L	27.58	56.316	-6.55323	2.04191	1.96966e-09	1.55927e-08
1	1	TRUE	LTF	0.231937	9.57245	-6.43321	41.2717	2.05761e-09	1.62376e-08
1	1	TRUE	SLC43A3	0.0248126	0.086608	-6.34388	3.49048	2.06482e-09	1.6283e-08
1	1	TRUE	MNS1	3.13569	7.24304	-6.43432	2.30987	2.06522e-09	1.6283e-08
1	1	TRUE	VAV3	0.20382	0.963259	-6.41112	4.72603	2.06772e-09	1.62881e-08
1	1	TRUE	MYO1F	4.1035	9.96791	-6.37385	2.42912	2.0745e-09	1.63341e-08
1	1	TRUE	HLA-DOA	6.01607	12.6269	-6.32768	2.09886	2.08112e-09	1.63789e-08
1	1	TRUE	KLF10	0.177834	0.444772	-6.32874	2.50105	2.15036e-09	1.68859e-08
1	1	TRUE	CDC42EP5	0.483216	2.56599	-6.37308	5.31024	2.19025e-09	1.7176e-08
1	1	TRUE	IMPDH1	0.0483187	0.117222	-6.30665	2.42602	2.20244e-09	1.72485e-08
1	1	TRUE	OAS2	2.51013	7.28671	-6.4591	2.90293	2.2063e-09	1.7271e-08
1	1	TRUE	HSPA7	1.20166	7.12771	-6.35794	5.93155	2.2646e-09	1.76486e-08
1	1	TRUE	CCDC34	2.28459	5.32801	-6.44763	2.33215	2.28193e-09	1.776e-08
1	1	TRUE	CD99P1	0.253348	0.537127	-6.32214	2.12012	2.3503e-09	1.82435e-08
1	1	TRUE	DIRAS3	2.43044	14.4371	-6.3979	5.94012	2.36881e-09	1.83627e-08
1	1	TRUE	MAN1C1	9.43001	27.7694	-6.33082	2.9448	2.46159e-09	1.90735e-08
1	1	TRUE	OLFML1	0.51558	2.81702	-6.4886	5.46378	2.46901e-09	1.91141e-08
1	1	TRUE	DPY19L1	12.4613	29.6528	-6.40653	2.37958	2.48863e-09	1.92067e-08
1	1	TRUE	FOXL1	0.213279	0.743754	-6.38664	3.48723	2.54373e-09	1.95801e-08
1	1	TRUE	ENPP1	0.279216	1.0814	-6.37673	3.87299	2.64396e-09	2.0307e-08
1	1	TRUE	CENPE	0.00554877	0.0185702	-6.33548	3.34672	2.87425e-09	2.19507e-08
1	1	TRUE	LOC284454	2.44616	7.28854	-6.34541	2.97959	2.89963e-09	2.21253e-08
1	1	TRUE	MIR210HG	0.903695	2.98186	-6.39246	3.29963	2.91318e-09	2.2219e-08
1	1	TRUE	AVIL	1.24968	3.7928	-6.4005	3.03502	2.9367e-09	2.23789e-08
1	1	TRUE	ITK	0.243111	0.540709	-6.24622	2.22413	3.06557e-09	2.328e-08
1	1	TRUE	FRRS1	0.341331	0.88042	-6.25427	2.57937	3.10281e-09	2.35526e-08
1	1	TRUE	GMFG	10.5553	26.4923	-6.31312	2.50985	3.16926e-09	2.39946e-08
1	1	TRUE	UGCG	4.93384	10.0571	-6.27936	2.0384	3.17376e-09	2.40183e-08
1	1	TRUE	IL2RG	1.40833	4.40469	-6.26899	3.12761	3.19112e-09	2.41185e-08
1	1	TRUE	CTSC	4.17121	14.8698	-6.36048	3.56486	3.28395e-09	2.4756e-08
1	1	TRUE	LINC00340	0.497892	1.07138	-6.30198	2.15182	3.41003e-09	2.56513e-08
1	1	TRUE	MLKL	0.314336	0.834567	-6.24032	2.65502	3.45713e-09	2.5961e-08
1	1	TRUE	CENPL	0.0180468	0.0614006	-6.22365	3.40229	3.49927e-09	2.62437e-08
1	1	TRUE	BCL6B	1.77363	4.13128	-6.28183	2.32927	3.55871e-09	2.66439e-08
1	1	TRUE	GPR124	3.12296	7.78484	-6.40296	2.49278	3.586e-09	2.68368e-08
1	1	TRUE	MTFR2	0.0181172	0.0750049	-6.26978	4.13997	3.59315e-09	2.68789e-08
1	1	TRUE	STK17A	7.72682	16.6064	-6.33778	2.14919	3.59856e-09	2.69048e-08
1	1	TRUE	CTSB	1.67893	4.30149	-6.3375	2.56204	3.64463e-09	2.72175e-08
1	1	TRUE	S1PR3	7.66396	19.28	-6.23637	2.51567	3.87205e-09	2.88176e-08
1	1	TRUE	BST2	26.9256	78.494	-6.37457	2.91522	3.88493e-09	2.89011e-08
1	1	TRUE	ANXA2R	1.12287	2.88414	-6.30084	2.56855	3.91258e-09	2.90822e-08
1	1	TRUE	LAMP3	0.204067	0.715418	-6.19404	3.5058	3.92184e-09	2.91322e-08
1	1	TRUE	TREM1	0.0981563	1.10225	-6.25409	11.2296	3.95989e-09	2.93343e-08
1	1	TRUE	HLA-DRB5	14.249	46.1039	-6.23292	3.23559	4.05803e-09	3.00233e-08
1	1	TRUE	TNFRSF10C	0.708381	2.33931	-6.26573	3.30233	4.06135e-09	3.00352e-08
1	1	TRUE	C19orf69	0.0517397	0.237743	-6.20484	4.59499	4.13766e-09	3.0519e-08
1	1	TRUE	ICAM1	4.58374	23.6981	-6.32288	5.17004	4.15124e-09	3.05838e-08
1	1	TRUE	NFKB2	0.106478	0.252686	-6.18231	2.37314	4.17337e-09	3.0721e-08
1	1	TRUE	FAM72B	0.0339639	0.0731866	-6.188	2.15484	4.34999e-09	3.19272e-08
1	1	TRUE	KIAA0040	0.0284533	0.0677976	-6.22365	2.38277	4.45481e-09	3.26283e-08
1	1	TRUE	FCGR2A	0.33219	0.904203	-6.18466	2.72195	4.53641e-09	3.31843e-08
1	1	TRUE	FCER1G	35.6475	112.117	-6.25456	3.14515	4.57624e-09	3.34414e-08
1	1	TRUE	C1orf54	11.1505	29.8651	-6.30405	2.67836	4.57728e-09	3.34414e-08
1	1	TRUE	TREML3P	0.0519525	0.576318	-6.23474	11.0932	4.60434e-09	3.36111e-08
1	1	TRUE	TES	0.0710939	0.274944	-6.18068	3.86734	4.68062e-09	3.41111e-08
1	1	TRUE	EFNB2	4.46459	13.6795	-6.31106	3.06401	5.01508e-09	3.63521e-08
1	1	TRUE	SP100	1.05771	3.27522	-6.29005	3.09653	5.24717e-09	3.78933e-08
1	1	TRUE	C1orf53	1.44434	2.89305	-6.20787	2.00303	5.25222e-09	3.79142e-08
1	1	TRUE	TGFB3	5.77219	13.7211	-6.29871	2.3771	5.29571e-09	3.82124e-08
1	1	TRUE	LOC154761	1.04754	4.2786	-6.1994	4.08442	5.40223e-09	3.89329e-08
1	1	TRUE	OLFML3	0.554895	1.53449	-6.20787	2.76537	5.54952e-09	3.98636e-08
1	1	TRUE	CD80	0.129899	0.347643	-6.13115	2.67625	5.83015e-09	4.17764e-08
1	1	TRUE	APOBEC3F	0.28176	0.983581	-6.24107	3.49085	5.96089e-09	4.26783e-08
1	1	TRUE	SLFN12	0.726512	1.85874	-6.17775	2.55845	6.24173e-09	4.45617e-08
1	1	TRUE	CTSL1	1.87653	4.45734	-6.24957	2.37531	6.35772e-09	4.53528e-08
1	1	TRUE	CD48	0.558552	1.60575	-6.13071	2.87485	6.41229e-09	4.56863e-08
1	1	TRUE	TRIB3	3.19923	7.76068	-6.19979	2.42579	6.51057e-09	4.63112e-08
1	1	TRUE	VAMP5	19.2398	54.4559	-6.25161	2.83038	6.55794e-09	4.66292e-08
1	1	TRUE	PDLIM3	1.50607	4.75674	-6.11415	3.15838	6.73555e-09	4.77951e-08
1	1	TRUE	HPX	0.217233	0.730572	-6.10361	3.36309	6.98458e-09	4.93624e-08
1	1	TRUE	CABP4	0.305957	1.08117	-6.2863	3.53373	7.1457e-09	5.03185e-08
1	1	TRUE	CDCA7	0.140478	0.3233	-6.12571	2.30143	7.191e-09	5.05968e-08
1	1	TRUE	ACP5	0.0423778	0.106541	-6.07887	2.51407	7.48971e-09	5.24879e-08
1	1	TRUE	GBP5	0.0258144	0.0969721	-6.11202	3.75652	7.58201e-09	5.30923e-08
1	1	TRUE	LILRB3	0.030088	0.225604	-6.1054	7.49814	7.6482e-09	5.35344e-08
1	1	TRUE	HES2	0.0365173	0.116105	-6.13713	3.17944	7.6628e-09	5.36151e-08
1	1	TRUE	FTL	1096.96	2930.63	-6.19155	2.6716	7.69513e-09	5.37984e-08
1	1	TRUE	PLBD1	1.52036	6.22044	-6.18449	4.09142	7.84781e-09	5.47566e-08
1	1	TRUE	EHBP1L1	3.70708	7.7904	-6.18355	2.10149	7.8728e-09	5.48872e-08
1	1	TRUE	IRF7	0.144899	0.331085	-6.15683	2.28494	7.88533e-09	5.49528e-08
1	1	TRUE	CD101	0.013379	0.0787805	-6.07781	5.88837	8.06659e-09	5.61267e-08
1	1	TRUE	KANK2	0.240908	0.54583	-6.17054	2.26572	8.24999e-09	5.72437e-08
1	1	TRUE	C1QB	117.787	305.404	-6.13366	2.59285	8.29393e-09	5.75258e-08
1	1	TRUE	PPCS	1.2257	2.88993	-6.10236	2.35777	8.63169e-09	5.9609e-08
1	1	TRUE	ACTA2	1.01672	2.98613	-6.13221	2.93703	8.81411e-09	6.07491e-08
1	1	TRUE	CUBN	0.315874	0.676944	-6.08602	2.14308	9.10033e-09	6.25987e-08
1	1	TRUE	APOBR	1.2942	3.92006	-6.11005	3.02894	9.30597e-09	6.3938e-08
1	1	TRUE	APOBEC3G	1.65276	4.91623	-6.14715	2.97456	9.3811e-09	6.43281e-08
1	1	TRUE	LOC100133445	0.416554	1.53798	-6.02499	3.69216	9.4019e-09	6.44455e-08
1	1	TRUE	ADAMTS2	0.362111	3.24067	-6.23757	8.9494	1.00822e-08	6.89196e-08
1	1	TRUE	B3GNT7	0.804227	2.77888	-6.12153	3.45534	1.0263e-08	7.00463e-08
1	1	TRUE	C2	0.0107031	0.0332302	-6.0785	3.10473	1.03109e-08	7.03184e-08
1	1	TRUE	ZAP70	0.200864	0.427709	-6.00355	2.12935	1.04974e-08	7.13686e-08
1	1	TRUE	WIPI1	5.02997	13.1479	-6.22556	2.61391	1.06201e-08	7.21187e-08
1	1	TRUE	TMEM71	0.121618	0.557654	-6.0141	4.58529	1.06724e-08	7.24461e-08
1	1	TRUE	EFNA4	0.2669	0.869572	-5.99926	3.25804	1.07886e-08	7.31212e-08
1	1	TRUE	TRADD	3.60724	7.46343	-6.13045	2.06902	1.1106e-08	7.50406e-08
1	1	TRUE	MMRN2	2.41358	4.97681	-6.11203	2.062	1.12072e-08	7.56661e-08
1	1	TRUE	FSTL3	3.49089	8.19029	-6.2132	2.34619	1.13141e-08	7.63285e-08
1	1	TRUE	MICB	0.723896	2.02245	-6.06838	2.79385	1.15826e-08	7.79601e-08
1	1	TRUE	HIST1H4H	1.09031	2.82155	-6.06827	2.58785	1.17094e-08	7.8723e-08
1	1	TRUE	ITGA11	0.656827	2.49986	-6.17294	3.80596	1.17271e-08	7.88117e-08
1	1	TRUE	SHFM1	68.4456	144.481	-6.10963	2.11088	1.18059e-08	7.92504e-08
1	1	TRUE	CADM1	0.358765	0.91204	-6.16621	2.54216	1.18719e-08	7.96018e-08
1	1	TRUE	ARHGAP15	2.13896	4.42342	-6.00333	2.06802	1.19224e-08	7.99097e-08
1	1	TRUE	LOC100630923	0.232611	0.47112	-6.11932	2.02536	1.22846e-08	8.2024e-08
1	1	TRUE	ABRACL	4.46838	11.8912	-6.06739	2.66119	1.24363e-08	8.29734e-08
1	1	TRUE	HIST1H2BD	1.58468	4.23055	-6.02199	2.66966	1.27277e-08	8.4724e-08
1	1	TRUE	ARHGAP9	0.0970996	0.254759	-5.96461	2.62369	1.28188e-08	8.52658e-08
1	1	TRUE	MREG	3.2847	7.4337	-6.06137	2.26313	1.29879e-08	8.6347e-08
1	1	TRUE	HP07349	1.35207	2.74163	-5.96377	2.02773	1.29912e-08	8.6347e-08
1	1	TRUE	TSPAN10	0.372988	0.774202	-5.96584	2.07568	1.32446e-08	8.78977e-08
1	1	TRUE	TPRG1	0.0818421	0.282253	-5.98098	3.44875	1.33038e-08	8.82572e-08
1	1	TRUE	HBEGF	5.68632	16.1789	-6.0299	2.84523	1.35843e-08	8.99139e-08
1	1	TRUE	SERPING1	0.191455	1.04132	-6.02511	5.439	1.37624e-08	9.08865e-08
1	1	TRUE	TMEM2	0.110898	0.31935	-6.08977	2.87967	1.38148e-08	9.11987e-08
1	1	TRUE	BATF3	2.02514	5.96234	-5.97723	2.94416	1.41741e-08	9.32543e-08
1	1	TRUE	ZC3H12A	0.975203	3.53612	-6.03754	3.62604	1.42663e-08	9.38254e-08
1	1	TRUE	CYTIP	1.21868	3.64503	-6.00746	2.99096	1.46046e-08	9.59068e-08
1	1	TRUE	IFITM3	11.9692	44.6683	-6.09535	3.73193	1.4619e-08	9.59294e-08
1	1	TRUE	SZRD1	0.126137	0.25292	-5.99434	2.00512	1.46179e-08	9.59294e-08
1	1	TRUE	IMPA2	1.56765	3.78278	-6.07464	2.41302	1.48205e-08	9.71059e-08
1	1	TRUE	IGFBP7	64.9654	182.788	-6.0333	2.81363	1.50745e-08	9.86226e-08
1	1	TRUE	CD300A	0.938641	2.38758	-5.96581	2.54365	1.52604e-08	9.97644e-08
1	1	TRUE	PCDH18	2.62238	6.73593	-6.01126	2.56863	1.55578e-08	1.01444e-07
1	1	TRUE	PLIN2	0.357674	1.26094	-6.08153	3.5254	1.56378e-08	1.0189e-07
1	1	TRUE	CEBPD	23.0774	72.5456	-5.97834	3.14358	1.65757e-08	1.07323e-07
1	1	TRUE	CDC42EP3	0.0818737	0.168113	-6.02718	2.05332	1.68905e-08	1.09119e-07
1	1	TRUE	EPHB4	2.8529	7.42591	-6.1112	2.60293	1.69146e-08	1.09234e-07
1	1	TRUE	PDGFRB	8.73688	25.2902	-6.1249	2.89465	1.70895e-08	1.10202e-07
1	1	TRUE	ASB9	0.0145592	0.0386836	-5.94978	2.65699	1.75003e-08	1.12355e-07
1	1	TRUE	ACHE	0.0783502	0.442073	-5.90578	5.64228	1.7745e-08	1.13801e-07
1	1	TRUE	SLFNL1-AS1	0.0837644	0.217538	-6.02424	2.59702	1.78312e-08	1.14311e-07
1	1	TRUE	ISG15	28.4329	69.7248	-5.99421	2.45226	1.80114e-08	1.15382e-07
1	1	TRUE	GAS1	5.66899	12.1649	-6.04158	2.14587	1.80605e-08	1.15612e-07
1	1	TRUE	CTSZ	40.2164	124.308	-6.05241	3.09099	1.82664e-08	1.16803e-07
1	1	TRUE	MVP	0.283512	0.574462	-5.94068	2.02623	1.88627e-08	1.20308e-07
1	1	TRUE	XBP1	0.822361	1.93791	-5.9476	2.35652	1.9487e-08	1.23929e-07
1	1	TRUE	TRPV2	2.13076	4.65782	-5.93917	2.18599	2.03398e-08	1.28978e-07
1	1	TRUE	NPR1	0.422202	1.12552	-5.9845	2.66583	2.09101e-08	1.32212e-07
1	1	TRUE	STBD1	0.224385	0.598645	-5.89388	2.66794	2.13022e-08	1.34545e-07
1	1	TRUE	S100A10	48.8608	171.412	-5.92326	3.50817	2.18548e-08	1.3759e-07
1	1	TRUE	HOXC11	0.149513	1.22579	-5.9473	8.19852	2.24053e-08	1.40701e-07
1	1	TRUE	METRNL	6.68478	19.7804	-6.02209	2.95902	2.25185e-08	1.41361e-07
1	1	TRUE	CFLAR	0.122802	0.254096	-5.95504	2.06914	2.27155e-08	1.42333e-07
1	1	TRUE	CTSD	135.282	276.648	-5.99592	2.04498	2.37925e-08	1.4872e-07
1	1	TRUE	C5AR1	3.5854	15.0111	-5.94895	4.18675	2.42124e-08	1.51129e-07
1	1	TRUE	SOD2	32.406	119.692	-5.96014	3.69351	2.48775e-08	1.54816e-07
1	1	TRUE	H19	1.96202	127.961	-5.96868	65.2191	2.508e-08	1.55989e-07
1	1	TRUE	FANCA	0.118236	0.24414	-5.98663	2.06484	2.54625e-08	1.58088e-07
1	1	TRUE	TNFRSF9	0.0430285	0.148821	-5.8405	3.45865	2.58205e-08	1.60186e-07
1	1	TRUE	CIDEB	0.251967	0.789035	-5.89912	3.13151	2.59249e-08	1.60617e-07
1	1	TRUE	A2M	110.196	242.426	-5.95433	2.19994	2.60628e-08	1.61415e-07
1	1	TRUE	ITGA7	0.308349	0.945497	-5.96009	3.06632	2.6218e-08	1.62307e-07
1	1	TRUE	ZNF585A	0.0666863	0.133605	-5.82268	2.00349	2.64981e-08	1.63743e-07
1	1	TRUE	RAP1B	0.050147	0.122193	-5.82221	2.4367	2.69512e-08	1.6627e-07
1	1	TRUE	JOSD2	0.308386	0.709508	-5.84016	2.30072	2.7071e-08	1.66716e-07
1	1	TRUE	RNASE2	1.56476	8.12513	-5.91449	5.19257	2.72319e-08	1.67648e-07
1	1	TRUE	KCNE4	2.17126	10.3165	-5.96749	4.75138	2.7461e-08	1.68881e-07
1	1	TRUE	CASP8	0.0376175	0.14703	-5.83775	3.90856	2.77589e-08	1.70414e-07
1	1	TRUE	LOC100507462	0.161104	0.381405	-5.83509	2.36745	2.84384e-08	1.74219e-07
1	1	TRUE	GATA4	0.0780613	0.526735	-5.87755	6.74771	2.88941e-08	1.76763e-07
1	1	TRUE	A1BG	1.32268	2.75072	-5.89744	2.07965	3.0012e-08	1.83155e-07
1	1	TRUE	AEBP1	23.5753	116.951	-5.86942	4.96074	3.01815e-08	1.83997e-07
1	1	TRUE	RDH5	0.023347	0.191843	-5.84867	8.21701	3.04643e-08	1.85592e-07
1	1	TRUE	HOXA11	0.219783	0.810934	-5.82073	3.6897	3.06288e-08	1.86465e-07
1	1	TRUE	UCP2	15.2713	31.0687	-5.82108	2.03445	3.10793e-08	1.88814e-07
1	1	TRUE	ALPK2	0.253257	0.996264	-5.8286	3.9338	3.21925e-08	1.94968e-07
1	1	TRUE	DUXA	0.111639	0.236084	-5.80584	2.1147	3.23471e-08	1.95769e-07
1	1	TRUE	AKNAD1	0.0734721	0.200236	-5.85	2.72533	3.27652e-08	1.98231e-07
1	1	TRUE	PI3	0.986309	36.8658	-5.83638	37.3775	3.29162e-08	1.99076e-07
1	1	TRUE	TRIP6	15.386	45.3244	-5.89589	2.94582	3.31441e-08	2.00385e-07
1	1	TRUE	ATP5G3	0.655262	1.32957	-5.85723	2.02907	3.47283e-08	2.08811e-07
1	1	TRUE	C19orf35	0.364936	0.784871	-5.79984	2.15071	3.49485e-08	2.10062e-07
1	1	TRUE	FBLN5	5.4342	19.3481	-5.83363	3.56044	3.55396e-08	2.13177e-07
1	1	TRUE	TNFRSF19	0.0636702	0.133017	-5.75446	2.08915	3.70255e-08	2.21559e-07
1	1	TRUE	NES	58.8502	137.247	-5.77494	2.33214	3.84528e-08	2.29629e-07
1	1	TRUE	DSN1	0.0638108	0.134457	-5.80832	2.10712	3.8776e-08	2.31323e-07
1	1	TRUE	NEAT1	40.5489	125.136	-5.78915	3.08604	4.07577e-08	2.41992e-07
1	1	TRUE	MXRA7	8.40867	17.4357	-5.81717	2.07354	4.1046e-08	2.43538e-07
1	1	TRUE	GALM	2.62678	6.42827	-5.84669	2.4472	4.15024e-08	2.4608e-07
1	1	TRUE	G0S2	0.996977	20.1451	-5.78398	20.2062	4.22769e-08	2.50333e-07
1	1	TRUE	SPINK8	0.587063	2.3629	-5.74395	4.02496	4.42875e-08	2.61005e-07
1	1	TRUE	BTBD19	0.777833	1.99175	-5.75184	2.56064	4.44969e-08	2.62062e-07
1	1	TRUE	FCGR3B	0.0191404	0.0616238	-5.72984	3.21957	4.68235e-08	2.74933e-07
1	1	TRUE	CHST2	6.23275	15.6214	-5.8528	2.50634	4.79894e-08	2.81214e-07
1	1	TRUE	TPM2	9.54613	32.5972	-5.77653	3.4147	4.89616e-08	2.86336e-07
1	1	TRUE	FREM2	0.837317	2.30236	-5.78027	2.74968	5.11358e-08	2.98255e-07
1	1	TRUE	JUNB	41.902	109.551	-5.72744	2.61445	5.18937e-08	3.02073e-07
1	1	TRUE	UCN2	0.0947411	0.534054	-5.69872	5.63698	5.33786e-08	3.09948e-07
1	1	TRUE	PDCD1LG2	0.668761	2.30173	-5.78104	3.44179	5.448e-08	3.1566e-07
1	1	TRUE	CPVL	0.432554	1.19249	-5.70576	2.75685	5.46642e-08	3.16518e-07
1	1	TRUE	RHBDF1	3.33248	7.16694	-5.79454	2.15063	5.58952e-08	3.22899e-07
1	1	TRUE	SAMD9L	3.43068	8.87525	-5.77101	2.58702	5.73417e-08	3.30492e-07
1	1	TRUE	IFITM2	20.1083	60.5275	-5.76721	3.01008	5.7774e-08	3.32875e-07
1	1	TRUE	IL7R	0.411255	2.5111	-5.74924	6.10596	5.83143e-08	3.35657e-07
1	1	TRUE	EVC	0.821651	3.24219	-5.78651	3.94595	5.92865e-08	3.4047e-07
1	1	TRUE	LOC100127888	0.171414	0.565998	-5.67122	3.30194	6.04344e-08	3.46155e-07
1	1	TRUE	S100A4	0.948816	5.02994	-5.68462	5.30128	6.29087e-08	3.5892e-07
1	1	TRUE	RBBP8	0.214406	0.492315	-5.79728	2.29618	6.32264e-08	3.60497e-07
1	1	TRUE	HAS2	2.05355	5.84154	-5.69492	2.8446	6.40939e-08	3.64732e-07
1	1	TRUE	SIGLEC1	1.60026	3.2542	-5.67221	2.03354	6.47305e-08	3.67638e-07
1	1	TRUE	CXCR4	0.526472	1.50525	-5.67231	2.85914	6.60026e-08	3.74136e-07
1	1	TRUE	FERMT3	0.241647	0.581129	-5.67385	2.40486	6.71988e-08	3.80056e-07
1	1	TRUE	ADAMTSL4	0.321046	1.37111	-5.75699	4.27076	6.77524e-08	3.82693e-07
1	1	TRUE	ATAD3C	0.281217	1.076	-5.77772	3.82624	6.79218e-08	3.83403e-07
1	1	TRUE	ARHGAP4	0.148925	0.318914	-5.6384	2.14144	7.07285e-08	3.98092e-07
1	1	TRUE	WDR76	0.118387	0.239396	-5.72044	2.02214	7.26294e-08	4.07743e-07
1	1	TRUE	HLA-DMB	19.0822	40.482	-5.64549	2.12146	7.30337e-08	4.0962e-07
1	1	TRUE	SLC17A9	0.687142	1.95753	-5.69918	2.8488	7.385e-08	4.13669e-07
1	1	TRUE	EMR2	0.0236651	0.0929197	-5.64706	3.92645	7.55515e-08	4.22255e-07
1	1	TRUE	SLC12A7	3.53307	7.99204	-5.74636	2.26207	7.57284e-08	4.22974e-07
1	1	TRUE	MEDAG	0.188734	2.45656	-5.65564	13.016	7.65826e-08	4.26657e-07
1	1	TRUE	CNN1	1.1784	3.79933	-5.62287	3.22415	7.6874e-08	4.28009e-07
1	1	TRUE	NKG7	1.13203	2.95527	-5.60346	2.61059	7.85963e-08	4.37181e-07
1	1	TRUE	SOD3	3.55167	10.8328	-5.65133	3.05006	7.96195e-08	4.42188e-07
1	1	TRUE	HAUS8	0.147191	0.313446	-5.69554	2.12953	7.96226e-08	4.42188e-07
1	1	TRUE	FLNC	0.0506593	0.26907	-5.68482	5.31136	8.00566e-08	4.44457e-07
1	1	TRUE	RAB32	4.05784	12.8436	-5.696	3.16515	8.0083e-08	4.44463e-07
1	1	TRUE	IL17B	0.103899	0.391467	-5.60857	3.76777	8.11598e-08	4.50012e-07
1	1	TRUE	GADD45B	23.2589	52.3523	-5.63307	2.25085	8.21646e-08	4.55152e-07
1	1	TRUE	COL8A1	0.00858195	0.209367	-5.74335	24.3962	8.36352e-08	4.62129e-07
1	1	TRUE	LOC344887	0.0375373	0.136695	-5.68173	3.64157	8.506e-08	4.69558e-07
1	1	TRUE	JAK3	1.06309	3.46683	-5.64595	3.2611	8.53795e-08	4.70877e-07
1	1	TRUE	C1S	0.85937	2.5943	-5.68102	3.01884	8.55807e-08	4.71838e-07
1	1	TRUE	AHR	3.38615	10.0194	-5.71826	2.95894	8.7345e-08	4.80658e-07
1	1	TRUE	PARVG	0.0355609	0.104677	-5.58051	2.9436	9.11453e-08	5.00785e-07
1	1	TRUE	PARVB	0.275727	0.582117	-5.67874	2.11121	9.21826e-08	5.05586e-07
1	1	TRUE	RPL13AP20	0.0631863	0.335739	-5.58518	5.31348	9.25657e-08	5.07317e-07
1	1	TRUE	SPATA17	0.711605	2.1715	-5.63522	3.05155	9.26971e-08	5.0772e-07
1	1	TRUE	SOCS1	0.67407	3.01366	-5.63494	4.47084	9.39002e-08	5.13988e-07
1	1	TRUE	ADPRH	1.39822	3.47601	-5.67337	2.48603	9.64055e-08	5.2655e-07
1	1	TRUE	MAP1LC3C	1.21388	3.32212	-5.6703	2.73678	9.89764e-08	5.39415e-07
1	1	TRUE	C21orf58	0.0240415	0.0826691	-5.58163	3.4386	9.94652e-08	5.41911e-07
1	1	TRUE	LOC643733	0.0846362	0.23743	-5.55391	2.8053	9.99734e-08	5.44341e-07
1	1	TRUE	GLIPR1	4.52449	13.4908	-5.63824	2.98173	1.08106e-07	5.84989e-07
1	1	TRUE	CARD9	0.424805	1.04198	-5.56823	2.45284	1.08449e-07	5.86301e-07
1	1	TRUE	HLA-DRB1	47.5361	139.427	-5.5558	2.93308	1.08944e-07	5.88793e-07
1	1	TRUE	ULBP1	0.237971	1.29968	-5.63344	5.46152	1.09536e-07	5.9163e-07
1	1	TRUE	SFRP4	4.56524	16.2411	-5.60467	3.55756	1.10786e-07	5.97917e-07
1	1	TRUE	FCGR2C	0.135329	1.07273	-5.57033	7.92679	1.11087e-07	5.99268e-07
1	1	TRUE	LIMS3-LOC440895	0.00610752	0.101121	-5.65621	16.5567	1.11141e-07	5.99334e-07
1	1	TRUE	LRGUK	0.236758	1.02073	-5.57279	4.31128	1.11168e-07	5.99334e-07
1	1	TRUE	APOBEC3B	0.0241196	0.0826214	-5.56301	3.42549	1.11612e-07	6.01372e-07
1	1	TRUE	IER5	9.99861	21.842	-5.65341	2.1845	1.12679e-07	6.06736e-07
1	1	TRUE	IL10	0.311263	1.24336	-5.57796	3.99458	1.15032e-07	6.18837e-07
1	1	TRUE	LOC284751	0.236031	0.693204	-5.55454	2.93692	1.15923e-07	6.23246e-07
1	1	TRUE	GZMA	0.925508	2.77019	-5.51887	2.99315	1.18268e-07	6.35466e-07
1	1	TRUE	LOC100130776	0.727534	5.99687	-5.65571	8.24273	1.22301e-07	6.55127e-07
1	1	TRUE	E2F8	0.0111288	0.0431216	-5.57167	3.87478	1.22802e-07	6.57605e-07
1	1	TRUE	DUSP4	0.153826	0.381303	-5.53322	2.4788	1.23564e-07	6.61083e-07
1	1	TRUE	SLN	7.15134	40.0032	-5.53304	5.5938	1.27441e-07	6.79955e-07
1	1	TRUE	LTBR	0.337593	0.750524	-5.53951	2.22316	1.29109e-07	6.88019e-07
1	1	TRUE	MMP25	0.904047	1.88134	-5.56457	2.08102	1.29978e-07	6.92438e-07
1	1	TRUE	TNFAIP8	0.0651442	0.132919	-5.49626	2.04039	1.32069e-07	7.03364e-07
1	1	TRUE	HOXB7	0.637777	2.22561	-5.52296	3.48964	1.32544e-07	7.05682e-07
1	1	TRUE	CST7	0.693614	1.91051	-5.49443	2.75443	1.33138e-07	7.08195e-07
1	1	TRUE	PTGER4	1.08088	2.65395	-5.50875	2.45537	1.36085e-07	7.22556e-07
1	1	TRUE	CAV2	0.014808	0.0561845	-5.50588	3.79419	1.38059e-07	7.3171e-07
1	1	TRUE	CTSK	4.5097	17.4456	-5.62176	3.86845	1.39416e-07	7.38232e-07
1	1	TRUE	GGT5	0.0713587	0.189853	-5.50457	2.66054	1.43634e-07	7.59189e-07
1	1	TRUE	SLC2A10	1.73912	6.62282	-5.61005	3.80813	1.43962e-07	7.60692e-07
1	1	TRUE	HOXC13	0.0910326	1.0202	-5.57287	11.2069	1.48047e-07	7.81103e-07
1	1	TRUE	SLC22A18	0.0920532	0.221376	-5.465	2.40487	1.53785e-07	8.09185e-07
1	1	TRUE	HSD11B2	0.55398	2.29047	-5.50654	4.13458	1.54135e-07	8.10783e-07
1	1	TRUE	RGS3	0.37816	0.977863	-5.54594	2.58584	1.56208e-07	8.21438e-07
1	1	TRUE	FZD5	0.926867	2.01013	-5.55281	2.16874	1.67588e-07	8.76547e-07
1	1	TRUE	UACA	0.0539797	0.128535	-5.51319	2.38117	1.68036e-07	8.78627e-07
1	1	TRUE	C4orf6	0.120998	0.628576	-5.48504	5.19491	1.71007e-07	8.92831e-07
1	1	TRUE	GPNMB	0.641802	2.5909	-5.47669	4.03691	1.71771e-07	8.96289e-07
1	1	TRUE	CASP3	0.260516	0.621263	-5.4584	2.38474	1.75442e-07	9.1327e-07
1	1	TRUE	KIRREL	0.144649	0.354729	-5.51344	2.45234	1.76265e-07	9.17005e-07
1	1	TRUE	ZNF618	1.16518	2.50931	-5.49339	2.15358	1.77772e-07	9.24026e-07
1	1	TRUE	HCLS1	16.3759	38.5431	-5.49819	2.35364	1.79788e-07	9.32848e-07
1	1	TRUE	MAFF	0.178552	0.508378	-5.45828	2.84723	1.80562e-07	9.36305e-07
1	1	TRUE	GAPT	0.862822	2.51441	-5.43639	2.91417	1.82507e-07	9.45552e-07
1	1	TRUE	MINOS1	0.103676	0.226038	-5.43418	2.18023	1.82997e-07	9.4781e-07
1	1	TRUE	IGJ	1.56675	6.88501	-5.43073	4.39446	1.83114e-07	9.48136e-07
1	1	TRUE	TMED7-TICAM2	0.00951522	0.0248149	-5.44762	2.60792	1.84678e-07	9.55671e-07
1	1	TRUE	TNFAIP8L2-SCNM1	0.0376256	0.0908905	-5.4253	2.41566	1.86916e-07	9.66678e-07
1	1	TRUE	RNASE4	0.147571	0.374697	-5.41822	2.53909	1.93713e-07	9.98592e-07
1	1	TRUE	MMP13	0.0275291	4.86993	-5.48332	176.901	2.07122e-07	1.06302e-06
1	1	TRUE	PDCD1	0.170273	0.384953	-5.40185	2.2608	2.08878e-07	1.07109e-06
1	1	TRUE	TACSTD2	0.162293	0.755085	-5.40041	4.65259	2.09449e-07	1.07339e-06
1	1	TRUE	ANGPTL4	0.709777	3.12193	-5.54542	4.39847	2.09548e-07	1.07359e-06
1	1	TRUE	SPTBN5	0.258192	0.71283	-5.42976	2.76085	2.15114e-07	1.09954e-06
1	1	TRUE	TBX19	0.657858	1.35186	-5.45624	2.05495	2.15969e-07	1.10359e-06
1	1	TRUE	DLGAP1-AS1	2.19181	4.56138	-5.46026	2.0811	2.18947e-07	1.11717e-06
1	1	TRUE	DNAJC22	0.599926	1.69934	-5.50885	2.83259	2.20773e-07	1.12616e-06
1	1	TRUE	SEL1L3	2.63062	12.559	-5.4426	4.77414	2.2085e-07	1.12623e-06
1	1	TRUE	ELTD1	3.27277	7.34387	-5.47104	2.24393	2.20951e-07	1.12641e-06
1	1	TRUE	STX11	0.435914	0.980202	-5.41156	2.24861	2.21877e-07	1.1308e-06
1	1	TRUE	NHLH1	0.431346	1.44032	-5.49605	3.33913	2.31152e-07	1.17568e-06
1	1	TRUE	TSPAN9	0.0847767	0.182638	-5.3964	2.15434	2.33911e-07	1.18903e-06
1	1	TRUE	TMCO4	1.81412	4.41848	-5.45914	2.43561	2.4106e-07	1.22253e-06
1	1	TRUE	ERRFI1	6.387	17.0745	-5.5521	2.67332	2.44733e-07	1.23936e-06
1	1	TRUE	CD3D	0.250635	0.691821	-5.36495	2.76028	2.48371e-07	1.25489e-06
1	1	TRUE	A1BG-AS1	0.232155	0.46868	-5.37125	2.01882	2.52887e-07	1.27623e-06
1	1	TRUE	LPHN2	3.77553	9.15049	-5.46143	2.42363	2.5406e-07	1.28104e-06
1	1	TRUE	LRRC66	0.322857	1.02619	-5.38669	3.17847	2.59249e-07	1.30458e-06
1	1	TRUE	C2orf48	0.118202	0.304325	-5.36352	2.57461	2.65924e-07	1.3351e-06
1	1	TRUE	CASC5	0.00261966	0.00685206	-5.44418	2.61563	2.66833e-07	1.33813e-06
1	1	TRUE	FAS-AS1	0.041213	0.113078	-5.33939	2.74373	2.83842e-07	1.41856e-06
1	1	TRUE	ALPK3	0.90106	2.78269	-5.47634	3.08824	2.84149e-07	1.41929e-06
1	1	TRUE	ZIC1	4.391	11.5012	-5.36045	2.61926	2.88127e-07	1.43675e-06
1	1	TRUE	NFAM1	1.19125	2.76403	-5.40279	2.32028	2.89097e-07	1.44031e-06
1	1	TRUE	TMEM158	7.10255	25.167	-5.39449	3.54338	2.92588e-07	1.45687e-06
1	1	TRUE	RNF149	4.62867	11.34	-5.41561	2.44995	2.96427e-07	1.4739e-06
1	1	TRUE	DNM3OS	0.0254447	0.473614	-5.3515	18.6135	2.96571e-07	1.47419e-06
1	1	TRUE	SIGLEC7	0.191172	0.52428	-5.33108	2.74246	2.99026e-07	1.48513e-06
1	1	TRUE	F13A1	6.91118	41.3751	-5.42173	5.9867	3.0278e-07	1.50293e-06
1	1	TRUE	VENTX	0.473254	1.6525	-5.32747	3.49178	3.04611e-07	1.51116e-06
1	1	TRUE	FXYD5	0.858422	2.23994	-5.39062	2.60936	3.06727e-07	1.51993e-06
1	1	TRUE	NPNT	0.00730531	0.0426762	-5.40993	5.84181	3.07359e-07	1.52263e-06
1	1	TRUE	MT2A	287.768	771.23	-5.47941	2.68004	3.09504e-07	1.53196e-06
1	1	TRUE	GNAS	6.39397	15.4684	-5.46187	2.41922	3.16146e-07	1.56263e-06
1	1	TRUE	NCF1	0.336404	0.903329	-5.33812	2.68525	3.17977e-07	1.5708e-06
1	1	TRUE	TAGLN	2.23787	10.926	-5.42723	4.88234	3.247e-07	1.60175e-06
1	1	TRUE	SPI1	1.36199	2.80607	-5.33166	2.06028	3.25716e-07	1.60586e-06
1	1	TRUE	HIC1	0.0353434	0.126495	-5.33165	3.57904	3.28794e-07	1.61967e-06
1	1	TRUE	HEBP2	7.43137	15.1903	-5.41569	2.04408	3.3029e-07	1.62658e-06
1	1	TRUE	LOC100996291	0.121001	0.464189	-5.38533	3.83623	3.31066e-07	1.62949e-06
1	1	TRUE	ZC3HAV1L	0.483304	1.40359	-5.35349	2.90416	3.3327e-07	1.63987e-06
1	1	TRUE	TNFAIP2	5.95114	19.1572	-5.34849	3.21908	3.37523e-07	1.65987e-06
1	1	TRUE	COL27A1	1.6544	3.71084	-5.34732	2.24301	3.42944e-07	1.68416e-06
1	1	TRUE	HAMP	4.56989	28.5418	-5.32589	6.24563	3.49564e-07	1.71571e-06
1	1	TRUE	SPHK1	0.126503	0.400303	-5.31487	3.16437	3.60338e-07	1.76513e-06
1	1	TRUE	PSORS1C1	0.453882	1.1754	-5.28692	2.58966	3.60257e-07	1.76513e-06
1	1	TRUE	MPZ	0.999331	2.16188	-5.44495	2.16333	3.64565e-07	1.78335e-06
1	1	TRUE	UBXN11	0.314196	0.728857	-5.31315	2.31975	3.66847e-07	1.79251e-06
1	1	TRUE	KDM4A-AS1	0.31002	0.630175	-5.32708	2.03269	3.76143e-07	1.8318e-06
1	1	TRUE	CDK4	43.7356	97.5494	-5.41712	2.23044	3.77401e-07	1.83742e-06
1	1	TRUE	MSMP	2.83791	6.06834	-5.4812	2.13832	3.85637e-07	1.87543e-06
1	1	TRUE	S100A9	11.6515	69.5854	-5.30744	5.97221	3.95352e-07	1.91895e-06
1	1	TRUE	KCNK5	0.088073	0.618964	-5.30051	7.02785	3.99765e-07	1.93823e-06
1	1	TRUE	MAP2K5	0.0744767	0.168011	-5.26562	2.25589	4.10365e-07	1.9859e-06
1	1	TRUE	KIAA1522	0.0147436	0.0577533	-5.28801	3.91718	4.19492e-07	2.02547e-06
1	1	TRUE	WWTR1	0.177593	0.486069	-5.32825	2.73698	4.28382e-07	2.06441e-06
1	1	TRUE	TMEM154	0.560901	1.73053	-5.38648	3.08527	4.30799e-07	2.07434e-06
1	1	TRUE	NPEPL1	0.553192	1.20406	-5.31688	2.17658	4.46955e-07	2.14507e-06
1	1	TRUE	STK32B	1.79606	6.11828	-5.35784	3.40651	4.57171e-07	2.19089e-06
1	1	TRUE	LAMA2	0.0253567	0.102529	-5.3242	4.04347	4.59594e-07	2.20091e-06
1	1	TRUE	RBM47	0.13531	0.39477	-5.25658	2.91752	4.6041e-07	2.20361e-06
1	1	TRUE	NETO2	0.198614	0.423267	-5.24739	2.1311	4.73675e-07	2.26154e-06
1	1	TRUE	RUNX3	0.00991522	0.0266044	-5.25432	2.68319	4.75769e-07	2.27092e-06
1	1	TRUE	NPC2	73.6381	184.153	-5.29328	2.50078	4.81657e-07	2.29589e-06
1	1	TRUE	CDCP1	0.46949	2.20736	-5.31153	4.70161	4.87273e-07	2.31888e-06
1	1	TRUE	DYRK3	0.0464299	0.154338	-5.24253	3.3241	5.00313e-07	2.37706e-06
1	1	TRUE	SPRED3	0.0365435	0.122758	-5.24579	3.35922	5.08966e-07	2.4136e-06
1	1	TRUE	SERPINF1	9.37896	31.7186	-5.26001	3.38189	5.17398e-07	2.45027e-06
1	1	TRUE	LOC257358	0.0473468	0.113	-5.21145	2.38665	5.21619e-07	2.46677e-06
1	1	TRUE	SLC15A3	1.24129	2.63989	-5.25798	2.12674	5.30691e-07	2.5051e-06
1	1	TRUE	PVRL4	0.0554495	0.185695	-5.21146	3.34891	5.33359e-07	2.51566e-06
1	1	TRUE	PGAM2	7.97991	26.4154	-5.25666	3.31023	5.36678e-07	2.52995e-06
1	1	TRUE	MTHFS	0.349093	0.822806	-5.31015	2.35698	5.41747e-07	2.54905e-06
1	1	TRUE	LOC728431	0.694168	1.49023	-5.24498	2.14678	5.43066e-07	2.55388e-06
1	1	TRUE	LOC100507632	0.0267594	0.145839	-5.23404	5.45	5.4543e-07	2.56225e-06
1	1	TRUE	C1QC	8.27737	17.4186	-5.23333	2.10436	5.47706e-07	2.57019e-06
1	1	TRUE	NPW	0.299053	0.986628	-5.19989	3.29917	5.54913e-07	2.59983e-06
1	1	TRUE	LTBP1	0.068302	0.251084	-5.24494	3.67609	5.66147e-07	2.64892e-06
1	1	TRUE	CALHM2	0.132755	0.337632	-5.19026	2.54327	5.67764e-07	2.65578e-06
1	1	TRUE	FZD2	1.08724	2.31234	-5.21297	2.12681	5.911e-07	2.75684e-06
1	1	TRUE	CDCA7L	0.0507503	0.164875	-5.21258	3.24875	5.97683e-07	2.78606e-06
1	1	TRUE	MSC	0.671299	1.86088	-5.18765	2.77206	6.00787e-07	2.7983e-06
1	1	TRUE	NRIP2	2.79193	9.70549	5.20607	3.47626	6.18947e-07	2.876e-06
1	1	TRUE	KCNN4	0.401649	2.4852	-5.19962	6.1875	6.1985e-07	2.87944e-06
1	1	TRUE	TMEM185B	3.44488	9.27281	-5.27653	2.69176	6.24178e-07	2.89647e-06
1	1	TRUE	CCL5	0.303785	0.736997	-5.1698	2.42605	6.33664e-07	2.93815e-06
1	1	TRUE	RBPMS	0.228891	0.676557	-5.19149	2.9558	6.43794e-07	2.98214e-06
1	1	TRUE	LINC00327	0.283167	0.577075	-5.1588	2.03793	6.55074e-07	3.02782e-06
1	1	TRUE	NCF4	0.514771	1.12117	-5.18515	2.17799	6.69486e-07	3.09036e-06
1	1	TRUE	LEMD1-AS1	0.018472	0.126019	-5.1767	6.82218	6.76428e-07	3.11584e-06
1	1	TRUE	TNFRSF1B	6.8465	17.1412	-5.19625	2.50364	6.89408e-07	3.17312e-06
1	1	TRUE	IL32	0.327351	0.953124	-5.14823	2.91163	6.90441e-07	3.17705e-06
1	1	TRUE	UNC93B1	6.8949	14.6573	-5.20712	2.12582	6.95751e-07	3.1998e-06
1	1	TRUE	APCDD1L	0.0489978	0.944074	-5.2224	19.2677	7.01464e-07	3.22438e-06
1	1	TRUE	NAPSB	5.2255	16.2132	-5.20094	3.1027	7.10714e-07	3.26262e-06
1	1	TRUE	TCTN1	0.0831355	0.190723	-5.22042	2.29413	7.14181e-07	3.27557e-06
1	1	TRUE	SIGLEC5	0.458857	1.2375	-5.20845	2.69693	7.14969e-07	3.27786e-06
1	1	TRUE	CYR61	19.3055	78.8682	-5.19561	4.08527	7.27088e-07	3.33168e-06
1	1	TRUE	LOC643669	0.685996	5.25499	-5.27557	7.66037	7.32919e-07	3.35139e-06
1	1	TRUE	CTGF	27.9791	80.4437	-5.17567	2.87513	7.42561e-07	3.39282e-06
1	1	TRUE	PRRT3-AS1	0.437981	0.902057	-5.13716	2.05958	7.47806e-07	3.41283e-06
1	1	TRUE	MIR143HG	0.336634	0.896749	-5.19942	2.66387	7.71112e-07	3.5132e-06
1	1	TRUE	LRRC46	0.656743	3.97694	-5.19116	6.05556	8.08228e-07	3.66325e-06
1	1	TRUE	HILPDA	0.504303	1.06282	-5.14063	2.10751	8.10582e-07	3.67298e-06
1	1	TRUE	NODAL	0.460831	1.53423	-5.21662	3.32926	8.25658e-07	3.73549e-06
1	1	TRUE	HLA-DRB3	18.8123	50.081	-5.11296	2.66215	8.29781e-07	3.75028e-06
1	1	TRUE	CAPS	1.15971	4.25554	-5.20635	3.66948	8.31076e-07	3.75322e-06
1	1	TRUE	HMMR	0.0216655	0.0607252	-5.15632	2.80285	8.32191e-07	3.75729e-06
1	1	TRUE	FBLIM1	0.466527	0.952345	-5.21643	2.04135	8.51946e-07	3.84055e-06
1	1	TRUE	C1RL-AS1	0.103587	0.452228	-5.16427	4.36569	8.53095e-07	3.84375e-06
1	1	TRUE	PRDM1	0.0954572	0.197503	-5.13403	2.06902	8.55289e-07	3.85166e-06
1	1	TRUE	FUCA2	7.72569	19.4313	-5.17454	2.51516	8.65512e-07	3.89369e-06
1	1	TRUE	CFD	3.0527	8.22712	-5.15355	2.69503	8.74826e-07	3.93257e-06
1	1	TRUE	GAP43	8.11845	20.5293	-5.1276	2.52872	8.81025e-07	3.95637e-06
1	1	TRUE	ZNF850	0.00618054	0.018047	-5.12069	2.91998	8.88216e-07	3.98356e-06
1	1	TRUE	COL6A3	0.00645939	0.0927914	-5.15925	14.3654	9.06693e-07	4.05707e-06
1	1	TRUE	TCTEX1D4	0.133301	0.447531	-5.08519	3.3573	9.21056e-07	4.11191e-06
1	1	TRUE	TPD52L2	0.0204294	0.0435078	-5.08316	2.12966	9.33132e-07	4.16158e-06
1	1	TRUE	PRRX2	0.0647295	0.880984	-5.13233	13.6102	9.33406e-07	4.16174e-06
1	1	TRUE	CLIC6	0.140775	0.857035	-5.08992	6.08797	9.43944e-07	4.20552e-06
1	1	TRUE	FKBP9	0.194551	0.588703	-5.16794	3.02597	9.79194e-07	4.34599e-06
1	1	TRUE	KLHDC7B	0.168939	0.483744	-5.07249	2.86343	9.80255e-07	4.3496e-06
1	1	TRUE	LOC285548	0.0237178	0.1586	-5.14976	6.68699	9.92157e-07	4.39685e-06
1	1	TRUE	IL1R1	2.03782	7.2914	-5.14737	3.57803	1.03872e-06	4.5881e-06
1	1	TRUE	SCPEP1	12.9704	27.0239	-5.13241	2.08351	1.04609e-06	4.61601e-06
1	1	TRUE	BCAT1	0.0259773	0.163092	-5.12049	6.27825	1.07439e-06	4.72662e-06
1	1	TRUE	CD5	0.20044	0.581909	-5.05572	2.90315	1.07924e-06	4.74675e-06
1	1	TRUE	HIST1H2AG	0.328991	0.905574	-5.0499	2.75258	1.11846e-06	4.90448e-06
1	1	TRUE	LAIR1	0.387828	1.00679	-5.08429	2.59596	1.11832e-06	4.90448e-06
1	1	TRUE	HIST2H2AC	0.264459	0.675653	-5.03824	2.55485	1.14697e-06	5.02195e-06
1	1	TRUE	ANKRD1	0.104989	0.433713	-5.04614	4.13104	1.15034e-06	5.03419e-06
1	1	TRUE	CCDC19	0.497488	2.38497	-5.0457	4.79403	1.1578e-06	5.06431e-06
1	1	TRUE	OAF	6.13389	16.5617	-5.09882	2.70003	1.17547e-06	5.13516e-06
1	1	TRUE	TBX21	0.154891	0.321103	-5.03338	2.07309	1.17575e-06	5.13516e-06
1	1	TRUE	MB21D1	0.542191	1.72291	-5.10483	3.17768	1.18462e-06	5.17131e-06
1	1	TRUE	RIN1	1.58683	5.5033	-5.10641	3.46811	1.19697e-06	5.21873e-06
1	1	TRUE	B4GALT1	4.95693	12.1191	-5.11231	2.44488	1.21354e-06	5.28705e-06
1	1	TRUE	HIST1H3J	0.0968446	0.238142	-5.04068	2.45902	1.2826e-06	5.56713e-06
1	1	TRUE	CD3E	0.791192	2.57681	-5.02816	3.25687	1.31604e-06	5.70239e-06
1	1	TRUE	LINC00339	0.302073	0.749892	-5.11247	2.48249	1.35077e-06	5.84277e-06
1	1	TRUE	MX2	1.96788	5.43086	-5.07186	2.75975	1.36947e-06	5.91927e-06
1	1	TRUE	CD300E	0.173404	1.50864	-5.02833	8.70015	1.38624e-06	5.98437e-06
1	1	TRUE	LTBP2	1.3035	4.95489	-5.13201	3.80122	1.42176e-06	6.12113e-06
1	1	TRUE	CLEC18C	0.00714552	0.0509884	-5.07244	7.13571	1.43334e-06	6.16798e-06
1	1	TRUE	SLC6A6	0.0148317	0.0623647	-5.0241	4.20484	1.4412e-06	6.1997e-06
1	1	TRUE	C15orf48	0.034065	0.360673	-5.0618	10.5878	1.4555e-06	6.25414e-06
1	1	TRUE	CHRNA1	0.0131336	0.0687801	-5.05682	5.23695	1.47158e-06	6.31548e-06
1	1	TRUE	SENP3-EIF4A1	0.00696349	0.0210227	-5.01676	3.01898	1.49044e-06	6.39015e-06
1	1	TRUE	HOXB13	0.0414022	0.812912	-5.04672	19.6345	1.50317e-06	6.43845e-06
1	1	TRUE	CDH6	1.78276	5.04644	-5.11352	2.8307	1.50593e-06	6.44867e-06
1	1	TRUE	FTH1P3	0.0502238	0.150287	-4.98092	2.99235	1.55388e-06	6.63619e-06
1	1	TRUE	CITED1	0.607518	1.58757	-5.06167	2.61321	1.56401e-06	6.67782e-06
1	1	TRUE	TRIM21	4.64236	9.45056	-5.02862	2.03572	1.60392e-06	6.83489e-06
1	1	TRUE	ARSJ	0.743727	3.95724	-5.07921	5.32082	1.61201e-06	6.86602e-06
1	1	TRUE	PHF19	0.00831327	0.0397162	-4.9858	4.77745	1.72744e-06	7.30444e-06
1	1	TRUE	HOXA1	0.0130612	0.056902	-5.00233	4.35658	1.72992e-06	7.31314e-06
1	1	TRUE	HRH1	0.0151542	0.059558	-4.99965	3.93014	1.73899e-06	7.3391e-06
1	1	TRUE	CD2	0.713806	2.20302	-4.95558	3.0863	1.74323e-06	7.35345e-06
1	1	TRUE	ROR1	0.272166	1.08563	-4.97305	3.98886	1.85158e-06	7.77122e-06
1	1	TRUE	TMEM217	0.126734	0.317805	-4.9722	2.50766	1.89064e-06	7.92189e-06
1	1	TRUE	KCNK6	0.625054	1.42316	-4.98937	2.27686	1.89747e-06	7.94482e-06
1	1	TRUE	DUSP23	6.16413	16.2823	-5.00923	2.64145	1.93923e-06	8.09836e-06
1	1	TRUE	CYSTM1	20.6103	45.9677	-4.9844	2.23033	1.94585e-06	8.12407e-06
1	1	TRUE	MYOF	0.0494973	0.127484	-4.92805	2.57558	1.96728e-06	8.20964e-06
1	1	TRUE	ERP27	0.274929	1.33765	-4.96484	4.86545	1.97327e-06	8.23266e-06
1	1	TRUE	MMP10	0.0941457	0.384953	-4.93018	4.08891	2.02189e-06	8.42151e-06
1	1	TRUE	RNF135	0.149902	0.438999	-4.95415	2.92858	2.02303e-06	8.42423e-06
1	1	TRUE	PMEPA1	0.284846	0.634683	-5.01605	2.22816	2.02881e-06	8.44432e-06
1	1	TRUE	SOX11	4.45058	9.2636	-4.94099	2.08144	2.0302e-06	8.44809e-06
1	1	TRUE	FABP5	35.0295	153.026	-4.97895	4.36849	2.10104e-06	8.72836e-06
1	1	TRUE	BCL2A1	0.226475	1.74967	-4.91496	7.72567	2.11283e-06	8.77524e-06
1	1	TRUE	MYO5B	0.606573	2.37379	-4.98364	3.91345	2.12115e-06	8.80562e-06
1	1	TRUE	PDE6G	0.0582283	0.131238	-4.89373	2.25386	2.24873e-06	9.2803e-06
1	1	TRUE	HOXC5	0.0272532	0.0727437	-4.9253	2.66918	2.25449e-06	9.29971e-06
1	1	TRUE	FBXO4	1.30888	2.72483	-4.93679	2.0818	2.25631e-06	9.30474e-06
1	1	TRUE	SASH3	4.54551	9.25564	-4.92882	2.03621	2.28011e-06	9.38843e-06
1	1	TRUE	CHEK2	0.0158441	0.0521935	-4.9057	3.2942	2.28494e-06	9.40318e-06
1	1	TRUE	CYP2S1	0.503846	1.14155	-4.91917	2.26567	2.29151e-06	9.42799e-06
1	1	TRUE	PMS2L2	0.451409	0.949488	-4.885	2.10339	2.3125e-06	9.50991e-06
1	1	TRUE	LOC100129534	0.643102	1.53366	-4.92452	2.38478	2.3734e-06	9.73978e-06
1	1	TRUE	RBM14-RBM4	0.0249863	0.0588075	-4.88262	2.35359	2.38635e-06	9.78374e-06
1	1	TRUE	PMFBP1	0.0159921	0.0354049	-4.8794	2.2139	2.38633e-06	9.78374e-06
1	1	TRUE	TSPAN4	0.140369	0.3545	-4.88809	2.52549	2.43728e-06	9.97205e-06
1	1	TRUE	FAM167B	0.534217	1.34958	-4.91162	2.52628	2.454e-06	1.00306e-05
1	1	TRUE	LHFPL2	9.74133	20.1221	-4.92346	2.06564	2.46395e-06	1.00642e-05
1	1	TRUE	PRDM13	0.0294304	0.161335	-4.94219	5.48194	2.62721e-06	1.06541e-05
1	1	TRUE	FAM181A	0.224597	0.595054	-4.85431	2.64943	2.67894e-06	1.08417e-05
1	1	TRUE	SWAP70	5.70878	14.1188	-4.93287	2.47317	2.69315e-06	1.08938e-05
1	1	TRUE	HEYL	2.58536	7.46523	-4.91961	2.8875	2.71938e-06	1.09923e-05
1	1	TRUE	DPP4	0.35949	3.37643	-5.00573	9.39228	2.75856e-06	1.11404e-05
1	1	TRUE	MYADM	0.15338	0.406283	-4.86717	2.64886	2.76286e-06	1.11552e-05
1	1	TRUE	STEAP1	0.530755	2.6726	-4.85255	5.03548	2.9333e-06	1.17782e-05
1	1	TRUE	OAS3	5.57205	11.3591	-4.90793	2.03859	2.93569e-06	1.17851e-05
1	1	TRUE	STAP1	0.0758684	0.232063	-4.84254	3.05876	2.96775e-06	1.19056e-05
1	1	TRUE	AURKAPS1	0.119261	0.349791	-4.82857	2.93299	3.01524e-06	1.20796e-05
1	1	TRUE	HCP5	2.71114	5.53971	-4.86132	2.04331	3.10768e-06	1.24045e-05
1	1	TRUE	TLCD2	0.71387	1.63717	-4.90648	2.29337	3.17836e-06	1.26607e-05
1	1	TRUE	CYTH4	4.79998	9.91204	-4.8217	2.06501	3.21797e-06	1.28098e-05
1	1	TRUE	EBF3	0.117513	0.543684	-4.89691	4.6266	3.30028e-06	1.31003e-05
1	1	TRUE	PABPC4L	0.144732	0.687348	-4.83055	4.7491	3.34887e-06	1.32736e-05
1	1	TRUE	SPATS2L	0.25739	0.516291	-4.88184	2.00587	3.43554e-06	1.35925e-05
1	1	TRUE	F2RL2	0.0191613	0.151599	-4.84285	7.91172	3.4422e-06	1.36127e-05
1	1	TRUE	TREX2	0.136113	0.302019	-4.79055	2.21889	3.48213e-06	1.37613e-05
1	1	TRUE	LOC339166	0.0136856	0.0353122	-4.80475	2.58024	3.49954e-06	1.38052e-05
1	1	TRUE	CCL26	0.16001	0.914619	-4.80054	5.71601	3.5207e-06	1.38825e-05
1	1	TRUE	TNNI1	0.0253941	0.233805	-4.81372	9.20707	3.56834e-06	1.40576e-05
1	1	TRUE	OSBPL10	0.0705093	0.166634	-4.78852	2.36329	3.65198e-06	1.43677e-05
1	1	TRUE	EFEMP1	1.37196	4.0085	-4.81024	2.92174	3.65753e-06	1.43863e-05
1	1	TRUE	KMO	0.108182	0.490465	-4.79791	4.53371	3.6796e-06	1.44667e-05
1	1	TRUE	LOC150197	0.0242739	0.0905078	-4.80925	3.7286	3.7236e-06	1.46331e-05
1	1	TRUE	ODF3B	2.39945	6.13969	-4.80136	2.55879	3.79552e-06	1.4899e-05
1	1	TRUE	NXF3	0.0701422	0.24671	-4.78361	3.51728	3.79996e-06	1.49131e-05
1	1	TRUE	C1QTNF9B-AS1	0.177625	0.402596	-4.77622	2.26655	3.82986e-06	1.50136e-05
1	1	TRUE	UGDH	0.0069534	0.0146968	-4.79835	2.11361	3.88792e-06	1.52035e-05
1	1	TRUE	MYBPH	0.559946	7.47715	-4.7873	13.3534	3.90728e-06	1.52727e-05
1	1	TRUE	HLA-C	5.21455	14.2864	-4.79524	2.73971	3.94616e-06	1.54041e-05
1	1	TRUE	MAP3K8	0.176465	0.477019	-4.81682	2.7032	3.95567e-06	1.54309e-05
1	1	TRUE	COL14A1	1.23545	6.70171	-4.83053	5.42452	4.0084e-06	1.56226e-05
1	1	TRUE	FAM101B	3.82825	7.68161	-4.79707	2.00656	4.01405e-06	1.56343e-05
1	1	TRUE	RNASE10	0.0992719	0.324649	-4.77392	3.2703	4.07188e-06	1.58454e-05
1	1	TRUE	MET	0.0139948	0.0397651	-4.82033	2.84142	4.12911e-06	1.60468e-05
1	1	TRUE	GRIK1-AS2	0.147983	0.358531	-4.74828	2.42279	4.19185e-06	1.62725e-05
1	1	TRUE	GCLM	3.57475	7.6271	-4.79856	2.13361	4.27489e-06	1.65473e-05
1	1	TRUE	PARP12	2.62861	6.29612	-4.82586	2.39523	4.30033e-06	1.66384e-05
1	1	TRUE	HIST1H2BO	0.186535	0.405186	-4.74731	2.17217	4.37918e-06	1.68987e-05
1	1	TRUE	C9orf89	5.57858	14.5836	-4.78733	2.61422	4.4394e-06	1.71198e-05
1	1	TRUE	ADAMDEC1	0.0270777	0.0979646	-4.77771	3.61791	4.47269e-06	1.72406e-05
1	1	TRUE	LOC441081	0.672244	1.75768	-4.74212	2.61465	4.81139e-06	1.84338e-05
1	1	TRUE	FCHSD1	1.32483	3.96211	-4.79697	2.99066	4.87161e-06	1.86429e-05
1	1	TRUE	EFEMP2	0.681571	2.95982	-4.77172	4.34265	5.10974e-06	1.94607e-05
1	1	TRUE	TIFA	1.01052	2.65047	-4.77435	2.62289	5.1339e-06	1.95485e-05
1	1	TRUE	CFB	1.96536	10.1553	-4.80758	5.16712	5.21402e-06	1.98363e-05
1	1	TRUE	UTS2	0.108007	0.423219	-4.71163	3.91843	5.45589e-06	2.06713e-05
1	1	TRUE	B3GNT8	0.190468	0.524942	-4.68933	2.75606	5.47175e-06	2.07224e-05
1	1	TRUE	STX3	0.0534732	0.127913	-4.70244	2.3921	5.49673e-06	2.07991e-05
1	1	TRUE	C3orf52	0.0121682	0.0594434	-4.72839	4.88516	5.49891e-06	2.08028e-05
1	1	TRUE	CCDC8	0.727512	3.66997	-4.755	5.04455	5.51718e-06	2.08629e-05
1	1	TRUE	RAB27A	0.0197763	0.0693373	-4.70875	3.50607	5.58191e-06	2.10941e-05
1	1	TRUE	ULBP3	0.205482	1.02587	-4.69325	4.99253	5.6413e-06	2.13001e-05
1	1	TRUE	SLC25A43	2.40347	5.73948	-4.72039	2.388	5.65949e-06	2.1355e-05
1	1	TRUE	RGS1	29.3814	82.7417	-4.69258	2.81613	5.75315e-06	2.16851e-05
1	1	TRUE	ZFP36	35.9649	100.47	-4.7252	2.79354	5.7963e-06	2.18055e-05
1	1	TRUE	CPA6	0.0522552	0.262703	-4.68558	5.02731	5.81931e-06	2.18873e-05
1	1	TRUE	PRR24	0.659724	1.4893	-4.67148	2.25746	5.92398e-06	2.22381e-05
1	1	TRUE	CSF2RB	0.893577	2.19406	-4.69141	2.45537	5.97373e-06	2.24056e-05
1	1	TRUE	FMOD	1.59975	5.07986	-4.74254	3.17541	5.98969e-06	2.24577e-05
1	1	TRUE	GPBAR1	0.0137221	0.0448985	-4.68943	3.27199	6.1843e-06	2.3136e-05
1	1	TRUE	PCOLCE2	1.42433	5.5461	-4.70766	3.89382	6.33544e-06	2.3661e-05
1	1	TRUE	HOXB5	0.0658775	0.402614	-4.6944	6.11155	6.46336e-06	2.41182e-05
1	1	TRUE	RAB34	0.0237475	0.121671	-4.6709	5.12352	6.52747e-06	2.43264e-05
1	1	TRUE	CCR2	0.153743	0.549579	-4.64817	3.57466	6.57997e-06	2.4496e-05
1	1	TRUE	THEMIS2	0.579046	1.27686	-4.68566	2.20511	6.71421e-06	2.49428e-05
1	1	TRUE	SHMT2	0.012733	0.0456483	-4.67268	3.58505	6.78326e-06	2.51779e-05
1	1	TRUE	GZMK	0.575798	1.80458	-4.64094	3.13405	6.78609e-06	2.51831e-05
1	1	TRUE	MMP2	0.596903	1.3519	-4.68776	2.26487	6.86363e-06	2.54439e-05
1	1	TRUE	GLRX	0.97586	2.66343	-4.68988	2.72931	7.00285e-06	2.59162e-05
1	1	TRUE	C7orf31	0.972026	2.00252	-4.68071	2.06015	7.05799e-06	2.61037e-05
1	1	TRUE	ESPNL	0.0571273	0.373706	-4.66023	6.54163	7.06218e-06	2.61137e-05
1	1	TRUE	HIST1H2AL	0.0821784	0.177953	-4.64477	2.16545	7.50699e-06	2.75839e-05
1	1	TRUE	LOC100507194	0.0163978	0.0481696	-4.65213	2.93756	7.60763e-06	2.7901e-05
1	1	TRUE	SPP1	10.8659	47.5425	-4.67762	4.37539	7.71009e-06	2.82531e-05
1	1	TRUE	NOD2	0.463734	1.27789	-4.6351	2.75565	7.86596e-06	2.88038e-05
1	1	TRUE	BLOC1S1	0.213183	0.715216	-4.64894	3.35494	7.99076e-06	2.92327e-05
1	1	TRUE	AOX1	0.275486	0.841978	-4.64791	3.05634	8.10241e-06	2.95856e-05
1	1	TRUE	SRGN	12.6229	36.2496	-4.64448	2.87173	8.17642e-06	2.98124e-05
1	1	TRUE	LAPTM5	73.9948	161.371	-4.63159	2.18084	8.37137e-06	3.04662e-05
1	1	TRUE	LAMB4	0.0802198	0.187636	-4.57261	2.33903	9.01009e-06	3.2581e-05
1	1	TRUE	SHH	0.30061	0.615472	4.64853	2.04741	9.05493e-06	3.27161e-05
1	1	TRUE	CD72	1.02326	3.0724	-4.6154	3.00257	9.11494e-06	3.2899e-05
1	1	TRUE	FUCA1	6.74586	14.3513	-4.64399	2.12743	9.13076e-06	3.29425e-05
1	1	TRUE	LINC00475	0.0607461	0.963214	-4.62891	15.8564	9.39509e-06	3.38614e-05
1	1	TRUE	TYROBP	0.543548	1.20328	-4.55968	2.21375	9.47789e-06	3.41387e-05
1	1	TRUE	EFHC1	0.320155	0.704758	-4.57147	2.2013	9.63923e-06	3.46913e-05
1	1	TRUE	GZMB	0.397143	1.46525	-4.55725	3.68947	9.65667e-06	3.4747e-05
1	1	TRUE	GSC	0.71837	1.66839	-4.55475	2.32247	9.84541e-06	3.53753e-05
1	1	TRUE	LINC00551	0.0300759	0.089768	-4.57504	2.98472	1.00774e-05	3.60979e-05
1	1	TRUE	KRT75	0.0882494	0.891971	-4.56664	10.1074	1.04574e-05	3.73522e-05
1	1	TRUE	TRAF3IP2	0.0141205	0.0346649	-4.54551	2.45493	1.06863e-05	3.81076e-05
1	1	TRUE	GALNT3	0.399112	1.42436	-4.56187	3.56883	1.06975e-05	3.81321e-05
1	1	TRUE	FUOM	0.668375	1.53947	-4.54569	2.30331	1.07488e-05	3.83072e-05
1	1	TRUE	IGLL5	0.309532	1.31125	-4.54625	4.23623	1.10037e-05	3.91441e-05
1	1	TRUE	CDSN	0.108635	0.306244	-4.52941	2.81902	1.10038e-05	3.91441e-05
1	1	TRUE	MMEL1	0.309992	0.722125	-4.52129	2.3295	1.11646e-05	3.96679e-05
1	1	TRUE	LOC100506801	0.0559483	0.124371	-4.51917	2.22297	1.1284e-05	4.00434e-05
1	1	TRUE	HLA-G	0.341958	0.736879	-4.52045	2.15488	1.15268e-05	4.08255e-05
1	1	TRUE	LOC100506100	0.686109	1.73606	-4.55401	2.53029	1.15789e-05	4.09905e-05
1	1	TRUE	LGALS3	0.242323	0.958487	-4.55366	3.95541	1.18783e-05	4.19657e-05
1	1	TRUE	PI15	0.248543	1.02043	-4.55163	4.10566	1.21953e-05	4.29903e-05
1	1	TRUE	COL5A3	8.18656	29.0952	-4.54496	3.55402	1.23238e-05	4.33821e-05
1	1	TRUE	DSE	0.0670619	0.152014	-4.51008	2.26677	1.24757e-05	4.38815e-05
1	1	TRUE	LCP1	9.69262	21.0897	-4.53489	2.17585	1.24885e-05	4.39177e-05
1	1	TRUE	EYA4	0.011491	0.067899	-4.56085	5.90887	1.25435e-05	4.41024e-05
1	1	TRUE	LILRB1	0.0539894	0.215717	-4.49967	3.99554	1.25719e-05	4.41934e-05
1	1	TRUE	GNA15	2.12815	4.9016	-4.51876	2.30322	1.2716e-05	4.46461e-05
1	1	TRUE	FGFBP2	0.729976	4.70337	-4.53783	6.44318	1.27427e-05	4.4722e-05
1	1	TRUE	PMCH	0.0443302	0.182343	-4.50539	4.11329	1.31763e-05	4.61513e-05
1	1	TRUE	SEC61G	8.52002	62.1512	-4.61121	7.29473	1.35387e-05	4.7326e-05
1	1	TRUE	ARL11	0.518412	1.11263	-4.48595	2.14623	1.37742e-05	4.80535e-05
1	1	TRUE	CD3G	0.149147	0.452497	-4.47146	3.03391	1.44193e-05	5.01342e-05
1	1	TRUE	POM121L9P	0.358167	1.13121	-4.47247	3.15834	1.44515e-05	5.02162e-05
1	1	TRUE	CD300LF	0.888658	2.35954	-4.47205	2.65517	1.45351e-05	5.04769e-05
1	1	TRUE	CCL2	32.1045	168.284	-4.47898	5.24175	1.45701e-05	5.05683e-05
1	1	TRUE	EGR1	53.1568	119.912	-4.47971	2.25581	1.46457e-05	5.07805e-05
1	1	TRUE	C10orf55	0.0923519	0.353587	-4.45632	3.82869	1.51876e-05	5.25242e-05
1	1	TRUE	FRZB	4.34645	14.8326	-4.53895	3.41259	1.51868e-05	5.25242e-05
1	1	TRUE	TNFAIP3	0.0223262	0.0633319	-4.45695	2.83667	1.52557e-05	5.27389e-05
1	1	TRUE	PODNL1	0.0156975	0.0955494	-4.49056	6.08693	1.5472e-05	5.3434e-05
1	1	TRUE	IL8	4.64197	108.425	-4.49302	23.3575	1.55384e-05	5.36528e-05
1	1	TRUE	PCMT1	0.166279	0.354512	-4.44636	2.13202	1.66304e-05	5.70972e-05
1	1	TRUE	HGD	0.0897816	0.355139	-4.43816	3.95559	1.73518e-05	5.93414e-05
1	1	TRUE	LOC339894	0.180312	1.40879	-4.42128	7.81308	1.7447e-05	5.96184e-05
1	1	TRUE	DCTD	0.315839	0.74392	-4.45874	2.35537	1.75255e-05	5.98303e-05
1	1	TRUE	NCF1C	0.168841	0.561678	-4.43924	3.32666	1.81776e-05	6.18518e-05
1	1	TRUE	MBOAT1	0.051237	0.117811	-4.40964	2.29934	1.85879e-05	6.31377e-05
1	1	TRUE	GRAPL	0.10674	0.256063	-4.39954	2.39894	1.86008e-05	6.31692e-05
1	1	TRUE	LAIR2	0.128302	0.34815	-4.39796	2.71353	1.87137e-05	6.35156e-05
1	1	TRUE	HS3ST3B1	0.14136	1.15587	-4.42343	8.17676	1.90267e-05	6.44533e-05
1	1	TRUE	FKBP9L	0.0222994	0.0582352	-4.39932	2.61151	1.98e-05	6.68662e-05
1	1	TRUE	EGFL6	0.00696796	0.128486	-4.43294	18.4396	1.993e-05	6.72533e-05
1	1	TRUE	LOC100133612	0.0224483	0.071853	-4.40873	3.20082	1.9928e-05	6.72533e-05
1	1	TRUE	CXADR	0.0588725	0.159461	-4.39425	2.70858	2.00835e-05	6.7719e-05
1	1	TRUE	SVIL	0.0879943	0.221316	-4.4388	2.51512	2.01427e-05	6.78793e-05
1	1	TRUE	LOC729603	0.423137	0.900431	-4.41379	2.12799	2.03221e-05	6.83657e-05
1	1	TRUE	PTGER2	0.134998	0.318947	-4.3773	2.36259	2.03946e-05	6.85964e-05
1	1	TRUE	PRPH	1.8628	6.47128	-4.412	3.47395	2.0409e-05	6.86318e-05
1	1	TRUE	SLC47A2	0.0210069	0.0845123	-4.41211	4.02307	2.04704e-05	6.87982e-05
1	1	TRUE	C16orf54	0.336191	0.935202	-4.38754	2.78176	2.09561e-05	7.02826e-05
1	1	TRUE	SLC39A8	0.234074	0.738001	-4.4312	3.15285	2.11133e-05	7.07585e-05
1	1	TRUE	CD40	0.174191	0.49422	-4.37433	2.83722	2.13402e-05	7.14479e-05
1	1	TRUE	SPRY2	19.6394	42.7427	-4.45732	2.17637	2.18257e-05	7.29341e-05
1	1	TRUE	TMEM185A	0.0161317	0.0334542	-4.36511	2.07382	2.20167e-05	7.34463e-05
1	1	TRUE	CRABP2	0.0819102	0.394444	-4.36411	4.81556	2.20432e-05	7.35208e-05
1	1	TRUE	LEPREL1	0.116747	0.362758	-4.39717	3.10722	2.2112e-05	7.37361e-05
1	1	TRUE	SAA2	0.265736	5.65601	-4.40876	21.2843	2.21984e-05	7.39821e-05
1	1	TRUE	HOXB6	0.199063	0.586395	-4.36052	2.94577	2.23385e-05	7.43924e-05
1	1	TRUE	SIX6	0.425208	0.877293	-4.37319	2.06321	2.25742e-05	7.51628e-05
1	1	TRUE	C12orf70	0.0484521	0.184756	-4.35994	3.81316	2.28469e-05	7.5941e-05
1	1	TRUE	TPSAB1	0.116004	0.364871	-4.37666	3.14533	2.28901e-05	7.60702e-05
1	1	TRUE	ITGB2	0.608715	1.31335	-4.3791	2.15757	2.31255e-05	7.67799e-05
1	1	TRUE	ARC	9.21422	20.2912	-4.38617	2.20217	2.33165e-05	7.7326e-05
1	1	TRUE	FEV	0.0921709	0.247024	-4.35891	2.68006	2.36521e-05	7.83502e-05
1	1	TRUE	DMRTA2	0.36789	3.23781	-4.40266	8.80102	2.39646e-05	7.92802e-05
1	1	TRUE	CNTD2	0.161453	0.37459	-4.34197	2.32011	2.40826e-05	7.96108e-05
1	1	TRUE	HOXB9	0.0431952	0.496414	-4.36529	11.4924	2.44456e-05	8.06585e-05
1	1	TRUE	IL6	0.768104	7.52979	-4.3489	9.80309	2.46745e-05	8.1322e-05
1	1	TRUE	CCDC153	0.44779	2.87399	-4.32441	6.41817	2.54558e-05	8.37237e-05
1	1	TRUE	RAB42	0.0829785	0.257397	-4.3404	3.10197	2.55108e-05	8.3873e-05
1	1	TRUE	LILRA6	0.00771067	0.0463863	-4.35176	6.01586	2.65542e-05	8.70262e-05
1	1	TRUE	HIST1H1D	0.124792	0.257022	-4.32284	2.0596	2.68678e-05	8.79881e-05
1	1	TRUE	INSRR	0.125648	0.450066	-4.31116	3.58194	2.71152e-05	8.86822e-05
1	1	TRUE	UPK3BL	1.51336	4.0824	-4.32628	2.69757	2.71697e-05	8.8844e-05
1	1	TRUE	KDELC2	4.15628	10.9866	-4.38003	2.64336	2.7535e-05	8.98874e-05
1	1	TRUE	CD36	0.276495	0.865909	-4.35063	3.13174	2.7752e-05	9.05117e-05
1	1	TRUE	SLC16A10	0.426591	2.13287	-4.38118	4.99981	2.78929e-05	9.09205e-05
1	1	TRUE	CST1	0.128891	0.794026	-4.33337	6.16046	2.81855e-05	9.18228e-05
1	1	TRUE	DPPA4	0.0345251	0.25452	-4.31803	7.37204	2.85924e-05	9.30292e-05
1	1	TRUE	DENND2D	0.0299698	0.0735208	-4.29689	2.45316	2.95898e-05	9.60052e-05
1	1	TRUE	F2RL1	1.38445	2.81299	-4.30055	2.03185	2.99468e-05	9.70736e-05
1	1	TRUE	WAS	4.83431	10.8106	-4.31254	2.23623	3.08877e-05	0.000100013
1	1	TRUE	TLR2	4.4262	11.4181	-4.29374	2.57966	3.10059e-05	0.000100377
1	1	TRUE	TGM2	4.90148	13.889	-4.33803	2.83363	3.11131e-05	0.000100687
1	1	TRUE	RAB38	0.254986	1.16002	-4.29144	4.54935	3.11395e-05	0.000100735
1	1	TRUE	OSR1	0.664028	2.58428	-4.32527	3.89183	3.12567e-05	0.000101077
1	1	TRUE	OMP	0.105542	0.269621	-4.28564	2.55463	3.14128e-05	0.000101563
1	1	TRUE	ZNF600	0.579802	1.27821	-4.31904	2.20456	3.16163e-05	0.000102183
1	1	TRUE	BOLA2	0.0292938	0.187142	-4.30805	6.38845	3.20968e-05	0.000103583
1	1	TRUE	ABCA13	0.133292	0.430597	-4.29579	3.23047	3.2516e-05	0.000104859
1	1	TRUE	METTL21B	0.0556149	0.186823	-4.26688	3.35922	3.31673e-05	0.000106849
1	1	TRUE	COMP	0.0428071	0.608285	-4.27898	14.2099	3.34871e-05	0.000107792
1	1	TRUE	LRG1	0.214801	1.12357	-4.25389	5.23075	3.38117e-05	0.000108737
1	1	TRUE	CD7	0.401209	1.13463	-4.25966	2.82804	3.40496e-05	0.000109422
1	1	TRUE	C6orf147	0.344572	0.936197	-4.25291	2.71698	3.51809e-05	0.000112789
1	1	TRUE	SLC18A3	0.19695	0.464795	-4.26469	2.35996	3.53204e-05	0.000113194
1	1	TRUE	MECOM	0.056091	0.125271	-4.27	2.23335	3.5523e-05	0.00011374
1	1	TRUE	FBLN7	0.0799522	0.265341	-4.25133	3.31874	3.5941e-05	0.000114889
1	1	TRUE	HLA-DPA1	0.0102886	0.0390712	-4.27644	3.79754	3.60327e-05	0.000115099
1	1	TRUE	CD300C	0.823992	1.8806	-4.27281	2.2823	3.64124e-05	0.000116226
1	1	TRUE	TFAP2B	0.0555745	0.272736	-4.26357	4.90757	3.69992e-05	0.000117992
1	1	TRUE	DLX2	0.274892	1.57092	-4.23406	5.71467	3.70137e-05	0.000118017
1	1	TRUE	LOC100505806	0.700643	3.17515	-4.27364	4.53176	3.75702e-05	0.000119617
1	1	TRUE	NLRC3	0.00355585	0.0081121	-4.26111	2.28134	3.80584e-05	0.000121062
1	1	TRUE	OXTR	2.45599	6.3616	-4.26173	2.59024	3.80901e-05	0.000121118
1	1	TRUE	MLK7-AS1	0.0280374	0.0700378	-4.23376	2.49801	3.84278e-05	0.000122126
1	1	TRUE	CXCL11	0.669224	1.92852	-4.22438	2.88173	3.88262e-05	0.000123213
1	1	TRUE	GDF5	0.200545	0.410029	-4.21738	2.04457	3.93187e-05	0.000124596
1	1	TRUE	PDGFA	0.446279	1.39608	-4.29841	3.12827	3.95972e-05	0.000125342
1	1	TRUE	TMEM26	0.191276	0.694035	-4.25473	3.62846	4.0681e-05	0.000128379
1	1	TRUE	C7orf57	0.12969	0.575842	-4.23045	4.44016	4.14869e-05	0.000130687
1	1	TRUE	NFKBIZ	0.0374144	0.129185	-4.20963	3.45282	4.16834e-05	0.000131239
1	1	TRUE	MYCBP	0.0317635	0.06784	-4.2062	2.13578	4.18586e-05	0.000131716
1	1	TRUE	EVA1A	0.0677679	0.234372	-4.22018	3.45845	4.30784e-05	0.000135262
1	1	TRUE	S100A8	6.48829	36.742	-4.19995	5.66282	4.38467e-05	0.000137453
1	1	TRUE	DHH	0.106955	0.289209	-4.19568	2.70403	4.40128e-05	0.000137949
1	1	TRUE	MGST2	0.0927382	0.204572	-4.18586	2.20591	4.45077e-05	0.000139301
1	1	TRUE	IER2	21.3346	46.6794	-4.20666	2.18796	4.52313e-05	0.000141339
1	1	TRUE	CRYGS	2.08853	5.93357	-4.23284	2.84103	4.58108e-05	0.000143022
1	1	TRUE	CD52	3.10354	8.05466	-4.17692	2.59532	4.6312e-05	0.000144407
1	1	TRUE	GBP3	6.53873	14.5775	-4.18955	2.22941	4.6848e-05	0.000145922
1	1	TRUE	C3	80.155	201.793	-4.2094	2.51753	4.68992e-05	0.000146056
1	1	TRUE	FAM181A-AS1	0.286757	0.692693	-4.1724	2.41561	4.77333e-05	0.000148337
1	1	TRUE	GNLY	0.118036	0.322557	-4.17773	2.73271	4.78753e-05	0.000148726
1	1	TRUE	SHROOM3	0.569244	2.07543	-4.22071	3.64595	4.79799e-05	0.000148998
1	1	TRUE	ASPN	0.09392	0.773215	-4.1933	8.2327	4.79953e-05	0.000149019
1	1	TRUE	GLI3	1.44981	3.19115	-4.20335	2.20109	4.83337e-05	0.000150043
1	1	TRUE	OAS1	1.17671	2.70146	-4.22004	2.29577	4.87035e-05	0.000151085
1	1	TRUE	P4HA2	0.0438768	0.116375	-4.1651	2.65232	4.90508e-05	0.000152081
1	1	TRUE	FAM46B	0.470171	1.96094	-4.19979	4.17069	4.97885e-05	0.000154123
1	1	TRUE	OASL	0.232857	0.641242	-4.18818	2.75381	5.22772e-05	0.000161428
1	1	TRUE	TXLNB	0.760072	2.48355	-4.17766	3.26752	5.31243e-05	0.000163755
1	1	TRUE	GPR84	0.523754	2.4993	-4.14887	4.77189	5.36317e-05	0.000165232
1	1	TRUE	HIST1H3E	0.450195	0.9165	-4.13675	2.03579	5.43143e-05	0.000167276
1	1	TRUE	NCF1B	0.266188	0.710229	-4.14357	2.66815	5.44037e-05	0.000167522
1	1	TRUE	CTSS	1.08383	2.32604	-4.15562	2.14613	5.4857e-05	0.000168799
1	1	TRUE	STAC	0.230129	3.06145	-4.22413	13.3032	5.57806e-05	0.0001714
1	1	TRUE	ADAMTS14	0.00760263	0.0230108	-4.15772	3.02669	5.65471e-05	0.000173421
1	1	TRUE	XKR8	1.48692	4.81614	-4.19596	3.239	5.65812e-05	0.000173465
1	1	TRUE	DSG2	0.257305	1.97675	-4.18478	7.68252	5.68273e-05	0.000174098
1	1	TRUE	TMBIM1	21.7804	53.4582	-4.18332	2.45441	5.73286e-05	0.000175541
1	1	TRUE	PLS3	0.0347525	0.0732985	-4.13196	2.10916	5.74362e-05	0.00017584
1	1	TRUE	NRP2	0.193218	0.448314	-4.16121	2.32025	5.77736e-05	0.00017675
1	1	TRUE	GATA6	0.0685272	0.472819	-4.12647	6.89973	5.78994e-05	0.000177104
1	1	TRUE	COL22A1	1.65195	7.38925	-4.14211	4.47303	5.95203e-05	0.000181555
1	1	TRUE	KIF16B	0.0396814	0.112356	-4.11139	2.83144	6.04087e-05	0.00018404
1	1	TRUE	AVPR1A	0.19451	0.480743	-4.17257	2.47155	6.05648e-05	0.000184452
1	1	TRUE	TPSB2	0.0782208	0.310995	-4.13009	3.97586	6.10599e-05	0.00018583
1	1	TRUE	RBP1	4.22034	41.7036	-4.17994	9.88157	6.14746e-05	0.000186963
1	1	TRUE	HAAO	1.29445	2.62812	-4.13796	2.0303	6.15661e-05	0.000187208
1	1	TRUE	UBD	4.69655	10.1293	-4.11734	2.15674	6.23242e-05	0.000189382
1	1	TRUE	CXCR6	0.285203	0.668369	-4.10165	2.34349	6.27061e-05	0.000190477
1	1	TRUE	C10orf114	1.01939	2.43769	-4.09778	2.39131	6.41138e-05	0.000194483
1	1	TRUE	RUNX1	0.0119267	0.0442491	-4.10481	3.71009	6.53547e-05	0.000197745
1	1	TRUE	PLA2G4A	2.11613	4.24052	-4.1149	2.0039	6.56373e-05	0.000198393
1	1	TRUE	SYNC	0.129499	0.532006	-4.11288	4.10818	6.62335e-05	0.000199979
1	1	TRUE	RPS2P32	0.396479	1.86317	-4.10259	4.69929	6.69734e-05	0.000202004
1	1	TRUE	GNAS-AS1	0.121771	0.273816	-4.09366	2.24862	6.79604e-05	0.000204699
1	1	TRUE	ANO6	0.0378171	0.0756503	-4.0842	2.00043	6.84965e-05	0.000206101
1	1	TRUE	AQP7P3	1.25725	2.55174	-4.07113	2.02962	7.14882e-05	0.000214587
1	1	TRUE	GCNT1	0.0153079	0.0489812	-4.08593	3.19974	7.23156e-05	0.000216774
1	1	TRUE	PCOLCE-AS1	0.0376612	0.13594	-4.06928	3.60953	7.29953e-05	0.000218699
1	1	TRUE	LOC645166	0.566417	1.51369	-4.10298	2.6724	7.34871e-05	0.000220022
1	1	TRUE	CCDC84	0.10169	0.253694	-4.0631	2.49478	7.35232e-05	0.000220092
1	1	TRUE	TGFB1I1	0.11667	0.262588	-4.07184	2.2507	7.63022e-05	0.000227867
1	1	TRUE	MPP4	0.0932337	0.267484	-4.05285	2.86896	7.65752e-05	0.000228526
1	1	TRUE	SFN	0.352575	0.871496	-4.04669	2.4718	7.74476e-05	0.000230619
1	1	TRUE	TRAF5	0.0125335	0.0265983	-4.05358	2.12218	7.89751e-05	0.000234888
1	1	TRUE	MOK	0.0607894	0.15472	-4.04374	2.54518	8.03431e-05	0.000238552
1	1	TRUE	EPHA1	0.097457	0.221025	-4.02745	2.26792	8.34037e-05	0.000247012
1	1	TRUE	TNFSF14	0.0108404	0.0615217	-4.06297	5.6752	8.37705e-05	0.000247973
1	1	TRUE	HLA-H	1.37924	2.9875	-4.06625	2.16605	8.90976e-05	0.000262148
1	1	TRUE	PRND	0.0916315	0.376886	-4.05054	4.11306	8.91539e-05	0.000262216
1	1	TRUE	POM121L4P	0.00931386	0.0220567	-4.03075	2.36815	8.97996e-05	0.000263859
1	1	TRUE	MOXD1	4.37115	25.8215	-4.03798	5.90726	9.01588e-05	0.00026487
1	1	TRUE	DCN	2.12759	8.94851	-4.06307	4.20594	9.03271e-05	0.000265275
1	1	TRUE	RIPK3	0.771467	1.61139	-4.03466	2.08874	9.04031e-05	0.000265365
1	1	TRUE	ANKRD20A12P	0.871135	2.5368	-4.02737	2.91206	9.3505e-05	0.000274103
1	1	TRUE	LOXL4	0.187097	1.07585	-4.05153	5.75023	9.39716e-05	0.000275287
1	1	TRUE	PLEKHG4	0.0112368	0.0253939	-4.01817	2.25988	9.50166e-05	0.000278162
1	1	TRUE	SMPDL3A	0.24837	0.50202	-4.00173	2.02126	9.68917e-05	0.00028299
1	1	TRUE	C17orf53	0.0115662	0.0260581	-4.00299	2.25295	9.88997e-05	0.000288086
1	1	TRUE	ACAP1	0.587484	1.62253	-4.00514	2.76182	0.000100231	0.000291489
1	1	TRUE	NCOA7	0.0361893	0.0802524	-3.98846	2.21757	0.000101032	0.000293613
1	1	TRUE	LOC100287177	0.0861869	0.241524	-3.9773	2.80233	0.000102281	0.000297047
1	1	TRUE	SIX3	0.132562	0.379098	-3.97542	2.85977	0.000103901	0.000301301
1	1	TRUE	FHAD1	0.269608	1.00696	-3.99262	3.73489	0.000105669	0.000306074
1	1	TRUE	MZB1	0.280962	0.986601	-3.96413	3.51151	0.000107667	0.000311295
1	1	TRUE	PILRB	1.60886	3.2943	-3.98025	2.04761	0.000109483	0.000316233
1	1	TRUE	BEST4	0.319667	1.92638	-3.96195	6.02622	0.00010961	0.000316548
1	1	TRUE	HCST	1.31809	2.82423	-3.96692	2.14266	0.000110903	0.000319757
1	1	TRUE	S100A16	50.563	128.628	-4.00471	2.54392	0.000111987	0.00032251
1	1	TRUE	EVA1C	0.233022	0.691622	-3.98749	2.96805	0.000116136	0.000333855
1	1	TRUE	MMP12	0.0619179	1.87033	-3.97972	30.2066	0.000116475	0.000334776
1	1	TRUE	IFITM1	21.2285	48.8635	-3.98257	2.30179	0.000117814	0.000338012
1	1	TRUE	SCNN1B	0.202461	1.25338	-3.9619	6.19074	0.000119025	0.00034132
1	1	TRUE	AKAP12	0.220573	0.480738	-3.95135	2.17949	0.000120121	0.000344237
1	1	TRUE	C9orf170	0.131646	0.272264	-3.93647	2.06815	0.000120913	0.000346339
1	1	TRUE	CCR1	4.67976	11.0921	-3.95564	2.37023	0.000121134	0.000346915
1	1	TRUE	SERPINB8	0.0543212	0.29346	-3.94505	5.40231	0.000122456	0.000350528
1	1	TRUE	RAI14	0.0729332	0.148068	-3.97591	2.03019	0.000123056	0.000351958
1	1	TRUE	CDK6	0.00541224	0.0131514	-3.96052	2.42994	0.00012349	0.000352969
1	1	TRUE	FKBP6	0.0238685	0.0481795	-3.93175	2.01854	0.000123884	0.000353981
1	1	TRUE	PYY2	0.148146	0.504211	-3.92432	3.40348	0.000124747	0.000356155
1	1	TRUE	ATP6V0D2	0.0786993	0.378391	-3.93122	4.80805	0.000126274	0.000360069
1	1	TRUE	CEP112	0.0430235	0.121402	-3.93629	2.82176	0.000126607	0.00036082
1	1	TRUE	ARHGAP11A	0.00605177	0.0180418	-3.92837	2.98124	0.000131652	0.000374163
1	1	TRUE	ST20	0.397488	0.948894	-3.92665	2.38723	0.000132363	0.000376
1	1	TRUE	PLB1	0.00744942	0.0185845	-3.91021	2.49476	0.000137238	0.000388589
1	1	TRUE	PDLIM4	0.393659	3.04757	-3.94961	7.74164	0.000138289	0.000391249
1	1	TRUE	AKR1B10	0.0958236	0.269997	-3.90643	2.81765	0.000140593	0.000396742
1	1	TRUE	SLC16A4	0.0674836	0.155702	-3.90785	2.30726	0.000142021	0.00040058
1	1	TRUE	GSDMA	0.225243	0.644869	-3.90692	2.863	0.000142144	0.000400812
1	1	TRUE	HIST1H3B	0.148277	0.304492	-3.89509	2.05353	0.000146486	0.000412378
1	1	TRUE	GAL	0.514421	5.37662	-3.88073	10.4518	0.000148313	0.000417118
1	1	TRUE	MYO7A	0.07717	0.21415	-3.9087	2.77504	0.000148744	0.000417861
1	1	TRUE	SH3BGR	0.57636	2.48742	-3.89796	4.31574	0.000149574	0.000419991
1	1	TRUE	SLMO2	0.0106678	0.0246342	-3.89578	2.30923	0.000149891	0.000420611
1	1	TRUE	UBTFL1	0.105068	0.223297	-3.86268	2.12527	0.000156798	0.000438938
1	1	TRUE	ANO9	0.0713198	0.194078	-3.86322	2.72124	0.000159654	0.000445937
1	1	TRUE	MGC12916	0.0484505	0.317857	-3.86901	6.56044	0.000165527	0.000461313
1	1	TRUE	CCDC74A	0.173748	0.351215	-3.84881	2.0214	0.000166371	0.000463589
1	1	TRUE	MFSD7	0.816425	1.75411	-3.88594	2.14853	0.000167083	0.000465352
1	1	TRUE	IGFBP6	4.03638	16.5784	-3.87934	4.10725	0.000167162	0.000465431
1	1	TRUE	COL9A3	8.87473	29.4477	-3.88365	3.31816	0.000169683	0.000472144
1	1	TRUE	STRA6	0.025562	0.139887	-3.84951	5.47246	0.000173629	0.000482357
1	1	TRUE	PLEK	5.65659	12.9054	-3.85154	2.28147	0.000174841	0.000485417
1	1	TRUE	LOC440028	0.0344928	0.127498	-3.83393	3.69637	0.000177897	0.000493199
1	1	TRUE	ACPP	0.10755	0.391747	-3.84108	3.64248	0.0001791	0.000496064
1	1	TRUE	ARNTL2	0.00349502	0.00975576	-3.84788	2.79134	0.000180303	0.000499001
1	1	TRUE	LCK	0.0136472	0.0287421	-3.84406	2.10608	0.000181162	0.000500984
1	1	TRUE	WWTR1-AS1	0.0647115	0.228042	-3.82794	3.52399	0.000183199	0.000505736
1	1	TRUE	AQP1	11.885	29.2939	-3.8179	2.46477	0.000188217	0.000518527
1	1	TRUE	CAPN12	0.0715797	0.19627	-3.81229	2.74198	0.000192084	0.000528268
1	1	TRUE	SLC7A10	1.06118	2.18069	3.82179	2.05497	0.000195013	0.000535902
1	1	TRUE	AP1S3	0.340408	0.775475	-3.83426	2.27808	0.000195875	0.00053802
1	1	TRUE	POU4F1	0.238068	2.71678	-3.83116	11.4118	0.000197186	0.00054111
1	1	TRUE	CD300LB	0.178149	0.510507	-3.8034	2.86562	0.000199513	0.000546812
1	1	TRUE	C1QTNF2	0.49106	1.13831	-3.82318	2.31807	0.000200803	0.00055009
1	1	TRUE	ZNF518B	1.88584	3.8039	-3.81858	2.01708	0.000203117	0.00055582
1	1	TRUE	KCNMB1	2.8982	7.79189	-3.8118	2.68853	0.000203418	0.000556556
1	1	TRUE	HGF	0.15284	0.540067	-3.80132	3.53355	0.000204881	0.000560123
1	1	TRUE	HSPB6	11.3557	35.8681	-3.81522	3.1586	0.000205782	0.000562323
1	1	TRUE	PROC	0.179116	0.523018	-3.78496	2.92001	0.000211152	0.000575293
1	1	TRUE	C1QTNF1	0.176777	0.453154	-3.79738	2.56342	0.000213416	0.000580919
1	1	TRUE	FBLN1	2.21811	7.52728	-3.81071	3.39356	0.000213737	0.000581521
1	1	TRUE	SIT1	0.224715	0.569964	-3.77464	2.53639	0.000220898	0.000599795
1	1	TRUE	CASP4	0.14906	0.61815	-3.79878	4.14698	0.000220948	0.000599813
1	1	TRUE	GNG11	12.781	28.5265	-3.80832	2.23194	0.000222377	0.000603063
1	1	TRUE	NEDD9	0.0410881	0.117007	-3.77891	2.8477	0.000231737	0.00062622
1	1	TRUE	NUPR1	6.66099	14.0225	-3.77107	2.10516	0.000231984	0.000626789
1	1	TRUE	RNASET2	40.3158	81.9074	-3.78204	2.03164	0.000236627	0.000638252
1	1	TRUE	SMAGP	0.0853813	0.240859	-3.76417	2.82098	0.000237983	0.000641516
1	1	TRUE	VGLL3	0.0975495	0.673762	-3.80154	6.90687	0.00023892	0.000643744
1	1	TRUE	SKIDA1	0.224376	0.619113	-3.75122	2.75926	0.000240247	0.000647221
1	1	TRUE	TUFT1	0.031096	0.0768298	-3.74893	2.47073	0.000246524	0.000662093
1	1	TRUE	TCEA3	1.83178	8.14055	-3.77614	4.44406	0.000249988	0.00067078
1	1	TRUE	DENND1C	1.23709	2.55565	-3.75919	2.06585	0.000250258	0.000671402
1	1	TRUE	LOC100507412	2.51652	6.69705	-3.77049	2.66123	0.000252166	0.000676211
1	1	TRUE	CATSPER1	0.0933208	0.211579	-3.73312	2.26722	0.000256313	0.000686595
1	1	TRUE	FBP1	0.127016	0.254089	-3.7358	2.00044	0.000256727	0.000687599
1	1	TRUE	GCH1	0.225249	0.512556	-3.73917	2.27551	0.000259114	0.00069304
1	1	TRUE	SLC2A3	6.74318	17.8844	-3.74543	2.65222	0.00026004	0.000695303
1	1	TRUE	HIST1H3D	0.19342	0.512625	-3.73102	2.65032	0.000261414	0.000698552
1	1	TRUE	CRTAM	0.102354	0.2978	-3.73202	2.90952	0.000264246	0.000705689
1	1	TRUE	HILS1	0.0574843	0.154425	-3.72836	2.68639	0.000273942	0.00072925
1	1	TRUE	HAVCR2	9.28369	18.8264	-3.73399	2.0279	0.000275493	0.00073271
1	1	TRUE	LOC643401	0.0515458	0.107018	-3.71812	2.07618	0.000281552	0.000747465
1	1	TRUE	ARHGAP29	1.96585	4.97325	-3.74376	2.52982	0.000281713	0.000747666
1	1	TRUE	OSBPL3	0.0979065	0.250004	-3.72208	2.55349	0.000283797	0.000752513
1	1	TRUE	TMEM183B	0.0409384	0.11458	-3.7011	2.79885	0.000292241	0.000773031
1	1	TRUE	DEF6	3.02727	6.39306	-3.71014	2.11183	0.000297451	0.000785508
1	1	TRUE	C6orf123	0.0720842	0.209554	-3.69298	2.90708	0.000298386	0.000787643
1	1	TRUE	KLRB1	0.451813	0.921901	-3.69136	2.04045	0.000298495	0.000787791
1	1	TRUE	RARRES1	0.358649	4.14578	-3.72399	11.5594	0.000299138	0.000789133
1	1	TRUE	FNDC1	0.335846	1.42222	-3.68988	4.23472	0.00030104	0.00079391
1	1	TRUE	MAPK13	0.0519891	0.168292	-3.70551	3.23706	0.00030486	0.000803379
1	1	TRUE	OR7E12P	0.0968514	0.424876	-3.68383	4.38688	0.000306092	0.000806385
1	1	TRUE	C19orf59	0.0724495	1.39573	-3.6996	19.2649	0.000313237	0.000823352
1	1	TRUE	IL1RN	0.0425495	0.283776	-3.68774	6.66932	0.000317915	0.000834021
1	1	TRUE	CTSW	0.378023	0.979886	-3.67402	2.59213	0.000328672	0.000859924
1	1	TRUE	BMP4	0.0179085	0.0702636	-3.67166	3.92347	0.000335398	0.000876083
1	1	TRUE	ICOS	0.0542263	0.153505	-3.66672	2.83082	0.000336381	0.000878522
1	1	TRUE	LOC100652791	0.0752441	0.155656	-3.66863	2.06868	0.000338419	0.000883184
1	1	TRUE	LOC100287314	0.179941	0.857125	-3.67186	4.76335	0.000341908	0.000891626
1	1	TRUE	C11orf35	0.22586	0.557693	-3.65511	2.4692	0.000343538	0.000895211
1	1	TRUE	C21orf62	0.0915277	0.303111	-3.66321	3.31168	0.000345224	0.000899202
1	1	TRUE	DLX5	0.778385	2.98215	-3.65813	3.8312	0.000348194	0.000906266
1	1	TRUE	PIFO	4.31669	12.2192	-3.65619	2.8307	0.000352382	0.000916214
1	1	TRUE	ITGB7	0.208696	0.476351	-3.66479	2.28251	0.000353852	0.000919763
1	1	TRUE	FBXO39	0.103823	0.325691	-3.64757	3.13698	0.00035779	0.000928954
1	1	TRUE	RFX8	0.139871	0.536945	-3.63908	3.83887	0.000358337	0.000930181
1	1	TRUE	NSUN7	0.273109	1.41576	-3.67826	5.18388	0.00035952	0.000932975
1	1	TRUE	C16orf93	0.286813	0.782339	-3.64775	2.7277	0.000377168	0.000975162
1	1	TRUE	B3GNT5	2.45363	7.12826	-3.66233	2.90519	0.000383194	0.000989575
1	1	TRUE	LGALS9C	0.0154261	0.143202	-3.63941	9.2831	0.000383951	0.000991384
0	0	FALSE	GRIN3A	3.06372	0.428901	11.3257	0.139994	9.7521e-23	1.92051e-20
0	0	FALSE	ARHGEF26-AS1	10.6475	5.1049	11.4787	0.479445	2.17073e-21	2.94933e-19
0	0	FALSE	IGIP	17.228	7.80947	11.3223	0.453302	1.24502e-20	1.3811e-18
0	0	FALSE	NAP1L3	37.4814	14.6612	10.7378	0.391159	1.11923e-19	9.52272e-18
0	0	FALSE	CPE	639.851	219.65	10.6094	0.343283	1.84482e-19	1.52519e-17
0	0	FALSE	WDFY3-AS2	7.72245	2.50975	10.5138	0.324994	2.0592e-19	1.65558e-17
0	0	FALSE	KSR2	1.41428	0.260411	10.3532	0.184131	1.44067e-18	9.31778e-17
0	0	FALSE	AGXT2L1	0.204367	0.0227769	10.0624	0.111451	2.39189e-18	1.42594e-16
0	0	FALSE	GLUD1	121.104	39.1727	10.1935	0.323462	2.54881e-18	1.50414e-16
0	0	FALSE	PRLHR	6.0125	0.086746	10.2339	0.0144276	3.36498e-18	1.93371e-16
0	0	FALSE	FAM19A2	4.38458	1.05913	9.81569	0.241558	4.70712e-18	2.58626e-16
0	0	FALSE	CALN1	0.0871268	0.0120347	10.0944	0.138128	4.90112e-18	2.68444e-16
0	0	FALSE	MCF2L2	6.06262	1.85386	9.89341	0.305785	8.06215e-18	4.2434e-16
0	0	FALSE	ADHFE1	13.3565	4.68075	10.1462	0.350449	8.47585e-18	4.44779e-16
0	0	FALSE	KBTBD11	19.6992	7.07966	9.7232	0.359388	8.81634e-18	4.59893e-16
0	0	FALSE	ADRA1A	1.41861	0.580309	9.77438	0.40907	9.82004e-18	5.04738e-16
0	0	FALSE	PPM1K	14.1063	6.95517	9.72048	0.493055	1.41067e-17	7.02409e-16
0	0	FALSE	HLF	10.674	3.62169	9.69646	0.339302	1.69631e-17	8.30481e-16
0	0	FALSE	RASL10A	26.3344	2.99516	9.77117	0.113735	1.98568e-17	9.50902e-16
0	0	FALSE	SLC25A18	43.4123	16.3762	9.49405	0.377225	6.98678e-17	2.96507e-15
0	0	FALSE	HRSP12	50.4998	22.3913	9.47061	0.443395	8.90717e-17	3.68086e-15
0	0	FALSE	WASF3	39.3507	14.7811	9.86821	0.375625	1.16682e-16	4.63739e-15
0	0	FALSE	ADARB2	4.12636	0.952637	9.59041	0.230866	1.17744e-16	4.66902e-15
0	0	FALSE	LHPP	3.24115	1.33173	9.46889	0.410882	1.50589e-16	5.85879e-15
0	0	FALSE	TTPA	1.98394	0.490088	9.35949	0.247027	1.6017e-16	6.18346e-15
0	0	FALSE	LOC285696	0.510833	0.157376	9.24382	0.308078	2.6464e-16	9.70363e-15
0	0	FALSE	ALDOC	544.943	136.213	9.623	0.249959	3.44093e-16	1.23838e-14
0	0	FALSE	DNMBP-AS1	1.02121	0.0730357	9.15158	0.0715188	3.88846e-16	1.37961e-14
0	0	FALSE	ACBD7	17.6116	5.22281	8.95388	0.296556	6.08168e-16	2.0738e-14
0	0	FALSE	ABCC8	10.6517	1.50272	9.1442	0.141078	6.10714e-16	2.07844e-14
0	0	FALSE	KCNK4	1.79053	0.478811	9.0356	0.267413	6.29386e-16	2.12958e-14
0	0	FALSE	DGKK	0.611202	0.1217	9.18283	0.199116	6.51736e-16	2.17996e-14
0	0	FALSE	FSTL5	0.12993	0.0147202	9.0719	0.113293	6.94326e-16	2.30482e-14
0	0	FALSE	DGCR6	22.9693	5.26353	8.98526	0.229155	8.00884e-16	2.61331e-14
0	0	FALSE	ATP9A	56.5469	22.7539	8.8892	0.402389	1.58162e-15	4.82946e-14
0	0	FALSE	DBC1	17.0495	5.32318	9.14165	0.31222	1.63238e-15	4.97578e-14
0	0	FALSE	LOC285878	0.603235	0.182418	9.07704	0.3024	1.96436e-15	5.82623e-14
0	0	FALSE	EFHA2	5.27104	2.41508	8.89929	0.458179	2.26209e-15	6.60793e-14
0	0	FALSE	LOC100287846	2.65518	1.07105	9.10086	0.40338	2.25928e-15	6.60793e-14
0	0	FALSE	MFSD4	7.58514	2.61383	8.68603	0.344599	2.54344e-15	7.34413e-14
0	0	FALSE	CAMK2G	1.73546	0.643765	8.86366	0.370949	2.60018e-15	7.48331e-14
0	0	FALSE	ALDH2	13.8367	4.81023	8.82188	0.347644	2.61244e-15	7.50628e-14
0	0	FALSE	FAM196B	2.65325	0.547227	9.13016	0.206248	3.5472e-15	9.93159e-14
0	0	FALSE	LRP1B	6.42949	2.35251	8.97425	0.365894	4.33906e-15	1.18644e-13
0	0	FALSE	SNORA8	6.01991	2.85698	8.99744	0.474588	4.8525e-15	1.3227e-13
0	0	FALSE	RND1	13.058	6.4755	8.80915	0.495902	5.8021e-15	1.55733e-13
0	0	FALSE	SLC6A1	50.3762	22.2019	8.93531	0.440721	6.24557e-15	1.66109e-13
0	0	FALSE	SSTR2	8.96094	1.9994	8.63923	0.223124	7.47107e-15	1.94281e-13
0	0	FALSE	CNRIP1	31.6244	15.5749	8.83068	0.492498	7.85919e-15	2.04071e-13
0	0	FALSE	DGKB	3.80262	1.39962	8.77434	0.368066	7.9048e-15	2.04952e-13
0	0	FALSE	GABRG1	7.3099	1.60545	9.16579	0.219626	8.29524e-15	2.12871e-13
0	0	FALSE	KIF5A	83.7111	34.7666	8.46313	0.415316	1.09448e-14	2.75221e-13
0	0	FALSE	SCN2B	8.20217	3.05958	8.7173	0.37302	1.17307e-14	2.92467e-13
0	0	FALSE	NAP1L2	15.5361	6.0315	8.89568	0.388226	1.28099e-14	3.14894e-13
0	0	FALSE	PTPRT	0.0312949	0.00756724	8.58	0.241804	1.2988e-14	3.18379e-13
0	0	FALSE	GOLGA7B	5.75513	2.42118	8.67976	0.4207	1.30868e-14	3.20354e-13
0	0	FALSE	ENHO	96.1103	22.8898	9.00612	0.238162	1.31351e-14	3.21085e-13
0	0	FALSE	PPP4R4	3.47358	1.05586	8.59984	0.303969	1.37097e-14	3.33736e-13
0	0	FALSE	SCD	279.758	78.074	8.58694	0.279077	1.60259e-14	3.84249e-13
0	0	FALSE	GABBR1	5.40796	1.19876	8.49325	0.221665	1.66999e-14	3.99318e-13
0	0	FALSE	LINC00634	12.7145	4.05873	9.04672	0.319221	1.713e-14	4.0793e-13
0	0	FALSE	KIAA1107	5.38257	2.56604	8.47188	0.476731	1.91081e-14	4.52579e-13
0	0	FALSE	PEA15	878.226	402.626	8.50616	0.458454	1.96272e-14	4.62997e-13
0	0	FALSE	TSPAN7	253.148	110.841	8.74186	0.437851	1.99716e-14	4.70488e-13
0	0	FALSE	SIDT1	2.98574	1.20743	8.51389	0.4044	2.80251e-14	6.42086e-13
0	0	FALSE	IL17D	43.5911	11.3615	8.66628	0.260638	3.22952e-14	7.30371e-13
0	0	FALSE	CBX7	19.1636	9.02875	8.35277	0.47114	3.36778e-14	7.60659e-13
0	0	FALSE	SLITRK5	5.98607	1.68231	8.75578	0.281038	3.51705e-14	7.90299e-13
0	0	FALSE	RFPL1-AS1	3.702	1.44034	8.31529	0.389071	3.76193e-14	8.3994e-13
0	0	FALSE	CYP46A1	13.2101	5.69626	8.37593	0.431206	3.97577e-14	8.83185e-13
0	0	FALSE	SERP2	18.3672	6.55363	8.54229	0.356812	4.19356e-14	9.28037e-13
0	0	FALSE	TMEM170B	8.41236	4.15866	8.57663	0.494351	4.70292e-14	1.03293e-12
0	0	FALSE	SOWAHA	5.79638	1.83876	8.31847	0.317226	4.88756e-14	1.06813e-12
0	0	FALSE	ARHGAP44	5.12563	1.93946	8.25388	0.378386	5.07877e-14	1.10304e-12
0	0	FALSE	FAIM2	72.9796	25.9317	8.44934	0.355328	5.2685e-14	1.14283e-12
0	0	FALSE	TRHDE-AS1	0.481551	0.171472	8.50583	0.356084	5.45623e-14	1.17918e-12
0	0	FALSE	PON1	0.797723	0.140174	8.68955	0.175717	6.10787e-14	1.30552e-12
0	0	FALSE	C14orf132	41.2659	15.4311	8.42186	0.373943	6.90967e-14	1.46617e-12
0	0	FALSE	LOC100506548	25.0122	9.91938	8.52238	0.396582	7.17844e-14	1.51586e-12
0	0	FALSE	NOG	8.61556	1.57509	8.27205	0.18282	7.42032e-14	1.55569e-12
0	0	FALSE	BAI3	13.2605	4.31844	8.57679	0.325663	7.8127e-14	1.63405e-12
0	0	FALSE	CSMD1	2.43517	0.860494	8.55362	0.353362	7.82384e-14	1.63443e-12
0	0	FALSE	CACNG2	6.40352	0.918163	8.59401	0.143384	7.86628e-14	1.64134e-12
0	0	FALSE	RAPGEF4	2.35501	0.692393	8.18128	0.294009	8.97312e-14	1.85681e-12
0	0	FALSE	GABRD	13.6955	4.19348	8.21619	0.306193	9.55965e-14	1.96427e-12
0	0	FALSE	UNC79	4.95555	1.3204	8.43968	0.266449	1.02e-13	2.07637e-12
0	0	FALSE	INHBA-AS1	0.418621	0.0844002	8.35084	0.201615	1.07572e-13	2.17465e-12
0	0	FALSE	LOC100289495	2.09251	0.759277	8.21773	0.362854	1.0816e-13	2.18149e-12
0	0	FALSE	KCNIP3	1.82634	0.396213	8.59798	0.216944	1.09059e-13	2.19709e-12
0	0	FALSE	NALCN	8.38353	2.38994	8.728	0.285076	1.10447e-13	2.21743e-12
0	0	FALSE	MYL3	2.01065	0.979811	8.39543	0.48731	1.27141e-13	2.54094e-12
0	0	FALSE	SFRP2	74.263	11.8985	8.08922	0.160222	1.34352e-13	2.66983e-12
0	0	FALSE	PNMAL2	8.85304	3.62353	8.01044	0.409298	1.41155e-13	2.7892e-12
0	0	FALSE	MAPK10	0.562441	0.237271	8.16318	0.42186	1.44889e-13	2.85654e-12
0	0	FALSE	TMEM151B	16.2679	3.59397	8.22996	0.220924	1.48712e-13	2.92863e-12
0	0	FALSE	SVOP	9.66698	1.89732	8.21096	0.196268	1.54441e-13	3.03463e-12
0	0	FALSE	KCNJ11	1.81693	0.344094	7.99629	0.189382	1.58666e-13	3.1072e-12
0	0	FALSE	MADD	0.279495	0.106395	8.16286	0.380669	1.69069e-13	3.29253e-12
0	0	FALSE	MTMR7	3.6375	1.14974	8.30692	0.31608	1.71013e-13	3.32669e-12
0	0	FALSE	MYH15	1.29308	0.462552	8.37311	0.357712	1.73214e-13	3.35832e-12
0	0	FALSE	RAB6B	44.5831	17.3271	8.12722	0.388647	2.12377e-13	4.0285e-12
0	0	FALSE	C1orf95	10.6745	3.66742	8.10665	0.343567	2.51265e-13	4.71007e-12
0	0	FALSE	FAM81A	5.98839	2.50955	8.00809	0.419069	2.60125e-13	4.87095e-12
0	0	FALSE	CSMD3	0.0109848	0.00237727	7.97875	0.216415	2.80325e-13	5.21025e-12
0	0	FALSE	SLC25A48	9.83538	1.29083	8.2937	0.131244	3.09273e-13	5.69992e-12
0	0	FALSE	SLC9A2	0.357894	0.130289	8.24221	0.364042	3.18898e-13	5.85883e-12
0	0	FALSE	TMEM63C	3.54682	1.56289	8.07904	0.440645	3.89266e-13	6.99735e-12
0	0	FALSE	MN1	4.61759	1.55541	8.09936	0.336845	4.55903e-13	8.05505e-12
0	0	FALSE	CASQ1	7.6107	3.65001	8.0868	0.47959	5.04953e-13	8.81506e-12
0	0	FALSE	CAMK4	3.40556	1.31805	7.85821	0.387029	5.08515e-13	8.8684e-12
0	0	FALSE	IL9	0.179875	0.0355292	7.90716	0.197522	5.40451e-13	9.38799e-12
0	0	FALSE	GDF10	3.47053	0.654088	8.12722	0.188469	5.49697e-13	9.52971e-12
0	0	FALSE	SNAP91	0.279838	0.0757402	8.1017	0.270658	6.0176e-13	1.03402e-11
0	0	FALSE	PSD	1.36976	0.416564	7.82977	0.304114	6.24196e-13	1.06943e-11
0	0	FALSE	PAH	0.916864	0.433912	8.03621	0.473257	6.37513e-13	1.08905e-11
0	0	FALSE	ARPP21	3.74871	0.824232	8.18568	0.219871	6.41808e-13	1.09532e-11
0	0	FALSE	KCNB1	6.52194	1.90377	8.18184	0.291902	6.60217e-13	1.12237e-11
0	0	FALSE	NRSN1	18.0766	4.26595	7.90404	0.235993	6.73043e-13	1.14306e-11
0	0	FALSE	CMTM4	8.00846	3.24426	7.79856	0.405104	6.83586e-13	1.1568e-11
0	0	FALSE	FUT9	8.11292	2.35757	8.3394	0.290594	6.83467e-13	1.1568e-11
0	0	FALSE	CACNA2D3	2.93746	1.09556	7.85477	0.372961	6.90505e-13	1.16707e-11
0	0	FALSE	HTR1A	1.0055	0.223482	7.98186	0.22226	7.09435e-13	1.19498e-11
0	0	FALSE	LOC100302640	2.87495	1.42533	8.08911	0.495777	7.18016e-13	1.20774e-11
0	0	FALSE	GNAL	0.206346	0.0466983	8.20755	0.226311	7.30231e-13	1.22711e-11
0	0	FALSE	LINC00672	8.77739	2.51232	7.974	0.286227	8.58633e-13	1.42782e-11
0	0	FALSE	FLJ37035	0.637443	0.252324	7.96251	0.395837	8.88902e-13	1.47257e-11
0	0	FALSE	TRHDE	1.1988	0.37113	7.80596	0.309584	1.00649e-12	1.64867e-11
0	0	FALSE	GPM6A	8.74537	4.02753	7.92527	0.460532	1.03721e-12	1.69423e-11
0	0	FALSE	CAB39L	1.11916	0.53636	7.8825	0.479253	1.13758e-12	1.83933e-11
0	0	FALSE	NRXN1	0.478125	0.136877	7.95664	0.286279	1.23837e-12	1.99127e-11
0	0	FALSE	CD300LG	0.670504	0.200665	7.64756	0.299275	1.25374e-12	2.01231e-11
0	0	FALSE	AKAP6	15.4662	5.783	7.99486	0.373913	1.26297e-12	2.02526e-11
0	0	FALSE	HAR1A	1.04424	0.219788	8.03943	0.210477	1.35205e-12	2.15235e-11
0	0	FALSE	CRY2	0.540776	0.178792	7.68383	0.330621	1.37388e-12	2.18115e-11
0	0	FALSE	C7orf41	128.6	50.572	7.97279	0.393251	1.43155e-12	2.26451e-11
0	0	FALSE	OLFM4	0.945697	0.236731	7.81482	0.250324	1.48757e-12	2.34467e-11
0	0	FALSE	LOC729732	5.41917	2.01289	7.68523	0.37144	1.57406e-12	2.46546e-11
0	0	FALSE	TUB	0.116543	0.0381871	7.90264	0.327665	1.59322e-12	2.49325e-11
0	0	FALSE	MRVI1	0.228986	0.0718289	7.85603	0.313682	1.60461e-12	2.50659e-11
0	0	FALSE	SYT10	0.171107	0.0741827	7.68229	0.433546	1.67113e-12	2.59893e-11
0	0	FALSE	CHGB	41.9013	10.1392	7.79312	0.241978	1.72673e-12	2.6759e-11
0	0	FALSE	MCMDC2	0.817589	0.348935	7.88105	0.426785	1.81566e-12	2.79886e-11
0	0	FALSE	LRRTM3	7.26731	2.73824	7.95012	0.376788	1.85192e-12	2.85224e-11
0	0	FALSE	DAAM2	1.92239	0.476479	7.74507	0.247857	1.86519e-12	2.86765e-11
0	0	FALSE	PAR5	3.36371	1.18993	7.83468	0.353754	2.11458e-12	3.21163e-11
0	0	FALSE	GJB6	0.376088	0.151506	7.61171	0.402846	2.13359e-12	3.2349e-11
0	0	FALSE	UNC13C	2.84052	0.94187	7.6314	0.331584	2.13788e-12	3.23581e-11
0	0	FALSE	VWA5B2	3.08038	0.996537	7.57952	0.323511	2.24583e-12	3.38749e-11
0	0	FALSE	LINC00263	18.6366	7.15894	7.68299	0.384134	2.27306e-12	3.42562e-11
0	0	FALSE	CASKIN1	8.59913	2.54906	7.76143	0.296432	2.57506e-12	3.84439e-11
0	0	FALSE	PPP3CA	0.809934	0.266859	7.72366	0.329482	2.73485e-12	4.06218e-11
0	0	FALSE	IDI1	42.4903	19.4118	7.69966	0.456851	2.80573e-12	4.15338e-11
0	0	FALSE	SLC1A4	7.39731	2.32344	7.5033	0.314093	3.25993e-12	4.76537e-11
0	0	FALSE	SHANK2	0.19693	0.047788	7.81508	0.242665	3.54185e-12	5.14317e-11
0	0	FALSE	C8orf46	43.4366	17.6173	7.67929	0.405586	3.59098e-12	5.20157e-11
0	0	FALSE	EMX2OS	4.85821	2.01805	7.54167	0.415391	3.67474e-12	5.29229e-11
0	0	FALSE	SCG3	8.83076	1.54033	7.66017	0.174428	3.81752e-12	5.4844e-11
0	0	FALSE	SH3GL2	35.3295	9.35866	7.85374	0.264896	3.96457e-12	5.66618e-11
0	0	FALSE	FRY	8.52562	2.95524	7.78287	0.346631	4.16105e-12	5.92279e-11
0	0	FALSE	LUZP2	0.0961102	0.0129503	7.61096	0.134745	4.2592e-12	6.04952e-11
0	0	FALSE	LINC00641	7.97876	3.05005	7.67902	0.382271	4.27176e-12	6.06244e-11
0	0	FALSE	TNK2	4.1632	1.61829	7.59972	0.388712	4.28883e-12	6.08174e-11
0	0	FALSE	SSTR1	3.20831	0.477754	7.66433	0.148911	4.41288e-12	6.24754e-11
0	0	FALSE	FP588	2.48162	1.16116	7.70993	0.467901	5.27747e-12	7.3483e-11
0	0	FALSE	HSPA12A	11.4096	5.59924	7.44097	0.490749	5.52457e-12	7.63036e-11
0	0	FALSE	NDRG2	1.30117	0.276088	7.92386	0.212184	5.75165e-12	7.92525e-11
0	0	FALSE	LOC100132273	8.03622	3.59524	7.54754	0.44738	6.87664e-12	9.31429e-11
0	0	FALSE	STXBP6	4.95216	2.03164	7.58561	0.410253	7.26394e-12	9.78594e-11
0	0	FALSE	SLC8A2	6.86047	2.08947	7.52962	0.304566	7.27436e-12	9.79245e-11
0	0	FALSE	GRM5	0.0843316	0.0288192	7.46489	0.341737	7.94054e-12	1.06647e-10
0	0	FALSE	RASGRF1	0.379321	0.0556533	7.59193	0.146718	7.95352e-12	1.06739e-10
0	0	FALSE	PDZD4	65.8558	28.7194	7.52039	0.436095	8.12401e-12	1.0885e-10
0	0	FALSE	TNR	33.6036	4.40105	7.64961	0.130969	8.39227e-12	1.11942e-10
0	0	FALSE	SLC7A14	6.05597	1.69285	7.57935	0.279534	8.47118e-12	1.12747e-10
0	0	FALSE	UNC80	0.0615299	0.0174474	7.36624	0.28356	9.0929e-12	1.2028e-10
0	0	FALSE	HMGCLL1	0.0726183	0.0226074	7.43513	0.311318	9.18195e-12	1.21275e-10
0	0	FALSE	CCDC85A	4.72989	1.46845	7.66452	0.310463	9.53028e-12	1.25215e-10
0	0	FALSE	NDRG4	1.56719	0.624022	7.45255	0.398179	9.87469e-12	1.29256e-10
0	0	FALSE	FAM167A	22.4444	9.89763	7.55039	0.440984	1.10004e-11	1.43242e-10
0	0	FALSE	WSCD2	2.4147	0.694295	7.45765	0.287529	1.11935e-11	1.45217e-10
0	0	FALSE	GABRG2	0.235276	0.0382257	7.32923	0.162472	1.12704e-11	1.45918e-10
0	0	FALSE	CXXC11	8.68413	2.0243	7.7437	0.233103	1.14442e-11	1.48031e-10
0	0	FALSE	MTSS1L	138.422	60.1058	7.49944	0.434221	1.16951e-11	1.50943e-10
0	0	FALSE	TEX40	1.77501	0.606404	7.44262	0.341633	1.29331e-11	1.657e-10
0	0	FALSE	CNNM1	1.8632	0.662958	7.51241	0.355817	1.54681e-11	1.95183e-10
0	0	FALSE	BCRP2	1.35829	0.541822	7.45641	0.398901	1.56978e-11	1.97797e-10
0	0	FALSE	SCD5	278.687	115.282	7.43899	0.413662	1.57939e-11	1.98722e-10
0	0	FALSE	KCTD16	1.20287	0.491678	7.43136	0.408755	1.59213e-11	2.00038e-10
0	0	FALSE	SPHKAP	0.0779243	0.00977256	7.31776	0.125411	1.62317e-11	2.03354e-10
0	0	FALSE	SCN3B	0.357979	0.0708815	7.33974	0.198005	1.64474e-11	2.05616e-10
0	0	FALSE	MMD2	0.255953	0.0633511	7.50968	0.247511	1.68401e-11	2.10076e-10
0	0	FALSE	NTSR2	18.381	5.58941	7.36214	0.304086	1.69826e-11	2.11552e-10
0	0	FALSE	ANKS1B	0.696497	0.270506	7.3151	0.388381	1.9306e-11	2.37959e-10
0	0	FALSE	SDPR	11.2665	4.56431	7.25322	0.40512	2.0022e-11	2.45575e-10
0	0	FALSE	LIX1	30.3219	9.9943	7.32478	0.329607	2.14189e-11	2.60882e-10
0	0	FALSE	MGAT4C	4.38821	0.693083	7.55315	0.157942	2.1801e-11	2.64617e-10
0	0	FALSE	OTOGL	0.51641	0.234746	7.32061	0.454573	2.28025e-11	2.75818e-10
0	0	FALSE	HECTD2	0.652787	0.320082	7.38338	0.490331	2.32164e-11	2.80437e-10
0	0	FALSE	SNCG	30.2969	10.2827	7.17544	0.339398	2.34974e-11	2.83636e-10
0	0	FALSE	RTN1	20.5022	7.16613	7.35035	0.349529	2.3624e-11	2.84772e-10
0	0	FALSE	GRID1	8.89041	3.6862	7.44197	0.414627	2.38405e-11	2.87184e-10
0	0	FALSE	GPM6B	230.12	112.332	7.37219	0.488147	2.50715e-11	3.00773e-10
0	0	FALSE	VSTM2A	10.4215	3.31553	7.46769	0.318143	2.61567e-11	3.12934e-10
0	0	FALSE	HPR	8.19524	2.70263	7.38898	0.32978	2.71635e-11	3.23874e-10
0	0	FALSE	DOK6	4.21451	1.35896	7.2696	0.322448	2.85726e-11	3.38602e-10
0	0	FALSE	JPH3	7.05845	1.82403	7.46608	0.258417	2.93007e-11	3.46527e-10
0	0	FALSE	LINC00087	4.24131	1.7763	7.08937	0.41881	3.00297e-11	3.53479e-10
0	0	FALSE	ANK3	1.67902	0.525707	7.27955	0.313104	3.03002e-11	3.56184e-10
0	0	FALSE	NTRK2	171.972	59.9551	7.39677	0.348633	3.10657e-11	3.63963e-10
0	0	FALSE	LOC158696	0.568713	0.196735	7.25448	0.34593	3.25545e-11	3.80643e-10
0	0	FALSE	EPHA10	1.43884	0.526712	7.20031	0.366066	3.30736e-11	3.84914e-10
0	0	FALSE	SLC22A17	20.4337	9.52985	7.2651	0.46638	3.46736e-11	4.00345e-10
0	0	FALSE	GNAO1	33.1597	13.9842	7.48404	0.421721	3.52886e-11	4.0691e-10
0	0	FALSE	HDAC4	9.11246	3.91158	7.05932	0.429256	3.67212e-11	4.22595e-10
0	0	FALSE	LOC100505835	2.80293	0.792789	7.47069	0.282843	3.84553e-11	4.40815e-10
0	0	FALSE	RYR2	1.32162	0.475503	7.10628	0.359789	4.09257e-11	4.66388e-10
0	0	FALSE	CLVS2	17.6955	5.04568	7.25652	0.28514	4.18955e-11	4.76201e-10
0	0	FALSE	TRPC5	0.263251	0.104274	7.19127	0.396102	4.22177e-11	4.79137e-10
0	0	FALSE	AIFM3	0.0771599	0.0339996	7.03127	0.440639	4.2901e-11	4.86369e-10
0	0	FALSE	SLC1A2	0.737204	0.273301	7.1861	0.370726	4.45069e-11	5.02623e-10
0	0	FALSE	HMP19	76.5536	14.7167	7.3295	0.19224	4.57018e-11	5.14791e-10
0	0	FALSE	PPP2R2C	0.0390976	0.012281	7.03935	0.314111	4.81559e-11	5.41044e-10
0	0	FALSE	PAIP2B	8.99333	3.00241	7.32792	0.333848	5.07761e-11	5.67934e-10
0	0	FALSE	ATL1	0.705921	0.228053	7.14032	0.323057	5.26365e-11	5.86497e-10
0	0	FALSE	ALDH5A1	0.309518	0.0857571	7.01036	0.277067	5.45116e-11	6.06234e-10
0	0	FALSE	CCSER1	0.139625	0.0668452	7.19518	0.478748	5.63229e-11	6.23608e-10
0	0	FALSE	KIF6	2.06634	0.73357	7.14932	0.35501	6.00936e-11	6.63681e-10
0	0	FALSE	IGFN1	2.23752	0.441509	7.12365	0.197321	6.81177e-11	7.43399e-10
0	0	FALSE	JAKMIP3	2.208	0.863093	7.18985	0.390893	6.84064e-11	7.45621e-10
0	0	FALSE	OMG	46.8788	14.216	7.43019	0.30325	7.13472e-11	7.73425e-10
0	0	FALSE	CDHR1	6.85245	1.15673	7.25551	0.168805	7.13826e-11	7.73425e-10
0	0	FALSE	PRKCE	8.70363	3.45892	6.95907	0.397411	7.17419e-11	7.76185e-10
0	0	FALSE	SYN2	16.2059	5.19204	6.99514	0.320379	7.3317e-11	7.90786e-10
0	0	FALSE	FAM155A	12.4254	4.51918	7.15559	0.363705	7.37426e-11	7.94887e-10
0	0	FALSE	DDN	18.6766	5.59145	6.92133	0.299382	7.70087e-11	8.27042e-10
0	0	FALSE	UG0898H09	19.1662	5.52719	7.1628	0.288382	7.73809e-11	8.30529e-10
0	0	FALSE	CDH22	4.04649	1.18935	7.17273	0.293922	7.81714e-11	8.38501e-10
0	0	FALSE	THSD4	0.150209	0.0386691	7.02997	0.257435	7.84907e-11	8.41411e-10
0	0	FALSE	PPP2R2B	0.746235	0.312748	7.08283	0.419101	7.98824e-11	8.53719e-10
0	0	FALSE	ASPH	0.903251	0.372335	6.93601	0.412217	8.04868e-11	8.59654e-10
0	0	FALSE	PTGDR2	1.09312	0.498659	7.18396	0.456179	8.44689e-11	8.97265e-10
0	0	FALSE	TMEM132D	1.76108	0.60245	7.06406	0.342092	8.51655e-11	9.04116e-10
0	0	FALSE	PPP1R1A	11.7404	4.58716	7.27129	0.390715	8.92285e-11	9.43819e-10
0	0	FALSE	HS3ST4	2.89468	1.02249	7.14138	0.35323	9.51615e-11	9.99338e-10
0	0	FALSE	KCNIP2	0.539218	0.113257	7.06861	0.21004	9.60823e-11	1.00715e-09
0	0	FALSE	DOCK3	7.45793	3.49475	7.12197	0.468595	9.90553e-11	1.03403e-09
0	0	FALSE	C1QTNF4	8.11507	2.73101	6.93983	0.336536	9.93143e-11	1.03612e-09
0	0	FALSE	SNAP25	24.4999	7.54601	6.92161	0.308002	1.03379e-10	1.07342e-09
0	0	FALSE	KIAA1644	6.00272	1.57658	6.98338	0.262644	1.04237e-10	1.08104e-09
0	0	FALSE	LINC00320	7.77119	1.83449	7.30824	0.236062	1.05034e-10	1.08674e-09
0	0	FALSE	FRMPD4	1.54162	0.510801	7.0065	0.33134	1.12416e-10	1.15493e-09
0	0	FALSE	NBEA	2.14914	0.952914	6.95219	0.443393	1.16869e-10	1.19578e-09
0	0	FALSE	RIMS2	0.344092	0.0898654	7.05967	0.261167	1.20762e-10	1.23058e-09
0	0	FALSE	MYO16	0.0252732	0.0122458	6.96685	0.484536	1.23006e-10	1.25059e-09
0	0	FALSE	KCNJ10	61.7644	24.9868	7.27777	0.40455	1.23726e-10	1.25713e-09
0	0	FALSE	CA11	53.3245	25.481	6.85158	0.477849	1.27487e-10	1.29284e-09
0	0	FALSE	KIAA1244	6.8569	2.69063	7.03255	0.392397	1.29229e-10	1.30785e-09
0	0	FALSE	MAL2	5.36472	1.59834	7.02822	0.297935	1.293e-10	1.30785e-09
0	0	FALSE	FAM19A1	0.450712	0.11479	6.91405	0.254686	1.3465e-10	1.35477e-09
0	0	FALSE	PRRT1	11.4741	5.35191	6.84576	0.466434	1.40573e-10	1.40951e-09
0	0	FALSE	BSN	5.31515	1.97105	6.86281	0.370836	1.42117e-10	1.42255e-09
0	0	FALSE	CKMT1A	0.67867	0.237177	7.10512	0.349474	1.44786e-10	1.44761e-09
0	0	FALSE	FRRS1L	4.59036	1.68005	7.00987	0.365995	1.46699e-10	1.46423e-09
0	0	FALSE	DNAJC12	8.32216	4.01498	7.08216	0.482444	1.56196e-10	1.55284e-09
0	0	FALSE	C1orf168	0.345183	0.109322	6.97625	0.316707	1.60237e-10	1.5912e-09
0	0	FALSE	ST8SIA3	6.65077	2.05574	7.02558	0.309098	1.68766e-10	1.67022e-09
0	0	FALSE	KIAA1549L	6.75062	3.0988	6.83547	0.459039	1.83979e-10	1.81157e-09
0	0	FALSE	MYT1L	6.33074	1.64418	6.88382	0.259713	1.86976e-10	1.83387e-09
0	0	FALSE	ZNF385B	0.206592	0.0765215	6.84869	0.370399	1.90798e-10	1.86406e-09
[truncated: 1,415 more rows]
