# Supplementary material for: Meta-Analysis and Experimental Validation Identified FREM2 and SPRY1 as New Glioblastoma Marker Candidates
Source: Int J Mol Sci. 2018 May 4;19(5):1369. doi: 10.3390/ijms19051369 (PMC5983642; doi:10.3390/ijms19051369)
Supplement: Supplementary file 1 [file ijms-19-01369-s001.zip › Supplementary_files/Table S13 results of test v3-1.xlsx]

## Sheet: List1
ID	adj,P,Val	P,Value	t	B	logFC	Gene,symbol	Gene,title
215064_at	0.000779	3.5e-08	6.18493	8.42031	1.07831	SC5D	sterol-C5-desaturase
206356_s_at	0.001293	1.34e-07	5.85651	7.20035	2.35126	GNAL	G protein subunit alpha L
202539_s_at	0.001293	1.74e-07	5.79196	6.96279	0.980009	HMGCR	3-hydroxy-3-methylglutaryl-CoA reductase
201627_s_at	0.001392	2.52e-07	5.6999	6.62544	1.09098	INSIG1	insulin induced gene 1
221487_s_at	0.001392	3.92e-07	5.59041	6.22649	1.60684	ENSA	endosulfine alpha
201012_at	0.001392	4.75e-07	-5.54198	6.05089	-2.50985	ANXA1	annexin A1
211162_x_at	0.001392	5.37e-07	5.51148	5.94055	2.9932	SCD	stearoyl-CoA desaturase
208881_x_at	0.001392	5.41e-07	5.50954	5.93355	1.15579	IDI1	isopentenyl-diphosphate delta isomerase 1
203240_at	0.001392	5.62e-07	-5.49981	5.89839	-3.064	FCGBP	Fc fragment of IgG binding protein
220675_s_at	0.001422	7.3e-07	5.43382	5.66062	1.95613	PNPLA3	patatin like phospholipase domain containing 3
210950_s_at	0.001422	7.93e-07	5.41304	5.58599	0.918915	FDFT1	farnesyl-diphosphate farnesyltransferase 1
212294_at	0.001422	8.07e-07	-5.40855	5.56987	-1.23236	GNG12	G protein subunit gamma 12
204615_x_at	0.001422	8.3e-07	5.40162	5.545	1.18265	IDI1	isopentenyl-diphosphate delta isomerase 1
37408_at	0.001803	1.17e-06	-5.31544	5.23678	-1.41823	MRC2	mannose receptor C type 2
200076_s_at	0.001803	1.21e-06	-5.3051	5.19994	-0.479983	KXD1	KxDL motif containing 1
216014_s_at	0.002383	1.74e-06	5.21275	4.87208	1.31739	ZXDB///ZXDA	zinc finger, X-linked, duplicated B///zinc finger, X-linked, duplicated A
200831_s_at	0.002383	1.82e-06	5.20177	4.83322	1.27028	SCD	stearoyl-CoA desaturase
213623_at	0.002493	2.12e-06	5.16261	4.69503	1.0642	KIF3A	kinesin family member 3A
220773_s_at	0.002493	2.15e-06	5.15904	4.68244	1.2423	GPHN	gephyrin
221772_s_at	0.002493	2.24e-06	5.14835	4.64479	1.66516	PPP2R2D	protein phosphatase 2 regulatory subunit Bdelta
205735_s_at	0.002561	2.41e-06	5.12886	4.57626	1.24777	AFF3	AF4/FMR2 family member 3
211925_s_at	0.002704	2.81e-06	5.08956	4.43836	1.92346	PLCB1	phospholipase C beta 1
220673_s_at	0.002704	2.85e-06	5.08574	4.42499	1.3867	PPP4R4	protein phosphatase 4 regulatory subunit 4
204068_at	0.002704	3.02e-06	-5.07092	4.37313	-0.96259	STK3	serine/threonine kinase 3
205176_s_at	0.002704	3.03e-06	-5.06967	4.36877	-0.960813	ITGB3BP	integrin subunit beta 3 binding protein
211733_x_at	0.003535	4.12e-06	-4.98979	4.09041	-0.597155	SCP2	sterol carrier protein 2
207157_s_at	0.003699	4.48e-06	-4.96808	4.01508	-0.799066	GNG5	G protein subunit gamma 5
218746_at	0.004489	5.98e-06	-4.89229	3.75331	-1.04805	TAPBPL	TAP binding protein like
209183_s_at	0.004489	5.99e-06	-4.89209	3.7526	-1.4452	C10orf10	chromosome 10 open reading frame 10
205234_at	0.004489	6.08e-06	-4.88808	3.73882	-2.16703	SLC16A4	solute carrier family 16 member 4
208407_s_at	0.004489	6.24e-06	-4.88106	3.71467	-0.833998	TMX2-CTNND1///CTNND1	TMX2-CTNND1 readthrough (NMD candidate)///catenin delta 1
211586_s_at	0.004494	6.45e-06	4.8724	3.6849	1.93643	ATP2B2	ATPase plasma membrane Ca2+ transporting 2
202863_at	0.004661	7.21e-06	-4.84299	3.58403	-1.2098	SP100	SP100 nuclear antigen
209341_s_at	0.004661	7.28e-06	-4.84068	3.57609	-0.926363	IKBKB	inhibitor of kappa light polypeptide gene enhancer in B-cells, kinase beta
220815_at	0.004661	7.32e-06	4.83909	3.57067	1.48747	CTNNA3	catenin alpha 3
206648_at	0.005372	8.68e-06	-4.79403	3.41669	-1.22993	ZNF571	zinc finger protein 571
201180_s_at	0.005403	9.44e-06	-4.77174	3.3408	-0.792129	GNAI3	G protein subunit alpha i3
202299_s_at	0.005403	9.53e-06	-4.76906	3.33168	-0.500889	LAMTOR5	late endosomal/lysosomal adaptor, MAPK and MTOR activator 5
218424_s_at	0.005403	9.58e-06	-4.76776	3.32727	-1.28786	STEAP3	STEAP3 metalloreductase
213664_at	0.005403	9.83e-06	4.76079	3.30357	1.5634	SLC1A1	solute carrier family 1 member 1
209154_at	0.005403	1.01e-05	-4.75246	3.27527	-1.00428	P2RX5-TAX1BP3///TAX1BP3	P2RX5-TAX1BP3 readthrough (NMD candidate)///Tax1 binding protein 3
218248_at	0.005403	1.02e-05	-4.75152	3.27207	-0.843149	FAM111A	family with sequence similarity 111 member A
213188_s_at	0.005517	1.06e-05	-4.73966	3.23185	-0.856516	MINA	MYC induced nuclear antigen
207210_at	0.00555	1.1e-05	4.73193	3.20564	1.32728	GABRA3	gamma-aminobutyric acid type A receptor alpha3 subunit
208664_s_at	0.005887	1.19e-05	4.71018	3.13204	1.18171	TTC3P1///TTC3	tetratricopeptide repeat domain 3 pseudogene 1///tetratricopeptide repeat domain 3
219679_s_at	0.006156	1.29e-05	4.6879	3.05681	0.885922	WAC	WW domain containing adaptor with coiled-coil
221321_s_at	0.006156	1.3e-05	4.68657	3.05232	1.17474	KCNIP2	potassium voltage-gated channel interacting protein 2
222139_at	0.006178	1.34e-05	-4.67777	3.02265	-1.39139	ERV3-2	endogenous retrovirus group 3 member 2
201368_at	0.006178	1.36e-05	-4.67441	3.01135	-0.910838	ZFP36L2	ZFP36 ring finger protein like 2
219399_at	0.006308	1.42e-05	4.66341	2.97432	0.848779	LIN7C	lin-7 homolog C, crumbs cell polarity complex component
206082_at	0.006447	1.52e-05	-4.64404	2.90925	-1.81871	HCP5	HLA complex P5 (non-protein coding)
206512_at	0.006447	1.52e-05	4.64343	2.9072	1.12617	ZRSR1///SRP19	zinc finger CCCH-type, RNA binding motif and serine/arginine rich 1///signal recognition particle 19
206281_at	0.006447	1.56e-05	4.63692	2.88533	0.733332	ADCYAP1	adenylate cyclase activating polypeptide 1
201248_s_at	0.006447	1.58e-05	4.63331	2.87324	0.782641	SREBF2	sterol regulatory element binding transcription factor 2
203928_x_at	0.006447	1.61e-05	4.62833	2.85656	1.24131	MAPT	microtubule associated protein tau
210192_at	0.006447	1.62e-05	4.62703	2.8522	1.32432	ATP8A1	ATPase phospholipid transporting 8A1
203505_at	0.006477	1.66e-05	-4.621	2.832	-1.22725	ABCA1	ATP binding cassette subfamily A member 1
222150_s_at	0.006501	1.69e-05	-4.6153	2.81294	-1.41391	GSAP	gamma-secretase activating protein
204164_at	0.006923	1.91e-05	-4.58184	2.70118	-1.06314	SIPA1	signal-induced proliferation-associated 1
211708_s_at	0.006923	1.94e-05	4.57889	2.69135	2.69701	SCD	stearoyl-CoA desaturase
212216_at	0.006923	1.94e-05	4.57886	2.69123	1.10893	PREPL	prolyl endopeptidase-like
215506_s_at	0.006923	1.95e-05	-4.57666	2.68389	-1.38695	DIRAS3	DIRAS family GTPase 3
207501_s_at	0.006923	1.96e-05	4.5759	2.68136	1.21979	FGF12	fibroblast growth factor 12
206794_at	0.006968	2.04e-05	4.5651	2.6454	0.962814	ERBB4	erb-b2 receptor tyrosine kinase 4
210427_x_at	0.006968	2.06e-05	-4.56145	2.63325	-1.72976	ANXA2	annexin A2
212077_at	0.006968	2.08e-05	-4.55996	2.62832	-0.949569	CALD1	caldesmon 1
213549_at	0.006968	2.12e-05	4.5538	2.60784	0.869644	PDZD8	PDZ domain containing 8
205850_s_at	0.006968	2.14e-05	4.55115	2.59902	1.8842	GABRB3	gamma-aminobutyric acid type A receptor beta3 subunit
209454_s_at	0.006968	2.17e-05	-4.54775	2.58775	-1.05429	TEAD3	TEA domain transcription factor 3
218924_s_at	0.006968	2.19e-05	-4.54554	2.5804	-1.04844	CTBS	chitobiase
74694_s_at	0.007053	2.26e-05	-4.53698	2.552	-0.541625	RABEP2	rabaptin, RAB GTPase binding effector protein 2
213747_at	0.007053	2.31e-05	4.53116	2.53269	2.10476	AZIN1	antizyme inhibitor 1
209249_s_at	0.007053	2.31e-05	4.53079	2.53146	0.604868	GHITM	growth hormone inducible transmembrane protein
211083_s_at	0.007303	2.43e-05	4.5176	2.48778	1.08786	MAP3K13	mitogen-activated protein kinase kinase kinase 13
217710_x_at	0.007385	2.49e-05	4.51089	2.46558	0.904805	ITPK1	inositol-tetrakisphosphate 1-kinase
215687_x_at	0.007651	2.61e-05	4.49762	2.42172	0.883717	PLCB1	phospholipase C beta 1
201247_at	0.007739	2.68e-05	4.49074	2.39903	0.739564	SREBF2	sterol regulatory element binding transcription factor 2
201800_s_at	0.007739	2.71e-05	4.48737	2.38792	0.388084	OSBP	oxysterol binding protein
200686_s_at	0.007749	2.78e-05	-4.48077	2.36614	-0.559064	SRSF11	serine and arginine rich splicing factor 11
218950_at	0.007749	2.78e-05	-4.48008	2.36387	-1.01088	ARAP3	ArfGAP with RhoGAP domain, ankyrin repeat and PH domain 3
202944_at	0.007928	2.89e-05	-4.47008	2.33094	-1.08565	NAGA	alpha-N-acetylgalactosaminidase
221366_at	0.007928	2.92e-05	4.46706	2.32102	0.85844	NKX6-1	NK6 homeobox 1
206320_s_at	0.007936	2.96e-05	4.46346	2.30916	1.47315	SMAD9	SMAD family member 9
210079_x_at	0.008118	3.06e-05	4.45395	2.27792	1.46575	KCNAB1	potassium voltage-gated channel subfamily A member regulatory beta subunit 1
210550_s_at	0.008352	3.19e-05	4.44288	2.24159	2.35626	RASGRF1	Ras protein specific guanine nucleotide releasing factor 1
212399_s_at	0.00839	3.29e-05	-4.43416	2.21299	-0.699649	VGLL4	vestigial like family member 4
201590_x_at	0.00839	3.3e-05	-4.433	2.20917	-1.61474	ANXA2	annexin A2
201426_s_at	0.00839	3.31e-05	-4.43208	2.20619	-1.03531	VIM	vimentin
212453_at	0.008477	3.4e-05	4.42536	2.18416	0.536364	KIF1BP	KIF1 binding protein
206527_at	0.008477	3.42e-05	4.42306	2.17664	1.01338	ABAT	4-aminobutyrate aminotransferase
203390_s_at	0.008543	3.49e-05	4.41788	2.1597	0.760824	KIF3C	kinesin family member 3C
203912_s_at	0.009061	3.74e-05	-4.3986	2.09671	-0.952599	DNASE1L1	deoxyribonuclease 1 like 1
213923_at	0.009097	3.84e-05	-4.39167	2.07412	-0.670039	RAP2B	RAP2B, member of RAS oncogene family
213688_at	0.009097	3.89e-05	4.38804	2.06226	1.12107	CALM3///CALM2///CALM1	calmodulin 3///calmodulin 2///calmodulin 1
212452_x_at	0.009097	3.89e-05	4.38746	2.0604	0.568555	KAT6B	lysine acetyltransferase 6B
200782_at	0.009097	3.92e-05	-4.38574	2.05479	-0.856098	ANXA5	annexin A5
210363_s_at	0.009309	4.05e-05	4.37649	2.02468	1.84824	SCN2B	sodium voltage-gated channel beta subunit 2
217637_at	0.009383	4.13e-05	4.37148	2.00837	0.821403	KCNB1	potassium voltage-gated channel subfamily B member 1
213397_x_at	0.009461	4.21e-05	-4.36581	1.98995	-1.08394	RNASE4	ribonuclease A family member 4
203819_s_at	0.009461	4.25e-05	-4.36312	1.9812	-2.53422	IGF2BP3	insulin like growth factor 2 mRNA binding protein 3
217859_s_at	0.009461	4.29e-05	4.36043	1.97246	0.943232	SLC39A9	solute carrier family 39 member 9
201625_s_at	0.009461	4.37e-05	4.35584	1.95756	0.93792	INSIG1	insulin induced gene 1
215707_s_at	0.009461	4.39e-05	4.35432	1.95263	0.964467	PRNP	prion protein
211423_s_at	0.009461	4.46e-05	4.3497	1.93764	0.716243	SC5D	sterol-C5-desaturase
220927_s_at	0.009461	4.48e-05	4.34859	1.93406	1.5918	HPSE2	heparanase 2 (inactive)
218802_at	0.009461	4.51e-05	-4.34689	1.92854	-1.3561	MCUB	mitochondrial calcium uniporter dominant negative beta subunit
206534_at	0.009461	4.54e-05	4.34479	1.92172	1.41678	GRIN2A	glutamate ionotropic receptor NMDA type subunit 2A
215010_s_at	0.009907	4.84e-05	4.32719	1.86477	2.06516	BRSK2	BR serine/threonine kinase 2
207993_s_at	0.009907	4.87e-05	4.32521	1.85834	1.03255	CHP1	calcineurin like EF-hand protein 1
206401_s_at	0.009907	4.89e-05	4.32426	1.85527	1.57285	MAPT	microtubule associated protein tau
207643_s_at	0.00999	4.98e-05	-4.31943	1.83967	-1.14683	TNFRSF1A	TNF receptor superfamily member 1A
206376_at	0.010116	5.08e-05	4.31342	1.82026	2.66766	SLC6A15	solute carrier family 6 member 15
213503_x_at	0.010263	5.28e-05	-4.30305	1.78683	-1.76283	ANXA2	annexin A2
209917_s_at	0.010263	5.29e-05	-4.30213	1.78386	-1.03983	TP53TG1	TP53 target 1 (non-protein coding)
205279_s_at	0.010263	5.3e-05	4.30201	1.78348	1.08144	GLRB	glycine receptor beta
201655_s_at	0.010327	5.48e-05	-4.29227	1.75209	-2.62471	HSPG2	heparan sulfate proteoglycan 2
200791_s_at	0.010327	5.55e-05	-4.28915	1.74205	-1.43138	IQGAP1	IQ motif containing GTPase activating protein 1
200946_x_at	0.010327	5.57e-05	4.28794	1.73817	0.829157	GLUD1	glutamate dehydrogenase 1
212989_at	0.010327	5.58e-05	4.28732	1.73618	0.70904	SGMS1	sphingomyelin synthase 1
210995_s_at	0.010327	5.6e-05	4.28631	1.7329	1.16668	TRIM23	tripartite motif containing 23
208161_s_at	0.010327	5.61e-05	-4.28605	1.73206	-2.99033	ABCC3	ATP binding cassette subfamily C member 3
204529_s_at	0.010557	5.78e-05	4.27757	1.7048	1.19826	TOX	thymocyte selection associated high mobility group box
213399_x_at	0.010699	5.97e-05	-4.26872	1.67641	-0.715132	RPN2	ribophorin II
221082_s_at	0.010699	5.97e-05	4.26863	1.6761	0.826892	NDRG3	NDRG family member 3
208709_s_at	0.010699	6e-05	-4.267	1.6709	-0.505599	NRDC	nardilysin convertase
207594_s_at	0.010766	6.09e-05	4.26303	1.65814	1.13777	SYNJ1	synaptojanin 1
210386_s_at	0.010778	6.15e-05	-4.26003	1.64853	-0.626251	MTX1	metaxin 1
219731_at	0.010778	6.23e-05	4.2567	1.63787	0.537996	ENTPD1-AS1	ENTPD1 antisense RNA 1
206396_at	0.010778	6.24e-05	4.25612	1.636	1.70692	SLC1A1	solute carrier family 1 member 1
219393_s_at	0.010783	6.32e-05	4.25244	1.62423	0.680259	AKT3	AKT serine/threonine kinase 3
200883_at	0.010783	6.46e-05	4.24641	1.60492	0.464274	UQCRC2	ubiquinol-cytochrome c reductase core protein II
217767_at	0.010783	6.46e-05	-4.24628	1.6045	-1.45012	C3	complement component 3
200051_at	0.010783	6.5e-05	4.24455	1.59897	0.469417	SART1	squamous cell carcinoma antigen recognized by T-cells 1
54632_at	0.010783	6.53e-05	-4.24315	1.5945	-0.490112	THADA	THADA, armadillo repeat containing
213142_x_at	0.010783	6.54e-05	-4.2431	1.59431	-1.25034	GSAP	gamma-secretase activating protein
213224_s_at	0.010783	6.58e-05	4.24113	1.58804	0.765559	BBIP1	BBSome interacting protein 1
206735_at	0.010863	6.71e-05	4.23566	1.57055	1.03104	CHRNA4	cholinergic receptor nicotinic alpha 4 subunit
209171_at	0.010863	6.76e-05	-4.23361	1.56401	-0.680295	ITPA	inosine triphosphatase
217930_s_at	0.010863	6.84e-05	4.23011	1.55283	0.966558	TOLLIP	toll interacting protein
213222_at	0.010863	6.94e-05	4.22632	1.54073	1.35379	PLCB1	phospholipase C beta 1
206248_at	0.010863	6.94e-05	4.22624	1.54045	0.667705	PRKCE	protein kinase C epsilon
215020_at	0.010863	6.97e-05	4.22506	1.53669	1.15738	NRXN3	neurexin 3
217359_s_at	0.010863	7.04e-05	4.2223	1.5279	1.37439	NCAM1	neural cell adhesion molecule 1
220980_s_at	0.010863	7.1e-05	-4.21992	1.52033	-0.554505	ADPGK	ADP dependent glucokinase
212389_at	0.010863	7.1e-05	4.2199	1.52024	1.18962	SBF1	SET binding factor 1
210173_at	0.010863	7.14e-05	4.21832	1.5152	1.56224	PTPRJ	protein tyrosine phosphatase, receptor type J
208970_s_at	0.010863	7.17e-05	-4.21712	1.51138	-0.529706	UROD	uroporphyrinogen decarboxylase
208656_s_at	0.011073	7.35e-05	4.2098	1.48808	0.523267	CCNI	cyclin I
200771_at	0.0113	7.56e-05	-4.20217	1.46378	-1.03524	LAMC1	laminin subunit gamma 1
221729_at	0.011477	7.73e-05	-4.19575	1.44337	-1.6058	COL5A2	collagen type V alpha 2 chain
212218_s_at	0.011477	7.81e-05	4.19263	1.43348	0.89963	FASN	fatty acid synthase
203156_at	0.011477	7.83e-05	4.19212	1.43186	0.691417	AKAP11	A-kinase anchoring protein 11
214084_x_at	0.011673	8.06e-05	-4.18376	1.40531	-1.44799	NCF1	neutrophil cytosolic factor 1
213228_at	0.011673	8.08e-05	4.18302	1.40297	1.04112	PDE8B	phosphodiesterase 8B
210570_x_at	0.011673	8.15e-05	4.1806	1.39529	0.627315	MAPK9	mitogen-activated protein kinase 9
216903_s_at	0.011673	8.17e-05	4.17998	1.39331	0.58725	MICU1	mitochondrial calcium uptake 1
203105_s_at	0.011854	8.35e-05	4.1737	1.37343	0.547148	DNM1L	dynamin 1 like
221571_at	0.011854	8.44e-05	4.17089	1.36451	0.62997	TRAF3	TNF receptor associated factor 3
214703_s_at	0.011854	8.46e-05	-4.17021	1.36236	-0.546866	MAN2B2	mannosidase alpha class 2B member 2
213562_s_at	0.011892	8.57e-05	4.16655	1.35079	0.932271	SQLE	squalene epoxidase
200765_x_at	0.011892	8.61e-05	-4.1652	1.34649	-0.508917	CTNNA1	catenin alpha 1
216609_at	0.011892	8.65e-05	-4.16388	1.34233	-0.788682	TXN	thioredoxin
218387_s_at	0.011892	8.7e-05	-4.16223	1.33712	-0.692456	PGLS	6-phosphogluconolactonase
206806_at	0.011952	8.8e-05	4.15907	1.32711	0.937364	DGKI	diacylglycerol kinase iota
211368_s_at	0.011989	9e-05	-4.15267	1.3069	-1.48442	CASP1	caspase 1
210093_s_at	0.011989	9.01e-05	-4.15238	1.30597	-0.59399	MAGOHB///MAGOH	mago homolog B, exon junction complex core component///mago homolog, exon junction complex core component
214855_s_at	0.011989	9.07e-05	4.15038	1.29965	0.654263	RALGAPA1///RALGAPA1P1	Ral GTPase activating protein catalytic alpha subunit 1///Ral GTPase activating protein catalytic alpha subunit 1 pseudogene 1
221306_at	0.011989	9.11e-05	4.14903	1.2954	0.630823	GPR27	G protein-coupled receptor 27
203964_at	0.011989	9.14e-05	-4.14825	1.29293	-1.07635	NMI	N-myc and STAT interactor
208374_s_at	0.011989	9.15e-05	-4.14798	1.29207	-0.598356	CAPZA1	capping actin protein of muscle Z-line alpha subunit 1
204950_at	0.01204	9.24e-05	-4.14492	1.28244	-0.721754	CARD8	caspase recruitment domain family member 8
206014_at	0.01204	9.29e-05	4.14343	1.27772	1.72492	ACTL6B	actin like 6B
210471_s_at	0.012136	9.42e-05	4.13952	1.26539	1.09459	KCNAB1	potassium voltage-gated channel subfamily A member regulatory beta subunit 1
214216_s_at	0.012144	9.48e-05	4.13768	1.25959	2.0219	LARP4B	La ribonucleoprotein domain family member 4B
212449_s_at	0.012177	9.56e-05	-4.13527	1.252	-0.536492	LYPLA1	lysophospholipase I
216607_s_at	0.012275	9.74e-05	4.13015	1.23587	0.936098	LRRD1///CYP51A1	leucine rich repeats and death domain containing 1///cytochrome P450 family 51 subfamily A member 1
207276_at	0.012275	9.84e-05	4.12717	1.22651	3.21949	CDR1	cerebellar degeneration related protein 1
213491_x_at	0.012275	9.84e-05	-4.12705	1.22613	-0.772672	RPN2	ribophorin II
201992_s_at	0.012275	9.86e-05	4.12649	1.22435	0.693122	KIF5B	kinesin family member 5B
201902_s_at	0.012275	9.94e-05	4.12428	1.2174	1.20208	YY1	YY1 transcription factor
216899_s_at	0.012275	0.0001	-4.12243	1.21157	-1.0617	SKAP2	src kinase associated phosphoprotein 2
217478_s_at	0.012275	0.0001	-4.12135	1.20819	-1.26453	HLA-DMA	major histocompatibility complex, class II, DM alpha
200993_at	0.012275	0.000101	4.12024	1.20469	0.515851	IPO7	importin 7
212169_at	0.012356	0.000102	-4.11681	1.1939	-1.08537	FKBP9	FK506 binding protein 9
200813_s_at	0.012462	0.000104	4.1125	1.18038	0.729378	PAFAH1B1	platelet activating factor acetylhydrolase 1b regulatory subunit 1
214495_at	0.012462	0.000104	4.11127	1.1765	1.44951	CACNG2	calcium voltage-gated channel auxiliary subunit gamma 2
207049_at	0.012625	0.000106	4.10601	1.16	1.30788	SCN8A	sodium voltage-gated channel alpha subunit 8
219023_at	0.012764	0.000108	4.10047	1.14261	0.514713	AP1AR	adaptor related protein complex 1 associated regulatory protein
202835_at	0.012764	0.000109	4.09865	1.13693	1.05616	TXNL4A	thioredoxin like 4A
208663_s_at	0.012764	0.000109	4.09832	1.1359	0.70223	TTC3P1///TTC3	tetratricopeptide repeat domain 3 pseudogene 1///tetratricopeptide repeat domain 3
220778_x_at	0.01283	0.00011	4.09432	1.12335	0.825691	SEMA6B	semaphorin 6B
1294_at	0.01283	0.000111	-4.09385	1.12189	-0.555761	MIR5193///UBA7	microRNA 5193///ubiquitin like modifier activating enzyme 7
206355_at	0.013026	0.000113	4.088	1.10357	1.17834	GNAL	G protein subunit alpha L
207763_at	0.013513	0.000118	4.07418	1.06036	0.932303	S100A5	S100 calcium binding protein A5
209021_x_at	0.013513	0.000119	4.07323	1.05738	0.786745	ATG13	autophagy related 13
206668_s_at	0.013513	0.000119	4.07228	1.05442	0.888148	SCAMP1	secretory carrier membrane protein 1
209732_at	0.013513	0.000119	-4.07158	1.05223	-1.43008	CLEC2B	C-type lectin domain family 2 member B
213369_at	0.013677	0.000122	4.06547	1.03316	2.24052	CDHR1	cadherin related family member 1
203501_at	0.013677	0.000122	-4.0652	1.03233	-0.997723	CPQ	carboxypeptidase Q
206580_s_at	0.013809	0.000124	-4.06035	1.0172	-1.24926	EFEMP2	EGF containing fibulin like extracellular matrix protein 2
208734_x_at	0.013809	0.000125	4.05956	1.01474	0.513001	RAB2A	RAB2A, member RAS oncogene family
218821_at	0.013809	0.000125	-4.05813	1.01028	-0.832092	LOC100652930///STX16-NPEPL1///NPEPL1	uncharacterized LOC100652930///STX16-NPEPL1 readthrough (NMD candidate)///aminopeptidase-like 1
202170_s_at	0.01381	0.000126	4.05632	1.00464	0.717632	AASDHPPT	aminoadipate-semialdehyde dehydrogenase-phosphopantetheinyl transferase
218878_s_at	0.01381	0.000126	4.05528	1.0014	0.607556	SIRT1	sirtuin 1
209370_s_at	0.013835	0.000128	-4.05204	0.991308	-0.911715	SH3BP2	SH3 domain binding protein 2
211959_at	0.013835	0.000129	-4.04966	0.983896	-1.45465	IGFBP5	insulin like growth factor binding protein 5
200885_at	0.013835	0.000129	-4.04852	0.980356	-0.920755	RHOC	ras homolog family member C
218589_at	0.013835	0.00013	-4.04811	0.979091	-1.03929	LPAR6	lysophosphatidic acid receptor 6
217196_s_at	0.013835	0.00013	4.04766	0.977669	0.762637	CAMSAP2	calmodulin regulated spectrin associated protein family member 2
204762_s_at	0.013835	0.000131	4.04534	0.970455	1.26622	GNAO1	G protein subunit alpha o1
203263_s_at	0.013835	0.000131	4.04461	0.968206	0.557463	ARHGEF9	Cdc42 guanine nucleotide exchange factor 9
205335_s_at	0.013835	0.000132	-4.04367	0.96526	-0.403283	SRP19	signal recognition particle 19
208552_at	0.013837	0.000132	4.04228	0.960947	0.909623	GRIK4	glutamate ionotropic receptor kainate type subunit 4
221308_at	0.013948	0.000134	4.03834	0.948723	1.61476	FRS2	fibroblast growth factor receptor substrate 2
208816_x_at	0.013948	0.000135	-4.03687	0.944156	-1.0622	ANXA2P2	annexin A2 pseudogene 2
213553_x_at	0.013948	0.000135	-4.03565	0.940366	-0.741189	APOC1	apolipoprotein C1
208661_s_at	0.013948	0.000136	4.03459	0.937062	0.67203	TTC3P1///TTC3	tetratricopeptide repeat domain 3 pseudogene 1///tetratricopeptide repeat domain 3
204646_at	0.014043	0.000137	-4.0313	0.926848	-1.71019	DPYD	dihydropyrimidine dehydrogenase
205141_at	0.014255	0.00014	-4.02565	0.909313	-1.11247	ANG	angiogenin
201029_s_at	0.014429	0.000143	-4.02034	0.892849	-1.10028	CD99	CD99 molecule
202037_s_at	0.014429	0.000143	4.01896	0.888596	1.10092	SFRP1	secreted frizzled related protein 1
208890_s_at	0.014429	0.000144	-4.0182	0.886218	-0.851154	PLXNB2	plexin B2
201645_at	0.014529	0.000146	-4.01405	0.87339	-1.72828	TNC	tenascin C
208919_s_at	0.014529	0.000146	-4.01361	0.872005	-0.566691	NADK	NAD kinase
206670_s_at	0.014549	0.000148	4.01071	0.863057	2.20317	GAD1	glutamate decarboxylase 1
204820_s_at	0.014549	0.000148	-4.01062	0.86278	-0.912361	BTN3A2///BTN3A3	butyrophilin subfamily 3 member A2///butyrophilin subfamily 3 member A3
207152_at	0.014619	0.000149	4.00694	0.851394	0.662322	NTRK2	neurotrophic receptor tyrosine kinase 2
201398_s_at	0.014619	0.00015	-4.00669	0.850611	-0.5573	TRAM1	translocation associated membrane protein 1
204072_s_at	0.014728	0.000152	4.0025	0.837648	1	FRY	FRY microtubule binding protein
214852_x_at	0.014728	0.000153	4.00092	0.832775	1.3157	VPS13A	vacuolar protein sorting 13 homolog A
209129_at	0.014728	0.000153	-4.00075	0.832239	-1.1949	TRIP6	thyroid hormone receptor interactor 6
203364_s_at	0.014816	0.000154	3.99776	0.823004	0.505166	ATG13	autophagy related 13
208689_s_at	0.015195	0.000159	-3.98895	0.795829	-0.646136	RPN2	ribophorin II
218185_s_at	0.015195	0.00016	3.98792	0.79266	0.502641	ARMC1	armadillo repeat containing 1
201209_at	0.015278	0.000161	-3.9851	0.783967	-0.892342	HDAC1	histone deacetylase 1
218154_at	0.015307	0.000162	-3.98268	0.776502	-1.36985	GSDMD	gasdermin D
202620_s_at	0.015307	0.000164	-3.98053	0.769888	-1.13907	PLOD2	procollagen-lysine,2-oxoglutarate 5-dioxygenase 2
203006_at	0.015307	0.000165	3.9788	0.764548	0.854814	INPP5A	inositol polyphosphate-5-phosphatase A
221771_s_at	0.015307	0.000165	3.9788	0.764543	0.744816	MPHOSPH8	M-phase phosphoprotein 8
217981_s_at	0.015307	0.000165	3.97787	0.761678	0.605478	TIMM10B	translocase of inner mitochondrial membrane 10 homolog B (yeast)
209691_s_at	0.015307	0.000166	3.97722	0.759685	1.67936	DOK4	docking protein 4
202869_at	0.015347	0.000167	-3.97525	0.753634	-1.27422	OAS1	2'-5'-oligoadenylate synthetase 1
206667_s_at	0.015462	0.000169	3.97188	0.743264	1.04185	SCAMP1	secretory carrier membrane protein 1
635_s_at	0.015799	0.000173	3.96439	0.720252	0.468441	PPP2R5B	protein phosphatase 2 regulatory subunit B'beta
200600_at	0.016097	0.000177	-3.95775	0.699849	-1.25922	MSN	moesin
202950_at	0.01628	0.00018	-3.95319	0.685872	-0.908439	CRYZ	crystallin zeta
204996_s_at	0.01628	0.00018	3.95208	0.682449	1.31697	CDK5R1	cyclin dependent kinase 5 regulatory subunit 1
221364_at	0.016503	0.000184	3.94586	0.663407	1.17992	GRID2	glutamate ionotropic receptor delta type subunit 2
206219_s_at	0.016503	0.000184	-3.94575	0.663062	-0.913206	VAV1	vav guanine nucleotide exchange factor 1
209762_x_at	0.016583	0.000186	-3.94259	0.653388	-0.532736	SP110	SP110 nuclear body protein
214430_at	0.016583	0.000187	-3.94107	0.648733	-0.537711	GLA	galactosidase alpha
200958_s_at	0.016583	0.000188	-3.94083	0.647985	-0.480934	SDCBP	syndecan binding protein
205140_at	0.016591	0.000189	-3.9384	0.640545	-0.59965	FPGT	fucose-1-phosphate guanylyltransferase
209619_at	0.016591	0.000189	-3.93813	0.639733	-1.109	CD74	CD74 molecule
205630_at	0.016591	0.000191	3.93613	0.633615	1.49443	CRH	corticotropin releasing hormone
207179_at	0.016591	0.000191	3.93608	0.63347	0.953779	TLX1	T-cell leukemia homeobox 1
208213_s_at	0.016651	0.000193	3.93258	0.622759	1.49191	KCNAB1	potassium voltage-gated channel subfamily A member regulatory beta subunit 1
212953_x_at	0.016651	0.000193	-3.93241	0.622232	-0.658028	CALR	calreticulin
200832_s_at	0.016651	0.000194	3.93162	0.619837	1.08245	SCD	stearoyl-CoA desaturase
207141_s_at	0.016831	0.000197	3.92642	0.60395	0.838959	KCNJ3	potassium voltage-gated channel subfamily J member 3
222024_s_at	0.016831	0.000197	-3.9258	0.602031	-0.704947	AKAP13	A-kinase anchoring protein 13
211547_s_at	0.016831	0.000198	3.9251	0.599893	1.1494	PAFAH1B1	platelet activating factor acetylhydrolase 1b regulatory subunit 1
206830_at	0.016972	0.000202	3.91958	0.583072	0.783817	SLC4A10	solute carrier family 4 member 10
207261_at	0.016972	0.000202	-3.91899	0.581265	-2.46593	CNGA3	cyclic nucleotide gated channel alpha 3
222379_at	0.016972	0.000202	-3.91886	0.58086	-1.48293	KCNE4	potassium voltage-gated channel subfamily E regulatory subunit 4
44702_at	0.016972	0.000203	-3.91819	0.578829	-0.586923	SYDE1	synapse defective Rho GTPase homolog 1
202136_at	0.017019	0.000204	3.91629	0.573025	0.740578	ZMYND11	zinc finger MYND-type containing 11
202605_at	0.017062	0.000205	-3.91446	0.567444	-0.747892	GUSB	glucuronidase beta
211464_x_at	0.017092	0.000207	-3.91217	0.560458	-0.978286	CASP6	caspase 6
202763_at	0.017092	0.000207	-3.91175	0.559192	-0.552564	CASP3	caspase 3
219701_at	0.017232	0.000211	3.90639	0.542862	0.816955	TMOD2	tropomodulin 2
215822_x_at	0.017232	0.000211	3.90615	0.542138	0.849234	MYT1	myelin transcription factor 1
202035_s_at	0.017232	0.000212	3.90529	0.539506	1.13429	SFRP1	secreted frizzled related protein 1
201057_s_at	0.017232	0.000212	-3.90455	0.537249	-0.403705	GOLGB1	golgin B1
212078_s_at	0.017232	0.000215	3.90085	0.525995	0.481017	KMT2A	lysine methyltransferase 2A
212607_at	0.017232	0.000215	3.90084	0.52597	0.683486	AKT3	AKT serine/threonine kinase 3
213842_x_at	0.017232	0.000215	-3.90034	0.524443	-0.815037	NSUN5P2///NSUN5P1	NOP2/Sun RNA methyltransferase family member 5 pseudogene 2///NOP2/Sun RNA methyltransferase family member 5 pseudogene 1
214893_x_at	0.017232	0.000216	3.89999	0.5234	1.29165	HCN2	hyperpolarization activated cyclic nucleotide gated potassium channel 2
221024_s_at	0.017232	0.000216	-3.89972	0.522578	-1.56778	SLC2A10	solute carrier family 2 member 10
203868_s_at	0.017296	0.000217	-3.89757	0.516033	-1.81699	VCAM1	vascular cell adhesion molecule 1
202018_s_at	0.017312	0.000218	-3.89604	0.511382	-3.88651	LTF	lactotransferrin
201781_s_at	0.017312	0.000221	3.89228	0.499945	0.591342	AIP	aryl hydrocarbon receptor interacting protein
218291_at	0.017312	0.000221	-3.89201	0.499124	-0.501939	LAMTOR2	late endosomal/lysosomal adaptor, MAPK and MTOR activator 2
38964_r_at	0.017312	0.000223	-3.89055	0.494715	-0.759047	WAS	Wiskott-Aldrich syndrome
210015_s_at	0.017312	0.000223	3.88988	0.492674	1.30639	MAP2	microtubule associated protein 2
214440_at	0.017312	0.000223	-3.88981	0.492465	-0.712306	NAT1	N-acetyltransferase 1
205895_s_at	0.017312	0.000225	3.88799	0.486938	0.625725	NOLC1	nucleolar and coiled-body phosphoprotein 1
211973_at	0.017312	0.000225	3.88749	0.485424	0.823388	NUDT3	nudix hydrolase 3
217733_s_at	0.017312	0.000225	-3.88702	0.483998	-0.686388	TMSB10	thymosin beta 10
216184_s_at	0.017312	0.000226	3.8858	0.480274	1.29049	RIMS1	regulating synaptic membrane exocytosis 1
202075_s_at	0.017312	0.000227	-3.88529	0.478743	-1.42438	PLTP	phospholipid transfer protein
204971_at	0.017312	0.000227	-3.88493	0.477655	-1.42254	CSTA	cystatin A
205095_s_at	0.017556	0.000232	3.87859	0.458433	1.22946	ATP6V0A1	ATPase H+ transporting V0 subunit a1
200673_at	0.017556	0.000232	-3.87843	0.457948	-0.448879	LAPTM4A	lysosomal protein transmembrane 4 alpha
210150_s_at	0.017556	0.000232	-3.8778	0.456036	-0.900811	LAMA5	laminin subunit alpha 5
201896_s_at	0.01775	0.000236	-3.87356	0.443181	-0.910547	PSRC1	proline and serine rich coiled-coil 1
210740_s_at	0.018069	0.000241	3.86729	0.424208	0.781136	ITPK1	inositol-tetrakisphosphate 1-kinase
212543_at	0.018074	0.000242	-3.86544	0.418622	-1.1229	AIM1	absent in melanoma 1
213455_at	0.018074	0.000243	-3.86524	0.418001	-0.791286	FAM114A1	family with sequence similarity 114 member A1
205839_s_at	0.018097	0.000244	3.86294	0.411062	0.849947	TSPOAP1	TSPO associated protein 1
208713_at	0.018097	0.000244	-3.86288	0.410867	-0.648665	HNRNPUL1	heterogeneous nuclear ribonucleoprotein U like 1
212918_at	0.018185	0.000246	-3.86046	0.403565	-0.711088	RECQL	RecQ like helicase
209526_s_at	0.018218	0.000248	3.85895	0.398983	0.636249	HDGFRP3	hepatoma-derived growth factor, related protein 3
207060_at	0.018256	0.00025	-3.85626	0.390869	-1.59601	EN2	engrailed homeobox 2
222023_at	0.018256	0.000251	-3.85485	0.386613	-0.908183	AKAP13	A-kinase anchoring protein 13
218711_s_at	0.018256	0.000251	3.85454	0.385668	0.91438	SDPR	serum deprivation response
211203_s_at	0.018256	0.000252	3.85445	0.385399	1.40975	CNTN1	contactin 1
221751_at	0.018342	0.000254	3.8521	0.378319	0.515333	PANK3	pantothenate kinase 3
203854_at	0.018391	0.000255	-3.85034	0.373016	-1.36199	CFI	complement factor I
212478_at	0.018471	0.000257	3.8481	0.366247	1.71615	RMND5A	required for meiotic nuclear division 5 homolog A
213537_at	0.018606	0.00026	-3.84499	0.35686	-1.39736	HLA-DPA1	major histocompatibility complex, class II, DP alpha 1
201137_s_at	0.018751	0.000263	-3.84174	0.347083	-1.20461	HLA-DPB1	major histocompatibility complex, class II, DP beta 1
217223_s_at	0.018995	0.000267	3.83695	0.332663	0.840876	BCR	BCR, RhoGEF and GTPase activating protein
213097_s_at	0.019009	0.000269	-3.83461	0.325609	-0.643236	DNAJC2	DnaJ heat shock protein family (Hsp40) member C2
213598_at	0.019009	0.000269	3.83433	0.324779	0.580557
31845_at	0.019009	0.00027	-3.83316	0.321247	-1.23865	ELF4	E74 like ETS transcription factor 4
206849_at	0.019009	0.00027	3.83296	0.32065	1.8396	GABRG2	gamma-aminobutyric acid type A receptor gamma2 subunit
201499_s_at	0.019056	0.000272	3.83114	0.315183	0.40696	USP7	ubiquitin specific peptidase 7
208707_at	0.019056	0.000273	3.83037	0.312852	0.569835	EIF5	eukaryotic translation initiation factor 5
209378_s_at	0.019453	0.000279	3.82331	0.291632	0.640252	CCSER2	coiled-coil serine rich protein 2
202315_s_at	0.019487	0.000281	3.82137	0.285818	0.763091	BCR	BCR, RhoGEF and GTPase activating protein
219838_at	0.019487	0.000282	-3.82093	0.284505	-0.641033	TTC23	tetratricopeptide repeat domain 23
205265_s_at	0.019531	0.000283	-3.81933	0.279709	-0.747532	LOC100996693///SPEG	CAVP-target protein-like///SPEG complex locus
205173_x_at	0.019753	0.000287	-3.81506	0.266871	-1.19646	CD58	CD58 molecule
202033_s_at	0.019768	0.000288	3.81391	0.263431	0.568279	RB1CC1	RB1 inducible coiled-coil 1
214487_s_at	0.019794	0.00029	3.81261	0.259527	1.6016	RAP2B///RAP2A	RAP2B, member of RAS oncogene family///RAP2A, member of RAS oncogene family
221830_at	0.019976	0.000294	3.80806	0.245916	0.881108	RAP2A	RAP2A, member of RAS oncogene family
216264_s_at	0.019976	0.000295	-3.80722	0.243374	-0.853825	LAMB2	laminin subunit beta 2
215079_at	0.019976	0.000296	3.80639	0.240909	1.09286
209884_s_at	0.019976	0.000297	-3.80552	0.238308	-0.737842	SLC4A7	solute carrier family 4 member 7
208747_s_at	0.019976	0.000297	-3.80527	0.237561	-1.52311	C1S	complement component 1, s subcomponent
201673_s_at	0.019976	0.000298	-3.80444	0.235049	-0.597004	GYS1	glycogen synthase 1
202440_s_at	0.020029	0.000299	-3.80275	0.229999	-0.640072	ST5	suppression of tumorigenicity 5
209608_s_at	0.020032	0.000301	3.80147	0.226176	0.708891	ACAT2	acetyl-CoA acetyltransferase 2
203086_at	0.020032	0.000303	3.79898	0.218737	0.610808	KIF2A	kinesin family member 2A
211495_x_at	0.020032	0.000303	-3.79869	0.217865	-0.840818	TNFSF12-TNFSF13///TNFSF13	TNFSF12-TNFSF13 readthrough///tumor necrosis factor superfamily member 13
217770_at	0.020032	0.000304	-3.79838	0.216924	-0.661067	PIGT	phosphatidylinositol glycan anchor biosynthesis class T
202540_s_at	0.020032	0.000304	3.79825	0.216553	0.808886	HMGCR	3-hydroxy-3-methylglutaryl-CoA reductase
200607_s_at	0.02006	0.000306	3.79577	0.209137	0.738686	RAD21	RAD21 cohesin complex component
217728_at	0.02006	0.000307	-3.79489	0.206503	-1.24976	S100A6	S100 calcium binding protein A6
212306_at	0.02006	0.000307	3.79485	0.206378	0.90893	CLASP2	cytoplasmic linker associated protein 2
214874_at	0.02006	0.000308	3.79432	0.204799	1.33944	PKP4	plakophilin 4
213596_at	0.020243	0.000312	-3.79074	0.194096	-0.694056	CASP4	caspase 4
204573_at	0.020276	0.000313	-3.78938	0.190027	-0.94226	CROT	carnitine O-octanoyltransferase
203526_s_at	0.020494	0.000317	3.78531	0.177896	0.744381	APC	APC, WNT signaling pathway regulator
209651_at	0.020529	0.000319	-3.78394	0.173807	-0.905963	TGFB1I1	transforming growth factor beta 1 induced transcript 1
218333_at	0.020571	0.000322	-3.78136	0.166097	-0.833082	DERL2	derlin 2
213035_at	0.020571	0.000322	3.78113	0.165406	0.544603	ANKRD28	ankyrin repeat domain 28
212893_at	0.020571	0.000322	-3.78074	0.164263	-0.467214	ZZZ3	zinc finger ZZ-type containing 3
220731_s_at	0.020578	0.000323	-3.77966	0.161035	-0.572991	NECAP2	NECAP endocytosis associated 2
203932_at	0.020578	0.000324	-3.77894	0.158884	-1.08194	HLA-DMB	major histocompatibility complex, class II, DM beta
200604_s_at	0.020661	0.000326	3.77688	0.152749	0.823265	PRKAR1A	protein kinase cAMP-dependent type I regulatory subunit alpha
202208_s_at	0.020848	0.00033	-3.77333	0.142157	-1.26266	ARL4C	ADP ribosylation factor like GTPase 4C
41220_at	0.020866	0.000332	-3.77184	0.137745	-0.556703	2009-09-01	septin 9
207714_s_at	0.020866	0.000332	-3.77138	0.136362	-3.18922	SERPINH1	serpin family H member 1
210224_at	0.020895	0.000334	-3.76959	0.131026	-0.892209	MR1	major histocompatibility complex, class I-related
221485_at	0.020895	0.000335	-3.76928	0.13011	-0.63869	B4GALT5	beta-1,4-galactosyltransferase 5
221211_s_at	0.021026	0.000338	-3.76657	0.122041	-1.15562	MAP3K7CL	MAP3K7 C-terminal like
213568_at	0.021036	0.000339	-3.76555	0.119028	-1.43242	OSR2	odd-skipped related transciption factor 2
219666_at	0.021036	0.00034	-3.76476	0.116657	-1.32742	MS4A6A	membrane spanning 4-domains A6A
221486_at	0.021043	0.000341	3.76381	0.113852	0.689345	ENSA	endosulfine alpha
208044_s_at	0.021079	0.000342	-3.76247	0.109868	-0.575804	PPARD	peroxisome proliferator activated receptor delta
37549_g_at	0.021155	0.000345	-3.76056	0.104183	-0.499421	BBS9	Bardet-Biedl syndrome 9
34689_at	0.021215	0.000347	-3.75846	0.097943	-0.489382	ATRIP///TREX1	ATR interacting protein///three prime repair exonuclease 1
210905_x_at	0.021215	0.000349	3.75689	0.093292	1.27402	POU5F1P4	POU class 5 homeobox 1 pseudogene 4
209456_s_at	0.021215	0.000349	3.75672	0.092787	1.09979	FBXW11	F-box and WD repeat domain containing 11
213465_s_at	0.021215	0.000349	3.75642	0.091893	0.476377	PPP1R7	protein phosphatase 1 regulatory subunit 7
205263_at	0.02128	0.000351	-3.75469	0.08675	-0.639928	BCL10	B-cell CLL/lymphoma 10
214589_at	0.021385	0.000354	3.7524	0.07994	1.84872	FGF12	fibroblast growth factor 12
208840_s_at	0.021394	0.000355	3.75145	0.077133	0.791558	G3BP2	G3BP stress granule assembly factor 2
208879_x_at	0.021422	0.000357	3.75024	0.073556	1.0783	PRPF6	pre-mRNA processing factor 6
214408_s_at	0.021428	0.000358	3.74935	0.070904	0.814886	RFPL1S///RFPL3S	RFPL1 antisense RNA 1///RFPL3 antisense
204260_at	0.021437	0.000359	3.74796	0.066771	1.28896	CHGB	chromogranin B
203631_s_at	0.021437	0.00036	3.74762	0.065783	1.29449	GPRC5B	G protein-coupled receptor class C group 5 member B
214770_at	0.021476	0.000361	-3.74627	0.061782	-1.50071	MSR1	macrophage scavenger receptor 1
201375_s_at	0.02153	0.000364	3.7445	0.056542	0.388598	PPP2CB	protein phosphatase 2 catalytic subunit beta
216247_at	0.02153	0.000364	3.74391	0.054776	1.00859	SNORD54///RPS20	small nucleolar RNA, C/D box 54///ribosomal protein S20
212763_at	0.021537	0.000365	3.74302	0.052133	0.764781	CAMSAP2	calmodulin regulated spectrin associated protein family member 2
219196_at	0.021538	0.000366	3.74221	0.049732	1.95973	SCG3	secretogranin III
220447_at	0.02167	0.00037	3.73915	0.040694	1.12788	HRH3	histamine receptor H3
200845_s_at	0.02167	0.000371	-3.73879	0.039613	-0.628421	PRDX6	peroxiredoxin 6
218356_at	0.021791	0.000374	-3.7356	0.030161	-0.621789	MRM2	mitochondrial rRNA methyltransferase 2
215934_at	0.021791	0.000376	3.73438	0.026574	0.677167
206536_s_at	0.021791	0.000376	3.73415	0.025888	0.598839	XIAP	X-linked inhibitor of apoptosis
211033_s_at	0.021791	0.000379	3.73232	0.020483	0.421414	PEX7	peroxisomal biogenesis factor 7
211026_s_at	0.021791	0.000379	3.73213	0.019914	0.785164	MGLL	monoglyceride lipase
206566_at	0.021791	0.000379	3.73187	0.019147	1.4149	SLC7A1	solute carrier family 7 member 1
201743_at	0.021791	0.000379	-3.73162	0.01841	-1.69099	CD14	CD14 molecule
219878_s_at	0.021817	0.000382	3.72971	0.012743	1.82614	KLF13	Kruppel like factor 13
222009_at	0.021817	0.000382	3.72953	0.012237	0.732809	CEMP1	cementum protein 1
202796_at	0.021817	0.000383	-3.72893	0.010464	-1.4325	SYNPO	synaptopodin
210823_s_at	0.021823	0.000384	3.72808	0.007937	1.21844	PTPRS	protein tyrosine phosphatase, receptor type S
211980_at	0.021968	0.000387	-3.72531	-0.000242	-1.74653	COL4A1	collagen type IV alpha 1 chain
203649_s_at	0.022099	0.000391	-3.7223	-0.009133	-1.91221	PLA2G2A	phospholipase A2 group IIA
38269_at	0.022099	0.000393	-3.72106	-0.012798	-0.474599	PRKD2	protein kinase D2
210414_at	0.022099	0.000395	3.71923	-0.018192	0.717521	FLRT1	fibronectin leucine rich transmembrane protein 1
207565_s_at	0.022099	0.000396	-3.71855	-0.02021	-0.792398	MR1	major histocompatibility complex, class I-related
201838_s_at	0.022099	0.000397	3.71792	-0.022044	0.475101	SUPT7L	SPT7-like STAGA complex gamma subunit
208782_at	0.022099	0.000397	-3.71789	-0.022143	-1.04512	FSTL1	follistatin like 1
212663_at	0.022099	0.000397	-3.71771	-0.022683	-0.404147	FKBP15	FK506 binding protein 15
221590_s_at	0.022099	0.000398	3.71743	-0.023487	0.865763	ALDH6A1	aldehyde dehydrogenase 6 family member A1
217984_at	0.022151	0.0004	-3.71593	-0.027911	-0.80192	RNASET2	ribonuclease T2
215225_s_at	0.022151	0.000401	3.71523	-0.029997	2.55438	GPR17	G protein-coupled receptor 17
211515_s_at	0.022355	0.000405	3.71162	-0.040627	0.762935	DSTYK	dual serine/threonine and tyrosine protein kinase
203838_s_at	0.022355	0.000406	3.71095	-0.04261	1.75532	TNK2	tyrosine kinase non receptor 2
206039_at	0.02237	0.000408	3.71001	-0.045367	1.24714	RAB33A	RAB33A, member RAS oncogene family
221876_at	0.022393	0.000409	-3.70895	-0.048503	-0.603818	ZNF783	zinc finger family member 783
212164_at	0.022444	0.000411	3.70752	-0.052701	0.523748	TMEM183B///TMEM183A	transmembrane protein 183B///transmembrane protein 183A
201048_x_at	0.022837	0.000419	3.70152	-0.070364	1.49607	WTH3DI///RAB6A	RAB6C-like///RAB6A, member RAS oncogene family
204910_s_at	0.022845	0.00042	3.70068	-0.072824	1.59382	TRIM3	tripartite motif containing 3
215357_s_at	0.023143	0.000427	3.69601	-0.086544	0.896255	POLDIP3	DNA polymerase delta interacting protein 3
218194_at	0.023227	0.00043	-3.69353	-0.093827	-0.650174	REXO2	RNA exonuclease 2
211429_s_at	0.023227	0.00043	-3.69344	-0.094094	-1.42143	SERPINA1	serpin family A member 1
204264_at	0.023287	0.000433	-3.69192	-0.098573	-0.843597	CPT2	carnitine palmitoyltransferase 2
209933_s_at	0.023305	0.000434	-3.69096	-0.101378	-0.905844	CD300A	CD300a molecule
215446_s_at	0.023311	0.000437	-3.68912	-0.106775	-2.07462	LOX	lysyl oxidase
202443_x_at	0.023311	0.000437	-3.68876	-0.10783	-0.514304	NOTCH2	notch 2
220345_at	0.023311	0.000437	3.68869	-0.108054	1.30293	LRRTM4	leucine rich repeat transmembrane neuronal 4
219725_at	0.023381	0.00044	-3.68675	-0.113733	-1.28726	TREM2	triggering receptor expressed on myeloid cells 2
221879_at	0.023381	0.000441	-3.68633	-0.114965	-1.34569	CALML4	calmodulin like 4
212502_at	0.023404	0.000445	3.6834	-0.123549	0.511239	ADO	2-aminoethanethiol dioxygenase
206190_at	0.023404	0.000445	3.68327	-0.123948	3.30062	GPR17	G protein-coupled receptor 17
200827_at	0.023404	0.000446	-3.6828	-0.125327	-0.765718	PLOD1	procollagen-lysine,2-oxoglutarate 5-dioxygenase 1
219307_at	0.023404	0.000446	-3.68269	-0.125636	-0.566923	PDSS2	prenyl (decaprenyl) diphosphate synthase, subunit 2
203796_s_at	0.023404	0.000446	3.68244	-0.126384	1.09699	BCL7A	BCL tumor suppressor 7A
213220_at	0.023454	0.00045	3.67975	-0.134254	0.445713	BBIP1	BBSome interacting protein 1
200898_s_at	0.023454	0.000452	3.67877	-0.137128	0.961019	MGEA5	meningioma expressed antigen 5 (hyaluronidase)
202804_at	0.023454	0.000452	-3.67836	-0.138318	-0.692933	ABCC1	ATP binding cassette subfamily C member 1
212906_at	0.023454	0.000453	3.67788	-0.139733	0.799846	GRAMD1B	GRAM domain containing 1B
204633_s_at	0.023454	0.000453	3.67767	-0.140353	0.970464	RPS6KA5	ribosomal protein S6 kinase A5
218623_at	0.023454	0.000454	3.67753	-0.140754	2.10971	HMP19	HMP19 protein
202592_at	0.023635	0.000458	-3.67449	-0.149651	-0.48312	BLOC1S1	biogenesis of lysosomal organelles complex 1 subunit 1
214103_s_at	0.023672	0.00046	3.67331	-0.153128	0.921724	RAP2A	RAP2A, member of RAS oncogene family
202153_s_at	0.023681	0.000461	-3.67249	-0.155519	-0.857037	NUP62	nucleoporin 62
219329_s_at	0.023689	0.000463	-3.67113	-0.159502	-0.48506	ATRAID	all-trans retinoic acid induced differentiation factor
205298_s_at	0.023689	0.000464	-3.67099	-0.159895	-0.507563	BTN2A2	butyrophilin subfamily 2 member A2
207091_at	0.023825	0.000467	3.66855	-0.167027	1.16067	P2RX7	purinergic receptor P2X 7
204079_at	0.023828	0.000469	-3.6676	-0.169824	-0.669625	TPST2	tyrosylprotein sulfotransferase 2
202090_s_at	0.023828	0.000469	-3.66712	-0.171211	-0.386783	UQCR11	ubiquinol-cytochrome c reductase, complex III subunit XI
216250_s_at	0.023916	0.000472	-3.6653	-0.176529	-0.538533	LPXN	leupaxin
209058_at	0.023983	0.000475	-3.66377	-0.181016	-0.505996	EDF1	endothelial differentiation related factor 1
206026_s_at	0.024004	0.000476	-3.66268	-0.184204	-1.22833	TNFAIP6	TNF alpha induced protein 6
208647_at	0.024004	0.000477	3.66212	-0.185828	0.739763	FDFT1	farnesyl-diphosphate farnesyltransferase 1
211215_x_at	0.024133	0.000481	3.65979	-0.192618	1.06873	DIO2	deiodinase, iodothyronine, type II
216880_at	0.024422	0.000488	-3.65543	-0.205348	-1.21043	RAD51B	RAD51 paralog B
210086_at	0.024422	0.00049	3.65435	-0.208498	1.38378	HR	hair growth associated
218725_at	0.024422	0.00049	3.65411	-0.209199	0.712076	SLC25A22	solute carrier family 25 member 22
208690_s_at	0.024448	0.000492	-3.65257	-0.213696	-1.183	PDLIM1	PDZ and LIM domain 1
216693_x_at	0.024448	0.000493	3.65243	-0.214101	0.641564	HDGFRP3	hepatoma-derived growth factor, related protein 3
220188_at	0.024474	0.000495	3.65117	-0.21778	1.90211	JPH3	junctophilin 3
211964_at	0.024474	0.000495	-3.65075	-0.218992	-1.53659	COL4A2	collagen type IV alpha 2 chain
219847_at	0.0245	0.000497	3.64974	-0.221933	1.29787	HDAC11	histone deacetylase 11
208043_at	0.024648	0.000503	3.64627	-0.232052	0.996173
209007_s_at	0.024648	0.000504	-3.64571	-0.233682	-0.595995	RSRP1	arginine and serine rich protein 1
222153_at	0.024648	0.000504	3.64541	-0.234565	0.808866	MYEF2	myelin expression factor 2
213693_s_at	0.024648	0.000505	-3.64514	-0.235337	-1.7249	MUC1	mucin 1, cell surface associated
214552_s_at	0.024648	0.000506	3.64434	-0.237681	0.4777	RABEP1	rabaptin, RAB GTPase binding effector protein 1
212082_s_at	0.024648	0.000507	-3.64369	-0.239562	-0.436821	MYL6	myosin light chain 6
204908_s_at	0.024648	0.000509	-3.64272	-0.242385	-1.63737	MIR8085///BCL3	microRNA 8085///B-cell CLL/lymphoma 3
202252_at	0.024648	0.000509	-3.64224	-0.243775	-0.83545	RAB13	RAB13, member RAS oncogene family
206992_s_at	0.024648	0.00051	3.64188	-0.244822	0.548367	ATP5S	ATP synthase, H+ transporting, mitochondrial Fo complex subunit s (factor B)
209124_at	0.024668	0.000511	-3.64096	-0.247495	-0.651097	MYD88	myeloid differentiation primary response 88
217966_s_at	0.024668	0.000513	-3.64031	-0.249384	-1.137	FAM129A	family with sequence similarity 129 member A
201924_at	0.024687	0.000514	-3.63941	-0.251999	-0.557439	AFF1	AF4/FMR2 family member 1
205134_s_at	0.024748	0.000516	3.638	-0.256121	0.453306	NUFIP1	NUFIP1, FMR1 interacting protein 1
218960_at	0.024786	0.000519	3.6366	-0.260197	0.653006	TMPRSS4	transmembrane protease, serine 4
213824_at	0.024786	0.00052	3.63585	-0.262368	1.77688	OLIG2	oligodendrocyte lineage transcription factor 2
209958_s_at	0.024786	0.000521	-3.63532	-0.263898	-1.4595	BBS9	Bardet-Biedl syndrome 9
205938_at	0.024786	0.000522	3.63491	-0.265091	1.249	PPM1E	protein phosphatase, Mg2+/Mn2+ dependent 1E
207810_at	0.024842	0.000525	-3.63321	-0.270037	-1.36888	F13B	coagulation factor XIII B chain
205110_s_at	0.024842	0.000525	3.6328	-0.271212	2.0757	FGF13	fibroblast growth factor 13
203729_at	0.024842	0.000526	-3.63227	-0.272773	-1.74647	EMP3	epithelial membrane protein 3
209534_x_at	0.024915	0.000529	-3.63056	-0.277732	-0.467499	AKAP13	A-kinase anchoring protein 13
202326_at	0.024915	0.000532	3.62912	-0.281908	0.511104	EHMT2	euchromatic histone lysine methyltransferase 2
204513_s_at	0.024915	0.000532	3.62907	-0.282052	0.959987	ELMO1	engulfment and cell motility 1
221003_s_at	0.024915	0.000532	3.62878	-0.282887	1.43469	CAB39L	calcium binding protein 39 like
217962_at	0.025008	0.000536	-3.62653	-0.289421	-0.550673	NOP10	NOP10 ribonucleoprotein
203138_at	0.025008	0.000537	-3.62578	-0.291607	-0.555674	HAT1	histone acetyltransferase 1
205846_at	0.025008	0.000538	3.62528	-0.293057	0.989289	PTPRB	protein tyrosine phosphatase, receptor type B
214017_s_at	0.025008	0.000539	-3.62507	-0.293651	-0.704907	DHX34	DEAH-box helicase 34
211656_x_at	0.025172	0.000543	-3.62244	-0.301284	-1.1197	LOC101060835///HLA-DQB1	HLA class II histocompatibility antigen, DQ beta 1 chain-like///major histocompatibility complex, class II, DQ beta 1
203027_s_at	0.025199	0.000547	3.62021	-0.307752	1.25536	MVD	mevalonate diphosphate decarboxylase
218084_x_at	0.025199	0.000548	-3.61965	-0.309367	-0.902283	FXYD5	FXYD domain containing ion transport regulator 5
214100_x_at	0.025199	0.000549	-3.61935	-0.310239	-0.683234	NSUN5P1	NOP2/Sun RNA methyltransferase family member 5 pseudogene 1
202069_s_at	0.025199	0.000551	3.61843	-0.312916	0.66655	IDH3A	isocitrate dehydrogenase 3 (NAD(+)) alpha
212898_at	0.025199	0.000551	-3.61839	-0.313021	-0.603001	TTI1	TELO2 interacting protein 1
215422_at	0.025199	0.000551	3.61831	-0.313261	0.848855	MARCH6	membrane associated ring-CH-type finger 6
209970_x_at	0.025229	0.000553	-3.61732	-0.316137	-0.946285	CASP1	caspase 1
200663_at	0.025245	0.000557	-3.61509	-0.322587	-0.541872	CD63	CD63 molecule
37152_at	0.025245	0.000557	-3.61485	-0.323286	-0.5619	PPARD	peroxisome proliferator activated receptor delta
214817_at	0.025245	0.000557	3.61466	-0.323826	1.47094	UNC13A	unc-13 homolog A
218494_s_at	0.025245	0.000557	-3.61461	-0.323963	-0.848775	SLC2A4RG	SLC2A4 regulator
217669_s_at	0.025334	0.000561	3.61242	-0.330327	1.15021	AKAP6	A-kinase anchoring protein 6
221964_at	0.025334	0.000562	-3.61228	-0.330718	-0.712744	TULP3	tubby like protein 3
205992_s_at	0.02544	0.000565	-3.61038	-0.336205	-1.02727	IL15	interleukin 15
217721_at	0.025519	0.000568	3.60878	-0.340836	0.804828	2007-09-01	septin 7
211735_x_at	0.025519	0.00057	3.60781	-0.34366	0.530154	SFTPC	surfactant protein C
215785_s_at	0.025519	0.000571	3.60714	-0.34558	1.14323	CYFIP2	cytoplasmic FMR1 interacting protein 2
216438_s_at	0.025519	0.000573	-3.60627	-0.348099	-0.435191	TMSB4X	thymosin beta 4, X-linked
78495_at	0.025519	0.000574	-3.60576	-0.349583	-0.537563	ZNF783	zinc finger family member 783
38340_at	0.025519	0.000574	3.60572	-0.349691	0.935958	HIP1R	huntingtin interacting protein 1 related
207099_s_at	0.025633	0.000579	3.60308	-0.357316	1.25053	CHM	CHM, Rab escort protein 1
202121_s_at	0.025633	0.000579	-3.60291	-0.357807	-0.470285	CHMP2A	charged multivesicular body protein 2A
209015_s_at	0.025633	0.00058	-3.60252	-0.358946	-0.735232	DNAJB6	DnaJ heat shock protein family (Hsp40) member B6
203282_at	0.025741	0.000583	-3.60061	-0.364439	-0.792994	GBE1	glucan (1,4-alpha-), branching enzyme 1
203265_s_at	0.025764	0.000585	3.59973	-0.366994	0.708064	MAP2K4	mitogen-activated protein kinase kinase 4
212687_at	0.025955	0.000591	-3.59685	-0.375312	-0.793734	LIMS4///LIMS3///LIMS1	LIM zinc finger domain containing 4///LIM zinc finger domain containing 3///LIM zinc finger domain containing 1
204517_at	0.026359	0.000602	-3.59095	-0.392327	-1.14515	PPIC	peptidylprolyl isomerase C
206368_at	0.026359	0.000602	3.59088	-0.392534	1.43918	CPLX2	complexin 2
212217_at	0.026394	0.000605	3.58933	-0.397003	0.774562	PREPL	prolyl endopeptidase-like
213460_x_at	0.026394	0.000606	-3.58873	-0.398718	-0.622811	NSUN5P2///NSUN5P1	NOP2/Sun RNA methyltransferase family member 5 pseudogene 2///NOP2/Sun RNA methyltransferase family member 5 pseudogene 1
210251_s_at	0.026394	0.000606	3.58865	-0.398938	0.891463	RUFY3	RUN and FYVE domain containing 3
214647_s_at	0.026398	0.000608	-3.58801	-0.400793	-0.973078	HFE	hemochromatosis
216850_at	0.026506	0.000611	3.58614	-0.406169	1.47349	LOC101930404///SNORD116-28///SNORD115-26///SNORD115-13///SNORD115-7///SNORD116-22///SNORD116-4///PWARSN///SNORD107///SNURF///SNRPN///IPW	uncharacterized LOC101930404///small nucleolar RNA, C/D box 116-28///small nucleolar RNA, C/D box 115-26///small nucleolar RNA, C/D box 115-13///small nucleolar RNA, C/D box 115-7///small nucleolar RNA, C/D box 116-22///small nucleolar RNA, C/D box 116-4///Prader Willi/Angelman region RNA, SNRPN neighbor///small nucleolar RNA, C/D box 107///SNRPN upstream reading frame///small nuclear ribonucleop…
217049_x_at	0.02653	0.000613	3.58527	-0.40868	0.628689	PCDH11Y///PCDH11X	protocadherin 11 Y-linked///protocadherin 11 X-linked
205273_s_at	0.026554	0.000616	3.58377	-0.413016	0.648283	PITRM1	pitrilysin metallopeptidase 1
204888_s_at	0.026554	0.000617	3.58352	-0.413709	0.969917	NEURL1	neuralized E3 ubiquitin protein ligase 1
201120_s_at	0.026554	0.000618	3.58304	-0.41511	1.11315	PGRMC1	progesterone receptor membrane component 1
205747_at	0.026554	0.000618	3.5826	-0.416359	1.23502	CBLN1	cerebellin 1 precursor
221898_at	0.026644	0.000622	-3.58097	-0.421067	-2.06762	PDPN	podoplanin
213357_at	0.026677	0.000624	-3.57976	-0.42453	-0.426607	GTF2H5	general transcription factor IIH subunit 5
202036_s_at	0.026677	0.000625	3.5794	-0.425575	1.34967	SFRP1	secreted frizzled related protein 1
215780_s_at	0.02669	0.000627	3.57851	-0.42814	0.722412	SETSIP///SETP4///SET	SET-like protein///SET pseudogene 4///SET nuclear proto-oncogene
202238_s_at	0.02669	0.000628	-3.57807	-0.429413	-2.71001	LOC101928916///NNMT	uncharacterized LOC101928916///nicotinamide N-methyltransferase
209035_at	0.02677	0.000631	-3.57655	-0.433777	-1.48315	MDK	midkine (neurite growth-promoting factor 2)
211706_s_at	0.026821	0.000634	3.57486	-0.438624	0.855364	CDK19	cyclin dependent kinase 19
208252_s_at	0.026821	0.000634	3.57479	-0.438837	1.41078	CHST3	carbohydrate sulfotransferase 3
220202_s_at	0.026859	0.000637	3.57327	-0.443197	0.491325	RC3H2	ring finger and CCCH-type domains 2
214930_at	0.026859	0.000638	3.57318	-0.443457	2.09775	SLITRK5	SLIT and NTRK like family member 5
220727_at	0.027064	0.000645	3.5697	-0.453444	0.786563	KCNK10	potassium two pore domain channel subfamily K member 10
217280_x_at	0.027064	0.000645	3.56966	-0.453552	1.23234	GABRA5	gamma-aminobutyric acid type A receptor alpha5 subunit
214834_at	0.027177	0.000649	3.56779	-0.45893	1.38225	PWAR5	Prader Willi/Angelman region RNA 5
210359_at	0.027307	0.000654	3.56517	-0.466436	1.00597	MTSS1	metastasis suppressor 1
203629_s_at	0.027307	0.000654	-3.56516	-0.466476	-0.485159	COG5	component of oligomeric golgi complex 5
213767_at	0.027503	0.000661	3.56205	-0.475403	1.12213	KSR1	kinase suppressor of ras 1
205414_s_at	0.027503	0.000662	3.56138	-0.477321	1.83743	ARHGAP44	Rho GTPase activating protein 44
210844_x_at	0.027503	0.000663	-3.5612	-0.477821	-0.483996	CTNNA1	catenin alpha 1
207971_s_at	0.027525	0.000665	3.56038	-0.48018	0.500837	CEP68	centrosomal protein 68
218418_s_at	0.027622	0.000668	-3.55872	-0.48494	-0.656476	KANK2	KN motif and ankyrin repeat domains 2
204897_at	0.027856	0.000675	-3.55553	-0.494065	-1.25842	PTGER4	prostaglandin E receptor 4
205457_at	0.028004	0.00068	3.55331	-0.500416	0.685713	C6orf106	chromosome 6 open reading frame 106
214952_at	0.028027	0.000683	3.55171	-0.505001	1.72243	NCAM1	neural cell adhesion molecule 1
220387_s_at	0.028027	0.000685	-3.55081	-0.507585	-0.849433	HHLA3	HERV-H LTR-associating 3
206809_s_at	0.028027	0.000685	3.55081	-0.507591	0.733766	HNRNPA3///HNRNPA3P1	heterogeneous nuclear ribonucleoprotein A3///heterogeneous nuclear ribonucleoprotein A3 pseudogene 1
203158_s_at	0.028027	0.000686	3.55066	-0.508018	0.964394	GLS	glutaminase
211991_s_at	0.028027	0.000688	-3.54958	-0.511099	-1.21101	HLA-DPA1	major histocompatibility complex, class II, DP alpha 1
216883_x_at	0.028027	0.000691	3.54808	-0.515384	0.581271	PDE6D	phosphodiesterase 6D
201163_s_at	0.028027	0.000691	-3.54808	-0.515384	-0.742224	IGFBP7	insulin like growth factor binding protein 7
214931_s_at	0.028027	0.000693	3.54747	-0.517138	0.563124	SRPK2	SRSF protein kinase 2
210451_at	0.028027	0.000694	3.54691	-0.518725	0.885169	PKLR	pyruvate kinase, liver and RBC
214668_at	0.028027	0.000696	3.54619	-0.520798	0.632955	SPRYD7	SPRY domain containing 7
217967_s_at	0.028027	0.000696	-3.54594	-0.521494	-1.04487	FAM129A	family with sequence similarity 129 member A
215794_x_at	0.028027	0.000698	3.54495	-0.524334	0.866929	GLUD2	glutamate dehydrogenase 2
214434_at	0.028027	0.000699	3.54456	-0.52544	1.43423	HSPA12A	heat shock protein family A (Hsp70) member 12A
212729_at	0.028027	0.0007	3.54433	-0.526119	0.526211	DLG3	discs large MAGUK scaffold protein 3
205890_s_at	0.028027	0.0007	-3.54427	-0.526269	-2.06825	UBD///GABBR1	ubiquitin D///gamma-aminobutyric acid type B receptor subunit 1
221799_at	0.028027	0.000701	-3.54401	-0.527015	-0.76421	CHPF2	chondroitin polymerizing factor 2
215425_at	0.028027	0.000702	-3.54346	-0.528592	-0.692279	BTG3	BTG anti-proliferation factor 3
201798_s_at	0.028208	0.000709	-3.54042	-0.537275	-1.04819	MYOF	myoferlin
201850_at	0.028208	0.00071	-3.53976	-0.539149	-1.15251	CAPG	capping actin protein, gelsolin like
217869_at	0.028208	0.00071	3.53974	-0.53922	0.590228	HSD17B12	hydroxysteroid 17-beta dehydrogenase 12
221044_s_at	0.028208	0.000711	-3.53923	-0.540655	-1.07353	TRIM6-TRIM34///TRIM34	TRIM6-TRIM34 readthrough///tripartite motif containing 34
206172_at	0.028255	0.000715	-3.5375	-0.545599	-2.41613	IL13RA2	interleukin 13 receptor subunit alpha 2
221853_s_at	0.028255	0.000718	3.53636	-0.548865	0.51144	LOC101060373///NOMO3///NOMO2///NOMO1	uncharacterized LOC101060373///NODAL modulator 3///NODAL modulator 2///NODAL modulator 1
203260_at	0.028255	0.000719	3.53605	-0.549734	0.646071	HDDC2	HD domain containing 2
210977_s_at	0.028255	0.00072	3.53555	-0.551172	0.833855	HSF4	heat shock transcription factor 4
213093_at	0.028255	0.00072	3.53554	-0.551208	0.511709	PRKCA	protein kinase C alpha
214004_s_at	0.028255	0.00072	-3.53541	-0.55156	-0.611162	VGLL4	vestigial like family member 4
221360_s_at	0.028266	0.000724	3.53368	-0.556495	0.946967	GHSR	growth hormone secretagogue receptor
208536_s_at	0.028266	0.000725	3.53319	-0.557896	1.24873	BCL2L11	BCL2 like 11
218109_s_at	0.028266	0.000725	-3.53316	-0.557972	-0.664131	MFSD1	major facilitator superfamily domain containing 1
208394_x_at	0.028266	0.000726	-3.53272	-0.559243	-1.30908	ESM1	endothelial cell specific molecule 1
212482_at	0.028266	0.000727	3.53256	-0.559681	0.688711	RMND5A	required for meiotic nuclear division 5 homolog A
211250_s_at	0.028309	0.00073	-3.5311	-0.563841	-0.985897	SH3BP2	SH3 domain binding protein 2
211955_at	0.028309	0.000731	3.53091	-0.564384	0.516777	IPO5	importin 5
209500_x_at	0.028309	0.000732	-3.53028	-0.566178	-0.909952	TNFSF12-TNFSF13///TNFSF13	TNFSF12-TNFSF13 readthrough///tumor necrosis factor superfamily member 13
218658_s_at	0.028309	0.000733	3.52988	-0.567323	0.459298	ACTR8	ARP8 actin-related protein 8 homolog
201422_at	0.028309	0.000734	-3.52939	-0.568717	-1.67909	IFI30///PIK3R2	IFI30, lysosomal thiol reductase///phosphoinositide-3-kinase regulatory subunit 2
222074_at	0.028355	0.000737	-3.52834	-0.571704	-1.09738	UROD	uroporphyrinogen decarboxylase
204198_s_at	0.028411	0.00074	-3.52719	-0.574978	-1.55958	RUNX3	runt related transcription factor 3
213678_at	0.028445	0.000743	3.52587	-0.578761	0.909144	TMEM151B	transmembrane protein 151B
218473_s_at	0.028445	0.000743	-3.52557	-0.579618	-0.511031	COLGALT1	collagen beta(1-O)galactosyltransferase 1
206042_x_at	0.028445	0.000744	3.52522	-0.580608	0.899578	SNURF///SNRPN	SNRPN upstream reading frame///small nuclear ribonucleoprotein polypeptide N
212623_at	0.028504	0.000747	3.52394	-0.584241	0.396962	TMEM41B	transmembrane protein 41B
202912_at	0.028504	0.000748	-3.5235	-0.585484	-1.42581	ADM	adrenomedullin
221730_at	0.028575	0.000751	-3.5222	-0.5892	-1.69765	COL5A2	collagen type V alpha 2 chain
214457_at	0.028636	0.000754	-3.521	-0.592607	-1.98051	HOXA2	homeobox A2
208636_at	0.028665	0.000756	-3.52016	-0.595004	-1.01929	ACTN1	actinin alpha 1
205868_s_at	0.028668	0.000758	3.51935	-0.597313	1.45153	PTPN11	protein tyrosine phosphatase, non-receptor type 11
221605_s_at	0.028668	0.000759	-3.51906	-0.59813	-0.883639	PIPOX	pipecolic acid and sarcosine oxidase
212755_at	0.028895	0.000769	3.51514	-0.609275	1.31029	MON2	MON2 homolog, regulator of endosome-to-Golgi trafficking
206370_at	0.028895	0.000769	-3.51509	-0.609414	-1.52528	PIK3CG	phosphatidylinositol-4,5-bisphosphate 3-kinase catalytic subunit gamma
201412_at	0.028895	0.00077	-3.51463	-0.610703	-0.64317	LRP10	LDL receptor related protein 10
208146_s_at	0.028895	0.000771	-3.5143	-0.611655	-1.09179	CPVL	carboxypeptidase, vitellogenic like
209279_s_at	0.028895	0.000772	3.51397	-0.612584	0.460356	NSDHL	NAD(P) dependent steroid dehydrogenase-like
32029_at	0.028993	0.000775	3.51239	-0.617078	0.395352	LOC101060747///PDPK1	3-phosphoinositide-dependent protein kinase 1-like///3-phosphoinositide dependent protein kinase 1
216451_at	0.029055	0.000778	3.51117	-0.620541	0.735538	STK38	serine/threonine kinase 38
206383_s_at	0.029055	0.00078	3.51039	-0.622765	1.02556	G3BP2	G3BP stress granule assembly factor 2
212393_at	0.029055	0.000785	3.50875	-0.627403	0.692266	SBF1	SET binding factor 1
207505_at	0.029055	0.000785	3.50854	-0.628001	0.825684	PRKG2	protein kinase, cGMP-dependent, type II
212113_at	0.029055	0.000786	3.50829	-0.628705	1.21417	ATXN7L3B	ataxin 7 like 3B
204042_at	0.029055	0.000786	3.50817	-0.629042	0.846483	WASF3	WAS protein family member 3
210625_s_at	0.029055	0.000786	3.50807	-0.629326	0.589444	AKAP1	A-kinase anchoring protein 1
209150_s_at	0.029218	0.000794	-3.50514	-0.637634	-0.534635	IPO4///TM9SF1	importin 4///transmembrane 9 superfamily member 1
205410_s_at	0.029218	0.000794	3.50511	-0.637739	0.659109	ATP2B4	ATPase plasma membrane Ca2+ transporting 4
204156_at	0.029218	0.000795	3.50477	-0.638691	0.72921	SIK3	SIK family kinase 3
216005_at	0.029291	0.000798	-3.50347	-0.642371	-1.34781	TNC	tenascin C
219460_s_at	0.029335	0.0008	-3.50249	-0.645162	-1.01745	TMEM127	transmembrane protein 127
204299_at	0.029391	0.000803	-3.50138	-0.648295	-0.656733	SRSF10	serine and arginine rich splicing factor 10
218041_x_at	0.029477	0.000807	3.49996	-0.652326	0.517856	SLC38A2	solute carrier family 38 member 2
202106_at	0.029483	0.000808	-3.49938	-0.653965	-0.375989	GOLGA3	golgin A3
200701_at	0.029549	0.000812	-3.49816	-0.65741	-0.895868	NPC2	NPC intracellular cholesterol transporter 2
210994_x_at	0.029729	0.000818	3.49575	-0.664241	1.57537	TRIM23	tripartite motif containing 23
222209_s_at	0.029953	0.000825	3.4929	-0.672319	0.411005	TMEM135	transmembrane protein 135
200732_s_at	0.03004	0.00083	3.49124	-0.677005	0.409197	PTP4A1	protein tyrosine phosphatase type IVA, member 1
211392_s_at	0.03004	0.00083	3.49096	-0.677783	0.624133	PATZ1	POZ/BTB and AT hook containing zinc finger 1
1729_at	0.030051	0.000832	-3.49034	-0.679546	-0.794938	TRADD	TNFRSF1A associated via death domain
218035_s_at	0.030073	0.000834	-3.48961	-0.681618	-1.05255	RBM47	RNA binding motif protein 47
219833_s_at	0.03012	0.000837	-3.48861	-0.684451	-0.816214	EFHC1	EF-hand domain containing 1
209896_s_at	0.030133	0.000838	3.48797	-0.686239	0.853874	PTPN11	protein tyrosine phosphatase, non-receptor type 11
221968_s_at	0.030212	0.000842	3.48665	-0.689987	0.89824	ZNF771	zinc finger protein 771
205934_at	0.030265	0.000845	3.48559	-0.692971	0.97876	PLCL1	phospholipase C like 1
201790_s_at	0.030279	0.000847	3.48494	-0.694814	0.940019	DHCR7	7-dehydrocholesterol reductase
204864_s_at	0.030322	0.000849	3.48399	-0.697491	0.930781	IL6ST	interleukin 6 signal transducer
219656_at	0.030408	0.000853	-3.4826	-0.701419	-1.48116	PCDH12	protocadherin 12
208234_x_at	0.030411	0.000856	3.4816	-0.704229	0.671264	FGFR2	fibroblast growth factor receptor 2
218224_at	0.030411	0.000858	3.48074	-0.706675	0.552774	PNMA1	paraneoplastic Ma antigen 1
213275_x_at	0.030411	0.000858	-3.48057	-0.707149	-0.726267	CTSB	cathepsin B
201842_s_at	0.030411	0.00086	-3.47991	-0.70899	-1.48258	EFEMP1	EGF containing fibulin like extracellular matrix protein 1
212083_at	0.030411	0.000861	-3.47972	-0.709533	-0.360347	TEX261	testis expressed 261
214491_at	0.030411	0.000861	3.47957	-0.709965	0.678812	SSTR3	somatostatin receptor 3
204588_s_at	0.03082	0.000874	-3.47488	-0.723198	-0.738892	SLC7A7	solute carrier family 7 member 7
205149_s_at	0.031287	0.00089	3.46929	-0.738941	1.31948	CLCN4	chloride voltage-gated channel 4
200624_s_at	0.031287	0.00089	3.46915	-0.73932	0.551969	SNHG4///MATR3	small nucleolar RNA host gene 4///matrin 3
201505_at	0.031413	0.000895	-3.4674	-0.744255	-1.48085	LAMB1	laminin subunit beta 1
220301_at	0.031505	0.000899	-3.46598	-0.748247	-1.63478	CCDC102B	coiled-coil domain containing 102B
213082_s_at	0.031517	0.000902	-3.46495	-0.751157	-0.881317	SLC35D2	solute carrier family 35 member D2
202724_s_at	0.031517	0.000902	-3.46488	-0.751354	-0.715412	FOXO1	forkhead box O1
209379_s_at	0.031582	0.000906	3.46373	-0.754582	0.64756	CCSER2	coiled-coil serine rich protein 2
206796_at	0.031609	0.000908	-3.46297	-0.756725	-1.59612	WISP1	WNT1 inducible signaling pathway protein 1
204716_at	0.031913	0.000918	3.45947	-0.766553	0.516887	CCDC6	coiled-coil domain containing 6
210734_x_at	0.032013	0.000922	3.45798	-0.770726	0.69765	MAX	MYC associated factor X
214722_at	0.03217	0.000928	-3.45595	-0.776431	-0.990914	NOTCH2NL	notch 2 N-terminal like
204342_at	0.032369	0.000937	-3.45286	-0.785113	-0.954028	SLC25A24	solute carrier family 25 member 24
213773_x_at	0.032369	0.000938	-3.45282	-0.785213	-0.494488	NSUN5	NOP2/Sun RNA methyltransferase family member 5
209576_at	0.032369	0.000939	3.45225	-0.786825	0.962417	GNAI1	G protein subunit alpha i1
206530_at	0.032369	0.00094	3.45206	-0.787365	0.556018	RAB30	RAB30, member RAS oncogene family
200720_s_at	0.032413	0.000943	3.45114	-0.789939	0.525046	ACTR1A	ARP1 actin-related protein 1 homolog A, centractin alpha
218301_at	0.032415	0.000944	-3.45063	-0.791369	-0.491115	RNPEPL1	arginyl aminopeptidase like 1
210101_x_at	0.032415	0.000946	-3.45015	-0.792713	-0.546081	SH3GLB1	SH3 domain containing GRB2 like endophilin B1
210787_s_at	0.032481	0.000949	3.44895	-0.79609	1.28731	CAMKK2	calcium/calmodulin dependent protein kinase kinase 2
201599_at	0.032481	0.00095	3.44854	-0.79724	0.712293	OAT	ornithine aminotransferase
202096_s_at	0.032544	0.000955	-3.44712	-0.801214	-0.800285	TSPO	translocator protein
206692_at	0.032544	0.000955	3.44696	-0.801667	1.02955	KCNJ10	potassium voltage-gated channel subfamily J member 10
205818_at	0.032633	0.000959	3.44561	-0.805436	1.11606	BRINP1	BMP/retinoic acid inducible neural specific 1
209146_at	0.032791	0.000965	3.44361	-0.811046	0.854531	MSMO1	methylsterol monooxygenase 1
205379_at	0.032813	0.00097	-3.44217	-0.815068	-0.726719	CBR3	carbonyl reductase 3
211241_at	0.032813	0.00097	-3.44216	-0.815095	-1.20629	ANXA2P3	annexin A2 pseudogene 3
213521_at	0.032813	0.00097	-3.44196	-0.815669	-0.554771	PTPN18	protein tyrosine phosphatase, non-receptor type 18
208868_s_at	0.032829	0.000973	3.44111	-0.818035	0.790653	GABARAPL1	GABA type A receptor associated protein like 1
206020_at	0.032829	0.000974	-3.44084	-0.818786	-1.10218	SOCS6	suppressor of cytokine signaling 6
211426_x_at	0.032864	0.000977	3.43981	-0.821687	0.659869	GNAQ	G protein subunit alpha q
218870_at	0.032864	0.000979	-3.43912	-0.823609	-0.984036	LOC101928361///ARHGAP15	uncharacterized LOC101928361///Rho GTPase activating protein 15
200770_s_at	0.032864	0.00098	-3.43872	-0.824747	-1.27054	LAMC1	laminin subunit gamma 1
207475_at	0.032864	0.000983	-3.43787	-0.827116	-1.08694	FABP2	fatty acid binding protein 2
205822_s_at	0.032864	0.000989	3.43611	-0.832043	1.21514	HMGCS1	3-hydroxy-3-methylglutaryl-CoA synthase 1
215356_at	0.032864	0.000989	3.43595	-0.832473	0.586472	TDRD12	tudor domain containing 12
220349_s_at	0.032864	0.000989	-3.43585	-0.832763	-0.532782	ENGASE	endo-beta-N-acetylglucosaminidase
219386_s_at	0.032864	0.00099	-3.43569	-0.833197	-1.73918	SLAMF8	SLAM family member 8
218131_s_at	0.032864	0.000991	-3.43531	-0.834272	-0.579192	GATAD2A	GATA zinc finger domain containing 2A
215280_s_at	0.032864	0.000991	3.4353	-0.834289	0.703687	PPFIA3	PTPRF interacting protein alpha 3
46167_at	0.032864	0.000992	-3.43485	-0.83556	-0.452216	MROH7-TTC4///TTC4	MROH7-TTC4 readthrough (NMD candidate)///tetratricopeptide repeat domain 4
205359_at	0.032864	0.000993	3.43482	-0.83564	0.6654	AKAP6	A-kinase anchoring protein 6
206993_at	0.032946	0.000997	3.43331	-0.839869	0.402885	ATP5S	ATP synthase, H+ transporting, mitochondrial Fo complex subunit s (factor B)
201809_s_at	0.032946	0.000998	-3.43309	-0.840486	-1.05145	ENG	endoglin
205158_at	0.033129	0.00101	-3.43042	-0.847951	-0.948227	RNASE4	ribonuclease A family member 4
213571_s_at	0.033129	0.00101	-3.43015	-0.848691	-0.731274	EIF4E2	eukaryotic translation initiation factor 4E family member 2
201407_s_at	0.033129	0.00101	-3.42993	-0.849303	-0.597512	PPP1CB	protein phosphatase 1 catalytic subunit beta
215564_at	0.033137	0.00101	3.42884	-0.852357	1.40162	AREG	amphiregulin
218865_at	0.033137	0.00101	3.42867	-0.852835	0.901117	MARC1	mitochondrial amidoxime reducing component 1
209795_at	0.033137	0.00101	-3.42845	-0.853426	-1.046	CD69	CD69 molecule
200980_s_at	0.033169	0.00102	3.42769	-0.855566	0.450864	PDHA1	pyruvate dehydrogenase (lipoamide) alpha 1
216307_at	0.033308	0.00102	3.4259	-0.860561	1.40229	DGKB	diacylglycerol kinase beta
212765_at	0.033339	0.00102	3.42514	-0.86267	0.64507	CAMSAP2	calmodulin regulated spectrin associated protein family member 2
208846_s_at	0.033492	0.00103	3.42232	-0.87055	0.398623	VDAC3	voltage dependent anion channel 3
219955_at	0.033492	0.00103	3.4222	-0.870875	1.01144	L1TD1	LINE1 type transposase domain containing 1
205634_x_at	0.033492	0.00103	-3.422	-0.871441	-0.598987	ZDHHC24	zinc finger DHHC-type containing 24
202194_at	0.033492	0.00104	-3.42103	-0.874143	-0.498946	TMED5	transmembrane p24 trafficking protein 5
33304_at	0.033492	0.00104	-3.42056	-0.875464	-1.05114	ISG20	interferon stimulated exonuclease gene 20
208669_s_at	0.033492	0.00104	3.42026	-0.876275	0.49662	EID1	EP300 interacting inhibitor of differentiation 1
212415_at	0.033492	0.00104	-3.42023	-0.876374	-1.23051	2006-09-01	septin 6
219506_at	0.033492	0.00104	-3.42	-0.876999	-0.764095	C1orf54	chromosome 1 open reading frame 54
213836_s_at	0.033583	0.00104	-3.41868	-0.88068	-0.826313	WIPI1	WD repeat domain, phosphoinositide interacting 1
204912_at	0.033592	0.00105	-3.41787	-0.882945	-0.870742	IL10RA	interleukin 10 receptor subunit alpha
202718_at	0.033592	0.00105	-3.41727	-0.884634	-2.00222	IGFBP2	insulin like growth factor binding protein 2
200605_s_at	0.033592	0.00105	3.41614	-0.887765	0.467521	PRKAR1A	protein kinase cAMP-dependent type I regulatory subunit alpha
202376_at	0.033592	0.00105	-3.41611	-0.887851	-1.48704	SERPINA3	serpin family A member 3
208822_s_at	0.033592	0.00105	-3.41608	-0.887922	-0.507941	DAP3	death associated protein 3
219373_at	0.033592	0.00105	-3.41586	-0.888543	-0.581971	DPM3	dolichyl-phosphate mannosyltransferase subunit 3
206013_s_at	0.033689	0.00106	3.41406	-0.893552	2.34755	ACTL6B	actin like 6B
205087_at	0.033689	0.00106	-3.41366	-0.894664	-0.494892	RWDD3	RWD domain containing 3
213901_x_at	0.033689	0.00106	3.41359	-0.894867	0.876366	RBFOX2	RNA binding protein, fox-1 homolog 2
206679_at	0.033808	0.00107	3.41202	-0.899251	1.0774	APBA1	amyloid beta precursor protein binding family A member 1
206137_at	0.033845	0.00107	3.41077	-0.902708	1.10455	RIMS2	regulating synaptic membrane exocytosis 2
207224_s_at	0.033845	0.00107	-3.41076	-0.902731	-0.923824	SIGLEC7	sialic acid binding Ig like lectin 7
203930_s_at	0.033867	0.00107	3.41011	-0.904548	1.00548	MAPT	microtubule associated protein tau
204364_s_at	0.033886	0.00108	3.40948	-0.906292	1.09983	REEP1	receptor accessory protein 1
213241_at	0.034241	0.00109	-3.40572	-0.916758	-0.678323	PLXNC1	plexin C1
219358_s_at	0.03425	0.00109	-3.4048	-0.919303	-0.60831	ADAP2	ArfGAP with dual PH domains 2
203748_x_at	0.03425	0.00109	-3.40428	-0.920771	-1.12288	RBMS1	RNA binding motif single stranded interacting protein 1
36030_at	0.03425	0.00109	-3.40419	-0.920998	-0.420626	IFFO1	intermediate filament family orphan 1
210246_s_at	0.03425	0.00109	3.40384	-0.921979	1.90481	ABCC8	ATP binding cassette subfamily C member 8
209696_at	0.034295	0.0011	-3.40298	-0.924373	-0.822527	FBP1	fructose-bisphosphatase 1
200660_at	0.034426	0.0011	-3.40132	-0.928988	-1.4458	S100A11	S100 calcium binding protein A11
200945_s_at	0.034477	0.00111	-3.4004	-0.931523	-0.36387	SEC31A	SEC31 homolog A, COPII coat complex component
213939_s_at	0.0345	0.00111	3.39975	-0.933337	0.813195	RUFY3	RUN and FYVE domain containing 3
213383_at	0.03453	0.00111	3.39903	-0.935345	0.455874	SBF1	SET binding factor 1
216268_s_at	0.034549	0.00112	-3.39782	-0.938702	-1.08479	JAG1	jagged 1
214496_x_at	0.034549	0.00112	3.39772	-0.938984	0.481056	KAT6B	lysine acetyltransferase 6B
211282_x_at	0.034549	0.00112	-3.39704	-0.94085	-1.19223	TNFRSF25	TNF receptor superfamily member 25
208742_s_at	0.034549	0.00112	3.39678	-0.941588	0.459616	SAP18	Sin3A associated protein 18
208911_s_at	0.034549	0.00112	3.39664	-0.941979	0.450994	PDHB	pyruvate dehydrogenase (lipoamide) beta
212124_at	0.034579	0.00112	3.3958	-0.944297	0.45318	ZMIZ1	zinc finger MIZ-type containing 1
219900_s_at	0.034579	0.00112	-3.39548	-0.945192	-0.74898	ZNF446	zinc finger protein 446
214825_at	0.034638	0.00113	3.3945	-0.947909	1.14596	FAM155A	family with sequence similarity 155 member A
212362_at	0.034972	0.00114	3.391	-0.957595	0.909642	ATP2A2	ATPase sarcoplasmic/endoplasmic reticulum Ca2+ transporting 2
217249_x_at	0.034982	0.00114	3.38952	-0.961698	0.384196
205952_at	0.034982	0.00115	3.38934	-0.962202	1.20681	KCNK3	potassium two pore domain channel subfamily K member 3
209166_s_at	0.034982	0.00115	-3.38917	-0.962678	-0.834075	MAN2B1	mannosidase alpha class 2B member 1
215088_s_at	0.034982	0.00115	-3.38916	-0.962706	-0.300134	SDHC	succinate dehydrogenase complex subunit C
219093_at	0.034998	0.00115	3.38857	-0.964334	1.07938	PID1	phosphotyrosine interaction domain containing 1
212377_s_at	0.035131	0.00116	-3.38659	-0.969807	-0.595356	NOTCH2	notch 2
203186_s_at	0.035131	0.00116	-3.38649	-0.970094	-1.85221	S100A4	S100 calcium binding protein A4
213425_at	0.035158	0.00116	-3.38554	-0.972738	-0.853868	WNT5A	Wnt family member 5A
219249_s_at	0.035158	0.00117	-3.38385	-0.977409	-1.81312	FKBP10	FK506 binding protein 10
203463_s_at	0.035158	0.00117	3.3834	-0.978639	1.65913	EPN2-IT1///EPN2	EPN2 intronic transcript 1///epsin 2
221302_at	0.035158	0.00117	3.38326	-0.97903	0.888037	KLF15	Kruppel like factor 15
204882_at	0.035158	0.00117	-3.38323	-0.979105	-1.33964	ARHGAP25	Rho GTPase activating protein 25
204155_s_at	0.035158	0.00117	3.38267	-0.980654	0.625963	SIK3	SIK family kinase 3
202822_at	0.035158	0.00117	-3.38245	-0.981264	-0.525286	LPP	LIM domain containing preferred translocation partner in lipoma
203035_s_at	0.035158	0.00117	-3.38243	-0.981334	-0.382986	PIAS3	protein inhibitor of activated STAT 3
212468_at	0.035158	0.00117	3.38236	-0.981538	0.614516	SPAG9	sperm associated antigen 9
203739_at	0.035175	0.00117	-3.3813	-0.984461	-1.14185	ZNF217	zinc finger protein 217
211559_s_at	0.035175	0.00118	3.38102	-0.985222	0.765745	CCNG2	cyclin G2
207017_at	0.035175	0.00118	3.38074	-0.986	1.15416	RAB27B	RAB27B, member RAS oncogene family
202873_at	0.035175	0.00118	3.38039	-0.98698	0.864266	ATP6V1C1	ATPase H+ transporting V1 subunit C1
213951_s_at	0.035175	0.00118	-3.38006	-0.987896	-0.842103	PSMC3IP	PSMC3 interacting protein
211800_s_at	0.035179	0.00118	-3.37959	-0.98917	-0.359709	USP4	ubiquitin specific peptidase 4
213924_at	0.035284	0.00119	3.37791	-0.993831	1.63212	GNAL	G protein subunit alpha L
211871_x_at	0.035284	0.00119	3.37779	-0.994161	0.752256	GNB5	G protein subunit beta 5
202408_s_at	0.035351	0.00119	-3.37673	-0.99709	-0.415146	PRPF31	pre-mRNA processing factor 31
209982_s_at	0.035351	0.00119	3.37597	-0.99918	1.00568	NRXN2	neurexin 2
217183_at	0.035351	0.00119	3.3759	-0.99938	0.590892	SPC24	SPC24, NDC80 kinetochore complex component
208405_s_at	0.035536	0.0012	-3.37381	-1.00515	-0.442872	CD164	CD164 molecule
218100_s_at	0.03556	0.00121	-3.37226	-1.00942	-0.487575	IFT57	intraflagellar transport 57
219241_x_at	0.03556	0.00121	-3.372	-1.01015	-0.742692	SSH3	slingshot protein phosphatase 3
212361_s_at	0.03556	0.00121	3.37176	-1.0108	0.56816	ATP2A2	ATPase sarcoplasmic/endoplasmic reticulum Ca2+ transporting 2
202475_at	0.03556	0.00121	-3.37162	-1.01121	-0.48984	TMEM147	transmembrane protein 147
216442_x_at	0.03556	0.00121	-3.37148	-1.01159	-1.04848	FN1	fibronectin 1
213437_at	0.035591	0.00121	-3.37078	-1.01351	-1.08182	RUFY3	RUN and FYVE domain containing 3
217549_at	0.035619	0.00122	-3.37011	-1.01537	-1.0445	NCKAP1L	NCK associated protein 1 like
203725_at	0.035772	0.00122	-3.36791	-1.02144	-0.913441	GADD45A	growth arrest and DNA damage inducible alpha
213102_at	0.035772	0.00123	-3.36767	-1.02208	-0.483198	ACTR3	ARP3 actin related protein 3 homolog
208457_at	0.035772	0.00123	3.36747	-1.02263	1.80876	GABRD	gamma-aminobutyric acid type A receptor delta subunit
201274_at	0.035887	0.00123	-3.36603	-1.0266	-0.404654	PSMA5	proteasome subunit alpha 5
204070_at	0.035908	0.00123	-3.36542	-1.02829	-0.906969	RARRES3	retinoic acid receptor responder 3
207002_s_at	0.036042	0.00124	-3.36283	-1.03543	-1.02194	PLAGL1	PLAG1 like zinc finger 1
218983_at	0.036042	0.00125	-3.36265	-1.03594	-1.27976	C1RL	complement C1r subcomponent like
204485_s_at	0.036042	0.00125	-3.3622	-1.03717	-1.08712	TOM1L1	target of myb1 like 1 membrane trafficking protein
205690_s_at	0.036042	0.00125	-3.36215	-1.03729	-0.449285	BUD31	BUD31 homolog
203839_s_at	0.036042	0.00125	3.36215	-1.03732	0.690075	TNK2	tyrosine kinase non receptor 2
209923_s_at	0.036103	0.00125	3.36012	-1.04289	0.708106	BRAP	BRCA1 associated protein
210597_x_at	0.036103	0.00126	3.36006	-1.04307	0.76405	PRB1	proline rich protein BstNI subfamily 1
203359_s_at	0.036103	0.00126	-3.35976	-1.04389	-0.609103	GJA9-MYCBP///MYCBP	GJA9-MYCBP readthrough///MYC binding protein
209027_s_at	0.036103	0.00126	3.35955	-1.04445	0.561641	ABI1	abl interactor 1
201953_at	0.036103	0.00126	-3.35931	-1.04513	-0.524284	CIB1	calcium and integrin binding 1
203044_at	0.036103	0.00126	-3.35912	-1.04564	-0.639576	CHSY1	chondroitin sulfate synthase 1
201003_x_at	0.036287	0.00127	-3.35707	-1.05127	-0.428785	TMEM189-UBE2V1///TMEM189///UBE2V2///UBE2V1	TMEM189-UBE2V1 readthrough///transmembrane protein 189///ubiquitin conjugating enzyme E2 V2///ubiquitin conjugating enzyme E2 V1
204278_s_at	0.036403	0.00127	3.35561	-1.05531	0.417254	EBAG9	estrogen receptor binding site associated, antigen, 9
201322_at	0.036403	0.00127	3.35523	-1.05635	0.34083	ATP5B	ATP synthase, H+ transporting, mitochondrial F1 complex, beta polypeptide
211572_s_at	0.036496	0.00128	3.35338	-1.06143	0.592523	SLC23A2	solute carrier family 23 member 2
202301_s_at	0.036496	0.00128	3.35284	-1.06293	0.409022	RSRC2	arginine and serine rich coiled-coil 2
39835_at	0.036496	0.00128	3.35278	-1.06307	0.690362	SBF1	SET binding factor 1
203379_at	0.036496	0.00128	-3.35277	-1.06311	-0.591507	RPS6KA1	ribosomal protein S6 kinase A1
214853_s_at	0.036869	0.0013	-3.3491	-1.07321	-0.986267	SHC1	SHC adaptor protein 1
205937_at	0.036907	0.0013	3.34836	-1.07523	1.25503	CGREF1	cell growth regulator with EF-hand domain 1
208477_at	0.03694	0.0013	3.34766	-1.07715	1.18124	KCNC1	potassium voltage-gated channel subfamily C member 1
219863_at	0.036995	0.00131	-3.34678	-1.07958	-0.627592	HERC5	HECT and RLD domain containing E3 ubiquitin protein ligase 5
211555_s_at	0.037334	0.00132	3.34344	-1.08874	0.744338	GUCY1B3	guanylate cyclase 1 soluble subunit beta
200609_s_at	0.037452	0.00133	-3.34201	-1.09264	-0.518715	WDR1	WD repeat domain 1
208728_s_at	0.037495	0.00133	-3.34124	-1.09476	-0.401561	CDC42	cell division cycle 42
201971_s_at	0.037612	0.00134	3.33983	-1.09862	1.45318	ATP6V1A	ATPase H+ transporting V1 subunit A
203164_at	0.037661	0.00134	-3.33901	-1.10088	-0.401569	SLC33A1	solute carrier family 33 member 1
206973_at	0.037795	0.00135	3.33718	-1.1059	1.07673	PPFIA2	PTPRF interacting protein alpha 2
210240_s_at	0.037795	0.00135	3.33705	-1.10624	1.07141	CDKN2D	cyclin dependent kinase inhibitor 2D
212528_at	0.037825	0.00135	3.33639	-1.10804	0.481958	DESI1	desumoylating isopeptidase 1
210495_x_at	0.037839	0.00135	-3.33587	-1.10949	-1.03403	FN1	fibronectin 1
204378_at	0.038184	0.00137	3.33249	-1.11874	1.43794	BCAS1	breast carcinoma amplified sequence 1
211962_s_at	0.038184	0.00137	-3.33214	-1.1197	-0.834921	ZFP36L1	ZFP36 ring finger protein like 1
202879_s_at	0.038186	0.00137	3.33172	-1.12085	0.973417	CYTH1	cytohesin 1
202007_at	0.038378	0.00138	-3.32946	-1.12703	-1.29447	NID1	nidogen 1
202652_at	0.038378	0.00138	3.32916	-1.12784	0.625103	APBB1	amyloid beta precursor protein binding family B member 1
220611_at	0.038378	0.00138	3.32882	-1.12878	1.05762	DAB1	DAB1, reelin adaptor protein
207950_s_at	0.038378	0.00138	3.3285	-1.12965	1.03218	ANK3	ankyrin 3, node of Ranvier (ankyrin G)
219471_at	0.03842	0.00139	-3.32743	-1.13257	-0.826796	KIAA0226L	KIAA0226 like
205737_at	0.03842	0.00139	3.32661	-1.13481	1.41548	KCNQ2	potassium voltage-gated channel subfamily Q member 2
210167_s_at	0.03842	0.00139	3.32656	-1.13496	1.53131	TEF	TEF, PAR bZIP transcription factor
214329_x_at	0.03842	0.00139	-3.3262	-1.13593	-0.956167	TNFSF10	tumor necrosis factor superfamily member 10
213133_s_at	0.03842	0.0014	3.32473	-1.13994	0.513206	LOC101060817///GCSH	glycine cleavage system H protein, mitochondrial-like///glycine cleavage system protein H
209690_s_at	0.03842	0.0014	3.32436	-1.14097	1.22871	DOK4	docking protein 4
212459_x_at	0.03842	0.0014	-3.32407	-1.14176	-0.544133	SUCLG2	succinate-CoA ligase GDP-forming beta subunit
212926_at	0.03842	0.0014	-3.32387	-1.14229	-0.556532	SMC5	structural maintenance of chromosomes 5
202043_s_at	0.03842	0.0014	-3.32382	-1.14244	-0.583299	SMS	spermine synthase
209900_s_at	0.03842	0.00141	-3.32369	-1.1428	-0.58841	SLC16A1	solute carrier family 16 member 1
221646_s_at	0.03842	0.00141	3.32359	-1.14306	1.12212	ZDHHC11B///ZDHHC11	zinc finger DHHC-type containing 11B///zinc finger DHHC-type containing 11
209331_s_at	0.03842	0.00141	3.32336	-1.14369	0.483119	MAX	MYC associated factor X
209567_at	0.038595	0.00142	3.3215	-1.14877	0.713662	RRS1	ribosome biogenesis regulator homolog
212067_s_at	0.038625	0.00142	-3.32053	-1.15142	-1.22017	C1R	complement C1r subcomponent
222217_s_at	0.038625	0.00142	-3.32046	-1.1516	-0.917983	SLC27A3	solute carrier family 27 member 3
214259_s_at	0.038625	0.00142	-3.32007	-1.15268	-0.421549	AKR7A2	aldo-keto reductase family 7 member A2
210314_x_at	0.038847	0.00143	-3.31782	-1.15881	-1.00348	TNFSF13	tumor necrosis factor superfamily member 13
219144_at	0.039021	0.00144	3.31599	-1.16381	1.30823	DUSP26	dual specificity phosphatase 26 (putative)
209127_s_at	0.039043	0.00144	3.31527	-1.16579	0.431408	SART3	squamous cell carcinoma antigen recognized by T-cells 3
214053_at	0.039043	0.00145	3.31474	-1.16722	0.989249	ERBB4	erb-b2 receptor tyrosine kinase 4
213466_at	0.039043	0.00145	3.31438	-1.16821	0.5451	RAB40C	RAB40C, member RAS oncogene family
212500_at	0.039043	0.00145	3.314	-1.16924	0.509857	ADO	2-aminoethanethiol dioxygenase
218678_at	0.039043	0.00145	-3.31384	-1.16967	-1.21352	NES	nestin
32094_at	0.039112	0.00145	3.31282	-1.17245	0.617173	CHST3	carbohydrate sulfotransferase 3
202693_s_at	0.039112	0.00146	-3.3122	-1.17414	-0.867234	STK17A	serine/threonine kinase 17a
221745_at	0.039112	0.00146	3.3121	-1.17442	0.467043	DCAF7	DDB1 and CUL4 associated factor 7
213744_at	0.039313	0.00147	3.31005	-1.17999	1.33006	ATRNL1	attractin like 1
209712_at	0.039369	0.00147	-3.3092	-1.1823	-0.448261	SLC35D1	solute carrier family 35 member D1
201843_s_at	0.039397	0.00147	-3.30854	-1.18412	-1.28762	EFEMP1	EGF containing fibulin like extracellular matrix protein 1
213118_at	0.039397	0.00147	3.3082	-1.18505	0.658392	UHRF1BP1L	UHRF1 binding protein 1 like
214279_s_at	0.039398	0.00148	3.3078	-1.18612	1.62144	NDRG2	NDRG family member 2
202237_at	0.039931	0.0015	-3.30307	-1.19901	-1.75826	LOC101928916///NNMT	uncharacterized LOC101928916///nicotinamide N-methyltransferase
220740_s_at	0.03995	0.0015	3.30169	-1.20275	0.451321	SLC12A6	solute carrier family 12 member 6
203595_s_at	0.03995	0.0015	3.30166	-1.20284	0.507861	IFIT5	interferon induced protein with tetratricopeptide repeats 5
202047_s_at	0.03995	0.00151	3.30141	-1.20352	0.639336	CBX6	chromobox 6
209218_at	0.03995	0.00151	3.30119	-1.2041	0.539857	SQLE	squalene epoxidase
222222_s_at	0.03995	0.00151	-3.30085	-1.20502	-1.22696	HOMER3	homer scaffolding protein 3
201172_x_at	0.03995	0.00151	-3.30029	-1.20655	-0.389858	ATP6V0E1	ATPase H+ transporting V0 subunit e1
45297_at	0.03995	0.00151	-3.30021	-1.20678	-0.86792	EHD2	EH domain containing 2
208353_x_at	0.039957	0.00151	3.29977	-1.20798	0.80513	ANK1	ankyrin 1
208296_x_at	0.040058	0.00152	-3.29857	-1.21124	-0.928788	TNFAIP8	TNF alpha induced protein 8
212257_s_at	0.040096	0.00152	3.29788	-1.21311	0.775631	SMARCA2	SWI/SNF related, matrix associated, actin dependent regulator of chromatin, subfamily a, member 2
204303_s_at	0.040173	0.00153	3.29687	-1.21583	0.546315	CTIF	cap binding complex dependent translation initiation factor
222100_at	0.040422	0.00154	3.29449	-1.22231	1.11399	CYP2E1	cytochrome P450 family 2 subfamily E member 1
221870_at	0.040556	0.00155	-3.29298	-1.22641	-1.78644	EHD2	EH domain containing 2
210684_s_at	0.040556	0.00155	3.29107	-1.23159	0.819768	DLG4	discs large MAGUK scaffold protein 4
202193_at	0.040556	0.00155	-3.29102	-1.23171	-0.734258	LIMK2	LIM domain kinase 2
206544_x_at	0.040556	0.00155	3.29101	-1.23174	0.579936	SMARCA2	SWI/SNF related, matrix associated, actin dependent regulator of chromatin, subfamily a, member 2
208943_s_at	0.040556	0.00156	3.29061	-1.23284	0.322317	SEC62	SEC62 homolog, preprotein translocation factor
204518_s_at	0.040556	0.00156	-3.29029	-1.2337	-1.20977	PPIC	peptidylprolyl isomerase C
211081_s_at	0.040556	0.00156	3.29001	-1.23446	1.4378	MAP4K5	mitogen-activated protein kinase kinase kinase kinase 5
201528_at	0.040556	0.00156	-3.28979	-1.23507	-0.426398	RPA1	replication protein A1
213883_s_at	0.040556	0.00156	-3.28963	-1.23551	-0.518293	TM2D1	TM2 domain containing 1
209499_x_at	0.040556	0.00156	-3.28907	-1.23702	-0.713218	TNFSF12-TNFSF13///TNFSF13	TNFSF12-TNFSF13 readthrough///tumor necrosis factor superfamily member 13
202245_at	0.040556	0.00157	3.28853	-1.23848	0.455277	LSS	lanosterol synthase (2,3-oxidosqualene-lanosterol cyclase)
201726_at	0.040556	0.00157	-3.28835	-1.23895	-0.593067	ELAVL1	ELAV like RNA binding protein 1
53071_s_at	0.040556	0.00157	-3.2881	-1.23965	-0.497991	OGFOD3	2-oxoglutarate and iron dependent oxygenase domain containing 3
210785_s_at	0.040556	0.00157	-3.28773	-1.24065	-0.907451	THEMIS2	thymocyte selection associated family member 2
202244_at	0.040556	0.00157	-3.28772	-1.24068	-0.344261	PSMB4	proteasome subunit beta 4
213170_at	0.040558	0.00157	-3.28733	-1.24174	-0.605864	GPX7	glutathione peroxidase 7
218854_at	0.040599	0.00158	-3.28662	-1.24364	-0.972445	DSE	dermatan sulfate epimerase
213095_x_at	0.040671	0.00158	-3.28567	-1.24622	-1.48501	AIF1	allograft inflammatory factor 1
220291_at	0.040682	0.00158	-3.28521	-1.24747	-1.33455	GDPD2	glycerophosphodiester phosphodiesterase domain containing 2
46323_at	0.040753	0.00159	-3.28395	-1.25088	-0.490943	CANT1	calcium activated nucleotidase 1
205778_at	0.040753	0.00159	3.28389	-1.25105	1.1249	KLK7	kallikrein related peptidase 7
222211_x_at	0.040772	0.00159	3.28323	-1.25283	0.914326	SCAND2P	SCAN domain containing 2 pseudogene
209823_x_at	0.040772	0.00159	-3.283	-1.25346	-1.40795	LOC101060835///HLA-DQB1	HLA class II histocompatibility antigen, DQ beta 1 chain-like///major histocompatibility complex, class II, DQ beta 1
207447_s_at	0.040889	0.0016	3.28169	-1.257	0.942575	MGAT4C	MGAT4 family member C
216273_at	0.0409	0.0016	-3.2809	-1.25915	-1.00998	ZNF460	zinc finger protein 460
215300_s_at	0.0409	0.0016	3.28086	-1.25924	1.2668	FMO5	flavin containing monooxygenase 5
208459_s_at	0.040997	0.00161	3.27971	-1.26235	0.587725	XPO7	exportin 7
214080_x_at	0.041168	0.00162	-3.27748	-1.2684	-0.347088	PRKCSH	protein kinase C substrate 80K-H
201642_at	0.041168	0.00162	-3.27727	-1.26897	-0.558265	IFNGR2	interferon gamma receptor 2 (interferon gamma transducer 1)
215149_at	0.041168	0.00163	3.27657	-1.27084	1.13001	AJAP1	adherens junctions associated protein 1
212373_at	0.041168	0.00163	3.27641	-1.27129	0.41679	FEM1B	fem-1 homolog B
209360_s_at	0.041168	0.00163	-3.2761	-1.27212	-1.76842	LOC101928269///LOC100506403///RUNX1	uncharacterized LOC101928269///uncharacterized LOC100506403///runt related transcription factor 1
212464_s_at	0.041168	0.00163	-3.27603	-1.2723	-1.16593	FN1	fibronectin 1
208226_x_at	0.041168	0.00163	3.27545	-1.2739	1.24994	ADAM22	ADAM metallopeptidase domain 22
219648_at	0.041168	0.00163	-3.2754	-1.27402	-0.802904	MREG	melanoregulin
220139_at	0.041217	0.00164	3.27327	-1.27978	0.812863	DNMT3L	DNA methyltransferase 3 like
204530_s_at	0.041217	0.00164	3.27326	-1.27981	0.887628	TOX	thymocyte selection associated high mobility group box
221313_at	0.041217	0.00164	3.27322	-1.27992	0.597668	GPR52	G protein-coupled receptor 52
201342_at	0.041217	0.00164	-3.27315	-1.28011	-0.467988	SNRPC	small nuclear ribonucleoprotein polypeptide C
201683_x_at	0.041217	0.00164	3.27312	-1.28019	0.504264	TOX4	TOX high mobility group box family member 4
210092_at	0.041217	0.00165	-3.27254	-1.28174	-0.574851	MAGOHB///MAGOH	mago homolog B, exon junction complex core component///mago homolog, exon junction complex core component
38398_at	0.041217	0.00165	3.27244	-1.282	0.456322	MADD	MAP kinase activating death domain
210241_s_at	0.041221	0.00165	-3.27149	-1.28459	-0.610566	TP53TG1	TP53 target 1 (non-protein coding)
211019_s_at	0.041221	0.00165	3.27148	-1.2846	0.834785	LSS	lanosterol synthase (2,3-oxidosqualene-lanosterol cyclase)
212462_at	0.041221	0.00165	3.27132	-1.28505	0.680857	KAT6B	lysine acetyltransferase 6B
206837_at	0.041222	0.00165	3.27094	-1.28607	0.820962	ALX1	ALX homeobox 1
220889_s_at	0.04123	0.00166	3.27052	-1.28721	1.93623	CA10	carbonic anhydrase 10
208964_s_at	0.041235	0.00166	3.26993	-1.28878	0.51092	MIR1908///FADS1	microRNA 1908///fatty acid desaturase 1
206171_at	0.041235	0.00166	-3.26943	-1.29015	-0.556361	ADORA3	adenosine A3 receptor
202470_s_at	0.041235	0.00166	3.26939	-1.29026	0.905554	CPSF6	cleavage and polyadenylation specific factor 6
208731_at	0.041363	0.00167	3.26801	-1.29397	0.462058	RAB2A	RAB2A, member RAS oncogene family
206235_at	0.041391	0.00167	3.26738	-1.29568	0.595216	LIG4	DNA ligase 4
204365_s_at	0.041391	0.00167	3.26707	-1.29652	0.781129	REEP1	receptor accessory protein 1
201000_at	0.041576	0.00168	3.26516	-1.30167	0.365227	AARS	alanyl-tRNA synthetase
209948_at	0.041576	0.00168	-3.26489	-1.30239	-0.563826	KCNMB1	potassium calcium-activated channel subfamily M regulatory beta subunit 1
212272_at	0.041617	0.00169	3.26421	-1.30423	0.902269	LPIN1	lipin 1
202510_s_at	0.041719	0.00169	-3.26305	-1.30737	-0.975776	TNFAIP2	TNF alpha induced protein 2
206086_x_at	0.041868	0.0017	-3.26153	-1.31146	-0.63581	HFE	hemochromatosis
205155_s_at	0.041882	0.00171	3.26098	-1.31293	1.32351	SPTBN2	spectrin beta, non-erythrocytic 2
210791_s_at	0.041882	0.00171	3.26069	-1.31371	0.648654	ARHGAP32	Rho GTPase activating protein 32
210737_at	0.041927	0.00171	3.25978	-1.31617	0.684369	TUB	tubby bipartite transcription factor
204417_at	0.041927	0.00171	-3.25963	-1.31658	-0.802241	GALC	galactosylceramidase
213920_at	0.042001	0.00172	3.25869	-1.3191	2.07511	CUX2	cut like homeobox 2
221773_at	0.042007	0.00172	-3.25816	-1.32053	-0.895438	ELK3	ELK3, ETS transcription factor
218135_at	0.042007	0.00172	3.25793	-1.32116	0.451554	ERGIC2	ERGIC and golgi 2
207255_at	0.042044	0.00172	-3.25729	-1.32288	-0.72811	LEPROT///LEPR	leptin receptor overlapping transcript///leptin receptor
204132_s_at	0.042063	0.00173	3.25678	-1.32424	0.61057	FOXO3B///FOXO3	forkhead box O3B pseudogene///forkhead box O3
212425_at	0.042091	0.00173	3.25621	-1.32579	0.687326	SCAMP1	secretory carrier membrane protein 1
219767_s_at	0.042093	0.00173	3.25583	-1.32681	0.4647	CRYZL1	crystallin zeta like 1
203241_at	0.042153	0.00174	3.25491	-1.32927	0.442477	UVRAG	UV radiation resistance associated
204234_s_at	0.042153	0.00174	3.25466	-1.32996	0.478102	ZNF195	zinc finger protein 195
215150_at	0.042205	0.00174	3.25387	-1.33206	0.987903	YOD1	YOD1 deubiquitinase
216272_x_at	0.042205	0.00174	-3.25354	-1.33297	-0.662886	SYDE1	synapse defective Rho GTPase homolog 1
219535_at	0.042287	0.00175	-3.25255	-1.33563	-0.495379	HUNK	hormonally up-regulated Neu-associated kinase
209348_s_at	0.042341	0.00175	-3.25178	-1.33769	-0.610082	MAF	MAF bZIP transcription factor
214163_at	0.042534	0.00176	-3.24994	-1.34265	-0.74154	HSPB11	heat shock protein family B (small) member 11
218618_s_at	0.042674	0.00177	-3.24847	-1.34659	-0.989523	LOC101928615///FNDC3B	uncharacterized LOC101928615///fibronectin type III domain containing 3B
219239_s_at	0.042674	0.00177	3.24816	-1.34743	0.750369	ZNF654	zinc finger protein 654
216253_s_at	0.042699	0.00178	-3.24761	-1.34891	-0.772048	PARVB	parvin beta
208443_x_at	0.042709	0.00178	-3.24718	-1.35006	-1.57992	SHOX2	short stature homeobox 2
210512_s_at	0.042805	0.00179	-3.24585	-1.35363	-1.39868	VEGFA	vascular endothelial growth factor A
211933_s_at	0.042805	0.00179	3.2456	-1.35429	0.393232	HNRNPA3///HNRNPA3P1	heterogeneous nuclear ribonucleoprotein A3///heterogeneous nuclear ribonucleoprotein A3 pseudogene 1
217901_at	0.042805	0.00179	-3.24539	-1.35486	-1.43386	DSG2	desmoglein 2
205732_s_at	0.042833	0.00179	3.24469	-1.35674	1.68993	NCOA2	nuclear receptor coactivator 2
208435_s_at	0.042833	0.00179	3.24448	-1.35732	0.587347	AQP6	aquaporin 6
221279_at	0.04285	0.0018	3.24399	-1.35861	1.31968	GDAP1	ganglioside induced differentiation associated protein 1
212745_s_at	0.0429	0.0018	-3.24326	-1.36058	-0.567876	BBS4	Bardet-Biedl syndrome 4
209257_s_at	0.042923	0.0018	3.24253	-1.36254	0.785043	SMC3	structural maintenance of chromosomes 3
206330_s_at	0.042923	0.0018	3.24238	-1.36294	1.52274	SHC3	SHC adaptor protein 3
208102_s_at	0.042923	0.00181	3.24183	-1.36441	1.16532	PSD	pleckstrin and Sec7 domain containing
201944_at	0.042923	0.00181	-3.24169	-1.3648	-0.631763	HEXB	hexosaminidase subunit beta
212835_at	0.043112	0.00182	3.2399	-1.3696	0.439846	FAM175B	family with sequence similarity 175 member B
205540_s_at	0.043116	0.00182	3.23922	-1.37142	0.478688	RRAGB	Ras related GTP binding B
203857_s_at	0.043116	0.00182	-3.23917	-1.37156	-0.679706	MIR7110///PDIA5	microRNA 7110///protein disulfide isomerase family A member 5
38487_at	0.043167	0.00183	-3.23823	-1.37408	-1.12865	STAB1	stabilin 1
210156_s_at	0.043167	0.00183	3.23809	-1.37444	0.478576	PCMT1	protein-L-isoaspartate (D-aspartate) O-methyltransferase
205339_at	0.043205	0.00183	-3.23743	-1.37622	-0.623198	STIL	SCL/TAL1 interrupting locus
204610_s_at	0.043205	0.00183	3.23711	-1.37709	0.80839	CCDC85B	coiled-coil domain containing 85B
204507_s_at	0.043277	0.00184	3.23622	-1.37948	0.508698	PPP3R1	protein phosphatase 3 regulatory subunit B, alpha
210663_s_at	0.043321	0.00184	-3.23538	-1.38171	-1.3812	KYNU	kynureninase
203820_s_at	0.043321	0.00184	-3.23519	-1.38223	-1.49886	IGF2BP3	insulin like growth factor 2 mRNA binding protein 3
211990_at	0.043373	0.00185	-3.23429	-1.38464	-1.10798	HLA-DPA1	major histocompatibility complex, class II, DP alpha 1
211874_s_at	0.043373	0.00185	3.2341	-1.38514	0.488205	KAT6B	lysine acetyltransferase 6B
203259_s_at	0.043391	0.00185	3.23363	-1.38641	0.478409	HDDC2	HD domain containing 2
213978_at	0.043484	0.00186	3.23248	-1.38947	1.39656	MTSS1L	metastasis suppressor 1 like
208819_at	0.043484	0.00186	-3.23196	-1.39089	-0.43717	RAB8A	RAB8A, member RAS oncogene family
221613_s_at	0.043484	0.00186	-3.23189	-1.39105	-0.386543	ZFAND6	zinc finger AN1-type containing 6
218060_s_at	0.04365	0.00187	-3.2303	-1.39533	-0.513212	USB1	U6 snRNA biogenesis phosphodiesterase 1
204811_s_at	0.04369	0.00188	3.22965	-1.39705	0.635399	CACNA2D2	calcium voltage-gated channel auxiliary subunit alpha2delta 2
206232_s_at	0.043773	0.00188	3.22835	-1.40055	1.38501	B4GALT6	beta-1,4-galactosyltransferase 6
216228_s_at	0.043773	0.00188	-3.22835	-1.40055	-1.30427	WDHD1	WD repeat and HMG-box DNA binding protein 1
222000_at	0.044172	0.0019	-3.22502	-1.40944	-0.394675	C1orf174	chromosome 1 open reading frame 174
212945_s_at	0.044286	0.00191	-3.22376	-1.4128	-0.601284	MGA	MGA, MAX dimerization protein
218318_s_at	0.044286	0.00191	3.22349	-1.41352	0.637274	NLK	nemo like kinase
204153_s_at	0.044316	0.00192	-3.22293	-1.41503	-0.623762	MFNG	MFNG O-fucosylpeptide 3-beta-N-acetylglucosaminyltransferase
220867_s_at	0.044502	0.00193	3.22121	-1.41963	0.518256	SLC24A2	solute carrier family 24 member 2
203724_s_at	0.044767	0.00195	3.21759	-1.42928	1.03871	RUFY3	RUN and FYVE domain containing 3
207768_at	0.044767	0.00195	3.21738	-1.42984	2.08259	EGR4	early growth response 4
214388_at	0.044767	0.00195	3.2172	-1.43032	0.969513
204670_x_at	0.044767	0.00195	-3.21716	-1.43044	-0.950878	LOC100996809///HLA-DRB4///HLA-DRB1	HLA class II histocompatibility antigen, DRB1-10 beta chain-like///major histocompatibility complex, class II, DR beta 4///major histocompatibility complex, class II, DR beta 1
212801_at	0.044767	0.00195	3.21713	-1.43052	0.643332	MIR1178///CIT	microRNA 1178///citron rho-interacting serine/threonine kinase
203874_s_at	0.044767	0.00195	-3.21696	-1.43098	-0.407534	SMARCA1	SWI/SNF related, matrix associated, actin dependent regulator of chromatin, subfamily a, member 1
203795_s_at	0.044767	0.00195	3.21688	-1.43119	0.846228	BCL7A	BCL tumor suppressor 7A
203609_s_at	0.04484	0.00196	3.21592	-1.43373	1.0619	ALDH5A1	aldehyde dehydrogenase 5 family member A1
204225_at	0.04484	0.00196	3.21564	-1.4345	0.640815	HDAC4	histone deacetylase 4
201290_at	0.04484	0.00196	-3.21532	-1.43533	-0.492535	SEC11A	SEC11 homolog A, signal peptidase complex subunit
218209_s_at	0.044884	0.00196	3.21466	-1.4371	0.598436	RPRD1A	regulation of nuclear pre-mRNA domain containing 1A
211074_at	0.044984	0.00197	3.21359	-1.43994	0.684673	FOLR1	folate receptor 1
220166_at	0.045049	0.00198	3.21256	-1.44269	0.870883	CNNM1	cyclin and CBS domain divalent metal cation transport mediator 1
202593_s_at	0.045049	0.00198	3.21244	-1.44302	0.532846	GDE1	glycerophosphodiester phosphodiesterase 1
200008_s_at	0.045127	0.00198	3.21121	-1.44629	0.726508	GDI2	GDP dissociation inhibitor 2
212282_at	0.045127	0.00198	3.2112	-1.44632	0.761042	TMEM97	transmembrane protein 97
216330_s_at	0.045326	0.002	3.20941	-1.45109	0.778806	POU6F1	POU class 6 homeobox 1
201339_s_at	0.045364	0.002	-3.20852	-1.45346	-0.46558	SCP2	sterol carrier protein 2
220330_s_at	0.045364	0.002	-3.20827	-1.45412	-1.02636	SAMSN1	SAM domain, SH3 domain and nuclear localization signals 1
213739_at	0.045364	0.002	3.208	-1.45484	0.603037	LOC103344931	uncharacterized LOC103344931
212214_at	0.045364	0.00201	3.20728	-1.45677	0.471385	OPA1	OPA1, mitochondrial dynamin like GTPase
202507_s_at	0.045364	0.00201	3.20715	-1.45712	1.72998	SNAP25	synaptosome associated protein 25
211719_x_at	0.045364	0.00201	-3.20713	-1.45717	-1.10237	FN1	fibronectin 1
201932_at	0.045419	0.00201	-3.2064	-1.45912	-0.401757	LRRC41	leucine rich repeat containing 41
222154_s_at	0.04543	0.00202	-3.2058	-1.46071	-0.563069	SPATS2L	spermatogenesis associated serine rich 2 like
218723_s_at	0.04543	0.00202	3.20532	-1.46197	0.744983	RGCC	regulator of cell cycle
221432_s_at	0.04543	0.00202	3.20515	-1.46243	0.49531	SLC25A28	solute carrier family 25 member 28
220924_s_at	0.04543	0.00203	3.20456	-1.464	0.476448	SLC38A2	solute carrier family 38 member 2
211937_at	0.04543	0.00203	3.20435	-1.46455	0.532585	EIF4B	eukaryotic translation initiation factor 4B
209206_at	0.04543	0.00203	-3.20431	-1.46465	-0.495612	LOC102724364///SEC22B	vesicle-trafficking protein SEC22b-like///SEC22 homolog B, vesicle trafficking protein (gene/pseudogene)
219885_at	0.045612	0.00204	-3.20246	-1.46959	-1.08468	SLFN12	schlafen family member 12
205059_s_at	0.045612	0.00204	-3.20171	-1.47159	-0.5355	IDUA	iduronidase, alpha-L-
221725_at	0.045612	0.00204	-3.20165	-1.47175	-0.556458	WASF2	WAS protein family member 2
203523_at	0.045612	0.00204	-3.20163	-1.47179	-1.73103	LSP1	lymphocyte-specific protein 1
201535_at	0.045612	0.00205	3.20108	-1.47325	0.589202	UBL3	ubiquitin like 3
210845_s_at	0.045612	0.00205	-3.20101	-1.47343	-0.925905	PLAUR	plasminogen activator, urokinase receptor
214954_at	0.045727	0.00205	3.19985	-1.47653	2.16384	SUSD5	sushi domain containing 5
207453_s_at	0.04581	0.00206	3.19892	-1.47901	1.53013	DNAJB5	DnaJ heat shock protein family (Hsp40) member B5
201421_s_at	0.045861	0.00206	-3.19816	-1.48102	-0.510919	WDR77	WD repeat domain 77
212334_at	0.045861	0.00207	-3.19762	-1.48244	-0.684305	GNS	glucosamine (N-acetyl)-6-sulfatase
214467_at	0.045861	0.00207	-3.19757	-1.48259	-0.978795	GPR65	G protein-coupled receptor 65
218012_at	0.045932	0.00208	3.19641	-1.48565	0.759563	TSPYL2	TSPY like 2
218119_at	0.045932	0.00208	3.1964	-1.48569	0.368568	TIMM23B///TIMM23	translocase of inner mitochondrial membrane 23 homolog B///translocase of inner mitochondrial membrane 23
221804_s_at	0.046023	0.00208	3.19542	-1.4883	0.467477	FAM45A///FAM45BP	family with sequence similarity 45 member A///family with sequence similarity 45, member A pseudogene
205731_s_at	0.04608	0.00209	3.19443	-1.49093	0.642173	NCOA2	nuclear receptor coactivator 2
202019_s_at	0.04608	0.00209	3.19435	-1.49113	0.712776	LANCL1	LanC like 1
219389_at	0.046187	0.0021	3.19326	-1.49404	1.34339	SUSD4	sushi domain containing 4
206865_at	0.046197	0.0021	3.19286	-1.49509	1.14972	HRK	harakiri, BCL2 interacting protein
211965_at	0.046235	0.0021	-3.19226	-1.49667	-0.976106	ZFP36L1	ZFP36 ring finger protein like 1
207718_x_at	0.046519	0.00212	-3.18991	-1.50292	-0.504108	CYP2A7	cytochrome P450 family 2 subfamily A member 7
206101_at	0.046575	0.00212	-3.18919	-1.50483	-0.806564	ECM2	extracellular matrix protein 2
211998_at	0.046722	0.00213	3.18782	-1.50846	0.638645	MIR4738///H3F3B///H3F3A	microRNA 4738///H3 histone, family 3B///H3 histone, family 3A
218976_at	0.047154	0.00216	3.18368	-1.51942	0.764765	DNAJC12	DnaJ heat shock protein family (Hsp40) member C12
218548_x_at	0.047154	0.00216	-3.18365	-1.51951	-0.461673	TEX264	testis expressed 264
218831_s_at	0.047154	0.00216	-3.18353	-1.51982	-0.905761	FCGRT	Fc fragment of IgG receptor and transporter
209446_s_at	0.047154	0.00216	-3.18347	-1.51998	-1.22592
204556_s_at	0.047189	0.00216	3.1829	-1.52149	0.530988	DZIP1	DAZ interacting zinc finger protein 1
208518_s_at	0.047241	0.00217	3.18221	-1.52331	0.923319	PER2	period circadian clock 2
213485_s_at	0.047292	0.00217	-3.18118	-1.52605	-0.389053	ABCC10	ATP binding cassette subfamily C member 10
201081_s_at	0.047292	0.00218	3.18017	-1.52871	0.708735	PIP4K2B	phosphatidylinositol-5-phosphate 4-kinase type 2 beta
213439_x_at	0.047292	0.00218	3.18017	-1.52872	0.996435	RUNDC3A	RUN domain containing 3A
208659_at	0.047292	0.00218	-3.18013	-1.5288	-1.17627	CLIC1	chloride intracellular channel 1
214298_x_at	0.047292	0.00218	-3.17995	-1.52928	-0.496923	2006-09-01	septin 6
203884_s_at	0.047292	0.00218	3.17991	-1.52939	0.592783	RAB11FIP2	RAB11 family interacting protein 2
38157_at	0.047361	0.00219	-3.17887	-1.53215	-0.46017	DXO	decapping exoribonuclease
201664_at	0.047361	0.00219	-3.17878	-1.53238	-0.989381	SMC4	structural maintenance of chromosomes 4
206748_s_at	0.047876	0.00222	3.17483	-1.54282	0.980548	SPAG9	sperm associated antigen 9
210840_s_at	0.047876	0.00222	-3.17428	-1.54429	-0.822767	IQGAP1	IQ motif containing GTPase activating protein 1
205812_s_at	0.047876	0.00222	-3.17423	-1.54441	-0.507119	TMED9	transmembrane p24 trafficking protein 9
208352_x_at	0.047909	0.00223	3.17322	-1.54709	1.18974	ANK1	ankyrin 1
202934_at	0.047909	0.00223	-3.17297	-1.54775	-0.824266	HK2	hexokinase 2
222052_at	0.047909	0.00223	-3.1729	-1.54793	-0.383644	C19orf54	chromosome 19 open reading frame 54
218142_s_at	0.047909	0.00223	3.17258	-1.54878	0.495379	CRBN	cereblon
215420_at	0.047909	0.00223	3.1724	-1.54924	0.922092	IHH	indian hedgehog
216028_at	0.047924	0.00224	3.17186	-1.55067	0.758755	DKFZP564C152	DKFZP564C152 protein
209273_s_at	0.047924	0.00224	3.17137	-1.55196	0.394382	ISCA1	iron-sulfur cluster assembly 1
201611_s_at	0.047924	0.00224	-3.17134	-1.55205	-0.485471	ICMT	isoprenylcysteine carboxyl methyltransferase
217995_at	0.047974	0.00225	-3.17008	-1.55537	-0.85414	SQRDL	sulfide quinone reductase-like (yeast)
208966_x_at	0.047974	0.00225	-3.16954	-1.55679	-0.901103	IFI16	interferon gamma inducible protein 16
200979_at	0.047974	0.00225	3.16953	-1.55681	0.462262	PDHA1	pyruvate dehydrogenase (lipoamide) alpha 1
204684_at	0.047974	0.00225	3.16926	-1.55753	1.54983	NPTX1	neuronal pentraxin 1
202803_s_at	0.047974	0.00225	-3.16912	-1.5579	-1.00611	ITGB2	integrin subunit beta 2
203234_at	0.047974	0.00225	-3.16908	-1.55801	-1.21404	UPP1	uridine phosphorylase 1
203761_at	0.048109	0.00226	-3.16778	-1.56144	-0.833572	SLA	Src-like-adaptor
203137_at	0.048109	0.00227	-3.16738	-1.5625	-0.592093	WTAP	Wilms tumor 1 associated protein
209442_x_at	0.048109	0.00227	3.16684	-1.56391	0.807269	ANK3	ankyrin 3, node of Ranvier (ankyrin G)
202350_s_at	0.048109	0.00227	-3.16661	-1.56453	-0.956065	LOC100506558///MATN2	uncharacterized LOC100506558///matrilin 2
212749_s_at	0.048109	0.00227	3.16656	-1.56465	0.361429	RCHY1	ring finger and CHY zinc finger domain containing 1
202682_s_at	0.048142	0.00228	-3.16586	-1.56649	-0.381913	USP4	ubiquitin specific peptidase 4
209080_x_at	0.048142	0.00228	3.16537	-1.5678	0.380102	GLRX3	glutaredoxin 3
208464_at	0.048142	0.00228	3.16521	-1.56821	1.05826	GRIA4	glutamate ionotropic receptor AMPA type subunit 4
213676_at	0.048142	0.00228	3.16508	-1.56857	1.21776	TMEM151B	transmembrane protein 151B
201721_s_at	0.048388	0.0023	-3.16306	-1.57387	-0.711381	LAPTM5	lysosomal protein transmembrane 5
201587_s_at	0.048404	0.0023	-3.1622	-1.57614	-0.474044	IRAK1	interleukin 1 receptor associated kinase 1
221755_at	0.048404	0.0023	-3.16217	-1.57622	-1.46968	EHBP1L1	EH domain binding protein 1 like 1
218977_s_at	0.048404	0.0023	-3.16201	-1.57664	-0.48	TRNAU1AP	tRNA selenocysteine 1 associated protein 1
564_at	0.048515	0.00231	3.16094	-1.57947	0.336955	GNA11	G protein subunit alpha 11
216950_s_at	0.048526	0.00231	-3.1604	-1.58088	-0.916829	FCGR1CP///FCGR1B///FCGR1A	Fc fragment of IgG receptor Ic, pseudogene///Fc fragment of IgG receptor Ib///Fc fragment of IgG receptor Ia
61297_at	0.048526	0.00231	3.16024	-1.58132	0.551711	CASKIN2	CASK interacting protein 2
204160_s_at	0.048612	0.00232	3.15933	-1.58372	0.917853	ENPP4	ectonucleotide pyrophosphatase/phosphodiesterase 4 (putative)
210461_s_at	0.048612	0.00232	3.15902	-1.58451	0.763646	ABLIM1	actin binding LIM protein 1
215543_s_at	0.048919	0.00234	3.15662	-1.59086	0.609703	LARGE1	LARGE xylosyl- and glucuronyltransferase 1
200808_s_at	0.049005	0.00235	-3.15543	-1.59398	-0.896615	ZYX	zyxin
204465_s_at	0.049005	0.00235	3.15541	-1.59403	1.40675	INA	internexin neuronal intermediate filament protein alpha
209756_s_at	0.049084	0.00235	3.15456	-1.59627	0.91159	MYCN	v-myc avian myelocytomatosis viral oncogene neuroblastoma derived homolog
221063_x_at	0.04916	0.00236	3.15346	-1.59915	0.306684	RNF123	ring finger protein 123
210292_s_at	0.04916	0.00236	3.15342	-1.59926	1.3313	PCDH11Y///PCDH11X	protocadherin 11 Y-linked///protocadherin 11 X-linked
204691_x_at	0.049161	0.00237	3.1531	-1.60009	0.411517	PLA2G6	phospholipase A2 group VI
213125_at	0.049288	0.00237	-3.15193	-1.60317	-1.14005	OLFML2B	olfactomedin like 2B
208894_at	0.049304	0.00238	-3.15097	-1.6057	-1.11735	HLA-DRA	major histocompatibility complex, class II, DR alpha
64408_s_at	0.049304	0.00238	-3.15097	-1.6057	-0.615803	CALML4	calmodulin like 4
200992_at	0.049304	0.00238	3.15089	-1.6059	0.433288	IPO7	importin 7
217497_at	0.049353	0.00239	-3.14999	-1.60828	-0.788181	TYMP	thymidine phosphorylase
207808_s_at	0.049353	0.00239	-3.14994	-1.6084	-1.05427	PROS1	protein S (alpha)
220763_at	0.0497	0.00241	3.1473	-1.61535	0.56049	HSPA12A	heat shock protein family A (Hsp70) member 12A
218675_at	0.049726	0.00241	3.14681	-1.61661	0.665407	SLC22A17	solute carrier family 22 member 17
214553_s_at	0.049779	0.00241	3.14615	-1.61837	0.644312	ARPP19	cAMP regulated phosphoprotein 19
213734_at	0.050023	0.00243	3.14421	-1.62346	0.557676	RFC5	replication factor C subunit 5
204993_at	0.050052	0.00243	3.14371	-1.62476	0.636657	GNAZ	G protein subunit alpha z
210075_at	0.050059	0.00244	-3.14308	-1.62642	-0.453322	MARCH2	membrane associated ring-CH-type finger 2
211207_s_at	0.050059	0.00244	3.14299	-1.62665	0.773339	ACSL6	acyl-CoA synthetase long-chain family member 6
202404_s_at	0.050059	0.00244	-3.14273	-1.62732	-2.0316	COL1A2	collagen type I alpha 2 chain
217028_at	0.050142	0.00245	-3.14162	-1.63024	-1.09706	CXCR4	C-X-C motif chemokine receptor 4
213841_at	0.050142	0.00245	3.14152	-1.63051	1.9874	TNR	tenascin R
204122_at	0.050142	0.00245	-3.14078	-1.63245	-1.0192	TYROBP	TYRO protein tyrosine kinase binding protein
212541_at	0.050142	0.00245	-3.14066	-1.63275	-0.59968	FLAD1	flavin adenine dinucleotide synthetase 1
201369_s_at	0.050142	0.00246	-3.14045	-1.6333	-0.875907	ZFP36L2	ZFP36 ring finger protein like 2
214177_s_at	0.050142	0.00246	-3.14034	-1.63359	-0.847789	PBXIP1	PBX homeobox interacting protein 1
218938_at	0.050308	0.00247	3.13893	-1.63728	0.995411	FBXL15	F-box and leucine rich repeat protein 15
211330_s_at	0.050355	0.00247	-3.13831	-1.63891	-0.664638	HFE	hemochromatosis
209157_at	0.050525	0.00248	3.13679	-1.64291	0.299839	DNAJA2	DnaJ heat shock protein family (Hsp40) member A2
200596_s_at	0.050525	0.00249	3.13658	-1.64345	0.478951	EIF3A	eukaryotic translation initiation factor 3 subunit A
220163_s_at	0.050528	0.00249	3.13625	-1.6443	0.930493	HR	hair growth associated
214695_at	0.050562	0.00249	-3.13572	-1.64569	-0.368209	UBAP2L	ubiquitin associated protein 2 like
206012_at	0.05057	0.00249	-3.13537	-1.64662	-1.07826	LEFTY1///LEFTY2	left-right determination factor 1///left-right determination factor 2
212641_at	0.050598	0.0025	3.13488	-1.6479	0.61443	HIVEP2	human immunodeficiency virus type I enhancer binding protein 2
211744_s_at	0.050598	0.0025	-3.13457	-1.6487	-0.902888	CD58	CD58 molecule
206888_s_at	0.050616	0.0025	3.13411	-1.6499	1.14048	ARHGDIG	Rho GDP dissociation inhibitor gamma
206157_at	0.050616	0.00251	-3.13369	-1.65102	-1.96769	PTX3	pentraxin 3
215527_at	0.050616	0.00251	3.13354	-1.65139	1.00233	KHDRBS2	KH RNA binding domain containing, signal transduction associated 2
221767_x_at	0.050874	0.00252	-3.13154	-1.65663	-0.397268	HDLBP	high density lipoprotein binding protein
207655_s_at	0.050922	0.00253	-3.13083	-1.6585	-0.702106	BLNK	B-cell linker
201744_s_at	0.050922	0.00253	-3.13034	-1.65979	-2.79813	LUM	lumican
204879_at	0.050922	0.00253	-3.13008	-1.66047	-2.55892	PDPN	podoplanin
219622_at	0.050922	0.00253	-3.13002	-1.66062	-0.702401	RAB20	RAB20, member RAS oncogene family
220201_at	0.050925	0.00254	-3.1297	-1.66146	-0.498203	RC3H2	ring finger and CCCH-type domains 2
212671_s_at	0.051086	0.00255	-3.12812	-1.66557	-1.84021	LOC100509457///HLA-DQA2///HLA-DQA1	HLA class II histocompatibility antigen, DQ alpha 1 chain-like///major histocompatibility complex, class II, DQ alpha 2///major histocompatibility complex, class II, DQ alpha 1
204078_at	0.051086	0.00255	-3.12804	-1.6658	-1.40023	P3H4	prolyl 3-hydroxylase family member 4 (non-enzymatic)
202619_s_at	0.051309	0.00256	-3.12628	-1.6704	-0.941936	PLOD2	procollagen-lysine,2-oxoglutarate 5-dioxygenase 2
218162_at	0.05141	0.00257	-3.12532	-1.6729	-0.899507	OLFML3	olfactomedin like 3
219331_s_at	0.051606	0.00258	-3.12368	-1.67717	-1.14895	KLHDC8A	kelch domain containing 8A
202137_s_at	0.051606	0.00259	3.12329	-1.67819	0.807782	ZMYND11	zinc finger MYND-type containing 11
203996_s_at	0.051606	0.00259	3.12295	-1.67908	0.489076	C21orf2	chromosome 21 open reading frame 2
216294_s_at	0.051606	0.00259	3.12284	-1.67937	0.659666	KIAA1109	KIAA1109
205641_s_at	0.051608	0.00259	-3.12227	-1.68087	-0.696948	TRADD	TNFRSF1A associated via death domain
215193_x_at	0.051608	0.00259	-3.12223	-1.68097	-1.07311	LOC101060835///LOC100996809///HLA-DRB4///HLA-DRB3///HLA-DRB1///HLA-DQB1	HLA class II histocompatibility antigen, DQ beta 1 chain-like///HLA class II histocompatibility antigen, DRB1-10 beta chain-like///major histocompatibility complex, class II, DR beta 4///major histocompatibility complex, class II, DR beta 3///major histocompatibility complex, class II, DR beta 1///major histocompatibility complex, class II, DQ beta 1
209099_x_at	0.051692	0.0026	-3.12138	-1.68318	-1.04653	JAG1	jagged 1
201830_s_at	0.051724	0.00261	3.1205	-1.68548	1.38755	NET1	neuroepithelial cell transforming 1
207266_x_at	0.051724	0.00261	-3.11993	-1.68697	-1.20657	RBMS1	RNA binding motif single stranded interacting protein 1
205318_at	0.051724	0.00261	3.11973	-1.68749	1.00724	KIF5A	kinesin family member 5A
216905_s_at	0.051724	0.00261	-3.11955	-1.68796	-1.02854	ST14	suppression of tumorigenicity 14
201415_at	0.051724	0.00262	-3.1193	-1.68861	-0.496514	GSS	glutathione synthetase
207164_s_at	0.051724	0.00262	3.11925	-1.68874	1.37954	ZBTB18	zinc finger and BTB domain containing 18
209070_s_at	0.051724	0.00262	3.11909	-1.68915	0.887537	RGS5	regulator of G-protein signaling 5
218992_at	0.051771	0.00262	-3.11849	-1.69073	-0.512592	PLGRKT	plasminogen receptor with a C-terminal lysine
218552_at	0.051849	0.00263	-3.11759	-1.69307	-0.838227	ECHDC2	enoyl-CoA hydratase domain containing 2
209558_s_at	0.051849	0.00263	3.11739	-1.69359	1.28655	HIP1R	huntingtin interacting protein 1 related
206011_at	0.05185	0.00263	-3.11709	-1.69437	-0.810096	CASP1	caspase 1
217506_at	0.051898	0.00264	3.11648	-1.69597	0.617865
220282_at	0.051901	0.00264	3.11602	-1.69717	0.707804	RIC3	RIC3 acetylcholine receptor chaperone
218011_at	0.051901	0.00264	-3.11587	-1.69755	-0.456711	UBL5	ubiquitin like 5
203818_s_at	0.052073	0.00266	-3.11432	-1.70158	-0.358569	SF3A3	splicing factor 3a subunit 3
203144_s_at	0.052073	0.00266	-3.11416	-1.70199	-1.11398	KIAA0040	KIAA0040
211932_at	0.052322	0.00267	3.11227	-1.70694	0.371852	HNRNPA3	heterogeneous nuclear ribonucleoprotein A3
202465_at	0.052374	0.00268	-3.11163	-1.70858	-1.5606	PCOLCE	procollagen C-endopeptidase enhancer
215321_at	0.052374	0.00268	3.11125	-1.70959	1.2904	RUNDC3B	RUN domain containing 3B
202111_at	0.052374	0.00268	-3.11105	-1.71011	-1.30461	SLC4A2	solute carrier family 4 member 2
204446_s_at	0.052434	0.00269	-3.11028	-1.71212	-1.0211	ALOX5	arachidonate 5-lipoxygenase
52078_at	0.052434	0.00269	-3.11008	-1.71263	-0.286474	TMEM222	transmembrane protein 222
214315_x_at	0.052577	0.0027	-3.10887	-1.71578	-0.604221	CALR	calreticulin
211160_x_at	0.052672	0.00271	-3.10796	-1.71813	-1.1258	ACTN1	actinin alpha 1
210222_s_at	0.052824	0.00272	3.10649	-1.72197	1.26621	RTN1	reticulon 1
215049_x_at	0.052824	0.00272	-3.10641	-1.72218	-1.64463	CD163	CD163 molecule
201457_x_at	0.05292	0.00273	3.10522	-1.72525	0.563674	BUB3	BUB3, mitotic checkpoint protein
221419_s_at	0.05292	0.00273	3.10499	-1.72587	0.745883
222008_at	0.05292	0.00273	3.10492	-1.72604	1.40817	COL9A1	collagen type IX alpha 1 chain
211665_s_at	0.053162	0.00275	3.10309	-1.73079	0.784027	SOS2	SOS Ras/Rho guanine nucleotide exchange factor 2
209356_x_at	0.053246	0.00275	-3.10227	-1.73294	-1.03303	EFEMP2	EGF containing fibulin like extracellular matrix protein 2
220206_at	0.053247	0.00276	-3.10197	-1.73371	-0.439449	ZMYM1	zinc finger MYM-type containing 1
205453_at	0.053334	0.00276	-3.10106	-1.73607	-1.60141	HOXB2	homeobox B2
201927_s_at	0.053334	0.00276	3.10084	-1.73665	1.15122	PKP4	plakophilin 4
201782_s_at	0.05346	0.00277	3.09975	-1.73947	0.354189	AIP	aryl hydrocarbon receptor interacting protein
1405_i_at	0.053495	0.00278	-3.09924	-1.74079	-1.76274	CCL5	C-C motif chemokine ligand 5
220987_s_at	0.053648	0.00279	-3.09754	-1.74522	-0.556362	NUAK2///AKIP1	NUAK family kinase 2///A-kinase interacting protein 1
203409_at	0.053648	0.0028	-3.09713	-1.74628	-0.753905	DDB2	damage specific DNA binding protein 2
215394_at	0.053648	0.0028	3.09711	-1.74632	0.426483	PIK3C3	phosphatidylinositol 3-kinase catalytic subunit type 3
204430_s_at	0.053648	0.0028	-3.09705	-1.74648	-1.13699	SLC2A5	solute carrier family 2 member 5
204953_at	0.053648	0.0028	3.09682	-1.74707	2.06012	SNAP91	synaptosome associated protein 91
202957_at	0.053657	0.0028	-3.09648	-1.74795	-0.859887	HCLS1	hematopoietic cell-specific Lyn substrate 1
211386_at	0.053667	0.0028	3.09613	-1.74888	0.650562	MGC12488	uncharacterized protein MGC12488
203576_at	0.053724	0.00281	-3.09514	-1.75144	-0.441973	BCAT2	branched chain amino acid transaminase 2
211930_at	0.053724	0.00281	3.09497	-1.75188	0.432806	HNRNPA3	heterogeneous nuclear ribonucleoprotein A3
214466_at	0.053724	0.00281	3.09491	-1.75204	0.74781	GJA5	gap junction protein alpha 5
214270_s_at	0.053742	0.00282	3.0945	-1.7531	0.767012	MAPRE3	microtubule associated protein RP/EB family member 3
202719_s_at	0.053798	0.00282	-3.09386	-1.75474	-1.17621	TES	testin LIM domain protein
211885_x_at	0.054188	0.00285	3.09114	-1.76181	0.678923	FUT6	fucosyltransferase 6
203525_s_at	0.054194	0.00285	3.09081	-1.76265	0.5042	APC	APC, WNT signaling pathway regulator
214453_s_at	0.054227	0.00285	-3.09017	-1.76432	-0.84922	IFI44	interferon induced protein 44
210491_at	0.054227	0.00285	3.09003	-1.76467	1.34373
203264_s_at	0.054308	0.00286	3.08924	-1.76673	0.78137	ARHGEF9	Cdc42 guanine nucleotide exchange factor 9
219370_at	0.05437	0.00287	3.08857	-1.76847	0.935484	RPRM	reprimo, TP53 dependent G2 arrest mediator candidate
216205_s_at	0.054463	0.00287	3.0877	-1.7707	0.735123	MFN2	mitofusin 2
202601_s_at	0.054534	0.00288	3.08698	-1.77258	0.82423	HTATSF1	HIV-1 Tat specific factor 1
219826_at	0.054537	0.00288	-3.08667	-1.77336	-0.487019	ZNF419	zinc finger protein 419
203594_at	0.054571	0.00289	-3.08587	-1.77544	-0.418214	RTCA	RNA 3'-terminal phosphate cyclase
211696_x_at	0.054571	0.00289	3.08537	-1.77673	0.994223	HBB	hemoglobin subunit beta
214914_at	0.054571	0.00289	3.08533	-1.77685	1.4146	FAM13C	family with sequence similarity 13 member C
211954_s_at	0.054571	0.00289	3.08531	-1.77688	0.332379	IPO5	importin 5
215656_at	0.054581	0.0029	3.08497	-1.77777	1.06145	LMAN2	lectin, mannose binding 2
201181_at	0.05486	0.00291	-3.08296	-1.78296	-0.466731	GNAI3	G protein subunit alpha i3
206223_at	0.054945	0.00292	3.08213	-1.78511	0.924208	LMTK2	lemur tyrosine kinase 2
200597_at	0.054945	0.00292	3.08184	-1.78587	0.398428	EIF3A	eukaryotic translation initiation factor 3 subunit A
210118_s_at	0.054945	0.00293	-3.08158	-1.78653	-1.0575	IL1A	interleukin 1 alpha
220999_s_at	0.054973	0.00293	3.08093	-1.78822	0.855329	CYFIP2	cytoplasmic FMR1 interacting protein 2
202558_s_at	0.054973	0.00293	3.08084	-1.78845	0.755209	HSPA13	heat shock protein family A (Hsp70) member 13
204226_at	0.055223	0.00295	3.07902	-1.79314	0.483676	STAU2	staufen double-stranded RNA binding protein 2
205075_at	0.055347	0.00296	-3.07774	-1.79645	-0.458818	SERPINF2	serpin family F member 2
202453_s_at	0.055347	0.00296	3.0777	-1.79657	0.370448	GTF2H1	general transcription factor IIH subunit 1
206690_at	0.055504	0.00297	3.07646	-1.79977	1.46582	ASIC2	acid sensing ion channel subunit 2
201391_at	0.05556	0.00298	3.07565	-1.80185	0.30926	TRAP1	TNF receptor associated protein 1
221159_at	0.05556	0.00298	-3.07555	-1.80212	-0.558765
203122_at	0.055588	0.00298	-3.0751	-1.80328	-0.821606	TRAPPC12	trafficking protein particle complex 12
63305_at	0.055779	0.003	3.07335	-1.80777	0.475471	PKNOX2	PBX/knotted 1 homeobox 2
218484_at	0.055779	0.003	-3.07333	-1.80784	-0.913591	NDUFA4L2	NDUFA4, mitochondrial complex associated like 2
209584_x_at	0.055779	0.003	-3.07307	-1.80852	-0.61804	APOBEC3C	apolipoprotein B mRNA editing enzyme catalytic subunit 3C
220371_s_at	0.055779	0.003	-3.0727	-1.80947	-0.376468	SLC12A9	solute carrier family 12 member 9
219284_at	0.055779	0.00301	-3.07252	-1.80993	-0.498837	HSPBAP1	HSPB1 associated protein 1
216953_s_at	0.055965	0.00302	3.07111	-1.81356	0.687406	WT1	Wilms tumor 1
204054_at	0.055985	0.00302	3.07071	-1.81459	0.54618	PTEN	phosphatase and tensin homolog
203799_at	0.056107	0.00303	-3.06969	-1.81722	-0.811745	LY75-CD302///CD302///LY75	LY75-CD302 readthrough///CD302 molecule///lymphocyte antigen 75
40560_at	0.056249	0.00304	-3.06855	-1.82015	-1.01908	TBX2	T-box 2
201346_at	0.056445	0.00305	3.06709	-1.82391	0.478851	ADIPOR2	adiponectin receptor 2
203841_x_at	0.056462	0.00306	3.06655	-1.8253	1.14091	MAPRE3	microtubule associated protein RP/EB family member 3
206332_s_at	0.056462	0.00306	-3.06606	-1.82658	-0.837165	IFI16	interferon gamma inducible protein 16
200814_at	0.056462	0.00307	-3.0659	-1.82697	-0.429385	PSME1	proteasome activator subunit 1
205008_s_at	0.056462	0.00307	-3.06576	-1.82735	-0.559615	CIB2	calcium and integrin binding family member 2
205245_at	0.056462	0.00307	3.06559	-1.82779	0.429084	PARD6A	par-6 family cell polarity regulator alpha
211105_s_at	0.056749	0.00309	-3.06359	-1.83294	-0.452854	NFATC1	nuclear factor of activated T-cells 1
216096_s_at	0.056755	0.00309	3.06296	-1.83456	0.982417	NRXN1	neurexin 1
213957_s_at	0.056755	0.00309	3.06287	-1.83479	0.52377	CEP350	centrosomal protein 350
201069_at	0.056755	0.0031	-3.06262	-1.83544	-0.992381	MMP2	matrix metallopeptidase 2
205670_at	0.056755	0.0031	3.06243	-1.83591	1.94187	GAL3ST1	galactose-3-O-sulfotransferase 1
219695_at	0.056838	0.0031	3.06166	-1.83789	1.1581	SMPD3	sphingomyelin phosphodiesterase 3
202980_s_at	0.056921	0.00311	3.06089	-1.83989	0.602108	SIAH1	siah E3 ubiquitin protein ligase 1
202242_at	0.056926	0.00311	3.06058	-1.84068	0.911944	TSPAN7	tetraspanin 7
205151_s_at	0.056964	0.00313	-3.05923	-1.84414	-0.923671	TRIL	TLR4 interactor with leucine rich repeats
208214_at	0.056964	0.00313	3.05881	-1.84523	1.2605	ADRB1	adrenoceptor beta 1
213501_at	0.056964	0.00313	3.05871	-1.84548	0.480546	ACOX1	acyl-CoA oxidase 1
219685_at	0.056964	0.00313	3.05868	-1.84556	0.836082	TMEM35A	transmembrane protein 35A
212256_at	0.056964	0.00313	-3.05867	-1.84558	-0.530778	GALNT10	polypeptide N-acetylgalactosaminyltransferase 10
204635_at	0.056964	0.00313	3.05853	-1.84593	0.709394	RPS6KA5	ribosomal protein S6 kinase A5
203883_s_at	0.056964	0.00313	3.05833	-1.84646	0.547168	RAB11FIP2	RAB11 family interacting protein 2
212529_at	0.056964	0.00314	3.05813	-1.84697	0.740702	LSM12	LSM12 homolog
205015_s_at	0.056976	0.00314	3.05778	-1.84787	0.546645	TGFA	transforming growth factor alpha
211791_s_at	0.057018	0.00315	3.05708	-1.84967	1.36161	KCNAB2	potassium voltage-gated channel subfamily A regulatory beta subunit 2
208098_at	0.057018	0.00315	3.05698	-1.84993	0.900741	OR12D3///OR5V1	olfactory receptor family 12 subfamily D member 3///olfactory receptor family 5 subfamily V member 1
211952_at	0.057134	0.00316	3.05601	-1.85241	0.461745	IPO5	importin 5
202916_s_at	0.057205	0.00316	3.05509	-1.85478	0.424711	FAM20B	family with sequence similarity 20 member B
209091_s_at	0.057205	0.00317	-3.05494	-1.85517	-0.618852	SH3GLB1	SH3 domain containing GRB2 like endophilin B1
220296_at	0.057205	0.00317	-3.05477	-1.85561	-1.01271
208657_s_at	0.057445	0.00318	-3.05307	-1.85997	-0.695666	2009-09-01	septin 9
200897_s_at	0.057509	0.00319	-3.05234	-1.86184	-0.608759	PALLD	palladin, cytoskeletal associated protein
212774_at	0.057509	0.0032	3.05152	-1.86393	0.700535	ZBTB18	zinc finger and BTB domain containing 18
201807_at	0.057509	0.0032	3.05144	-1.86416	0.353682	VPS26A	VPS26, retromer complex component A
212186_at	0.057509	0.0032	3.05131	-1.86449	0.717892	ACACA	acetyl-CoA carboxylase alpha
200030_s_at	0.057509	0.0032	3.05119	-1.8648	0.28436	SLC25A3	solute carrier family 25 member 3
208721_s_at	0.057509	0.0032	3.051	-1.86526	0.700818	ANAPC5	anaphase promoting complex subunit 5
204158_s_at	0.057509	0.00321	-3.05041	-1.86678	-1.52447	TCIRG1	T-cell immune regulator 1, ATPase H+ transporting V0 subunit a3
219858_s_at	0.057509	0.00321	3.05037	-1.86688	1.163	MFSD6	major facilitator superfamily domain containing 6
220860_at	0.057509	0.00321	3.04983	-1.86827	0.600397	PURG	purine rich element binding protein G
217947_at	0.057509	0.00321	-3.0498	-1.86834	-0.553326	CMTM6	CKLF like MARVEL transmembrane domain containing 6
208990_s_at	0.057509	0.00322	3.04967	-1.86869	0.436471	HNRNPH3	heterogeneous nuclear ribonucleoprotein H3
212423_at	0.057556	0.00322	3.04912	-1.8701	0.647393	ZCCHC24	zinc finger CCHC-type containing 24
203553_s_at	0.05756	0.00322	3.04882	-1.87086	0.751707	MAP4K5	mitogen-activated protein kinase kinase kinase kinase 5
209853_s_at	0.057684	0.00323	3.04782	-1.87343	0.547023	PSME3	proteasome activator subunit 3
219262_at	0.057687	0.00324	3.04728	-1.87481	1.15884	SUV39H2	suppressor of variegation 3-9 homolog 2
217686_at	0.057687	0.00324	3.0469	-1.87578	0.906385	PTPN1	protein tyrosine phosphatase, non-receptor type 1
211475_s_at	0.057687	0.00324	3.04661	-1.87654	0.440196	BAG1	BCL2 associated athanogene 1
214432_at	0.057687	0.00325	3.04647	-1.8769	1.4506	LOC101927137///ATP1A3	uncharacterized LOC101927137///ATPase Na+/K+ transporting subunit alpha 3
215947_s_at	0.057687	0.00325	-3.04644	-1.87696	-0.437043	LOC100287852///FAM136A	protein FAM136A pseudogene///family with sequence similarity 136 member A
211147_s_at	0.057774	0.00326	3.04503	-1.88057	0.611176	P2RX6	purinergic receptor P2X 6
206489_s_at	0.057774	0.00326	3.04495	-1.88078	1.15138	DLGAP1	DLG associated protein 1
220679_s_at	0.057774	0.00326	3.0448	-1.88117	1.05161	CDH7	cadherin 7
221752_at	0.057774	0.00326	-3.04463	-1.8816	-0.299537	SSH1	slingshot protein phosphatase 1
202335_s_at	0.057774	0.00327	3.04413	-1.88287	0.549887	UBE2B	ubiquitin conjugating enzyme E2 B
203313_s_at	0.057774	0.00327	-3.04404	-1.88312	-0.905098	TGIF1	TGFB induced factor homeobox 1
203457_at	0.057774	0.00327	3.04384	-1.88363	0.52464	STX7	syntaxin 7
209237_s_at	0.057774	0.00327	3.04376	-1.88382	0.455781	SLC23A2	solute carrier family 23 member 2
209282_at	0.057882	0.00328	-3.04286	-1.88614	-0.794761	PRKD2	protein kinase D2
218717_s_at	0.057886	0.00328	-3.04256	-1.88691	-1.22819	P3H2	prolyl 3-hydroxylase 2
212658_at	0.057886	0.00329	-3.0423	-1.88757	-0.514396	LHFPL2	lipoma HMGIC fusion partner-like 2
201711_x_at	0.057931	0.00329	3.04176	-1.88894	0.514061	RANBP2	RAN binding protein 2
212089_at	0.057992	0.0033	-3.04114	-1.89055	-0.750724	LMNA	lamin A/C
218285_s_at	0.05801	0.0033	-3.04076	-1.89151	-0.616224	BDH2	3-hydroxybutyrate dehydrogenase, type 2
206404_at	0.058025	0.0033	3.0404	-1.89243	1.24629	FGF9	fibroblast growth factor 9
219966_x_at	0.058095	0.00331	-3.03973	-1.89416	-0.410481	BANP	BTG3 associated nuclear protein
213308_at	0.058157	0.00332	3.03866	-1.89688	1.72985	SHANK2	SH3 and multiple ankyrin repeat domains 2
218947_s_at	0.058157	0.00333	3.03816	-1.89815	0.46258	MTPAP	mitochondrial poly(A) polymerase
209179_s_at	0.058157	0.00333	-3.03799	-1.8986	-0.678318	MBOAT7	membrane bound O-acyltransferase domain containing 7
213307_at	0.058157	0.00333	3.03774	-1.89922	0.867868	SHANK2	SH3 and multiple ankyrin repeat domains 2
212268_at	0.058157	0.00333	-3.03767	-1.8994	-0.811149	SERPINB1	serpin family B member 1
203087_s_at	0.058157	0.00333	3.03728	-1.90041	0.455396	KIF2A	kinesin family member 2A
200039_s_at	0.058157	0.00334	-3.03727	-1.90044	-0.408788	PSMB2	proteasome subunit beta 2
207311_at	0.058157	0.00334	3.03722	-1.90057	0.8163	DOC2B	double C2 domain beta
208862_s_at	0.058259	0.00334	-3.03635	-1.90278	-0.374417	TMX2-CTNND1///CTNND1	TMX2-CTNND1 readthrough (NMD candidate)///catenin delta 1
210957_s_at	0.058355	0.00335	3.03552	-1.9049	0.99531	AFF2	AF4/FMR2 family member 2
217388_s_at	0.05844	0.00336	-3.03476	-1.90684	-1.19958	KYNU	kynureninase
212210_at	0.05856	0.00337	3.0338	-1.90931	1.38729	INTS1	integrator complex subunit 1
201318_s_at	0.058707	0.00338	-3.03267	-1.91218	-0.509351	MYL12B///MYL12A	myosin light chain 12B///myosin light chain 12A
217202_s_at	0.058785	0.0034	3.0309	-1.91672	0.83079	GLUL	glutamate-ammonia ligase
217711_at	0.058785	0.0034	3.0308	-1.91695	0.791549	TEK	TEK receptor tyrosine kinase
208839_s_at	0.058785	0.0034	3.03077	-1.91705	0.509809	CAND1	cullin associated and neddylation dissociated 1
221700_s_at	0.058785	0.0034	-3.03057	-1.91755	-0.338935	UBA52	ubiquitin A-52 residue ribosomal protein fusion product 1
208814_at	0.058785	0.0034	3.03046	-1.91784	0.525016	HSPA4	heat shock protein family A (Hsp70) member 4
205081_at	0.058785	0.0034	-3.03019	-1.91851	-1.63079	CRIP1	cysteine rich protein 1
36566_at	0.058785	0.00341	-3.02991	-1.91924	-0.359737	CTNS	cystinosin, lysosomal cystine transporter
214993_at	0.058785	0.00341	3.02988	-1.9193	1.45703	ASPHD1	aspartate beta-hydroxylase domain containing 1
217414_x_at	0.058785	0.00341	3.02983	-1.91943	1.2043	HBA2///HBA1	hemoglobin subunit alpha 2///hemoglobin subunit alpha 1
203067_at	0.05893	0.00342	3.02854	-1.92272	0.3664	PDHX	pyruvate dehydrogenase complex component X
AFFX-HUMRGE/M10098_5_at	0.05893	0.00342	3.02847	-1.92292	1.8038
204901_at	0.059071	0.00343	3.02739	-1.92567	0.780681	BTRC	beta-transducin repeat containing E3 ubiquitin protein ligase
208314_at	0.059102	0.00344	-3.02681	-1.92715	-0.469668	RRH	retinal pigment epithelium-derived rhodopsin homolog
218097_s_at	0.059102	0.00344	3.02668	-1.92747	0.405694	CUEDC2	CUE domain containing 2
201647_s_at	0.059116	0.00344	3.02633	-1.92836	0.792093	SCARB2	scavenger receptor class B member 2
221780_s_at	0.059234	0.00345	-3.02539	-1.93077	-0.606976	DDX27	DEAD-box helicase 27
217286_s_at	0.059589	0.00348	3.02308	-1.93664	0.742904	NDRG3	NDRG family member 3
207592_s_at	0.059647	0.00348	3.02229	-1.93867	1.06663	HCN2	hyperpolarization activated cyclic nucleotide gated potassium channel 2
210419_at	0.059647	0.00349	3.02222	-1.93883	0.923259	BARX2	BARX homeobox 2
211507_s_at	0.059674	0.00349	3.02181	-1.93989	1.1385	MTMR3	myotubularin related protein 3
203455_s_at	0.060094	0.00352	-3.01915	-1.94666	-0.516533	SAT1	spermidine/spermine N1-acetyltransferase 1
219834_at	0.060304	0.00353	3.01768	-1.95038	0.588998	CARF	calcium responsive transcription factor
214763_at	0.060342	0.00354	-3.01667	-1.95296	-0.683273	ACOT11	acyl-CoA thioesterase 11
42361_g_at	0.060342	0.00354	-3.0166	-1.95313	-0.627682	CCHCR1	coiled-coil alpha-helical rod protein 1
213612_x_at	0.060342	0.00354	-3.01659	-1.95316	-0.339572	NBPF20///NBPF10///NBPF8///NBPF9///NBPF15///NBPF12///NBPF14	neuroblastoma breakpoint family member 20///neuroblastoma breakpoint family member 10///neuroblastoma breakpoint family member 8///neuroblastoma breakpoint family member 9///neuroblastoma breakpoint family member 15///neuroblastoma breakpoint family member 12///neuroblastoma breakpoint family member 14
209856_x_at	0.060342	0.00354	3.01642	-1.9536	0.523113	ABI2	abl-interactor 2
206179_s_at	0.060353	0.00355	3.0161	-1.95442	1.2023	TPPP	tubulin polymerization promoting protein
214812_s_at	0.060392	0.00355	-3.01562	-1.95564	-0.430344	MOB1A	MOB kinase activator 1A
214796_at	0.060686	0.00357	3.01369	-1.96054	0.941089	LOC101927137///KIAA1456	uncharacterized LOC101927137///KIAA1456
203283_s_at	0.060757	0.00358	-3.01303	-1.96221	-0.781914	HS2ST1	heparan sulfate 2-O-sulfotransferase 1
218388_at	0.060769	0.00358	-3.0127	-1.96306	-0.503644	PGLS	6-phosphogluconolactonase
209985_s_at	0.060813	0.00359	3.01186	-1.96519	1.36412	ASCL1	achaete-scute family bHLH transcription factor 1
213278_at	0.060813	0.00359	3.01184	-1.96525	0.546466	MTMR9	myotubularin related protein 9
203481_at	0.060813	0.00359	3.01167	-1.96566	0.666937	SLF2	SMC5-SMC6 complex localization factor 2
209243_s_at	0.060864	0.0036	3.01095	-1.96749	1.50002	PEG3	paternally expressed 3
217751_at	0.060864	0.0036	-3.01086	-1.96772	-0.56808	GSTK1	glutathione S-transferase kappa 1
216346_at	0.061064	0.00362	3.00948	-1.97123	0.701104	SEC14L3	SEC14 like lipid binding 3
214758_at	0.061152	0.00363	-3.00873	-1.97314	-0.610906	DCAF4	DDB1 and CUL4 associated factor 4
218728_s_at	0.061243	0.00364	-3.00765	-1.97588	-0.622558	CNIH4	cornichon family AMPA receptor auxiliary protein 4
207559_s_at	0.061243	0.00364	3.00746	-1.97637	0.321717	ZMYM3	zinc finger MYM-type containing 3
208065_at	0.061243	0.00364	3.0073	-1.97677	1.5043	ST8SIA3	ST8 alpha-N-acetyl-neuraminide alpha-2,8-sialyltransferase 3
213433_at	0.061243	0.00364	3.007	-1.97752	0.73115	ARL3	ADP ribosylation factor like GTPase 3
208740_at	0.061243	0.00364	3.00692	-1.97773	0.615986	SAP18	Sin3A associated protein 18
206584_at	0.061271	0.00365	-3.0065	-1.97879	-1.11881	LY96	lymphocyte antigen 96
214414_x_at	0.061325	0.00366	3.00565	-1.98094	1.01761	HBA2///HBA1	hemoglobin subunit alpha 2///hemoglobin subunit alpha 1
207861_at	0.061325	0.00366	3.00564	-1.98096	0.656371	CCL22	C-C motif chemokine ligand 22
218010_x_at	0.061325	0.00366	-3.00542	-1.98154	-0.559168	PPDPF	pancreatic progenitor cell differentiation and proliferation factor
211087_x_at	0.061325	0.00366	3.00517	-1.98217	0.9711	MAPK14	mitogen-activated protein kinase 14
207107_at	0.061457	0.00368	-3.00393	-1.9853	-0.984958	RPE65	RPE65, retinoid isomerohydrolase
217784_at	0.061457	0.00368	-3.00391	-1.98536	-0.778471	YKT6	YKT6 v-SNARE homolog (S, cerevisiae)
208637_x_at	0.06153	0.00368	-3.00318	-1.98722	-0.934364	ACTN1	actinin alpha 1
203527_s_at	0.06153	0.00369	3.00278	-1.98822	0.996466	APC	APC, WNT signaling pathway regulator
207693_at	0.06153	0.0037	3.00203	-1.99013	1.24177	CACNB4	calcium voltage-gated channel auxiliary subunit beta 4
212613_at	0.06153	0.0037	-3.00195	-1.99032	-1.36363	BTN3A2	butyrophilin subfamily 3 member A2
211161_s_at	0.06153	0.0037	-3.00156	-1.99131	-1.96514	COL3A1	collagen type III alpha 1 chain
40020_at	0.06153	0.0037	3.00149	-1.9915	0.697635	CELSR3	cadherin EGF LAG seven-pass G-type receptor 3
222236_s_at	0.06153	0.0037	-3.00135	-1.99186	-0.569067	ASAP3	ArfGAP with SH3 domain, ankyrin repeat and PH domain 3
200665_s_at	0.06153	0.0037	-3.00126	-1.99208	-0.61374	SPARC	secreted protein acidic and cysteine rich
208998_at	0.06153	0.00371	-3.0012	-1.99224	-1.02542	UCP2	uncoupling protein 2
217752_s_at	0.061789	0.00373	-2.99925	-1.99716	-0.446807	CNDP2	CNDP dipeptidase 2 (metallopeptidase M20 family)
221188_s_at	0.061789	0.00373	-2.99921	-1.99726	-0.477656	CIDEB	cell death-inducing DFFA-like effector b
219837_s_at	0.061789	0.00373	-2.99898	-1.99784	-1.14872	CYTL1	cytokine like 1
210982_s_at	0.061915	0.00374	-2.99787	-2.00066	-1.17215	HLA-DRA	major histocompatibility complex, class II, DR alpha
204062_s_at	0.061915	0.00374	2.99777	-2.00091	0.682269	ULK2	unc-51 like autophagy activating kinase 2
202850_at	0.062031	0.00375	-2.99677	-2.00343	-0.462315	ABCD3	ATP binding cassette subfamily D member 3
213060_s_at	0.062031	0.00376	-2.99662	-2.00383	-1.19472	CHI3L2	chitinase 3 like 2
200833_s_at	0.062187	0.00377	-2.9955	-2.00666	-0.432606	RAP1B	RAP1B, member of RAS oncogene family
204174_at	0.062354	0.00378	-2.99432	-2.00964	-0.941351	ALOX5AP	arachidonate 5-lipoxygenase activating protein
221816_s_at	0.062433	0.00379	-2.99363	-2.01138	-0.884176	PHF11	PHD finger protein 11
203474_at	0.062454	0.00379	-2.9931	-2.01274	-0.879385	IQGAP2	IQ motif containing GTPase activating protein 2
200967_at	0.062454	0.0038	-2.99285	-2.01335	-0.503119	PPIB	peptidylprolyl isomerase B
215498_s_at	0.062454	0.0038	-2.99258	-2.01404	-0.621436	LOC100996792///MAP2K3	dual specificity mitogen-activated protein kinase kinase 3///mitogen-activated protein kinase kinase 3
202368_s_at	0.062454	0.0038	-2.99214	-2.01516	-0.737972	TRAM2	translocation associated membrane protein 2
211985_s_at	0.062454	0.00381	2.99201	-2.01547	0.702457	CALM3///CALM2///CALM1	calmodulin 3///calmodulin 2///calmodulin 1
218344_s_at	0.062454	0.00381	2.9915	-2.01677	0.625136	RCOR3	REST corepressor 3
212746_s_at	0.062454	0.00381	2.99132	-2.01724	0.618025	CEP170P1///CEP170	centrosomal protein 170 pseudogene 1///centrosomal protein 170
221581_s_at	0.062454	0.00382	-2.99112	-2.01772	-0.866022	LAT2	linker for activation of T-cells family member 2
214619_at	0.062454	0.00382	2.99101	-2.01802	0.595093	CRHR1	corticotropin releasing hormone receptor 1
221269_s_at	0.062454	0.00382	-2.99098	-2.01808	-0.702501	SH3BGRL3	SH3 domain binding glutamate rich protein like 3
205791_x_at	0.062555	0.00383	-2.98978	-2.02112	-0.740234	ZNF230	zinc finger protein 230
203905_at	0.062555	0.00383	-2.98976	-2.02118	-0.289715	PARN	poly(A)-specific ribonuclease
218862_at	0.062555	0.00383	2.98949	-2.02186	0.571465	ASB13	ankyrin repeat and SOCS box containing 13
209136_s_at	0.062555	0.00383	2.98941	-2.02205	0.601102	USP10	ubiquitin specific peptidase 10
202833_s_at	0.06278	0.00385	-2.98789	-2.02589	-1.38461	SERPINA1	serpin family A member 1
213655_at	0.06278	0.00385	2.9876	-2.02661	0.625971
220254_at	0.06278	0.00386	2.98742	-2.02707	1.19461	LRP12	LDL receptor related protein 12
202099_s_at	0.062782	0.00386	2.98716	-2.02773	1.08585	DGCR2	DiGeorge syndrome critical region gene 2
209116_x_at	0.06291	0.00387	2.9862	-2.03015	1.13659	HBB	hemoglobin subunit beta
208634_s_at	0.062946	0.00388	-2.98575	-2.03128	-0.457071	MACF1	microtubule-actin crosslinking factor 1
201506_at	0.062957	0.00389	-2.98463	-2.03412	-1.6538	TGFBI	transforming growth factor beta induced
208403_x_at	0.062957	0.00389	2.98447	-2.03452	0.606903	MAX	MYC associated factor X
210644_s_at	0.062957	0.00389	-2.98411	-2.03544	-0.775026	LAIR1	leukocyte associated immunoglobulin like receptor 1
203802_x_at	0.062957	0.0039	-2.98403	-2.03563	-0.509258	NSUN5	NOP2/Sun RNA methyltransferase family member 5
202543_s_at	0.062957	0.0039	2.98403	-2.03564	0.674292	GMFB	glia maturation factor beta
205960_at	0.062957	0.0039	2.98349	-2.037	0.97196	PDK4	pyruvate dehydrogenase kinase 4
219363_s_at	0.062957	0.0039	-2.98347	-2.03704	-0.45074	MTERF3	mitochondrial transcription termination factor 3
221900_at	0.062957	0.0039	-2.98347	-2.03705	-1.46023	COL8A2	collagen type VIII alpha 2 chain
201954_at	0.062957	0.0039	-2.98344	-2.03712	-0.883576	ARPC1B	actin related protein 2/3 complex subunit 1B
204112_s_at	0.063025	0.00391	-2.98282	-2.03868	-0.81059	HNMT	histamine N-methyltransferase
204411_at	0.063102	0.00392	2.98184	-2.04116	1.60058	KIF21B	kinesin family member 21B
208091_s_at	0.063102	0.00392	-2.98183	-2.04117	-0.643201	VOPP1	vesicular, overexpressed in cancer, prosurvival protein 1
213921_at	0.063102	0.00392	2.98165	-2.04163	1.72058	SST	somatostatin
209396_s_at	0.063132	0.00393	-2.98093	-2.04345	-2.14971	CHI3L1	chitinase 3 like 1
221679_s_at	0.063132	0.00393	2.98075	-2.0439	0.750664	ABHD6	abhydrolase domain containing 6
217777_s_at	0.063132	0.00393	2.98074	-2.04393	0.872086	HACD3	3-hydroxyacyl-CoA dehydratase 3
208813_at	0.063147	0.00394	2.9804	-2.04477	0.915361	GOT1	glutamic-oxaloacetic transaminase 1
218541_s_at	0.063147	0.00394	-2.98016	-2.04539	-1.33594	C8orf4	chromosome 8 open reading frame 4
206894_at	0.063152	0.00394	2.97988	-2.04609	0.966077	APOA4	apolipoprotein A4
209308_s_at	0.06366	0.00398	-2.97669	-2.05412	-0.461313	BNIP2	BCL2 interacting protein 2
209395_at	0.06366	0.00398	-2.9766	-2.05435	-2.17207	CHI3L1	chitinase 3 like 1
206327_s_at	0.06366	0.00398	2.97637	-2.05492	0.926993	CDH15	cadherin 15
219252_s_at	0.063665	0.00399	2.9761	-2.05561	0.427729	GEMIN8	gem nuclear organelle associated protein 8
221708_s_at	0.063695	0.00399	-2.97569	-2.05664	-0.318492	UNC45A	unc-45 myosin chaperone A
200872_at	0.063792	0.004	-2.97483	-2.05882	-1.1758	S100A10	S100 calcium binding protein A10
202737_s_at	0.063792	0.004	-2.97449	-2.05967	-0.445785	LSM4	LSM4 homolog, U6 small nuclear RNA and mRNA degradation associated
221533_at	0.063792	0.00401	2.97442	-2.05984	0.534991	FAM162A	family with sequence similarity 162 member A
202644_s_at	0.063872	0.00401	-2.97374	-2.06155	-0.954261	TNFAIP3	TNF alpha induced protein 3
211897_s_at	0.06388	0.00402	2.97345	-2.06227	1.17356	CRHR1	corticotropin releasing hormone receptor 1
204051_s_at	0.064034	0.00403	-2.97237	-2.06499	-1.0485	SFRP4	secreted frizzled related protein 4
202546_at	0.064086	0.00404	-2.97151	-2.06715	-1.1267	VAMP8	vesicle associated membrane protein 8
218088_s_at	0.064086	0.00404	-2.97139	-2.06746	-0.362518	RRAGC	Ras related GTP binding C
212175_s_at	0.064086	0.00404	-2.97135	-2.06755	-0.39252	AK2	adenylate kinase 2
202076_at	0.064332	0.00406	-2.96965	-2.07183	-0.311222	BIRC2	baculoviral IAP repeat containing 2
209230_s_at	0.064332	0.00406	-2.96954	-2.07212	-0.717646	NUPR1	nuclear protein 1, transcriptional regulator
206113_s_at	0.064426	0.00407	2.96872	-2.07417	0.787351	RAB5A	RAB5A, member RAS oncogene family
217232_x_at	0.064426	0.00408	2.96831	-2.0752	1.03766	HBB	hemoglobin subunit beta
206869_at	0.064426	0.00408	2.9683	-2.07524	1.28494	CHAD	chondroadherin
207023_x_at	0.064658	0.0041	-2.96647	-2.07983	-0.306886	KRT10	keratin 10
201171_at	0.064658	0.0041	-2.96612	-2.08071	-1.0575	ATP6V0E1	ATPase H+ transporting V0 subunit e1
201887_at	0.064658	0.0041	-2.96609	-2.08078	-0.700269	IL13RA1	interleukin 13 receptor subunit alpha 1
214762_at	0.064658	0.0041	2.96607	-2.08082	1.2582	ATP6V1G2	ATPase H+ transporting V1 subunit G2
204749_at	0.065072	0.00413	2.96343	-2.08746	0.810112	NAP1L3	nucleosome assembly protein 1 like 3
213975_s_at	0.065072	0.00414	-2.96337	-2.08759	-1.85867	LYZ	lysozyme
203973_s_at	0.065137	0.00415	-2.96252	-2.08974	-0.793583	CEBPD	CCAAT/enhancer binding protein delta
221322_at	0.065137	0.00415	2.96223	-2.09046	0.914652	NPVF	neuropeptide VF precursor
208662_s_at	0.065137	0.00415	2.96213	-2.09071	0.465174	TTC3P1///TTC3	tetratricopeptide repeat domain 3 pseudogene 1///tetratricopeptide repeat domain 3
62987_r_at	0.065137	0.00415	2.96181	-2.09151	0.874865	CACNG4	calcium voltage-gated channel auxiliary subunit gamma 4
205535_s_at	0.065137	0.00415	2.96181	-2.09153	1.49508	PCDH7	protocadherin 7
209834_at	0.065205	0.00416	2.96093	-2.09373	0.660647	CHST3	carbohydrate sulfotransferase 3
205859_at	0.065205	0.00417	-2.9607	-2.0943	-0.601447	LY86	lymphocyte antigen 86
204163_at	0.065205	0.00417	-2.96057	-2.09463	-1.50322	EMILIN1	elastin microfibril interfacer 1
207040_s_at	0.065205	0.00417	2.96047	-2.09487	0.366042	ST13	suppression of tumorigenicity 13 (colon carcinoma) (Hsp70 interacting protein)
211662_s_at	0.065285	0.00418	2.9598	-2.09656	0.395348	VDAC2	voltage dependent anion channel 2
222148_s_at	0.065285	0.00418	2.95956	-2.09715	0.294492	RHOT1	ras homolog family member T1
213644_at	0.065311	0.00419	-2.95918	-2.09811	-0.542074	CEP112	centrosomal protein 112
220212_s_at	0.065311	0.00419	-2.95872	-2.09926	-0.53818	THADA	THADA, armadillo repeat containing
200822_x_at	0.065311	0.00419	-2.95869	-2.09933	-0.396815	TPI1	triosephosphate isomerase 1
210674_s_at	0.065473	0.0042	2.95759	-2.10209	0.60917	PCDHA1///PCDHA2///PCDHA3///PCDHA4///PCDHA5///PCDHA6///PCDHA7///PCDHA8///PCDHA10///PCDHA11///PCDHA12///PCDHA13///PCDHAC1///PCDHAC2///PCDHA9	protocadherin alpha 1///protocadherin alpha 2///protocadherin alpha 3///protocadherin alpha 4///protocadherin alpha 5///protocadherin alpha 6///protocadherin alpha 7///protocadherin alpha 8///protocadherin alpha 10///protocadherin alpha 11///protocadherin alpha 12///protocadherin alpha 13///protocadherin alpha subfamily C, 1///protocadherin alpha subfamily C, 2///protocadherin alpha 9
210048_at	0.065494	0.00421	2.95724	-2.10297	0.431551	NAPG	NSF attachment protein gamma
211699_x_at	0.065607	0.00422	2.95623	-2.10551	1.09913	HBA2///HBA1	hemoglobin subunit alpha 2///hemoglobin subunit alpha 1
205773_at	0.065607	0.00422	2.95615	-2.10569	0.914398	CPEB3	cytoplasmic polyadenylation element binding protein 3
204763_s_at	0.065867	0.00424	2.95454	-2.10972	1.26192	GNAO1	G protein subunit alpha o1
201103_x_at	0.065887	0.00425	-2.95419	-2.1106	-0.322606	NBPF20///NBPF10///NBPF8///NBPF9///NBPF15///NBPF11///NBPF12///NBPF14	neuroblastoma breakpoint family member 20///neuroblastoma breakpoint family member 10///neuroblastoma breakpoint family member 8///neuroblastoma breakpoint family member 9///neuroblastoma breakpoint family member 15///neuroblastoma breakpoint family member 11///neuroblastoma breakpoint family member 12///neuroblastoma breakpoint family member 14
211745_x_at	0.065891	0.00425	2.95385	-2.11147	1.00268	HBA2///HBA1	hemoglobin subunit alpha 2///hemoglobin subunit alpha 1
203013_at	0.065891	0.00425	2.95357	-2.11216	0.331624	ECD	ecdysoneless cell cycle regulator
218230_at	0.065891	0.00426	-2.95345	-2.11246	-0.372256	ARFIP1	ADP ribosylation factor interacting protein 1
203990_s_at	0.065966	0.00426	2.95273	-2.11425	0.553455	KDM6A	lysine demethylase 6A
202234_s_at	0.065966	0.00427	-2.9523	-2.11534	-0.534025	SLC16A1	solute carrier family 16 member 1
208096_s_at	0.065966	0.00427	-2.95216	-2.11569	-1.05595	COL21A1	collagen type XXI alpha 1 chain
207956_x_at	0.065966	0.00427	2.95209	-2.11586	0.324254	PDS5B	PDS5 cohesin associated factor B
202742_s_at	0.066021	0.00428	2.95156	-2.11718	0.815388	PRKACB	protein kinase cAMP-activated catalytic subunit beta
220543_at	0.066208	0.0043	-2.95016	-2.12069	-1.02409	C21orf62	chromosome 21 open reading frame 62
205807_s_at	0.066208	0.0043	-2.94979	-2.12161	-0.437418	TUFT1	tuftelin 1
207648_at	0.066208	0.0043	2.94957	-2.12215	0.93832	DRP2	dystrophin related protein 2
219806_s_at	0.066208	0.00431	-2.94919	-2.12312	-0.785158	SMCO4	single-pass membrane protein with coiled-coil domains 4
210315_at	0.066208	0.00431	2.94862	-2.12453	1.76776	SYN2	synapsin II
210331_at	0.066208	0.00432	2.94857	-2.12467	0.62845	HECW1	HECT, C2 and WW domain containing E3 ubiquitin protein ligase 1
220605_s_at	0.066208	0.00432	2.94842	-2.12503	0.603606	SIRT2	sirtuin 2
203645_s_at	0.066208	0.00432	-2.94837	-2.12515	-1.46779	CD163	CD163 molecule
215331_at	0.066208	0.00432	2.94822	-2.12554	0.440778	MYH15	myosin heavy chain 15
212290_at	0.066208	0.00432	2.94796	-2.12619	0.535473	SLC7A1	solute carrier family 7 member 1
218582_at	0.066208	0.00432	2.94794	-2.12623	0.41569	MARCH5	membrane associated ring-CH-type finger 5
202953_at	0.066309	0.00433	-2.94717	-2.12815	-1.05553	C1QB	complement C1q B chain
203704_s_at	0.066336	0.00434	-2.94641	-2.13005	-0.545261	RREB1	ras responsive element binding protein 1
217660_at	0.066336	0.00435	2.94601	-2.13105	0.72122	MYH14	myosin, heavy chain 14, non-muscle
200625_s_at	0.066336	0.00435	-2.94588	-2.13137	-0.414639	CAP1	adenylate cyclase associated protein 1
205663_at	0.066336	0.00435	2.94586	-2.13144	0.731867	PCBP3	poly(rC) binding protein 3
35820_at	0.066336	0.00435	-2.9456	-2.13209	-0.768686	GM2A	GM2 ganglioside activator
203284_s_at	0.066336	0.00436	-2.945	-2.13357	-0.546054	HS2ST1	heparan sulfate 2-O-sulfotransferase 1
210580_x_at	0.066336	0.00438	-2.94368	-2.13688	-0.351195	SLX1B-SULT1A4///SLX1A-SULT1A3///SULT1A4///SULT1A3	SLX1B-SULT1A4 readthrough (NMD candidate)///SLX1A-SULT1A3 readthrough (NMD candidate)///sulfotransferase family 1A member 4///sulfotransferase family 1A member 3
212166_at	0.066336	0.00438	2.94354	-2.13722	0.366842	XPO7	exportin 7
213683_at	0.066336	0.00438	2.9433	-2.13783	0.997126	ACSL6	acyl-CoA synthetase long-chain family member 6
210135_s_at	0.066336	0.00438	-2.94317	-2.13815	-1.74906	SHOX2	short stature homeobox 2
203197_s_at	0.066336	0.00439	-2.94299	-2.13859	-0.382298	C1orf123	chromosome 1 open reading frame 123
205136_s_at	0.066336	0.00439	2.94294	-2.13873	0.644118	NUFIP1	NUFIP1, FMR1 interacting protein 1
212308_at	0.066336	0.00439	2.94294	-2.13873	0.877117	CLASP2	cytoplasmic linker associated protein 2
221185_s_at	0.066336	0.00439	-2.94288	-2.13888	-0.685298	IQCG	IQ motif containing G
215728_s_at	0.066336	0.00439	2.94284	-2.13896	0.530563	ACOT7	acyl-CoA thioesterase 7
217778_at	0.066336	0.00439	-2.94273	-2.13926	-0.506807	SLC39A1	solute carrier family 39 member 1
201580_s_at	0.066336	0.00439	2.94259	-2.1396	0.453274	TMX4	thioredoxin related transmembrane protein 4
204890_s_at	0.066336	0.00439	-2.94251	-2.1398	-1.072	LCK	LCK proto-oncogene, Src family tyrosine kinase
204858_s_at	0.066336	0.00439	-2.94226	-2.14042	-0.831966	TYMP	thymidine phosphorylase
218507_at	0.066336	0.0044	-2.94221	-2.14055	-1.01993	HILPDA	hypoxia inducible lipid droplet associated
206448_at	0.066336	0.0044	2.94206	-2.14093	1.24647	ZNF365	zinc finger protein 365
212114_at	0.066339	0.0044	2.94181	-2.14156	0.346594	ATXN7L3B	ataxin 7 like 3B
204401_at	0.066405	0.00441	-2.94122	-2.14301	-0.98274	KCNN4	potassium calcium-activated channel subfamily N member 4
208789_at	0.066542	0.00442	-2.94027	-2.14538	-1.05689	PTRF	polymerase I and transcript release factor
213670_x_at	0.066636	0.00443	-2.93945	-2.14742	-0.630575	NSUN5P1	NOP2/Sun RNA methyltransferase family member 5 pseudogene 1
203172_at	0.066636	0.00443	2.9393	-2.14779	1.0445	FXR2	FMR1 autosomal homolog 2
200826_at	0.066638	0.00444	-2.93892	-2.14875	-0.416354	SNRPD2	small nuclear ribonucleoprotein D2 polypeptide
204697_s_at	0.066638	0.00444	2.93854	-2.14969	2.05492	CHGA	chromogranin A
203478_at	0.066638	0.00445	-2.93819	-2.15056	-0.436466	NDUFC1	NADH:ubiquinone oxidoreductase subunit C1
208358_s_at	0.066638	0.00445	2.93813	-2.15072	1.50032	UGT8	UDP glycosyltransferase 8
213810_s_at	0.066638	0.00445	-2.93812	-2.15073	-0.810974	AKIRIN2	akirin 2
216926_s_at	0.066899	0.00447	2.93643	-2.15496	1.43741	MAU2	MAU2 sister chromatid cohesion factor
221645_s_at	0.066899	0.00447	-2.93629	-2.15529	-0.612512	ZNF83	zinc finger protein 83
220022_at	0.066905	0.00447	-2.93603	-2.15595	-1.28741	ZNF334	zinc finger protein 334
204150_at	0.066992	0.0045	-2.9343	-2.16025	-1.1752	STAB1	stabilin 1
208975_s_at	0.066992	0.0045	-2.93422	-2.16047	-0.493319	KPNB1	karyopherin subunit beta 1
210465_s_at	0.066992	0.0045	2.9341	-2.16075	0.545924	SNAPC3	small nuclear RNA activating complex polypeptide 3
218479_s_at	0.066992	0.0045	2.93397	-2.16108	0.425539	XPO4	exportin 4
205098_at	0.066992	0.0045	-2.9339	-2.16125	-0.813762	CCR1	C-C motif chemokine receptor 1
210137_s_at	0.066992	0.0045	-2.93376	-2.16161	-0.819341	DCTD	dCMP deaminase
218747_s_at	0.066992	0.0045	-2.93372	-2.16172	-0.697368	TAPBPL	TAP binding protein like
217687_at	0.066992	0.00451	2.93306	-2.16336	0.628453	ADCY2	adenylate cyclase 2
206780_at	0.066992	0.00451	2.93291	-2.16372	1.89896	GAD2	glutamate decarboxylase 2
202731_at	0.066992	0.00451	2.93289	-2.16377	0.46971	MIR4680///PDCD4	microRNA 4680///programmed cell death 4 (neoplastic transformation inhibitor)
211651_s_at	0.066992	0.00452	-2.93243	-2.16492	-1.40338	LAMB1	laminin subunit beta 1
220565_at	0.066992	0.00452	-2.9323	-2.16524	-0.671461	CCR10	C-C motif chemokine receptor 10
216091_s_at	0.066992	0.00452	2.93216	-2.16559	0.392397	BTRC	beta-transducin repeat containing E3 ubiquitin protein ligase
213563_s_at	0.066992	0.00452	2.93213	-2.16566	0.814071	TUBGCP2	tubulin gamma complex associated protein 2
202405_at	0.066992	0.00452	2.93209	-2.16577	0.507376	TIAL1	TIA1 cytotoxic granule-associated RNA binding protein-like 1
216120_s_at	0.06714	0.00454	2.93103	-2.16841	1.14148	ATP2B2	ATPase plasma membrane Ca2+ transporting 2
218521_s_at	0.06714	0.00454	2.93076	-2.16907	0.390284	UBE2W	ubiquitin conjugating enzyme E2 W (putative)
205050_s_at	0.06714	0.00454	2.93062	-2.16941	0.720275	MAPK8IP2	mitogen-activated protein kinase 8 interacting protein 2
203041_s_at	0.067247	0.00456	-2.92963	-2.17189	-0.495654	LAMP2	lysosomal associated membrane protein 2
218668_s_at	0.067247	0.00456	-2.92961	-2.17194	-0.371099	RAP2C	RAP2C, member of RAS oncogene family
221310_at	0.067252	0.00456	2.92935	-2.17258	1.54184	FGF14	fibroblast growth factor 14
203611_at	0.067293	0.00457	2.92879	-2.17396	0.390098	TERF2	telomeric repeat binding factor 2
215127_s_at	0.067293	0.00457	-2.9286	-2.17445	-0.763926	RBMS1	RNA binding motif single stranded interacting protein 1
201379_s_at	0.067293	0.00458	-2.92818	-2.17549	-0.495525	TPD52L2	tumor protein D52 like 2
208933_s_at	0.067293	0.00458	-2.92811	-2.17566	-1.32567	LGALS8	galectin 8
204287_at	0.067293	0.00458	2.92783	-2.17636	0.984149	SYNGR1	synaptogyrin 1
203148_s_at	0.067293	0.00458	-2.92767	-2.17675	-0.710763	TRIM14	tripartite motif containing 14
212595_s_at	0.067293	0.00458	2.92752	-2.17712	0.618963	DAZAP2	DAZ associated protein 2
204362_at	0.067336	0.00459	-2.92705	-2.17829	-0.961304	SKAP2	src kinase associated phosphoprotein 2
204992_s_at	0.067336	0.00459	2.92684	-2.17883	0.544649	PFN2	profilin 2
216834_at	0.067497	0.00461	-2.92558	-2.18195	-1.34051	RGS1	regulator of G-protein signaling 1
218970_s_at	0.067497	0.00461	2.92554	-2.18204	0.469562	CUTC	cutC copper transporter
221829_s_at	0.067512	0.00461	-2.92524	-2.18279	-0.387083	TNPO1	transportin 1
212917_x_at	0.067666	0.00463	-2.92405	-2.18574	-0.49478	RECQL	RecQ like helicase
210714_at	0.067666	0.00463	2.92398	-2.18591	0.4938	R3HDM1	R3H domain containing 1
203849_s_at	0.06776	0.00464	2.92308	-2.18816	1.16419	KIF1A	kinesin family member 1A
218935_at	0.06776	0.00464	2.92305	-2.18824	0.956283	EHD3	EH domain containing 3
200650_s_at	0.067799	0.00465	-2.92262	-2.18931	-0.749743	LDHA	lactate dehydrogenase A
203482_at	0.067863	0.00466	2.92186	-2.19118	0.398853	SLF2	SMC5-SMC6 complex localization factor 2
210341_at	0.067863	0.00466	2.92176	-2.19143	1.94874	MYT1	myelin transcription factor 1
212609_s_at	0.067863	0.00466	2.9216	-2.19183	0.598019	AKT3	AKT serine/threonine kinase 3
222145_at	0.067908	0.00467	2.92102	-2.19328	1.51661
204385_at	0.067908	0.00467	-2.92075	-2.19393	-0.561979	KYNU	kynureninase
210369_at	0.067908	0.00467	-2.92068	-2.19411	-0.946647	SWAP70	SWAP switching B-cell complex 70kDa subunit
218627_at	0.06819	0.0047	-2.91901	-2.19826	-0.62951	DRAM1	DNA damage regulated autophagy modulator 1
220797_at	0.068211	0.0047	2.91849	-2.19954	1.28407	LOC284009///METTL16	uncharacterized LOC284009///methyltransferase like 16
205184_at	0.068211	0.00471	2.91835	-2.19988	0.755613	GNG4	G protein subunit gamma 4
206215_at	0.068211	0.00471	2.918	-2.20075	0.86349	OPCML	opioid binding protein/cell adhesion molecule like
215456_at	0.068211	0.00471	-2.91799	-2.20079	-0.632083
204336_s_at	0.068248	0.00472	-2.91736	-2.20235	-0.450145	RGS19	regulator of G-protein signaling 19
217924_at	0.068248	0.00472	2.91735	-2.20238	0.677278	C6orf106	chromosome 6 open reading frame 106
218809_at	0.068342	0.00473	-2.9165	-2.20447	-0.344186	PANK2	pantothenate kinase 2
213482_at	0.068342	0.00473	2.91641	-2.2047	1.60665	DOCK3	dedicator of cytokinesis 3
209359_x_at	0.068413	0.00474	-2.91582	-2.20617	-1.18099	LOC101928269///LOC100506403///RUNX1	uncharacterized LOC101928269///uncharacterized LOC100506403///runt related transcription factor 1
201018_at	0.068506	0.00475	2.91512	-2.20791	0.44372	EIF1AX	eukaryotic translation initiation factor 1A, X-linked
207213_s_at	0.068789	0.00477	2.91345	-2.21204	1.29038	USP2	ubiquitin specific peptidase 2
48531_at	0.068896	0.00478	-2.91268	-2.21394	-0.57149	TNIP2	TNFAIP3 interacting protein 2
201619_at	0.068898	0.00479	2.91244	-2.21453	0.317694	PRDX3	peroxiredoxin 3
205499_at	0.068908	0.00479	-2.91217	-2.21521	-1.53022	SRPX2	sushi repeat containing protein, X-linked 2
214287_s_at	0.069168	0.00481	2.91062	-2.21904	0.675937	CDK13	cyclin dependent kinase 13
215195_at	0.069204	0.00482	2.91021	-2.22005	0.784529	PRKCA	protein kinase C alpha
207181_s_at	0.069225	0.00482	-2.90988	-2.22087	-0.447459	CASP7	caspase 7
205924_at	0.069245	0.00483	2.90921	-2.22254	1.24494	RAB3B	RAB3B, member RAS oncogene family
214543_x_at	0.069245	0.00483	2.90918	-2.22259	0.803043	QKI	QKI, KH domain containing RNA binding
218639_s_at	0.069245	0.00483	-2.9091	-2.22279	-0.894773	ZXDC	ZXD family zinc finger C
209786_at	0.069277	0.00484	-2.90868	-2.22384	-0.407284	HMGN4	high mobility group nucleosomal binding domain 4
204680_s_at	0.069277	0.00484	2.90849	-2.22431	0.600333	RAPGEF5	Rap guanine nucleotide exchange factor 5
214975_s_at	0.069443	0.00486	2.90742	-2.22694	1.00897	MTMR1	myotubularin related protein 1
212831_at	0.069475	0.00486	2.90704	-2.22789	1.11995	MEGF9	multiple EGF like domains 9
203039_s_at	0.069528	0.00487	2.90655	-2.22911	0.330978	NDUFS1	NADH:ubiquinone oxidoreductase core subunit S1
208270_s_at	0.06955	0.00487	-2.90621	-2.22994	-0.390389	RNPEP	arginyl aminopeptidase
207821_s_at	0.069592	0.00488	2.90577	-2.23102	0.594624	PTK2	protein tyrosine kinase 2
213258_at	0.069702	0.00489	-2.90499	-2.23295	-1.10498	TFPI	tissue factor pathway inhibitor
209312_x_at	0.06974	0.0049	-2.90457	-2.234	-0.992083	LOC101060835///LOC100996809///HLA-DRB5///HLA-DRB4///HLA-DRB1///HLA-DQB1	HLA class II histocompatibility antigen, DQ beta 1 chain-like///HLA class II histocompatibility antigen, DRB1-10 beta chain-like///major histocompatibility complex, class II, DR beta 5///major histocompatibility complex, class II, DR beta 4///major histocompatibility complex, class II, DR beta 1///major histocompatibility complex, class II, DQ beta 1
221449_s_at	0.06974	0.0049	2.90436	-2.23452	0.373833	ITFG1	integrin alpha FG-GAP repeat containing 1
212297_at	0.069829	0.00491	-2.90369	-2.23618	-0.539811	ATP13A3	ATPase 13A3
215533_s_at	0.069854	0.00491	2.90334	-2.23705	0.787277	UBE4B	ubiquitination factor E4B
203281_s_at	0.069983	0.00492	-2.90246	-2.2392	-1.09345	MIR5193///UBA7	microRNA 5193///ubiquitin like modifier activating enzyme 7
216333_x_at	0.070011	0.00493	-2.9021	-2.2401	-1.08465	TNXB///TNXA	tenascin XB///tenascin XA (pseudogene)
217651_at	0.070103	0.00494	2.90142	-2.24178	0.641953
219810_at	0.070336	0.00496	2.90003	-2.24522	1.13818	VCPIP1	valosin containing protein interacting protein 1
206280_at	0.070355	0.00496	2.89971	-2.246	1.09641	CDH18	cadherin 18
207030_s_at	0.070697	0.00499	-2.89778	-2.25075	-1.01518	CSRP2	cysteine and glycine rich protein 2
201464_x_at	0.070703	0.00499	-2.89753	-2.25137	-0.605945	JUN	Jun proto-oncogene, AP-1 transcription factor subunit
212125_at	0.070724	0.005	2.89705	-2.25255	0.644948	RANGAP1	Ran GTPase activating protein 1
212508_at	0.070724	0.005	2.89679	-2.2532	0.776533	MOAP1	modulator of apoptosis 1
219132_at	0.070724	0.00501	2.89661	-2.25364	0.905315	PELI2	pellino E3 ubiquitin protein ligase family member 2
220525_s_at	0.070724	0.00501	-2.89654	-2.25383	-0.326577	AUP1	ancient ubiquitous protein 1
212300_at	0.070729	0.00501	-2.89629	-2.25443	-0.456982	TXLNA	taxilin alpha
214071_at	0.070741	0.00502	2.89564	-2.25603	1.52502	GNAL	G protein subunit alpha L
210748_at	0.070741	0.00502	-2.89564	-2.25604	-0.961833
216251_s_at	0.070741	0.00503	2.89533	-2.2568	0.29922	TTLL12	tubulin tyrosine ligase like 12
209781_s_at	0.070741	0.00503	2.89523	-2.25704	0.686799	KHDRBS3	KH RNA binding domain containing, signal transduction associated 3
220336_s_at	0.070741	0.00503	-2.89489	-2.25787	-0.732295	GP6	glycoprotein VI platelet
208351_s_at	0.070741	0.00503	2.89476	-2.25819	0.643775	MAPK1	mitogen-activated protein kinase 1
204608_at	0.070741	0.00504	-2.89467	-2.25841	-0.510843	ASL	argininosuccinate lyase
203247_s_at	0.071035	0.00506	2.89299	-2.26255	0.383968	ZNF24	zinc finger protein 24
206040_s_at	0.071375	0.00509	2.89109	-2.26723	0.519045	MAPK11	mitogen-activated protein kinase 11
212844_at	0.071501	0.0051	2.89009	-2.26971	0.848226	RRP1B	ribosomal RNA processing 1B
215342_s_at	0.071501	0.0051	2.88986	-2.27026	0.842732	RABGAP1L	RAB GTPase activating protein 1 like
221006_s_at	0.071501	0.00511	2.88981	-2.2704	0.439226	SNX27	sorting nexin family member 27
214830_at	0.071588	0.00511	-2.88916	-2.27199	-0.489357	SLC38A6	solute carrier family 38 member 6
222240_s_at	0.071669	0.00512	-2.88854	-2.27352	-0.563061	ISYNA1	inositol-3-phosphate synthase 1
207697_x_at	0.071735	0.00513	-2.88799	-2.27486	-1.54607	LILRB2	leukocyte immunoglobulin like receptor B2
216062_at	0.071793	0.00514	2.88749	-2.2761	0.840357
204332_s_at	0.071827	0.00514	-2.8871	-2.27705	-0.427384	AGA	aspartylglucosaminidase
203053_at	0.071858	0.00515	-2.88668	-2.27809	-0.337982	BCAS2	breast carcinoma amplified sequence 2
209901_x_at	0.071858	0.00515	-2.88651	-2.27851	-1.55096	AIF1	allograft inflammatory factor 1
204134_at	0.07192	0.00516	2.88596	-2.27985	1.00853	PDE2A	phosphodiesterase 2A
216039_at	0.07192	0.00517	2.88564	-2.28064	1.2293	GABRA2	gamma-aminobutyric acid type A receptor alpha2 subunit
220117_at	0.07192	0.00517	2.88555	-2.28088	1.2467	ZNF385D	zinc finger protein 385D
211898_s_at	0.071957	0.00517	2.88514	-2.28187	1.71472	EPHB1	EPH receptor B1
215729_s_at	0.071961	0.00518	2.8849	-2.28245	1.15134	VGLL1	vestigial like family member 1
220462_at	0.071966	0.00518	2.8846	-2.2832	1.23257	CSRNP3	cysteine and serine rich nuclear protein 3
215099_s_at	0.071966	0.00519	2.88433	-2.28385	1.2169	RXRB	retinoid X receptor beta
220953_s_at	0.071966	0.00519	2.8841	-2.28444	0.385341	MTMR12	myotubularin related protein 12
206201_s_at	0.071966	0.00519	-2.88385	-2.28504	-2.70684	MEOX2	mesenchyme homeobox 2
220638_s_at	0.071966	0.00519	2.88378	-2.2852	0.584756	CBLC	Cbl proto-oncogene C
212498_at	0.072168	0.00521	2.88232	-2.28881	0.453708	MARCH6	membrane associated ring-CH-type finger 6
204265_s_at	0.072168	0.00522	-2.88215	-2.28921	-0.504802	GPSM3	G-protein signaling modulator 3
209055_s_at	0.072168	0.00522	2.88214	-2.28925	0.669048	CDC5L	cell division cycle 5 like
205280_at	0.072342	0.00523	2.88107	-2.29187	0.917524	GLRB	glycine receptor beta
218066_at	0.072343	0.00524	-2.88085	-2.29241	-0.388911	SLC12A7	solute carrier family 12 member 7
208603_s_at	0.072421	0.00525	2.88022	-2.29396	1.49326	MAPK8IP2	mitogen-activated protein kinase 8 interacting protein 2
218256_s_at	0.072421	0.00525	-2.88003	-2.29442	-0.422557	NUP54	nucleoporin 54
213932_x_at	0.072484	0.00526	-2.87907	-2.29677	-0.46234	HLA-A	major histocompatibility complex, class I, A
209458_x_at	0.072484	0.00526	2.87906	-2.29681	0.98243	HBA2///HBA1	hemoglobin subunit alpha 2///hemoglobin subunit alpha 1
205973_at	0.072484	0.00527	2.8789	-2.29719	0.550078	FEZ1	fasciculation and elongation protein zeta 1
213061_s_at	0.072484	0.00527	-2.8784	-2.29843	-0.4112	NTAN1	N-terminal asparagine amidase
212731_at	0.072484	0.00528	2.87792	-2.29959	0.696385	ANKRD46	ankyrin repeat domain 46
211006_s_at	0.072484	0.00528	2.87788	-2.2997	0.945667	KCNB1	potassium voltage-gated channel subfamily B member 1
221474_at	0.072484	0.00528	-2.87783	-2.29981	-0.472611	MYL12B	myosin light chain 12B
218837_s_at	0.072484	0.00528	-2.87782	-2.29984	-0.49468	UBE2D4	ubiquitin conjugating enzyme E2 D4 (putative)
221901_at	0.072484	0.00528	2.87772	-2.30009	1.72462	KIAA1644	KIAA1644
210203_at	0.072484	0.00529	2.87755	-2.30052	0.741589	CNOT4	CCR4-NOT transcription complex subunit 4
205479_s_at	0.07258	0.0053	-2.87678	-2.30239	-1.10335	PLAU	plasminogen activator, urokinase
221986_s_at	0.07258	0.0053	2.87665	-2.30273	0.561481	KLHL24	kelch like family member 24
40148_at	0.072625	0.00531	2.87621	-2.3038	0.661465	APBB2	amyloid beta precursor protein binding family B member 2
205579_at	0.072751	0.00532	-2.87531	-2.30599	-0.615276	HRH1	histamine receptor H1
202446_s_at	0.072751	0.00532	-2.87516	-2.30636	-0.873126	PLSCR1	phospholipid scramblase 1
207232_s_at	0.072848	0.00533	2.87448	-2.30804	0.754171	DZIP3	DAZ interacting zinc finger protein 3
204787_at	0.072915	0.00534	-2.87388	-2.30951	-1.12687	VSIG4	V-set and immunoglobulin domain containing 4
211668_s_at	0.072915	0.00534	-2.87372	-2.3099	-1.13644	PLAU	plasminogen activator, urokinase
201877_s_at	0.073179	0.00537	2.87223	-2.31355	0.400428	PPP2R5C	protein phosphatase 2 regulatory subunit B'gamma
65591_at	0.073305	0.00538	2.87131	-2.31579	0.399227	WDR48	WD repeat domain 48
218295_s_at	0.073305	0.00539	2.87087	-2.31687	0.793571	NUP50	nucleoporin 50
211366_x_at	0.073305	0.00539	-2.87083	-2.31697	-0.71623	CASP1	caspase 1
221437_s_at	0.073305	0.00539	-2.87076	-2.31715	-0.840372	MRPS15	mitochondrial ribosomal protein S15
216752_at	0.073354	0.0054	2.8703	-2.31826	1.35745	PIK3R4	phosphoinositide-3-kinase regulatory subunit 4
200626_s_at	0.073365	0.0054	2.87004	-2.31892	0.308188	SNHG4///MATR3	small nucleolar RNA host gene 4///matrin 3
202666_s_at	0.073428	0.00541	-2.86938	-2.32052	-0.473581	ACTL6A	actin like 6A
216233_at	0.073428	0.00541	-2.86923	-2.32088	-1.64047	CD163	CD163 molecule
212854_x_at	0.073428	0.00542	-2.86877	-2.32202	-0.364092	NBPF1	neuroblastoma breakpoint family member 1
209975_at	0.073428	0.00542	2.86859	-2.32246	1.09994	CYP2E1	cytochrome P450 family 2 subfamily E member 1
216221_s_at	0.073428	0.00542	2.86854	-2.32257	0.297205	PUM2	pumilio RNA binding family member 2
206552_s_at	0.073428	0.00542	2.86844	-2.32282	2.02704	TAC1	tachykinin precursor 1
220294_at	0.073579	0.00544	2.8675	-2.32512	1.79566	KCNV1	potassium voltage-gated channel modifier subfamily V member 1
221498_at	0.0736	0.00545	2.86705	-2.32623	0.384821	SNX27	sorting nexin family member 27
201288_at	0.0736	0.00545	-2.8668	-2.32683	-0.738411	ARHGDIB	Rho GDP dissociation inhibitor beta
209473_at	0.0736	0.00545	-2.86675	-2.32695	-0.40362	ENTPD1	ectonucleoside triphosphate diphosphohydrolase 1
219603_s_at	0.073645	0.00546	-2.86616	-2.3284	-0.481889	ZNF226	zinc finger protein 226
216360_x_at	0.073645	0.00546	2.86611	-2.32852	0.901718	RRP12	ribosomal RNA processing 12 homolog
202653_s_at	0.073778	0.00547	-2.86526	-2.3306	-0.382912	MARCH7	membrane associated ring-CH-type finger 7
219668_at	0.073835	0.00548	2.86477	-2.33179	1.09164	GDAP1L1	ganglioside induced differentiation associated protein 1 like 1
204877_s_at	0.073911	0.00549	2.86407	-2.33351	0.574375	TAOK2	TAO kinase 2
213995_at	0.073911	0.00549	2.86398	-2.33373	0.525778	ATP5S	ATP synthase, H+ transporting, mitochondrial Fo complex subunit s (factor B)
200641_s_at	0.073934	0.0055	2.86366	-2.33452	0.617561	YWHAZ	tyrosine 3-monooxygenase/tryptophan 5-monooxygenase activation protein zeta
205168_at	0.073941	0.0055	-2.86322	-2.33559	-0.822543	DDR2	discoidin domain receptor tyrosine kinase 2
213428_s_at	0.073941	0.0055	-2.8632	-2.33564	-0.887831	COL6A1	collagen type VI alpha 1 chain
201646_at	0.074002	0.00551	2.8626	-2.33711	0.616813	SCARB2	scavenger receptor class B member 2
202458_at	0.074002	0.00552	-2.86227	-2.33791	-0.827219	PRSS23	protease, serine 23
205186_at	0.074002	0.00552	-2.86227	-2.33792	-1.08012	DNALI1	dynein axonemal light intermediate chain 1
202772_at	0.074132	0.00553	-2.86139	-2.34004	-0.404977	HMGCL	3-hydroxymethyl-3-methylglutaryl-CoA lyase
219316_s_at	0.074132	0.00554	-2.8611	-2.34076	-0.773234	FLVCR2	feline leukemia virus subgroup C cellular receptor family member 2
35265_at	0.074132	0.00554	2.861	-2.34099	0.441689	FXR2	FMR1 autosomal homolog 2
213047_x_at	0.074166	0.00555	2.86054	-2.34214	0.342667	SETSIP///SET	SET-like protein///SET nuclear proto-oncogene
204018_x_at	0.074166	0.00555	2.86042	-2.34243	0.971308	HBA2///HBA1	hemoglobin subunit alpha 2///hemoglobin subunit alpha 1
215910_s_at	0.07418	0.00555	2.86014	-2.34311	1.01326	FNDC3A	fibronectin type III domain containing 3A
206363_at	0.07424	0.00556	-2.85964	-2.34432	-0.956544	MAF	MAF bZIP transcription factor
205799_s_at	0.074371	0.00557	2.8588	-2.34637	0.511058	SLC3A1	solute carrier family 3 member 1
205253_at	0.074377	0.00558	2.85835	-2.34747	1.24402	PBX1	PBX homeobox 1
214767_s_at	0.074377	0.00558	-2.85835	-2.34747	-0.70456	HSPB6	heat shock protein family B (small) member 6
218205_s_at	0.074423	0.00559	-2.85792	-2.34852	-0.40316	MKNK2	MAP kinase interacting serine/threonine kinase 2
212057_at	0.074424	0.00559	2.8577	-2.34906	0.664763	GSE1	Gse1 coiled-coil protein
203193_at	0.074615	0.00561	2.85658	-2.35178	0.46577	ESRRA	estrogen related receptor alpha
220157_x_at	0.074708	0.00562	-2.85565	-2.35406	-0.719076	PLEKHA8P1	pleckstrin homology domain containing A8 pseudogene 1
203706_s_at	0.074708	0.00562	-2.85565	-2.35406	-1.21364	FZD7	frizzled class receptor 7
204753_s_at	0.074708	0.00563	2.8555	-2.35441	1.31706	HLF	HLF, PAR bZIP transcription factor
213788_s_at	0.074807	0.00564	2.85483	-2.35607	0.78763
204865_at	0.074811	0.00564	-2.85459	-2.35663	-1.29898	CA3	carbonic anhydrase 3
202455_at	0.074893	0.00565	2.854	-2.35809	0.545449	HDAC5	histone deacetylase 5
212598_at	0.074907	0.00565	2.85372	-2.35877	0.496247	WDFY3	WD repeat and FYVE domain containing 3
209215_at	0.074914	0.00566	-2.85347	-2.35936	-0.818203	MFSD10	major facilitator superfamily domain containing 10
210972_x_at	0.074976	0.00567	-2.85292	-2.3607	-0.836538	TRAC///TRAJ17///TRAV20///TRDV2	T-cell receptor alpha constant///T cell receptor alpha joining 17///T cell receptor alpha variable 20///T cell receptor delta variable 2
206335_at	0.074976	0.00567	-2.85276	-2.3611	-0.414278	GALNS	galactosamine (N-acetyl)-6-sulfatase
203459_s_at	0.075298	0.0057	-2.85103	-2.36532	-0.377439	VPS16	VPS16, CORVET/HOPS core subunit
212685_s_at	0.075326	0.00571	-2.85015	-2.36746	-0.48611	TBL2	transducin (beta)-like 2
213299_at	0.075326	0.00571	2.85014	-2.36748	0.867313	ZBTB7A	zinc finger and BTB domain containing 7A
208453_s_at	0.075326	0.00571	2.84995	-2.36795	0.502032	XPNPEP1	X-prolyl aminopeptidase 1
214157_at	0.075326	0.00572	2.84989	-2.3681	0.969664	GNAS	GNAS complex locus
205119_s_at	0.075326	0.00572	-2.84985	-2.3682	-0.945783	FPR1	formyl peptide receptor 1
204924_at	0.07547	0.00573	-2.84896	-2.37035	-0.796263	TLR2	toll like receptor 2
217113_at	0.075561	0.00574	2.84832	-2.37191	0.905772	AMACR	alpha-methylacyl-CoA racemase
218672_at	0.075659	0.00575	-2.84765	-2.37354	-0.38576	TNFAIP8L2-SCNM1///SCNM1	TNFAIP8L2-SCNM1 readthrough///sodium channel modifier 1
215139_at	0.075714	0.00576	-2.84718	-2.37468	-0.90479	ARHGEF10	Rho guanine nucleotide exchange factor 10
218663_at	0.075832	0.00577	-2.84642	-2.37654	-1.36072	NCAPG	non-SMC condensin I complex subunit G
213411_at	0.075915	0.00578	2.84582	-2.37799	0.768392	ADAM22	ADAM metallopeptidase domain 22
208089_s_at	0.07592	0.00579	2.84559	-2.37855	0.520811	TDRD3	tudor domain containing 3
206299_at	0.075938	0.00579	2.84522	-2.37946	0.610127	FAM155B	family with sequence similarity 155 member B
205062_x_at	0.075938	0.00579	2.84508	-2.37978	0.47048	ARID4A	AT-rich interaction domain 4A
220491_at	0.076017	0.0058	-2.84451	-2.38119	-0.961222	HAMP	hepcidin antimicrobial peptide
218324_s_at	0.076086	0.00581	2.84398	-2.38247	0.423587	SPATS2	spermatogenesis associated serine rich 2
209641_s_at	0.076093	0.00582	-2.84367	-2.38321	-1.78401	ABCC3	ATP binding cassette subfamily C member 3
204168_at	0.076093	0.00582	-2.84352	-2.38357	-0.637324	MGST2	microsomal glutathione S-transferase 2
203332_s_at	0.076251	0.00584	-2.84241	-2.38628	-0.576502	INPP5D	inositol polyphosphate-5-phosphatase D
209790_s_at	0.076251	0.00584	-2.84218	-2.38684	-1.03775	CASP6	caspase 6
219850_s_at	0.076251	0.00584	-2.84216	-2.38688	-1.21135	EHF	ETS homologous factor
212173_at	0.076292	0.00585	-2.84176	-2.38785	-0.85439	AK2	adenylate kinase 2
212279_at	0.07631	0.00585	2.84147	-2.38855	0.713764	TMEM97	transmembrane protein 97
201686_x_at	0.076322	0.00586	2.84121	-2.3892	0.374106	API5	apoptosis inhibitor 5
220522_at	0.076335	0.00586	2.84094	-2.38985	0.829803	CRB1	crumbs 1, cell polarity complex component
209194_at	0.076338	0.00587	-2.84072	-2.39039	-0.464345	CETN2	centrin 2
211329_x_at	0.076372	0.00587	-2.84035	-2.39128	-0.986678	HFE	hemochromatosis
202064_s_at	0.07643	0.00588	2.83987	-2.39244	0.536725	SEL1L	SEL1L ERAD E3 ligase adaptor subunit
221885_at	0.076511	0.00589	-2.83929	-2.39386	-0.792751	DENND2A	DENN domain containing 2A
205644_s_at	0.076614	0.0059	-2.8386	-2.39552	-0.446521	SNRPG	small nuclear ribonucleoprotein polypeptide G
222199_s_at	0.076642	0.00591	-2.83827	-2.39634	-0.355705	BIN3	bridging integrator 3
221074_at	0.076774	0.00592	2.83734	-2.39859	0.573898	NCR2	natural cytotoxicity triggering receptor 2
210312_s_at	0.076774	0.00593	-2.83702	-2.39937	-0.40327	IFT20	intraflagellar transport 20
203236_s_at	0.076774	0.00593	-2.83694	-2.39955	-0.66425	LGALS9	galectin 9
206249_at	0.076774	0.00593	2.83654	-2.40053	0.667925	MAP3K13	mitogen-activated protein kinase kinase kinase 13
214248_s_at	0.076774	0.00594	2.83644	-2.40078	1.0197	TRIM2	tripartite motif containing 2
218606_at	0.076774	0.00594	-2.83641	-2.40083	-0.311867	ZDHHC7	zinc finger DHHC-type containing 7
221663_x_at	0.07679	0.00594	2.83603	-2.40177	0.985912	HRH3	histamine receptor H3
202955_s_at	0.07679	0.00595	2.83573	-2.4025	0.416969	ARFGEF1	ADP ribosylation factor guanine nucleotide exchange factor 1
207516_at	0.07679	0.00595	2.83567	-2.40264	0.956065	CHRNB4	cholinergic receptor nicotinic beta 4 subunit
212370_x_at	0.07679	0.00595	2.83551	-2.40302	0.327357	LOC101930591///FAM21A///FAM21C	uncharacterized LOC101930591///family with sequence similarity 21 member A///family with sequence similarity 21 member C
204870_s_at	0.076806	0.00596	2.83508	-2.40407	1.89447	PCSK2	proprotein convertase subtilisin/kexin type 2
213340_s_at	0.076806	0.00596	-2.83503	-2.4042	-0.566575	TP73-AS1	TP73 antisense RNA 1
205854_at	0.076871	0.00598	-2.83392	-2.40687	-0.399884	TULP3	tubby like protein 3
213268_at	0.076871	0.00598	2.83388	-2.40697	1.34693	CAMTA1	calmodulin binding transcription activator 1
219707_at	0.076871	0.00598	2.83387	-2.407	0.385941	CPNE7	copine 7
208591_s_at	0.076871	0.00598	2.83385	-2.40706	0.377272	PDE3B	phosphodiesterase 3B
214854_at	0.076871	0.00598	2.8337	-2.40742	0.645925
214513_s_at	0.076899	0.00599	2.83336	-2.40824	0.505387	CREB1	cAMP responsive element binding protein 1
201095_at	0.076994	0.006	-2.83271	-2.4098	-0.558002	DAP	death associated protein
211126_s_at	0.07704	0.00601	-2.8323	-2.41081	-0.872039	CSRP2	cysteine and glycine rich protein 2
202649_x_at	0.077151	0.00602	-2.83158	-2.41255	-0.396027	RPS19	ribosomal protein S19
208680_at	0.07728	0.00604	-2.83053	-2.41509	-0.618259	PRDX1	peroxiredoxin 1
202207_at	0.07728	0.00604	-2.83045	-2.41527	-0.839396	ARL4C	ADP ribosylation factor like GTPase 4C
213742_at	0.07728	0.00604	-2.83037	-2.41548	-0.64953	SRSF11	serine and arginine rich splicing factor 11
215660_s_at	0.077299	0.00604	2.82996	-2.41646	0.933434	MAST2	microtubule associated serine/threonine kinase 2
217452_s_at	0.077299	0.00605	2.82987	-2.41668	1.29257	B3GALT2	beta-1,3-galactosyltransferase 2
203827_at	0.077334	0.00605	-2.82949	-2.4176	-0.657864	WIPI1	WD repeat domain, phosphoinositide interacting 1
203561_at	0.077334	0.00606	-2.82916	-2.41839	-0.936095	FCGR2A	Fc fragment of IgG receptor IIa
201666_at	0.077334	0.00606	-2.82889	-2.41905	-1.53535	TIMP1	TIMP metallopeptidase inhibitor 1
218460_at	0.077334	0.00606	-2.82889	-2.41906	-0.437044	DNAAF5	dynein axonemal assembly factor 5
202788_at	0.077462	0.00608	-2.82787	-2.42154	-0.385512	MAPKAPK3	mitogen-activated protein kinase-activated protein kinase 3
205128_x_at	0.077462	0.00609	-2.82753	-2.42236	-0.597426	PTGS1	prostaglandin-endoperoxide synthase 1
218539_at	0.077462	0.00609	2.82738	-2.42271	0.363737	FBXO34	F-box protein 34
202770_s_at	0.077462	0.0061	2.82676	-2.4242	0.641533	CCNG2	cyclin G2
221718_s_at	0.077462	0.0061	-2.82672	-2.4243	-0.656923	AKAP13	A-kinase anchoring protein 13
204416_x_at	0.077462	0.0061	-2.82669	-2.42438	-0.763501	APOC1	apolipoprotein C1
38691_s_at	0.077462	0.0061	2.8266	-2.4246	0.491059	SFTPC	surfactant protein C
201784_s_at	0.077462	0.0061	2.82649	-2.42487	0.32859	C11orf58	chromosome 11 open reading frame 58
202146_at	0.077462	0.0061	-2.82647	-2.42492	-0.469718	IFRD1	interferon related developmental regulator 1
220443_s_at	0.077473	0.00611	2.82622	-2.42553	0.663691	VAX2	ventral anterior homeobox 2
200730_s_at	0.077679	0.00613	2.82498	-2.42852	0.644188	PTP4A1	protein tyrosine phosphatase type IVA, member 1
213834_at	0.077679	0.00613	2.82486	-2.4288	1.51632	IQSEC3	IQ motif and Sec7 domain 3
203570_at	0.077806	0.00615	-2.82407	-2.43071	-1.9559	LOXL1	lysyl oxidase like 1
211946_s_at	0.077965	0.00616	-2.82314	-2.43296	-0.266305	PRRC2C	proline rich coiled-coil 2C
218098_at	0.077989	0.00617	2.82283	-2.43371	0.319416	ARFGEF2	ADP ribosylation factor guanine nucleotide exchange factor 2
214828_s_at	0.078125	0.00618	2.82197	-2.4358	0.77231	RRP7BP///RRP7A	ribosomal RNA processing 7 homolog B, pseudogene///ribosomal RNA processing 7 homolog A
221577_x_at	0.078125	0.00618	-2.8218	-2.43619	-1.27847	GDF15	growth differentiation factor 15
212264_s_at	0.078312	0.0062	2.82075	-2.43875	0.352284	WAPL	WAPL cohesin release factor
207012_at	0.078342	0.00621	2.82041	-2.43957	1.04546	MMP16	matrix metallopeptidase 16
202603_at	0.078375	0.00621	-2.82005	-2.44042	-0.271948	ADAM10	ADAM metallopeptidase domain 10
207743_at	0.078408	0.00622	2.8197	-2.44127	0.635812
201962_s_at	0.07865	0.00624	2.8184	-2.44441	0.691313	RNF41	ring finger protein 41
215672_s_at	0.078666	0.00625	2.81812	-2.44508	0.584421	AHCYL2	adenosylhomocysteinase like 2
213804_at	0.078833	0.00627	-2.81716	-2.44739	-0.332773	INPP5B	inositol polyphosphate-5-phosphatase B
201490_s_at	0.078835	0.00627	2.81688	-2.44808	0.77372	PPIF	peptidylprolyl isomerase F
219500_at	0.078835	0.00627	-2.81675	-2.44839	-1.20281	CLCF1	cardiotrophin-like cytokine factor 1
216281_at	0.079064	0.0063	2.8154	-2.45164	0.508637	DICER1	dicer 1, ribonuclease III
212267_at	0.079064	0.0063	2.81514	-2.45228	0.312946	WAPL	WAPL cohesin release factor
207196_s_at	0.079064	0.0063	-2.81511	-2.45235	-0.510041	TNIP1	TNFAIP3 interacting protein 1
215481_s_at	0.07911	0.00631	2.8147	-2.45333	0.837388	PEX5	peroxisomal biogenesis factor 5
58308_at	0.079166	0.00632	2.81406	-2.45486	0.493638	TRIM62	tripartite motif containing 62
52837_at	0.079166	0.00632	2.814	-2.45502	1.19729	KIAA1644	KIAA1644
212867_at	0.079166	0.00633	2.81371	-2.45571	0.382153	NCOA2	nuclear receptor coactivator 2
220003_at	0.079166	0.00633	-2.81361	-2.45597	-1.12163	LRRC36	leucine rich repeat containing 36
205323_s_at	0.079166	0.00633	-2.81344	-2.45637	-0.330379	MTF1	metal regulatory transcription factor 1
209895_at	0.079173	0.00634	2.81305	-2.45731	0.822803	PTPN11	protein tyrosine phosphatase, non-receptor type 11
214387_x_at	0.079173	0.00634	2.813	-2.45742	0.543542	SFTPC	surfactant protein C
205492_s_at	0.079321	0.00636	2.81186	-2.46016	0.884749	DPYSL4	dihydropyrimidinase like 4
204232_at	0.079321	0.00636	-2.81176	-2.46042	-0.83515	FCER1G	Fc fragment of IgE receptor Ig
38671_at	0.079321	0.00636	-2.81174	-2.46047	-0.582304	PLXND1	plexin D1
208306_x_at	0.079329	0.00637	-2.8115	-2.46104	-0.977395	HLA-DRB1	major histocompatibility complex, class II, DR beta 1
212773_s_at	0.079597	0.00639	2.81009	-2.46443	0.3623	TOMM20	translocase of outer mitochondrial membrane 20
203450_at	0.079638	0.0064	-2.80938	-2.46614	-0.428222	CBY1	chibby family member 1, beta catenin antagonist
216382_s_at	0.079638	0.0064	-2.80938	-2.46614	-0.405084	KMT2D	lysine methyltransferase 2D
205572_at	0.079638	0.00641	-2.80918	-2.46664	-1.1733	ANGPT2	angiopoietin 2
59625_at	0.079638	0.00641	-2.8091	-2.46681	-0.501059	NOL3	nucleolar protein 3
200744_s_at	0.079669	0.00641	2.80877	-2.46762	0.614355	GNB1	G protein subunit beta 1
212074_at	0.079698	0.00642	-2.80828	-2.4688	-0.36041	SUN1	Sad1 and UNC84 domain containing 1
220794_at	0.079698	0.00642	2.80824	-2.4689	1.42736	GREM2	gremlin 2, DAN family BMP antagonist
218961_s_at	0.079821	0.00644	-2.80749	-2.4707	-0.462415	PNKP	polynucleotide kinase 3'-phosphatase
212392_s_at	0.080164	0.00647	2.8056	-2.47524	0.742668	LOC101930416///LOC101929792///LOC100996724///PDE4DIP	myomegalin-like///uncharacterized LOC101929792///phosphodiesterase 4D interacting protein-like///phosphodiesterase 4D interacting protein
219848_s_at	0.080164	0.00647	-2.80539	-2.47574	-0.589901	ZNF432	zinc finger protein 432
203508_at	0.080164	0.00648	-2.80505	-2.47657	-0.749875	TNFRSF1B	TNF receptor superfamily member 1B
209460_at	0.080164	0.00648	2.80501	-2.47667	0.822869	ABAT	4-aminobutyrate aminotransferase
201775_s_at	0.080164	0.00648	2.80495	-2.4768	0.399497	EFCAB14	EF-hand calcium binding domain 14
206233_at	0.080351	0.0065	2.80389	-2.47935	1.12296	B4GALT6	beta-1,4-galactosyltransferase 6
210919_at	0.080351	0.00651	2.80372	-2.47976	1.11386	PHLPP1	PH domain and leucine rich repeat protein phosphatase 1
219723_x_at	0.080353	0.00651	2.80351	-2.48026	0.597534	AGPAT3	1-acylglycerol-3-phosphate O-acyltransferase 3
217577_at	0.080538	0.00653	2.80239	-2.48296	1.02448
202809_s_at	0.080538	0.00653	-2.80229	-2.4832	-0.301138	INTS3	integrator complex subunit 3
204451_at	0.080621	0.00654	-2.80172	-2.48456	-0.707716	FZD1	frizzled class receptor 1
201215_at	0.080643	0.00655	-2.80134	-2.48547	-0.68416	PLS3	plastin 3
221054_s_at	0.080643	0.00655	2.80122	-2.48575	0.894339	TCL6	T-cell leukemia/lymphoma 6 (non-protein coding)
212628_at	0.080645	0.00655	-2.80102	-2.48625	-0.440217	PKN2	protein kinase N2
218031_s_at	0.080897	0.00658	2.79961	-2.48962	0.421211	FOXN3	forkhead box N3
211950_at	0.080897	0.00658	-2.79936	-2.49022	-0.337364	UBR4	ubiquitin protein ligase E3 component n-recognin 4
221965_at	0.080897	0.00659	2.79923	-2.49053	0.343207
218292_s_at	0.080897	0.00659	2.79911	-2.49084	0.48586	PRKAG2	protein kinase AMP-activated non-catalytic subunit gamma 2
218872_at	0.080902	0.0066	2.79863	-2.49199	0.721918	TESC	tescalcin
218207_s_at	0.080902	0.0066	2.79862	-2.49199	0.764867	STMN3	stathmin 3
212281_s_at	0.080902	0.0066	2.79849	-2.49232	0.717386	TMEM97	transmembrane protein 97
221477_s_at	0.081236	0.00663	-2.79681	-2.49634	-0.972986	LOC100129518///SOD2	uncharacterized LOC100129518///superoxide dismutase 2, mitochondrial
204961_s_at	0.081251	0.00664	-2.79655	-2.49697	-1.39804	NCF1C///NCF1B///NCF1	neutrophil cytosolic factor 1C pseudogene///neutrophil cytosolic factor 1B pseudogene///neutrophil cytosolic factor 1
200859_x_at	0.081534	0.00667	-2.79496	-2.50077	-0.938314	FLNA	filamin A
212045_at	0.081534	0.00667	-2.79491	-2.50091	-0.372902	GLG1	golgi glycoprotein 1
207676_at	0.081668	0.00668	2.79403	-2.50302	0.73336	ONECUT2	one cut homeobox 2
215017_s_at	0.081668	0.00669	-2.79392	-2.50327	-0.668127	FNBP1L	formin binding protein 1 like
209868_s_at	0.081745	0.0067	-2.79308	-2.50529	-0.691685	RBMS1	RNA binding motif single stranded interacting protein 1
214939_x_at	0.081745	0.0067	2.79305	-2.50537	1.18416	AFDN	afadin, adherens junction formation factor
219890_at	0.081745	0.0067	-2.79299	-2.5055	-0.932712	CLEC5A	C-type lectin domain family 5 member A
221837_at	0.081792	0.00672	2.79228	-2.5072	1.40945	KLHL22	kelch like family member 22
202794_at	0.081792	0.00672	2.79222	-2.50735	0.45117	INPP1	inositol polyphosphate-1-phosphatase
209455_at	0.081792	0.00672	2.7922	-2.5074	0.391714	FBXW11	F-box and WD repeat domain containing 11
220448_at	0.082032	0.00674	2.79094	-2.5104	1.62301	KCNK12	potassium two pore domain channel subfamily K member 12
215772_x_at	0.082147	0.00675	-2.79024	-2.51208	-0.48978	SUCLG2	succinate-CoA ligase GDP-forming beta subunit
218213_s_at	0.082157	0.00676	-2.78998	-2.5127	-0.283981	TMEM258	transmembrane protein 258
212076_at	0.082157	0.00676	2.78981	-2.51312	0.429562	KMT2A	lysine methyltransferase 2A
201654_s_at	0.082392	0.00679	-2.78857	-2.51609	-1.63333	HSPG2	heparan sulfate proteoglycan 2
202856_s_at	0.082392	0.00679	-2.7883	-2.51674	-0.912371	MIR6787///SLC16A3	microRNA 6787///solute carrier family 16 member 3
216512_s_at	0.082392	0.00679	2.78806	-2.5173	0.843397	DCT	dopachrome tautomerase
201045_s_at	0.082392	0.0068	2.78792	-2.51764	1.12682	WTH3DI///RAB6A	RAB6C-like///RAB6A, member RAS oncogene family
219663_s_at	0.082392	0.0068	2.78772	-2.51813	0.554196	TMEM121	transmembrane protein 121
216347_s_at	0.082392	0.0068	2.7876	-2.5184	0.463635	PPP1R13B	protein phosphatase 1 regulatory subunit 13B
204521_at	0.082758	0.00684	2.7858	-2.52271	0.458863	FAM216A	family with sequence similarity 216 member A
211322_s_at	0.082758	0.00684	2.78548	-2.52348	0.666715	SARDH	sarcosine dehydrogenase
205678_at	0.082758	0.00685	2.7854	-2.52366	0.768945	AP3B2	adaptor related protein complex 3 beta 2 subunit
212161_at	0.082758	0.00685	2.78523	-2.52408	0.371035	AP2A2	adaptor related protein complex 2 alpha 2 subunit
215464_s_at	0.082801	0.00686	-2.78484	-2.525	-0.623083	P2RX5-TAX1BP3///TAX1BP3///P2RX5	P2RX5-TAX1BP3 readthrough (NMD candidate)///Tax1 binding protein 3///purinergic receptor P2X 5
201958_s_at	0.082829	0.00686	2.78451	-2.52578	0.472579	PPP1R12B	protein phosphatase 1 regulatory subunit 12B
204425_at	0.082829	0.00687	-2.78427	-2.52637	-1.18074	ARHGAP4	Rho GTPase activating protein 4
209155_s_at	0.082829	0.00687	2.78414	-2.52669	0.461267	NT5C2	5'-nucleotidase, cytosolic II
210719_s_at	0.08314	0.0069	-2.78259	-2.53038	-0.529742	HMG20B	high mobility group 20B
214057_at	0.083183	0.00691	-2.78221	-2.53129	-0.396092	MCL1	BCL2 family apoptosis regulator
206598_at	0.083316	0.00692	2.78128	-2.53351	0.616277	INS	insulin
206611_at	0.083316	0.00692	2.78124	-2.5336	0.48572	C2orf27A	chromosome 2 open reading frame 27A
203424_s_at	0.08342	0.00694	-2.78042	-2.53556	-0.9739	IGFBP5	insulin like growth factor binding protein 5
217812_at	0.08342	0.00694	-2.78041	-2.5356	-0.34369	YTHDF2	YTH N6-methyladenosine RNA binding protein 2
204201_s_at	0.08349	0.00695	-2.77991	-2.53679	-0.40049	PTPN13	protein tyrosine phosphatase, non-receptor type 13
209180_at	0.083497	0.00696	2.77963	-2.53746	0.333146	RABGGTB	Rab geranylgeranyltransferase beta subunit
206561_s_at	0.083497	0.00696	-2.77949	-2.53779	-0.944066	AKR1B10	aldo-keto reductase family 1 member B10
211742_s_at	0.083574	0.00697	-2.77892	-2.53914	-0.673646	EVI2B	ecotropic viral integration site 2B
201068_s_at	0.083574	0.00697	-2.77874	-2.53957	-0.329322	PSMC2	proteasome 26S subunit, ATPase 2
215423_at	0.083574	0.00698	2.77842	-2.54034	1.21332	MARCH6	membrane associated ring-CH-type finger 6
203146_s_at	0.083574	0.00698	2.77838	-2.54043	0.877347	GABBR1	gamma-aminobutyric acid type B receptor subunit 1
221430_s_at	0.083649	0.00699	2.77786	-2.54167	0.555443	RNF146	ring finger protein 146
206375_s_at	0.084073	0.00703	2.77584	-2.54648	1.04419	HSPB3	heat shock protein family B (small) member 3
203300_x_at	0.084147	0.00704	-2.77532	-2.54774	-0.540127	AP1S2	adaptor related protein complex 1 sigma 2 subunit
205111_s_at	0.084147	0.00705	-2.77501	-2.54848	-0.47978	PLCE1	phospholipase C epsilon 1
213745_at	0.084147	0.00705	2.77495	-2.54862	1.25543	ATRNL1	attractin like 1
210582_s_at	0.084196	0.00706	-2.77437	-2.55001	-0.494115	LIMK2	LIM domain kinase 2
204735_at	0.084196	0.00706	2.77435	-2.55005	0.528022	PDE4A	phosphodiesterase 4A
212240_s_at	0.084267	0.00707	2.77385	-2.55123	0.55167	PIK3R1	phosphoinositide-3-kinase regulatory subunit 1
202868_s_at	0.084285	0.00707	-2.77358	-2.55187	-0.246888	POP4	POP4 homolog, ribonuclease P/MRP subunit
210244_at	0.084526	0.0071	2.7722	-2.55516	0.644032	CAMP	cathelicidin antimicrobial peptide
215076_s_at	0.084526	0.0071	-2.77216	-2.55525	-1.95623	COL3A1	collagen type III alpha 1 chain
214195_at	0.084601	0.00711	-2.77146	-2.55692	-0.552417	TPP1	tripeptidyl peptidase 1
212905_at	0.084601	0.00711	2.77146	-2.55694	0.514036	CSTF2T	cleavage stimulation factor subunit 2, tau variant
218777_at	0.084628	0.00712	-2.77115	-2.55767	-0.41018	REEP4	receptor accessory protein 4
205107_s_at	0.084795	0.00714	-2.77009	-2.56019	-1.19753	EFNA4	ephrin A4
220154_at	0.084795	0.00714	2.77005	-2.56028	0.809696	DST	dystonin
211755_s_at	0.084862	0.00715	-2.76957	-2.56142	-0.239921	ATP5F1	ATP synthase, H+ transporting, mitochondrial Fo complex subunit B1
34210_at	0.084881	0.00716	-2.76914	-2.56246	-1.42941	CD52	CD52 molecule
203266_s_at	0.084881	0.00716	2.76911	-2.56253	0.508686	MAP2K4	mitogen-activated protein kinase kinase 4
205990_s_at	0.084953	0.00717	-2.76861	-2.56372	-0.704077	WNT5A	Wnt family member 5A
221757_at	0.085005	0.00718	2.7682	-2.56469	0.503861	PIK3IP1	phosphoinositide-3-kinase interacting protein 1
204063_s_at	0.085068	0.00719	2.7676	-2.56612	0.497298	ULK2	unc-51 like autophagy activating kinase 2
204393_s_at	0.085068	0.00719	-2.76754	-2.56625	-0.763816	ACPP	acid phosphatase, prostate
203488_at	0.085243	0.00721	2.76661	-2.56848	0.492945	ADGRL1	adhesion G protein-coupled receptor L1
200672_x_at	0.085615	0.00725	2.76466	-2.57311	0.569098	SPTBN1	spectrin beta, non-erythrocytic 1
207799_x_at	0.085615	0.00725	2.76447	-2.57355	0.872831	ARMCX4	armadillo repeat containing, X-linked 4
204056_s_at	0.085615	0.00725	2.76446	-2.57359	0.99621	MVK	mevalonate kinase
219728_at	0.085758	0.00727	2.76366	-2.57548	1.47971	MYOT	myotilin
217759_at	0.085778	0.00728	2.76325	-2.57646	0.407222	TRIM44	tripartite motif containing 44
204647_at	0.085778	0.00728	-2.76319	-2.57659	-0.617042	HOMER3	homer scaffolding protein 3
204161_s_at	0.085822	0.00729	2.76274	-2.57767	0.87502	ENPP4	ectonucleotide pyrophosphatase/phosphodiesterase 4 (putative)
203334_at	0.085822	0.00729	-2.76242	-2.57843	-0.670044	DHX8	DEAH-box helicase 8
218232_at	0.085822	0.0073	-2.7623	-2.57871	-0.991577	C1QA	complement C1q A chain
216331_at	0.085822	0.0073	-2.76224	-2.57884	-1.23456	ITGA7	integrin subunit alpha 7
208643_s_at	0.086	0.00732	2.7613	-2.58108	0.395624	XRCC5	X-ray repair cross complementing 5
208963_x_at	0.086138	0.00733	2.76053	-2.58291	0.926113	MIR1908///FADS1	microRNA 1908///fatty acid desaturase 1
206600_s_at	0.086175	0.00734	-2.76018	-2.58374	-1.13887	SLC16A5	solute carrier family 16 member 5
211951_at	0.086208	0.00735	2.75985	-2.58452	0.378387	NOLC1	nucleolar and coiled-body phosphoprotein 1
218228_s_at	0.086234	0.00735	2.75953	-2.58529	0.882696	TNKS2	tankyrase 2
53991_at	0.086234	0.00736	-2.75936	-2.58568	-0.82098	DENND2A	DENN domain containing 2A
213880_at	0.08631	0.00737	2.75877	-2.5871	1.62316	LGR5	leucine rich repeat containing G protein-coupled receptor 5
207805_s_at	0.08631	0.00737	-2.75858	-2.58755	-0.323849	PSMD9	proteasome 26S subunit, non-ATPase 9
202990_at	0.08631	0.00738	-2.75834	-2.58812	-0.739338	PYGL	phosphorylase, glycogen, liver
212253_x_at	0.08631	0.00738	2.75828	-2.58825	0.661464	DST	dystonin
200815_s_at	0.086344	0.00739	2.75795	-2.58904	0.467205	PAFAH1B1	platelet activating factor acetylhydrolase 1b regulatory subunit 1
212878_s_at	0.086348	0.0074	2.75747	-2.59018	0.64961	KLC1	kinesin light chain 1
205669_at	0.086348	0.0074	2.75735	-2.59047	0.554826	NCAM2	neural cell adhesion molecule 2
219628_at	0.086348	0.0074	2.75726	-2.59068	0.694944	ZMAT3	zinc finger matrin-type 3
36907_at	0.086348	0.0074	2.75717	-2.59089	0.232029	MVK	mevalonate kinase
217964_at	0.086398	0.00741	2.75677	-2.59183	0.299483	TTC19	tetratricopeptide repeat domain 19
215045_at	0.086651	0.00744	2.75552	-2.59479	0.882267	CELF3	CUGBP, Elav-like family member 3
211894_x_at	0.086674	0.00744	2.75524	-2.59547	0.50345	SEZ6L	seizure related 6 homolog like
218770_s_at	0.086892	0.00746	-2.75414	-2.59808	-0.353394	TMEM39B	transmembrane protein 39B
204135_at	0.087139	0.00749	-2.75291	-2.60097	-0.584535	FILIP1L	filamin A interacting protein 1 like
219907_at	0.087156	0.00749	2.75266	-2.60158	0.411098	FRS3	fibroblast growth factor receptor substrate 3
203608_at	0.087234	0.00751	2.75209	-2.60293	0.734543	ALDH5A1	aldehyde dehydrogenase 5 family member A1
212758_s_at	0.087234	0.00751	2.75195	-2.60325	0.764708	ZEB1	zinc finger E-box binding homeobox 1
214801_at	0.087384	0.00753	-2.75114	-2.60517	-0.379839	TOR1AIP2	torsin 1A interacting protein 2
211383_s_at	0.08749	0.00754	2.7505	-2.6067	0.44242	WDR37	WD repeat domain 37
213532_at	0.08749	0.00754	-2.75032	-2.60711	-0.384547	ADAM17	ADAM metallopeptidase domain 17
208850_s_at	0.087622	0.00756	2.74944	-2.60921	0.65833	THY1	Thy-1 cell surface antigen
208436_s_at	0.087622	0.00756	-2.7494	-2.6093	-0.712713	IRF7	interferon regulatory factor 7
212870_at	0.087784	0.00758	2.74845	-2.61154	0.351498	SOS2	SOS Ras/Rho guanine nucleotide exchange factor 2
44654_at	0.087784	0.00758	-2.74835	-2.61179	-0.3897	G6PC3	glucose-6-phosphatase catalytic subunit 3
216881_x_at	0.087886	0.0076	2.74748	-2.61383	0.503426	PRB4	proline rich protein BstNI subfamily 4
203325_s_at	0.087886	0.00761	-2.74713	-2.61466	-1.92408	COL5A1	collagen type V alpha 1 chain
206194_at	0.087886	0.00761	-2.74706	-2.61483	-0.606037	HOXC4	homeobox C4
210338_s_at	0.087886	0.00762	2.74678	-2.6155	0.372939	SNORD14D///SNORD14C///HSPA8	small nucleolar RNA, C/D box 14D///small nucleolar RNA, C/D box 14C///heat shock protein family A (Hsp70) member 8
212721_at	0.087886	0.00762	-2.74669	-2.61571	-0.388172	SREK1	splicing regulatory glutamic acid and lysine rich protein 1
218806_s_at	0.087886	0.00762	-2.74647	-2.61622	-1.37002	VAV3	vav guanine nucleotide exchange factor 3
202961_s_at	0.087886	0.00763	-2.74634	-2.61652	-0.35929	ARMC2-AS1///ATP5J2	ARMC2 antisense RNA 1///ATP synthase, H+ transporting, mitochondrial Fo complex subunit F2
201541_s_at	0.087886	0.00763	-2.74632	-2.61658	-0.444196	ZNHIT1	zinc finger HIT-type containing 1
202712_s_at	0.087886	0.00763	2.74623	-2.61679	1.12366	CKMT1A///CKMT1B	creatine kinase, mitochondrial 1A///creatine kinase, mitochondrial 1B
207057_at	0.087926	0.00764	2.74588	-2.61763	0.939708	SLC16A7	solute carrier family 16 member 7
206111_at	0.088048	0.00765	-2.74518	-2.61926	-0.951025	RNASE2	ribonuclease A family member 2
205018_s_at	0.088062	0.00766	2.74486	-2.62003	1.03697	MBNL2	muscleblind like splicing regulator 2
210448_s_at	0.088062	0.00766	2.74475	-2.62028	1.20716	P2RX5	purinergic receptor P2X 5
214587_at	0.088077	0.00766	-2.7445	-2.62088	-1.39103	COL8A1	collagen type VIII alpha 1 chain
210260_s_at	0.088111	0.00767	-2.74418	-2.62164	-0.90898	TNFAIP8	TNF alpha induced protein 8
212422_at	0.088291	0.0077	2.74299	-2.62445	0.361715	PDCD11	programmed cell death 11
37966_at	0.088291	0.0077	-2.74294	-2.62455	-0.482699	PARVB	parvin beta
37425_g_at	0.088291	0.0077	-2.7428	-2.62489	-0.438461	CCHCR1	coiled-coil alpha-helical rod protein 1
208559_at	0.088291	0.0077	2.74258	-2.62542	0.696281	PDX1	pancreatic and duodenal homeobox 1
218294_s_at	0.088291	0.00771	2.74249	-2.62562	0.47427	NUP50	nucleoporin 50
207968_s_at	0.088341	0.00772	2.74203	-2.62671	0.671579	MEF2C	myocyte enhancer factor 2C
222191_s_at	0.088341	0.00772	-2.74192	-2.62698	-0.385267	B4GALT7	beta-1,4-galactosyltransferase 7
215138_s_at	0.088351	0.00773	2.74116	-2.62875	0.898486	KAZN	kazrin, periplakin interacting protein
216840_s_at	0.088351	0.00774	-2.74116	-2.62878	-1.1585	LAMA2	laminin subunit alpha 2
207026_s_at	0.088351	0.00774	2.74108	-2.62894	1.7445	ATP2B3	ATPase plasma membrane Ca2+ transporting 3
217878_s_at	0.088351	0.00774	2.74085	-2.62951	0.374844	CDC27	cell division cycle 27
201011_at	0.088351	0.00774	-2.74071	-2.62984	-0.351629	RPN1	ribophorin I
217857_s_at	0.088351	0.00775	2.7404	-2.63055	0.779403	RBM8A	RNA binding motif protein 8A
201105_at	0.088351	0.00775	-2.74027	-2.63085	-1.143	LGALS1	galectin 1
213896_x_at	0.088351	0.00776	2.7402	-2.63104	0.992424	FAM149B1	family with sequence similarity 149 member B1
219000_s_at	0.088351	0.00776	-2.74019	-2.63104	-0.618253	DSCC1	DNA replication and sister chromatid cohesion 1
211684_s_at	0.088412	0.00777	2.73968	-2.63225	0.264281	DYNC1I2	dynein cytoplasmic 1 intermediate chain 2
205626_s_at	0.088412	0.00777	2.73957	-2.63251	0.925301	CALB1	calbindin 1
203291_at	0.088431	0.00778	-2.73905	-2.63374	-0.38258	CNOT4	CCR4-NOT transcription complex subunit 4
202243_s_at	0.088431	0.00778	-2.73903	-2.63379	-0.292911	PSMB4	proteasome subunit beta 4
218748_s_at	0.088431	0.00778	2.73883	-2.63426	1.20222	EXOC5	exocyst complex component 5
210781_x_at	0.088431	0.00779	2.73875	-2.63445	1.26086	GRIN1	glutamate ionotropic receptor NMDA type subunit 1
213566_at	0.088741	0.00782	-2.73725	-2.63798	-1.03666	RNASE6	ribonuclease A family member k6
205986_at	0.088741	0.00782	2.73711	-2.63833	0.693573	AATK	apoptosis associated tyrosine kinase
209806_at	0.088827	0.00783	-2.73657	-2.6396	-0.767609	HIST1H2BK	histone cluster 1, H2bk
219886_at	0.089	0.00785	2.73568	-2.6417	0.924619	CEP97	centrosomal protein 97
201307_at	0.089072	0.00786	-2.73519	-2.64284	-0.439827	2011-09-01	septin 11
201116_s_at	0.089149	0.00788	2.73438	-2.64476	0.714211	CPE	carboxypeptidase E
208294_x_at	0.089149	0.00789	2.73409	-2.64544	0.438546	CSHL1	chorionic somatomammotropin hormone like 1
202169_s_at	0.089149	0.00789	2.73408	-2.64546	0.379387	AASDHPPT	aminoadipate-semialdehyde dehydrogenase-phosphopantetheinyl transferase
218243_at	0.089149	0.00789	-2.73394	-2.64579	-0.284079	RUFY1	RUN and FYVE domain containing 1
216326_s_at	0.089149	0.00789	-2.73386	-2.64597	-0.258369	HDAC3	histone deacetylase 3
212349_at	0.089149	0.00789	-2.73375	-2.64625	-0.657288	POFUT1	protein O-fucosyltransferase 1
213312_at	0.089149	0.0079	2.73358	-2.64663	0.418128	SMIM8	small integral membrane protein 8
204248_at	0.089385	0.00792	2.73244	-2.64933	0.599627	GNA11	G protein subunit alpha 11
220312_at	0.089739	0.00796	2.73081	-2.65316	0.511414	FAM83E	family with sequence similarity 83 member E
201560_at	0.08974	0.00796	-2.73062	-2.6536	-0.565662	CLIC4	chloride intracellular channel 4
221422_s_at	0.089848	0.00798	2.73	-2.65507	0.61722	MIR600///MIR600HG	microRNA 600///MIR600 host gene
220370_s_at	0.090011	0.008	-2.72892	-2.6576	-0.623687	USP36	ubiquitin specific peptidase 36
205573_s_at	0.090011	0.008	-2.72878	-2.65794	-0.565474	SNX7	sorting nexin 7
209993_at	0.090011	0.008	2.72877	-2.65795	0.498831	ABCB1	ATP binding cassette subfamily B member 1
218345_at	0.090011	0.00801	-2.7286	-2.65836	-0.65559	TMEM176A	transmembrane protein 176A
207364_at	0.090096	0.00802	2.72801	-2.65974	0.583624	TEX28	testis expressed 28
202522_at	0.090096	0.00802	2.7278	-2.66023	0.319898	PITPNB	phosphatidylinositol transfer protein beta
208865_at	0.090096	0.00803	-2.7277	-2.66047	-0.239959	CSNK1A1	casein kinase 1 alpha 1
201749_at	0.090251	0.00804	-2.72687	-2.66242	-0.451019	ECE1	endothelin converting enzyme 1
210895_s_at	0.090251	0.00805	-2.72671	-2.66281	-0.714317	CD86	CD86 molecule
218111_s_at	0.090282	0.00805	2.7264	-2.66353	0.43839	CMAS	cytidine monophosphate N-acetylneuraminic acid synthetase
207772_s_at	0.090382	0.00807	2.72581	-2.66492	1.12587	PRMT8	protein arginine methyltransferase 8
217576_x_at	0.090471	0.00808	2.72527	-2.6662	0.977888	SOS2	SOS Ras/Rho guanine nucleotide exchange factor 2
211616_s_at	0.090612	0.0081	2.72451	-2.66796	0.941028	HTR2A	5-hydroxytryptamine receptor 2A
209407_s_at	0.090644	0.0081	2.72417	-2.66876	0.501543	DEAF1	DEAF1, transcription factor
218177_at	0.090644	0.00811	2.72402	-2.66912	0.471844	CHMP1B	charged multivesicular body protein 1B
220655_at	0.090845	0.00813	-2.72302	-2.67147	-1.16721	TNIP3	TNFAIP3 interacting protein 3
212356_at	0.090845	0.00814	-2.72265	-2.67234	-1.12994	KHNYN	KH and NYN domain containing
210432_s_at	0.090845	0.00814	2.72254	-2.6726	1.50141	SCN3A	sodium voltage-gated channel alpha subunit 3
208658_at	0.090845	0.00814	-2.72239	-2.67296	-0.455303	PDIA4	protein disulfide isomerase family A member 4
201951_at	0.090845	0.00815	2.72227	-2.67324	0.71185	ALCAM	activated leukocyte cell adhesion molecule
215992_s_at	0.090845	0.00815	2.72211	-2.6736	0.713466	RAPGEF2	Rap guanine nucleotide exchange factor 2
[truncated: 20,284 more rows]
