# Supplementary material for: Meta-Analysis and Experimental Validation Identified FREM2 and SPRY1 as New Glioblastoma Marker Candidates
Source: Int J Mol Sci. 2018 May 4;19(5):1369. doi: 10.3390/ijms19051369 (PMC5983642; doi:10.3390/ijms19051369)
Supplement: Supplementary file 1 [file ijms-19-01369-s001.zip › Supplementary_files/Table S18 results of test v3-5.xlsx]

## Sheet: List1
ID	adj,P,Val	P,Value	t	B	logFC	ORF
10369_at	2.62e-32	1.49e-36	15.4577	72.2666	2.11301	10369
57578_at	8.56e-30	9.76e-34	14.5687	65.8991	1.9145	57578
55530_at	1.01e-27	1.72e-31	13.8599	60.8159	2.0521	55530
1635_at	1.12e-26	2.55e-30	-13.4901	58.1666	-1.89577	1635
10783_at	3.5e-26	9.98e-30	-13.3026	56.8242	-1.83142	10783
3371_at	8.69e-26	3.24e-29	-13.1406	55.666	-3.17995	3371
78997_at	8.69e-26	3.47e-29	13.1313	55.5996	2.25163	78997
8073_at	9.94e-26	4.54e-29	-13.0944	55.3359	-0.921491	8073
7431_at	2.68e-25	1.37e-28	-12.9417	54.2456	-1.76184	7431
84913_at	1.44e-24	8.76e-28	12.6863	52.4245	1.80645	84913
25875_at	1.44e-24	9.05e-28	12.6819	52.3931	0.901444	25875
114788_at	1.88e-24	1.3e-27	12.6319	52.0372	2.71962	114788
55013_at	1.88e-24	1.39e-27	-12.6223	51.969	-2.45434	55013
1116_at	1.88e-24	1.5e-27	-12.6119	51.8949	-5.22396	1116
57574_at	2.06e-24	1.76e-27	12.59	51.7391	1.53651	57574
9516_at	2.36e-24	2.15e-27	-12.5622	51.5414	-1.56491	9516
9241_at	6.28e-24	6.09e-27	12.4183	50.5185	2.01267	9241
3939_at	8.48e-24	9e-27	-12.364	50.1336	-1.82909	3939
6277_at	8.48e-24	9.19e-27	-12.3612	50.1133	-1.70018	6277
1408_at	9.71e-24	1.11e-26	12.3353	49.9297	0.931079	1408
4625_at	1.11e-23	1.38e-26	12.3049	49.7144	1.31211	4625
728215_at	1.11e-23	1.4e-26	12.3033	49.7029	2.52333	728215
55970_at	1.59e-23	2.09e-26	-12.2475	49.3075	-1.65277	55970
10430_at	1.72e-23	2.36e-26	-12.2303	49.1855	-0.832659	10430
54558_at	1.84e-23	2.62e-26	-12.2159	49.0831	-1.56805	54558
1114_at	2.36e-23	3.5e-26	12.1756	48.7977	2.99369	1114
965_at	3.48e-23	5.36e-26	-12.1164	48.3792	-2.15928	965
646405_at	4.46e-23	7.13e-26	12.0768	48.0993	1.36994	646405
7050_at	5.56e-23	9.2e-26	-12.0413	47.8483	-1.81665	7050
57134_at	1.01e-22	1.73e-25	-11.9537	47.2298	-2.23519	57134
22849_at	1.08e-22	1.91e-25	11.9393	47.1279	0.953895	22849
10487_at	2.23e-22	4.08e-25	-11.8337	46.3836	-0.788928	10487
2773_at	2.26e-22	4.25e-25	-11.828	46.3434	-0.816529	2773
3777_at	2.86e-22	5.56e-25	11.7906	46.08	1.86631	3777
2014_at	3.37e-22	6.74e-25	-11.7637	45.8908	-3.11798	2014
8857_at	6.26e-22	1.29e-24	-11.6732	45.2547	-3.07402	8857
2562_at	6.97e-22	1.47e-24	11.6545	45.1231	2.55626	2562
6833_at	6.98e-22	1.51e-24	11.6505	45.095	1.62181	6833
873_at	7.89e-22	1.76e-24	-11.6297	44.9488	-2.44389	873
301_at	7.97e-22	1.83e-24	-11.624	44.9092	-2.72408	301
2519_at	7.97e-22	1.86e-24	-11.6213	44.8896	-1.68794	2519
84722_at	8.22e-22	1.97e-24	-11.6136	44.8362	-1.97913	84722
78986_at	1.26e-21	3.1e-24	11.5501	44.3908	1.45204	78986
9338_at	1.73e-21	4.35e-24	11.5024	44.0561	0.687286	9338
10893_at	1.83e-21	4.7e-24	11.4915	43.9801	0.538758	10893
9759_at	2.71e-21	7.2e-24	11.4316	43.5606	0.736715	9759
64960_at	2.71e-21	7.26e-24	-11.4305	43.5533	-0.86406	64960
79717_at	2.75e-21	7.52e-24	-11.4255	43.518	-1.65331	79717
79722_at	3.63e-21	1.01e-23	11.3834	43.2239	1.31239	79722
10129_at	4.27e-21	1.22e-23	11.3576	43.044	1.42527	10129
9168_at	4.4e-21	1.28e-23	-11.3505	42.9944	-1.00976	9168
92211_at	4.51e-21	1.34e-23	11.3444	42.9512	1.37552	92211
4168_at	5.01e-21	1.52e-23	11.3269	42.8292	0.920913	4168
51060_at	5.24e-21	1.61e-23	-11.3181	42.7683	-0.710092	51060
51412_at	5.53e-21	1.74e-23	11.3078	42.6961	2.05212	51412
3065_at	6.94e-21	2.22e-23	-11.2733	42.4557	-1.06687	3065
5355_at	6.99e-21	2.27e-23	-11.2698	42.4311	-2.12066	5355
11077_at	8.99e-21	2.98e-23	11.2315	42.1643	1.13267	11077
8790_at	8.99e-21	3.03e-23	-11.2293	42.1493	-1.191	8790
5836_at	9.09e-21	3.11e-23	-11.2254	42.122	-1.87542	5836
2787_at	9.37e-21	3.28e-23	-11.2181	42.0708	-1.02609	2787
6770_at	9.37e-21	3.32e-23	11.2165	42.06	0.519009	6770
8826_at	1.08e-20	3.89e-23	-11.1938	41.902	-1.6929	8826
83723_at	1.54e-20	5.62e-23	11.1421	41.5419	0.774453	83723
9118_at	1.68e-20	6.25e-23	11.1269	41.4369	3.25378	9118
85440_at	1.99e-20	7.48e-23	-11.1015	41.26	-1.37818	85440
9873_at	2.02e-20	7.72e-23	11.097	41.2289	1.20588	9873
6696_at	2.11e-20	8.2e-23	-11.0885	41.1699	-2.31669	6696
9653_at	2.14e-20	8.43e-23	-11.0845	41.1422	-1.01384	9653
3485_at	2.74e-20	1.09e-22	-11.0478	40.8876	-2.83391	3485
221938_at	3.76e-20	1.53e-22	10.9998	40.5546	1.42088	221938
55715_at	3.76e-20	1.56e-22	10.997	40.5353	0.689299	55715
90853_at	3.76e-20	1.57e-22	-10.9967	40.5331	-2.3589	90853
142940_at	4.33e-20	1.83e-22	10.9747	40.3811	0.683576	142940
116443_at	4.34e-20	1.86e-22	10.9725	40.3656	0.483443	116443
9403_at	4.35e-20	1.88e-22	-10.9705	40.3517	-0.748569	9403
829_at	4.69e-20	2.06e-22	-10.9578	40.2638	-0.80411	829
119559_at	5.39e-20	2.4e-22	10.9362	40.1146	0.823252	119559
6282_at	5.96e-20	2.69e-22	-10.9201	40.0032	-1.89227	6282
338811_at	6.02e-20	2.75e-22	10.917	39.9819	1.84618	338811
6038_at	6.2e-20	2.87e-22	-10.9109	39.9396	-2.08202	6038
57212_at	6.31e-20	2.95e-22	-10.9067	39.9105	-1.16716	57212
9481_at	7.43e-20	3.52e-22	10.8818	39.738	1.10622	9481
56204_at	7.52e-20	3.61e-22	10.8783	39.7139	0.984278	56204
2012_at	9.7e-20	4.7e-22	-10.8404	39.4528	-2.27889	2012
1912_at	1.13e-19	5.57e-22	-10.8164	39.2872	-0.643022	1912
10269_at	1.16e-19	5.78e-22	-10.8111	39.2506	-0.68061	10269
81031_at	1.29e-19	6.46e-22	-10.7953	39.1416	-2.40876	81031
55118_at	1.37e-19	6.98e-22	10.7843	39.0654	1.26102	55118
605_at	1.89e-19	9.69e-22	10.7373	38.742	1.01303	605
4093_at	1.93e-19	1.01e-21	10.732	38.7054	0.626705	4093
2550_at	1.93e-19	1.01e-21	10.7311	38.6992	1.98647	2550
219539_at	2.11e-19	1.12e-21	10.7165	38.5985	1.75571	219539
822_at	2.3e-19	1.23e-21	-10.7031	38.5068	-1.82174	822
10449_at	2.36e-19	1.28e-21	-10.6978	38.4699	-1.50398	10449
5213_at	2.58e-19	1.42e-21	10.6832	38.3698	0.802917	5213
23544_at	3.41e-19	1.89e-21	10.6421	38.0872	1.5609	23544
10226_at	3.52e-19	1.97e-21	-10.636	38.0458	-1.23312	10226
1052_at	3.62e-19	2.05e-21	-10.6299	38.0039	-1.78924	1052
8941_at	3.62e-19	2.07e-21	10.6292	37.9986	0.851604	8941
11255_at	4.14e-19	2.39e-21	10.6084	37.8561	0.309489	11255
157638_at	4.7e-19	2.74e-21	10.5888	37.7216	1.05412	157638
10630_at	4.85e-19	2.85e-21	-10.583	37.6823	-2.63032	10630
23411_at	5.03e-19	2.99e-21	10.5763	37.6361	0.961445	23411
9699_at	5.17e-19	3.1e-21	10.571	37.5997	1.73504	9699
1495_at	5.4e-19	3.27e-21	-10.5634	37.548	-0.645995	1495
90362_at	5.65e-19	3.48e-21	10.5545	37.4866	1.40259	90362
115353_at	5.65e-19	3.5e-21	-10.5534	37.4789	-0.778337	115353
26032_at	5.65e-19	3.54e-21	10.5519	37.469	2.94482	26032
54936_at	5.65e-19	3.55e-21	-10.5517	37.4675	-0.709905	54936
8567_at	6.04e-19	3.82e-21	10.5409	37.3936	0.584398	8567
3099_at	6.54e-19	4.18e-21	-10.5279	37.3048	-2.18855	3099
23316_at	6.54e-19	4.21e-21	10.5269	37.2979	2.31328	23316
23090_at	7.35e-19	4.78e-21	10.5087	37.1732	1.73372	23090
11079_at	8.07e-19	5.29e-21	-10.4941	37.0737	-0.806624	11079
56521_at	8.7e-19	5.8e-21	10.481	36.9842	1.21049	56521
57453_at	8.7e-19	5.8e-21	10.4809	36.9831	0.679297	57453
7275_at	8.82e-19	5.94e-21	10.4776	36.9609	0.493499	7275
143425_at	9.18e-19	6.24e-21	10.4706	36.9128	0.753223	143425
196410_at	9.2e-19	6.3e-21	-10.4691	36.9025	-2.76529	196410
7881_at	1e-18	6.93e-21	10.4553	36.8083	0.956322	7881
5690_at	1.08e-18	7.53e-21	-10.4435	36.728	-0.664664	5690
718_at	1.1e-18	7.69e-21	-10.4404	36.7068	-2.46391	718
23026_at	1.12e-18	7.93e-21	10.4359	36.6761	1.68337	23026
283576_at	1.12e-18	8.02e-21	10.4343	36.6651	1.94886	283576
241_at	1.18e-18	8.47e-21	-10.4265	36.6114	-2.4819	241
2633_at	1.29e-18	9.4e-21	-10.4115	36.5095	-2.49478	2633
387923_at	1.29e-18	9.44e-21	10.4109	36.5055	1.5338	387923
5352_at	1.3e-18	9.54e-21	-10.4094	36.4952	-2.33506	5352
2893_at	1.31e-18	9.75e-21	10.4062	36.4732	1.87568	2893
308_at	1.44e-18	1.08e-20	-10.3917	36.3742	-1.15646	308
36_at	1.73e-18	1.3e-20	10.3642	36.1872	0.830014	36
50999_at	1.79e-18	1.36e-20	-10.3585	36.1485	-0.684851	50999
57085_at	1.8e-18	1.39e-20	-10.3553	36.1264	-1.04544	57085
613_at	1.8e-18	1.39e-20	10.3548	36.1228	1.43433	613
134701_at	1.8e-18	1.4e-20	10.3541	36.1182	1.35094	134701
55707_at	1.87e-18	1.46e-20	-10.3477	36.0748	-0.772437	55707
55512_at	1.98e-18	1.56e-20	10.3387	36.0135	0.564586	55512
286499_at	2.02e-18	1.6e-20	10.3346	35.9857	1.70654	286499
7205_at	2.05e-18	1.64e-20	-10.3316	35.9654	-1.57708	7205
118812_at	2.05e-18	1.65e-20	10.3305	35.9575	0.725826	118812
11189_at	2.16e-18	1.75e-20	10.3221	35.9005	0.566989	11189
84864_at	2.17e-18	1.77e-20	-10.3201	35.887	-1.20325	84864
9892_at	2.25e-18	1.85e-20	10.3138	35.8439	2.82558	9892
3725_at	2.86e-18	2.36e-20	-10.2784	35.6037	-1.18862	3725
5686_at	2.87e-18	2.39e-20	-10.2767	35.5917	-0.700638	5686
114805_at	2.88e-18	2.41e-20	10.2754	35.583	2.4479	114805
6624_at	3.01e-18	2.54e-20	-10.2678	35.5312	-1.2155	6624
29889_at	3.07e-18	2.61e-20	-10.2643	35.5077	-0.881949	29889
84915_at	3.17e-18	2.72e-20	10.2583	35.4669	1.84965	84915
26010_at	3.3e-18	2.85e-20	-10.2514	35.4202	-1.23406	26010
650_at	3.3e-18	2.86e-20	10.2509	35.4165	2.31922	650
55806_at	3.73e-18	3.26e-20	10.2318	35.2874	0.589279	55806
1429_at	3.86e-18	3.39e-20	-10.2263	35.2499	-1.38928	1429
8634_at	3.94e-18	3.49e-20	-10.222	35.221	-0.835938	8634
26009_at	4.02e-18	3.58e-20	-10.2182	35.1951	-0.673835	26009
1054_at	4.5e-18	4.03e-20	-10.2011	35.0789	-0.991128	1054
3155_at	4.59e-18	4.13e-20	-10.1974	35.0542	-0.771272	3155
84940_at	4.83e-18	4.38e-20	10.189	34.9969	0.793071	84940
30819_at	5.17e-18	4.72e-20	10.1783	34.9249	0.972375	30819
1486_at	5.29e-18	4.85e-20	-10.1741	34.8963	-1.53011	1486
4478_at	5.36e-18	4.96e-20	-10.1711	34.8757	-1.69894	4478
64121_at	5.63e-18	5.24e-20	-10.163	34.8214	-0.723732	64121
55280_at	7.38e-18	6.9e-20	10.123	34.5506	0.458277	55280
4661_at	7.68e-18	7.27e-20	10.1155	34.5001	1.29484	4661
157567_at	7.68e-18	7.28e-20	10.1153	34.4989	1.15464	157567
9111_at	7.91e-18	7.57e-20	-10.1096	34.4599	-1.39801	9111
83666_at	7.91e-18	7.58e-20	-10.1093	34.4581	-1.38857	83666
50865_at	8.43e-18	8.13e-20	-10.0992	34.39	-1.62146	50865
9077_at	8.59e-18	8.33e-20	-10.0957	34.3662	-2.4211	9077
1852_at	8.73e-18	8.52e-20	10.0924	34.3437	0.65004	1852
23040_at	8.77e-18	8.61e-20	10.0909	34.3336	2.23343	23040
5359_at	9.25e-18	9.13e-20	-10.0822	34.2753	-1.51484	5359
51441_at	9.69e-18	9.62e-20	-10.0746	34.224	-0.555099	51441
84967_at	9.97e-18	9.96e-20	-10.0697	34.1908	-0.755961	84967
27439_at	1.07e-17	1.07e-19	10.0585	34.1155	1.10376	27439
7802_at	1.09e-17	1.1e-19	-10.0552	34.0933	-1.37114	7802
140767_at	1.15e-17	1.17e-19	10.0459	34.03	1.88662	140767
6281_at	1.16e-17	1.19e-19	-10.0434	34.0135	-2.05232	6281
10643_at	1.16e-17	1.2e-19	-10.0431	34.0113	-2.43077	10643
23025_at	1.19e-17	1.23e-19	10.0389	33.9829	0.895502	23025
586_at	1.23e-17	1.27e-19	-10.0338	33.9487	-2.31319	586
114915_at	1.27e-17	1.32e-19	10.0282	33.9112	1.2622	114915
85027_at	1.34e-17	1.41e-19	-10.0191	33.8495	-1.93509	85027
51100_at	1.43e-17	1.51e-19	-10.0087	33.7796	-1.00084	51100
57524_at	1.54e-17	1.63e-19	9.99787	33.7068	0.724522	57524
22983_at	1.58e-17	1.69e-19	9.99254	33.671	0.811183	22983
3195_at	1.65e-17	1.77e-19	9.98597	33.6268	0.695291	3195
7389_at	1.65e-17	1.78e-19	-9.98464	33.6179	-0.708053	7389
1192_at	1.88e-17	2.04e-19	-9.96533	33.488	-1.67277	1192
23351_at	1.97e-17	2.15e-19	-9.95743	33.4349	-1.21898	23351
344_at	2.03e-17	2.23e-19	-9.95231	33.4005	-1.82373	344
64114_at	2.05e-17	2.25e-19	-9.95042	33.3878	-1.31554	64114
84002_at	2.38e-17	2.64e-19	-9.92761	33.2346	-1.35988	84002
162989_at	2.38e-17	2.65e-19	-9.92683	33.2294	-1.03642	162989
80742_at	2.43e-17	2.72e-19	9.92317	33.2048	0.895815	80742
3269_at	2.61e-17	2.93e-19	-9.91208	33.1304	-1.46202	3269
84311_at	2.66e-17	3e-19	9.9086	33.1071	0.733848	84311
2316_at	2.89e-17	3.28e-19	-9.89553	33.0194	-1.48349	2316
26033_at	2.96e-17	3.37e-19	9.89148	32.9923	1.54629	26033
84650_at	2.97e-17	3.4e-19	9.89028	32.9842	0.872214	84650
4330_at	3.02e-17	3.48e-19	9.88675	32.9606	1.83829	4330
55515_at	3.2e-17	3.71e-19	9.87758	32.8991	1.28332	55515
2566_at	3.25e-17	3.79e-19	9.87446	32.8782	2.42709	2566
4898_at	3.3e-17	3.86e-19	-9.87174	32.86	-0.614663	4898
283_at	3.48e-17	4.1e-19	-9.86293	32.801	-1.33032	283
220164_at	3.48e-17	4.11e-19	9.86268	32.7993	1.57196	220164
5184_at	3.5e-17	4.15e-19	-9.86107	32.7885	-0.746714	5184
7812_at	3.97e-17	4.73e-19	-9.84177	32.6594	-0.515903	7812
10542_at	3.99e-17	4.78e-19	-9.8403	32.6495	-0.655383	10542
7251_at	4.03e-17	4.85e-19	9.83809	32.6347	0.514081	7251
57540_at	4.1e-17	4.96e-19	9.835	32.614	0.642919	57540
5937_at	5.07e-17	6.16e-19	-9.803	32.4001	-1.44142	5937
10367_at	5.49e-17	6.72e-19	9.79035	32.3156	0.846381	10367
534_at	5.49e-17	6.74e-19	9.78992	32.3127	2.02955	534
1650_at	5.58e-17	6.87e-19	-9.78705	32.2935	-0.707992	1650
204_at	5.62e-17	6.96e-19	-9.78522	32.2813	-0.900243	204
441151_at	5.62e-17	6.99e-19	9.78446	32.2762	1.11303	441151
94032_at	5.78e-17	7.22e-19	9.77984	32.2454	0.684691	94032
10105_at	5.93e-17	7.44e-19	9.77534	32.2154	1.2009	10105
22841_at	6.04e-17	7.62e-19	9.77185	32.1921	0.768055	22841
54039_at	6.09e-17	7.74e-19	9.76948	32.1763	0.933208	54039
54805_at	6.09e-17	7.75e-19	9.7694	32.1757	0.301206	54805
55022_at	6.13e-17	7.84e-19	9.76772	32.1645	1.35396	55022
80011_at	6.75e-17	8.66e-19	9.753	32.0663	0.56922	80011
57664_at	6.8e-17	8.77e-19	-9.75108	32.0535	-0.979164	57664
12_at	7.15e-17	9.26e-19	-9.74311	32.0004	-2.59833	12
3476_at	7.4e-17	9.63e-19	9.73738	31.9622	0.718968	3476
22949_at	7.45e-17	9.74e-19	-9.73569	31.9509	-1.44681	22949
6547_at	7.64e-17	1e-18	9.73149	31.9229	0.905796	6547
199857_at	7.79e-17	1.03e-18	-9.72794	31.8992	-0.904549	199857
3131_at	8.15e-17	1.08e-18	9.72058	31.8502	1.53435	3131
706_at	8.86e-17	1.18e-18	-9.70766	31.7642	-1.33384	706
118813_at	1e-16	1.34e-18	9.68917	31.6411	0.571644	118813
6004_at	1.03e-16	1.38e-18	-9.68411	31.6075	-1.32676	6004
57657_at	1.03e-16	1.38e-18	9.68399	31.6067	0.754282	57657
23022_at	1.08e-16	1.46e-18	-9.67596	31.5532	-1.03605	23022
3767_at	1.08e-16	1.47e-18	9.67486	31.5459	0.491842	3767
53616_at	1.1e-16	1.51e-18	9.67093	31.5198	0.438722	53616
38_at	1.1e-16	1.51e-18	9.67079	31.5189	0.697497	38
6385_at	1.12e-16	1.54e-18	-9.6679	31.4996	-2.22487	6385
29957_at	1.16e-16	1.6e-18	-9.66242	31.4633	-1.42066	29957
2774_at	1.17e-16	1.62e-18	9.66097	31.4536	1.19155	2774
9760_at	1.18e-16	1.64e-18	9.65865	31.4382	1.41457	9760
11215_at	1.27e-16	1.77e-18	9.64764	31.3651	0.673964	11215
2152_at	1.35e-16	1.9e-18	-9.63712	31.2952	-2.29712	2152
113691_at	1.37e-16	1.94e-18	9.63427	31.2763	0.82078	113691
7076_at	1.4e-16	1.97e-18	-9.63136	31.257	-2.32566	7076
51191_at	1.41e-16	2e-18	-9.62929	31.2432	-1.67999	51191
58472_at	1.45e-16	2.07e-18	-9.62467	31.2126	-1.4419	58472
84966_at	1.45e-16	2.08e-18	9.62396	31.2078	1.59479	84966
25842_at	1.45e-16	2.09e-18	9.62285	31.2005	0.836873	25842
11101_at	1.47e-16	2.12e-18	9.62078	31.1867	0.579722	11101
64834_at	1.53e-16	2.22e-18	-9.61379	31.1404	-1.01898	64834
869_at	1.53e-16	2.23e-18	9.61368	31.1397	0.886199	869
64093_at	1.57e-16	2.29e-18	9.60956	31.1123	1.99948	64093
7268_at	1.58e-16	2.31e-18	-9.60813	31.1028	-0.640725	7268
3781_at	1.62e-16	2.38e-18	9.60352	31.0722	2.36495	3781
22826_at	1.65e-16	2.43e-18	-9.60036	31.0513	-0.553748	22826
219404_at	1.71e-16	2.54e-18	-9.59431	31.0112	-1.086	219404
55603_at	1.72e-16	2.56e-18	-9.5931	31.0032	-1.57596	55603
5634_at	1.75e-16	2.61e-18	-9.58994	30.9822	-1.68942	5634
84628_at	1.95e-16	2.93e-18	9.57304	30.8702	0.87235	84628
10775_at	2.02e-16	3.04e-18	-9.56731	30.8323	-0.718921	10775
55031_at	2.2e-16	3.33e-18	9.55391	30.7436	0.568992	55031
441061_at	2.42e-16	3.68e-18	9.53924	30.6466	0.681357	441061
5265_at	2.45e-16	3.74e-18	-9.5369	30.6311	-1.97784	5265
84270_at	2.46e-16	3.76e-18	-9.5358	30.6238	-0.95238	84270
87_at	2.47e-16	3.8e-18	-9.53453	30.6154	-1.54251	87
56961_at	2.5e-16	3.87e-18	9.53173	30.5969	1.99297	56961
3597_at	2.5e-16	3.87e-18	-9.53159	30.596	-1.51955	3597
1024_at	2.63e-16	4.08e-18	9.52371	30.5439	0.976963	1024
158947_at	2.68e-16	4.17e-18	9.52063	30.5235	0.793766	158947
6518_at	2.73e-16	4.27e-18	-9.51709	30.5002	-1.83576	6518
84896_at	2.96e-16	4.65e-18	9.50439	30.4163	0.830715	84896
57338_at	3.14e-16	4.95e-18	9.49512	30.3551	1.65099	57338
23217_at	3.17e-16	5.02e-18	9.49285	30.3401	0.639219	23217
5351_at	3.17e-16	5.03e-18	-9.49279	30.3397	-1.15343	5351
10450_at	3.22e-16	5.12e-18	-9.49002	30.3214	-0.557346	10450
10184_at	3.41e-16	5.45e-18	-9.48074	30.2601	-1.15635	10184
26037_at	3.43e-16	5.49e-18	-9.47955	30.2523	-1.07238	26037
27154_at	3.49e-16	5.62e-18	9.47628	30.2307	0.38733	27154
55612_at	3.49e-16	5.64e-18	9.47575	30.2273	2.31913	55612
7132_at	3.51e-16	5.7e-18	-9.47423	30.2172	-1.37295	7132
30818_at	3.7e-16	6.02e-18	9.46596	30.1627	0.604397	30818
80183_at	3.71e-16	6.05e-18	-9.46528	30.1582	-1.64927	80183
10724_at	3.72e-16	6.09e-18	9.46419	30.151	0.735466	10724
64061_at	3.95e-16	6.49e-18	9.45479	30.0891	0.902471	64061
1806_at	4.1e-16	6.77e-18	-9.44852	30.0478	-2.33737	1806
25956_at	4.31e-16	7.14e-18	9.44063	29.9958	0.948228	25956
29950_at	4.31e-16	7.16e-18	-9.44018	29.9928	-0.863063	29950
3628_at	4.32e-16	7.2e-18	9.43935	29.9873	0.725423	3628
3897_at	4.65e-16	7.79e-18	9.4276	29.91	0.544377	3897
8935_at	4.65e-16	7.81e-18	-9.42726	29.9077	-1.84622	8935
57580_at	4.89e-16	8.24e-18	-9.41924	29.855	-1.20337	57580
85236_at	5.09e-16	8.61e-18	-9.41265	29.8116	-1.37136	85236
57595_at	5.09e-16	8.62e-18	9.41246	29.8104	0.992469	57595
677_at	5.11e-16	8.71e-18	-9.41084	29.7997	-1.31561	677
55800_at	5.11e-16	8.72e-18	9.41068	29.7986	2.27161	55800
23191_at	5.13e-16	8.79e-18	-9.40961	29.7916	-0.877332	23191
200081_at	5.46e-16	9.38e-18	-9.39987	29.7275	-0.941095	200081
9252_at	5.58e-16	9.61e-18	9.39625	29.7038	1.02313	9252
22856_at	5.72e-16	9.9e-18	-9.39184	29.6748	-0.932972	22856
7547_at	5.75e-16	9.98e-18	9.39067	29.667	0.752167	7547
7143_at	6.03e-16	1.05e-17	9.383	29.6167	0.315984	7143
89958_at	6.07e-16	1.06e-17	9.38173	29.6083	1.69468	89958
57178_at	6.11e-16	1.07e-17	9.38009	29.5975	0.857834	57178
839_at	6.13e-16	1.08e-17	-9.37915	29.5913	-1.00981	839
10089_at	6.21e-16	1.1e-17	9.37667	29.5751	0.5338	10089
374491_at	6.34e-16	1.12e-17	9.37316	29.552	1.19147	374491
84457_at	6.53e-16	1.16e-17	9.36835	29.5204	2.01907	84457
7582_at	6.66e-16	1.19e-17	9.36435	29.4942	0.561914	7582
5787_at	6.66e-16	1.19e-17	9.36429	29.4938	0.705624	5787
84888_at	6.71e-16	1.2e-17	-9.3628	29.484	-1.0216	84888
282974_at	6.75e-16	1.21e-17	9.36136	29.4745	0.632478	282974
253260_at	6.95e-16	1.25e-17	9.35667	29.4438	1.04071	253260
338799_at	7.09e-16	1.28e-17	9.35314	29.4206	0.708157	338799
64776_at	7.25e-16	1.32e-17	9.34933	29.3956	0.645242	64776
27346_at	7.57e-16	1.38e-17	9.34234	29.3498	1.18961	27346
378708_at	8.17e-16	1.49e-17	-9.33042	29.2716	-1.04529	378708
83482_at	8.34e-16	1.53e-17	9.32697	29.249	0.314199	83482
9253_at	8.59e-16	1.58e-17	-9.32205	29.2167	-0.544124	9253
399818_at	9.25e-16	1.71e-17	9.31026	29.1395	0.824223	399818
440574_at	9.25e-16	1.71e-17	-9.31005	29.1382	-0.703423	440574
339487_at	9.54e-16	1.77e-17	-9.30495	29.1048	-0.732585	339487
9256_at	9.84e-16	1.84e-17	9.29946	29.0688	0.98687	9256
161357_at	9.84e-16	1.84e-17	9.29933	29.0679	1.47721	161357
84078_at	1.09e-15	2.04e-17	9.28334	28.9633	1.01866	84078
64376_at	1.1e-15	2.06e-17	9.28186	28.9536	0.587146	64376
54462_at	1.1e-15	2.08e-17	9.28083	28.9468	0.799907	54462
1810_at	1.21e-15	2.28e-17	-9.26709	28.857	-0.696283	1810
1016_at	1.21e-15	2.28e-17	9.26663	28.8541	1.76744	1016
151963_at	1.24e-15	2.35e-17	9.26208	28.8243	0.912094	151963
2135_at	1.27e-15	2.41e-17	-9.25851	28.8009	-0.652966	2135
5704_at	1.27e-15	2.42e-17	-9.25795	28.7973	-0.584695	5704
51253_at	1.27e-15	2.43e-17	-9.25763	28.7952	-0.631888	51253
222183_at	1.36e-15	2.61e-17	9.24681	28.7245	0.7671	222183
1355_at	1.37e-15	2.64e-17	9.24479	28.7114	0.658043	1355
56900_at	1.38e-15	2.67e-17	-9.24315	28.7006	-0.584007	56900
4038_at	1.4e-15	2.71e-17	9.24113	28.6874	1.72677	4038
23174_at	1.4e-15	2.72e-17	9.24052	28.6835	0.583851	23174
1153_at	1.41e-15	2.74e-17	9.23908	28.6741	0.700099	1153
51150_at	1.47e-15	2.87e-17	-9.23239	28.6304	-0.811729	51150
25806_at	1.52e-15	2.98e-17	9.22659	28.5925	1.10949	25806
27239_at	1.53e-15	3.02e-17	9.22486	28.5812	0.821358	27239
148327_at	1.53e-15	3.03e-17	9.22439	28.5782	0.994168	148327
10954_at	1.53e-15	3.03e-17	-9.2243	28.5776	-1.41358	10954
302_at	1.54e-15	3.06e-17	-9.2225	28.5658	-1.65897	302
960_at	1.57e-15	3.12e-17	-9.21961	28.547	-1.81714	960
220965_at	1.62e-15	3.24e-17	9.21397	28.5102	1.50055	220965
10242_at	1.67e-15	3.33e-17	9.20975	28.4827	0.877966	10242
79921_at	1.71e-15	3.43e-17	9.20569	28.4562	0.413563	79921
57446_at	1.74e-15	3.51e-17	9.20222	28.4336	0.987203	57446
80135_at	1.75e-15	3.53e-17	-9.20136	28.428	-0.607291	80135
84501_at	1.78e-15	3.62e-17	9.19757	28.4033	0.540622	84501
10815_at	1.78e-15	3.62e-17	9.1973	28.4016	2.11456	10815
25934_at	1.81e-15	3.68e-17	-9.19486	28.3857	-1.38803	25934
6124_at	1.82e-15	3.72e-17	9.19344	28.3764	0.674272	6124
84282_at	1.93e-15	3.95e-17	-9.18412	28.3157	-1.49686	84282
28956_at	1.94e-15	3.98e-17	-9.18309	28.309	-0.627731	28956
51028_at	1.96e-15	4.03e-17	9.18124	28.297	0.790415	51028
83442_at	1.96e-15	4.04e-17	-9.18075	28.2937	-0.977006	83442
83759_at	1.99e-15	4.11e-17	9.17817	28.277	0.834181	83759
340554_at	2.04e-15	4.24e-17	9.17362	28.2473	0.505438	340554
53354_at	2.04e-15	4.25e-17	9.17339	28.2458	1.13311	53354
55179_at	2.13e-15	4.44e-17	-9.16666	28.202	-1.06442	55179
127687_at	2.16e-15	4.53e-17	-9.1635	28.1815	-0.727454	127687
8987_at	2.26e-15	4.75e-17	-9.1565	28.1359	-1.046	8987
10771_at	2.27e-15	4.78e-17	9.15559	28.1301	0.618846	10771
57514_at	2.27e-15	4.79e-17	9.15505	28.1265	0.99866	57514
23542_at	2.31e-15	4.89e-17	9.15209	28.1073	0.626954	23542
84108_at	2.35e-15	4.99e-17	9.14898	28.087	0.730802	84108
54707_at	2.35e-15	5e-17	-9.14869	28.0851	-0.554123	54707
347730_at	2.35e-15	5.01e-17	9.14839	28.0832	1.23371	347730
9472_at	2.4e-15	5.13e-17	9.14499	28.0611	0.790541	9472
51330_at	2.43e-15	5.21e-17	-9.1424	28.0443	-1.53183	51330
51386_at	2.46e-15	5.29e-17	9.1401	28.0293	0.83681	51386
55300_at	2.47e-15	5.33e-17	-9.139	28.0222	-0.750573	55300
26509_at	2.49e-15	5.38e-17	-9.13777	28.0142	-1.52737	26509
5994_at	2.49e-15	5.4e-17	9.13723	28.0106	0.649595	5994
165_at	2.51e-15	5.46e-17	-9.1353	27.9981	-1.98576	165
51617_at	2.63e-15	5.73e-17	9.12809	27.9513	3.02366	51617
389_at	2.63e-15	5.75e-17	-9.12761	27.9482	-1.00549	389
2634_at	2.76e-15	6.04e-17	-9.12012	27.8995	-1.82137	2634
57662_at	2.76e-15	6.06e-17	9.11973	27.897	0.43709	57662
1647_at	2.76e-15	6.09e-17	-9.11893	27.8918	-1.30954	1647
83871_at	2.76e-15	6.1e-17	-9.11875	27.8906	-1.94173	83871
9108_at	2.77e-15	6.14e-17	9.11777	27.8843	0.861811	9108
2334_at	2.8e-15	6.22e-17	9.11576	27.8713	0.324922	2334
5052_at	2.81e-15	6.26e-17	-9.11481	27.865	-1.32827	5052
84061_at	2.82e-15	6.29e-17	-9.11405	27.8601	-0.842865	84061
27095_at	2.82e-15	6.3e-17	-9.11383	27.8587	-0.693027	27095
2556_at	2.82e-15	6.31e-17	9.11347	27.8564	1.30505	2556
79754_at	2.98e-15	6.7e-17	9.10446	27.7979	0.869736	79754
200014_at	3.32e-15	7.48e-17	-9.08792	27.6906	-0.53444	200014
4129_at	3.54e-15	8e-17	-9.07776	27.6248	-2.82867	4129
5151_at	3.54e-15	8.02e-17	-9.07722	27.6213	-0.993748	5151
7378_at	3.76e-15	8.54e-17	-9.06779	27.5602	-1.60516	7378
23341_at	3.84e-15	8.75e-17	-9.06407	27.5361	-0.592004	23341
55509_at	4.18e-15	9.54e-17	-9.05099	27.4514	-1.05421	55509
10443_at	4.18e-15	9.56e-17	9.05062	27.449	0.952724	10443
2632_at	4.34e-15	9.96e-17	-9.04453	27.4096	-1.24478	2632
10561_at	4.39e-15	1.01e-16	-9.04231	27.3953	-1.49678	10561
10227_at	4.45e-15	1.03e-16	-9.03999	27.3802	-0.525875	10227
4666_at	4.72e-15	1.09e-16	9.03058	27.3194	0.425676	4666
55037_at	4.84e-15	1.12e-16	9.02645	27.2927	0.611257	55037
6814_at	5.36e-15	1.24e-16	-9.01068	27.1908	-0.748037	6814
5394_at	5.43e-15	1.26e-16	-9.00824	27.175	-0.784969	5394
25801_at	5.47e-15	1.28e-16	-9.00671	27.1652	-1.29548	25801
285590_at	5.5e-15	1.29e-16	-9.00558	27.1579	-0.886197	285590
1051_at	5.59e-15	1.31e-16	-9.00286	27.1403	-1.34428	1051
54764_at	5.66e-15	1.33e-16	9.00051	27.1251	0.645555	54764
5126_at	5.71e-15	1.35e-16	8.9987	27.1134	1.83895	5126
51668_at	5.71e-15	1.35e-16	-8.9985	27.1121	-0.737903	51668
284996_at	5.72e-15	1.36e-16	-8.99774	27.1073	-1.42341	284996
883_at	5.76e-15	1.37e-16	8.99648	27.0991	0.764871	883
9962_at	5.79e-15	1.38e-16	8.99513	27.0904	0.558418	9962
10138_at	5.79e-15	1.38e-16	8.99458	27.0869	0.680571	10138
80059_at	5.79e-15	1.39e-16	8.99442	27.0858	2.01584	80059
8324_at	5.87e-15	1.41e-16	-8.99208	27.0707	-2.23186	8324
51035_at	6.18e-15	1.49e-16	8.98378	27.0172	0.476678	51035
619279_at	6.23e-15	1.5e-16	8.98236	27.008	0.355015	619279
130029_at	6.36e-15	1.54e-16	8.97879	26.985	0.842688	130029
8911_at	6.36e-15	1.54e-16	8.9784	26.9825	0.293296	8911
57512_at	6.4e-15	1.55e-16	8.97709	26.974	1.73992	57512
10579_at	6.59e-15	1.6e-16	8.97232	26.9433	1.06724	10579
283131_at	6.62e-15	1.61e-16	-8.97127	26.9365	-1.63811	283131
2043_at	6.67e-15	1.63e-16	-8.96984	26.9273	-1.49781	2043
115290_at	6.68e-15	1.64e-16	-8.96896	26.9216	-1.21231	115290
1113_at	6.68e-15	1.64e-16	8.96892	26.9214	1.2743	1113
23170_at	6.7e-15	1.65e-16	8.96807	26.9159	0.668764	23170
79971_at	6.86e-15	1.69e-16	-8.96406	26.89	-1.21517	79971
83931_at	6.91e-15	1.71e-16	-8.9626	26.8806	-0.428939	83931
54788_at	7.4e-15	1.83e-16	8.95177	26.8108	0.325956	54788
8174_at	7.64e-15	1.9e-16	8.94671	26.7783	0.425328	8174
84684_at	7.88e-15	1.96e-16	8.94161	26.7454	1.0675	84684
403_at	8e-15	1.99e-16	8.93892	26.7281	0.632132	403
200576_at	8e-15	2e-16	8.93822	26.7236	0.329239	200576
51295_at	8e-15	2.01e-16	8.93812	26.7229	0.679386	51295
30008_at	8e-15	2.01e-16	-8.93768	26.7201	-1.52454	30008
533_at	8e-15	2.01e-16	-8.93752	26.7191	-0.584087	533
967_at	8.14e-15	2.05e-16	-8.93451	26.6997	-0.735955	967
8031_at	8.14e-15	2.06e-16	8.93424	26.698	0.570539	8031
6990_at	8.25e-15	2.09e-16	-8.93161	26.681	-1.78715	6990
41_at	8.25e-15	2.09e-16	8.93156	26.6807	1.07014	41
127700_at	8.31e-15	2.12e-16	-8.92995	26.6703	-0.894985	127700
57156_at	8.37e-15	2.13e-16	8.92858	26.6615	0.66613	57156
5799_at	8.9e-15	2.27e-16	8.91896	26.5997	0.94903	5799
84545_at	9.04e-15	2.32e-16	8.91611	26.5814	0.649601	84545
642741_at	9.06e-15	2.32e-16	8.91557	26.5779	0.650494	642741
8635_at	9.3e-15	2.39e-16	-8.91119	26.5497	-1.18176	8635
440730_at	9.4e-15	2.42e-16	8.90923	26.5372	1.02257	440730
5327_at	9.99e-15	2.58e-16	-8.89963	26.4754	-2.01868	5327
51429_at	1e-14	2.6e-16	-8.89867	26.4693	-0.969753	51429
148867_at	1e-14	2.61e-16	-8.8982	26.4662	-0.495559	148867
10969_at	1.05e-14	2.72e-16	-8.89163	26.4241	-0.583787	10969
10809_at	1.06e-14	2.77e-16	8.88865	26.4049	0.991165	10809
54209_at	1.1e-14	2.89e-16	-8.8825	26.3655	-1.50064	54209
10163_at	1.13e-14	2.96e-16	-8.87873	26.3412	-0.761878	10163
56892_at	1.16e-14	3.04e-16	-8.87455	26.3144	-2.15323	56892
8802_at	1.17e-14	3.07e-16	8.87314	26.3054	0.394395	8802
3964_at	1.19e-14	3.13e-16	-8.87024	26.2868	-1.04128	3964
81603_at	1.2e-14	3.17e-16	8.86811	26.2732	0.571405	81603
3747_at	1.21e-14	3.19e-16	8.86717	26.2671	0.564399	3747
56062_at	1.22e-14	3.23e-16	-8.86545	26.2561	-1.64543	56062
26098_at	1.22e-14	3.23e-16	8.86511	26.2539	0.676438	26098
23522_at	1.26e-14	3.37e-16	8.85905	26.2151	0.862365	23522
9267_at	1.28e-14	3.42e-16	8.85642	26.1982	0.539589	9267
4863_at	1.3e-14	3.48e-16	8.8541	26.1833	0.619922	4863
84465_at	1.38e-14	3.71e-16	8.84414	26.1195	1.80141	84465
55711_at	1.43e-14	3.83e-16	-8.83919	26.0878	-1.28788	55711
54874_at	1.43e-14	3.86e-16	-8.83817	26.0813	-1.56933	54874
112869_at	1.46e-14	3.94e-16	8.83487	26.0601	0.512313	112869
8945_at	1.46e-14	3.94e-16	8.83486	26.06	0.48989	8945
2332_at	1.46e-14	3.96e-16	8.83411	26.0553	0.521127	2332
715_at	1.54e-14	4.19e-16	-8.82543	25.9997	-2.02003	715
84267_at	1.55e-14	4.21e-16	-8.82495	25.9967	-1.37257	84267
2635_at	1.59e-14	4.32e-16	-8.82071	25.9695	-2.257	2635
80069_at	1.6e-14	4.37e-16	8.81904	25.9588	0.549652	80069
1117_at	1.6e-14	4.38e-16	-8.8186	25.956	-2.71607	1117
259230_at	1.6e-14	4.39e-16	8.8185	25.9553	1.04433	259230
6431_at	1.61e-14	4.42e-16	8.81732	25.9478	0.666869	6431
7381_at	1.63e-14	4.5e-16	8.81469	25.931	0.646532	7381
90050_at	1.72e-14	4.76e-16	-8.80586	25.8745	-1.07165	90050
55222_at	1.76e-14	4.87e-16	8.80234	25.852	0.669827	55222
64645_at	1.81e-14	5.03e-16	-8.79756	25.8215	-0.546381	64645
4673_at	1.85e-14	5.15e-16	8.79383	25.7976	0.583653	4673
29789_at	1.87e-14	5.21e-16	8.79209	25.7865	0.665558	29789
7097_at	1.89e-14	5.27e-16	-8.7903	25.7751	-1.46522	7097
8851_at	1.91e-14	5.34e-16	8.78846	25.7634	1.15431	8851
83939_at	1.91e-14	5.36e-16	8.7878	25.7591	0.654233	83939
64921_at	1.91e-14	5.37e-16	8.7874	25.7566	0.761451	64921
5332_at	1.97e-14	5.54e-16	8.78275	25.7269	1.39383	5332
3422_at	1.97e-14	5.56e-16	8.78208	25.7226	0.805766	3422
6511_at	1.97e-14	5.57e-16	8.78174	25.7204	0.394865	6511
6229_at	1.97e-14	5.57e-16	8.78173	25.7203	0.494492	6229
51309_at	2.01e-14	5.69e-16	8.77857	25.7002	0.594354	51309
54896_at	2.03e-14	5.77e-16	-8.77639	25.6863	-0.550944	54896
60313_at	2.13e-14	6.05e-16	-8.76915	25.6401	-0.520991	60313
4637_at	2.14e-14	6.11e-16	-8.76759	25.6301	-0.469907	4637
7844_at	2.15e-14	6.15e-16	8.76673	25.6246	0.439391	7844
84881_at	2.17e-14	6.21e-16	8.76523	25.6151	0.622594	84881
7130_at	2.17e-14	6.24e-16	-8.76442	25.6099	-1.93365	7130
81844_at	2.19e-14	6.3e-16	-8.76289	25.6002	-0.917408	81844
9454_at	2.19e-14	6.31e-16	-8.76266	25.5987	-0.669345	9454
2590_at	2.19e-14	6.32e-16	-8.76244	25.5973	-0.852724	2590
23463_at	2.26e-14	6.55e-16	-8.75704	25.5628	-0.554804	23463
2882_at	2.28e-14	6.61e-16	-8.75566	25.554	-1.05606	2882
5699_at	2.36e-14	6.85e-16	-8.74997	25.5178	-0.805399	5699
116496_at	2.55e-14	7.41e-16	-8.73799	25.4414	-1.60175	116496
5701_at	2.62e-14	7.63e-16	-8.73356	25.4132	-0.48689	5701
6138_at	2.76e-14	8.05e-16	8.72519	25.3599	0.535531	6138
124790_at	2.8e-14	8.18e-16	8.72269	25.344	0.612197	124790
123283_at	2.83e-14	8.31e-16	8.72033	25.3289	0.495175	123283
3956_at	2.89e-14	8.5e-16	-8.71682	25.3066	-1.37744	3956
10900_at	2.9e-14	8.53e-16	8.71637	25.3037	1.85647	10900
5376_at	2.93e-14	8.63e-16	-8.71442	25.2914	-1.31187	5376
5995_at	2.99e-14	8.83e-16	8.71101	25.2697	0.88491	5995
6326_at	3.09e-14	9.16e-16	8.7053	25.2333	1.64808	6326
132299_at	3.11e-14	9.23e-16	-8.70417	25.2262	-2.27418	132299
64418_at	3.15e-14	9.36e-16	-8.70194	25.212	-0.911462	64418
54432_at	3.19e-14	9.49e-16	-8.69982	25.1985	-0.635282	54432
2184_at	3.32e-14	9.9e-16	-8.69327	25.1569	-0.976383	2184
122622_at	3.4e-14	1.02e-15	-8.68909	25.1303	-1.51219	122622
55553_at	3.47e-14	1.04e-15	8.68591	25.1101	1.10724	55553
5738_at	3.52e-14	1.06e-15	-8.68342	25.0943	-1.23435	5738
7260_at	3.75e-14	1.13e-15	8.67334	25.0303	0.521549	7260
286046_at	3.79e-14	1.14e-15	8.67113	25.0163	0.701362	286046
79666_at	3.82e-14	1.15e-15	-8.6698	25.0078	-1.05147	79666
125144_at	3.82e-14	1.15e-15	8.66956	25.0063	0.962482	125144
1741_at	3.83e-14	1.16e-15	8.66869	25.0007	0.481078	1741
23769_at	3.93e-14	1.19e-15	8.66447	24.974	1.61192	23769
637_at	3.98e-14	1.21e-15	8.66245	24.9612	1.01782	637
6646_at	3.98e-14	1.21e-15	-8.66199	24.9582	-1.11122	6646
22931_at	4.28e-14	1.31e-15	8.65043	24.8849	0.623918	22931
84617_at	4.3e-14	1.31e-15	-8.64966	24.88	-1.86238	84617
4837_at	4.31e-14	1.32e-15	-8.6487	24.874	-2.72678	4837
286_at	4.31e-14	1.32e-15	8.64854	24.8729	0.473185	286
51286_at	4.32e-14	1.33e-15	8.64783	24.8685	0.712123	51286
54494_at	4.33e-14	1.33e-15	8.64737	24.8655	0.741139	54494
5920_at	4.38e-14	1.35e-15	-8.64513	24.8513	-1.69036	5920
192683_at	4.45e-14	1.38e-15	8.6425	24.8347	1.02056	192683
23421_at	4.48e-14	1.39e-15	-8.64061	24.8226	-0.92845	23421
54332_at	4.48e-14	1.39e-15	8.64042	24.8215	1.16396	54332
201134_at	4.48e-14	1.39e-15	-8.64038	24.8212	-1.10963	201134
3689_at	4.48e-14	1.4e-15	-8.64026	24.8204	-1.46471	3689
400027_at	4.5e-14	1.4e-15	8.63932	24.8145	0.496217	400027
219749_at	4.5e-14	1.41e-15	8.63918	24.8136	0.977425	219749
112950_at	4.5e-14	1.41e-15	-8.63877	24.811	-0.527888	112950
3426_at	4.63e-14	1.45e-15	-8.63409	24.7814	-2.16904	3426
219743_at	4.74e-14	1.49e-15	8.63003	24.7556	0.470155	219743
136895_at	4.8e-14	1.51e-15	-8.6281	24.7434	-0.966887	136895
1902_at	4.87e-14	1.54e-15	-8.62543	24.7265	-1.53738	1902
55092_at	4.87e-14	1.54e-15	-8.62502	24.7239	-0.848058	55092
27295_at	4.88e-14	1.55e-15	-8.62447	24.7204	-1.69458	27295
1992_at	4.96e-14	1.57e-15	-8.6218	24.7035	-1.38409	1992
27173_at	5.12e-14	1.63e-15	-8.61658	24.6705	-0.839874	27173
140886_at	5.33e-14	1.7e-15	8.61001	24.6289	1.46135	140886
11145_at	5.44e-14	1.74e-15	-8.60651	24.6068	-1.60923	11145
3460_at	5.46e-14	1.75e-15	-8.60562	24.6012	-0.543238	3460
2222_at	5.47e-14	1.75e-15	8.60511	24.5979	0.777847	2222
283248_at	5.53e-14	1.77e-15	8.60319	24.5858	0.751537	283248
85477_at	5.59e-14	1.8e-15	-8.60117	24.573	-1.82895	85477
2239_at	5.65e-14	1.82e-15	-8.59931	24.5613	-1.23844	2239
64778_at	5.89e-14	1.9e-15	-8.5926	24.5188	-1.01327	64778
1207_at	5.9e-14	1.91e-15	8.59198	24.5149	0.520515	1207
23057_at	6.01e-14	1.95e-15	8.58878	24.4947	1.38106	23057
1475_at	6.01e-14	1.95e-15	-8.5884	24.4923	-1.66742	1475
5026_at	6.01e-14	1.95e-15	8.58839	24.4922	0.810712	5026
10084_at	6.11e-14	1.99e-15	8.58565	24.4749	0.711638	10084
6137_at	6.18e-14	2.01e-15	8.58342	24.4608	0.600174	6137
8985_at	6.38e-14	2.08e-15	-8.57842	24.4292	-0.898447	8985
27069_at	6.45e-14	2.11e-15	8.5764	24.4165	0.501248	27069
5063_at	6.55e-14	2.14e-15	8.57375	24.3997	1.77724	5063
55052_at	6.58e-14	2.16e-15	-8.57276	24.3935	-0.56007	55052
84502_at	6.58e-14	2.17e-15	8.5722	24.3899	1.4403	84502
389105_at	6.58e-14	2.17e-15	8.57208	24.3892	1.41342	389105
2582_at	6.71e-14	2.21e-15	-8.56896	24.3695	-0.426006	2582
6185_at	7e-14	2.31e-15	-8.56202	24.3257	-0.602967	6185
55706_at	7.03e-14	2.33e-15	-8.56113	24.3201	-0.795466	55706
4520_at	7.07e-14	2.34e-15	-8.56	24.313	-0.379774	4520
358_at	7.11e-14	2.36e-15	-8.55885	24.3057	-2.77249	358
84249_at	7.19e-14	2.39e-15	8.55691	24.2935	1.82688	84249
4675_at	7.28e-14	2.43e-15	8.55458	24.2787	1.40738	4675
476_at	7.28e-14	2.43e-15	-8.55435	24.2773	-0.938971	476
2512_at	7.32e-14	2.45e-15	-8.55314	24.2697	-0.57978	2512
7703_at	7.35e-14	2.46e-15	8.55242	24.2652	0.725714	7703
9184_at	7.36e-14	2.47e-15	8.55155	24.2597	0.598414	9184
259232_at	7.36e-14	2.47e-15	8.5515	24.2593	1.14979	259232
22852_at	7.42e-14	2.5e-15	8.5501	24.2505	0.65193	22852
126792_at	7.58e-14	2.56e-15	-8.5464	24.2272	-0.509483	126792
29902_at	7.72e-14	2.61e-15	8.54318	24.2069	0.791928	29902
26121_at	7.72e-14	2.61e-15	-8.54314	24.2066	-0.645216	26121
55364_at	7.75e-14	2.63e-15	-8.54232	24.2015	-1.18547	55364
6342_at	7.8e-14	2.65e-15	-8.54098	24.193	-0.553943	6342
8667_at	8.14e-14	2.77e-15	8.53402	24.1492	0.548206	8667
6767_at	8.18e-14	2.79e-15	8.53302	24.1429	0.58872	6767
51131_at	8.52e-14	2.91e-15	-8.52641	24.1012	-1.36941	51131
84885_at	8.55e-14	2.92e-15	-8.52564	24.0964	-0.485294	84885
7222_at	9.13e-14	3.13e-15	8.5152	24.0307	0.536478	7222
28959_at	9.51e-14	3.26e-15	-8.50862	23.9893	-1.77202	28959
85415_at	9.66e-14	3.32e-15	-8.5059	23.9722	-1.44899	85415
2357_at	9.77e-14	3.36e-15	-8.50369	23.9583	-1.72214	2357
10023_at	9.77e-14	3.37e-15	8.50365	23.958	0.840405	10023
57817_at	1e-13	3.45e-15	-8.49965	23.9329	-1.96685	57817
79176_at	1.02e-13	3.52e-15	8.49681	23.915	0.633077	79176
55504_at	1.02e-13	3.53e-15	-8.49611	23.9106	-1.01703	55504
7108_at	1.06e-13	3.69e-15	8.48932	23.8679	1.03195	7108
11060_at	1.06e-13	3.69e-15	8.48911	23.8666	0.593413	11060
11325_at	1.06e-13	3.7e-15	8.48876	23.8644	0.44946	11325
25977_at	1.09e-13	3.79e-15	8.4851	23.8414	0.722938	25977
55616_at	1.12e-13	3.92e-15	-8.48007	23.8098	-0.79067	55616
51582_at	1.13e-13	3.96e-15	8.47827	23.7985	0.529305	51582
400796_at	1.13e-13	3.97e-15	8.478	23.7968	1.92924	400796
5742_at	1.14e-13	3.98e-15	-8.47735	23.7928	-1.22339	5742
158586_at	1.15e-13	4.04e-15	8.47532	23.78	0.41184	158586
5580_at	1.17e-13	4.11e-15	-8.47267	23.7634	-0.889027	5580
51042_at	1.2e-13	4.25e-15	-8.46736	23.73	-0.59944	51042
22941_at	1.2e-13	4.26e-15	8.46709	23.7283	1.00184	22941
79901_at	1.21e-13	4.28e-15	-8.46626	23.7231	-1.30584	79901
29942_at	1.24e-13	4.38e-15	8.46247	23.6993	0.543565	29942
9946_at	1.24e-13	4.4e-15	8.46201	23.6965	0.595045	9946
1951_at	1.24e-13	4.41e-15	8.46167	23.6943	1.30003	1951
80818_at	1.24e-13	4.41e-15	-8.4615	23.6932	-0.948744	80818
79647_at	1.24e-13	4.43e-15	-8.46077	23.6886	-0.807202	79647
7732_at	1.25e-13	4.48e-15	8.45918	23.6787	1.05049	7732
55365_at	1.26e-13	4.5e-15	-8.45841	23.6739	-1.61732	55365
22794_at	1.26e-13	4.51e-15	8.45803	23.6715	0.709171	22794
819_at	1.27e-13	4.55e-15	8.45647	23.6617	0.565559	819
340277_at	1.28e-13	4.61e-15	-8.45443	23.6489	-1.48878	340277
89890_at	1.28e-13	4.62e-15	8.45433	23.6483	0.928075	89890
9519_at	1.28e-13	4.63e-15	8.45402	23.6463	0.81795	9519
80164_at	1.29e-13	4.64e-15	8.45348	23.6429	0.692176	80164
22999_at	1.31e-13	4.75e-15	8.44993	23.6207	0.829565	22999
60489_at	1.33e-13	4.82e-15	-8.44775	23.607	-1.28348	60489
10519_at	1.36e-13	4.94e-15	-8.44391	23.583	-0.798472	10519
63894_at	1.36e-13	4.94e-15	8.44387	23.5827	0.472754	63894
65979_at	1.37e-13	4.99e-15	-8.44231	23.5729	-0.604331	65979
831_at	1.37e-13	4.99e-15	-8.44212	23.5717	-0.953827	831
22844_at	1.38e-13	5.03e-15	8.44087	23.5639	0.448219	22844
66036_at	1.38e-13	5.05e-15	8.44039	23.5609	0.710559	66036
353376_at	1.45e-13	5.3e-15	-8.43289	23.5139	-0.790902	353376
60559_at	1.45e-13	5.32e-15	-8.43227	23.51	-0.780355	60559
23229_at	1.45e-13	5.32e-15	8.43227	23.51	0.763903	23229
55647_at	1.46e-13	5.39e-15	-8.43017	23.4969	-1.0078	55647
59271_at	1.5e-13	5.52e-15	-8.42642	23.4734	-1.60728	59271
65996_at	1.54e-13	5.68e-15	-8.42193	23.4453	-0.566005	65996
9724_at	1.55e-13	5.73e-15	8.42058	23.4368	0.565573	9724
5996_at	1.56e-13	5.78e-15	-8.41934	23.429	-2.01865	5996
25927_at	1.56e-13	5.8e-15	8.41875	23.4254	1.20573	25927
22955_at	1.58e-13	5.88e-15	-8.41663	23.4121	-0.505853	22955
7805_at	1.6e-13	5.94e-15	-8.41496	23.4017	-1.38463	7805
54455_at	1.6e-13	5.95e-15	-8.41461	23.3994	-0.44569	54455
79084_at	1.6e-13	5.97e-15	-8.41425	23.3972	-0.472798	79084
10465_at	1.62e-13	6.05e-15	-8.41208	23.3836	-0.624811	10465
5532_at	1.63e-13	6.11e-15	8.41044	23.3734	0.783923	5532
10287_at	1.72e-13	6.46e-15	-8.40184	23.3196	-0.685845	10287
10389_at	1.79e-13	6.71e-15	8.39578	23.2817	0.487432	10389
145837_at	1.82e-13	6.84e-15	8.39291	23.2638	0.569792	145837
3797_at	1.83e-13	6.9e-15	8.39149	23.2549	0.865787	3797
9743_at	1.84e-13	6.96e-15	8.39022	23.247	0.844451	9743
653308_at	1.86e-13	7.02e-15	8.38867	23.2373	0.826536	653308
57045_at	1.94e-13	7.36e-15	-8.38145	23.1922	-1.04438	57045
9056_at	1.95e-13	7.38e-15	-8.38094	23.189	-1.18271	9056
826_at	1.95e-13	7.4e-15	-8.38044	23.1859	-0.671434	826
5599_at	1.96e-13	7.44e-15	8.37972	23.1814	0.38214	5599
22894_at	1.99e-13	7.58e-15	8.37668	23.1624	0.732402	22894
85449_at	2e-13	7.61e-15	8.37609	23.1587	0.879251	85449
2023_at	2e-13	7.63e-15	-8.37575	23.1566	-0.977057	2023
2257_at	2e-13	7.63e-15	8.37567	23.1561	1.52597	2257
56853_at	2e-13	7.65e-15	8.37523	23.1533	0.985712	56853
7462_at	2.11e-13	8.11e-15	-8.36616	23.0967	-1.1245	7462
25788_at	2.2e-13	8.43e-15	-8.35999	23.0583	-0.929539	25788
83955_at	2.22e-13	8.56e-15	8.35765	23.0437	0.424755	83955
56652_at	2.22e-13	8.57e-15	8.35754	23.043	0.724738	56652
128344_at	2.22e-13	8.58e-15	-8.35735	23.0418	-1.5023	128344
11314_at	2.29e-13	8.83e-15	-8.35282	23.0136	-1.19774	11314
51727_at	2.3e-13	8.91e-15	-8.35126	23.0038	-0.487315	51727
11326_at	2.35e-13	9.11e-15	-8.34785	22.9826	-1.77801	11326
6853_at	2.36e-13	9.16e-15	8.34699	22.9773	1.10746	6853
1645_at	2.43e-13	9.43e-15	8.34248	22.9491	1.50282	1645
130399_at	2.49e-13	9.68e-15	8.33838	22.9236	1.34763	130399
7580_at	2.49e-13	9.68e-15	8.33825	22.9228	0.656016	7580
115827_at	2.5e-13	9.78e-15	8.33675	22.9134	1.18898	115827
3920_at	2.5e-13	9.79e-15	-8.33655	22.9122	-0.939326	3920
219285_at	2.51e-13	9.81e-15	-8.33615	22.9097	-1.30611	219285
84530_at	2.51e-13	9.83e-15	8.33588	22.908	0.867375	84530
79844_at	2.52e-13	9.9e-15	8.33481	22.9014	0.723934	79844
7014_at	2.54e-13	9.97e-15	8.3336	22.8938	0.57884	7014
23283_at	2.63e-13	1.04e-14	8.32747	22.8556	0.668845	23283
6207_at	2.74e-13	1.08e-14	8.32131	22.8173	0.300287	6207
83480_at	2.74e-13	1.08e-14	8.32058	22.8128	0.63605	83480
10522_at	2.75e-13	1.09e-14	8.32013	22.81	0.951207	10522
133_at	2.8e-13	1.11e-14	-8.31691	22.7899	-2.21959	133
27286_at	2.84e-13	1.13e-14	-8.31449	22.7749	-1.8189	27286
92558_at	2.84e-13	1.13e-14	8.314	22.7718	0.527294	92558
729777_at	2.87e-13	1.14e-14	8.31213	22.7602	1.49182	729777
10946_at	2.93e-13	1.17e-14	-8.3087	22.7389	-0.495994	10946
4116_at	2.96e-13	1.18e-14	-8.3073	22.7302	-0.758667	4116
80778_at	3.05e-13	1.22e-14	8.30218	22.6983	0.633675	80778
9435_at	3.12e-13	1.25e-14	-8.29843	22.6751	-1.31085	9435
2289_at	3.14e-13	1.26e-14	-8.29687	22.6654	-1.59327	2289
4725_at	3.2e-13	1.28e-14	-8.29407	22.648	-0.460859	4725
23601_at	3.21e-13	1.29e-14	-8.29296	22.6411	-1.88223	23601
49855_at	3.25e-13	1.31e-14	8.2908	22.6276	0.777742	49855
284296_at	3.3e-13	1.33e-14	8.2884	22.6128	0.602969	284296
246744_at	3.3e-13	1.33e-14	8.28812	22.611	0.475164	246744
5358_at	3.37e-13	1.36e-14	-8.28467	22.5896	-1.19594	5358
257218_at	3.37e-13	1.37e-14	8.28416	22.5864	0.893277	257218
6452_at	3.41e-13	1.38e-14	-8.28228	22.5748	-0.402019	6452
57407_at	3.43e-13	1.39e-14	-8.2812	22.5681	-1.20568	57407
23033_at	3.44e-13	1.4e-14	8.2805	22.5637	0.595082	23033
246330_at	3.48e-13	1.42e-14	8.27833	22.5502	0.584275	246330
55572_at	3.49e-13	1.42e-14	8.27792	22.5477	0.558715	55572
5714_at	3.62e-13	1.48e-14	-8.27179	22.5097	-0.617321	5714
10396_at	3.64e-13	1.49e-14	8.27058	22.5021	0.853385	10396
81611_at	3.72e-13	1.52e-14	-8.26703	22.4801	-0.639655	81611
1788_at	3.75e-13	1.53e-14	-8.26571	22.472	-0.39257	1788
5269_at	3.8e-13	1.56e-14	-8.26321	22.4564	-1.03086	5269
55526_at	3.87e-13	1.59e-14	8.26019	22.4377	0.744805	55526
6272_at	3.95e-13	1.62e-14	-8.25675	22.4164	-0.73907	6272
126969_at	3.98e-13	1.64e-14	-8.25516	22.4066	-1.28808	126969
286411_at	4.05e-13	1.67e-14	8.25209	22.3875	1.67768	286411
8737_at	4.27e-13	1.77e-14	-8.24352	22.3344	-0.490495	8737
5906_at	4.45e-13	1.84e-14	-8.23683	22.293	-0.783408	5906
2207_at	4.47e-13	1.85e-14	-8.23598	22.2877	-1.43409	2207
55506_at	4.5e-13	1.87e-14	8.23475	22.2801	0.954791	55506
6303_at	4.52e-13	1.88e-14	-8.23387	22.2747	-0.880822	6303
9854_at	4.72e-13	1.96e-14	8.22669	22.2303	0.469912	9854
3669_at	4.76e-13	1.98e-14	-8.22537	22.2221	-1.05691	3669
710_at	4.83e-13	2.01e-14	-8.22271	22.2057	-1.74589	710
7596_at	4.97e-13	2.08e-14	-8.21788	22.1758	-0.791264	7596
22884_at	5.02e-13	2.1e-14	8.21604	22.1644	0.647146	22884
23333_at	5.02e-13	2.1e-14	-8.21583	22.1631	-1.12366	23333
51008_at	5.19e-13	2.17e-14	8.21057	22.1306	0.64651	51008
23635_at	5.51e-13	2.31e-14	-8.20081	22.0703	-0.959279	23635
2674_at	5.54e-13	2.33e-14	8.19957	22.0626	0.473877	2674
5926_at	6.14e-13	2.59e-14	8.18302	21.9605	0.509583	5926
10026_at	6.22e-13	2.62e-14	-8.18085	21.9471	-0.732678	10026
9686_at	6.45e-13	2.72e-14	-8.17487	21.9102	-0.592106	9686
54700_at	6.48e-13	2.74e-14	8.17405	21.9051	0.566528	54700
4166_at	6.48e-13	2.74e-14	-8.17368	21.9028	-1.44288	4166
51056_at	6.58e-13	2.79e-14	-8.171	21.8863	-0.794246	51056
84314_at	6.63e-13	2.82e-14	-8.16942	21.8766	-0.698922	84314
9590_at	6.63e-13	2.82e-14	-8.16936	21.8762	-1.46434	9590
5806_at	6.91e-13	2.94e-14	-8.16263	21.8347	-2.56217	5806
55799_at	6.93e-13	2.95e-14	8.16193	21.8304	1.27189	55799
117154_at	6.95e-13	2.96e-14	8.1614	21.8272	1.39888	117154
7259_at	6.96e-13	2.98e-14	8.16081	21.8235	0.54381	7259
118987_at	6.96e-13	2.98e-14	8.16061	21.8223	0.640831	118987
79004_at	6.99e-13	2.99e-14	8.15981	21.8174	0.609989	79004
8915_at	7e-13	3.01e-14	-8.15922	21.8138	-0.59675	8915
5054_at	7.05e-13	3.03e-14	-8.15794	21.8059	-2.10715	5054
6299_at	7.13e-13	3.07e-14	-8.15572	21.7921	-1.48876	6299
64135_at	7.13e-13	3.07e-14	-8.15567	21.7919	-1.45608	64135
10090_at	7.24e-13	3.12e-14	8.15317	21.7765	1.35021	10090
23236_at	7.31e-13	3.16e-14	8.15133	21.7652	0.932881	23236
129807_at	7.35e-13	3.18e-14	8.15021	21.7582	0.845001	129807
348801_at	7.37e-13	3.19e-14	8.14964	21.7547	0.736335	348801
929_at	7.48e-13	3.24e-14	-8.14703	21.7387	-1.66797	929
29068_at	7.87e-13	3.42e-14	8.13884	21.6883	0.772401	29068
10501_at	8.04e-13	3.49e-14	8.13527	21.6663	0.403029	10501
113444_at	8.3e-13	3.61e-14	-8.12991	21.6333	-0.466325	113444
154661_at	8.34e-13	3.64e-14	8.12893	21.6273	1.22984	154661
4835_at	8.38e-13	3.66e-14	-8.12799	21.6215	-0.840355	4835
80309_at	8.38e-13	3.67e-14	8.12757	21.619	1.92496	80309
1266_at	8.38e-13	3.67e-14	-8.1275	21.6185	-1.28472	1266
55069_at	8.4e-13	3.68e-14	-8.12696	21.6152	-0.892382	55069
26470_at	8.43e-13	3.7e-14	8.12617	21.6104	1.15231	26470
84243_at	8.57e-13	3.77e-14	-8.1233	21.5927	-0.369901	84243
118738_at	8.9e-13	3.92e-14	8.11708	21.5545	1.88385	118738
144453_at	8.92e-13	3.93e-14	8.1166	21.5515	1.7153	144453
57700_at	8.93e-13	3.94e-14	8.11625	21.5494	0.617973	57700
29923_at	8.96e-13	3.96e-14	-8.11538	21.544	-1.83287	29923
93426_at	9.03e-13	3.99e-14	8.11406	21.5359	0.475364	93426
7008_at	9.03e-13	4e-14	8.1138	21.5343	0.476313	7008
81894_at	9.29e-13	4.12e-14	8.10911	21.5055	0.518987	81894
8644_at	9.59e-13	4.26e-14	8.10379	21.4729	1.9867	8644
432_at	9.76e-13	4.34e-14	8.10075	21.4542	0.531839	432
9142_at	9.92e-13	4.42e-14	8.09781	21.4362	1.38701	9142
257019_at	9.92e-13	4.42e-14	-8.0978	21.4361	-1.363	257019
80227_at	1.01e-12	4.51e-14	8.0947	21.4171	0.617805	80227
64092_at	1.01e-12	4.52e-14	-8.0941	21.4134	-1.48397	64092
3423_at	1.04e-12	4.65e-14	-8.08988	21.3875	-0.975166	3423
389906_at	1.04e-12	4.66e-14	8.08947	21.385	2.09579	389906
23593_at	1.06e-12	4.74e-14	-8.08651	21.3669	-0.906734	23593
25976_at	1.06e-12	4.76e-14	-8.08613	21.3645	-1.01786	25976
10079_at	1.06e-12	4.76e-14	8.08588	21.363	0.97787	10079
5911_at	1.06e-12	4.79e-14	8.08498	21.3575	1.0091	5911
8407_at	1.08e-12	4.88e-14	-8.08209	21.3398	-1.25606	8407
129049_at	1.08e-12	4.88e-14	8.08204	21.3394	0.308428	129049
23414_at	1.08e-12	4.9e-14	8.08139	21.3355	2.1852	23414
3945_at	1.08e-12	4.9e-14	8.08123	21.3345	0.384596	3945
80013_at	1.1e-12	4.97e-14	8.07925	21.3224	0.649552	80013
119032_at	1.11e-12	5.02e-14	8.07743	21.3112	0.621894	119032
9588_at	1.12e-12	5.1e-14	-8.07501	21.2964	-0.684792	9588
55719_at	1.17e-12	5.3e-14	8.06876	21.258	0.660449	55719
26128_at	1.18e-12	5.35e-14	8.06733	21.2493	0.629365	26128
4615_at	1.18e-12	5.39e-14	-8.06612	21.2419	-0.995086	4615
57544_at	1.18e-12	5.4e-14	8.0659	21.2405	0.860166	57544
5360_at	1.19e-12	5.42e-14	-8.06527	21.2367	-1.34387	5360
23368_at	1.2e-12	5.51e-14	8.06255	21.2201	0.651172	23368
8477_at	1.21e-12	5.54e-14	-8.06176	21.2152	-1.39702	8477
6429_at	1.21e-12	5.55e-14	-8.06157	21.2141	-0.507735	6429
345630_at	1.22e-12	5.62e-14	8.05942	21.2009	1.3869	345630
9868_at	1.24e-12	5.69e-14	8.05749	21.1891	0.442142	9868
80255_at	1.27e-12	5.86e-14	-8.05266	21.1595	-0.733779	80255
26065_at	1.3e-12	6.01e-14	-8.04885	21.1362	-0.469232	26065
6036_at	1.33e-12	6.12e-14	-8.04569	21.1169	-1.57824	6036
197_at	1.33e-12	6.15e-14	8.04515	21.1136	0.225004	197
7385_at	1.33e-12	6.15e-14	8.04498	21.1125	0.526344	7385
57593_at	1.37e-12	6.33e-14	8.04049	21.0851	0.623977	57593
203427_at	1.37e-12	6.37e-14	-8.03944	21.0787	-1.46081	203427
27250_at	1.38e-12	6.4e-14	8.03872	21.0743	0.551728	27250
1611_at	1.39e-12	6.45e-14	-8.03742	21.0663	-0.633805	1611
29106_at	1.41e-12	6.56e-14	8.03466	21.0494	2.16309	29106
6000_at	1.41e-12	6.58e-14	8.03414	21.0463	1.29986	6000
54625_at	1.42e-12	6.65e-14	-8.03253	21.0364	-0.898183	54625
515_at	1.44e-12	6.75e-14	-8.03011	21.0216	-0.410613	515
84898_at	1.44e-12	6.75e-14	-8.03003	21.0212	-1.37998	84898
83699_at	1.48e-12	6.94e-14	8.02569	20.9946	1.06242	83699
10745_at	1.48e-12	6.96e-14	-8.02516	20.9914	-0.786436	10745
5328_at	1.49e-12	6.99e-14	-8.02459	20.9879	-1.53643	5328
5538_at	1.49e-12	6.99e-14	-8.02444	20.987	-0.432147	5538
9049_at	1.49e-12	7.03e-14	8.02351	20.9813	0.568453	9049
27243_at	1.5e-12	7.06e-14	-8.02283	20.9772	-0.542173	27243
284427_at	1.52e-12	7.15e-14	8.02094	20.9656	0.323679	284427
8120_at	1.53e-12	7.21e-14	8.01952	20.957	1.14261	8120
84418_at	1.53e-12	7.22e-14	-8.01926	20.9553	-1.03264	84418
57190_at	1.54e-12	7.29e-14	-8.01774	20.9461	-0.893996	57190
55291_at	1.58e-12	7.49e-14	8.01355	20.9205	0.398723	55291
29926_at	1.63e-12	7.75e-14	-8.0079	20.886	-0.570068	29926
7267_at	1.63e-12	7.77e-14	8.00757	20.884	0.775099	7267
3841_at	1.64e-12	7.79e-14	8.00712	20.8812	0.85441	3841
162494_at	1.65e-12	7.88e-14	8.00537	20.8706	1.01381	162494
7045_at	1.66e-12	7.94e-14	-8.00413	20.863	-1.81757	7045
161582_at	1.77e-12	8.45e-14	-7.99417	20.8023	-0.653195	161582
285381_at	1.78e-12	8.52e-14	-7.99271	20.7935	-0.912523	285381
65991_at	1.8e-12	8.61e-14	7.99115	20.7839	0.444274	65991
3913_at	1.8e-12	8.63e-14	-7.99071	20.7812	-1.05781	3913
2822_at	1.81e-12	8.7e-14	7.9894	20.7732	0.384	2822
5463_at	1.82e-12	8.76e-14	7.98824	20.7662	0.552923	5463
29108_at	1.84e-12	8.85e-14	-7.98675	20.7571	-1.12476	29108
90864_at	1.85e-12	8.91e-14	7.9856	20.7501	0.474656	90864
140_at	1.86e-12	8.95e-14	-7.98481	20.7453	-1.50742	140
9936_at	1.86e-12	9e-14	-7.98404	20.7406	-1.38756	9936
112770_at	1.89e-12	9.12e-14	-7.98194	20.7278	-1.02737	112770
119392_at	1.89e-12	9.13e-14	7.98165	20.7261	0.697649	119392
5977_at	1.9e-12	9.22e-14	7.98005	20.7163	0.46671	5977
4356_at	1.94e-12	9.41e-14	7.9769	20.6971	0.456543	4356
8763_at	1.94e-12	9.42e-14	-7.9766	20.6953	-0.732118	8763
5662_at	1.96e-12	9.55e-14	7.97446	20.6822	0.44694	5662
27092_at	1.97e-12	9.61e-14	7.97346	20.6761	0.598582	27092
9702_at	1.99e-12	9.7e-14	7.97201	20.6673	0.670342	9702
5138_at	2e-12	9.77e-14	7.97086	20.6603	1.38282	5138
10095_at	2.02e-12	9.88e-14	-7.96891	20.6485	-1.08861	10095
59353_at	2.09e-12	1.02e-13	7.96335	20.6147	1.78382	59353
114769_at	2.14e-12	1.05e-13	-7.95955	20.5916	-1.70375	114769
57472_at	2.15e-12	1.06e-13	7.95829	20.5839	0.59554	57472
2817_at	2.19e-12	1.08e-13	-7.95517	20.5649	-0.797451	2817
401647_at	2.27e-12	1.12e-13	7.94921	20.5287	0.592912	401647
401884_at	2.28e-12	1.12e-13	7.94846	20.5242	0.484843	401884
9028_at	2.36e-12	1.16e-13	7.94296	20.4907	0.457226	9028
4696_at	2.37e-12	1.17e-13	-7.94181	20.4838	-0.635468	4696
2720_at	2.37e-12	1.17e-13	-7.94144	20.4815	-0.653214	2720
23597_at	2.37e-12	1.17e-13	-7.94136	20.481	-0.898793	23597
84790_at	2.39e-12	1.18e-13	-7.94028	20.4745	-0.506119	84790
10040_at	2.39e-12	1.18e-13	-7.93981	20.4716	-1.68094	10040
4723_at	2.44e-12	1.21e-13	7.93639	20.4508	0.52899	4723
84553_at	2.47e-12	1.23e-13	7.93428	20.438	1.21538	84553
54550_at	2.5e-12	1.24e-13	7.93227	20.4258	0.733961	54550
51673_at	2.51e-12	1.25e-13	-7.93153	20.4213	-1.73951	51673
23271_at	2.53e-12	1.26e-13	7.92961	20.4097	0.640934	23271
1376_at	2.69e-12	1.34e-13	-7.91985	20.3504	-0.530519	1376
991_at	2.78e-12	1.39e-13	-7.9143	20.3168	-1.45874	991
10981_at	2.8e-12	1.4e-13	-7.91313	20.3097	-0.96247	10981
4893_at	2.91e-12	1.45e-13	-7.90668	20.2706	-0.761931	4893
9811_at	2.94e-12	1.47e-13	7.90448	20.2573	0.483992	9811
51616_at	2.99e-12	1.5e-13	7.90164	20.2401	0.809591	51616
23452_at	3.06e-12	1.53e-13	7.89798	20.2179	1.23621	23452
2258_at	3.07e-12	1.54e-13	7.89721	20.2133	2.35111	2258
23592_at	3.09e-12	1.56e-13	7.89564	20.2038	0.458855	23592
2786_at	3.1e-12	1.56e-13	7.89498	20.1998	1.37067	2786
54522_at	3.11e-12	1.57e-13	7.8945	20.1969	0.607642	54522
3037_at	3.12e-12	1.58e-13	-7.89371	20.1921	-1.12445	3037
8814_at	3.12e-12	1.58e-13	7.89337	20.19	0.434974	8814
2915_at	3.13e-12	1.59e-13	7.89271	20.186	0.268776	2915
91624_at	3.16e-12	1.6e-13	-7.89102	20.1758	-1.20317	91624
55906_at	3.21e-12	1.63e-13	7.8887	20.1618	0.981991	55906
738_at	3.22e-12	1.63e-13	7.88796	20.1573	0.810162	738
123803_at	3.23e-12	1.64e-13	-7.88707	20.1519	-0.678196	123803
4124_at	3.25e-12	1.65e-13	-7.88607	20.1458	-0.994177	4124
55764_at	3.29e-12	1.68e-13	-7.88354	20.1305	-0.543915	55764
23172_at	3.35e-12	1.71e-13	7.88082	20.1141	0.468185	23172
85455_at	3.36e-12	1.72e-13	7.87982	20.108	1.06422	85455
7067_at	3.38e-12	1.73e-13	7.87895	20.1027	0.893666	7067
9473_at	3.41e-12	1.75e-13	-7.87701	20.091	-1.18759	9473
148014_at	3.46e-12	1.77e-13	7.87464	20.0767	0.971936	148014
57687_at	3.51e-12	1.8e-13	7.87223	20.0621	2.0068	57687
57144_at	3.55e-12	1.82e-13	7.87041	20.0511	1.28431	57144
3298_at	3.55e-12	1.82e-13	7.87024	20.0501	0.718715	3298
6309_at	3.58e-12	1.84e-13	7.86865	20.0405	0.726488	6309
8714_at	3.58e-12	1.84e-13	-7.86845	20.0393	-1.59703	8714
55914_at	3.58e-12	1.85e-13	-7.86806	20.0369	-0.638198	55914
9804_at	3.58e-12	1.85e-13	7.86802	20.0367	0.518153	9804
5007_at	3.6e-12	1.86e-13	7.86682	20.0294	0.418101	5007
139411_at	3.6e-12	1.86e-13	-7.86661	20.0281	-1.65345	139411
54677_at	3.62e-12	1.88e-13	-7.86546	20.0212	-0.825078	54677
2775_at	3.65e-12	1.89e-13	7.86397	20.0122	0.944017	2775
4921_at	3.65e-12	1.9e-13	-7.86391	20.0118	-1.30247	4921
22874_at	3.73e-12	1.94e-13	7.86035	19.9903	0.890714	22874
54431_at	3.74e-12	1.95e-13	-7.85961	19.9859	-0.552674	54431
6275_at	3.78e-12	1.97e-13	-7.85747	19.9729	-1.59381	6275
55061_at	3.78e-12	1.97e-13	7.85731	19.972	1.17027	55061
440515_at	3.84e-12	2.01e-13	7.85471	19.9563	0.504579	440515
349136_at	3.89e-12	2.03e-13	7.85257	19.9434	0.576913	349136
89801_at	3.9e-12	2.04e-13	7.85209	19.9404	0.334265	89801
25925_at	3.92e-12	2.05e-13	-7.85102	19.934	-1.62928	25925
153364_at	4.02e-12	2.11e-13	7.84661	19.9074	0.408868	153364
2730_at	4.03e-12	2.12e-13	-7.84602	19.9038	-0.83193	2730
55844_at	4.05e-12	2.13e-13	7.84496	19.8974	0.454769	55844
28986_at	4.11e-12	2.16e-13	7.84271	19.8839	0.975787	28986
55584_at	4.13e-12	2.17e-13	-7.84168	19.8776	-2.07183	55584
57715_at	4.32e-12	2.28e-13	7.83413	19.8321	0.560046	57715
6812_at	4.34e-12	2.29e-13	7.8331	19.8259	1.19897	6812
79365_at	4.42e-12	2.33e-13	-7.83021	19.8084	-0.94824	79365
84902_at	4.44e-12	2.35e-13	-7.8291	19.8018	-0.290041	84902
963_at	4.47e-12	2.37e-13	-7.82772	19.7935	-1.27803	963
23155_at	4.51e-12	2.39e-13	-7.8263	19.7849	-0.564886	23155
91608_at	4.56e-12	2.42e-13	7.82423	19.7724	0.40902	91608
26031_at	4.56e-12	2.42e-13	-7.82406	19.7714	-1.23933	26031
8658_at	4.58e-12	2.44e-13	7.82308	19.7655	0.614379	8658
64761_at	4.64e-12	2.47e-13	-7.82091	19.7524	-1.06291	64761
23387_at	4.65e-12	2.48e-13	7.82049	19.7499	0.761188	23387
23075_at	4.68e-12	2.5e-13	-7.81908	19.7414	-1.21161	23075
3646_at	4.79e-12	2.56e-13	7.8153	19.7187	0.595498	3646
220963_at	4.8e-12	2.56e-13	7.81489	19.7162	1.31554	220963
11218_at	4.81e-12	2.57e-13	-7.81427	19.7125	-0.552924	11218
9249_at	4.87e-12	2.61e-13	-7.81195	19.6985	-1.17451	9249
6503_at	4.92e-12	2.64e-13	-7.81016	19.6877	-1.06074	6503
9341_at	5.09e-12	2.73e-13	-7.80441	19.6531	-0.74399	9341
832_at	5.16e-12	2.77e-13	-7.80213	19.6394	-0.641243	832
30836_at	5.27e-12	2.84e-13	-7.79849	19.6175	-0.443231	30836
58191_at	5.27e-12	2.84e-13	-7.79846	19.6173	-1.04515	58191
51020_at	5.28e-12	2.84e-13	7.79798	19.6144	0.539669	51020
10577_at	5.28e-12	2.85e-13	-7.79783	19.6135	-1.08884	10577
114907_at	5.29e-12	2.86e-13	-7.79712	19.6093	-1.52607	114907
84223_at	5.42e-12	2.93e-13	-7.79297	19.5843	-1.33998	84223
23035_at	5.46e-12	2.96e-13	7.79147	19.5753	0.640482	23035
9776_at	5.46e-12	2.96e-13	7.79143	19.575	0.46649	9776
54952_at	5.53e-12	3e-13	-7.78942	19.563	-0.425776	54952
23344_at	5.53e-12	3e-13	-7.7893	19.5622	-0.631974	23344
6648_at	5.54e-12	3.01e-13	-7.78856	19.5578	-1.63359	6648
6832_at	5.72e-12	3.11e-13	7.7834	19.5268	0.622376	6832
83941_at	5.72e-12	3.12e-13	-7.78319	19.5255	-0.534369	83941
130026_at	5.73e-12	3.13e-13	7.78249	19.5213	0.256795	130026
322_at	5.73e-12	3.13e-13	7.78248	19.5213	0.613011	322
3178_at	5.74e-12	3.14e-13	7.78211	19.5191	0.293528	3178
1340_at	5.94e-12	3.25e-13	-7.77623	19.4837	-0.393237	1340
91663_at	5.99e-12	3.28e-13	-7.77477	19.475	-0.822955	91663
29956_at	6.08e-12	3.33e-13	-7.7722	19.4595	-0.609738	29956
84894_at	6.08e-12	3.34e-13	7.77195	19.458	1.30681	84894
65250_at	6.13e-12	3.37e-13	7.77057	19.4498	0.437769	65250
374969_at	6.19e-12	3.4e-13	-7.76878	19.439	-0.635102	374969
9465_at	6.36e-12	3.5e-13	7.76405	19.4106	0.716907	9465
388962_at	6.37e-12	3.51e-13	-7.7637	19.4085	-0.618234	388962
814_at	6.38e-12	3.52e-13	7.76341	19.4068	0.453005	814
54919_at	6.43e-12	3.55e-13	-7.76189	19.3976	-0.623913	54919
9322_at	6.43e-12	3.56e-13	-7.76163	19.3961	-0.679833	9322
6566_at	6.43e-12	3.56e-13	-7.76158	19.3958	-0.840655	6566
1374_at	6.46e-12	3.58e-13	7.76073	19.3907	0.259163	1374
1827_at	6.53e-12	3.62e-13	-7.75877	19.3789	-1.27087	1827
5511_at	6.53e-12	3.62e-13	-7.75858	19.3778	-0.393539	5511
253982_at	6.62e-12	3.68e-13	7.75622	19.3636	1.24958	253982
56647_at	6.62e-12	3.68e-13	7.75596	19.3621	0.528908	56647
60496_at	6.67e-12	3.71e-13	7.75464	19.3542	0.544192	60496
1643_at	6.71e-12	3.74e-13	-7.75354	19.3476	-0.983744	1643
10567_at	6.71e-12	3.75e-13	-7.75319	19.3455	-0.652913	10567
10486_at	6.82e-12	3.81e-13	-7.75038	19.3286	-1.30723	10486
5438_at	6.95e-12	3.89e-13	-7.74721	19.3097	-0.497368	5438
8553_at	7.01e-12	3.92e-13	-7.74563	19.3002	-1.32017	8553
7626_at	7.12e-12	3.99e-13	7.74295	19.2841	0.387716	7626
341_at	7.22e-12	4.05e-13	-7.74041	19.2689	-1.34016	341
54480_at	7.36e-12	4.13e-13	-7.73712	19.2492	-0.690403	54480
54708_at	7.53e-12	4.23e-13	7.73335	19.2266	0.454998	54708
8974_at	7.54e-12	4.24e-13	-7.73297	19.2244	-1.56003	8974
81846_at	7.57e-12	4.26e-13	7.73205	19.2188	0.573909	81846
9559_at	7.82e-12	4.41e-13	7.72652	19.1857	0.475788	9559
10128_at	7.86e-12	4.44e-13	7.7256	19.1803	0.411814	10128
834_at	8.02e-12	4.53e-13	-7.72223	19.1601	-1.28619	834
5798_at	8.05e-12	4.55e-13	7.72144	19.1554	1.06993	5798
57658_at	8.12e-12	4.6e-13	7.7197	19.1449	0.620555	57658
10964_at	8.18e-12	4.63e-13	-7.71843	19.1373	-1.98632	10964
7098_at	8.37e-12	4.75e-13	-7.71443	19.1134	-1.07703	7098
1230_at	8.42e-12	4.78e-13	-7.71334	19.1069	-1.10475	1230
9051_at	8.5e-12	4.83e-13	7.71163	19.0967	0.651249	9051
6752_at	8.52e-12	4.85e-13	7.71111	19.0936	0.788584	6752
3059_at	8.59e-12	4.89e-13	-7.70967	19.085	-1.39498	3059
8776_at	8.64e-12	4.92e-13	7.70854	19.0783	0.517437	8776
84328_at	8.73e-12	4.98e-13	-7.70669	19.0672	-0.721306	84328
4976_at	8.9e-12	5.09e-13	7.70315	19.046	0.487515	4976
2861_at	8.9e-12	5.09e-13	-7.70307	19.0456	-2.37715	2861
57221_at	8.97e-12	5.13e-13	7.70169	19.0373	1.23461	57221
80271_at	9.12e-12	5.23e-13	-7.69879	19.02	-0.674726	80271
56953_at	9.36e-12	5.37e-13	7.6943	18.9932	0.386272	56953
117177_at	9.36e-12	5.37e-13	7.69429	18.9931	1.42632	117177
10413_at	9.37e-12	5.39e-13	-7.69384	18.9904	-1.42574	10413
7007_at	9.59e-12	5.51e-13	7.69001	18.9676	0.354332	7007
29102_at	9.64e-12	5.55e-13	7.68884	18.9606	0.502388	29102
114883_at	9.68e-12	5.58e-13	-7.68813	18.9564	-0.881423	114883
112611_at	9.82e-12	5.66e-13	7.68565	18.9416	0.606201	112611
8867_at	9.82e-12	5.67e-13	7.68541	18.9401	0.67437	8867
5792_at	9.83e-12	5.69e-13	-7.68497	18.9375	-0.792582	5792
24138_at	9.83e-12	5.69e-13	7.68489	18.937	0.628223	24138
10838_at	1e-11	5.8e-13	7.68184	18.9188	0.691229	10838
79745_at	1.03e-11	5.99e-13	7.67635	18.8861	0.595559	79745
85358_at	1.03e-11	5.99e-13	7.67634	18.886	0.99053	85358
57325_at	1.03e-11	6e-13	7.67626	18.8855	0.365992	57325
65084_at	1.05e-11	6.1e-13	7.67353	18.8693	0.583687	65084
9122_at	1.07e-11	6.22e-13	-7.6702	18.8495	-1.35071	9122
2581_at	1.07e-11	6.25e-13	-7.66948	18.8452	-1.00238	2581
553115_at	1.08e-11	6.3e-13	-7.66819	18.8375	-0.559185	553115
90550_at	1.1e-11	6.45e-13	7.66438	18.8148	0.422304	90550
2963_at	1.11e-11	6.51e-13	7.66284	18.8056	0.591172	2963
51110_at	1.14e-11	6.65e-13	-7.65917	18.7837	-1.28829	51110
10202_at	1.14e-11	6.67e-13	7.65873	18.7811	1.14069	10202
10437_at	1.15e-11	6.75e-13	-7.65671	18.7691	-1.27322	10437
339448_at	1.16e-11	6.79e-13	-7.65581	18.7638	-0.526148	339448
11127_at	1.19e-11	6.98e-13	7.65122	18.7364	0.791414	11127
378464_at	1.19e-11	7e-13	-7.65083	18.7341	-0.741478	378464
4649_at	1.2e-11	7.03e-13	7.6501	18.7297	0.457892	4649
84695_at	1.2e-11	7.07e-13	-7.64924	18.7246	-0.709337	84695
79989_at	1.2e-11	7.1e-13	-7.64859	18.7208	-0.740778	79989
79611_at	1.21e-11	7.11e-13	-7.64825	18.7188	-1.63365	79611
31_at	1.21e-11	7.12e-13	7.64812	18.718	0.670782	31
3693_at	1.23e-11	7.28e-13	-7.6445	18.6964	-1.15672	3693
4067_at	1.24e-11	7.31e-13	-7.64367	18.6915	-1.00422	4067
2535_at	1.27e-11	7.51e-13	-7.6392	18.6649	-1.01585	2535
6522_at	1.28e-11	7.56e-13	-7.63814	18.6586	-0.775304	6522
51374_at	1.29e-11	7.67e-13	-7.6359	18.6453	-0.437411	51374
2900_at	1.3e-11	7.73e-13	7.63449	18.6369	0.600575	2900
122402_at	1.31e-11	7.81e-13	7.63274	18.6265	1.08642	122402
122416_at	1.33e-11	7.92e-13	-7.6305	18.6132	-0.978902	122416
83596_at	1.33e-11	7.93e-13	-7.63044	18.6128	-0.589674	83596
169981_at	1.33e-11	7.95e-13	7.62994	18.6099	0.404584	169981
1050_at	1.34e-11	8.02e-13	-7.6285	18.6013	-1.17983	1050
112885_at	1.34e-11	8.02e-13	7.62841	18.6008	0.725059	112885
9948_at	1.35e-11	8.06e-13	-7.62761	18.596	-0.623881	9948
10814_at	1.36e-11	8.13e-13	7.62621	18.5877	0.601869	10814
10499_at	1.39e-11	8.34e-13	7.62197	18.5626	0.647079	10499
9123_at	1.4e-11	8.39e-13	-7.621	18.5568	-1.51098	9123
9180_at	1.4e-11	8.43e-13	-7.62029	18.5526	-1.55412	9180
26292_at	1.47e-11	8.82e-13	-7.6129	18.5087	-0.626279	26292
80755_at	1.48e-11	8.92e-13	7.61103	18.4976	0.476121	80755
10454_at	1.51e-11	9.09e-13	7.60785	18.4787	0.311938	10454
727726_at	1.51e-11	9.12e-13	7.6074	18.4761	0.394237	727726
114659_at	1.51e-11	9.13e-13	7.60717	18.4747	0.644297	114659
205147_at	1.52e-11	9.15e-13	7.60669	18.4719	0.281746	205147
81847_at	1.52e-11	9.18e-13	7.60618	18.4688	0.608291	81847
84817_at	1.53e-11	9.28e-13	-7.60448	18.4588	-0.551744	84817
9024_at	1.59e-11	9.64e-13	7.59821	18.4215	0.444434	9024
219541_at	1.61e-11	9.76e-13	7.59622	18.4098	0.52266	219541
130589_at	1.65e-11	9.98e-13	-7.59248	18.3876	-0.84467	130589
150726_at	1.67e-11	1.01e-12	7.58993	18.3725	0.707094	150726
55170_at	1.67e-11	1.02e-12	-7.58957	18.3703	-0.768259	55170
51021_at	1.7e-11	1.04e-12	7.58619	18.3503	0.45896	51021
8673_at	1.71e-11	1.04e-12	-7.58581	18.3481	-1.35482	8673
9185_at	1.73e-11	1.05e-12	7.58368	18.3355	0.716529	9185
10278_at	1.75e-11	1.07e-12	7.58162	18.3233	0.943241	10278
26135_at	1.76e-11	1.07e-12	-7.58071	18.3179	-0.437993	26135
114044_at	1.8e-11	1.1e-12	7.57676	18.2945	1.08864	114044
202052_at	1.82e-11	1.12e-12	7.574	18.2782	0.594075	202052
50650_at	1.83e-11	1.12e-12	-7.57307	18.2727	-1.12339	50650
114798_at	1.85e-11	1.13e-12	7.57148	18.2633	1.41621	114798
5329_at	1.86e-11	1.14e-12	-7.57046	18.2573	-1.10288	5329
23329_at	1.88e-11	1.15e-12	7.56885	18.2477	0.703467	23329
6515_at	1.89e-11	1.16e-12	-7.56764	18.2406	-1.2731	6515
2941_at	1.9e-11	1.17e-12	7.56627	18.2325	0.720599	2941
10312_at	1.9e-11	1.17e-12	-7.56621	18.2321	-0.967708	10312
2821_at	1.9e-11	1.17e-12	-7.56571	18.2292	-0.888392	2821
1948_at	1.93e-11	1.19e-12	-7.56366	18.217	-1.26074	1948
388419_at	1.95e-11	1.2e-12	7.56182	18.2062	0.662161	388419
57161_at	1.96e-11	1.21e-12	7.56037	18.1976	0.927615	57161
8668_at	1.98e-11	1.23e-12	-7.55839	18.1859	-0.429688	8668
8499_at	2.01e-11	1.25e-12	7.55584	18.1708	1.10187	8499
9729_at	2.02e-11	1.25e-12	7.55506	18.1662	0.872464	9729
143888_at	2.03e-11	1.26e-12	-7.55433	18.1619	-1.07365	143888
23258_at	2.08e-11	1.29e-12	7.55004	18.1366	0.605429	23258
5435_at	2.12e-11	1.32e-12	7.54629	18.1144	0.772396	5435
9409_at	2.15e-11	1.34e-12	7.54434	18.1029	0.288736	9409
8925_at	2.16e-11	1.34e-12	7.54317	18.096	0.446534	8925
23549_at	2.18e-11	1.36e-12	-7.5414	18.0856	-0.46691	23549
340947_at	2.23e-11	1.39e-12	7.53784	18.0645	0.542156	340947
118924_at	2.25e-11	1.4e-12	7.53615	18.0546	0.688828	118924
11319_at	2.28e-11	1.42e-12	7.53368	18.04	0.497456	11319
196527_at	2.29e-11	1.43e-12	-7.53259	18.0335	-0.768803	196527
713_at	2.29e-11	1.44e-12	-7.53241	18.0325	-1.38624	713
388886_at	2.3e-11	1.44e-12	7.5317	18.0283	0.465043	388886
246213_at	2.31e-11	1.45e-12	7.5309	18.0236	0.831227	246213
123_at	2.31e-11	1.45e-12	-7.53084	18.0232	-1.79723	123
27000_at	2.38e-11	1.49e-12	-7.52578	17.9934	-0.611631	27000
160335_at	2.39e-11	1.5e-12	-7.52474	17.9872	-1.22969	160335
1646_at	2.39e-11	1.5e-12	7.5247	17.987	1.16195	1646
8452_at	2.41e-11	1.52e-12	7.52283	17.976	0.388306	8452
647087_at	2.43e-11	1.53e-12	-7.52179	17.9699	-0.621368	647087
84302_at	2.44e-11	1.54e-12	7.5208	17.964	1.31056	84302
54518_at	2.5e-11	1.58e-12	-7.51674	17.9401	-0.912468	54518
55565_at	2.51e-11	1.58e-12	7.51603	17.9359	0.553216	55565
728_at	2.51e-11	1.59e-12	-7.51551	17.9328	-1.39365	728
6585_at	2.53e-11	1.6e-12	7.51395	17.9237	0.595163	6585
23307_at	2.58e-11	1.64e-12	-7.51063	17.9042	-0.37524	23307
4076_at	2.6e-11	1.65e-12	7.50913	17.8953	0.423372	4076
1776_at	2.61e-11	1.66e-12	7.50847	17.8914	0.833235	1776
116228_at	2.61e-11	1.66e-12	7.50842	17.8911	0.628358	116228
285704_at	2.64e-11	1.68e-12	7.50637	17.879	1.15615	285704
55149_at	2.67e-11	1.7e-12	7.5043	17.8668	0.713825	55149
4301_at	2.67e-11	1.7e-12	7.50416	17.866	0.430847	4301
26157_at	2.7e-11	1.72e-12	-7.50207	17.8538	-1.1921	26157
24148_at	2.75e-11	1.76e-12	7.49882	17.8346	0.500074	24148
79608_at	2.81e-11	1.79e-12	7.49537	17.8143	0.706489	79608
51058_at	2.82e-11	1.81e-12	-7.49427	17.8078	-0.401647	51058
3684_at	2.89e-11	1.85e-12	-7.49002	17.7829	-1.15866	3684
80007_at	2.91e-11	1.87e-12	7.48893	17.7765	0.597058	80007
9513_at	2.94e-11	1.88e-12	7.48737	17.7673	0.440927	9513
8522_at	3e-11	1.92e-12	-7.48379	17.7463	-1.0623	8522
6938_at	3.01e-11	1.94e-12	7.48273	17.74	0.865552	6938
28992_at	3.01e-11	1.94e-12	7.48273	17.74	0.657626	28992
91351_at	3.02e-11	1.95e-12	-7.48192	17.7353	-0.973187	91351
56934_at	3.04e-11	1.96e-12	7.48068	17.728	2.19551	56934
23177_at	3.06e-11	1.98e-12	7.47934	17.7201	0.669352	23177
3661_at	3.07e-11	1.98e-12	-7.47918	17.7192	-0.549942	3661
58486_at	3.08e-11	1.99e-12	7.47806	17.7126	0.497107	58486
50855_at	3.13e-11	2.02e-12	7.47558	17.698	0.436351	50855
1964_at	3.15e-11	2.04e-12	7.47438	17.6909	0.594909	1964
10904_at	3.2e-11	2.07e-12	7.47166	17.675	0.516922	10904
517_at	3.2e-11	2.07e-12	7.47141	17.6735	0.510306	517
55964_at	3.2e-11	2.07e-12	7.47138	17.6733	1.41019	55964
5165_at	3.22e-11	2.09e-12	-7.46977	17.6639	-0.572064	5165
90673_at	3.22e-11	2.09e-12	7.46976	17.6638	0.654652	90673
4542_at	3.23e-11	2.1e-12	-7.46928	17.661	-0.909403	4542
1945_at	3.24e-11	2.11e-12	-7.46869	17.6576	-0.655002	1945
116173_at	3.26e-11	2.12e-12	7.46739	17.6499	1.3372	116173
3030_at	3.27e-11	2.13e-12	7.46691	17.6471	0.399769	3030
9666_at	3.36e-11	2.19e-12	7.46217	17.6193	0.698165	9666
92675_at	3.36e-11	2.19e-12	7.46205	17.6186	0.553932	92675
7305_at	3.36e-11	2.2e-12	-7.46155	17.6156	-1.2235	7305
64792_at	3.4e-11	2.23e-12	-7.45954	17.6039	-0.557445	64792
51022_at	3.41e-11	2.23e-12	-7.45914	17.6015	-0.64484	51022
285093_at	3.43e-11	2.25e-12	7.45793	17.5944	0.38936	285093
55233_at	3.52e-11	2.31e-12	-7.45347	17.5683	-0.672831	55233
2021_at	3.53e-11	2.32e-12	7.45266	17.5635	0.615148	2021
5947_at	3.54e-11	2.33e-12	-7.45203	17.5598	-2.22209	5947
7748_at	3.56e-11	2.34e-12	7.45107	17.5542	0.728605	7748
6548_at	3.56e-11	2.35e-12	-7.45072	17.5521	-0.434477	6548
157506_at	3.62e-11	2.38e-12	-7.44809	17.5368	-1.26338	157506
124930_at	3.63e-11	2.39e-12	7.44755	17.5336	0.605635	124930
23017_at	3.63e-11	2.4e-12	7.44722	17.5316	0.84477	23017
11282_at	3.68e-11	2.43e-12	-7.44461	17.5163	-0.581006	11282
9871_at	3.71e-11	2.46e-12	-7.44317	17.5079	-0.984114	9871
220972_at	3.72e-11	2.46e-12	7.44293	17.5065	0.361537	220972
10810_at	3.8e-11	2.52e-12	7.43899	17.4834	1.19309	10810
8565_at	3.84e-11	2.55e-12	-7.43714	17.4726	-0.503904	8565
93349_at	3.87e-11	2.57e-12	-7.4358	17.4647	-1.14724	93349
80351_at	3.9e-11	2.59e-12	7.43421	17.4554	0.641387	80351
240_at	3.96e-11	2.63e-12	-7.43151	17.4396	-0.923614	240
54329_at	3.96e-11	2.63e-12	7.43141	17.439	0.88766	54329
23369_at	3.97e-11	2.65e-12	7.43071	17.4349	0.38328	23369
7351_at	3.98e-11	2.65e-12	-7.43052	17.4338	-0.981481	7351
2651_at	3.98e-11	2.66e-12	7.43004	17.431	0.791084	2651
79594_at	3.98e-11	2.66e-12	-7.43001	17.4308	-0.374957	79594
10671_at	4e-11	2.67e-12	7.42897	17.4248	0.433415	10671
83478_at	4.05e-11	2.71e-12	7.4268	17.4121	0.79556	83478
2202_at	4.06e-11	2.72e-12	-7.42615	17.4083	-1.99448	2202
10362_at	4.13e-11	2.76e-12	-7.42345	17.3924	-0.75205	10362
23122_at	4.21e-11	2.82e-12	7.42002	17.3724	0.963798	23122
10286_at	4.21e-11	2.82e-12	-7.41982	17.3712	-0.439575	10286
51222_at	4.27e-11	2.86e-12	7.41746	17.3575	0.356783	51222
6732_at	4.3e-11	2.89e-12	7.41595	17.3486	0.483425	6732
114787_at	4.3e-11	2.9e-12	7.41566	17.347	0.487522	114787
9632_at	4.34e-11	2.92e-12	7.41426	17.3388	0.50181	9632
54536_at	4.34e-11	2.92e-12	7.41412	17.3379	0.628348	54536
326625_at	4.34e-11	2.92e-12	7.41404	17.3375	0.463678	326625
6556_at	4.52e-11	3.05e-12	-7.4069	17.2958	-0.736863	6556
115207_at	4.52e-11	3.05e-12	-7.40673	17.2947	-1.18098	115207
56267_at	4.56e-11	3.08e-12	-7.40516	17.2856	-0.731171	56267
116224_at	4.59e-11	3.1e-12	7.40405	17.2791	0.382949	116224
79739_at	4.7e-11	3.19e-12	-7.39969	17.2536	-1.08072	79739
55847_at	4.72e-11	3.2e-12	7.39892	17.2491	0.627046	55847
478_at	4.78e-11	3.24e-12	7.39671	17.2362	1.33098	478
79690_at	4.82e-11	3.27e-12	-7.39521	17.2275	-0.71797	79690
8543_at	4.88e-11	3.32e-12	-7.3929	17.214	-0.740806	8543
8458_at	4.9e-11	3.33e-12	-7.39209	17.2093	-0.898992	8458
196394_at	4.95e-11	3.37e-12	7.39029	17.1988	0.806469	196394
951_at	4.96e-11	3.38e-12	-7.38966	17.1951	-1.08238	951
114786_at	4.96e-11	3.38e-12	7.38962	17.1949	1.74946	114786
267004_at	4.99e-11	3.41e-12	7.38854	17.1885	0.358804	267004
55255_at	5.06e-11	3.45e-12	-7.38618	17.1748	-0.590322	55255
1175_at	5.07e-11	3.47e-12	-7.38558	17.1713	-0.591742	1175
80319_at	5.08e-11	3.48e-12	7.38494	17.1676	0.914559	80319
11141_at	5.08e-11	3.48e-12	7.38479	17.1667	0.816914	11141
117178_at	5.08e-11	3.48e-12	-7.3847	17.1662	-0.933085	117178
55216_at	5.28e-11	3.62e-12	7.37835	17.1292	0.440558	55216
645_at	5.33e-11	3.66e-12	-7.37654	17.1186	-0.893267	645
25825_at	5.41e-11	3.72e-12	-7.37393	17.1034	-1.15824	25825
26190_at	5.6e-11	3.85e-12	-7.36784	17.0679	-0.527879	26190
84961_at	5.69e-11	3.92e-12	7.36514	17.0522	0.516364	84961
79443_at	5.7e-11	3.93e-12	-7.36464	17.0493	-0.424493	79443
91869_at	5.76e-11	3.97e-12	-7.36295	17.0394	-0.515785	91869
7867_at	5.89e-11	4.06e-12	-7.35889	17.0158	-0.551902	7867
148479_at	5.93e-11	4.09e-12	-7.35764	17.0086	-0.574799	148479
6048_at	6.03e-11	4.16e-12	7.35481	16.9921	0.529858	6048
4257_at	6.05e-11	4.19e-12	-7.35396	16.9871	-2.18423	4257
55502_at	6.06e-11	4.19e-12	7.35368	16.9855	1.55831	55502
54551_at	6.08e-11	4.21e-12	7.35302	16.9817	0.705418	54551
25813_at	6.08e-11	4.21e-12	7.35288	16.9808	0.507511	25813
23433_at	6.19e-11	4.29e-12	-7.34965	16.9621	-0.640638	23433
4137_at	6.27e-11	4.35e-12	7.34746	16.9494	1.1105	4137
56850_at	6.3e-11	4.38e-12	7.34628	16.9425	0.457892	56850
53831_at	6.35e-11	4.41e-12	-7.345	16.935	-0.916047	53831
10669_at	6.37e-11	4.43e-12	7.34426	16.9307	0.575011	10669
10870_at	6.39e-11	4.45e-12	-7.34369	16.9274	-0.673436	10870
27067_at	6.4e-11	4.46e-12	7.34319	16.9245	0.614782	27067
2898_at	6.43e-11	4.48e-12	7.34241	16.92	0.489675	2898
2314_at	6.49e-11	4.53e-12	-7.34053	16.9091	-0.4624	2314
10352_at	6.5e-11	4.54e-12	-7.34014	16.9068	-0.538727	10352
4170_at	6.52e-11	4.56e-12	-7.33956	16.9034	-0.67509	4170
1466_at	6.54e-11	4.58e-12	-7.33876	16.8988	-1.32396	1466
114327_at	6.59e-11	4.62e-12	-7.3375	16.8914	-0.839117	114327
10397_at	6.59e-11	4.62e-12	-7.33746	16.8912	-1.44199	10397
84939_at	6.63e-11	4.65e-12	7.33621	16.884	0.541558	84939
10791_at	6.72e-11	4.72e-12	-7.33388	16.8704	-1.01207	10791
2259_at	6.87e-11	4.83e-12	7.32983	16.8469	1.69388	2259
771_at	6.91e-11	4.86e-12	-7.32871	16.8404	-1.72613	771
9215_at	6.96e-11	4.9e-12	7.32743	16.833	0.629012	9215
255783_at	6.97e-11	4.91e-12	-7.32714	16.8313	-1.10707	255783
9337_at	7.21e-11	5.08e-12	7.3213	16.7974	0.417461	9337
56341_at	7.29e-11	5.15e-12	7.31925	16.7855	0.60345	56341
202_at	7.48e-11	5.28e-12	-7.31486	16.76	-1.58477	202
125893_at	7.54e-11	5.33e-12	-7.31337	16.7514	-0.72348	125893
10092_at	7.56e-11	5.35e-12	-7.31275	16.7478	-0.545923	10092
2990_at	7.62e-11	5.4e-12	-7.31118	16.7387	-0.715245	2990
26999_at	7.63e-11	5.41e-12	7.3109	16.7371	0.970177	26999
7915_at	7.63e-11	5.41e-12	7.31075	16.7362	0.976008	7915
57498_at	7.76e-11	5.51e-12	7.30787	16.7195	0.481536	57498
56245_at	7.77e-11	5.52e-12	-7.30753	16.7176	-1.4696	56245
84196_at	7.93e-11	5.64e-12	-7.30391	16.6966	-0.4412	84196
401317_at	7.97e-11	5.67e-12	-7.30279	16.6901	-0.405837	401317
10193_at	8.1e-11	5.77e-12	7.29993	16.6735	0.460559	10193
429_at	8.15e-11	5.81e-12	7.2989	16.6676	1.67215	429
6328_at	8.17e-11	5.83e-12	7.29835	16.6644	1.96934	6328
51684_at	8.17e-11	5.83e-12	7.29815	16.6632	0.261607	51684
23480_at	8.35e-11	5.96e-12	-7.29439	16.6414	-1.25325	23480
6456_at	8.38e-11	5.99e-12	7.29361	16.6369	2.32778	6456
7023_at	8.46e-11	6.06e-12	7.29179	16.6264	0.299665	7023
22984_at	8.59e-11	6.15e-12	7.28917	16.6112	0.431203	22984
4343_at	8.73e-11	6.26e-12	-7.28625	16.5943	-0.517528	4343
22887_at	8.85e-11	6.35e-12	-7.28393	16.5809	-0.362777	22887
245812_at	8.92e-11	6.4e-12	-7.28244	16.5723	-0.537492	245812
4016_at	8.95e-11	6.43e-12	-7.28167	16.5678	-1.78005	4016
6751_at	8.98e-11	6.45e-12	7.28107	16.5644	0.374919	6751
50512_at	9.13e-11	6.57e-12	7.27808	16.5471	1.0271	50512
26985_at	9.13e-11	6.57e-12	7.27798	16.5465	0.486212	26985
55240_at	9.25e-11	6.67e-12	-7.27559	16.5327	-1.19264	55240
92689_at	9.31e-11	6.71e-12	-7.27445	16.5261	-1.22599	92689
51279_at	9.43e-11	6.81e-12	-7.27206	16.5123	-0.645833	51279
840_at	9.52e-11	6.88e-12	-7.27035	16.5024	-0.842966	840
51135_at	9.55e-11	6.91e-12	-7.26964	16.4983	-0.451968	51135
9208_at	9.82e-11	7.12e-12	-7.26457	16.469	-0.751841	9208
51665_at	9.82e-11	7.12e-12	7.26453	16.4688	0.476503	51665
283310_at	9.82e-11	7.12e-12	7.26452	16.4687	1.10456	283310
7096_at	9.86e-11	7.15e-12	-7.26376	16.4643	-1.25624	7096
50861_at	9.88e-11	7.17e-12	7.26324	16.4614	0.644751	50861
1316_at	9.9e-11	7.19e-12	-7.26288	16.4593	-0.930934	1316
55156_at	9.93e-11	7.22e-12	7.26215	16.455	0.407796	55156
390940_at	9.94e-11	7.23e-12	-7.26189	16.4536	-0.917722	390940
220359_at	9.95e-11	7.25e-12	7.26151	16.4513	0.350808	220359
11022_at	9.96e-11	7.26e-12	7.26119	16.4495	0.434484	11022
91689_at	9.96e-11	7.26e-12	7.26107	16.4488	0.523562	91689
8927_at	1e-10	7.3e-12	7.26036	16.4447	0.991713	8927
23065_at	1.03e-10	7.5e-12	-7.25572	16.418	-0.460542	23065
286097_at	1.03e-10	7.51e-12	7.2555	16.4166	0.989758	286097
170463_at	1.03e-10	7.53e-12	-7.25508	16.4142	-0.41078	170463
6001_at	1.03e-10	7.55e-12	-7.25464	16.4117	-1.20864	6001
64145_at	1.03e-10	7.57e-12	7.25412	16.4087	0.43766	64145
93058_at	1.05e-10	7.67e-12	7.25184	16.3956	0.618945	93058
148423_at	1.05e-10	7.7e-12	-7.25123	16.392	-0.436047	148423
22838_at	1.06e-10	7.75e-12	7.25003	16.3851	0.46767	22838
53340_at	1.06e-10	7.76e-12	-7.24994	16.3846	-1.10861	53340
29119_at	1.06e-10	7.78e-12	7.24951	16.3821	0.425333	29119
90198_at	1.08e-10	7.92e-12	-7.24642	16.3643	-0.564355	90198
137682_at	1.08e-10	7.93e-12	-7.24623	16.3632	-0.951614	137682
54502_at	1.08e-10	7.96e-12	-7.24566	16.3599	-0.784989	54502
130507_at	1.09e-10	8.04e-12	7.24388	16.3496	0.488916	130507
9609_at	1.1e-10	8.15e-12	-7.24155	16.3362	-0.58803	9609
57820_at	1.11e-10	8.17e-12	7.24128	16.3346	0.819016	57820
6712_at	1.11e-10	8.22e-12	7.24022	16.3285	0.659093	6712
9092_at	1.11e-10	8.22e-12	7.24007	16.3277	0.441878	9092
22982_at	1.12e-10	8.32e-12	7.23812	16.3164	0.704929	22982
50854_at	1.14e-10	8.47e-12	7.23519	16.2995	0.672023	50854
535_at	1.14e-10	8.47e-12	7.23518	16.2995	0.546965	535
54928_at	1.16e-10	8.58e-12	-7.23286	16.2861	-0.563856	54928
6633_at	1.16e-10	8.63e-12	-7.23192	16.2807	-0.508805	6633
8520_at	1.18e-10	8.76e-12	-7.22943	16.2664	-0.512797	8520
7379_at	1.19e-10	8.88e-12	7.22709	16.2529	0.205977	7379
1974_at	1.23e-10	9.17e-12	7.22161	16.2214	0.396754	1974
10723_at	1.23e-10	9.18e-12	-7.22154	16.221	-0.601366	10723
112616_at	1.23e-10	9.18e-12	-7.22141	16.2202	-0.860929	112616
10742_at	1.25e-10	9.36e-12	7.21813	16.2013	0.841478	10742
9674_at	1.26e-10	9.41e-12	-7.21724	16.1962	-0.796531	9674
8661_at	1.26e-10	9.42e-12	7.21704	16.1951	0.475121	8661
10253_at	1.29e-10	9.62e-12	-7.21357	16.1751	-1.1757	10253
2318_at	1.29e-10	9.65e-12	-7.21301	16.1719	-1.02541	2318
25950_at	1.29e-10	9.66e-12	-7.21289	16.1712	-0.508404	25950
9853_at	1.3e-10	9.73e-12	7.21153	16.1634	0.509697	9853
26775_at	1.3e-10	9.75e-12	7.21117	16.1613	0.641767	26775
55922_at	1.31e-10	9.87e-12	7.20912	16.1495	0.448572	55922
8398_at	1.33e-10	9.96e-12	7.20755	16.1405	0.417554	8398
1915_at	1.33e-10	9.97e-12	7.20752	16.1403	0.816108	1915
684_at	1.33e-10	9.98e-12	-7.20734	16.1393	-1.41668	684
29095_at	1.33e-10	9.98e-12	-7.2072	16.1385	-0.551714	29095
3202_at	1.33e-10	1e-11	-7.20652	16.1346	-1.83369	3202
7102_at	1.35e-10	1.02e-11	7.20427	16.1216	1.18899	7102
10992_at	1.41e-10	1.06e-11	7.19668	16.078	0.375822	10992
150864_at	1.43e-10	1.08e-11	7.19425	16.0641	0.374011	150864
83698_at	1.44e-10	1.09e-11	7.19234	16.0531	0.640285	83698
6188_at	1.45e-10	1.09e-11	7.19177	16.0498	0.442653	6188
90134_at	1.45e-10	1.1e-11	7.19138	16.0476	0.307869	90134
140831_at	1.47e-10	1.11e-11	7.18903	16.0341	0.314763	140831
92691_at	1.47e-10	1.12e-11	7.18796	16.028	0.813737	92691
8870_at	1.5e-10	1.14e-11	-7.18468	16.0092	-1.39267	8870
57406_at	1.51e-10	1.14e-11	7.18416	16.0062	0.914247	57406
5464_at	1.51e-10	1.15e-11	7.18384	16.0043	0.557701	5464
25937_at	1.51e-10	1.15e-11	-7.18332	16.0013	-0.970669	25937
64897_at	1.51e-10	1.15e-11	7.18325	16.0009	0.428649	64897
6474_at	1.52e-10	1.16e-11	-7.18166	15.9919	-0.928881	6474
2120_at	1.53e-10	1.17e-11	-7.18044	15.9849	-0.472159	2120
2918_at	1.55e-10	1.18e-11	7.17882	15.9755	0.314626	2918
7538_at	1.56e-10	1.19e-11	-7.17714	15.9659	-1.10664	7538
4499_at	1.57e-10	1.2e-11	-7.17558	15.957	-2.25439	4499
5830_at	1.59e-10	1.22e-11	7.17373	15.9463	0.446582	5830
7073_at	1.59e-10	1.22e-11	7.17369	15.9461	0.332681	7073
284521_at	1.61e-10	1.23e-11	7.17165	15.9345	0.532112	284521
7405_at	1.61e-10	1.23e-11	7.17112	15.9314	0.389561	7405
8848_at	1.64e-10	1.25e-11	7.16838	15.9157	0.476226	8848
10318_at	1.66e-10	1.27e-11	-7.16588	15.9014	-0.583766	10318
64219_at	1.67e-10	1.28e-11	7.16499	15.8963	0.547434	64219
54438_at	1.67e-10	1.28e-11	7.16476	15.895	0.743612	54438
54918_at	1.69e-10	1.3e-11	-7.1628	15.8838	-0.574602	54918
3915_at	1.69e-10	1.3e-11	-7.1623	15.8809	-0.962489	3915
7360_at	1.69e-10	1.3e-11	-7.16219	15.8803	-0.638089	7360
2745_at	1.69e-10	1.3e-11	-7.16205	15.8795	-0.828061	2745
3696_at	1.72e-10	1.33e-11	-7.1588	15.8608	-0.815784	3696
55084_at	1.72e-10	1.33e-11	7.15859	15.8596	0.713934	55084
29907_at	1.73e-10	1.34e-11	7.15763	15.8542	0.467083	29907
9564_at	1.73e-10	1.34e-11	7.15725	15.852	0.453525	9564
90624_at	1.76e-10	1.36e-11	7.15463	15.837	0.60606	90624
10335_at	1.78e-10	1.38e-11	7.15273	15.8261	1.25717	10335
10903_at	1.78e-10	1.38e-11	-7.15254	15.825	-0.776007	10903
375704_at	1.8e-10	1.39e-11	7.15048	15.8132	1.39541	375704
387758_at	1.8e-10	1.4e-11	-7.15029	15.8121	-1.64141	387758
63901_at	1.8e-10	1.4e-11	-7.1502	15.8116	-0.802234	63901
5264_at	1.8e-10	1.4e-11	-7.14993	15.8101	-1.1252	5264
84812_at	1.8e-10	1.4e-11	7.14981	15.8094	0.699286	84812
4763_at	1.81e-10	1.41e-11	7.14887	15.804	0.307339	4763
26030_at	1.82e-10	1.41e-11	7.14803	15.7992	0.597451	26030
80314_at	1.82e-10	1.42e-11	7.14703	15.7935	0.368308	80314
26507_at	1.84e-10	1.44e-11	7.14537	15.784	0.458319	26507
27112_at	1.85e-10	1.45e-11	7.14402	15.7763	0.508379	27112
3431_at	1.87e-10	1.46e-11	-7.14206	15.7651	-0.627487	3431
3937_at	1.89e-10	1.48e-11	-7.14029	15.755	-1.03171	3937
7412_at	1.89e-10	1.48e-11	-7.14003	15.7535	-1.88169	7412
79758_at	1.92e-10	1.5e-11	7.13756	15.7394	0.212548	79758
23336_at	1.95e-10	1.53e-11	-7.13506	15.7251	-1.3787	23336
9788_at	1.96e-10	1.53e-11	7.13421	15.7203	0.56445	9788
64766_at	1.96e-10	1.54e-11	-7.13373	15.7175	-0.512243	64766
6776_at	1.96e-10	1.54e-11	-7.1332	15.7144	-0.656061	6776
64172_at	1.97e-10	1.54e-11	7.13298	15.7132	0.587069	64172
10266_at	1.97e-10	1.55e-11	7.13279	15.7121	0.709252	10266
51046_at	1.98e-10	1.56e-11	7.1313	15.7036	0.631729	51046
3189_at	1.99e-10	1.56e-11	7.13088	15.7012	0.463425	3189
375484_at	2.01e-10	1.58e-11	-7.12892	15.69	-1.29142	375484
23760_at	2.01e-10	1.58e-11	7.12864	15.6884	0.468612	23760
9957_at	2.02e-10	1.6e-11	-7.1272	15.6802	-0.909768	9957
83992_at	2.03e-10	1.6e-11	7.12676	15.6777	1.27963	83992
49856_at	2.05e-10	1.62e-11	-7.12447	15.6646	-0.503752	49856
84062_at	2.09e-10	1.65e-11	-7.12174	15.649	-0.457572	84062
84890_at	2.1e-10	1.66e-11	7.12057	15.6424	0.594896	84890
6785_at	2.11e-10	1.68e-11	7.119	15.6334	1.02352	6785
1290_at	2.11e-10	1.68e-11	-7.11899	15.6334	-1.57703	1290
54802_at	2.13e-10	1.69e-11	-7.11762	15.6256	-0.514849	54802
2526_at	2.14e-10	1.7e-11	-7.11638	15.6185	-0.421063	2526
57419_at	2.16e-10	1.72e-11	7.1146	15.6083	1.50848	57419
50862_at	2.18e-10	1.73e-11	7.11338	15.6014	0.57147	50862
10516_at	2.18e-10	1.73e-11	-7.11323	15.6005	-1.44869	10516
282969_at	2.19e-10	1.74e-11	-7.1126	15.5969	-0.563807	282969
192669_at	2.22e-10	1.77e-11	-7.10944	15.5789	-0.807395	192669
64864_at	2.23e-10	1.77e-11	7.10922	15.5776	0.677708	64864
373156_at	2.25e-10	1.8e-11	-7.10712	15.5656	-0.65469	373156
1263_at	2.26e-10	1.81e-11	-7.10628	15.5609	-0.611068	1263
10681_at	2.26e-10	1.81e-11	7.10603	15.5595	0.588085	10681
134147_at	2.28e-10	1.82e-11	7.10492	15.5531	0.55111	134147
79962_at	2.28e-10	1.83e-11	-7.10433	15.5498	-0.912769	79962
80270_at	2.29e-10	1.83e-11	-7.10393	15.5475	-0.630353	80270
29097_at	2.29e-10	1.83e-11	-7.10361	15.5457	-0.631841	29097
4502_at	2.33e-10	1.87e-11	-7.10048	15.5278	-0.853383	4502
10014_at	2.33e-10	1.87e-11	7.09997	15.5249	0.42242	10014
9547_at	2.34e-10	1.88e-11	-7.0993	15.5211	-2.44851	9547
28514_at	2.35e-10	1.89e-11	7.09826	15.5152	0.751021	28514
55857_at	2.37e-10	1.91e-11	7.09701	15.5081	0.871665	55857
55081_at	2.4e-10	1.93e-11	-7.09471	15.495	-0.540654	55081
7414_at	2.43e-10	1.96e-11	-7.09234	15.4814	-0.622738	7414
79134_at	2.43e-10	1.96e-11	-7.09229	15.4812	-1.09515	79134
9671_at	2.46e-10	1.98e-11	7.09028	15.4698	0.618645	9671
23659_at	2.46e-10	1.98e-11	-7.09016	15.4691	-0.530625	23659
84450_at	2.47e-10	1.99e-11	7.08917	15.4634	0.456739	84450
8572_at	2.49e-10	2.01e-11	-7.08778	15.4555	-1.53496	8572
7422_at	2.5e-10	2.02e-11	-7.08658	15.4487	-1.58379	7422
27343_at	2.52e-10	2.04e-11	7.08557	15.4429	0.320686	27343
4345_at	2.54e-10	2.06e-11	7.0838	15.4329	1.00577	4345
342035_at	2.55e-10	2.07e-11	-7.08322	15.4296	-1.75352	342035
442215_at	2.55e-10	2.07e-11	7.08321	15.4295	0.279763	442215
5870_at	2.59e-10	2.1e-11	7.08012	15.412	0.561582	5870
5578_at	2.6e-10	2.11e-11	7.07968	15.4094	0.359688	5578
5788_at	2.63e-10	2.13e-11	-7.07752	15.3972	-1.00345	5788
221092_at	2.64e-10	2.15e-11	7.07671	15.3925	0.351121	221092
83706_at	2.65e-10	2.15e-11	-7.07602	15.3887	-0.756472	83706
55105_at	2.68e-10	2.18e-11	-7.0739	15.3766	-0.538508	55105
729599_at	2.69e-10	2.19e-11	7.07294	15.3712	0.839436	729599
137872_at	2.7e-10	2.2e-11	7.07223	15.3671	0.866121	137872
8574_at	2.72e-10	2.22e-11	-7.07113	15.3608	-0.498705	8574
6505_at	2.79e-10	2.27e-11	7.06661	15.3352	1.41796	6505
64801_at	2.81e-10	2.29e-11	7.0652	15.3272	0.402506	64801
79651_at	2.81e-10	2.3e-11	-7.0648	15.3249	-0.784872	79651
642533_at	2.82e-10	2.31e-11	7.06421	15.3215	0.439276	642533
4599_at	2.83e-10	2.32e-11	-7.06344	15.3172	-1.46186	4599
283518_at	2.84e-10	2.33e-11	7.06268	15.3128	0.185678	283518
4717_at	2.87e-10	2.35e-11	-7.06103	15.3035	-0.48054	4717
79649_at	2.88e-10	2.36e-11	-7.06029	15.2993	-0.333579	79649
83860_at	2.9e-10	2.38e-11	7.05887	15.2913	0.426835	83860
10404_at	2.97e-10	2.44e-11	-7.05441	15.2659	-1.11016	10404
51604_at	3e-10	2.47e-11	-7.05246	15.2549	-0.590586	51604
134111_at	3.01e-10	2.47e-11	7.05218	15.2533	1.41523	134111
79969_at	3.01e-10	2.48e-11	7.05209	15.2528	0.906413	79969
22978_at	3.01e-10	2.48e-11	7.05178	15.251	0.585249	22978
2669_at	3.01e-10	2.49e-11	-7.0514	15.2489	-1.37502	2669
84181_at	3.05e-10	2.51e-11	7.04947	15.2379	0.215506	84181
7639_at	3.09e-10	2.55e-11	7.04708	15.2243	0.648758	7639
6273_at	3.09e-10	2.56e-11	-7.04661	15.2217	-0.763327	6273
27109_at	3.1e-10	2.56e-11	7.04631	15.22	0.445041	27109
9601_at	3.11e-10	2.57e-11	-7.04565	15.2162	-0.652216	9601
3156_at	3.11e-10	2.57e-11	7.04555	15.2157	0.743924	3156
9562_at	3.11e-10	2.57e-11	7.04539	15.2148	0.596186	9562
140461_at	3.12e-10	2.59e-11	7.04446	15.2095	0.32841	140461
6827_at	3.12e-10	2.59e-11	7.04436	15.2089	0.413081	6827
23129_at	3.12e-10	2.59e-11	-7.04424	15.2082	-0.715791	23129
9204_at	3.14e-10	2.61e-11	-7.04307	15.2017	-0.601179	9204
51123_at	3.15e-10	2.62e-11	7.04253	15.1985	0.605475	51123
6252_at	3.15e-10	2.62e-11	7.04245	15.1981	1.76355	6252
25865_at	3.15e-10	2.62e-11	-7.04219	15.1966	-0.628346	25865
23199_at	3.16e-10	2.64e-11	7.04129	15.1915	1.06649	23199
26153_at	3.16e-10	2.64e-11	7.0412	15.191	0.828791	26153
597_at	3.19e-10	2.66e-11	-7.03956	15.1817	-1.60699	597
51421_at	3.26e-10	2.72e-11	7.03578	15.1603	1.16202	51421
85450_at	3.26e-10	2.72e-11	-7.03564	15.1595	-0.851207	85450
11007_at	3.26e-10	2.73e-11	7.03536	15.1579	0.30007	11007
730098_at	3.28e-10	2.74e-11	-7.03446	15.1528	-0.751661	730098
3899_at	3.3e-10	2.76e-11	7.03348	15.1473	0.382406	3899
6494_at	3.32e-10	2.78e-11	-7.03235	15.1409	-0.642733	6494
5334_at	3.32e-10	2.78e-11	7.03194	15.1386	1.1941	5334
115273_at	3.41e-10	2.86e-11	-7.02718	15.1116	-1.03722	115273
79847_at	3.47e-10	2.91e-11	7.02431	15.0954	0.498909	79847
8613_at	3.55e-10	2.99e-11	-7.01985	15.0701	-1.26094	8613
1534_at	3.62e-10	3.04e-11	-7.01651	15.0512	-0.618074	1534
6191_at	3.63e-10	3.05e-11	7.01598	15.0483	0.36442	6191
151613_at	3.69e-10	3.1e-11	7.01319	15.0325	0.60558	151613
4494_at	3.72e-10	3.14e-11	-7.0114	15.0224	-1.28077	4494
80298_at	3.87e-10	3.26e-11	7.00481	14.9851	0.547316	80298
11004_at	3.87e-10	3.26e-11	-7.00444	14.983	-0.938264	11004
54842_at	3.88e-10	3.27e-11	7.004	14.9805	0.801974	54842
115704_at	3.95e-10	3.34e-11	7.00067	14.9618	0.268511	115704
112936_at	3.97e-10	3.36e-11	6.99969	14.9562	0.393357	112936
26960_at	3.99e-10	3.38e-11	6.99858	14.95	1.09006	26960
79178_at	4.01e-10	3.39e-11	6.99783	14.9457	0.550336	79178
10123_at	4.02e-10	3.41e-11	-6.99709	14.9415	-1.19249	10123
64147_at	4.05e-10	3.43e-11	-6.99588	14.9347	-0.689971	64147
90736_at	4.07e-10	3.45e-11	6.99493	14.9294	0.740403	90736
5932_at	4.15e-10	3.52e-11	-6.99135	14.9091	-0.731714	5932
3021_at	4.15e-10	3.52e-11	6.99127	14.9087	0.502747	3021
124817_at	4.15e-10	3.53e-11	6.99108	14.9076	0.243014	124817
863_at	4.17e-10	3.54e-11	6.99029	14.9032	0.350923	863
54059_at	4.22e-10	3.59e-11	6.98794	14.8899	0.591111	54059
11344_at	4.24e-10	3.61e-11	-6.98721	14.8858	-0.386844	11344
3903_at	4.24e-10	3.61e-11	-6.98712	14.8853	-1.00319	3903
57209_at	4.26e-10	3.63e-11	6.98619	14.88	0.904569	57209
124995_at	4.37e-10	3.73e-11	6.98138	14.8529	0.455799	124995
3745_at	4.41e-10	3.76e-11	6.97983	14.8442	1.5983	3745
51337_at	4.44e-10	3.79e-11	6.97863	14.8374	0.482147	51337
158358_at	4.45e-10	3.8e-11	6.97824	14.8352	0.558055	158358
140706_at	4.5e-10	3.85e-11	6.976	14.8226	0.60557	140706
81622_at	4.52e-10	3.87e-11	-6.97507	14.8174	-0.744674	81622
6529_at	4.53e-10	3.88e-11	6.9748	14.8158	1.64855	6529
6122_at	4.54e-10	3.89e-11	6.9742	14.8124	0.607651	6122
137196_at	4.55e-10	3.9e-11	6.97371	14.8097	0.273874	137196
9308_at	4.6e-10	3.94e-11	-6.97172	14.7985	-0.739799	9308
6284_at	4.65e-10	3.99e-11	-6.96964	14.7868	-1.32032	6284
3093_at	4.65e-10	4e-11	-6.96936	14.7852	-0.374968	3093
54440_at	4.68e-10	4.02e-11	-6.9684	14.7798	-0.95634	54440
9821_at	4.82e-10	4.15e-11	6.96311	14.75	0.386413	9821
137209_at	4.88e-10	4.2e-11	6.96074	14.7367	0.324166	137209
114794_at	4.89e-10	4.22e-11	6.96024	14.7339	0.907259	114794
23098_at	4.9e-10	4.22e-11	6.95993	14.7321	0.498741	23098
29887_at	4.98e-10	4.3e-11	-6.95693	14.7152	-1.65819	29887
79856_at	5.03e-10	4.34e-11	6.95522	14.7056	1.03841	79856
4495_at	5.04e-10	4.35e-11	-6.95474	14.7029	-1.07567	4495
1038_at	5.15e-10	4.45e-11	6.95081	14.6808	0.678619	1038
10276_at	5.15e-10	4.46e-11	6.95061	14.6797	1.13105	10276
7042_at	5.17e-10	4.47e-11	-6.95	14.6763	-1.27858	7042
29946_at	5.22e-10	4.52e-11	-6.94796	14.6648	-0.54704	29946
80000_at	5.26e-10	4.56e-11	6.94669	14.6577	0.682874	80000
8754_at	5.29e-10	4.59e-11	-6.94555	14.6513	-0.922498	8754
124925_at	5.38e-10	4.67e-11	6.94266	14.635	0.997099	124925
5919_at	5.42e-10	4.7e-11	-6.94121	14.6269	-1.78491	5919
57106_at	5.43e-10	4.72e-11	-6.94061	14.6235	-0.601105	57106
7764_at	5.48e-10	4.77e-11	-6.93889	14.6139	-0.986228	7764
1075_at	5.51e-10	4.79e-11	-6.93792	14.6084	-1.242	1075
6883_at	5.63e-10	4.9e-11	-6.93407	14.5868	-0.58167	6883
91661_at	5.63e-10	4.9e-11	-6.93397	14.5862	-0.567345	91661
51249_at	5.66e-10	4.94e-11	-6.93276	14.5795	-0.457433	51249
80381_at	5.66e-10	4.94e-11	-6.93272	14.5792	-0.475234	80381
60_at	5.7e-10	4.98e-11	-6.93146	14.5722	-0.178965	60
57555_at	5.7e-10	4.98e-11	6.93145	14.5721	0.381083	57555
5154_at	5.71e-10	4.99e-11	-6.9309	14.569	-0.902639	5154
90634_at	5.71e-10	5e-11	6.9308	14.5684	0.564098	90634
55809_at	5.85e-10	5.12e-11	6.92642	14.5438	0.27555	55809
64478_at	5.86e-10	5.14e-11	6.92596	14.5413	0.230414	64478
7556_at	5.92e-10	5.19e-11	6.9243	14.532	0.511194	7556
51076_at	5.94e-10	5.21e-11	6.92358	14.5279	0.59028	51076
55680_at	5.96e-10	5.23e-11	6.9229	14.5241	0.250289	55680
10327_at	5.99e-10	5.26e-11	-6.92175	14.5177	-0.456353	10327
6877_at	6.03e-10	5.29e-11	6.92069	14.5117	0.661207	6877
55851_at	6.12e-10	5.38e-11	-6.918	14.4967	-0.911257	55851
116154_at	6.15e-10	5.41e-11	6.91694	14.4907	1.90892	116154
10457_at	6.18e-10	5.44e-11	-6.9161	14.486	-1.68124	10457
84034_at	6.2e-10	5.46e-11	-6.91521	14.481	-0.860677	84034
11221_at	6.22e-10	5.49e-11	-6.9145	14.477	-0.625637	11221
7167_at	6.27e-10	5.53e-11	-6.91324	14.47	-0.58166	7167
8569_at	6.3e-10	5.56e-11	-6.91203	14.4632	-0.734149	8569
10325_at	6.32e-10	5.58e-11	6.91141	14.4597	0.520176	10325
26578_at	6.32e-10	5.59e-11	-6.91126	14.4589	-0.87911	26578
3659_at	6.44e-10	5.7e-11	-6.9079	14.4401	-0.880383	3659
23499_at	6.49e-10	5.74e-11	-6.90661	14.4328	-0.490106	23499
22905_at	6.51e-10	5.77e-11	6.90585	14.4286	0.759048	22905
84620_at	6.61e-10	5.86e-11	6.90313	14.4133	0.594964	84620
55816_at	6.64e-10	5.89e-11	-6.90226	14.4085	-1.22609	55816
284161_at	6.64e-10	5.9e-11	6.90199	14.407	0.677545	284161
7625_at	6.65e-10	5.91e-11	6.90165	14.4051	0.656719	7625
83636_at	6.65e-10	5.91e-11	-6.90157	14.4046	-0.460367	83636
51246_at	6.7e-10	5.95e-11	-6.90031	14.3976	-0.57449	51246
152007_at	6.78e-10	6.03e-11	-6.89804	14.3849	-0.775951	152007
6601_at	6.78e-10	6.03e-11	6.898	14.3847	0.504133	6601
8819_at	6.93e-10	6.17e-11	-6.89401	14.3623	-0.550245	8819
54935_at	7.01e-10	6.25e-11	-6.89181	14.35	-0.768282	54935
3707_at	7.06e-10	6.29e-11	-6.89064	14.3435	-1.29208	3707
90586_at	7.1e-10	6.34e-11	6.88938	14.3365	0.205973	90586
56262_at	7.31e-10	6.52e-11	6.88431	14.3081	0.685331	56262
3134_at	7.32e-10	6.55e-11	-6.88371	14.3048	-0.742577	3134
1047_at	7.32e-10	6.55e-11	6.88371	14.3047	1.53393	1047
11284_at	7.32e-10	6.55e-11	-6.88362	14.3043	-0.617688	11284
9295_at	7.35e-10	6.58e-11	-6.88278	14.2995	-0.415978	9295
54820_at	7.42e-10	6.64e-11	-6.88115	14.2905	-0.439799	54820
1826_at	7.51e-10	6.73e-11	6.87895	14.2782	1.07666	1826
6457_at	7.53e-10	6.75e-11	6.8783	14.2745	1.58225	6457
23175_at	7.54e-10	6.77e-11	6.87791	14.2723	0.568519	23175
3107_at	7.57e-10	6.8e-11	-6.87722	14.2685	-0.714098	3107
23365_at	7.62e-10	6.84e-11	6.876	14.2617	0.425465	23365
51218_at	7.65e-10	6.87e-11	6.8752	14.2572	0.383809	51218
11167_at	7.75e-10	6.98e-11	-6.87267	14.2431	-0.936581	11167
3105_at	7.75e-10	6.98e-11	-6.87253	14.2423	-0.622769	3105
387338_at	7.76e-10	6.99e-11	-6.87223	14.2406	-0.280835	387338
26020_at	7.78e-10	7.02e-11	-6.87153	14.2368	-0.759833	26020
4674_at	7.78e-10	7.02e-11	6.87151	14.2366	1.49264	4674
166379_at	7.95e-10	7.17e-11	-6.86779	14.2159	-0.67851	166379
54841_at	7.96e-10	7.19e-11	6.8673	14.2131	0.566152	54841
1453_at	8.08e-10	7.3e-11	-6.86475	14.1989	-0.584347	1453
1387_at	8.11e-10	7.33e-11	6.86393	14.1943	0.295822	1387
10632_at	8.2e-10	7.42e-11	6.8619	14.183	0.339345	10632
113835_at	8.24e-10	7.46e-11	6.86084	14.1771	0.430753	113835
285759_at	8.26e-10	7.48e-11	6.86036	14.1744	0.432664	285759
283377_at	8.26e-10	7.49e-11	6.86032	14.1742	0.376922	283377
83452_at	8.26e-10	7.49e-11	-6.86026	14.1739	-0.798359	83452
1725_at	8.31e-10	7.55e-11	6.85886	14.166	0.530419	1725
84443_at	8.31e-10	7.55e-11	6.8588	14.1657	0.61719	84443
7398_at	8.43e-10	7.66e-11	-6.8563	14.1518	-0.599345	7398
9229_at	8.46e-10	7.69e-11	6.85564	14.1481	0.301013	9229
10972_at	8.49e-10	7.72e-11	-6.85487	14.1438	-0.454464	10972
9522_at	8.54e-10	7.77e-11	6.85377	14.1377	0.71675	9522
51231_at	8.67e-10	7.9e-11	-6.85093	14.1218	-0.456048	51231
6850_at	8.74e-10	7.97e-11	-6.84942	14.1135	-0.831167	6850
115196_at	8.79e-10	8.02e-11	6.84834	14.1075	0.285228	115196
7318_at	8.85e-10	8.08e-11	-6.84699	14.0999	-0.553934	7318
60674_at	8.94e-10	8.16e-11	6.8452	14.0899	0.680586	60674
219654_at	9.04e-10	8.26e-11	6.84313	14.0784	0.795734	219654
55819_at	9.09e-10	8.32e-11	-6.84191	14.0716	-0.587013	55819
56929_at	9.15e-10	8.38e-11	-6.84067	14.0647	-0.79944	56929
23270_at	9.17e-10	8.4e-11	6.84028	14.0626	0.60114	23270
1021_at	9.21e-10	8.44e-11	-6.83945	14.058	-0.862157	1021
116236_at	9.21e-10	8.44e-11	-6.83932	14.0572	-0.606913	116236
85460_at	9.22e-10	8.46e-11	-6.83896	14.0552	-1.37496	85460
3959_at	9.23e-10	8.47e-11	-6.83873	14.054	-0.921617	3959
9823_at	9.26e-10	8.51e-11	-6.83794	14.0495	-0.763332	9823
118932_at	9.29e-10	8.54e-11	-6.83727	14.0458	-1.00213	118932
3135_at	9.29e-10	8.54e-11	-6.83721	14.0455	-0.590947	3135
10057_at	9.34e-10	8.6e-11	6.83613	14.0395	0.582649	10057
7419_at	9.5e-10	8.75e-11	6.83308	14.0225	0.333877	7419
58527_at	9.54e-10	8.79e-11	-6.83222	14.0177	-0.977821	58527
2186_at	9.54e-10	8.79e-11	6.83217	14.0174	0.455553	2186
2894_at	9.78e-10	9.02e-11	6.82772	13.9927	0.378917	2894
6195_at	9.82e-10	9.06e-11	-6.82686	13.9879	-0.729241	6195
221400_at	9.91e-10	9.15e-11	6.82517	13.9785	0.803005	221400
8237_at	1.04e-09	9.59e-11	6.81688	13.9325	0.632793	8237
11014_at	1.04e-09	9.6e-11	-6.81678	13.9319	-0.827901	11014
29952_at	1.04e-09	9.63e-11	-6.81623	13.9288	-0.697916	29952
10109_at	1.06e-09	9.79e-11	-6.81335	13.9129	-0.346609	10109
200185_at	1.06e-09	9.8e-11	-6.81321	13.9121	-0.341583	200185
130612_at	1.06e-09	9.8e-11	6.81319	13.912	0.378244	130612
55295_at	1.06e-09	9.82e-11	-6.81276	13.9096	-0.91088	55295
23633_at	1.08e-09	9.99e-11	-6.80977	13.893	-0.336905	23633
242_at	1.08e-09	1e-10	6.80918	13.8897	0.314665	242
79785_at	1.09e-09	1.01e-10	6.80774	13.8817	0.912377	79785
2647_at	1.1e-09	1.02e-10	-6.80613	13.8728	-0.707318	2647
5087_at	1.11e-09	1.03e-10	6.80449	13.8637	0.615474	5087
80723_at	1.13e-09	1.05e-10	-6.80076	13.843	-1.2229	80723
641638_at	1.15e-09	1.07e-10	6.79706	13.8225	0.445658	641638
4601_at	1.16e-09	1.08e-10	6.79617	13.8175	0.694979	4601
51263_at	1.2e-09	1.12e-10	6.78997	13.7832	0.53549	51263
729604_at	1.21e-09	1.12e-10	-6.78896	13.7776	-1.22447	729604
7791_at	1.22e-09	1.14e-10	-6.78714	13.7675	-0.867649	7791
3074_at	1.22e-09	1.14e-10	-6.78598	13.7611	-0.723493	3074
55140_at	1.23e-09	1.15e-10	6.78531	13.7574	0.371764	55140
9378_at	1.24e-09	1.16e-10	6.78401	13.7502	1.00305	9378
65998_at	1.24e-09	1.16e-10	6.78383	13.7492	0.393682	65998
5322_at	1.24e-09	1.16e-10	-6.7832	13.7457	-1.77227	5322
55214_at	1.26e-09	1.18e-10	-6.77987	13.7273	-0.630528	55214
51075_at	1.26e-09	1.19e-10	6.77958	13.7257	0.411386	51075
4057_at	1.27e-09	1.19e-10	-6.77933	13.7243	-3.01291	4057
115648_at	1.27e-09	1.19e-10	6.7793	13.7241	0.64751	115648
3106_at	1.27e-09	1.19e-10	-6.77866	13.7206	-0.790224	3106
79768_at	1.28e-09	1.2e-10	6.77718	13.7124	0.567573	79768
54206_at	1.28e-09	1.2e-10	-6.7769	13.7109	-1.36577	54206
6399_at	1.29e-09	1.21e-10	6.77586	13.7051	0.565794	6399
7010_at	1.31e-09	1.23e-10	6.77316	13.6902	0.361174	7010
6772_at	1.31e-09	1.24e-10	-6.77197	13.6836	-0.712283	6772
23207_at	1.32e-09	1.24e-10	-6.7715	13.681	-0.486429	23207
54994_at	1.32e-09	1.24e-10	6.77114	13.679	0.351553	54994
268_at	1.33e-09	1.26e-10	6.76898	13.6671	0.660636	268
1571_at	1.34e-09	1.27e-10	6.76756	13.6592	0.49858	1571
3055_at	1.35e-09	1.28e-10	-6.76615	13.6514	-1.00748	3055
441642_at	1.37e-09	1.29e-10	6.76446	13.6421	0.399556	441642
1794_at	1.37e-09	1.3e-10	-6.76366	13.6377	-1.01769	1794
9879_at	1.38e-09	1.3e-10	6.76302	13.6341	0.414796	9879
11313_at	1.38e-09	1.31e-10	-6.7619	13.628	-0.509318	11313
2888_at	1.4e-09	1.32e-10	-6.76023	13.6187	-1.31686	2888
10376_at	1.4e-09	1.33e-10	-6.7595	13.6147	-0.392634	10376
79842_at	1.41e-09	1.33e-10	6.75888	13.6113	0.301501	79842
9382_at	1.42e-09	1.35e-10	6.7568	13.5998	0.402749	9382
3486_at	1.43e-09	1.36e-10	-6.75602	13.5955	-1.6154	3486
1027_at	1.43e-09	1.36e-10	6.7554	13.592	0.609671	1027
9528_at	1.43e-09	1.36e-10	-6.75526	13.5913	-0.411913	9528
57619_at	1.44e-09	1.38e-10	-6.75358	13.582	-0.90559	57619
5051_at	1.46e-09	1.39e-10	-6.75205	13.5735	-0.292255	5051
719_at	1.47e-09	1.4e-10	-6.75064	13.5657	-1.03131	719
5873_at	1.47e-09	1.4e-10	-6.75004	13.5624	-0.844588	5873
80346_at	1.48e-09	1.41e-10	-6.74875	13.5554	-0.477803	80346
7753_at	1.49e-09	1.42e-10	6.74764	13.5492	0.520489	7753
439921_at	1.54e-09	1.47e-10	-6.74128	13.5141	-0.791892	439921
54809_at	1.55e-09	1.48e-10	-6.74017	13.508	-0.979687	54809
7456_at	1.59e-09	1.52e-10	-6.73585	13.4842	-0.599167	7456
5071_at	1.62e-09	1.55e-10	6.73229	13.4646	0.184522	5071
2876_at	1.63e-09	1.56e-10	-6.73135	13.4594	-0.572674	2876
51004_at	1.64e-09	1.57e-10	6.72968	13.4502	0.368365	51004
64175_at	1.65e-09	1.58e-10	-6.72867	13.4446	-0.650017	64175
6672_at	1.67e-09	1.6e-10	-6.72629	13.4316	-0.548043	6672
57692_at	1.67e-09	1.6e-10	6.72628	13.4315	0.813953	57692
80821_at	1.68e-09	1.61e-10	6.72577	13.4287	0.494665	80821
388722_at	1.68e-09	1.61e-10	-6.72562	13.4279	-0.632209	388722
79096_at	1.68e-09	1.61e-10	6.72534	13.4263	0.530369	79096
54998_at	1.68e-09	1.62e-10	-6.72467	13.4226	-0.394066	54998
2648_at	1.71e-09	1.65e-10	6.7218	13.4068	0.547799	2648
3096_at	1.71e-09	1.65e-10	6.72169	13.4062	0.469256	3096
23598_at	1.71e-09	1.65e-10	6.72123	13.4037	0.494836	23598
54386_at	1.73e-09	1.67e-10	6.71964	13.3949	0.485976	54386
26013_at	1.73e-09	1.67e-10	6.71906	13.3917	0.350435	26013
55614_at	1.74e-09	1.68e-10	-6.71838	13.388	-0.774706	55614
9141_at	1.75e-09	1.69e-10	-6.71733	13.3822	-0.567237	9141
84466_at	1.75e-09	1.7e-10	-6.71645	13.3774	-1.53351	84466
7220_at	1.76e-09	1.7e-10	6.71605	13.3752	0.534626	7220
89874_at	1.78e-09	1.72e-10	6.71396	13.3637	0.27007	89874
6168_at	1.8e-09	1.74e-10	6.71184	13.352	0.180318	6168
64432_at	1.8e-09	1.75e-10	6.71133	13.3492	0.447198	64432
3705_at	1.8e-09	1.75e-10	6.7113	13.3491	0.563138	3705
202559_at	1.8e-09	1.75e-10	6.71087	13.3467	0.408153	202559
9765_at	1.8e-09	1.75e-10	6.71081	13.3464	0.647681	9765
51780_at	1.81e-09	1.76e-10	6.71047	13.3445	0.573374	51780
5782_at	1.81e-09	1.76e-10	-6.7104	13.3441	-0.533815	5782
64762_at	1.82e-09	1.77e-10	-6.70856	13.334	-0.860089	64762
9665_at	1.82e-09	1.77e-10	6.70852	13.3338	0.346545	9665
55638_at	1.83e-09	1.78e-10	6.70798	13.3308	1.07838	55638
467_at	1.87e-09	1.83e-10	-6.70352	13.3063	-1.0006	467
83742_at	1.88e-09	1.83e-10	-6.703	13.3034	-0.785058	83742
153768_at	1.89e-09	1.85e-10	-6.70156	13.2955	-0.664977	153768
56181_at	1.9e-09	1.85e-10	-6.70108	13.2929	-0.417189	56181
23237_at	1.9e-09	1.86e-10	-6.70024	13.2883	-1.29217	23237
23305_at	1.9e-09	1.86e-10	6.70004	13.2872	1.16571	23305
57020_at	1.92e-09	1.88e-10	6.69839	13.2781	0.372218	57020
2197_at	1.93e-09	1.89e-10	6.69724	13.2718	0.342768	2197
3488_at	1.97e-09	1.93e-10	-6.69392	13.2536	-1.09856	3488
2959_at	1.98e-09	1.94e-10	-6.69294	13.2482	-0.41636	2959
389332_at	1.98e-09	1.94e-10	6.69252	13.2459	0.275357	389332
9719_at	1.98e-09	1.94e-10	6.69251	13.2458	0.386514	9719
11147_at	1.98e-09	1.95e-10	-6.69203	13.2432	-0.779124	11147
254122_at	1.98e-09	1.95e-10	6.69201	13.2431	0.450377	254122
55589_at	1.99e-09	1.95e-10	-6.69173	13.2416	-0.752021	55589
140862_at	1.99e-09	1.95e-10	6.69155	13.2406	0.380166	140862
55347_at	2e-09	1.97e-10	6.69001	13.2321	0.443742	55347
23228_at	2.01e-09	1.98e-10	6.68953	13.2295	0.661009	23228
2145_at	2.01e-09	1.98e-10	6.68916	13.2274	0.374564	2145
51634_at	2.02e-09	1.99e-10	6.68815	13.2219	0.307442	51634
90333_at	2.03e-09	2e-10	-6.68745	13.2181	-0.567203	90333
128346_at	2.04e-09	2.01e-10	-6.68648	13.2128	-1.11292	128346
54906_at	2.07e-09	2.04e-10	6.68382	13.1982	0.553674	54906
2113_at	2.07e-09	2.05e-10	6.68335	13.1956	0.631442	2113
1536_at	2.08e-09	2.06e-10	-6.68233	13.19	-1.02923	1536
26002_at	2.11e-09	2.08e-10	-6.6802	13.1783	-2.09442	26002
283431_at	2.12e-09	2.1e-10	-6.6788	13.1707	-0.969881	283431
54904_at	2.12e-09	2.1e-10	6.67875	13.1704	0.353437	54904
361_at	2.12e-09	2.1e-10	-6.6784	13.1685	-2.13254	361
2596_at	2.13e-09	2.11e-10	-6.67743	13.1631	-1.15951	2596
4942_at	2.15e-09	2.13e-10	6.67635	13.1572	0.458728	4942
10297_at	2.17e-09	2.15e-10	6.67455	13.1473	0.418876	10297
10423_at	2.2e-09	2.19e-10	6.6714	13.1301	0.301184	10423
105_at	2.21e-09	2.19e-10	6.67108	13.1284	0.392608	105
79147_at	2.21e-09	2.2e-10	-6.67078	13.1267	-0.410925	79147
91147_at	2.21e-09	2.2e-10	-6.67075	13.1265	-0.564173	91147
1993_at	2.22e-09	2.21e-10	6.66942	13.1193	0.687236	1993
26039_at	2.22e-09	2.21e-10	6.66924	13.1183	0.615031	26039
7453_at	2.26e-09	2.25e-10	-6.66666	13.1042	-0.852553	7453
23585_at	2.3e-09	2.29e-10	-6.66314	13.0849	-0.379455	23585
9993_at	2.32e-09	2.31e-10	6.66162	13.0765	0.438996	9993
11067_at	2.32e-09	2.32e-10	-6.6613	13.0748	-1.028	11067
80230_at	2.4e-09	2.4e-10	-6.65518	13.0413	-0.362673	80230
3108_at	2.41e-09	2.4e-10	-6.65463	13.0383	-1.17676	3108
118424_at	2.43e-09	2.43e-10	-6.65301	13.0295	-0.298363	118424
441168_at	2.43e-09	2.43e-10	-6.653	13.0294	-1.1206	441168
122060_at	2.45e-09	2.45e-10	6.65132	13.0203	1.17087	122060
54732_at	2.46e-09	2.47e-10	-6.65012	13.0137	-0.586726	54732
57599_at	2.46e-09	2.47e-10	6.65007	13.0134	0.393808	57599
80318_at	2.48e-09	2.48e-10	6.6489	13.007	0.726204	80318
55768_at	2.48e-09	2.49e-10	-6.64833	13.0039	-0.461727	55768
8165_at	2.49e-09	2.5e-10	6.64786	13.0013	0.511764	8165
54663_at	2.49e-09	2.5e-10	6.6473	12.9983	0.410133	54663
27252_at	2.52e-09	2.53e-10	6.64523	12.987	0.349284	27252
3491_at	2.53e-09	2.54e-10	-6.6446	12.9835	-1.46714	3491
90060_at	2.53e-09	2.55e-10	6.64412	12.9809	0.193241	90060
56985_at	2.55e-09	2.56e-10	6.64309	12.9753	0.575983	56985
89790_at	2.58e-09	2.59e-10	-6.64109	12.9643	-0.910161	89790
83732_at	2.58e-09	2.6e-10	6.64079	12.9627	0.489023	83732
8761_at	2.59e-09	2.61e-10	-6.64005	12.9586	-0.492499	8761
5818_at	2.59e-09	2.61e-10	6.64003	12.9586	0.223123	5818
7040_at	2.59e-09	2.62e-10	-6.63962	12.9563	-0.869549	7040
4488_at	2.6e-09	2.62e-10	6.63913	12.9537	0.65665	4488
9869_at	2.6e-09	2.62e-10	6.63912	12.9536	0.374245	9869
6156_at	2.61e-09	2.64e-10	6.63768	12.9457	0.300573	6156
9144_at	2.61e-09	2.64e-10	-6.63762	12.9454	-0.721684	9144
151230_at	2.62e-09	2.65e-10	6.63715	12.9428	0.849961	151230
148753_at	2.63e-09	2.66e-10	6.63627	12.938	0.247495	148753
51763_at	2.68e-09	2.71e-10	6.63299	12.9201	0.267584	51763
9162_at	2.68e-09	2.72e-10	6.63257	12.9178	0.936047	9162
55268_at	2.7e-09	2.74e-10	-6.63136	12.9113	-1.12413	55268
55858_at	2.7e-09	2.75e-10	-6.63096	12.909	-0.573869	55858
23596_at	2.72e-09	2.76e-10	-6.62995	12.9035	-0.795896	23596
1958_at	2.72e-09	2.76e-10	-6.62989	12.9032	-1.1431	1958
56098_at	2.72e-09	2.76e-10	6.62969	12.9021	0.157635	56098
1608_at	2.72e-09	2.77e-10	6.62951	12.9012	1.03008	1608
5581_at	2.72e-09	2.77e-10	6.6293	12.9	0.410349	5581
3475_at	2.73e-09	2.78e-10	-6.62847	12.8955	-0.618216	3475
51196_at	2.75e-09	2.8e-10	-6.62715	12.8883	-0.850527	51196
85007_at	2.76e-09	2.81e-10	-6.62677	12.8862	-0.433568	85007
283849_at	2.76e-09	2.81e-10	6.62652	12.8849	0.470054	283849
5476_at	2.76e-09	2.82e-10	-6.62619	12.8831	-0.593046	5476
8495_at	2.77e-09	2.83e-10	6.62574	12.8806	0.822602	8495
27314_at	2.77e-09	2.83e-10	6.62571	12.8804	0.280195	27314
347902_at	2.78e-09	2.84e-10	-6.62483	12.8756	-1.61232	347902
8841_at	2.78e-09	2.84e-10	-6.62475	12.8752	-0.335868	8841
83696_at	2.78e-09	2.85e-10	6.62428	12.8726	0.238896	83696
64332_at	2.83e-09	2.9e-10	-6.62115	12.8556	-1.14991	64332
1585_at	2.87e-09	2.94e-10	6.61874	12.8424	0.304945	1585
55208_at	2.88e-09	2.95e-10	6.61816	12.8393	0.495615	55208
6855_at	2.9e-09	2.97e-10	6.61667	12.8311	0.651907	6855
9397_at	2.93e-09	3.01e-10	6.6146	12.8199	0.683029	9397
54512_at	2.94e-09	3.02e-10	6.61411	12.8172	0.441941	54512
81_at	2.96e-09	3.04e-10	-6.61271	12.8096	-0.584104	81
857_at	2.96e-09	3.04e-10	-6.61261	12.809	-1.48614	857
9603_at	2.96e-09	3.04e-10	-6.61251	12.8085	-1.06737	9603
157807_at	2.97e-09	3.06e-10	6.61182	12.8048	0.622433	157807
3654_at	2.97e-09	3.06e-10	-6.61145	12.8027	-0.455007	3654
8655_at	2.98e-09	3.08e-10	-6.6107	12.7987	-0.257944	8655
57763_at	3.01e-09	3.1e-10	6.60921	12.7905	0.487293	57763
636_at	3.03e-09	3.13e-10	-6.60756	12.7815	-0.798341	636
9733_at	3.04e-09	3.14e-10	6.60707	12.7788	0.312813	9733
10243_at	3.06e-09	3.16e-10	6.60593	12.7727	0.743768	10243
202018_at	3.11e-09	3.21e-10	6.6029	12.7562	0.653212	202018
84286_at	3.12e-09	3.22e-10	6.6023	12.7529	0.338807	84286
84364_at	3.15e-09	3.26e-10	6.60013	12.7411	0.460559	84364
58986_at	3.15e-09	3.26e-10	-6.60005	12.7407	-0.628918	58986
5216_at	3.15e-09	3.26e-10	-6.60001	12.7405	-0.693772	5216
79171_at	3.17e-09	3.28e-10	-6.59916	12.7358	-0.546399	79171
4297_at	3.17e-09	3.28e-10	6.59892	12.7345	0.653843	4297
5636_at	3.18e-09	3.3e-10	6.59801	12.7296	0.525708	5636
9914_at	3.18e-09	3.3e-10	6.59785	12.7287	0.272621	9914
113791_at	3.21e-09	3.33e-10	6.59643	12.721	0.555072	113791
2048_at	3.21e-09	3.34e-10	-6.59618	12.7196	-0.518863	2048
9450_at	3.22e-09	3.35e-10	-6.59544	12.7156	-1.07758	9450
23046_at	3.25e-09	3.38e-10	6.59398	12.7077	1.27635	23046
285193_at	3.29e-09	3.43e-10	6.59142	12.6938	0.446654	285193
55748_at	3.32e-09	3.45e-10	-6.58999	12.686	-0.568084	55748
9320_at	3.36e-09	3.5e-10	-6.58768	12.6735	-0.308879	9320
3029_at	3.36e-09	3.5e-10	6.58746	12.6722	0.356464	3029
9911_at	3.36e-09	3.51e-10	6.58726	12.6712	0.352634	9911
8905_at	3.36e-09	3.51e-10	-6.58722	12.6709	-0.719983	8905
10732_at	3.37e-09	3.52e-10	-6.5866	12.6676	-0.941965	10732
6920_at	3.39e-09	3.54e-10	-6.58566	12.6624	-1.183	6920
66035_at	3.39e-09	3.55e-10	6.58512	12.6596	0.273012	66035
7852_at	3.45e-09	3.61e-10	-6.58194	12.6423	-1.21094	7852
27164_at	3.49e-09	3.65e-10	-6.5799	12.6312	-1.23841	27164
9739_at	3.53e-09	3.69e-10	6.57799	12.6208	0.301255	9739
26099_at	3.54e-09	3.71e-10	-6.57724	12.6168	-0.390239	26099
6347_at	3.56e-09	3.73e-10	-6.57613	12.6107	-1.86869	6347
23474_at	3.58e-09	3.76e-10	-6.57492	12.6042	-0.516706	23474
4828_at	3.6e-09	3.77e-10	-6.57409	12.5997	-1.3257	4828
729088_at	3.6e-09	3.77e-10	6.57402	12.5993	0.625968	729088
7769_at	3.6e-09	3.78e-10	-6.57362	12.5971	-0.596682	7769
50810_at	3.61e-09	3.8e-10	6.57289	12.5932	0.599985	50810
79137_at	3.62e-09	3.81e-10	6.57253	12.5912	0.404531	79137
2101_at	3.65e-09	3.84e-10	6.57078	12.5817	0.293381	2101
54475_at	3.66e-09	3.85e-10	6.5703	12.5791	0.290249	54475
4715_at	3.68e-09	3.88e-10	6.56928	12.5736	0.349401	4715
29015_at	3.73e-09	3.93e-10	-6.56681	12.5602	-0.731411	29015
813_at	3.76e-09	3.97e-10	-6.56501	12.5504	-0.808996	813
55175_at	3.76e-09	3.97e-10	6.56489	12.5498	0.335089	55175
170685_at	3.77e-09	3.97e-10	6.56474	12.549	0.649396	170685
163126_at	3.77e-09	3.98e-10	-6.56443	12.5473	-0.48912	163126
79145_at	3.77e-09	3.99e-10	-6.56416	12.5458	-0.614675	79145
55702_at	3.84e-09	4.06e-10	6.56083	12.5278	0.41263	55702
4286_at	3.85e-09	4.07e-10	-6.56056	12.5263	-0.856202	4286
11116_at	3.85e-09	4.07e-10	-6.56036	12.5252	-0.557443	11116
57337_at	3.89e-09	4.12e-10	6.55814	12.5132	0.546531	57337
79858_at	3.9e-09	4.13e-10	-6.55793	12.5121	-0.569739	79858
6683_at	3.98e-09	4.22e-10	6.55412	12.4914	0.600381	6683
9885_at	4.02e-09	4.26e-10	6.55225	12.4813	0.373903	9885
4973_at	4.03e-09	4.28e-10	-6.55166	12.4781	-1.19596	4973
79143_at	4.08e-09	4.33e-10	-6.54946	12.4662	-0.528822	79143
84923_at	4.09e-09	4.34e-10	6.54883	12.4628	0.446542	84923
22921_at	4.09e-09	4.35e-10	6.54872	12.4622	0.566744	22921
79591_at	4.12e-09	4.38e-10	6.54731	12.4546	0.376833	79591
5627_at	4.15e-09	4.42e-10	-6.54582	12.4465	-1.14979	5627
3399_at	4.19e-09	4.46e-10	-6.54408	12.4372	-1.02556	3399
9586_at	4.21e-09	4.49e-10	-6.54303	12.4314	-0.943011	9586
2077_at	4.24e-09	4.52e-10	-6.54173	12.4244	-0.706337	2077
2245_at	4.32e-09	4.6e-10	6.53832	12.406	0.562716	2245
5141_at	4.32e-09	4.61e-10	6.53824	12.4055	0.293078	5141
9332_at	4.37e-09	4.67e-10	-6.53591	12.393	-1.72508	9332
1821_at	4.4e-09	4.7e-10	6.53474	12.3866	0.312529	1821
64101_at	4.46e-09	4.77e-10	6.53195	12.3715	0.844997	64101
4853_at	4.52e-09	4.83e-10	-6.52953	12.3585	-0.561783	4853
9221_at	4.52e-09	4.84e-10	6.52936	12.3576	0.428108	9221
540_at	4.56e-09	4.88e-10	6.52781	12.3492	0.44044	540
729799_at	4.58e-09	4.9e-10	6.52703	12.345	0.526479	729799
84991_at	4.58e-09	4.91e-10	6.52688	12.3442	0.411671	84991
9363_at	4.59e-09	4.92e-10	6.52655	12.3424	1.4011	9363
30812_at	4.61e-09	4.95e-10	6.52539	12.3361	1.87769	30812
162966_at	4.63e-09	4.96e-10	-6.52476	12.3327	-0.78768	162966
28999_at	4.63e-09	4.97e-10	6.52454	12.3315	0.415697	28999
2697_at	4.69e-09	5.04e-10	-6.52215	12.3187	-1.37274	2697
10403_at	4.77e-09	5.12e-10	-6.51905	12.3019	-1.19095	10403
113146_at	4.78e-09	5.15e-10	-6.51832	12.298	-1.40049	113146
338773_at	4.8e-09	5.17e-10	-6.51746	12.2934	-1.03448	338773
153396_at	4.89e-09	5.27e-10	6.51416	12.2756	0.407801	153396
84253_at	4.91e-09	5.29e-10	6.5133	12.2709	0.566674	84253
6676_at	4.91e-09	5.29e-10	-6.51322	12.2705	-1.03678	6676
132160_at	4.92e-09	5.3e-10	-6.51286	12.2685	-0.62276	132160
9844_at	4.93e-09	5.32e-10	6.51244	12.2663	1.1927	9844
284424_at	4.98e-09	5.37e-10	6.5105	12.2558	0.809617	284424
84295_at	4.99e-09	5.39e-10	6.51	12.2531	0.275614	84295
22882_at	4.99e-09	5.4e-10	6.50973	12.2517	0.650127	22882
25961_at	5.01e-09	5.42e-10	6.50887	12.247	0.540121	25961
151473_at	5.12e-09	5.54e-10	6.50488	12.2255	1.1944	151473
79366_at	5.13e-09	5.55e-10	6.5046	12.224	0.498822	79366
10945_at	5.14e-09	5.57e-10	-6.50415	12.2216	-0.619811	10945
6944_at	5.25e-09	5.69e-10	6.50018	12.2002	0.480829	6944
83548_at	5.36e-09	5.81e-10	6.49639	12.1798	0.409072	83548
54843_at	5.46e-09	5.92e-10	-6.49289	12.161	-0.931292	54843
8345_at	5.47e-09	5.93e-10	-6.49263	12.1596	-0.652354	8345
57795_at	5.47e-09	5.94e-10	6.49226	12.1576	1.2507	57795
114614_at	5.5e-09	5.97e-10	-6.49148	12.1534	-1.11985	114614
55855_at	5.6e-09	6.09e-10	6.48789	12.1341	0.525083	55855
81550_at	5.66e-09	6.15e-10	6.48608	12.1244	0.497275	81550
9554_at	5.7e-09	6.2e-10	-6.48465	12.1167	-0.424788	9554
55662_at	5.73e-09	6.23e-10	6.4837	12.1116	0.251732	55662
3823_at	5.78e-09	6.29e-10	6.48204	12.1026	1.92197	3823
55758_at	5.86e-09	6.39e-10	6.4793	12.0879	0.504283	55758
203547_at	5.86e-09	6.39e-10	6.47908	12.0867	0.279619	203547
93380_at	5.95e-09	6.49e-10	6.47631	12.0719	0.318523	93380
8313_at	5.96e-09	6.51e-10	6.47591	12.0697	0.192806	8313
10683_at	5.96e-09	6.51e-10	6.47589	12.0696	1.41643	10683
4613_at	6e-09	6.55e-10	6.4746	12.0627	0.42218	4613
25907_at	6.04e-09	6.61e-10	-6.47314	12.0548	-1.29414	25907
4493_at	6.05e-09	6.61e-10	-6.473	12.0541	-1.56573	4493
3632_at	6.05e-09	6.63e-10	6.47264	12.0522	0.570725	3632
54529_at	6.11e-09	6.69e-10	6.47077	12.0421	0.330699	54529
80153_at	6.14e-09	6.73e-10	6.46988	12.0373	0.365213	80153
386618_at	6.17e-09	6.77e-10	6.46884	12.0318	0.855236	386618
64901_at	6.17e-09	6.77e-10	6.46876	12.0313	0.695863	64901
3848_at	6.19e-09	6.8e-10	6.46803	12.0274	0.158037	3848
283635_at	6.24e-09	6.85e-10	6.46662	12.0198	0.52652	283635
64108_at	6.24e-09	6.85e-10	-6.46648	12.0191	-0.904353	64108
22898_at	6.32e-09	6.94e-10	-6.46417	12.0067	-0.603204	22898
9517_at	6.33e-09	6.96e-10	-6.4636	12.0036	-0.546154	9517
79966_at	6.4e-09	7.04e-10	6.46153	11.9925	0.758394	79966
6390_at	6.48e-09	7.13e-10	-6.45941	11.9811	-0.426653	6390
9937_at	6.51e-09	7.16e-10	6.45851	11.9763	0.455517	9937
284119_at	6.51e-09	7.17e-10	-6.45837	11.9756	-0.851964	284119
9945_at	6.55e-09	7.22e-10	-6.45702	11.9683	-1.24316	9945
9021_at	6.63e-09	7.32e-10	-6.45466	11.9557	-0.652131	9021
4192_at	6.63e-09	7.32e-10	-6.45457	11.9552	-0.987	4192
64098_at	6.68e-09	7.37e-10	-6.45325	11.9481	-0.64987	64098
126789_at	6.68e-09	7.38e-10	-6.4531	11.9473	-0.438984	126789
23209_at	6.77e-09	7.48e-10	-6.4506	11.934	-1.52068	23209
222229_at	6.78e-09	7.49e-10	-6.45036	11.9326	-0.377067	222229
3428_at	6.79e-09	7.51e-10	-6.44989	11.9301	-0.946027	3428
6440_at	6.89e-09	7.63e-10	6.44716	11.9155	0.220691	6440
23408_at	6.92e-09	7.66e-10	6.44632	11.911	0.267198	23408
400756_at	6.96e-09	7.71e-10	-6.44519	11.9049	-0.627264	400756
79819_at	6.97e-09	7.73e-10	-6.44465	11.9021	-0.650902	79819
56913_at	7.13e-09	7.91e-10	-6.44051	11.8799	-0.665047	56913
84289_at	7.13e-09	7.91e-10	6.44046	11.8797	0.346651	84289
57121_at	7.16e-09	7.95e-10	-6.4397	11.8756	-0.810194	57121
84964_at	7.17e-09	7.97e-10	-6.43919	11.8729	-0.466316	84964
118672_at	7.2e-09	8e-10	6.43851	11.8692	0.738452	118672
90249_at	7.23e-09	8.04e-10	6.43754	11.864	1.08788	90249
2628_at	7.29e-09	8.11e-10	-6.43607	11.8562	-1.42363	2628
57120_at	7.31e-09	8.13e-10	6.43541	11.8527	0.3829	57120
256949_at	7.31e-09	8.14e-10	6.43534	11.8523	0.349315	256949
10621_at	7.35e-09	8.19e-10	6.43414	11.8458	0.359426	10621
84188_at	7.47e-09	8.33e-10	6.43115	11.8298	0.351586	84188
116984_at	7.59e-09	8.46e-10	-6.4282	11.8141	-1.34504	116984
976_at	7.6e-09	8.48e-10	-6.42788	11.8124	-0.932475	976
3109_at	7.61e-09	8.49e-10	-6.42761	11.8109	-1.11691	3109
80235_at	7.64e-09	8.54e-10	6.42657	11.8054	0.610522	80235
25983_at	7.66e-09	8.56e-10	6.42605	11.8026	0.329326	25983
55917_at	7.67e-09	8.58e-10	-6.42569	11.8007	-0.48058	55917
57562_at	7.71e-09	8.62e-10	6.42479	11.7959	0.904525	57562
1959_at	7.84e-09	8.78e-10	-6.42155	11.7785	-1.39078	1959
79600_at	7.96e-09	8.91e-10	-6.41879	11.7638	-0.559563	79600
220382_at	8.02e-09	8.98e-10	6.4174	11.7564	0.809871	220382
773_at	8.02e-09	9e-10	6.41711	11.7548	0.504696	773
51700_at	8.09e-09	9.08e-10	-6.41543	11.7459	-1.1763	51700
10131_at	8.19e-09	9.2e-10	6.41312	11.7335	0.455765	10131
400627_at	8.32e-09	9.34e-10	6.41026	11.7183	0.187632	400627
27180_at	8.33e-09	9.35e-10	-6.41001	11.7169	-0.478264	27180
6747_at	8.33e-09	9.37e-10	-6.40975	11.7156	-0.60492	6747
171019_at	8.44e-09	9.49e-10	6.4074	11.703	0.354579	171019
140576_at	8.46e-09	9.52e-10	-6.40683	11.7	-0.992299	140576
4814_at	8.51e-09	9.58e-10	-6.40566	11.6937	-0.756369	4814
57585_at	8.64e-09	9.73e-10	6.40287	11.6789	0.473933	57585
2067_at	8.67e-09	9.77e-10	-6.40209	11.6747	-0.443955	2067
7138_at	8.71e-09	9.82e-10	6.4011	11.6694	0.602515	7138
4938_at	8.71e-09	9.82e-10	-6.40107	11.6693	-1.14709	4938
2997_at	8.73e-09	9.85e-10	-6.4005	11.6663	-0.707923	2997
6733_at	8.91e-09	1.01e-09	6.39673	11.6462	0.429514	6733
440026_at	8.93e-09	1.01e-09	6.39609	11.6427	0.501077	440026
10472_at	8.93e-09	1.01e-09	6.39606	11.6426	0.66442	10472
3344_at	8.97e-09	1.01e-09	6.39514	11.6377	0.348105	3344
492_at	9.12e-09	1.03e-09	6.39205	11.6212	0.358216	492
388335_at	9.19e-09	1.04e-09	-6.3907	11.6141	-0.874926	388335
196383_at	9.31e-09	1.05e-09	-6.38824	11.601	-0.599319	196383
199990_at	9.36e-09	1.06e-09	-6.38706	11.5947	-0.363685	199990
6860_at	9.38e-09	1.06e-09	6.38659	11.5922	1.66569	6860
25897_at	9.43e-09	1.07e-09	-6.38552	11.5865	-0.804585	25897
79730_at	9.48e-09	1.08e-09	-6.38453	11.5812	-0.681082	79730
160428_at	9.48e-09	1.08e-09	6.38438	11.5804	0.262003	160428
5917_at	9.5e-09	1.08e-09	-6.384	11.5784	-0.420704	5917
23495_at	9.5e-09	1.08e-09	6.38393	11.578	0.185564	23495
64405_at	9.5e-09	1.08e-09	6.38366	11.5766	0.407257	64405
54857_at	9.51e-09	1.08e-09	-6.38353	11.5759	-0.683388	54857
320_at	9.51e-09	1.08e-09	6.38346	11.5755	0.242831	320
8729_at	9.51e-09	1.08e-09	6.38323	11.5743	0.526771	8729
11196_at	9.52e-09	1.08e-09	6.38307	11.5734	0.40111	11196
9907_at	9.63e-09	1.1e-09	-6.38085	11.5616	-0.383473	9907
8896_at	9.65e-09	1.1e-09	-6.38036	11.559	-0.441907	8896
[truncated: 15,528 more rows]
