# Supplementary material for: Meta-Analysis and Experimental Validation Identified FREM2 and SPRY1 as New Glioblastoma Marker Candidates
Source: Int J Mol Sci. 2018 May 4;19(5):1369. doi: 10.3390/ijms19051369 (PMC5983642; doi:10.3390/ijms19051369)
Supplement: Supplementary file 1 [file ijms-19-01369-s001.zip › Supplementary_files/Table S14 results of test v3-2.xlsx]

## Sheet: List1
ID	adj,P,Val	P,Value	t	B	logFC	Gene,symbol	Gene,title
224850_at	0.000271	1.2e-08	6.43558	9.29604	0.87383	ATAD1	ATPase family, AAA domain containing 1
230416_at	0.0006	5.3e-08	6.07696	7.96333	1.18367	PDZD8	PDZ domain containing 8
235344_at	0.00088	1.17e-07	5.88455	7.25627	0.996845	PPM1A	protein phosphatase, Mg2+/Mn2+ dependent 1A
226649_at	0.001504	2.66e-07	5.68132	6.51674	1.03036	PANK1	pantothenate kinase 1
225131_at	0.004054	1.29e-06	5.28404	5.09679	0.692217	ZRANB1	zinc finger RANBP2-type containing 1
224170_s_at	0.004054	1.32e-06	5.27933	5.0802	1.77704	TULP4	tubby like protein 4
244434_at	0.004054	1.37e-06	-5.26949	5.04551	-1.66783	GPR82	G protein-coupled receptor 82
222880_at	0.004054	1.43e-06	5.25813	5.00554	0.86061	AKT3	AKT serine/threonine kinase 3
231932_at	0.004457	1.92e-06	-5.18309	4.74221	-1.21217	C1orf74	chromosome 1 open reading frame 74
223279_s_at	0.004457	1.97e-06	-5.17688	4.72048	-1.36582	UACA	uveal autoantigen with coiled-coil domains and ankyrin repeats
236356_at	0.004656	2.26e-06	5.14118	4.59584	0.848747	NDUFS1	NADH:ubiquinone oxidoreductase core subunit S1
233688_at	0.005151	2.73e-06	5.09278	4.42741	1.63313	KCNIP3	potassium voltage-gated channel interacting protein 3
230036_at	0.007534	4.33e-06	-4.97339	4.01484	-1.37245	SAMD9L	sterile alpha motif domain containing 9 like
230280_at	0.007702	5.25e-06	4.92286	3.84156	1.00063	TRIM9	tripartite motif containing 9
227550_at	0.007702	5.36e-06	4.9172	3.8222	2.31053	GFRA1	GDNF family receptor alpha 1
242592_at	0.007702	5.44e-06	4.91336	3.80906	0.80746	GPR137C	G protein-coupled receptor 137C
227007_at	0.008165	6.31e-06	-4.87452	3.67652	-2.08946	TMCO4	transmembrane and coiled-coil domains 4
228415_at	0.008165	6.53e-06	-4.86561	3.64619	-1.59461	AP1S2	adaptor related protein complex 1 sigma 2 subunit
223592_s_at	0.008165	7.61e-06	-4.82533	3.50935	-1.46388	RNF135	ring finger protein 135
229974_at	0.008165	7.69e-06	-4.82258	3.50004	-1.98671	EVC2	EvC ciliary complex subunit 2
224787_s_at	0.008165	7.7e-06	4.82203	3.49818	0.863339	RAB18	RAB18, member RAS oncogene family
229550_at	0.008165	8.27e-06	4.80328	3.43466	1.37786	UNC79	unc-79 homolog (C, elegans)
235352_at	0.008165	8.35e-06	-4.80056	3.42547	-1.70554	MR1	major histocompatibility complex, class I-related
223097_at	0.008165	8.65e-06	-4.7912	3.39385	-0.637547	ADPRHL2	ADP-ribosylhydrolase like 2
243745_at	0.008477	9.86e-06	-4.75663	3.27722	-1.32236
243271_at	0.008477	1.01e-05	-4.74923	3.25234	-1.67911
223661_at	0.008477	1.05e-05	4.7409	3.22432	1.11031	NUCKS1	nuclear casein kinase and cyclin dependent kinase substrate 1
229390_at	0.008477	1.05e-05	-4.7403	3.22228	-2.33116	FAM26F	family with sequence similarity 26 member F
241874_at	0.008644	1.12e-05	4.72339	3.16548	0.885727	IGIP	IgA inducing protein
226494_at	0.008644	1.15e-05	4.71672	3.14312	1.66342	CAMSAP3	calmodulin regulated spectrin associated protein family member 3
231838_at	0.00868	1.19e-05	-4.70685	3.11005	-1.09076	PABPC1L	poly(A) binding protein cytoplasmic 1 like
223496_s_at	0.008926	1.26e-05	-4.69053	3.05541	-1.98061	CCDC8	coiled-coil domain containing 8
228231_at	0.008926	1.32e-05	-4.67849	3.01518	-0.922042	MIR6836///SNX8	microRNA 6836///sorting nexin 8
223821_s_at	0.008926	1.34e-05	4.67468	3.00244	1.37592	SUSD4	sushi domain containing 4
237212_at	0.009615	1.51e-05	-4.64215	2.89404	-1.93614
238127_at	0.009615	1.53e-05	-4.6394	2.88487	-1.29731	GAS6-AS1	GAS6 antisense RNA 1
236474_at	0.009749	1.59e-05	-4.62831	2.84801	-1.53783
239960_x_at	0.010221	1.72e-05	4.60839	2.78191	0.586712	LYRM7	LYR motif containing 7
227166_at	0.010329	1.78e-05	4.59853	2.74927	0.707119	DNAJC18	DnaJ heat shock protein family (Hsp40) member C18
243967_at	0.010364	1.89e-05	4.58236	2.69575	1.37479	AFF3	AF4/FMR2 family member 3
238035_at	0.010364	1.94e-05	-4.57469	2.67043	-0.657293	SP3	Sp3 transcription factor
227176_at	0.010364	1.95e-05	4.57421	2.66882	1.30504	SLC2A13	solute carrier family 2 member 13
228695_at	0.010364	2e-05	4.56687	2.64461	1.44359	C8orf46	chromosome 8 open reading frame 46
222559_s_at	0.010364	2.11e-05	4.55252	2.5973	0.692528	RPRD1A	regulation of nuclear pre-mRNA domain containing 1A
223017_at	0.010364	2.13e-05	-4.55031	2.59002	-0.676908	TXNDC12	thioredoxin domain containing 12
238756_at	0.010364	2.14e-05	-4.54848	2.58399	-1.10966	GAS2L3	growth arrest specific 2 like 3
222617_s_at	0.010364	2.15e-05	4.54713	2.57954	0.562203	FAM204A	family with sequence similarity 204 member A
228325_at	0.011713	2.48e-05	-4.50816	2.45152	-1.43945	SPIDR	scaffolding protein involved in DNA repair
223721_s_at	0.011747	2.54e-05	4.50173	2.43045	2.03055	DNAJC12	DnaJ heat shock protein family (Hsp40) member C12
224865_at	0.011851	2.62e-05	4.49381	2.40456	0.62464	FAR1	fatty acyl-CoA reductase 1
222999_s_at	0.013708	3.09e-05	-4.44859	2.25697	-0.765494	CCNL2	cyclin L2
242098_at	0.014782	3.43e-05	4.4198	2.16344	1.67436	ARFGEF3	ARFGEF family member 3
226603_at	0.014782	3.46e-05	-4.4173	2.15533	-1.06191	SAMD9L	sterile alpha motif domain containing 9 like
244170_at	0.015106	3.66e-05	4.40187	2.10537	1.83312	RAB3C	RAB3C, member RAS oncogene family
228253_at	0.015106	3.67e-05	-4.40112	2.10293	-0.903697	LOXL3	lysyl oxidase like 3
238409_x_at	0.015447	3.82e-05	4.39001	2.067	1.7172	OXR1	oxidation resistance 1
231890_at	0.015991	4.03e-05	-4.37554	2.0203	-0.588707
224377_s_at	0.016221	4.15e-05	4.36679	1.9921	0.658208	RAB18	RAB18, member RAS oncogene family
225138_at	0.01634	4.26e-05	4.36004	1.97033	0.587507	ZRANB1	zinc finger RANBP2-type containing 1
228882_at	0.017365	4.65e-05	4.33577	1.89232	1.19146	TUB	tubby bipartite transcription factor
228531_at	0.017365	4.68e-05	-4.33391	1.88637	-1.24598	SAMD9	sterile alpha motif domain containing 9
223995_at	0.017399	4.76e-05	-4.32885	1.87013	-0.963808	SLC12A9	solute carrier family 12 member 9
224755_at	0.017546	4.91e-05	4.3204	1.84305	0.718542	TM9SF3	transmembrane 9 superfamily member 3
239358_at	0.017546	4.96e-05	4.31768	1.83434	0.810238
225593_at	0.017735	5.14e-05	-4.30773	1.80252	-0.725107	LSM10	LSM10, U7 small nuclear RNA associated
224565_at	0.017735	5.17e-05	-4.30613	1.79737	-1.25571	MIR612///NEAT1	microRNA 612///nuclear paraspeckle assembly transcript 1 (non-protein coding)
223865_at	0.01796	5.36e-05	4.29618	1.7656	1.74515	SOX6	SRY-box 6
239247_at	0.01796	5.39e-05	-4.29429	1.75955	-1.58082	CD99P1	CD99 molecule pseudogene 1
242571_at	0.018674	5.69e-05	4.27932	1.71181	2.03012	REPS2	RALBP1 associated Eps domain containing 2
227824_at	0.018694	5.85e-05	4.27134	1.68639	1.36317	PRKCB	protein kinase C beta
225365_at	0.018694	5.86e-05	4.27103	1.68542	0.788848	ZDHHC20	zinc finger DHHC-type containing 20
225497_at	0.019614	6.24e-05	4.25365	1.63016	0.706622	ATE1	arginyltransferase 1
227761_at	0.019711	6.48e-05	4.24281	1.59579	1.02044	MYO5A	myosin VA
227295_at	0.019711	6.5e-05	-4.24222	1.5939	-1.00383	IKBIP	IKBKB interacting protein
222550_at	0.019711	6.61e-05	4.23732	1.57839	0.505307	ARMC1	armadillo repeat containing 1
243664_at	0.019711	6.62e-05	4.23709	1.57766	0.717132	TXNL1	thioredoxin like 1
224733_at	0.019747	6.79e-05	-4.22958	1.55386	-1.09323	CMTM3	CKLF like MARVEL transmembrane domain containing 3
226137_at	0.019747	6.81e-05	-4.22891	1.55174	-0.746246	ZFHX3	zinc finger homeobox 3
224950_at	0.019747	6.97e-05	-4.22251	1.53149	-1.6905	PTGFRN	prostaglandin F2 receptor inhibitor
224581_s_at	0.019747	6.98e-05	4.22215	1.53038	0.443068	NUCKS1	nuclear casein kinase and cyclin dependent kinase substrate 1
243495_s_at	0.020248	7.24e-05	4.2116	1.49702	1.39821	ZNF652	zinc finger protein 652
226040_at	0.020759	7.52e-05	-4.20111	1.46392	-1.02862	TRIM56	tripartite motif containing 56
229802_at	0.020875	7.65e-05	-4.1961	1.44815	-1.62064	WISP1	WNT1 inducible signaling pathway protein 1
243450_at	0.022026	8.17e-05	-4.17755	1.38977	-1.1776
230869_at	0.022043	8.27e-05	4.17397	1.37854	1.56951	FAM155A	family with sequence similarity 155 member A
238666_at	0.02292	8.77e-05	4.15737	1.32646	0.581434
236625_at	0.02292	8.81e-05	-4.15632	1.32316	-1.18221
242677_at	0.022936	8.99e-05	-4.15046	1.30481	-1.25202
230233_at	0.022936	9.01e-05	4.14968	1.30235	1.10949
226878_at	0.023758	9.44e-05	-4.1365	1.26113	-0.998808	HLA-DOA	major histocompatibility complex, class II, DO alpha
225965_at	0.024304	9.8e-05	4.12577	1.22765	0.537375	DDHD1	DDHD domain containing 1
226787_at	0.024304	9.87e-05	-4.12376	1.22138	-0.765039	ZNF18	zinc finger protein 18
229506_at	0.025057	0.000104	4.10968	1.17749	1.06186	PPM1L	protein phosphatase, Mg2+/Mn2+ dependent 1L
227585_at	0.025057	0.000104	4.10893	1.17517	0.67229	ATAD1	ATPase family, AAA domain containing 1
229816_at	0.025247	0.000106	-4.10375	1.15905	-1.44086	WDR78	WD repeat domain 78
224793_s_at	0.025255	0.000107	-4.10066	1.14946	-0.908898	TGFBR1	transforming growth factor beta receptor 1
233030_at	0.025349	0.000109	4.09585	1.13449	1.29192	PNPLA3	patatin like phospholipase domain containing 3
228243_at	0.025349	0.000113	-4.08626	1.10473	-2.30867
225242_s_at	0.025349	0.000113	-4.08569	1.10296	-1.26845	CCDC80	coiled-coil domain containing 80
228732_at	0.025349	0.000114	4.08169	1.09055	0.712454	GUCY1A2	guanylate cyclase 1 soluble subunit alpha 2
227262_at	0.025349	0.000115	-4.08024	1.08607	-0.503061	HAPLN3	hyaluronan and proteoglycan link protein 3
229391_s_at	0.025349	0.000116	-4.07816	1.07963	-2.10125	FAM26F	family with sequence similarity 26 member F
224710_at	0.025349	0.000117	-4.07577	1.0722	-2.43663	NARR///RAB34	nine-amino acid residue-repeats///RAB34, member RAS oncogene family
223591_at	0.025349	0.000118	-4.07398	1.06666	-1.23219	RNF135	ring finger protein 135
235521_at	0.025349	0.00012	-4.06895	1.05111	-2.02198	HOXA3	homeobox A3
239987_at	0.025349	0.000123	-4.0602	1.02403	-1.32699
227886_at	0.025349	0.000124	4.05959	1.02217	0.739913	IFITM10	interferon induced transmembrane protein 10
224468_s_at	0.025349	0.000124	-4.05838	1.01843	-1.78372	SNORD88C///C19orf48	small nucleolar RNA, C/D box 88C///chromosome 19 open reading frame 48
229541_at	0.025349	0.000124	4.05831	1.0182	0.988154	HMBOX1	homeobox containing 1
233786_at	0.025349	0.000125	-4.05734	1.01519	-1.36558
230212_at	0.025349	0.000125	-4.05564	1.00996	-0.940959	SPRY1	sprouty RTK signaling antagonist 1
234660_s_at	0.025349	0.000126	4.05398	1.00483	0.546387	DIS3	DIS3 homolog, exosome endoribonuclease and 3'-5' exoribonuclease
226025_at	0.025349	0.000127	4.05168	0.99774	0.475679	ANKRD28	ankyrin repeat domain 28
226388_at	0.025349	0.000128	-4.04964	0.99144	-1.46235	TCEA3	transcription elongation factor A3
227994_x_at	0.025349	0.000129	-4.0478	0.98576	-0.721469	PPDPF	pancreatic progenitor cell differentiation and proliferation factor
227692_at	0.025643	0.000131	4.04199	0.96784	1.0408	GNAI1	G protein subunit alpha i1
224720_at	0.026192	0.000135	4.03341	0.94142	0.531799	MIB1	mindbomb E3 ubiquitin protein ligase 1
241272_at	0.02655	0.000138	-4.02704	0.92182	-1.46357
224356_x_at	0.026585	0.000141	-4.02207	0.90655	-1.62447	MS4A6A	membrane spanning 4-domains A6A
225663_at	0.026585	0.000141	4.02181	0.90574	0.567195	ACBD5	acyl-CoA binding domain containing 5
234977_at	0.026887	0.000144	4.0159	0.88759	0.5842	ZADH2	zinc binding alcohol dehydrogenase domain containing 2
231576_at	0.026887	0.000145	4.01377	0.88105	1.27164
236346_at	0.028337	0.000154	-3.99561	0.82539	-0.623164
228051_at	0.028337	0.000155	3.99386	0.82005	1.32836	ARFGEF3	ARFGEF family member 3
234149_at	0.028627	0.000159	-3.98725	0.79983	-1.51655
230163_at	0.028627	0.00016	3.98565	0.79493	1.13629	GFRA1	GDNF family receptor alpha 1
224564_s_at	0.028627	0.000161	3.98396	0.78979	0.554877	RTN3	reticulon 3
230068_s_at	0.029143	0.000166	3.97495	0.76228	1.90116	PEG3-AS1	PEG3 antisense RNA 1
228378_at	0.029143	0.000166	3.97424	0.7601	0.604938	C12orf29	chromosome 12 open reading frame 29
228333_at	0.029229	0.000168	3.97114	0.75066	0.753342	ZEB2	zinc finger E-box binding homeobox 2
225075_at	0.029257	0.000169	-3.96863	0.743	-0.560579	PDRG1	p53 and DNA damage regulated 1
231980_at	0.029677	0.000173	3.96227	0.72362	1.92779	DOK6	docking protein 6
224178_s_at	0.029913	0.000176	3.95777	0.70993	1.87751	SOX6	SRY-box 6
227728_at	0.031213	0.000187	3.93888	0.65253	0.778918	PPM1A	protein phosphatase, Mg2+/Mn2+ dependent 1A
230550_at	0.031213	0.000188	-3.93801	0.64988	-1.27314	MS4A6A	membrane spanning 4-domains A6A
234665_x_at	0.031213	0.00019	-3.93441	0.63896	-0.620879	HHLA3	HERV-H LTR-associating 3
242762_s_at	0.031213	0.000192	3.93257	0.6334	1.34293	FAM171B	family with sequence similarity 171 member B
236310_at	0.031213	0.000192	3.93206	0.63186	1.22833	ZNF37BP	zinc finger protein 37B, pseudogene
222583_s_at	0.031213	0.000193	3.93036	0.6267	1.30507	NUP50	nucleoporin 50
240078_at	0.031213	0.000195	3.92676	0.61578	1.51484	SFSWAP	splicing factor SWAP homolog
233849_s_at	0.031213	0.000196	3.92548	0.61193	0.689091	ARHGAP5	Rho GTPase activating protein 5
227792_at	0.031213	0.000197	-3.9237	0.60652	-0.829754	ITPRIPL2	inositol 1,4,5-trisphosphate receptor interacting protein like 2
224229_s_at	0.031213	0.000201	3.91793	0.58907	0.978481	AKT3	AKT serine/threonine kinase 3
227444_at	0.031213	0.000202	3.91686	0.58583	0.779101	ARMCX4	armadillo repeat containing, X-linked 4
226580_at	0.031213	0.000205	3.912	0.57114	0.613374	BRMS1L	breast cancer metastasis-suppressor 1-like
238521_at	0.031213	0.000206	3.91106	0.56832	1.31404	FGF12	fibroblast growth factor 12
226360_at	0.031213	0.000207	3.91019	0.5657	0.741106	ZNRF3	zinc and ring finger 3
225585_at	0.031213	0.000208	3.90829	0.55995	0.838415	RAP2A	RAP2A, member of RAS oncogene family
243836_at	0.031213	0.000209	3.90758	0.5578	1.40814	UNC80	unc-80 homolog, NALCN activator
242329_at	0.031213	0.000209	-3.90686	0.55564	-0.768839	LOC401317///CREB5	uncharacterized LOC401317///cAMP responsive element binding protein 5
225166_at	0.031213	0.00021	-3.90501	0.55006	-2.10298	ARHGAP18	Rho GTPase activating protein 18
234982_at	0.031213	0.000212	3.90284	0.5435	0.695766	UBR3	ubiquitin protein ligase E3 component n-recognin 3 (putative)
242052_at	0.031213	0.000214	-3.90045	0.5363	-0.88827
234228_at	0.031213	0.000214	-3.89945	0.53327	-1.14638
229414_at	0.031213	0.000216	3.89799	0.52887	0.95948	PITPNC1	phosphatidylinositol transfer protein, cytoplasmic 1
222697_s_at	0.031213	0.000216	3.89693	0.52567	0.789224	ABHD10	abhydrolase domain containing 10
226545_at	0.031213	0.000216	-3.89679	0.52527	-1.14956	CD109	CD109 molecule
223276_at	0.031304	0.000218	-3.89407	0.51707	-1.06349	SMIM3	small integral membrane protein 3
228949_at	0.032027	0.000225	-3.8855	0.49127	-1.03602	WLS	wntless Wnt ligand secretion mediator
238649_at	0.032368	0.000229	3.88054	0.47635	1.08176	PITPNC1	phosphatidylinositol transfer protein, cytoplasmic 1
230701_x_at	0.032423	0.000231	-3.8782	0.46931	-0.576255	KIF9	kinesin family member 9
222389_s_at	0.033044	0.000236	3.87078	0.44704	0.592575	WAC	WW domain containing adaptor with coiled-coil
226623_at	0.033584	0.000244	3.86195	0.42056	1.16975	PHYHIPL	phytanoyl-CoA 2-hydroxylase interacting protein like
222834_s_at	0.033584	0.000246	-3.85906	0.41191	-1.25123	GNG12	G protein subunit gamma 12
239268_at	0.033584	0.000248	3.85722	0.4064	1.12322	NDUFS1	NADH:ubiquinone oxidoreductase core subunit S1
226310_at	0.033584	0.000252	3.85164	0.38968	0.814726	RICTOR	RPTOR independent companion of MTOR complex 2
223773_s_at	0.033584	0.000253	-3.85074	0.387	-0.871977	SNORA16A///SNORA61///SNORA44///SNHG12	small nucleolar RNA, H/ACA box 16A///small nucleolar RNA, H/ACA box 61///small nucleolar RNA, H/ACA box 44///small nucleolar RNA host gene 12
223849_s_at	0.033584	0.000254	-3.84981	0.3842	-1.60143	MOV10	Mov10 RISC complex RNA helicase
223241_at	0.033584	0.000254	-3.84976	0.38406	-1.15561	MIR6836///SNX8	microRNA 6836///sorting nexin 8
225806_at	0.033584	0.000254	-3.84963	0.38368	-1.22362	AJUBA	ajuba LIM protein
231549_at	0.033584	0.000258	-3.84527	0.37063	-1.61121	C1orf158	chromosome 1 open reading frame 158
223606_x_at	0.033584	0.000259	3.84375	0.36611	0.529367	GPALPP1	GPALPP motifs containing 1
222538_s_at	0.033584	0.00026	3.84296	0.36373	0.587041	APPL1	adaptor protein, phosphotyrosine interacting with PH domain and leucine zipper 1
239293_at	0.033584	0.00026	3.84222	0.36154	1.82948	NRSN1	neurensin 1
224859_at	0.033584	0.000261	-3.84139	0.35907	-0.784476	CD276	CD276 molecule
224695_at	0.033584	0.000262	-3.84024	0.35562	-0.351798	CNOT11	CCR4-NOT transcription complex subunit 11
225698_at	0.033584	0.000263	3.83982	0.35437	0.735284	EPB41L4A-AS1	EPB41L4A antisense RNA 1
228673_s_at	0.033617	0.000265	-3.83647	0.34437	-0.823867	EML4	echinoderm microtubule associated protein like 4
229431_at	0.033617	0.000267	3.83518	0.34051	0.624607	RFXAP	regulatory factor X associated protein
222558_at	0.033617	0.000267	3.83455	0.33864	0.994425	RPRD1A	regulation of nuclear pre-mRNA domain containing 1A
223502_s_at	0.034127	0.000273	-3.82844	0.32043	-1.28603	TNFSF13B	tumor necrosis factor superfamily member 13b
224957_at	0.034166	0.000275	3.82647	0.31454	0.486571	RPL17-C18orf32///C18orf32///RPL17	RPL17-C18orf32 readthrough///chromosome 18 open reading frame 32///ribosomal protein L17
239587_at	0.035259	0.000286	-3.8145	0.27891	-0.60528	TLR3	toll like receptor 3
223933_at	0.035259	0.000288	3.81259	0.27325	0.894729	KIF5A	kinesin family member 5A
231841_s_at	0.035259	0.000288	3.81226	0.27226	1.83727	KIAA1462	KIAA1462
223923_at	0.035358	0.000291	-3.80876	0.26186	-1.92772	C21orf62	chromosome 21 open reading frame 62
242420_at	0.035358	0.000292	3.80822	0.26026	1.30132
235890_at	0.03581	0.000297	3.80285	0.24433	0.693653	TBL1XR1	transducin (beta)-like 1 X-linked receptor 1
231856_at	0.035892	0.0003	3.80059	0.23763	2.18501	ARFGEF3	ARFGEF family member 3
227313_at	0.036585	0.000307	-3.79331	0.21605	-0.594406	CNPY4	canopy FGF signaling regulator 4
226512_at	0.037035	0.000314	3.78684	0.19688	0.596986	ZMYM2	zinc finger MYM-type containing 2
235643_at	0.037035	0.000316	-3.78474	0.19065	-1.94604	SAMD9L	sterile alpha motif domain containing 9 like
226627_at	0.037035	0.000316	3.78472	0.19061	1.0614	2008-09-01	septin 8
229901_at	0.037035	0.00032	3.7806	0.17841	2.63191	ZNF488	zinc finger protein 488
223974_at	0.037035	0.000324	-3.77696	0.16765	-1.34524	DLGAP1-AS2	DLGAP1 antisense RNA 2
227978_s_at	0.037035	0.000324	3.7769	0.16748	0.664174	ZADH2	zinc binding alcohol dehydrogenase domain containing 2
237624_at	0.037035	0.000325	-3.77624	0.16554	-1.16293
227376_at	0.037035	0.000327	-3.77479	0.16125	-0.794454	GLI3	GLI family zinc finger 3
226658_at	0.037035	0.000328	-3.77332	0.15692	-2.28047	PDPN	podoplanin
230920_at	0.037035	0.000329	-3.773	0.15597	-0.912109	TRABD2B	TraB domain containing 2B
226474_at	0.037035	0.000329	-3.77285	0.15553	-0.789606	NLRC5	NLR family CARD domain containing 5
224484_s_at	0.037046	0.000332	3.76969	0.14619	1.60186	BRMS1L	breast cancer metastasis-suppressor 1-like
238021_s_at	0.037046	0.000333	-3.7691	0.14444	-2.1295	CRNDE	colorectal neoplasia differentially expressed (non-protein coding)
225524_at	0.037046	0.000334	-3.7678	0.14062	-1.1912	ANTXR2	anthrax toxin receptor 2
229078_s_at	0.037046	0.000335	3.76685	0.13781	0.556364	GPALPP1	GPALPP motifs containing 1
236037_at	0.037046	0.000337	3.76542	0.13358	1.82568	ARFGEF3	ARFGEF family member 3
224435_at	0.037187	0.000341	3.76215	0.12395	0.856078	FAM213A	family with sequence similarity 213 member A
227863_at	0.037187	0.000342	3.76138	0.12169	0.889344	IFITM10	interferon induced transmembrane protein 10
223469_at	0.037441	0.000346	-3.7579	0.11144	-0.575088	PGPEP1	pyroglutamyl-peptidase I
224637_at	0.038435	0.000357	-3.74815	0.08276	-0.61452	OST4	oligosaccharyltransferase complex subunit 4, non-catalytic
229083_at	0.038435	0.000358	3.74718	0.07991	0.486644	HNRNPA0	heterogeneous nuclear ribonucleoprotein A0
223222_at	0.039024	0.000365	-3.74119	0.0623	-0.68224	SLC25A19	solute carrier family 25 member 19
225367_at	0.039218	0.000369	-3.73828	0.05377	-0.711874	PGM2	phosphoglucomutase 2
224923_at	0.039986	0.000379	-3.73033	0.03045	-0.581465	TTC7A	tetratricopeptide repeat domain 7A
227327_at	0.039986	0.00038	-3.72939	0.02768	-0.596596	MEGF8	multiple EGF like domains 8
225334_at	0.039986	0.000381	3.72824	0.02431	0.539826	BORCS7	BLOC-1 related complex subunit 7
236752_at	0.040677	0.00039	3.72169	0.00513	0.905123
224735_at	0.040989	0.000396	-3.71717	-0.00809	-0.520245	CYB561A3	cytochrome b561 family member A3
226670_s_at	0.040989	0.000398	-3.71559	-0.01269	-2.1895	PABPC1L	poly(A) binding protein cytoplasmic 1 like
227670_at	0.040989	0.000398	-3.71524	-0.01373	-0.668516	ZNF75A	zinc finger protein 75a
242696_at	0.041044	0.000401	-3.71347	-0.0189	-0.45718
226170_at	0.041135	0.000406	-3.7093	-0.03108	-0.415311	EYA3	EYA transcriptional coactivator and phosphatase 3
239354_at	0.041135	0.000408	3.70801	-0.03485	0.572416
222876_s_at	0.041135	0.000409	-3.70749	-0.03637	-1.70224	ADAP2	ArfGAP with dual PH domains 2
225764_at	0.041135	0.000409	-3.70738	-0.03668	-0.686172	ETV6	ETS variant 6
233499_at	0.041871	0.000418	3.70068	-0.05623	1.30972	LRRC7	leucine rich repeat containing 7
243881_at	0.042382	0.000425	3.69568	-0.07081	1.25559	SHC3	SHC adaptor protein 3
225971_at	0.042457	0.000427	3.69381	-0.07625	0.62376	DDHD1	DDHD domain containing 1
239879_at	0.042807	0.000434	-3.68914	-0.08985	-1.56762	LINC01114	long intergenic non-protein coding RNA 1114
223336_s_at	0.042807	0.000437	3.68728	-0.09524	0.57251	RAB18	RAB18, member RAS oncogene family
243779_at	0.042807	0.000437	3.68706	-0.0959	1.97032	GALNT13	polypeptide N-acetylgalactosaminyltransferase 13
223501_at	0.042807	0.000439	-3.68605	-0.09883	-1.22468	TNFSF13B	tumor necrosis factor superfamily member 13b
224799_at	0.042909	0.000443	3.68286	-0.10811	0.734747	NDFIP2	Nedd4 family interacting protein 2
229410_at	0.042909	0.000444	-3.68251	-0.10911	-0.417409	SLC35E1	solute carrier family 35 member E1
240576_at	0.042909	0.000445	-3.68143	-0.11225	-0.702215	LOC101930296///TBC1D26///ZNF286A	uncharacterized LOC101930296///TBC1 domain family member 26///zinc finger protein 286A
241661_at	0.043042	0.000449	3.67921	-0.11871	1.27553	JMJD1C	jumonji domain containing 1C
225076_s_at	0.043042	0.00045	-3.67792	-0.12244	-0.568464	ZNFX1	zinc finger NFX1-type containing 1
238781_at	0.043556	0.000459	3.67244	-0.13837	0.62042	SREK1	splicing regulatory glutamic acid and lysine rich protein 1
225799_at	0.043556	0.00046	-3.67176	-0.14032	-1.23447	LOC101930489///MIR4435-2HG///LINC00152	uncharacterized LOC101930489///MIR4435-2 host gene///long intergenic non-protein coding RNA 152
229713_at	0.043922	0.000466	3.66743	-0.15289	1.45257	PIP4K2A	phosphatidylinositol-5-phosphate 4-kinase type 2 alpha
229865_at	0.043922	0.000467	-3.66669	-0.15503	-1.01549	LOC101928615///FNDC3B	uncharacterized LOC101928615///fibronectin type III domain containing 3B
227442_at	0.044732	0.000479	-3.65933	-0.17636	-0.465178	COX18	COX18, cytochrome c oxidase assembly factor
227251_at	0.044732	0.00048	3.65862	-0.17841	0.479205	DCAF5	DDB1 and CUL4 associated factor 5
222817_at	0.045714	0.000493	-3.65041	-0.20215	-1.38046	HSD3B7	hydroxy-delta-5-steroid dehydrogenase, 3 beta- and steroid delta-isomerase 7
242611_at	0.045714	0.000495	-3.6495	-0.20476	-1.27879
228328_at	0.045723	0.000497	3.6482	-0.20851	0.545459	KLHL28	kelch like family member 28
233880_at	0.045726	0.000499	-3.64694	-0.21215	-1.01963	RNF213	ring finger protein 213
236739_at	0.045776	0.000501	3.64538	-0.21667	2.42931	LINC01105	long intergenic non-protein coding RNA 1105
227169_at	0.046035	0.000506	3.64243	-0.22519	0.63439	DNAJC18	DnaJ heat shock protein family (Hsp40) member C18
231840_x_at	0.046136	0.000509	3.64054	-0.23064	0.740242	LYRM7	LYR motif containing 7
234970_at	0.046237	0.000512	-3.63865	-0.23609	-1.8698	TC2N	tandem C2 domains, nuclear
227611_at	0.04681	0.000521	3.63367	-0.25043	0.64299	TARSL2	threonyl-tRNA synthetase like 2
226046_at	0.046844	0.000523	3.63224	-0.25455	0.686713	MAPK8	mitogen-activated protein kinase 8
223435_s_at	0.047179	0.000529	3.62885	-0.26431	0.813461	PCDHA1///PCDHA2///PCDHA3///PCDHA4///PCDHA5///PCDHA6///PCDHA7///PCDHA8///PCDHA10///PCDHA11///PCDHA12///PCDHA13///PCDHAC1///PCDHAC2///PCDHA9	protocadherin alpha 1///protocadherin alpha 2///protocadherin alpha 3///protocadherin alpha 4///protocadherin alpha 5///protocadherin alpha 6///protocadherin alpha 7///protocadherin alpha 8///protocadherin alpha 10///protocadherin alpha 11///protocadherin alpha 12///protocadherin alpha 13///protocadherin alpha subfamily C, 1///protocadherin alpha subfamily C, 2///protocadherin alpha 9
223280_x_at	0.048276	0.000544	-3.62061	-0.28799	-1.49526	MS4A6A	membrane spanning 4-domains A6A
228266_s_at	0.048788	0.000552	3.6161	-0.30097	0.795627	HDGFRP3	hepatoma-derived growth factor, related protein 3
222562_s_at	0.048788	0.000555	3.61419	-0.30645	0.774645	TNKS2	tankyrase 2
243118_at	0.048788	0.000557	-3.61331	-0.30896	-0.89981	CEP57L1	centrosomal protein 57 like 1
239843_at	0.048788	0.000558	-3.61262	-0.31096	-0.662838	RIT1	Ras like without CAAX 1
233921_s_at	0.048931	0.000563	-3.6098	-0.31904	-0.968297
225636_at	0.048931	0.000564	-3.60935	-0.32032	-0.638871	STAT2	signal transducer and activator of transcription 2
228045_at	0.049114	0.000568	3.60704	-0.32696	0.747224	SUGT1	SGT1 homolog, MIS12 kinetochore complex assembly cochaperone
236044_at	0.049492	0.000575	3.60351	-0.33707	0.781213	PLPP4	phospholipid phosphatase 4
234005_x_at	0.049789	0.00058	-3.60051	-0.34567	-0.645898	STK36	serine/threonine kinase 36
224972_at	0.0499	0.000586	-3.59782	-0.35335	-0.615253	ROMO1	reactive oxygen species modulator 1
225059_at	0.0499	0.000586	-3.5975	-0.35426	-1.14934	AGTRAP	angiotensin II receptor associated protein
238487_at	0.049956	0.000591	3.59514	-0.36103	0.688797	GNL1	G protein nucleolar 1 (putative)
200076_s_at	0.049956	0.000592	-3.59466	-0.36239	-0.434153	KXD1	KxDL motif containing 1
226880_at	0.049956	0.000594	3.59344	-0.3659	0.751221	NUCKS1	nuclear casein kinase and cyclin dependent kinase substrate 1
228765_at	0.049956	0.000596	-3.59257	-0.36837	-0.663086	GTF2IRD2	GTF2I repeat domain containing 2
231774_at	0.050138	0.0006	3.59031	-0.37482	1.08954	KCNIP3	potassium voltage-gated channel interacting protein 3
233357_at	0.050344	0.000605	3.58759	-0.38261	0.831742	TRIM67	tripartite motif containing 67
229823_at	0.050344	0.000607	3.58678	-0.3849	1.65635	RIMS2	regulating synaptic membrane exocytosis 2
224906_at	0.05048	0.000613	-3.58372	-0.39364	-0.789626	ANO6	anoctamin 6
239738_at	0.05048	0.000615	3.58269	-0.39659	1.73529	DACH2	dachshund family transcription factor 2
222390_at	0.05048	0.000619	3.58089	-0.40171	0.522119	WAC	WW domain containing adaptor with coiled-coil
223341_s_at	0.05048	0.000621	3.5796	-0.4054	0.72078	SCOC	short coiled-coil protein
225026_at	0.05048	0.000624	3.57841	-0.4088	0.717406	CHD6	chromodomain helicase DNA binding protein 6
223454_at	0.05048	0.000625	-3.57798	-0.41003	-0.794746	CXCL16	C-X-C motif chemokine ligand 16
235970_at	0.05048	0.000625	3.57783	-0.41046	0.745715	LCORL	ligand dependent nuclear receptor corepressor like
238360_s_at	0.05048	0.000626	3.57706	-0.41266	0.784223	LINC00672	long intergenic non-protein coding RNA 672
226582_at	0.050481	0.00063	-3.57538	-0.41744	-1.01056	LOC400043	uncharacterized LOC400043
229428_at	0.050481	0.000631	3.57486	-0.41891	0.530847	TIMM23B	translocase of inner mitochondrial membrane 23 homolog B
226249_at	0.050587	0.000634	3.57312	-0.42387	0.622581	SNX30	sorting nexin family member 30
234941_s_at	0.050678	0.000638	3.57148	-0.42854	0.770127	GPHN	gephyrin
226443_at	0.050692	0.00064	3.57032	-0.43186	0.315907	FAM122A	family with sequence similarity 122A
224715_at	0.051034	0.000649	-3.56622	-0.44352	-0.958607	WDR34	WD repeat domain 34
235398_at	0.051034	0.000652	-3.56488	-0.44732	-0.528447	ZNF805	zinc finger protein 805
226565_at	0.051034	0.000654	-3.56351	-0.45122	-0.550847	TMEM99	transmembrane protein 99
231714_s_at	0.051034	0.000655	-3.56306	-0.45249	-0.398082	AP4B1	adaptor related protein complex 4 beta 1 subunit
228055_at	0.051034	0.000659	-3.56127	-0.45757	-1.28983	NAPSB	napsin B aspartic peptidase, pseudogene
230220_at	0.051034	0.00066	3.56109	-0.4581	1.0533	UNC80	unc-80 homolog, NALCN activator
228309_at	0.051034	0.000666	-3.55816	-0.46641	-0.52564	APMAP	adipocyte plasma membrane associated protein
240063_at	0.051034	0.000666	-3.558	-0.46688	-0.685602	GUSBP5	glucuronidase, beta pseudogene 5
225198_at	0.051034	0.000668	3.5574	-0.46857	0.463933	VAPA	VAMP associated protein A
228990_at	0.051034	0.000672	-3.55524	-0.4747	-0.712341	SNORA16A///SNORA61///SNORA44///SNHG12	small nucleolar RNA, H/ACA box 16A///small nucleolar RNA, H/ACA box 61///small nucleolar RNA, H/ACA box 44///small nucleolar RNA host gene 12
223703_at	0.051034	0.000673	-3.55511	-0.47509	-0.519588	C10orf11	chromosome 10 open reading frame 11
226416_at	0.051034	0.000674	-3.55451	-0.47679	-0.782812	ERI1	exoribonuclease 1
226072_at	0.051034	0.000674	-3.5545	-0.47683	-0.316578	FUK	fucokinase
242062_at	0.051051	0.000676	3.55336	-0.48005	1.05757	SAMD8	sterile alpha motif domain containing 8
229937_x_at	0.051459	0.000684	-3.54986	-0.48996	-1.47964
241585_at	0.051478	0.000687	3.54839	-0.49414	2.00013	LRRC4C	leucine rich repeat containing 4C
242598_at	0.051478	0.000689	-3.5477	-0.49611	-1.49365
241946_at	0.051762	0.000697	3.54416	-0.50612	0.82991	ZDHHC21	zinc finger DHHC-type containing 21
226875_at	0.051762	0.000697	-3.54395	-0.50672	-0.747392	DOCK11	dedicator of cytokinesis 11
224645_at	0.051967	0.000703	3.54143	-0.51387	0.461799	EIF4EBP2	eukaryotic translation initiation factor 4E binding protein 2
243931_at	0.051967	0.000706	-3.54009	-0.51766	-0.671589
241729_at	0.051967	0.00071	3.53844	-0.52231	1.42676	DOK6	docking protein 6
238526_at	0.051967	0.000711	3.53794	-0.52373	1.10496	RAB3IP	RAB3A interacting protein
226390_at	0.051967	0.000712	3.53725	-0.52569	0.753939	STARD4	StAR related lipid transfer domain containing 4
241742_at	0.051967	0.000714	-3.53668	-0.52731	-1.35362	PRAM1	PML-RARA regulated adaptor molecule 1
223319_at	0.052267	0.000723	3.53265	-0.53869	0.666093	GPHN	gephyrin
224539_s_at	0.052267	0.000725	3.53174	-0.54125	1.03662	PCDHAC2	protocadherin alpha subfamily C, 2
225209_s_at	0.052267	0.000729	-3.52997	-0.54626	-0.402659	UBE2J2	ubiquitin conjugating enzyme E2 J2
225522_at	0.052267	0.00073	-3.52984	-0.54664	-0.438239	AAK1	AP2 associated kinase 1
228083_at	0.052267	0.000731	-3.52919	-0.54847	-1.58221	CACNA2D4	calcium voltage-gated channel auxiliary subunit alpha2delta 4
225128_at	0.052267	0.000732	-3.52895	-0.54914	-0.904425	KDELC2	KDEL motif containing 2
226432_at	0.052451	0.000737	3.52688	-0.555	0.579431	ETNK1	ethanolamine kinase 1
236797_at	0.052938	0.000747	-3.52258	-0.56712	-0.982816
238813_at	0.052938	0.000748	-3.52206	-0.5686	-1.05686	APEX2	apurinic/apyrimidinic endodeoxyribonuclease 2
223653_x_at	0.053014	0.000751	3.52064	-0.5726	1.47803	CELF4	CUGBP, Elav-like family member 4
239184_at	0.053261	0.000757	3.51822	-0.57942	1.36403
224937_at	0.053898	0.00077	-3.51296	-0.59424	-0.910393	PTGFRN	prostaglandin F2 receptor inhibitor
226802_s_at	0.053898	0.000771	3.51259	-0.59529	0.671258	BMS1P20	BMS1, ribosome biogenesis factor pseudogene 20
222850_s_at	0.054095	0.000778	3.50976	-0.60324	0.741897	DNAJB14	DnaJ heat shock protein family (Hsp40) member B14
229733_s_at	0.054095	0.000779	3.50953	-0.60389	0.927869
226691_at	0.054269	0.000784	-3.50758	-0.60939	-0.602843	TNRC18	trinucleotide repeat containing 18
242878_at	0.054373	0.000789	-3.50547	-0.61532	-1.01028
226398_s_at	0.054373	0.00079	3.50507	-0.61644	0.835344	FRA10AC1	fragile site, folic acid type, rare, fra(10)(q23,3) or fra(10)(q24,2) candidate 1
238585_at	0.05465	0.000796	3.50254	-0.62355	0.530943	GTDC1	glycosyltransferase like domain containing 1
223894_s_at	0.054958	0.000803	3.49984	-0.63113	0.58005	AKTIP	AKT interacting protein
235030_at	0.055243	0.00081	3.49717	-0.63862	1.39409	NXPE3	neurexophilin and PC-esterase domain family member 3
222871_at	0.055243	0.000812	-3.49634	-0.64096	-1.63751	KLHDC8A	kelch domain containing 8A
238365_s_at	0.055422	0.000819	-3.49398	-0.64758	-1.304	C1orf228	chromosome 1 open reading frame 228
228680_at	0.055422	0.00082	3.49345	-0.64906	0.720563	KIF3A	kinesin family member 3A
235751_s_at	0.055971	0.00083	-3.48944	-0.66031	-1.66021	VMO1	vitelline membrane outer layer 1 homolog
225619_at	0.056057	0.000834	3.48802	-0.6643	1.07935	SLAIN1	SLAIN motif family member 1
237189_at	0.056057	0.000837	-3.4871	-0.66686	-1.30054	HOXB-AS1	HOXB cluster antisense RNA 1
231887_s_at	0.056266	0.000843	-3.48491	-0.67298	-0.672973	PALD1	phosphatase domain containing, paladin 1
238443_at	0.056266	0.000845	3.48409	-0.6753	1.05872	TFAM	transcription factor A, mitochondrial
230896_at	0.056282	0.000848	3.48308	-0.67813	1.76206	BEND4	BEN domain containing 4
229972_at	0.056528	0.000854	-3.48079	-0.68452	-1.29697	LOC101926963	uncharacterized LOC101926963
223552_at	0.056533	0.000856	3.47978	-0.68734	1.31113	LRRC4	leucine rich repeat containing 4
238115_at	0.056533	0.000864	3.47691	-0.69539	0.561717	DNAJC18	DnaJ heat shock protein family (Hsp40) member C18
231290_at	0.056533	0.000865	-3.47669	-0.69599	-0.75942	RCCD1	RCC1 domain containing 1
228642_at	0.056533	0.000866	-3.4764	-0.6968	-1.27351	HOTAIRM1	HOXA transcript antisense RNA, myeloid-specific 1
228228_at	0.056533	0.000866	3.47622	-0.69732	0.59969	DACT3	dishevelled binding antagonist of beta catenin 3
229544_at	0.057577	0.000888	3.46845	-0.719	0.50728
229007_at	0.057577	0.000889	3.4681	-0.71997	1.17129	LOC283788	FSHD region gene 1 pseudogene
230543_at	0.057577	0.00089	3.46777	-0.72091	1.53431	USP9X	ubiquitin specific peptidase 9, X-linked
239108_at	0.057944	0.000899	-3.46454	-0.72991	-1.08047	FAR2	fatty acyl-CoA reductase 2
240228_at	0.057944	0.000902	3.46367	-0.73233	1.63186	CSMD3	CUB and Sushi multiple domains 3
228923_at	0.057944	0.000904	-3.46271	-0.73501	-1.24458	S100A6	S100 calcium binding protein A6
231167_at	0.057944	0.000906	3.46211	-0.7367	0.968078
226339_at	0.057944	0.000911	3.46057	-0.74098	0.867624	TRUB1	TruB pseudouridine synthase family member 1
225530_at	0.057944	0.000911	-3.46043	-0.74137	-0.513741	MOB3A	MOB kinase activator 3A
229905_at	0.058514	0.000922	3.45646	-0.75242	0.703495	RAP1GDS1	Rap1 GTPase-GDP dissociation stimulator 1
225415_at	0.059003	0.000934	-3.45244	-0.76362	-0.811998	DTX3L	deltex E3 ubiquitin ligase 3L
223745_at	0.059003	0.000935	-3.45209	-0.7646	-1.30703	C16orf95	chromosome 16 open reading frame 95
236076_at	0.059599	0.000947	-3.44804	-0.77584	-0.904034	LOC257396	uncharacterized LOC257396
231098_at	0.059607	0.00095	-3.44713	-0.77839	-1.37157
244788_at	0.059775	0.000956	-3.44515	-0.78389	-0.707778
226502_at	0.059775	0.000959	-3.44437	-0.78604	-0.420842	ELMOD2	ELMO domain containing 2
224749_at	0.059775	0.000963	-3.44295	-0.78999	-0.446828	FAM234A	family with sequence similarity 234 member A
235143_at	0.059775	0.000964	-3.44255	-0.7911	-0.528827	SLC10A7	solute carrier family 10 member 7
228766_at	0.059775	0.000966	-3.4419	-0.79291	-1.59107	CD36	CD36 molecule
229900_at	0.060055	0.000973	-3.43956	-0.79939	-1.23337	CD109	CD109 molecule
230741_at	0.060727	0.000987	3.43519	-0.81151	0.789448	P2RX7	purinergic receptor P2X 7
238481_at	0.060787	0.000991	-3.43402	-0.81476	-1.89098	MGP	matrix Gla protein
242077_x_at	0.060994	0.000997	-3.43209	-0.82011	-0.604303	MB21D1	Mab-21 domain containing 1
227191_at	0.061075	0.001	3.43082	-0.82363	0.764205	ITFG1	integrin alpha FG-GAP repeat containing 1
232409_x_at	0.061225	0.00101	3.42919	-0.82813	1.79593	FBXL16	F-box and leucine rich repeat protein 16
225032_at	0.06126	0.00101	-3.42817	-0.83098	-0.812764	LOC101928615///FNDC3B	uncharacterized LOC101928615///fibronectin type III domain containing 3B
223602_at	0.063294	0.00105	3.41698	-0.86192	0.700423	USP30	ubiquitin specific peptidase 30
231406_at	0.063565	0.00105	-3.41478	-0.868	-0.523281	ORAI2	ORAI calcium release-activated calcium modulator 2
222581_at	0.063836	0.00106	-3.41195	-0.87579	-0.823555	XPR1	xenotropic and polytropic retrovirus receptor 1
223427_s_at	0.063836	0.00106	-3.41174	-0.87638	-0.582922	EPB41L4B	erythrocyte membrane protein band 4,1 like 4B
227783_at	0.064383	0.00108	-3.40733	-0.88855	-1.04131	CCDC57	coiled-coil domain containing 57
236592_at	0.064383	0.00108	-3.40633	-0.8913	-1.05128
226699_at	0.064383	0.00108	-3.40602	-0.89216	-0.702237	FCHSD1	FCH and double SH3 domains 1
229764_at	0.064383	0.00108	-3.40535	-0.894	-1.39596	TPRG1	tumor protein p63 regulated 1
228532_at	0.064383	0.00109	-3.40485	-0.89537	-1.24824	C1orf162	chromosome 1 open reading frame 162
226239_at	0.064461	0.00109	-3.40363	-0.89872	-0.485215	TMEM150A	transmembrane protein 150A
229353_s_at	0.064538	0.00109	3.40227	-0.90249	0.535999	NUCKS1	nuclear casein kinase and cyclin dependent kinase substrate 1
240067_at	0.064538	0.0011	3.3998	-0.90928	2.01939
224885_s_at	0.064538	0.00111	-3.39907	-0.9113	-0.490891	KRTCAP2	keratinocyte associated protein 2
232054_at	0.064538	0.00111	3.39866	-0.91243	1.78342	LOC101926951///PCDH20	uncharacterized LOC101926951///protocadherin 20
243483_at	0.064538	0.00111	-3.39841	-0.91311	-1.65237	TRPM8	transient receptor potential cation channel subfamily M member 8
230682_x_at	0.064538	0.00111	-3.39724	-0.91632	-1.58714	ABCC3	ATP binding cassette subfamily C member 3
229891_x_at	0.064538	0.00111	3.39696	-0.91709	0.589902	GPALPP1	GPALPP motifs containing 1
228141_at	0.064538	0.00112	-3.39482	-0.92297	-2.12036	GPX8	glutathione peroxidase 8 (putative)
227642_at	0.064538	0.00112	-3.39473	-0.92322	-1.60536	TFCP2L1	transcription factor CP2-like 1
232390_at	0.064538	0.00112	3.39464	-0.92348	1.82313	NCAM2	neural cell adhesion molecule 2
239827_at	0.064538	0.00112	3.39394	-0.9254	1.37667	RGCC	regulator of cell cycle
229749_at	0.064538	0.00114	3.39076	-0.93414	1.32019	ANO4	anoctamin 4
235115_at	0.064538	0.00114	3.39019	-0.93569	1.31753	PDE8B	phosphodiesterase 8B
237282_s_at	0.064538	0.00114	-3.39001	-0.9362	-1.90027	AKAP14	A-kinase anchoring protein 14
226659_at	0.064538	0.00114	-3.38994	-0.9364	-1.02197	DEF6	DEF6, guanine nucleotide exchange factor
235527_at	0.064538	0.00114	3.38981	-0.93675	1.59422	DLGAP1	DLG associated protein 1
224875_at	0.064538	0.00114	3.3889	-0.93924	0.539524	C5orf24	chromosome 5 open reading frame 24
244447_at	0.064538	0.00114	-3.38865	-0.93994	-1.31159
222784_at	0.064757	0.00115	3.38678	-0.94507	2.1932	SMOC1	SPARC related modular calcium binding 1
231935_at	0.064766	0.00116	3.38526	-0.94924	1.43812	ARPP21	cAMP regulated phosphoprotein 21
231728_at	0.064766	0.00116	-3.38515	-0.94954	-1.63738	CAPS	calcyphosine
232701_at	0.064944	0.00116	-3.38349	-0.9541	-1.35834
231240_at	0.065132	0.00117	3.38178	-0.95878	1.29385	DIO2	deiodinase, iodothyronine, type II
231650_s_at	0.065324	0.00117	3.38006	-0.96351	1.34535	SEZ6L	seizure related 6 homolog like
226113_at	0.065376	0.00118	-3.37902	-0.96635	-0.93452	ZNF436	zinc finger protein 436
228444_at	0.065609	0.00118	3.3771	-0.9716	0.996529	ARRB1	arrestin beta 1
223504_at	0.065683	0.00119	3.37596	-0.97472	0.532265	DNAJC27	DnaJ heat shock protein family (Hsp40) member C27
244693_at	0.065741	0.00119	3.37455	-0.97858	0.759465
237790_at	0.065741	0.0012	3.37331	-0.982	0.936144	SCN8A	sodium voltage-gated channel alpha subunit 8
232843_s_at	0.065741	0.0012	-3.3732	-0.98229	-1.09551	DOCK8	dedicator of cytokinesis 8
242617_at	0.065741	0.0012	3.37215	-0.98517	0.567588	TMED8	transmembrane p24 trafficking protein family member 8
232726_at	0.065741	0.0012	-3.37181	-0.98609	-0.857865
226740_x_at	0.065793	0.00121	-3.37055	-0.98954	-0.416478	NBPF26///NBPF10///NBPF14	neuroblastoma breakpoint family member 26///neuroblastoma breakpoint family member 10///neuroblastoma breakpoint family member 14
223567_at	0.065793	0.00121	3.37002	-0.99098	1.1349	SEMA6B	semaphorin 6B
222544_s_at	0.065826	0.00122	3.3691	-0.99352	0.321502	WHSC1L1	Wolf-Hirschhorn syndrome candidate 1-like 1
225811_at	0.065963	0.00122	3.36713	-0.99888	0.500136	C11orf58	chromosome 11 open reading frame 58
232058_at	0.065963	0.00122	-3.36652	-1.00057	-0.912822
235709_at	0.065963	0.00123	-3.36561	-1.00303	-1.713	GAS2L3	growth arrest specific 2 like 3
239488_at	0.065963	0.00123	3.36539	-1.00365	1.33548	PPM1L	protein phosphatase, Mg2+/Mn2+ dependent 1L
232059_at	0.065987	0.00124	3.36378	-1.00803	1.08346	DSCAML1	DS cell adhesion molecule like 1
224884_at	0.065987	0.00124	-3.36363	-1.00847	-0.654308	AKAP13	A-kinase anchoring protein 13
239781_at	0.065987	0.00124	3.36194	-1.01306	0.718316	LINC00545	long intergenic non-protein coding RNA 545
229664_at	0.065987	0.00125	3.36112	-1.01531	0.614845	MAPK8	mitogen-activated protein kinase 8
232010_at	0.065987	0.00125	3.36091	-1.01587	2.36315	FSTL5	follistatin like 5
232081_at	0.065987	0.00125	3.36062	-1.01668	1.41688	ABCG1	ATP binding cassette subfamily G member 1
229932_at	0.065987	0.00125	-3.36001	-1.01834	-0.65354
232887_at	0.066026	0.00125	-3.35907	-1.0209	-0.955766	PIRT	phosphoinositide interacting regulator of transient receptor potential channels
223207_x_at	0.067031	0.00128	-3.35272	-1.03821	-0.525868	PHPT1	phosphohistidine phosphatase 1
233250_x_at	0.067031	0.00128	3.35243	-1.03902	1.29908	FOXRED2	FAD dependent oxidoreductase domain containing 2
240061_at	0.067031	0.00129	-3.3507	-1.04374	-1.1038
239519_at	0.067031	0.00129	-3.34943	-1.04719	-1.56751
237528_at	0.067031	0.0013	-3.34817	-1.05062	-1.46831
235710_at	0.067031	0.0013	3.34774	-1.05177	0.980241	VPS53	VPS53, GARP complex subunit
227696_at	0.067031	0.0013	3.34766	-1.05201	0.609587	EXOSC6	exosome component 6
228585_at	0.067031	0.0013	-3.34756	-1.05228	-0.881042	ENTPD1	ectonucleoside triphosphate diphosphohydrolase 1
224802_at	0.067031	0.0013	3.34737	-1.05279	0.629317	NDFIP2	Nedd4 family interacting protein 2
244418_at	0.067031	0.0013	3.34686	-1.05417	0.776155
229313_at	0.067096	0.00131	3.34582	-1.057	1.4264	ANO5	anoctamin 5
227061_at	0.067109	0.00131	-3.3449	-1.0595	-1.09365	LINC01279	long intergenic non-protein coding RNA 1279
224130_s_at	0.067109	0.00131	-3.34431	-1.06112	-0.465738	SRA1	steroid receptor RNA activator 1
235598_at	0.067182	0.00132	3.34324	-1.06404	1.04191	SMAD2	SMAD family member 2
225845_at	0.067235	0.00132	3.34226	-1.06669	0.593552	ZBTB44	zinc finger and BTB domain containing 44
222590_s_at	0.067345	0.00133	3.34101	-1.07008	0.830908	NLK	nemo like kinase
228640_at	0.067386	0.00133	3.3401	-1.07257	1.39814	PCDH7	protocadherin 7
240757_at	0.068124	0.00135	3.33588	-1.08403	0.753776	CLASP1	cytoplasmic linker associated protein 1
228429_x_at	0.068238	0.00135	-3.3346	-1.08752	-0.65418	KIF9	kinesin family member 9
243556_at	0.068238	0.00136	3.33285	-1.09226	1.16583	NGEF	neuronal guanine nucleotide exchange factor
227325_at	0.068238	0.00137	-3.33038	-1.09895	-0.84396	INAFM1	InaF motif containing 1
226684_at	0.068238	0.00138	3.32801	-1.1054	0.457637	ATG2B	autophagy related 2B
233924_s_at	0.068238	0.00138	3.32787	-1.10577	0.542271	EXOC6	exocyst complex component 6
236855_at	0.068238	0.00138	3.32745	-1.10689	0.55813	LINC01561	long intergenic non-protein coding RNA 1561
242210_at	0.068238	0.00139	3.32668	-1.10899	0.58134	ZNF24	zinc finger protein 24
241382_at	0.068238	0.00139	3.32625	-1.11016	0.913134	PCP4L1	Purkinje cell protein 4 like 1
226219_at	0.068238	0.00139	-3.32614	-1.11045	-0.938663	ARHGAP30	Rho GTPase activating protein 30
226480_at	0.068238	0.00139	3.32577	-1.11146	0.495457
226304_at	0.068238	0.0014	-3.32428	-1.11549	-0.893924	HSPB6	heat shock protein family B (small) member 6
224690_at	0.068238	0.0014	-3.32399	-1.11627	-0.505618	FAM210B	family with sequence similarity 210 member B
237032_x_at	0.068238	0.0014	-3.32386	-1.11664	-1.35556	SIPA1L1	signal induced proliferation associated 1 like 1
224658_x_at	0.068238	0.0014	-3.32378	-1.11684	-0.434581	PACS1	phosphofurin acidic cluster sorting protein 1
232724_at	0.068238	0.0014	-3.32375	-1.11692	-1.11027	MS4A6A	membrane spanning 4-domains A6A
241681_at	0.068238	0.0014	-3.32374	-1.11694	-0.672032
228674_s_at	0.068238	0.0014	-3.32275	-1.11962	-1.49696	EML4	echinoderm microtubule associated protein like 4
226583_at	0.068238	0.00141	3.32236	-1.12069	0.541532	C12orf76	chromosome 12 open reading frame 76
225064_at	0.068238	0.00141	3.32108	-1.12416	0.487009	RABEP1	rabaptin, RAB GTPase binding effector protein 1
234975_at	0.068238	0.00142	3.31897	-1.12987	0.79916	GSPT1	G1 to S phase transition 1
228480_at	0.068238	0.00142	3.31882	-1.13027	0.481494	VAPA	VAMP associated protein A
222536_s_at	0.068238	0.00142	-3.31879	-1.13037	-1.21348	ZNF395	zinc finger protein 395
228776_at	0.068238	0.00142	-3.31858	-1.13092	-0.910477	GJC1	gap junction protein gamma 1
223493_at	0.068238	0.00142	-3.31854	-1.13104	-0.974764	FBXO4	F-box protein 4
223172_s_at	0.068468	0.00143	-3.31677	-1.13583	-1.54953	MTFP1	mitochondrial fission process 1
225763_at	0.068799	0.00144	-3.3145	-1.14196	-0.849528	RCSD1	RCSD domain containing 1
222755_s_at	0.068799	0.00144	3.31348	-1.14472	1.61699	CHD7	chromodomain helicase DNA binding protein 7
244071_at	0.068799	0.00145	3.31317	-1.14555	0.854395	FBLL1	fibrillarin-like 1
226338_at	0.069221	0.00146	3.31052	-1.1527	0.676301	TMEM55A	transmembrane protein 55A
227074_at	0.069299	0.00147	-3.30845	-1.15829	-0.703021	CCDC18-AS1	CCDC18 antisense RNA 1
230370_x_at	0.069299	0.00147	-3.30838	-1.15849	-0.535297	STYXL1	serine/threonine/tyrosine interacting-like 1
223463_at	0.069299	0.00147	-3.30813	-1.15916	-0.534442	RAB23	RAB23, member RAS oncogene family
225566_at	0.069374	0.00147	-3.30683	-1.16267	-0.9376	NRP2	neuropilin 2
222453_at	0.069374	0.00148	-3.30644	-1.16374	-1.22646	CYBRD1	cytochrome b reductase 1
226728_at	0.069554	0.00149	-3.30438	-1.16929	-0.617105	SLC27A1	solute carrier family 27 member 1
236199_at	0.069554	0.00149	-3.30328	-1.17224	-0.721636
225829_at	0.069554	0.00149	3.30316	-1.17257	1.1151	PDZD8	PDZ domain containing 8
239201_at	0.069554	0.00149	-3.30282	-1.17348	-0.763022	CDK15	cyclin dependent kinase 15
238668_at	0.069554	0.0015	-3.30132	-1.17754	-0.770443	NCKAP1L	NCK associated protein 1 like
226747_at	0.069554	0.00151	3.29948	-1.18248	0.557611	TXNDC16	thioredoxin domain containing 16
223562_at	0.069554	0.00151	-3.29895	-1.18391	-0.793572	PARVG	parvin gamma
241954_at	0.069554	0.00151	3.29858	-1.18492	1.02654	FDFT1	farnesyl-diphosphate farnesyltransferase 1
242082_at	0.069554	0.00151	3.29814	-1.1861	1.346	MMAB	methylmalonic aciduria (cobalamin deficiency) cblB type
223035_s_at	0.069554	0.00152	-3.29687	-1.18952	-0.672389	FARSB	phenylalanyl-tRNA synthetase beta subunit
235164_at	0.069554	0.00152	3.29665	-1.19011	0.519358	ZNF25	zinc finger protein 25
226581_at	0.069554	0.00153	3.29486	-1.19493	0.442256	RBSN	rabenosyn, RAB effector
235916_at	0.069554	0.00153	3.29461	-1.19562	1.16271	YPEL4	yippee like 4
228981_at	0.069554	0.00153	3.29407	-1.19705	1.07275	TMEM169	transmembrane protein 169
238420_at	0.069554	0.00154	3.29312	-1.1996	1.47575	TAOK1	TAO kinase 1
222471_s_at	0.069554	0.00154	3.29308	-1.19972	0.433096	KCMF1	potassium channel modulatory factor 1
223839_s_at	0.069554	0.00154	3.29301	-1.19992	0.700169
226017_at	0.069554	0.00154	-3.29251	-1.20125	-0.663952	CMTM7	CKLF like MARVEL transmembrane domain containing 7
232181_at	0.069554	0.00154	3.29218	-1.20213	0.718376	PPARGC1B	PPARG coactivator 1 beta
227029_at	0.069554	0.00154	3.2918	-1.20317	0.499358	LOC101927178///FAM177A1	uncharacterized LOC101927178///family with sequence similarity 177 member A1
238695_s_at	0.069554	0.00155	3.29168	-1.20348	0.842936	RAB39B	RAB39B, member RAS oncogene family
200084_at	0.069554	0.00155	3.29045	-1.20681	0.346745	C11orf58	chromosome 11 open reading frame 58
230980_x_at	0.069554	0.00155	-3.29015	-1.20759	-1.03951	MIR142	microRNA 142
241966_at	0.069554	0.00155	3.28986	-1.20837	1.09336	MYO5A	myosin VA
232826_at	0.069776	0.00157	3.2867	-1.21686	1.30376
242443_at	0.069776	0.00157	3.28582	-1.21925	0.678741	ZC3H14	zinc finger CCCH-type containing 14
226431_at	0.069776	0.00157	3.2857	-1.21955	0.611316	FAM117B	family with sequence similarity 117 member B
225241_at	0.069776	0.00157	-3.2857	-1.21955	-1.79604	CCDC80	coiled-coil domain containing 80
227382_at	0.069776	0.00157	3.28564	-1.21971	1.18788	CYB5B	cytochrome b5 type B
236290_at	0.069962	0.00158	3.28415	-1.22373	1.58697	DOK6	docking protein 6
229724_at	0.070571	0.0016	3.2807	-1.23299	1.40409	GABRB3	gamma-aminobutyric acid type A receptor beta3 subunit
243591_at	0.070624	0.0016	-3.27982	-1.23534	-1.65261
222742_s_at	0.070748	0.00161	-3.27862	-1.23856	-0.590002	IFT22	intraflagellar transport 22
229818_at	0.071181	0.00162	3.27579	-1.24614	1.27059	SVOP	SV2 related protein
223377_x_at	0.071181	0.00163	-3.27538	-1.24725	-0.696724	CISH	cytokine inducible SH2 containing protein
238869_at	0.071565	0.00164	-3.273	-1.25362	-0.718429
233085_s_at	0.07167	0.00164	-3.27152	-1.25758	-1.15071	NABP1	nucleic acid binding protein 1
243543_at	0.07167	0.00165	3.27097	-1.25907	1.24595
223412_at	0.07167	0.00165	3.27054	-1.26023	0.697412	KBTBD7	kelch repeat and BTB domain containing 7
225537_at	0.07167	0.00165	3.27002	-1.2616	0.561972	TRAPPC6B	trafficking protein particle complex 6B
235742_at	0.072205	0.00167	-3.26697	-1.26976	-1.07789	RHOC	ras homolog family member C
222665_at	0.072264	0.00167	-3.26609	-1.27213	-0.399257	RMDN1	regulator of microtubule dynamics 1
225929_s_at	0.07269	0.00169	-3.26355	-1.27891	-0.725296	RNF213	ring finger protein 213
239973_at	0.07357	0.00171	-3.25838	-1.29273	-1.57042
229257_at	0.07357	0.00172	-3.25711	-1.29611	-0.513969	TNRC18	trinucleotide repeat containing 18
240138_at	0.07357	0.00173	3.2558	-1.29961	0.909063
226101_at	0.07357	0.00173	3.25546	-1.30052	1.00543	PRKCE	protein kinase C epsilon
242826_at	0.07357	0.00173	3.25507	-1.30155	0.547871
240011_at	0.07357	0.00173	3.25479	-1.30231	1.1908	TTBK2	tau tubulin kinase 2
230298_at	0.07357	0.00173	3.25455	-1.30294	0.566244	MBLAC2	metallo-beta-lactamase domain containing 2
225130_at	0.07357	0.00174	3.2534	-1.30602	0.746168	ZRANB1	zinc finger RANBP2-type containing 1
224251_at	0.07357	0.00174	-3.25337	-1.3061	-0.73514	CFAP43	cilia and flagella associated protein 43
228573_at	0.07357	0.00174	-3.25326	-1.30639	-0.671632	ANTXR2	anthrax toxin receptor 2
228637_at	0.07357	0.00174	-3.25241	-1.30864	-1.4916	ZDHHC1	zinc finger DHHC-type containing 1
228457_at	0.07357	0.00175	3.25173	-1.31047	0.455913	PPM1L	protein phosphatase, Mg2+/Mn2+ dependent 1L
223902_at	0.07357	0.00175	-3.25148	-1.31112	-0.567492	NEFM	neurofilament, medium polypeptide
235491_at	0.07357	0.00175	-3.25104	-1.31231	-0.737405	ZBTB10	zinc finger and BTB domain containing 10
240640_at	0.074233	0.00177	-3.24751	-1.32172	-1.06232
233986_s_at	0.074809	0.00179	-3.24391	-1.33131	-1.314	PLEKHG2	pleckstrin homology and RhoGEF domain containing G2
239678_at	0.074809	0.00179	3.24377	-1.33166	0.951436
237400_at	0.074922	0.0018	3.24225	-1.33573	0.55201	ATP5S	ATP synthase, H+ transporting, mitochondrial Fo complex subunit s (factor B)
228761_at	0.074922	0.0018	3.24207	-1.33618	1.37873	SCRT1	scratch family transcriptional repressor 1
238681_at	0.074936	0.0018	3.24141	-1.33795	0.884744	GDPD1	glycerophosphodiester phosphodiesterase domain containing 1
240690_at	0.075244	0.00181	-3.23947	-1.34311	-0.607742
226504_at	0.075413	0.00182	-3.23785	-1.34743	-0.57502	FAM109B	family with sequence similarity 109 member B
234947_s_at	0.075413	0.00183	3.23723	-1.34907	0.538068	FAM204A	family with sequence similarity 204 member A
235412_at	0.075413	0.00183	3.23667	-1.35056	1.2783	ARHGEF7	Rho guanine nucleotide exchange factor 7
225401_at	0.075413	0.00183	-3.23634	-1.35142	-0.789604	GLMP	glycosylated lysosomal membrane protein
244661_at	0.075603	0.00184	-3.23492	-1.35519	-0.723274	SOAT1	sterol O-acyltransferase 1
222976_s_at	0.075726	0.00185	-3.2338	-1.35818	-0.426059	TPM3	tropomyosin 3
223118_s_at	0.077019	0.00188	3.22766	-1.37448	0.55628	USP47	ubiquitin specific peptidase 47
230391_at	0.077302	0.00189	-3.22586	-1.37924	-0.854018	CD84	CD84 molecule
223120_at	0.077482	0.0019	-3.22409	-1.38392	-0.74484	FUCA2	fucosidase, alpha-L- 2, plasma
223021_x_at	0.077482	0.00191	3.22341	-1.38572	0.507628	VTA1	vesicle trafficking 1
230657_at	0.077482	0.00191	-3.22332	-1.38597	-0.902997	TMEM165	transmembrane protein 165
235502_at	0.077921	0.00192	3.22088	-1.39244	1.00008	PPP2CA	protein phosphatase 2 catalytic subunit alpha
228100_at	0.07816	0.00194	-3.21813	-1.3997	-0.932368	PIFO	primary cilia formation
236167_at	0.07816	0.00194	-3.21781	-1.40056	-0.767096
224662_at	0.07816	0.00194	3.21717	-1.40226	0.387828	KIF5B	kinesin family member 5B
226895_at	0.07816	0.00194	-3.21715	-1.4023	-0.579437	NFIC	nuclear factor I C
224921_at	0.07816	0.00194	-3.21694	-1.40286	-0.545229	SCAMP2	secretory carrier membrane protein 2
227198_at	0.078165	0.00195	3.21588	-1.40567	1.18698	AFF3	AF4/FMR2 family member 3
223615_at	0.078165	0.00195	-3.21518	-1.40753	-0.618429	ABI3	ABI family member 3
237338_at	0.078165	0.00195	-3.21517	-1.40754	-0.882966	B3GNT8	UDP-GlcNAc:betaGal beta-1,3-N-acetylglucosaminyltransferase 8
229625_at	0.07844	0.00196	-3.21344	-1.41213	-1.90436	GBP5	guanylate binding protein 5
223924_at	0.079331	0.00199	-3.20914	-1.42348	-0.706491	TTC25	tetratricopeptide repeat domain 25
225426_at	0.079495	0.002	3.20788	-1.4268	0.398815	PPP6C	protein phosphatase 6 catalytic subunit
228093_at	0.079537	0.002	-3.20688	-1.42944	-0.836772	ZNF599	zinc finger protein 599
240262_at	0.079537	0.00201	-3.20646	-1.43055	-0.651354
225471_s_at	0.079537	0.00201	-3.20561	-1.43278	-0.890871	AKT2	AKT serine/threonine kinase 2
230807_at	0.079537	0.00201	-3.2054	-1.43335	-0.554369	CCDC151	coiled-coil domain containing 151
228598_at	0.07954	0.00202	3.20457	-1.43553	1.52814	DPP10	dipeptidyl peptidase like 10
228176_at	0.07954	0.00202	-3.20424	-1.43641	-0.939653	S1PR3	sphingosine-1-phosphate receptor 3
230847_at	0.080011	0.00204	-3.20081	-1.44544	-0.693933	WRNIP1	Werner helicase interacting protein 1
238663_x_at	0.080011	0.00204	3.20066	-1.44585	1.80404	GRIA4	glutamate ionotropic receptor AMPA type subunit 4
228661_s_at	0.080011	0.00204	-3.20058	-1.44606	-0.535598	LOC102606465	uncharacterized LOC102606465
228433_at	0.080254	0.00205	3.19901	-1.45019	0.493268	NFYA	nuclear transcription factor Y subunit alpha
226279_at	0.080433	0.00206	-3.1977	-1.45364	-0.881168	PRSS23	protease, serine 23
235384_at	0.08082	0.00208	-3.19528	-1.46001	-0.672702	NUDT19	nudix hydrolase 19
224511_s_at	0.08082	0.00208	-3.19499	-1.46079	-0.521119	TXNDC17	thioredoxin domain containing 17
228841_at	0.080824	0.00208	3.19415	-1.46299	0.431	LYRM7	LYR motif containing 7
223616_at	0.080824	0.00209	3.19344	-1.46487	1.42273	ZNF649	zinc finger protein 649
225384_at	0.080824	0.00209	-3.19327	-1.46531	-0.682178	DOCK7	dedicator of cytokinesis 7
238693_at	0.080845	0.00209	-3.19262	-1.46702	-0.556353	PHC3	polyhomeotic homolog 3
230264_s_at	0.081714	0.00212	-3.18823	-1.47856	-0.580939	AP1S2	adaptor related protein complex 1 sigma 2 subunit
230320_at	0.081714	0.00212	3.18761	-1.48019	0.412214	TBRG1	transforming growth factor beta regulator 1
229798_s_at	0.081714	0.00213	-3.1874	-1.48074	-0.504635	BRI3	brain protein I3
228259_s_at	0.082014	0.00214	3.18563	-1.4854	0.734684	EPB41L4A-AS1	EPB41L4A antisense RNA 1
240656_at	0.082122	0.00214	-3.18463	-1.488	-0.862886
225036_at	0.082438	0.00216	-3.1828	-1.49282	-0.514751	TOMM5	translocase of outer mitochondrial membrane 5
229725_at	0.082453	0.00216	3.18169	-1.49574	1.26089	ACSL6	acyl-CoA synthetase long-chain family member 6
225066_at	0.082453	0.00216	3.18163	-1.4959	0.661265	PPP2R2D	protein phosphatase 2 regulatory subunit Bdelta
222951_s_at	0.082947	0.00218	-3.17909	-1.50254	-1.23371	ANKEF1	ankyrin repeat and EF-hand domain containing 1
238516_at	0.083122	0.00219	3.17732	-1.5072	1.07	BMPR2	bone morphogenetic protein receptor type 2
228641_at	0.083122	0.00219	-3.17715	-1.50764	-1.06428	CARD8	caspase recruitment domain family member 8
238914_at	0.083122	0.0022	3.17673	-1.50875	1.46406	DCC	DCC netrin 1 receptor
243804_at	0.083302	0.00221	3.17511	-1.51298	1.32987	MTMR7	myotubularin related protein 7
225612_s_at	0.083302	0.00221	-3.17491	-1.51352	-1.0007	B3GNT5	UDP-GlcNAc:betaGal beta-1,3-N-acetylglucosaminyltransferase 5
229655_at	0.083409	0.00221	3.17393	-1.51608	1.0017	FAM19A5	family with sequence similarity 19 member A5, C-C motif chemokine like
225970_at	0.083555	0.00223	3.1718	-1.52167	0.522292	DDHD1	DDHD domain containing 1
232263_at	0.083555	0.00223	3.17178	-1.52171	1.14968	SLC6A15	solute carrier family 6 member 15
236600_at	0.083555	0.00223	3.1717	-1.52192	0.539324	SPG20	spastic paraplegia 20 (Troyer syndrome)
231925_at	0.083604	0.00223	-3.17077	-1.52436	-1.36752	P2RY1	purinergic receptor P2Y1
223922_x_at	0.083604	0.00224	-3.17006	-1.52621	-1.0105	MS4A6A	membrane spanning 4-domains A6A
243625_at	0.083604	0.00225	-3.16913	-1.52865	-1.206
228121_at	0.083604	0.00225	-3.16862	-1.52998	-0.971297	TGFB2	transforming growth factor beta 2
240974_at	0.083604	0.00225	3.16851	-1.53025	1.15104	LOC100506851	uncharacterized LOC100506851
242340_at	0.083604	0.00225	-3.16822	-1.53101	-0.905682
238468_at	0.083781	0.00226	3.16698	-1.53427	0.508169	TNRC6B	trinucleotide repeat containing 6B
233482_at	0.084179	0.00228	3.16439	-1.54104	1.71479	C15orf59	chromosome 15 open reading frame 59
231798_at	0.084179	0.00229	3.16337	-1.54369	1.2156	NOG	noggin
233583_at	0.084179	0.00229	-3.16336	-1.54372	-0.634146
235918_x_at	0.084179	0.00229	3.16324	-1.54404	0.630647	CEP97	centrosomal protein 97
234314_at	0.084304	0.00229	3.16221	-1.54674	2.15419	RALGAPA2	Ral GTPase activating protein catalytic alpha subunit 2
228488_at	0.084369	0.0023	-3.16141	-1.54881	-0.766196	TBC1D16	TBC1 domain family member 16
224648_at	0.084477	0.00231	3.16016	-1.55208	0.409609	GPBP1	GC-rich promoter binding protein 1
230184_at	0.084477	0.00231	-3.15991	-1.55273	-0.747096	LINC01158	long intergenic non-protein coding RNA 1158
226479_at	0.084723	0.00232	3.1579	-1.55798	0.559344	KBTBD6	kelch repeat and BTB domain containing 6
234472_at	0.084723	0.00232	3.15787	-1.55806	1.8678	GALNT13	polypeptide N-acetylgalactosaminyltransferase 13
227934_at	0.084761	0.00233	3.15684	-1.56075	0.574118	KPNA5	karyopherin subunit alpha 5
227000_at	0.084761	0.00233	3.15665	-1.56124	0.754511	MTURN	maturin, neural progenitor differentiation regulator homolog (Xenopus)
225000_at	0.084815	0.00234	-3.15591	-1.56318	-0.357842	PRKAR2A	protein kinase cAMP-dependent type II regulatory subunit alpha
224154_at	0.085069	0.00235	3.15438	-1.56717	1.08237	B3GNT2	UDP-GlcNAc:betaGal beta-1,3-N-acetylglucosaminyltransferase 2
225950_at	0.085397	0.00237	3.15181	-1.57386	0.442196	SAMD8	sterile alpha motif domain containing 8
226148_at	0.085397	0.00237	3.15168	-1.57421	0.452926	ZBTB44	zinc finger and BTB domain containing 44
229058_at	0.085397	0.00237	3.15131	-1.57518	0.473677	ANKRD16	ankyrin repeat domain 16
241045_at	0.085397	0.00237	-3.15089	-1.57626	-0.581048	KDM8	lysine demethylase 8
227497_at	0.085397	0.00238	3.15041	-1.57751	1.06096	SOX6	SRY-box 6
235061_at	0.085397	0.00238	3.14992	-1.57879	1.01631	PPM1K	protein phosphatase, Mg2+/Mn2+ dependent 1K
231977_at	0.085687	0.00239	3.14826	-1.58311	1.14824	GRID1	glutamate ionotropic receptor delta type subunit 1
238977_at	0.086008	0.0024	-3.14649	-1.58771	-1.24836	MCM6	minichromosome maintenance complex component 6
229035_s_at	0.086685	0.00243	-3.14285	-1.59719	-0.555586	KLHDC4	kelch domain containing 4
222783_s_at	0.086685	0.00243	3.14283	-1.59725	1.31162	SMOC1	SPARC related modular calcium binding 1
226752_at	0.087697	0.00246	3.13843	-1.60868	0.503701	FAM174A	family with sequence similarity 174 member A
235798_at	0.088071	0.00248	3.13649	-1.61373	0.790649	TMEM170B	transmembrane protein 170B
223818_s_at	0.088092	0.00249	3.13544	-1.61644	1.05905	RSF1	remodeling and spacing factor 1
230635_at	0.088092	0.00249	3.1351	-1.61733	1.52393	TUG1	taurine up-regulated 1 (non-protein coding)
237136_at	0.088092	0.00249	-3.13484	-1.61801	-0.66067
224190_x_at	0.088189	0.0025	-3.13343	-1.62166	-0.592623	NOD1	nucleotide binding oligomerization domain containing 1
241682_at	0.088189	0.0025	3.13343	-1.62167	1.39763	KLHL23	kelch like family member 23
243758_at	0.088216	0.00251	-3.1323	-1.62458	-1.44335	CFAP100	cilia and flagella associated protein 100
244485_at	0.088216	0.00251	-3.13229	-1.62463	-0.675628	HLA-DPB1	major histocompatibility complex, class II, DP beta 1
226779_at	0.088288	0.00252	3.13124	-1.62733	0.467755	LMBRD2	LMBR1 domain containing 2
229799_s_at	0.088288	0.00252	3.1303	-1.62977	1.08002	NCAM1	neural cell adhesion molecule 1
223715_at	0.088288	0.00252	3.13028	-1.62982	1.15547	BRSK2	BR serine/threonine kinase 2
231806_s_at	0.088288	0.00253	-3.12994	-1.6307	-0.54425	STK36	serine/threonine kinase 36
227842_at	0.088383	0.00253	3.12903	-1.63306	0.734097	RAB30	RAB30, member RAS oncogene family
229298_at	0.088383	0.00254	3.12844	-1.63459	0.738954	KBTBD7	kelch repeat and BTB domain containing 7
226971_at	0.088383	0.00254	-3.12804	-1.63564	-0.772701	CCDC136	coiled-coil domain containing 136
228539_at	0.088505	0.00255	3.12706	-1.63817	0.967097
242825_at	0.088913	0.00256	3.12501	-1.64348	1.42816	PLPPR5	phospholipid phosphatase related 5
227397_at	0.088999	0.00257	-3.12373	-1.64679	-0.638304	TPM2	tropomyosin 2 (beta)
225136_at	0.088999	0.00257	-3.12366	-1.64697	-0.57149	PLEKHA2	pleckstrin homology domain containing A2
234313_at	0.089052	0.00258	3.12295	-1.6488	1.18169	NCOR1	nuclear receptor corepressor 1
226621_at	0.089168	0.00259	-3.1213	-1.65309	-1.00177	OSMR	oncostatin M receptor
239294_at	0.089168	0.00259	-3.12116	-1.65345	-0.608755	PIK3CG	phosphatidylinositol-4,5-bisphosphate 3-kinase catalytic subunit gamma
228185_at	0.089168	0.00259	3.12099	-1.65388	0.805051	ZNF25	zinc finger protein 25
241360_at	0.089689	0.00262	-3.11833	-1.66076	-0.660205	CCDC15	coiled-coil domain containing 15
242523_at	0.089689	0.00262	3.11802	-1.66156	0.729394	LINC00938	long intergenic non-protein coding RNA 938
225746_at	0.089721	0.00262	3.1174	-1.66318	1.2406	RAB11FIP4	RAB11 family interacting protein 4
227830_at	0.089726	0.00263	3.11687	-1.66453	1.27289	GABRB3	gamma-aminobutyric acid type A receptor beta3 subunit
225269_s_at	0.089976	0.00264	-3.11511	-1.66909	-1.0156	RBMS1	RNA binding motif single stranded interacting protein 1
239300_at	0.089976	0.00264	3.11493	-1.66955	0.518942	PIK3C3	phosphatidylinositol 3-kinase catalytic subunit type 3
231370_at	0.090114	0.00265	3.11342	-1.67346	0.698105	PPM1A	protein phosphatase, Mg2+/Mn2+ dependent 1A
230921_s_at	0.090114	0.00266	3.11322	-1.67397	1.14334	MAP3K12	mitogen-activated protein kinase kinase kinase 12
233496_s_at	0.090114	0.00266	3.11291	-1.67478	0.714665	CFL2	cofilin 2
232211_at	0.090458	0.00268	3.11071	-1.68046	1.02505	PPP1R3F	protein phosphatase 1 regulatory subunit 3F
232294_at	0.090458	0.00268	3.11063	-1.68066	0.847523	TMEM254-AS1	TMEM254 antisense RNA 1
238063_at	0.090494	0.00268	-3.10999	-1.6823	-1.20882	TMEM154	transmembrane protein 154
235417_at	0.090598	0.00269	-3.10904	-1.68475	-2.26189	SPOCD1	SPOC domain containing 1
229803_s_at	0.090598	0.00269	3.10861	-1.68587	0.658956	RPS10-NUDT3///NUDT3	RPS10-NUDT3 readthrough///nudix hydrolase 3
244171_at	0.090609	0.0027	3.1079	-1.6877	1.63103	MKLN1	muskelin 1
227719_at	0.090609	0.00271	3.10702	-1.68998	0.73843	SMAD9	SMAD family member 9
227425_at	0.090609	0.00271	3.10663	-1.69097	1.13748	REPS2	RALBP1 associated Eps domain containing 2
242310_at	0.090609	0.00271	-3.1064	-1.69156	-0.632664
227808_at	0.090609	0.00271	3.10608	-1.69239	0.543864	DNAJC15	DnaJ heat shock protein family (Hsp40) member C15
223696_at	0.09121	0.00273	-3.10336	-1.69939	-1.12628	ARSD	arylsulfatase D
223852_s_at	0.091531	0.00275	-3.10155	-1.70406	-1.29316	STK40	serine/threonine kinase 40
225132_at	0.091531	0.00275	3.10091	-1.7057	0.388666	FBXL3	F-box and leucine rich repeat protein 3
236561_at	0.091531	0.00276	-3.1007	-1.70625	-0.635803	TGFBR1	transforming growth factor beta receptor 1
225446_at	0.091744	0.00277	3.09914	-1.71025	0.537581	BRWD1	bromodomain and WD repeat domain containing 1
238151_at	0.091744	0.00277	-3.09875	-1.71126	-1.34661
226325_at	0.091744	0.00278	-3.09807	-1.71302	-1.20115	ADSSL1	adenylosuccinate synthase like 1
223376_s_at	0.091744	0.00278	-3.09795	-1.71332	-0.656302	BRI3	brain protein I3
227769_at	0.091902	0.00279	3.09651	-1.71702	1.03079	GPR27	G protein-coupled receptor 27
225627_s_at	0.091902	0.00279	-3.09619	-1.71786	-0.768513	CACHD1	cache domain containing 1
229881_at	0.091902	0.0028	3.0959	-1.71859	1.34081	KLF12	Kruppel like factor 12
237364_at	0.092258	0.00281	-3.09391	-1.72371	-1.04938	ZNF529-AS1	ZNF529 antisense RNA 1
231117_at	0.092258	0.00282	-3.09363	-1.72444	-0.614186	FAM181A	family with sequence similarity 181 member A
230147_at	0.092305	0.00282	-3.09297	-1.72614	-1.64248	F2RL2	coagulation factor II thrombin receptor like 2
235808_at	0.092576	0.00283	-3.0915	-1.72991	-0.427072	LOC102606465	uncharacterized LOC102606465
231018_at	0.092819	0.00284	-3.09012	-1.73344	-1.00629	PALM3	paralemmin 3
229201_at	0.092823	0.00285	3.08963	-1.73471	1.4882	PAK3	p21 (RAC1) activated kinase 3
223000_s_at	0.092829	0.00285	-3.08912	-1.73602	-0.852667	F11R	F11 receptor
228745_at	0.093136	0.00287	3.08752	-1.74012	0.605946	SGTB	small glutamine rich tetratricopeptide repeat containing beta
239125_at	0.093248	0.00288	-3.08649	-1.74276	-0.674844	SLC25A5-AS1	SLC25A5 antisense RNA 1
243681_at	0.093248	0.00288	3.08592	-1.74423	1.62486	SHANK2	SH3 and multiple ankyrin repeat domains 2
238665_at	0.093248	0.00288	-3.08567	-1.74487	-1.00738	ZNF865	zinc finger protein 865
235324_at	0.093289	0.00289	3.0849	-1.74683	0.77503	SRSF3	serine and arginine rich splicing factor 3
231737_at	0.093289	0.00289	3.08456	-1.74772	1.19761	CACNG4	calcium voltage-gated channel auxiliary subunit gamma 4
229294_at	0.093396	0.0029	3.08369	-1.74994	1.72648	JPH3	junctophilin 3
230240_at	0.093655	0.00291	-3.08228	-1.75357	-1.16719
222717_at	0.093823	0.00292	3.08119	-1.75634	0.991257	SDPR	serum deprivation response
229463_at	0.094005	0.00293	3.08006	-1.75925	1.53803	NTRK2	neurotrophic receptor tyrosine kinase 2
223727_at	0.094137	0.00294	3.07911	-1.76169	0.969874	KCNIP2	potassium voltage-gated channel interacting protein 2
232641_at	0.094655	0.00296	-3.07678	-1.76766	-0.598534	ZNF596	zinc finger protein 596
243713_at	0.094739	0.00297	3.076	-1.76964	1.16357
226986_at	0.094849	0.00297	-3.07513	-1.77186	-0.400571	WIPI2	WD repeat domain, phosphoinositide interacting 2
234816_at	0.094933	0.00299	-3.07338	-1.77635	-0.897851	LINC00521	long intergenic non-protein coding RNA 521
226063_at	0.094933	0.00299	-3.0732	-1.77679	-0.558467	VAV2	vav guanine nucleotide exchange factor 2
238604_at	0.094933	0.003	-3.07248	-1.77865	-0.935758
239004_at	0.094933	0.003	-3.07224	-1.77925	-0.711861	SQSTM1	sequestosome 1
225321_s_at	0.094933	0.00301	-3.07158	-1.78094	-0.708059	MIR6840///STAG3L5P-PVRIG2P-PILRB///PILRB	microRNA 6840///STAG3L5P-PVRIG2P-PILRB readthrough///paired immunoglobin-like type 2 receptor beta
223331_s_at	0.094933	0.00301	-3.07073	-1.78312	-0.3822	DDX20	DEAD-box helicase 20
225904_at	0.094933	0.00301	3.07055	-1.78357	0.636235	CCSAP	centriole, cilia and spindle associated protein
227334_at	0.094933	0.00302	3.07004	-1.7849	0.673507	USP54	ubiquitin specific peptidase 54
244593_at	0.094933	0.00302	3.06956	-1.78611	1.26457	HID1	HID1 domain containing
225898_at	0.094933	0.00303	-3.06908	-1.78733	-0.503379	WDR54	WD repeat domain 54
238185_at	0.094933	0.00303	-3.06877	-1.78814	-0.54487
232803_at	0.094933	0.00303	3.06874	-1.7882	0.668704
227877_at	0.094933	0.00303	-3.06869	-1.78832	-0.584652	ANXA2R	annexin A2 receptor
238661_at	0.095036	0.00304	3.06786	-1.79045	1.16767	MIR124-2HG	MIR124-2 host gene
227365_at	0.095248	0.00305	3.06664	-1.79357	1.63435	ATCAY	ATCAY, caytaxin
226531_at	0.095301	0.00306	-3.06556	-1.79633	-0.552865	ORAI1	ORAI calcium release-activated calcium modulator 1
224173_s_at	0.095301	0.00306	3.06552	-1.79644	0.717494	MRPL30	mitochondrial ribosomal protein L30
244861_at	0.09551	0.00307	-3.06431	-1.79951	-1.01253	ZNF527	zinc finger protein 527
239747_s_at	0.096355	0.0031	-3.06086	-1.80832	-0.968803
240960_at	0.096772	0.00312	-3.05893	-1.81323	-0.575454
225167_at	0.096889	0.00313	3.05751	-1.81685	0.471287	FRMD4A	FERM domain containing 4A
235571_at	0.096889	0.00313	-3.0575	-1.81686	-1.36753	MIR34A	microRNA 34a
235111_at	0.096889	0.00314	3.05667	-1.81899	0.734069	LSAMP	limbic system-associated membrane protein
223490_s_at	0.096889	0.00315	-3.0561	-1.82044	-1.32491	EXOSC3	exosome component 3
222877_at	0.096889	0.00315	-3.05609	-1.82048	-0.909098	NRP2	neuropilin 2
233516_s_at	0.096889	0.00315	-3.05574	-1.82135	-1.22784	SPAG17	sperm associated antigen 17
241353_s_at	0.097092	0.00316	-3.05409	-1.82556	-0.591761	LOC100507507	uncharacterized LOC100507507
225933_at	0.097092	0.00317	-3.05368	-1.8266	-0.46668	CCDC137	coiled-coil domain containing 137
235375_x_at	0.097092	0.00317	3.0535	-1.82706	1.74071	TTC9B	tetratricopeptide repeat domain 9B
229615_at	0.097092	0.00317	-3.05319	-1.82784	-0.679811	SLX4IP	SLX4 interacting protein
229968_at	0.097522	0.00319	-3.05099	-1.83345	-0.910166
230750_at	0.097522	0.0032	-3.05078	-1.83399	-0.661015	BAG2	BCL2 associated athanogene 2
227812_at	0.097566	0.0032	-3.05017	-1.83554	-0.843372	TNFRSF19	TNF receptor superfamily member 19
238909_at	0.097724	0.00321	-3.04883	-1.83893	-1.10875	S100A10	S100 calcium binding protein A10
224600_at	0.097724	0.00322	3.0487	-1.83926	0.511962	CGGBP1	CGG triplet repeat binding protein 1
227081_at	0.098713	0.00325	-3.04482	-1.84912	-0.811343	DNALI1	dynein axonemal light intermediate chain 1
223163_s_at	0.098772	0.00326	-3.04417	-1.85079	-0.418241	ZC3HC1	zinc finger C3HC-type containing 1
226697_at	0.098997	0.00327	-3.04293	-1.85392	-0.998124	FAM114A1	family with sequence similarity 114 member A1
228602_at	0.098998	0.00327	3.04248	-1.85508	0.735072	SGCD	sarcoglycan delta
229062_at	0.09941	0.00329	-3.04061	-1.85981	-1.09323	ARL9	ADP ribosylation factor like GTPase 9
224625_x_at	0.099733	0.00331	-3.03905	-1.86376	-0.506692	MIR1282///HYPK///SERF2	microRNA 1282///huntingtin interacting protein K///small EDRK-rich factor 2
227291_s_at	0.09993	0.00332	-3.03741	-1.86792	-0.478071	BOLA3	bolA family member 3
226068_at	0.09993	0.00333	-3.0372	-1.86846	-0.776403	SYK	spleen associated tyrosine kinase
243710_at	0.09993	0.00333	-3.03673	-1.86965	-0.453297	LOC100506175	uncharacterized LOC100506175
242035_at	0.09993	0.00333	-3.03657	-1.87006	-0.632139	LMBR1	limb development membrane protein 1
225930_at	0.100112	0.00334	3.0355	-1.87277	0.580914	NKIRAS1	NFKB inhibitor interacting Ras like 1
223627_at	0.10026	0.00335	3.03455	-1.87518	1.48506	MEX3B	mex-3 RNA binding family member B
238608_at	0.100705	0.00337	-3.03235	-1.88074	-1.17597
226292_at	0.100705	0.00338	-3.03195	-1.88174	-0.779322	CAPN5	calpain 5
226296_s_at	0.100705	0.00338	-3.03169	-1.88243	-0.695266	MRPS15	mitochondrial ribosomal protein S15
227894_at	0.100847	0.00339	-3.03045	-1.88555	-0.921139	WDR90	WD repeat domain 90
230072_at	0.100847	0.0034	3.02957	-1.88777	0.588837	TBC1D15	TBC1 domain family member 15
224374_s_at	0.100847	0.0034	-3.02955	-1.88783	-0.741043	EMILIN2	elastin microfibril interfacer 2
228410_at	0.100847	0.0034	-3.02942	-1.88817	-1.1157	GAB3	GRB2 associated binding protein 3
227603_at	0.100881	0.00341	-3.02824	-1.89115	-0.393226
226074_at	0.100881	0.00342	-3.02803	-1.89167	-0.70971	PPM1M	protein phosphatase, Mg2+/Mn2+ dependent 1M
223752_at	0.100881	0.00342	-3.02796	-1.89184	-0.568864	CFC1	cripto, FRL-1, cryptic family 1
244777_at	0.100911	0.00342	-3.02742	-1.89323	-0.667487	DCP2	decapping mRNA 2
244356_at	0.100966	0.00343	-3.02679	-1.89482	-1.10608
225536_at	0.101948	0.00347	-3.02238	-1.90596	-0.619971	TMEM54	transmembrane protein 54
228773_at	0.101948	0.00347	-3.02223	-1.90632	-0.584743	LOC100506100	uncharacterized LOC100506100
238429_at	0.101948	0.00348	-3.02215	-1.90653	-1.79645	TMEM71	transmembrane protein 71
229319_at	0.102158	0.00349	3.02101	-1.90942	0.891761
230937_at	0.10263	0.00351	-3.01899	-1.91452	-1.18999	LOC101929072///LOC285835	uncharacterized LOC101929072///uncharacterized LOC285835
229338_at	0.103013	0.00353	-3.01651	-1.92077	-0.466083	LOC100289361	uncharacterized LOC100289361
225113_at	0.103013	0.00354	3.01604	-1.92194	0.524139	AGPS	alkylglycerone phosphate synthase
228056_s_at	0.103013	0.00354	-3.01597	-1.92214	-1.40739	NAPSB	napsin B aspartic peptidase, pseudogene
235099_at	0.103013	0.00355	3.01501	-1.92455	0.873846	CMTM8	CKLF like MARVEL transmembrane domain containing 8
237764_at	0.103013	0.00356	-3.01424	-1.92649	-1.07473	LOC101928111	uncharacterized LOC101928111
230000_at	0.103013	0.00356	-3.01373	-1.92778	-0.777221	RNF213	ring finger protein 213
228710_at	0.103013	0.00356	-3.01366	-1.92795	-0.34937
230144_at	0.103013	0.00357	3.01332	-1.92881	0.797477	GRIA3	glutamate ionotropic receptor AMPA type subunit 3
231299_at	0.103013	0.00357	3.01254	-1.93077	1.66369	AGAP3	ArfGAP with GTPase domain, ankyrin repeat and PH domain 3
230249_at	0.103013	0.00358	3.0125	-1.93087	0.792694	KHDRBS3	KH RNA binding domain containing, signal transduction associated 3
228795_at	0.103013	0.00358	3.01249	-1.93089	1.12362	PRKCB	protein kinase C beta
231214_at	0.103013	0.00358	3.012	-1.93214	1.40606
227407_at	0.103013	0.00358	3.01191	-1.93235	0.455718	TAPT1	transmembrane anterior posterior transformation 1
229429_x_at	0.103013	0.00359	-3.01135	-1.93377	-0.542562	LINC00623	long intergenic non-protein coding RNA 623
243219_x_at	0.103013	0.00359	3.01114	-1.93428	0.802332	MRPL50	mitochondrial ribosomal protein L50
226314_at	0.103045	0.00359	-3.0106	-1.93565	-0.466465	CHST14	carbohydrate sulfotransferase 14
225623_at	0.103335	0.00361	3.00921	-1.93916	0.531233	CIPC	CLOCK interacting pacemaker
234540_at	0.103396	0.00362	-3.00814	-1.94185	-1.21425	GCNT7	glucosaminyl (N-acetyl) transferase family member 7
238338_at	0.103396	0.00363	3.00713	-1.94438	0.797207	DCAF8	DDB1 and CUL4 associated factor 8
226722_at	0.103396	0.00363	-3.00699	-1.94474	-1.07873	FAM20C	family with sequence similarity 20 member C
225230_at	0.103396	0.00364	-3.00664	-1.94563	-0.5638	DRAM2	DNA damage regulated autophagy modulator 2
240861_at	0.103396	0.00364	-3.00634	-1.94638	-0.603987
230288_at	0.103396	0.00364	3.00588	-1.94752	1.05858	FGF14	fibroblast growth factor 14
238397_at	0.103396	0.00365	3.00571	-1.94797	0.705823
222997_s_at	0.103396	0.00365	-3.00556	-1.94834	-0.435824	MRPS21	mitochondrial ribosomal protein S21
226520_at	0.103457	0.00366	3.00445	-1.95113	0.529678	LCOR	ligand dependent nuclear receptor corepressor
230836_at	0.103457	0.00366	-3.00423	-1.95168	-0.938715	ST8SIA4	ST8 alpha-N-acetyl-neuraminide alpha-2,8-sialyltransferase 4
240429_at	0.103457	0.00366	-3.00407	-1.95209	-0.85837	ZNF546	zinc finger protein 546
227810_at	0.104039	0.00369	-3.00172	-1.95799	-0.474757	ZNF558	zinc finger protein 558
238082_at	0.104087	0.0037	-3.00113	-1.95947	-0.466888
225115_at	0.104087	0.0037	3.00071	-1.96053	0.624273	HIPK2	homeodomain interacting protein kinase 2
223066_at	0.104603	0.00373	-2.99831	-1.96655	-0.381792	SNAPIN	SNAP associated protein
224647_at	0.104603	0.00373	2.99796	-1.96742	0.419362	CCNY	cyclin Y
236235_at	0.104603	0.00373	2.99773	-1.96801	0.857638	ITCH	itchy E3 ubiquitin protein ligase
238594_x_at	0.104632	0.00375	2.99656	-1.97095	0.816463	LOC101927562///DUSP8	uncharacterized LOC101927562///dual specificity phosphatase 8
238131_at	0.104632	0.00376	-2.99537	-1.97393	-0.529431	PHC2	polyhomeotic homolog 2
242418_at	0.104632	0.00376	2.99502	-1.97481	0.933431	C2orf27A	chromosome 2 open reading frame 27A
224727_at	0.104632	0.00377	-2.9947	-1.9756	-0.570104	EMC10	ER membrane protein complex subunit 10
228509_at	0.104632	0.00377	2.9945	-1.97612	1.23138	SPHKAP	SPHK1 interactor, AKAP domain containing
224471_s_at	0.104632	0.00377	2.99443	-1.97627	0.548526	BTRC	beta-transducin repeat containing E3 ubiquitin protein ligase
238815_at	0.104632	0.00377	2.99443	-1.97628	0.794714	LRRTM1	leucine rich repeat transmembrane neuronal 1
244605_at	0.104632	0.00377	-2.99425	-1.97673	-0.570982
236007_at	0.104711	0.00378	-2.99322	-1.97933	-0.57006	AKAP10	A-kinase anchoring protein 10
239493_at	0.104711	0.00378	-2.99312	-1.97956	-0.796377	RPL7	ribosomal protein L7
239390_at	0.104711	0.00379	2.99273	-1.98055	0.540773	GTDC1	glycosyltransferase like domain containing 1
237094_at	0.105447	0.00382	2.98964	-1.9883	1.19225	FAM19A5	family with sequence similarity 19 member A5, C-C motif chemokine like
235237_at	0.105447	0.00382	-2.98948	-1.98868	-0.876473	VMA21	VMA21 vacuolar H+-ATPase homolog (S, cerevisiae)
236703_at	0.105597	0.00383	2.98857	-1.99096	0.46521
242647_at	0.105764	0.00385	2.98703	-1.99481	0.917079	USP34	ubiquitin specific peptidase 34
236214_at	0.105764	0.00385	-2.98663	-1.99581	-0.789336	FAM71F1	family with sequence similarity 71 member F1
223007_s_at	0.105764	0.00386	2.98658	-1.99595	0.405755	TMEM245	transmembrane protein 245
241365_at	0.105764	0.00386	2.98585	-1.99777	1.07055	SATB1	SATB homeobox 1
229875_at	0.105764	0.00387	2.98545	-1.99877	1.55993	ZDHHC22	zinc finger DHHC-type containing 22
244783_at	0.105764	0.00387	2.98516	-1.9995	0.993655	YAF2	YY1 associated factor 2
227266_s_at	0.105764	0.00388	-2.98396	-2.00251	-0.881031	FYB	FYN binding protein
226505_x_at	0.105764	0.00389	2.98384	-2.00281	0.440948	USP32	ubiquitin specific peptidase 32
224912_at	0.105764	0.00389	-2.98382	-2.00284	-0.491599	TTC7A	tetratricopeptide repeat domain 7A
225503_at	0.105764	0.00389	-2.98367	-2.00322	-1.47798	DHRSX	dehydrogenase/reductase X-linked
224318_s_at	0.105764	0.00389	-2.98345	-2.00377	-0.307559	KANSL3	KAT8 regulatory NSL complex subunit 3
226676_at	0.106054	0.00391	-2.9821	-2.00716	-0.715239	ZNF521	zinc finger protein 521
226793_at	0.106207	0.00392	2.98119	-2.00944	0.622733	LINC00294	long intergenic non-protein coding RNA 294
239533_at	0.106478	0.00393	2.97989	-2.01266	0.991425	GPR155	G protein-coupled receptor 155
225578_at	0.106838	0.00395	2.97809	-2.01717	0.501562	MZT1	mitotic spindle organizing protein 1
235292_at	0.106838	0.00396	-2.97769	-2.01817	-1.10707	FLJ32255	uncharacterized LOC643977
224917_at	0.106838	0.00396	-2.9775	-2.01865	-1.47517	MIR21///VMP1	microRNA 21///vacuole membrane protein 1
226164_x_at	0.106872	0.00397	-2.97607	-2.02222	-0.488141	RIMKLB	ribosomal modification protein rimK like family member B
224617_at	0.106872	0.00398	-2.97581	-2.02287	-0.62709	PTBP3	polypyrimidine tract binding protein 3
230942_at	0.106872	0.00399	2.97515	-2.02452	0.992514	CMTM5	CKLF like MARVEL transmembrane domain containing 5
223119_s_at	0.106872	0.00399	2.97482	-2.02533	0.472579	USP47	ubiquitin specific peptidase 47
224562_at	0.106872	0.00399	-2.9746	-2.02587	-0.563334	WASF2	WAS protein family member 2
226758_at	0.106872	0.00399	-2.9744	-2.02637	-0.32528	LUC7L2	LUC7 like 2, pre-mRNA splicing factor
238022_at	0.106872	0.00399	-2.97434	-2.02653	-1.85098	CRNDE	colorectal neoplasia differentially expressed (non-protein coding)
225285_at	0.106872	0.004	-2.97411	-2.0271	-1.23069	BCAT1	branched chain amino acid transaminase 1
244832_at	0.107226	0.00402	-2.97224	-2.03176	-0.9453
229606_at	0.107226	0.00402	2.97197	-2.03244	0.703582
232512_at	0.107226	0.00403	2.97153	-2.03353	1.02077	SCN3A	sodium voltage-gated channel alpha subunit 3
237299_at	0.107226	0.00403	-2.97089	-2.03513	-0.612631	NARF	nuclear prelamin A recognition factor
233546_at	0.107226	0.00404	2.97087	-2.03517	0.627182	LOC283075	uncharacterized LOC283075
228214_at	0.107226	0.00404	2.97053	-2.03602	1.08182	SOX6	SRY-box 6
230131_x_at	0.107539	0.00406	-2.96912	-2.03954	-0.514269	ARSD	arylsulfatase D
223500_at	0.107639	0.00407	2.96831	-2.04157	1.92831	CPLX1	complexin 1
243250_at	0.107639	0.00407	-2.96795	-2.04245	-1.15835
228111_s_at	0.107639	0.00407	-2.96759	-2.04336	-1.16973	DNAH1	dynein axonemal heavy chain 1
224659_at	0.107808	0.00409	-2.96646	-2.04616	-0.658717	SEPN1	selenoprotein N, 1
235424_at	0.107808	0.00409	-2.96601	-2.04729	-0.455527	FAM122A	family with sequence similarity 122A
228762_at	0.107808	0.00409	-2.96584	-2.04772	-1.8663	LFNG	LFNG O-fucosylpeptide 3-beta-N-acetylglucosaminyltransferase
222678_s_at	0.107808	0.0041	2.96544	-2.04872	1.18307	DCUN1D1	defective in cullin neddylation 1 domain containing 1
225048_at	0.107903	0.00411	2.96473	-2.05048	0.515344	PHF10	PHD finger protein 10
229824_at	0.107943	0.00412	2.96409	-2.05208	1.0408	SHC3	SHC adaptor protein 3
226439_s_at	0.107943	0.00412	2.9638	-2.05279	0.812406	NBEA	neurobeachin
226317_at	0.10861	0.00415	2.9611	-2.05951	0.473917	PPP4R2	protein phosphatase 4 regulatory subunit 2
225239_at	0.10861	0.00416	-2.96044	-2.06113	-1.25884	MIR612///NEAT1	microRNA 612///nuclear paraspeckle assembly transcript 1 (non-protein coding)
232905_at	0.10861	0.00416	2.96038	-2.06129	1.23817	GTF2H5	general transcription factor IIH subunit 5
225768_at	0.10861	0.00416	2.96007	-2.06207	0.574566	NR1D2	nuclear receptor subfamily 1 group D member 2
244752_at	0.108713	0.00417	2.95934	-2.06387	0.502195	ZNF438	zinc finger protein 438
225656_at	0.108793	0.00418	-2.95842	-2.06616	-0.591966	EFHC1	EF-hand domain containing 1
223550_s_at	0.108793	0.00419	2.95785	-2.06757	2.4424	CA10	carbonic anhydrase 10
226395_at	0.108793	0.00419	2.95768	-2.068	0.415937	HOOK3	hook microtubule tethering protein 3
232939_at	0.108793	0.0042	-2.95734	-2.06886	-1.19248
229445_at	0.108793	0.0042	-2.9571	-2.06944	-0.833264	CYBA	cytochrome b-245 alpha chain
234989_at	0.108805	0.0042	-2.95667	-2.07052	-0.930898	MIR612///NEAT1	microRNA 612///nuclear paraspeckle assembly transcript 1 (non-protein coding)
228876_at	0.10941	0.00423	2.95435	-2.07627	0.863684	BAIAP2L2	BAI1 associated protein 2 like 2
236420_s_at	0.109434	0.00424	2.95378	-2.07767	0.961304	ANO4	anoctamin 4
224673_at	0.109434	0.00424	-2.95348	-2.07842	-0.637178	LENG8	leukocyte receptor cluster member 8
242088_at	0.109473	0.00425	2.95296	-2.07971	0.957914	KLHL24	kelch like family member 24
244251_at	0.109652	0.00427	-2.95154	-2.08324	-0.821406	LCP2	lymphocyte cytosolic protein 2
238784_at	0.109652	0.00427	2.95129	-2.08386	0.878192	DPY19L2	dpy-19 like 2
200039_s_at	0.109652	0.00427	-2.95122	-2.08404	-0.454241	PSMB2	proteasome subunit beta 2
225150_s_at	0.109745	0.00428	2.95046	-2.08592	0.866569	RTKN	rhotekin
243227_at	0.109745	0.00428	2.95014	-2.08672	0.797875
236038_at	0.110107	0.0043	2.94858	-2.09057	0.739414	RNF150	ring finger protein 150
223024_at	0.110107	0.00432	-2.94752	-2.09321	-0.40567	AP1M1	adaptor related protein complex 1 mu 1 subunit
226377_at	0.110107	0.00432	-2.94705	-2.09436	-0.412156	NFIC	nuclear factor I C
233334_x_at	0.110107	0.00432	-2.94697	-2.09456	-0.770785	SLX1B-SULT1A4///SLX1A-SULT1A3///SLX1A///SULT1A4///SLX1B///SULT1A3	SLX1B-SULT1A4 readthrough (NMD candidate)///SLX1A-SULT1A3 readthrough (NMD candidate)///SLX1 homolog A, structure-specific endonuclease subunit///sulfotransferase family 1A member 4///SLX1 homolog B, structure-specific endonuclease subunit///sulfotransferase family 1A member 3
228442_at	0.110107	0.00432	-2.94695	-2.09462	-0.926472	NFATC2	nuclear factor of activated T-cells 2
240164_at	0.110107	0.00433	2.94665	-2.09537	0.624155	MUC4	mucin 4, cell surface associated
228472_at	0.110719	0.00436	-2.94433	-2.1011	-0.763746	CCDC61	coiled-coil domain containing 61
230966_at	0.11091	0.00437	-2.94332	-2.1036	-1.19769	IL4I1	interleukin 4 induced 1
224368_s_at	0.11091	0.00437	2.94291	-2.10461	1.10626	NDRG3	NDRG family member 3
226804_at	0.11091	0.00438	-2.94224	-2.10627	-1.65248	FAM20A	family with sequence similarity 20 member A
224525_s_at	0.11091	0.00439	2.94183	-2.10728	0.882045	OLA1	Obg-like ATPase 1
241596_at	0.11091	0.00439	2.94179	-2.1074	0.470753	NUDT10	nudix hydrolase 10
222545_s_at	0.110922	0.00439	2.94136	-2.10844	0.837531	TMEM254	transmembrane protein 254
227276_at	0.111326	0.00442	-2.9394	-2.11329	-0.694337	PLXDC2	plexin domain containing 2
224864_at	0.111326	0.00442	-2.93932	-2.11348	-0.392218	SRA1	steroid receptor RNA activator 1
227523_s_at	0.111861	0.00445	-2.93694	-2.11938	-0.424712	PHF20L1	PHD finger protein 20-like 1
234293_x_at	0.111861	0.00446	-2.93631	-2.12094	-1.15874	HRES1	HTLV-1 related endogenous sequence
226783_at	0.111861	0.00446	-2.93609	-2.12148	-0.576824	PHYKPL	5-phosphohydroxy-L-lysine phospho-lyase
228569_at	0.111861	0.00447	2.93575	-2.12232	0.48495	PAPOLA	poly(A) polymerase alpha
235018_at	0.111861	0.00447	2.9356	-2.12269	1.09874	CSRNP3	cysteine and serine rich nuclear protein 3
227949_at	0.111861	0.00447	2.93534	-2.12332	1.32939	PHACTR3	phosphatase and actin regulator 3
225548_at	0.111868	0.00448	-2.93494	-2.12433	-1.48358	SHROOM3	shroom family member 3
226154_at	0.111869	0.00448	2.93439	-2.12567	0.382607	DNM1L	dynamin 1 like
237575_at	0.111869	0.00449	-2.93417	-2.12623	-1.10047
236244_at	0.111967	0.00451	2.93262	-2.13003	0.913257
222898_s_at	0.111967	0.00451	2.93252	-2.13029	1.19184	DLL3	delta like canonical Notch ligand 3
234485_at	0.111967	0.00452	2.93172	-2.13227	0.969146
222612_at	0.111967	0.00452	2.93171	-2.13228	0.448825	PSPC1	paraspeckle component 1
223419_at	0.111967	0.00452	-2.93134	-2.13321	-0.361794	FBXW9	F-box and WD repeat domain containing 9
227599_at	0.111967	0.00453	2.93105	-2.13392	0.595194	MB21D2	Mab-21 domain containing 2
235312_s_at	0.111967	0.00453	2.93062	-2.13497	1.05566	NRAP	nebulin related anchoring protein
225912_at	0.111967	0.00453	-2.93048	-2.13531	-0.569742	TP53INP1	tumor protein p53 inducible nuclear protein 1
233982_x_at	0.111967	0.00453	-2.93043	-2.13546	-0.463288	STYXL1	serine/threonine/tyrosine interacting-like 1
223964_x_at	0.112252	0.00455	-2.92916	-2.13858	-0.397736
228248_at	0.11241	0.00456	2.92829	-2.14072	0.51707	RICTOR	RPTOR independent companion of MTOR complex 2
228057_at	0.112461	0.00458	-2.92706	-2.14374	-0.943567	DDIT4L	DNA damage inducible transcript 4 like
241194_at	0.112461	0.00458	-2.92697	-2.14397	-1.18274
235887_at	0.112461	0.00458	-2.92669	-2.14468	-0.453247
225003_at	0.112461	0.00459	-2.92617	-2.14595	-0.505124	TMEM205	transmembrane protein 205
231619_at	0.112461	0.00459	2.92582	-2.1468	0.99478
231986_at	0.112461	0.0046	2.9253	-2.1481	0.904555	RIMS1	regulating synaptic membrane exocytosis 1
232543_x_at	0.112461	0.0046	-2.92514	-2.14849	-0.650779	ARHGAP9	Rho GTPase activating protein 9
231697_s_at	0.112461	0.0046	-2.92511	-2.14856	-1.44719	MIR21///VMP1	microRNA 21///vacuole membrane protein 1
230287_at	0.11262	0.00462	2.92424	-2.1507	1.09037	SGSM1	small G protein signaling modulator 1
229831_at	0.112721	0.00462	2.92355	-2.15239	1.84249	CNTN3	contactin 3
232685_at	0.113303	0.00465	-2.92138	-2.15774	-0.401761
244817_at	0.113709	0.00468	-2.91968	-2.16192	-0.928119	CARS2	cysteinyl-tRNA synthetase 2, mitochondrial (putative)
239269_at	0.113709	0.00468	-2.91927	-2.16292	-0.570048	MIR612///NEAT1	microRNA 612///nuclear paraspeckle assembly transcript 1 (non-protein coding)
226106_at	0.113709	0.00468	2.91901	-2.16358	0.50426	RNF141	ring finger protein 141
243904_at	0.113801	0.00469	2.91835	-2.16519	0.727372	STXBP5	syntaxin binding protein 5
232496_at	0.113864	0.0047	-2.91778	-2.16658	-0.961575
232052_at	0.113985	0.00472	-2.91676	-2.1691	-0.473162	THUMPD3-AS1	THUMPD3 antisense RNA 1
234245_at	0.113985	0.00472	2.91654	-2.16965	0.885335
238905_at	0.113985	0.00472	-2.91629	-2.17025	-0.657642	RHOJ	ras homolog family member J
222502_s_at	0.11415	0.00473	2.91541	-2.1724	0.76844	UFM1	ubiquitin fold modifier 1
241699_at	0.114248	0.00475	2.91434	-2.17505	0.496811
237950_s_at	0.114248	0.00475	-2.91417	-2.17545	-1.03143
237085_x_at	0.114248	0.00477	-2.91284	-2.17873	-0.805137
238955_at	0.114248	0.00477	2.91276	-2.17893	0.604513	RFTN2	raftlin family member 2
237890_at	0.114248	0.00477	-2.91275	-2.17896	-0.8957
236302_at	0.114248	0.00477	2.91244	-2.1797	0.872548	PPM1E	protein phosphatase, Mg2+/Mn2+ dependent 1E
236852_at	0.114248	0.00478	-2.91229	-2.18006	-0.882449	FBXO43	F-box protein 43
222442_s_at	0.114248	0.00478	2.91197	-2.18085	0.62965	ARL8B	ADP ribosylation factor like GTPase 8B
230252_at	0.114248	0.00479	-2.91157	-2.18183	-0.894805	LPAR5	lysophosphatidic acid receptor 5
226698_at	0.114248	0.0048	-2.91045	-2.1846	-0.831587	FCHSD1	FCH and double SH3 domains 1
236771_at	0.114248	0.0048	2.91045	-2.1846	1.1889	RIPPLY2	ripply transcriptional repressor 2
226796_at	0.114248	0.0048	-2.9104	-2.1847	-0.653262	ABHD15	abhydrolase domain containing 15
242763_at	0.114248	0.0048	-2.9103	-2.18495	-0.714231
227423_at	0.114746	0.00484	-2.90787	-2.19092	-0.337311	LRRC28	leucine rich repeat containing 28
223557_s_at	0.114746	0.00484	2.90772	-2.19128	1.52237	TMEFF2	transmembrane protein with EGF like and two follistatin like domains 2
223290_at	0.114746	0.00484	2.90768	-2.19138	0.627553	PDXP///SH3BP1	pyridoxal phosphatase///SH3 domain binding protein 1
235447_at	0.115031	0.00486	2.9059	-2.19574	1.24465	TRUB1	TruB pseudouridine synthase family member 1
237598_at	0.115031	0.00487	-2.90518	-2.19752	-0.906555	SEC1P	secretory blood group 1, pseudogene
240433_x_at	0.115031	0.00488	2.90468	-2.19874	1.65422	CADM2	cell adhesion molecule 2
232638_at	0.115031	0.00488	2.9046	-2.19893	1.40154	COL20A1	collagen type XX alpha 1 chain
225868_at	0.115031	0.00488	-2.90451	-2.19914	-1.01567	TRIM47	tripartite motif containing 47
240391_at	0.115031	0.00488	2.90442	-2.19937	0.503612	NDUFB2	NADH:ubiquinone oxidoreductase subunit B2
231262_at	0.115031	0.00489	2.90376	-2.20099	0.545399
222750_s_at	0.115031	0.0049	-2.90359	-2.2014	-0.65418	SRD5A3	steroid 5 alpha-reductase 3
222563_s_at	0.115031	0.0049	2.90319	-2.20237	0.531159	TNKS2	tankyrase 2
244290_at	0.115031	0.0049	-2.90316	-2.20245	-0.55511
224393_s_at	0.115119	0.00492	2.90219	-2.20483	1.06815	CECR6	cat eye syndrome chromosome region, candidate 6
227180_at	0.115119	0.00492	2.90217	-2.20488	1.06906	ELOVL7	ELOVL fatty acid elongase 7
234268_at	0.115245	0.00493	2.90142	-2.20671	0.912759	SLC2A13	solute carrier family 2 member 13
232195_at	0.11531	0.00494	2.90077	-2.2083	1.31298	GPR158	G protein-coupled receptor 158
224898_at	0.11531	0.00494	2.9005	-2.20896	0.566992	WDR26	WD repeat domain 26
242688_at	0.115342	0.00495	-2.90004	-2.21009	-0.522593
240177_at	0.115348	0.00495	-2.89958	-2.21122	-0.771456
222437_s_at	0.115348	0.00496	2.89877	-2.21319	0.312622	RNF103-CHMP3///CHMP3	RNF103-CHMP3 readthrough///charged multivesicular body protein 3
235251_at	0.115348	0.00497	2.89866	-2.21348	0.747146
230069_at	0.115348	0.00497	2.89831	-2.21432	0.484869	SFXN1	sideroflexin 1
226541_at	0.115348	0.00497	-2.89822	-2.21454	-0.304276	FBXO30	F-box protein 30
238766_at	0.115467	0.00498	-2.8975	-2.2163	-0.804954
243984_at	0.115633	0.00499	2.89661	-2.21849	1.06952	SCRG1	stimulator of chondrogenesis 1
244533_at	0.115633	0.005	-2.89628	-2.21929	-0.832497	PTPN14	protein tyrosine phosphatase, non-receptor type 14
235754_at	0.115834	0.00502	-2.89476	-2.223	-0.417853	HFE	hemochromatosis
225077_at	0.115834	0.00502	-2.89463	-2.22332	-0.324166	CHD2	chromodomain helicase DNA binding protein 2
231319_x_at	0.115834	0.00503	-2.89401	-2.22484	-0.761546	KIF9	kinesin family member 9
225944_at	0.115834	0.00503	-2.89396	-2.22497	-0.441492	NLN	neurolysin
226166_x_at	0.115834	0.00504	-2.89361	-2.22582	-0.446402	STK36	serine/threonine kinase 36
224451_x_at	0.115834	0.00505	-2.89289	-2.22757	-0.751826	ARHGAP9	Rho GTPase activating protein 9
231166_at	0.115834	0.00505	2.89277	-2.22787	0.621115	GPR155	G protein-coupled receptor 155
238040_at	0.115834	0.00505	2.89258	-2.22832	0.657754
238530_at	0.115834	0.00505	2.89246	-2.22862	0.412521	NNT	nicotinamide nucleotide transhydrogenase
227124_at	0.116024	0.00507	2.89152	-2.2309	0.575942	SMIM13	small integral membrane protein 13
226313_at	0.116792	0.00511	-2.88885	-2.23742	-0.997931	C10orf35	chromosome 10 open reading frame 35
242521_at	0.116799	0.00511	-2.88847	-2.23835	-1.02109	CARD8-AS1	CARD8 antisense RNA 1
225830_at	0.116799	0.00512	2.88775	-2.24011	0.5614	PDZD8	PDZ domain containing 8
244177_at	0.116799	0.00513	2.88743	-2.24089	0.475413	ING1	inhibitor of growth family member 1
235469_at	0.116799	0.00513	-2.88741	-2.24093	-0.697086	FAM133DP///FAM133B	family with sequence similarity 133, member A pseudogene///family with sequence similarity 133 member B
234229_at	0.116886	0.00514	2.8868	-2.24244	0.816386
228588_s_at	0.117018	0.00515	2.8859	-2.24463	0.426896	UBE2B	ubiquitin conjugating enzyme E2 B
222845_x_at	0.117018	0.00515	-2.88569	-2.24512	-0.468025	TMBIM4	transmembrane BAX inhibitor motif containing 4
238975_at	0.117042	0.00516	2.88527	-2.24616	0.852855	MMAB	methylmalonic aciduria (cobalamin deficiency) cblB type
235118_at	0.117142	0.00517	2.88462	-2.24775	1.79424	CADM2	cell adhesion molecule 2
239888_at	0.117326	0.00518	2.88371	-2.24995	0.528177	UBQLN2	ubiquilin 2
224744_at	0.117697	0.0052	2.88225	-2.25352	0.414377	IMPAD1	inositol monophosphatase domain containing 1
231729_s_at	0.117836	0.00523	-2.88071	-2.25727	-1.62953	CAPS	calcyphosine
230547_at	0.117836	0.00523	2.88063	-2.25746	1.44076	KCNC1	potassium voltage-gated channel subfamily C member 1
226032_at	0.117836	0.00523	-2.88046	-2.25786	-0.558631	CASP2	caspase 2
225286_at	0.117836	0.00523	-2.88012	-2.25869	-0.804141	ARSD	arylsulfatase D
223822_at	0.117836	0.00524	2.87977	-2.25955	0.74455	SUSD4	sushi domain containing 4
225592_at	0.117836	0.00524	-2.87973	-2.25965	-0.464343	NRM	nurim (nuclear envelope membrane protein)
240899_at	0.11795	0.00526	-2.87867	-2.26223	-0.473512
235130_at	0.11795	0.00526	-2.87854	-2.26255	-0.684045	PANK2	pantothenate kinase 2
224711_at	0.11795	0.00526	2.87834	-2.26303	0.28828	YY1	YY1 transcription factor
222757_s_at	0.118069	0.00527	-2.87763	-2.26474	-0.465636	ZAK	sterile alpha motif and leucine zipper containing kinase AZK
233234_at	0.118083	0.00528	2.8771	-2.26604	0.957237	KCTD16	potassium channel tetramerization domain containing 16
232060_at	0.118083	0.00529	-2.87641	-2.26771	-1.15724	ROR1	receptor tyrosine kinase like orphan receptor 1
237472_at	0.118083	0.00529	2.8761	-2.26846	1.1474	SOX1	SRY-box 1
242029_at	0.118083	0.0053	-2.87587	-2.26903	-1.37572
236334_at	0.118083	0.0053	-2.87585	-2.26907	-0.728687
242671_at	0.118143	0.00531	-2.87533	-2.27035	-0.515319
223158_s_at	0.118295	0.00532	-2.87453	-2.27229	-0.874873	NEK6	NIMA related kinase 6
225018_at	0.118759	0.00535	2.87272	-2.27668	0.607539	SPIRE1	spire type actin nucleation factor 1
227688_at	0.118759	0.00535	2.87245	-2.27733	0.711564	LRCH2	leucine rich repeats and calponin homology domain containing 2
224899_s_at	0.118825	0.00536	-2.87182	-2.27888	-0.495628	MAGT1	magnesium transporter 1
241891_at	0.118825	0.00536	-2.87157	-2.27949	-0.831072
229034_at	0.118976	0.00537	2.87077	-2.28141	0.40513	SOBP	sine oculis binding protein homolog
236798_at	0.119347	0.0054	2.86933	-2.28491	0.582404	LINC00888	long intergenic non-protein coding RNA 888
231897_at	0.119418	0.00541	-2.86877	-2.28626	-0.664344	PTGR1	prostaglandin reductase 1
228813_at	0.119471	0.00541	2.86827	-2.28748	0.588549	HDAC4	histone deacetylase 4
242326_at	0.11975	0.00544	-2.86683	-2.29099	-0.583503	COL22A1	collagen type XXII alpha 1 chain
243247_at	0.11975	0.00544	-2.86676	-2.29114	-1.24823
224688_at	0.119808	0.00544	-2.86619	-2.29252	-0.421414	TMEM248	transmembrane protein 248
223343_at	0.119808	0.00545	-2.8659	-2.29322	-1.12053	MS4A7	membrane spanning 4-domains A7
231823_s_at	0.12016	0.00547	-2.86452	-2.29657	-0.598658	SH3PXD2B	SH3 and PX domains 2B
241068_at	0.12019	0.00548	-2.864	-2.29784	-1.11873	IGSF6	immunoglobulin superfamily member 6
224763_at	0.12019	0.00548	2.86375	-2.29844	0.682245	LOC100506548///RPL37	uncharacterized LOC100506548///ribosomal protein L37
232968_at	0.12025	0.00549	-2.86323	-2.29969	-0.857894	FANK1	fibronectin type III and ankyrin repeat domains 1
230568_x_at	0.120414	0.00551	2.86178	-2.30322	0.938958	DLL3	delta like canonical Notch ligand 3
225353_s_at	0.120414	0.00551	-2.86173	-2.30334	-0.933108	C1QC	complement C1q C chain
222840_at	0.120414	0.00552	2.86161	-2.30362	0.913121	ATG2B	autophagy related 2B
241916_at	0.120414	0.00552	-2.86131	-2.30434	-0.743273
244764_at	0.120414	0.00553	-2.8606	-2.30607	-0.571452	HIVEP3	human immunodeficiency virus type I enhancer binding protein 3
229774_at	0.120414	0.00553	2.86045	-2.30642	0.864624	CXXC4	CXXC finger protein 4
231256_at	0.120414	0.00554	2.86036	-2.30664	0.866052	LOC727944	uncharacterized LOC727944
229946_at	0.121238	0.00558	2.85761	-2.3133	0.718577	FAM168B	family with sequence similarity 168 member B
240707_at	0.122344	0.00564	-2.85405	-2.3219	-1.15643	CTD-2350J17,1	uncharacterized LOC101929472
227697_at	0.122871	0.00566	-2.85219	-2.3264	-1.53225	SOCS3	suppressor of cytokine signaling 3
224458_at	0.122995	0.00568	2.85149	-2.32808	1.13541	TMEM246	transmembrane protein 246
236471_at	0.123259	0.00569	-2.8503	-2.33095	-1.33622	NFE2L3	nuclear factor, erythroid 2 like 3
235735_at	0.123259	0.0057	-2.84975	-2.3323	-0.703995	TNFSF8	tumor necrosis factor superfamily member 8
227868_at	0.123259	0.0057	-2.84972	-2.33237	-0.913962	LOC154761	family with sequence similarity 115, member C pseudogene
228890_at	0.123303	0.00572	2.84897	-2.33417	0.644037	ATOH8	atonal bHLH transcription factor 8
225423_x_at	0.123303	0.00572	-2.84892	-2.3343	-0.611911	MRPL41	mitochondrial ribosomal protein L41
238229_at	0.12333	0.00572	-2.8485	-2.33531	-0.79176	TMEM67	transmembrane protein 67
224566_at	0.123513	0.00574	-2.84727	-2.33828	-1.10616	MIR612///NEAT1	microRNA 612///nuclear paraspeckle assembly transcript 1 (non-protein coding)
227211_at	0.123513	0.00575	-2.84697	-2.33899	-0.893657	PHF19	PHD finger protein 19
235066_at	0.123513	0.00575	2.84696	-2.33902	2.51698	MAP4	microtubule associated protein 4
233823_at	0.123514	0.00575	2.84662	-2.33984	0.775159	FAM184B	family with sequence similarity 184 member B
229762_at	0.12364	0.00577	-2.84592	-2.34152	-0.667771
230386_at	0.123881	0.00578	-2.84485	-2.34412	-0.462898	LOC101928230	uncharacterized LOC101928230
226225_at	0.123881	0.00579	-2.84456	-2.3448	-0.744248	MCC	mutated in colorectal cancers
228269_x_at	0.124329	0.00581	2.84294	-2.3487	1.11555	KCNIP3	potassium voltage-gated channel interacting protein 3
229099_at	0.124476	0.00583	-2.84219	-2.35052	-0.404933	UQCC3	ubiquinol-cytochrome c reductase complex assembly factor 3
224828_at	0.124488	0.00584	2.84132	-2.35262	0.592948	CPEB4	cytoplasmic polyadenylation element binding protein 4
236536_at	0.124488	0.00585	2.84088	-2.35367	1.03106	GALNT13	polypeptide N-acetylgalactosaminyltransferase 13
229233_at	0.124488	0.00585	2.84048	-2.35464	1.32406	NRG3	neuregulin 3
240869_at	0.124488	0.00586	2.84044	-2.35474	0.897217	KCNB1	potassium voltage-gated channel subfamily B member 1
236343_at	0.124488	0.00586	2.84025	-2.35518	0.998157
235413_at	0.124488	0.00586	-2.83998	-2.35584	-0.488755	GGCX	gamma-glutamyl carboxylase
243128_at	0.124488	0.00587	-2.83977	-2.35633	-1.02788	ZNF175	zinc finger protein 175
223103_at	0.124488	0.00587	2.83948	-2.35703	0.517719	STARD10	StAR related lipid transfer domain containing 10
233238_s_at	0.124629	0.00588	-2.83875	-2.3588	-1.19499	CTB-12O2,1	uncharacterized LOC101927115
228690_s_at	0.124927	0.0059	-2.83757	-2.36164	-0.410506	NDUFA11	NADH:ubiquinone oxidoreductase subunit A11
223322_at	0.124936	0.00592	-2.83677	-2.36355	-0.579224	RASSF5	Ras association domain family member 5
244222_at	0.124936	0.00593	-2.83607	-2.36524	-1.04124
226307_at	0.124936	0.00593	-2.83591	-2.36562	-0.30329	CRTC2	CREB regulated transcription coactivator 2
231700_at	0.124936	0.00594	2.8356	-2.36637	0.573133	GUCA1A	guanylate cyclase activator 1A
228013_at	0.124936	0.00594	2.83556	-2.36648	0.509202	PPP2R2A	protein phosphatase 2 regulatory subunit Balpha
231084_at	0.124936	0.00594	-2.83555	-2.36649	-1.2652	CFAP43	cilia and flagella associated protein 43
235962_at	0.125443	0.00597	2.83352	-2.37136	0.584541	AZI2	5-azacytidine induced 2
226872_at	0.125443	0.00597	-2.83345	-2.37154	-1.05913	RFX2	regulatory factor X2
236875_at	0.12557	0.00598	2.83273	-2.37326	0.571691	LOC100130705	uncharacterized LOC100130705
226680_at	0.12557	0.00599	2.83243	-2.37399	0.652547	IKZF5	IKAROS family zinc finger 5
242642_at	0.12562	0.006	-2.83159	-2.37602	-1.45906
228987_at	0.12562	0.00601	2.83096	-2.37753	0.629645	FAM49B	family with sequence similarity 49 member B
241685_x_at	0.12562	0.00601	2.8309	-2.37766	0.849482	PURA	purine rich element binding protein A
225303_at	0.12562	0.00602	-2.83074	-2.37804	-0.665485	KIRREL	kin of IRRE like (Drosophila)
225551_at	0.12562	0.00602	2.83064	-2.37828	0.592954	CNST	consortin, connexin sorting protein
243036_at	0.125964	0.00604	-2.82913	-2.38191	-1.17704	CCDC30	coiled-coil domain containing 30
226151_x_at	0.125964	0.00605	2.82901	-2.38219	0.382891	CRYZL1	crystallin zeta like 1
222955_s_at	0.126481	0.00608	2.82723	-2.38648	0.396725	FAM45A///FAM45BP	family with sequence similarity 45 member A///family with sequence similarity 45, member A pseudogene
234220_at	0.126685	0.00609	2.82632	-2.38865	1.31392	CADPS	calcium dependent secretion activator
233827_s_at	0.126705	0.0061	2.82594	-2.38956	1.31722	SUPT16H	SPT16 homolog, facilitates chromatin remodeling subunit
222478_at	0.126897	0.00612	2.82458	-2.39283	0.420173	VPS36	vacuolar protein sorting 36 homolog
237719_x_at	0.126897	0.00612	2.8245	-2.39302	1.30462	RGS7BP	regulator of G-protein signaling 7 binding protein
232856_at	0.126897	0.00613	-2.82402	-2.39418	-1.58777	LRRC55	leucine rich repeat containing 55
236448_at	0.126897	0.00613	2.82391	-2.39443	1.35925	UNC5A	unc-5 netrin receptor A
232472_at	0.126897	0.00614	-2.82377	-2.39477	-1.23094
224584_at	0.126906	0.00614	-2.82342	-2.39561	-0.341121	TMEM230	transmembrane protein 230
242977_at	0.12696	0.00615	2.82294	-2.39675	0.960796
225921_at	0.127335	0.00617	2.82156	-2.40005	0.442716	NIN	ninein
231616_at	0.127353	0.00618	-2.82107	-2.40124	-0.655986
243229_at	0.127353	0.00619	-2.82086	-2.40173	-1.04007
232588_at	0.127391	0.0062	-2.82034	-2.40297	-0.836396	STAG1	stromal antigen 1
236472_at	0.127391	0.0062	-2.81992	-2.40399	-0.581085
236571_at	0.127391	0.00621	-2.81954	-2.4049	-0.900658
239705_at	0.127391	0.00622	-2.81914	-2.40586	-0.682296
242553_at	0.127391	0.00622	-2.81914	-2.40586	-1.23199	ABCC3	ATP binding cassette subfamily C member 3
231224_x_at	0.127733	0.00624	-2.81786	-2.40892	-0.989718	PRKAG2	protein kinase AMP-activated non-catalytic subunit gamma 2
230146_s_at	0.12774	0.00625	2.81722	-2.41045	0.565609	NCS1	neuronal calcium sensor 1
228490_at	0.12774	0.00625	2.81719	-2.41051	0.929118	ABHD2	abhydrolase domain containing 2
240612_at	0.127804	0.00626	-2.81669	-2.41171	-0.897318
243099_at	0.127871	0.00627	-2.81618	-2.41293	-0.43201	NFAM1	NFAT activating protein with ITAM motif 1
230699_at	0.128437	0.0063	-2.81428	-2.41747	-1.00284	PGLS	6-phosphogluconolactonase
226282_at	0.12844	0.00631	-2.81395	-2.41826	-1.27168	PTPN14	protein tyrosine phosphatase, non-receptor type 14
243524_at	0.128858	0.00634	-2.81221	-2.42242	-0.394122
238327_at	0.128858	0.00634	-2.81215	-2.42257	-1.14006	ODF3B	outer dense fiber of sperm tails 3B
235072_s_at	0.129059	0.00635	2.81127	-2.42467	0.54768	KIF13A	kinesin family member 13A
234764_x_at	0.129074	0.00636	-2.81091	-2.42553	-1.55084	IGLJ3///IGLV1-44///CKAP2///IGLV@///IGLC1	immunoglobulin lambda joining 3///immunoglobulin lambda variable 1-44///cytoskeleton associated protein 2///immunoglobulin lambda variable cluster///immunoglobulin lambda constant 1
227151_at	0.129309	0.00638	-2.80962	-2.42861	-0.331488	SNX33	sorting nexin 33
233636_at	0.129309	0.00639	2.80935	-2.42923	1.38818	MIR17HG	miR-17-92a-1 cluster host gene
239491_at	0.129309	0.00639	2.80929	-2.42938	1.22966	CERS5	ceramide synthase 5
235659_at	0.130157	0.00644	-2.80663	-2.43572	-0.745619	TMEM127	transmembrane protein 127
229084_at	0.130635	0.00647	2.805	-2.43961	1.32443	CNTN4	contactin 4
229539_at	0.130789	0.00648	-2.80404	-2.44191	-0.402229	ABCB8	ATP binding cassette subfamily B member 8
239192_at	0.130789	0.00649	-2.80394	-2.44215	-0.805977	PARD3B	par-3 family cell polarity regulator beta
230154_at	0.130814	0.00649	2.80355	-2.44307	0.68112	WAC	WW domain containing adaptor with coiled-coil
223573_s_at	0.130828	0.0065	2.8032	-2.44392	1.38884	PPP2R2C	protein phosphatase 2 regulatory subunit Bgamma
241772_at	0.13163	0.00655	2.80052	-2.45028	1.27918
228143_at	0.13163	0.00655	-2.80037	-2.45065	-0.88749	CP	ceruloplasmin (ferroxidase)
239726_at	0.131644	0.00656	2.80001	-2.4515	0.805886	ANK3	ankyrin 3, node of Ranvier (ankyrin G)
243630_at	0.131941	0.00658	2.79869	-2.45464	0.798483	NDUFB1	NADH:ubiquinone oxidoreductase subunit B1
232009_at	0.131941	0.00659	-2.79844	-2.45523	-0.589169	ADGRE2	adhesion G protein-coupled receptor E2
228551_at	0.131941	0.00659	2.79825	-2.45569	0.497223	DENND5B	DENN domain containing 5B
230076_at	0.132292	0.00661	2.79698	-2.45871	0.839128	PITPNM3	PITPNM family member 3
225406_at	0.132359	0.00662	-2.79648	-2.4599	-0.610606	TWSG1	twisted gastrulation BMP signaling modulator 1
225739_at	0.132491	0.00663	2.79581	-2.4615	0.71158	RAB11FIP4	RAB11 family interacting protein 4
243433_at	0.132589	0.00665	-2.79477	-2.46397	-0.65456	ARHGAP30	Rho GTPase activating protein 30
232067_at	0.132589	0.00666	2.79468	-2.46419	1.27128	FAXC	failed axon connections homolog
238647_at	0.132589	0.00666	2.79459	-2.46439	1.17933	C14orf28	chromosome 14 open reading frame 28
241812_at	0.132862	0.00668	-2.79327	-2.46754	-0.369633	SPATS2L	spermatogenesis associated serine rich 2 like
243087_at	0.132862	0.00668	-2.79322	-2.46764	-1.30585	WDR63	WD repeat domain 63
227690_at	0.132867	0.0067	2.7923	-2.46984	1.37994	GABRB3	gamma-aminobutyric acid type A receptor beta3 subunit
244008_at	0.132867	0.0067	2.79219	-2.4701	0.407109	PARP8	poly(ADP-ribose) polymerase family member 8
236193_at	0.132867	0.0067	2.79217	-2.47014	1.13867	HIST1H2BC	histone cluster 1, H2bc
237298_at	0.132867	0.00671	-2.79195	-2.47066	-1.10097	FLJ26850	FLJ26850 protein
226269_at	0.133056	0.00672	2.79112	-2.47263	0.791177	GDAP1	ganglioside induced differentiation associated protein 1
238084_at	0.13347	0.00675	-2.78969	-2.47602	-0.929285	PCGF3	polycomb group ring finger 3
229676_at	0.1335	0.00676	2.7893	-2.47696	0.921161	MTPAP	mitochondrial poly(A) polymerase
232342_at	0.133753	0.00678	-2.7881	-2.4798	-0.67427	MTMR14	myotubularin related protein 14
229689_s_at	0.133753	0.00678	2.78781	-2.48049	0.624399
AFFX-HUMGAPDH/M33197_3_at	0.133753	0.00679	-2.78743	-2.48139	-0.33359	GAPDH	glyceraldehyde-3-phosphate dehydrogenase
244501_at	0.133753	0.0068	2.78702	-2.48236	1.00194	EVI5L	ecotropic viral integration site 5 like
227013_at	0.133753	0.0068	-2.78692	-2.4826	-0.910136	LATS2	large tumor suppressor kinase 2
222506_at	0.133753	0.00681	2.78645	-2.48372	0.615012	LMBR1	limb development membrane protein 1
224365_s_at	0.133753	0.00682	-2.7858	-2.48527	-0.421672	TIGD7	tigger transposable element derived 7
225872_at	0.133753	0.00683	-2.78558	-2.48578	-0.653606	SLC35F5	solute carrier family 35 member F5
239221_at	0.133753	0.00683	2.78555	-2.48586	1.25229	ADGRA1	adhesion G protein-coupled receptor A1
232568_at	0.133753	0.00683	-2.78549	-2.48598	-0.681372	MGC24103	uncharacterized MGC24103
227655_at	0.133826	0.00684	-2.78497	-2.48722	-0.908699	SNHG18	small nucleolar RNA host gene 18
226350_at	0.133826	0.00685	2.78458	-2.48814	0.661248	CHML	CHM like, Rab escort protein 2
243735_at	0.133826	0.00685	2.78437	-2.48866	1.04001	ELP2	elongator acetyltransferase complex subunit 2
225356_at	0.13415	0.00688	-2.783	-2.49188	-0.391553	SFT2D2	SFT2 domain containing 2
224967_at	0.13415	0.0069	-2.78187	-2.49457	-0.516811	UGCG	UDP-glucose ceramide glucosyltransferase
240595_at	0.13415	0.0069	-2.78182	-2.49469	-0.986446
242206_at	0.13415	0.00691	2.78122	-2.49611	1.79934
229132_at	0.13415	0.00692	-2.78074	-2.49724	-0.402602	MINA	MYC induced nuclear antigen
233388_at	0.13415	0.00692	-2.7806	-2.49758	-0.832941
235508_at	0.13415	0.00693	-2.78034	-2.49818	-0.423198	PML	promyelocytic leukemia
231740_at	0.13415	0.00693	2.78033	-2.49822	1.33305	KCNJ11	potassium voltage-gated channel subfamily J member 11
225351_at	0.13415	0.00694	2.77938	-2.50047	0.356844	FAM45A///FAM45BP	family with sequence similarity 45 member A///family with sequence similarity 45, member A pseudogene
234584_s_at	0.13415	0.00695	2.77911	-2.5011	0.658909	ATE1	arginyltransferase 1
226271_at	0.13415	0.00695	2.77901	-2.50133	0.740694	GDAP1	ganglioside induced differentiation associated protein 1
236028_at	0.13415	0.00696	-2.77862	-2.50226	-2.33741	IBSP	integrin binding sialoprotein
236881_at	0.13415	0.00696	-2.77862	-2.50226	-0.610126
242134_at	0.13415	0.00697	2.77799	-2.50375	0.947978
224830_at	0.13415	0.00697	2.77794	-2.50386	0.393604	NUDT21	nudix hydrolase 21
222639_s_at	0.13415	0.00698	2.77769	-2.50446	0.697953	LOC101928317///PLBD1-AS1	uncharacterized LOC101928317///PLBD1 antisense RNA 1
237277_at	0.13415	0.00699	2.77721	-2.50559	1.25558
232611_at	0.13415	0.00699	-2.77711	-2.50582	-0.971328	GOLGA2P5	golgin A2 pseudogene 5
228108_at	0.13415	0.00699	2.77687	-2.50639	0.729965	PPM1L	protein phosphatase, Mg2+/Mn2+ dependent 1L
240909_at	0.13415	0.007	2.77632	-2.5077	0.938884
233571_x_at	0.13415	0.00701	-2.77616	-2.50807	-0.484563	PPDPF	pancreatic progenitor cell differentiation and proliferation factor
239600_at	0.13415	0.00701	-2.77592	-2.50865	-0.679868
226428_at	0.13415	0.00701	-2.77587	-2.50876	-0.376159	TNPO2	transportin 2
232656_at	0.13415	0.00702	-2.77572	-2.50912	-1.12965
225186_at	0.13415	0.00703	2.77512	-2.51055	0.592344	RAPH1	Ras association (RalGDS/AF-6) and pleckstrin homology domains 1
235243_at	0.13415	0.00703	2.77497	-2.51089	1.04689	CLIP3	CAP-Gly domain containing linker protein 3
230780_at	0.13415	0.00703	-2.77487	-2.51113	-0.833226	LINC00886	long intergenic non-protein coding RNA 886
225037_at	0.13415	0.00703	-2.77482	-2.51124	-0.516628	SLC35C2	solute carrier family 35 member C2
225599_s_at	0.13415	0.00704	2.77459	-2.5118	0.524206	TRIQK	triple QxxK/R motif containing
230733_at	0.134343	0.00705	-2.77377	-2.51373	-0.667414
226158_at	0.134347	0.00706	2.77345	-2.51448	0.484168	KLHL24	kelch like family member 24
225448_at	0.134433	0.00707	2.77284	-2.51593	0.504875	NAPG	NSF attachment protein gamma
225704_at	0.134433	0.00709	2.77207	-2.51774	0.327367	FBRSL1	fibrosin like 1
236329_at	0.134433	0.00709	2.77203	-2.51783	1.17487	SCN8A	sodium voltage-gated channel alpha subunit 8
240453_at	0.134433	0.00709	-2.77201	-2.51788	-1.23227	CFAP61	cilia and flagella associated protein 61
224171_at	0.134443	0.00709	-2.77168	-2.51866	-0.788204	LSM14B	LSM family member 14B
242023_at	0.134712	0.00711	-2.77066	-2.52108	-0.626654	ABHD4	abhydrolase domain containing 4
235224_s_at	0.134902	0.00714	2.76955	-2.52369	0.601689	CAND1	cullin associated and neddylation dissociated 1
225818_s_at	0.134902	0.00714	2.76929	-2.52431	0.684828	TBRG1	transforming growth factor beta regulator 1
240841_at	0.134902	0.00715	2.7691	-2.52475	0.766135	INSM2	INSM transcriptional repressor 2
227451_s_at	0.134902	0.00715	2.76894	-2.52512	0.417948	MCUR1	mitochondrial calcium uniporter regulator 1
237568_at	0.135041	0.00716	-2.76827	-2.52671	-0.367819
228250_at	0.135132	0.00717	2.76773	-2.52799	0.620629	FNIP1	folliculin interacting protein 1
243261_at	0.135218	0.00718	2.7672	-2.52924	0.639011	LINC00689	long intergenic non-protein coding RNA 689
223350_x_at	0.135407	0.0072	2.76639	-2.53115	0.323938	LIN7C	lin-7 homolog C, crumbs cell polarity complex component
226487_at	0.135428	0.00721	2.76603	-2.53199	0.925452	FAM222A	family with sequence similarity 222 member A
236915_at	0.135546	0.00722	-2.76542	-2.53343	-1.4097	C4orf47	chromosome 4 open reading frame 47
223996_s_at	0.135846	0.00725	2.76377	-2.53732	0.418119	MRPL30	mitochondrial ribosomal protein L30
230091_at	0.135846	0.00725	2.76366	-2.53757	0.591089	SRPK2	SRSF protein kinase 2
223037_at	0.135846	0.00726	-2.76358	-2.53776	-0.370396	PDZD11	PDZ domain containing 11
224927_at	0.135846	0.00726	-2.76342	-2.53813	-0.721871	PPP1R18	protein phosphatase 1 regulatory subunit 18
226865_at	0.135922	0.00727	-2.76286	-2.53946	-0.799594	PLXDC2	plexin domain containing 2
226237_at	0.135922	0.00728	-2.76251	-2.54029	-1.78526	COL8A1	collagen type VIII alpha 1 chain
238847_at	0.135922	0.00728	-2.76223	-2.54094	-1.56847	HOXD10	homeobox D10
243855_at	0.135922	0.00729	2.76203	-2.54142	0.526031
224964_s_at	0.136576	0.00733	2.7598	-2.54666	0.71525	GNG2	G protein subunit gamma 2
228701_at	0.136576	0.00733	2.75969	-2.54692	1.54984	C8orf46	chromosome 8 open reading frame 46
225508_at	0.136789	0.00735	2.75883	-2.54895	0.312756	KIAA1468	KIAA1468
223089_at	0.136804	0.00736	2.7585	-2.54973	0.566757	VEZT	vezatin, adherens junctions transmembrane protein
223086_x_at	0.137159	0.00738	-2.75726	-2.55264	-0.319918	MRPL51	mitochondrial ribosomal protein L51
234304_s_at	0.137408	0.0074	2.7563	-2.55488	0.433188	IPO11-LRRC70///IPO11	IPO11-LRRC70 readthrough///importin 11
224252_s_at	0.13763	0.00742	-2.75542	-2.55696	-0.776294	FXYD5	FXYD domain containing ion transport regulator 5
235791_x_at	0.138125	0.00746	-2.75372	-2.56097	-0.484427	CHD1	chromodomain helicase DNA binding protein 1
232590_at	0.138125	0.00746	2.75338	-2.56175	1.15432
224549_x_at	0.138125	0.00747	2.75323	-2.56211	0.632786
226000_at	0.138577	0.0075	-2.75175	-2.56558	-0.375657	CTTNBP2NL	CTTNBP2 N-terminal like
243896_at	0.138699	0.00751	-2.75091	-2.56755	-0.930088	CFAP43	cilia and flagella associated protein 43
226006_at	0.138699	0.00752	-2.75065	-2.56817	-0.316188	PET100	PET100 homolog
227954_at	0.138699	0.00753	-2.75036	-2.56886	-0.677732	ITPRIPL2	inositol 1,4,5-trisphosphate receptor interacting protein like 2
225017_at	0.138699	0.00753	-2.75025	-2.5691	-0.553743	CCDC14	coiled-coil domain containing 14
233058_at	0.139269	0.00757	2.7483	-2.57367	0.601965	GPSM2	G-protein signaling modulator 2
226408_at	0.139269	0.00757	-2.74817	-2.57398	-1.13775	TEAD2	TEA domain transcription factor 2
239024_at	0.139894	0.00761	2.74616	-2.5787	0.497451	ZNF148	zinc finger protein 148
229234_at	0.139894	0.00762	2.74596	-2.57917	1.20812	ZC3H12B	zinc finger CCCH-type containing 12B
240718_at	0.139933	0.00763	-2.74555	-2.58013	-1.05924	LRMP	lymphoid restricted membrane protein
234294_x_at	0.139933	0.00763	-2.7451	-2.58117	-0.432735	GATAD2A	GATA zinc finger domain containing 2A
222434_at	0.139933	0.00764	2.74497	-2.58148	0.614492	ENAH	enabled homolog (Drosophila)
232645_at	0.140158	0.00766	-2.7441	-2.58353	-0.47155	LOC153684	uncharacterized LOC153684
235033_at	0.140423	0.00769	-2.74251	-2.58724	-0.663784	NPEPL1	aminopeptidase-like 1
227649_s_at	0.140423	0.00769	-2.74236	-2.5876	-0.44987	SRGAP2C///SRGAP2B///SRGAP2	SLIT-ROBO Rho GTPase activating protein 2C///SLIT-ROBO Rho GTPase activating protein 2B///SLIT-ROBO Rho GTPase activating protein 2
223283_s_at	0.140423	0.0077	2.74226	-2.58784	0.526192	TSHZ1	teashirt zinc finger homeobox 1
227346_at	0.140423	0.0077	-2.74224	-2.58789	-0.750393	IKZF1	IKAROS family zinc finger 1
227438_at	0.140841	0.00772	-2.74086	-2.5911	-1.1128	ALPK1	alpha kinase 1
227356_at	0.140861	0.00774	-2.74035	-2.59231	-0.506138
229991_s_at	0.140861	0.00774	-2.74022	-2.5926	-1.44852	SYTL4	synaptotagmin like 4
224321_at	0.141368	0.00777	-2.73863	-2.59633	-0.835977	TMEFF2	transmembrane protein with EGF like and two follistatin like domains 2
233146_at	0.141685	0.0078	2.73752	-2.59892	0.782231	KNDC1	kinase non-catalytic C-lobe domain containing 1
243693_at	0.141992	0.00782	-2.73619	-2.60204	-0.965301
224929_at	0.141992	0.00783	-2.73596	-2.60256	-0.640416	TMEM173	transmembrane protein 173
241391_at	0.141992	0.00783	2.73586	-2.60281	0.426748
231223_at	0.141997	0.00784	2.73555	-2.60352	1.44821	CSMD1	CUB and Sushi multiple domains 1
235938_at	0.141999	0.00784	-2.73526	-2.60421	-0.47437	ARMC9	armadillo repeat containing 9
236776_at	0.142017	0.00786	-2.73473	-2.60545	-0.459731
226429_at	0.142017	0.00786	2.73433	-2.60638	0.438093	GPALPP1	GPALPP motifs containing 1
238680_at	0.142017	0.00787	-2.73391	-2.60736	-0.620866	METTL12///SNORA57	methyltransferase like 12///small nucleolar RNA, H/ACA box 57
226513_at	0.142017	0.00788	-2.73372	-2.6078	-0.240665	ASB7	ankyrin repeat and SOCS box containing 7
227263_at	0.142017	0.00788	-2.7337	-2.60786	-0.369306	C8orf58	chromosome 8 open reading frame 58
235458_at	0.142017	0.00789	-2.73326	-2.60886	-1.25753	HAVCR2	hepatitis A virus cellular receptor 2
223201_s_at	0.142017	0.00789	-2.73318	-2.60906	-0.49795	LOC101928589///TMEM164	uncharacterized LOC101928589///transmembrane protein 164
223980_s_at	0.142532	0.00792	-2.73157	-2.61282	-0.528466	SP110	SP110 nuclear body protein
228454_at	0.142567	0.00793	2.73119	-2.6137	0.342532	LCOR	ligand dependent nuclear receptor corepressor
233625_x_at	0.142611	0.00794	-2.73079	-2.61464	-0.374592	MIR6727///CPSF3L	microRNA 6727///cleavage and polyadenylation specific factor 3-like
244768_at	0.142632	0.00795	2.73045	-2.61544	0.642605	DYNC1H1	dynein cytoplasmic 1 heavy chain 1
228184_at	0.143029	0.00798	-2.72915	-2.61848	-0.535638	DISP1	dispatched RND transporter family member 1
235104_at	0.143071	0.00799	-2.72851	-2.61997	-1.06812	ERAP2	endoplasmic reticulum aminopeptidase 2
233510_s_at	0.143071	0.00799	-2.72837	-2.62028	-1.21312	PARVG	parvin gamma
230029_x_at	0.143071	0.008	2.72817	-2.62074	0.473908	UBR3	ubiquitin protein ligase E3 component n-recognin 3 (putative)
232189_at	0.14313	0.00801	-2.72773	-2.62177	-0.801155
230170_at	0.143362	0.00803	-2.72667	-2.62424	-0.694567	OSM	oncostatin M
242684_at	0.143362	0.00803	2.72657	-2.62448	0.916806	ZNF425	zinc finger protein 425
232168_x_at	0.143632	0.00806	-2.72527	-2.62751	-0.512391	MACF1	microtubule-actin crosslinking factor 1
235016_at	0.143632	0.00807	2.72493	-2.62829	0.845016	REEP3	receptor accessory protein 3
223514_at	0.143632	0.00808	-2.72464	-2.62897	-0.45413	CARD11	caspase recruitment domain family member 11
229004_at	0.143632	0.00808	-2.72445	-2.62941	-1.16606	ADAMTS15	ADAM metallopeptidase with thrombospondin type 1 motif 15
244538_at	0.143632	0.00808	-2.72445	-2.62942	-0.486716	KCTD19	potassium channel tetramerization domain containing 19
240261_at	0.143656	0.00809	-2.72388	-2.63076	-1.08288	TOM1L1	target of myb1 like 1 membrane trafficking protein
225301_s_at	0.143656	0.0081	-2.7234	-2.63186	-0.607909	MYO5B	myosin VB
229318_at	0.143656	0.00811	2.72313	-2.63248	0.427595	NUTM2B-AS1	NUTM2B antisense RNA 1
233867_at	0.143656	0.00812	-2.72271	-2.63347	-0.656932
235658_at	0.143656	0.00812	-2.72264	-2.63364	-1.17695
225005_at	0.143656	0.00812	-2.72256	-2.63382	-0.410822	PHF13	PHD finger protein 13
225418_at	0.143656	0.00813	-2.72233	-2.63435	-0.502554	NECTIN2	nectin cell adhesion molecule 2
227467_at	0.143656	0.00813	-2.7221	-2.63489	-0.79948	RDH10	retinol dehydrogenase 10 (all-trans)
244255_at	0.143656	0.00814	-2.72182	-2.63555	-1.24862	LOC286114	uncharacterized LOC286114
234055_s_at	0.143772	0.00816	-2.72091	-2.63765	-0.5664	GZF1	GDNF inducible zinc finger protein 1
239091_at	0.143772	0.00816	-2.72088	-2.63772	-0.794312
235980_at	0.143772	0.00816	2.72067	-2.63822	0.425536	PIK3CA	phosphatidylinositol-4,5-bisphosphate 3-kinase catalytic subunit alpha
226586_at	0.143914	0.00818	-2.71985	-2.64013	-0.491393	ANKS6	ankyrin repeat and sterile alpha motif domain containing 6
224312_x_at	0.143914	0.00819	-2.71974	-2.64038	-0.420577	CPSF3L	cleavage and polyadenylation specific factor 3-like
236257_at	0.144077	0.0082	-2.71904	-2.642	-0.652646	CD2AP	CD2 associated protein
231077_at	0.144182	0.00821	-2.71849	-2.64328	-1.79984	CFAP126	cilia and flagella associated protein 126
225080_at	0.144604	0.00825	-2.71709	-2.64654	-0.412365	MYO1C	myosin IC
241054_at	0.144604	0.00825	2.71686	-2.64708	0.697754
225312_at	0.144718	0.00826	-2.71629	-2.6484	-0.382312	COMMD6	COMM domain containing 6
240406_at	0.144991	0.00829	-2.71497	-2.65146	-0.862509
233072_at	0.144991	0.0083	2.7148	-2.65186	0.947275	NTNG2	netrin G2
230618_s_at	0.144991	0.0083	2.71475	-2.65197	0.468419
231341_at	0.145072	0.00831	2.71409	-2.65351	0.978743	SLC35D3	solute carrier family 35 member D3
224576_at	0.145072	0.00832	-2.71398	-2.65376	-0.575298	ERGIC1	endoplasmic reticulum-golgi intermediate compartment 1
236243_at	0.145157	0.00833	-2.71348	-2.65491	-0.411233	ZCCHC6	zinc finger CCHC-type containing 6
229527_s_at	0.145642	0.00836	-2.71198	-2.6584	-0.638416	OSBPL11	oxysterol binding protein like 11
224597_at	0.146259	0.00841	2.70997	-2.66307	0.273778	NORAD	non-coding RNA activated by DNA damage
225434_at	0.146259	0.00841	-2.70987	-2.6633	-0.546154	DEDD2	death effector domain containing 2
227091_at	0.146541	0.00843	-2.70888	-2.66559	-0.427921	CCDC146	coiled-coil domain containing 146
241407_at	0.14682	0.00845	2.70791	-2.66785	0.498695
224482_s_at	0.147013	0.00847	2.70703	-2.66988	1.41119	RAB11FIP4	RAB11 family interacting protein 4
244050_at	0.147013	0.00848	-2.70686	-2.67027	-0.673388	HACD4	3-hydroxyacyl-CoA dehydratase 4
225523_at	0.147121	0.00849	-2.70631	-2.67154	-0.385459	MRPL53///CCDC142	mitochondrial ribosomal protein L53///coiled-coil domain containing 142
230404_at	0.147126	0.0085	-2.70602	-2.67222	-0.810387	C5orf63	chromosome 5 open reading frame 63
229440_at	0.147247	0.00851	-2.70541	-2.67364	-0.882182	RBM47	RNA binding motif protein 47
229447_x_at	0.147247	0.00852	-2.70516	-2.67421	-0.355779	NBPF10///NBPF8///NBPF11	neuroblastoma breakpoint family member 10///neuroblastoma breakpoint family member 8///neuroblastoma breakpoint family member 11
232462_s_at	0.14733	0.00853	-2.70467	-2.67534	-0.850269	A1BG-AS1	A1BG antisense RNA 1
235848_x_at	0.1475	0.00855	2.70397	-2.67697	0.49094
234337_at	0.147714	0.00856	-2.70316	-2.67884	-0.973713	TTLL9	tubulin tyrosine ligase like 9
235402_at	0.147794	0.00858	-2.70268	-2.67995	-1.10169	PPP1R32	protein phosphatase 1 regulatory subunit 32
243054_at	0.14793	0.00859	2.70207	-2.68138	0.688399
226526_s_at	0.14817	0.00864	-2.70015	-2.6858	-0.761236	CKAP4	cytoskeleton associated protein 4
230292_at	0.14817	0.00864	-2.70006	-2.68602	-0.451567	LOC100996412	uncharacterized LOC100996412
232417_x_at	0.14817	0.00864	2.69997	-2.68622	1.14573	ZDHHC11	zinc finger DHHC-type containing 11
223127_s_at	0.14817	0.00864	2.69994	-2.6863	0.609727	C1orf21	chromosome 1 open reading frame 21
235468_at	0.14817	0.00864	2.6998	-2.68661	1.75973	RBFOX3	RNA binding protein, fox-1 homolog 3
223396_at	0.14817	0.00864	-2.6998	-2.68662	-0.330266	TMEM60	transmembrane protein 60
228606_at	0.148202	0.00865	-2.69944	-2.68745	-0.519052	TCTEX1D2	Tctex1 domain containing 2
225605_at	0.148293	0.00866	-2.69894	-2.68861	-0.771877	TP53I13	tumor protein p53 inducible protein 13
224866_at	0.148323	0.00867	2.69859	-2.68942	0.465109	FAR1	fatty acyl-CoA reductase 1
222736_s_at	0.148597	0.0087	2.69744	-2.69207	0.525311	TMEM38B	transmembrane protein 38B
235273_at	0.148597	0.0087	-2.69732	-2.69235	-0.933547	DYX1C1	dyslexia susceptibility 1 candidate 1
238798_at	0.148597	0.00871	2.69708	-2.69291	0.810128	TAPT1	transmembrane anterior posterior transformation 1
232591_s_at	0.149216	0.00875	2.69527	-2.69707	0.755539	TMEM30A	transmembrane protein 30A
239824_s_at	0.149225	0.00877	-2.69447	-2.69892	-0.511748	TMEM107	transmembrane protein 107
237056_at	0.149225	0.00878	2.6942	-2.69955	1.01661	INSC	inscuteable homolog (Drosophila)
227249_at	0.149225	0.00878	-2.6941	-2.69978	-0.637267	NDE1	nudE neurodevelopment protein 1
238846_at	0.149225	0.00879	-2.69383	-2.70042	-0.704384	TNFRSF11A	TNF receptor superfamily member 11a
233618_at	0.149225	0.00879	2.69374	-2.70061	0.513389	LOC105376379	uncharacterized LOC105376379
223846_at	0.149225	0.00879	-2.69346	-2.70127	-0.590631	AZI2	5-azacytidine induced 2
224580_at	0.149225	0.0088	2.69332	-2.70159	0.485594	SLC38A1	solute carrier family 38 member 1
235489_at	0.149314	0.00881	-2.69259	-2.70328	-0.848403	RHOJ	ras homolog family member J
233640_x_at	0.149314	0.00882	-2.69247	-2.70354	-0.69898	KRTAP9-4	keratin associated protein 9-4
226268_at	0.149314	0.00882	2.69219	-2.70418	0.682811	RAB21	RAB21, member RAS oncogene family
230913_at	0.149314	0.00884	2.6916	-2.70555	0.705543	ABCG1	ATP binding cassette subfamily G member 1
236377_at	0.149314	0.00884	2.69155	-2.70566	0.771689	TMEM132D	transmembrane protein 132D
229074_at	0.149314	0.00885	-2.6913	-2.70624	-0.590009	EHD4	EH domain containing 4
243357_at	0.149314	0.00885	2.69118	-2.70653	0.899375	NEGR1	neuronal growth regulator 1
228752_at	0.149386	0.00886	-2.69072	-2.70757	-0.408245	CRACR2A	calcium release activated channel regulator 2A
242818_x_at	0.14946	0.00887	2.69027	-2.70863	0.47143	YIPF4	Yip1 domain family member 4
236753_at	0.149763	0.0089	2.68925	-2.71097	1.32781	LINC00689	long intergenic non-protein coding RNA 689
238566_at	0.149791	0.0089	-2.68891	-2.71176	-0.482884	ZNF334	zinc finger protein 334
242600_at	0.149947	0.00892	-2.68825	-2.71327	-0.803957	FRMD3	FERM domain containing 3
240176_at	0.149979	0.00893	-2.6879	-2.71408	-1.1476
227807_at	0.15021	0.00895	-2.68706	-2.71602	-0.403762	PARP9	poly(ADP-ribose) polymerase family member 9
227737_at	0.150271	0.00896	-2.68662	-2.71704	-0.346348	SRPRB	SRP receptor beta subunit
224097_s_at	0.150271	0.00897	-2.68605	-2.71835	-0.518339	F11R	F11 receptor
235804_at	0.150271	0.00898	-2.68588	-2.71874	-0.355281
223005_s_at	0.150271	0.00898	2.68582	-2.71888	0.537555	TMEM245	transmembrane protein 245
222584_at	0.150293	0.00899	-2.68524	-2.7202	-0.371907	MSTO1	misato 1, mitochondrial distribution and morphology regulator
237426_at	0.150293	0.00899	-2.68522	-2.72025	-0.764577	SP100	SP100 nuclear antigen
237904_at	0.150303	0.00901	-2.68439	-2.72217	-1.19432
230003_at	0.150303	0.00902	2.68429	-2.7224	0.638024	SLC16A7	solute carrier family 16 member 7
241542_at	0.150303	0.00902	2.68416	-2.72269	0.840988
242372_s_at	0.150303	0.00902	2.68411	-2.72281	1.69136	MFSD4A	major facilitator superfamily domain containing 4A
228131_at	0.150347	0.00903	-2.68373	-2.72368	-0.406963	ERCC1	ERCC excision repair 1, endonuclease non-catalytic subunit
240091_at	0.150482	0.00904	-2.68313	-2.72506	-0.675672	PSMA8	proteasome subunit alpha 8
237413_at	0.150741	0.00907	2.68222	-2.72715	0.667206	MAPK10	mitogen-activated protein kinase 10
229912_at	0.151414	0.00911	-2.68031	-2.73154	-0.550243	SDK1	sidekick cell adhesion molecule 1
224754_at	0.151424	0.00914	-2.67928	-2.73391	-0.316773	SP1	Sp1 transcription factor
230194_at	0.151424	0.00914	2.67911	-2.7343	0.649055	LRPPRC	leucine rich pentatricopeptide repeat containing
241386_at	0.151424	0.00914	-2.67906	-2.73442	-0.773619	LOC100506691	uncharacterized LOC100506691
232171_x_at	0.151424	0.00914	-2.67906	-2.73443	-0.358914	KLHDC4	kelch domain containing 4
226977_at	0.151424	0.00915	2.67894	-2.7347	0.560857	IGIP	IgA inducing protein
224730_at	0.15153	0.00916	2.67841	-2.73592	0.450695	DCAF7	DDB1 and CUL4 associated factor 7
223551_at	0.151656	0.00919	-2.67727	-2.73853	-0.892512	PKIB	protein kinase (cAMP-dependent, catalytic) inhibitor beta
231967_at	0.151656	0.00919	2.67716	-2.73879	0.470791	PHF20L1	PHD finger protein 20-like 1
232987_at	0.151656	0.00921	2.67649	-2.74032	0.861814	ARL17B///ARL17A	ADP ribosylation factor like GTPase 17B///ADP ribosylation factor like GTPase 17A
226217_at	0.151656	0.00921	-2.67627	-2.74084	-0.41459	SLC30A7	solute carrier family 30 member 7
239822_at	0.151656	0.00922	-2.67598	-2.74149	-1.03158	LINC01354	long intergenic non-protein coding RNA 1354
222752_s_at	0.151656	0.00925	2.67502	-2.74369	0.460758	TMEM206	transmembrane protein 206
225947_at	0.151656	0.00926	-2.67447	-2.74497	-0.372328	MYO19	myosin XIX
235069_at	0.151656	0.00928	2.67362	-2.74692	0.708546	TATDN3	TatD DNase domain containing 3
229957_at	0.151656	0.00928	-2.67359	-2.74699	-0.843198	TMEM91	transmembrane protein 91
222436_s_at	0.151656	0.00929	2.67343	-2.74734	0.323167	RNF103-CHMP3///CHMP3///RNF103	RNF103-CHMP3 readthrough///charged multivesicular body protein 3///ring finger protein 103
240353_s_at	0.151656	0.00929	-2.67328	-2.74769	-1.02487	C12orf54	chromosome 12 open reading frame 54
229240_at	0.151656	0.00929	2.67324	-2.74778	0.431196	ZDHHC21	zinc finger DHHC-type containing 21
235264_at	0.151656	0.00929	2.67317	-2.74794	0.413099	HCFC2	host cell factor C2
232268_at	0.151656	0.0093	-2.673	-2.74834	-1.0335
224679_at	0.151656	0.0093	-2.67286	-2.74866	-0.353731	MESDC2	mesoderm development candidate 2
226853_at	0.151656	0.0093	-2.67274	-2.74893	-0.614261	BMP2K	BMP2 inducible kinase
223836_at	0.151656	0.0093	-2.67274	-2.74893	-1.45892	FGFBP2	fibroblast growth factor binding protein 2
223499_at	0.151656	0.0093	-2.67267	-2.74909	-0.71376	C1QTNF5///MFRP	C1q and tumor necrosis factor related protein 5///membrane frizzled-related protein
230690_at	0.151656	0.00931	-2.67253	-2.74942	-0.456196	TUBB1	tubulin beta 1 class VI
223482_at	0.151656	0.00931	-2.67249	-2.7495	-0.35507	TMEM120A	transmembrane protein 120A
230905_at	0.151656	0.00931	-2.67248	-2.74952	-0.387575
227587_at	0.151816	0.00933	-2.67177	-2.75116	-0.361542	KRI1	KRI1 homolog
222963_s_at	0.151816	0.00934	2.67136	-2.75209	1.00102	IL1RAPL1	interleukin 1 receptor accessory protein like 1
224057_s_at	0.151816	0.00934	-2.67129	-2.75224	-0.265831	THAP4	THAP domain containing 4
241761_at	0.152051	0.00936	2.67046	-2.75417	1.03893
228502_at	0.152051	0.00937	2.66995	-2.75532	1.10334	RPS6KA6	ribosomal protein S6 kinase A6
225022_at	0.152051	0.00939	2.66947	-2.75644	0.356178	GOPC	golgi associated PDZ and coiled-coil motif containing
227253_at	0.152051	0.00939	-2.66937	-2.75664	-1.07272	CP	ceruloplasmin (ferroxidase)
229850_at	0.152051	0.0094	2.66899	-2.75753	0.337329	KDSR	3-ketodihydrosphingosine reductase
244187_at	0.152051	0.0094	2.66894	-2.75764	0.917425
227700_x_at	0.152051	0.0094	-2.66882	-2.75792	-0.33083	ATAD3A	ATPase family, AAA domain containing 3A
233050_at	0.152051	0.00941	2.6686	-2.75841	0.725135	SOGA3///KIAA0408	SOGA family member 3///KIAA0408
234088_at	0.152326	0.00943	-2.6676	-2.76071	-0.862555
233873_x_at	0.152326	0.00944	2.66741	-2.76115	0.335231	MTPAP	mitochondrial poly(A) polymerase
232746_at	0.152547	0.00946	-2.66661	-2.76298	-0.823442	ACKR3	atypical chemokine receptor 3
222662_at	0.152555	0.00947	-2.66633	-2.76363	-0.761295	PPP1R3B	protein phosphatase 1 regulatory subunit 3B
239619_at	0.15271	0.00948	-2.66569	-2.76509	-0.729537
223362_s_at	0.1528	0.00949	2.6652	-2.76619	1.02062	2003-09-01	septin 3
227609_at	0.153554	0.00955	-2.66312	-2.77096	-0.644481	EPSTI1	epithelial stromal interaction 1 (breast)
224342_x_at	0.153716	0.00956	-2.66246	-2.77246	-0.835873	BMS1P20	BMS1, ribosome biogenesis factor pseudogene 20
240850_at	0.153851	0.00958	-2.66188	-2.7738	-0.989284
229921_at	0.153898	0.00959	2.6615	-2.77466	1.14841	KIF5A	kinesin family member 5A
223603_at	0.154285	0.00962	2.66031	-2.77739	0.758127	RNF112	ring finger protein 112
227965_at	0.154285	0.00963	-2.66005	-2.77799	-0.471346
236648_at	0.154318	0.00964	2.65961	-2.77898	0.524632	GMPS	guanine monophosphate synthase
223344_s_at	0.154318	0.00965	-2.65927	-2.77976	-1.05712	MS4A7	membrane spanning 4-domains A7
223530_at	0.154318	0.00966	2.65869	-2.78108	0.40714	TDRKH	tudor and KH domain containing
235444_at	0.154318	0.00967	-2.65845	-2.78163	-0.45417	FOXP1	forkhead box P1
244364_at	0.154318	0.00968	2.65817	-2.78227	0.852874	MYO3A	myosin IIIA
224815_at	0.154318	0.00968	-2.65789	-2.78291	-0.325862	COMMD7	COMM domain containing 7
223098_s_at	0.154318	0.0097	2.65735	-2.78415	0.445099	LOC100507577///LONP2	uncharacterized LOC100507577///lon peptidase 2, peroxisomal
235541_at	0.154318	0.0097	2.65728	-2.7843	0.562127	LAS1L	LAS1 like, ribosome biogenesis factor
239171_at	0.154318	0.00971	2.65696	-2.78504	0.600213
231273_x_at	0.154318	0.00971	-2.65667	-2.78568	-0.880981	FRZB	frizzled-related protein
232617_at	0.154318	0.00973	-2.65626	-2.78662	-0.752674	CTSS	cathepsin S
237547_at	0.154318	0.00973	-2.65621	-2.78674	-0.748958
224948_at	0.154318	0.00973	-2.6561	-2.78699	-0.389638	URGCP-MRPS24///MRPS24	URGCP-MRPS24 readthrough///mitochondrial ribosomal protein S24
239081_at	0.154318	0.00973	-2.65598	-2.78728	-0.457811
228073_at	0.154318	0.00974	-2.65563	-2.78807	-0.375571	NANP	N-acetylneuraminic acid phosphatase
222547_at	0.154318	0.00975	2.65529	-2.78885	0.440734	MAP4K4	mitogen-activated protein kinase kinase kinase kinase 4
225293_at	0.154318	0.00976	-2.65489	-2.78976	-0.573719	COL27A1	collagen type XXVII alpha 1 chain
228918_at	0.154318	0.00977	-2.65466	-2.79027	-0.590781	SLC43A2	solute carrier family 43 member 2
223523_at	0.154318	0.00977	2.65465	-2.79031	0.800024	TMEM108	transmembrane protein 108
232425_at	0.154318	0.00977	-2.65446	-2.79075	-0.709462	SNX25	sorting nexin 25
238964_at	0.154318	0.00978	-2.65433	-2.79104	-0.647693	FIGN	fidgetin, microtubule severing factor
240857_at	0.154318	0.00978	-2.65423	-2.79125	-1.10893	DNAH9	dynein axonemal heavy chain 9
234823_at	0.154409	0.00979	-2.65367	-2.79253	-0.854413
227308_x_at	0.154409	0.0098	-2.65336	-2.79324	-0.416454	LTBP3	latent transforming growth factor beta binding protein 3
222606_at	0.154409	0.00981	-2.65324	-2.79351	-0.525178	ZWILCH	zwilch kinetochore protein
231939_s_at	0.155025	0.00985	2.6515	-2.79747	0.662063	BDP1	B double prime 1, subunit of RNA polymerase III transcription initiation factor IIIB
227337_at	0.155465	0.00989	-2.65003	-2.80083	-0.452025	ANKRD37	ankyrin repeat domain 37
227561_at	0.155465	0.00989	-2.64994	-2.80105	-0.692189	DDR2	discoidin domain receptor tyrosine kinase 2
235256_s_at	0.155471	0.0099	-2.64964	-2.80171	-0.785564	GALM	galactose mutarotase
222723_at	0.155471	0.00991	-2.64941	-2.80225	-0.967274	VWA1	von Willebrand factor A domain containing 1
240279_at	0.156153	0.00996	-2.64732	-2.80701	-0.815909
222428_s_at	0.156153	0.00996	2.64726	-2.80713	0.401182	LARS	leucyl-tRNA synthetase
234790_at	0.156204	0.00997	-2.64689	-2.80799	-0.744596
242984_at	0.156257	0.00998	2.6465	-2.80886	0.648652	MKLN1	muskelin 1
225390_s_at	0.156353	0.01	2.64602	-2.80997	0.381165	KLF13	Kruppel like factor 13
232957_x_at	0.156572	0.01	-2.64524	-2.81173	-0.50148
242991_at	0.156623	0.01	-2.64486	-2.81259	-1.12028	TJP2	tight junction protein 2
230857_s_at	0.156701	0.01	-2.64442	-2.8136	-0.698125	ZNF497	zinc finger protein 497
227918_s_at	0.156994	0.0101	2.64313	-2.81652	0.541518	ZYG11B	zyg-11 family member B, cell cycle regulator
228194_s_at	0.156994	0.0101	2.64307	-2.81666	0.831717	SORCS1	sortilin related VPS10 domain containing receptor 1
225659_at	0.156994	0.0101	2.64281	-2.81726	0.432824	SPOPL	speckle type BTB/POZ protein like
227062_at	0.156994	0.0101	-2.64215	-2.81875	-1.22487	MIR612///NEAT1	microRNA 612///nuclear paraspeckle assembly transcript 1 (non-protein coding)
241292_at	0.156994	0.0101	2.64212	-2.81883	0.911447
236483_at	0.156994	0.0101	2.64206	-2.81896	0.738131
200008_s_at	0.156994	0.0101	2.64193	-2.81925	0.63598	GDI2	GDP dissociation inhibitor 2
241859_at	0.157104	0.0101	2.64142	-2.82042	0.701263	PLCL1	phospholipase C like 1
224467_s_at	0.157465	0.0102	-2.64031	-2.82294	-0.402044	PDCD2L	programmed cell death 2 like
238491_at	0.157683	0.0102	-2.63933	-2.82516	-0.787527	TAF1A-AS1	TAF1A antisense RNA 1
227184_at	0.157683	0.0102	-2.63916	-2.82555	-0.516052	PTAFR	platelet activating factor receptor
237815_at	0.157683	0.0102	-2.63896	-2.82601	-1.07985
228561_at	0.157683	0.0102	2.63853	-2.82697	0.54187	CDC37L1	cell division cycle 37 like 1
240335_at	0.157683	0.0102	-2.63852	-2.827	-0.974402	SLC35F5	solute carrier family 35 member F5
230230_at	0.157683	0.0102	2.63825	-2.82762	0.92856	PTPN4	protein tyrosine phosphatase, non-receptor type 4
230698_at	0.157683	0.0102	2.63747	-2.82938	1.70455	CALN1	calneuron 1
229686_at	0.157683	0.0102	-2.63732	-2.82973	-0.876256	P2RY8	purinergic receptor P2Y8
243705_at	0.157683	0.0102	2.63701	-2.83044	0.859483	DDHD1	DDHD domain containing 1
225395_s_at	0.157683	0.0102	-2.63688	-2.83072	-0.342883	FAM120AOS	family with sequence similarity 120A opposite strand
241255_at	0.157683	0.0102	2.63687	-2.83074	1.32408	CTNNA3	catenin alpha 3
223679_at	0.157683	0.0103	-2.63669	-2.83116	-0.622027	CTNNB1	catenin beta 1
223068_at	0.157683	0.0103	-2.63627	-2.83211	-0.447827	EML4	echinoderm microtubule associated protein like 4
222553_x_at	0.157683	0.0103	2.63624	-2.83218	0.503703	OXR1	oxidation resistance 1
244300_at	0.158129	0.0103	2.63493	-2.83514	0.79765
226312_at	0.158626	0.0103	2.63351	-2.83837	0.480559	RICTOR	RPTOR independent companion of MTOR complex 2
240405_at	0.15884	0.0104	2.63234	-2.84102	0.926756
227206_at	0.15884	0.0104	2.63232	-2.84107	0.648564	NDUFA10	NADH:ubiquinone oxidoreductase subunit A10
244023_at	0.15884	0.0104	-2.63225	-2.84123	-0.93317	SYK	spleen associated tyrosine kinase
223656_s_at	0.158934	0.0104	-2.63177	-2.8423	-0.314619	TMEM234	transmembrane protein 234
222731_at	0.159108	0.0104	2.63091	-2.84426	0.576611	ZDHHC2	zinc finger DHHC-type containing 2
239234_at	0.159108	0.0104	-2.63086	-2.84436	-0.860379
240442_at	0.159424	0.0104	-2.62987	-2.84661	-0.986503
236350_at	0.159641	0.0105	2.62911	-2.84833	0.578783
242953_at	0.159706	0.0105	-2.6287	-2.84925	-0.524922	ZNF234	zinc finger protein 234
239574_at	0.159882	0.0105	-2.62804	-2.85074	-0.923323
230691_at	0.160092	0.0105	2.62704	-2.85302	1.47995	STX1B	syntaxin 1B
223681_s_at	0.160092	0.0105	-2.62682	-2.8535	-1.00743	PATJ	PATJ, crumbs cell polarity complex component
225245_x_at	0.160092	0.0105	-2.6268	-2.85356	-0.751713	H2AFJ	H2A histone family member J
226357_at	0.160208	0.0105	-2.62628	-2.85474	-0.268901	USP19	ubiquitin specific peptidase 19
238867_at	0.160353	0.0106	-2.62547	-2.85655	-0.42114	TMEM182	transmembrane protein 182
235427_at	0.160353	0.0106	-2.62523	-2.85711	-0.479445	CFLAR	CASP8 and FADD like apoptosis regulator
238100_at	0.160353	0.0106	2.62519	-2.8572	1.50312	AAK1	AP2 associated kinase 1
231720_s_at	0.160873	0.0106	2.62372	-2.8605	0.679789	JAM3	junctional adhesion molecule 3
230601_s_at	0.161061	0.0106	-2.62304	-2.86205	-0.744568	LRRC46	leucine rich repeat containing 46
230859_at	0.16114	0.0106	2.62257	-2.86312	0.992295
241944_x_at	0.16114	0.0107	-2.62235	-2.8636	-0.709766
238795_at	0.161197	0.0107	2.62178	-2.86489	0.643342	FAM208B	family with sequence similarity 208 member B
227909_at	0.161197	0.0107	2.62172	-2.86502	1.10346	SMIM10L2B///SMIM10L2A	small integral membrane protein 10 like 2B///small integral membrane protein 10 like 2A
230479_at	0.16152	0.0107	2.62062	-2.86752	0.567557	EIF3F	eukaryotic translation initiation factor 3 subunit F
243540_at	0.16152	0.0107	-2.62048	-2.86784	-0.599277
228042_at	0.161618	0.0107	-2.61984	-2.86927	-1.09311	ADPRH	ADP-ribosylarginine hydrolase
230079_at	0.161618	0.0107	-2.61975	-2.86948	-0.319675	ST7L	suppression of tumorigenicity 7 like
226805_at	0.161754	0.0107	2.61898	-2.87121	0.331354	FITM2	fat storage inducing transmembrane protein 2
240349_at	0.161754	0.0108	2.61894	-2.87131	1.00122	PRKAA2	protein kinase AMP-activated catalytic subunit alpha 2
224153_s_at	0.161779	0.0108	-2.61863	-2.872	-0.898284	DHRS4-AS1	DHRS4 antisense RNA 1
223340_at	0.161798	0.0108	2.61834	-2.87266	0.725199	ATL1	atlastin GTPase 1
241524_at	0.161836	0.0108	-2.61787	-2.87372	-0.851813
226110_at	0.161836	0.0108	-2.61775	-2.87398	-0.434229	PTAR1	protein prenyltransferase alpha subunit repeat containing 1
244583_at	0.162163	0.0108	-2.61675	-2.87625	-0.878846
235056_at	0.162528	0.0108	-2.61566	-2.8787	-0.402348	ETV6	ETS variant 6
228995_at	0.162917	0.0109	2.61452	-2.88128	0.970018	CAMSAP1	calmodulin regulated spectrin associated protein 1
224464_s_at	0.162927	0.0109	-2.61424	-2.88189	-0.723116	NUDT22	nudix hydrolase 22
243876_at	0.163286	0.0109	2.61295	-2.8848	0.631065
224778_s_at	0.163286	0.0109	2.61292	-2.88487	0.288882	TAOK1	TAO kinase 1
233777_at	0.163385	0.0109	-2.61245	-2.88593	-0.663353
240823_at	0.163846	0.011	2.61111	-2.88894	0.743151
233520_s_at	0.163846	0.011	-2.6108	-2.88965	-0.590629	CMYA5	cardiomyopathy associated 5
225454_at	0.163846	0.011	-2.61046	-2.8904	-0.555088	CCDC124	coiled-coil domain containing 124
224250_s_at	0.163846	0.011	2.61002	-2.89139	0.282882	SECISBP2	SECIS binding protein 2
231271_x_at	0.163846	0.011	-2.60996	-2.89154	-0.965209	NMRAL1	NmrA like redox sensor 1
236079_at	0.163846	0.011	-2.60991	-2.89165	-0.641658	LOC202025	uncharacterized LOC202025
231364_at	0.163861	0.011	-2.60963	-2.89228	-0.887077	NFIA-AS2	NFIA antisense RNA 2
229402_at	0.164067	0.011	-2.60891	-2.89389	-0.444282	SAMD13	sterile alpha motif domain containing 13
240614_at	0.16417	0.0111	2.60837	-2.8951	0.923289	KCNC2	potassium voltage-gated channel subfamily C member 2
236213_at	0.16417	0.0111	-2.60818	-2.89553	-0.839223
236583_at	0.164329	0.0111	-2.60741	-2.89726	-0.974909	GIMAP1	GTPase, IMAP family member 1
244076_at	0.164329	0.0111	2.60676	-2.89873	0.46185	KIAA2022	KIAA2022
224807_at	0.164329	0.0111	-2.60664	-2.89901	-0.370562	GRAMD1A	GRAM domain containing 1A
223099_s_at	0.164329	0.0111	2.60648	-2.89936	0.469147	LOC100507577///LONP2	uncharacterized LOC100507577///lon peptidase 2, peroxisomal
225956_at	0.164329	0.0111	2.60648	-2.89937	0.314715	CREBRF	CREB3 regulatory factor
242016_at	0.164329	0.0111	-2.60635	-2.89966	-0.600858
235355_at	0.164506	0.0111	2.6057	-2.90112	0.921104	CSRNP3	cysteine and serine rich nuclear protein 3
225442_at	0.164626	0.0112	-2.60504	-2.9026	-0.643984	DDR2	discoidin domain receptor tyrosine kinase 2
222614_at	0.164626	0.0112	2.60493	-2.90283	0.873467	RWDD2B	RWD domain containing 2B
224666_at	0.164735	0.0112	-2.60444	-2.90394	-0.395945	NSMCE1	NSE1 homolog, SMC5-SMC6 complex component
229437_at	0.16496	0.0112	-2.60356	-2.90591	-1.27573	MIR155///MIR155HG	microRNA 155///MIR155 host gene
228869_at	0.16496	0.0112	-2.60339	-2.90629	-0.765451	SNX20	sorting nexin 20
226015_at	0.16496	0.0112	-2.60311	-2.90693	-0.549149	ZNF12	zinc finger protein 12
229510_at	0.16496	0.0112	-2.60295	-2.90729	-0.725393	MS4A14	membrane spanning 4-domains A14
226107_at	0.165106	0.0112	2.60237	-2.90858	1.04919	C1GALT1	core 1 synthase, glycoprotein-N-acetylgalactosamine 3-beta-galactosyltransferase 1
229345_at	0.165253	0.0113	2.60168	-2.91013	1.11685	RTN4RL2	reticulon 4 receptor-like 2
228295_at	0.165253	0.0113	2.60155	-2.91043	0.693439	WDR59	WD repeat domain 59
225433_at	0.165263	0.0113	2.60128	-2.91102	0.382673	GTF2A1	general transcription factor IIA subunit 1
225545_at	0.165468	0.0113	-2.60051	-2.91277	-0.400336	LOC101930123///EEF2K	eukaryotic elongation factor 2 kinase///eukaryotic elongation factor 2 kinase
228387_at	0.165468	0.0113	-2.60033	-2.91316	-0.554087	LINC01355	long intergenic non-protein coding RNA 1355
233356_at	0.16548	0.0113	-2.60006	-2.91377	-0.602644
239979_at	0.16553	0.0113	-2.59971	-2.91457	-0.583424
226517_at	0.165892	0.0113	-2.59864	-2.91696	-1.07384	BCAT1	branched chain amino acid transaminase 1
223599_at	0.166082	0.0114	-2.59797	-2.91846	-0.726086	TRIM6	tripartite motif containing 6
234084_x_at	0.166195	0.0114	-2.59747	-2.91958	-0.601417
235181_at	0.166336	0.0114	-2.5969	-2.92084	-0.295557	TYW5	tRNA-yW synthesizing protein 5
239277_at	0.166662	0.0114	-2.59593	-2.92304	-0.414579
223480_s_at	0.166917	0.0115	-2.59496	-2.92521	-0.338567	MRPL47	mitochondrial ribosomal protein L47
231543_at	0.166917	0.0115	-2.59486	-2.92541	-0.903909	PLEKHA8	pleckstrin homology domain containing A8
233406_at	0.167084	0.0115	2.59423	-2.92683	1.04056
237874_at	0.167084	0.0115	-2.594	-2.92734	-1.18628
226991_at	0.167084	0.0115	-2.5936	-2.92824	-0.687202	NFATC2	nuclear factor of activated T-cells 2
231068_at	0.167084	0.0115	-2.59346	-2.92856	-0.93203	SLC47A2	solute carrier family 47 member 2
230121_at	0.167084	0.0115	-2.59328	-2.92896	-0.686992	SERTAD4-AS1	SERTAD4 antisense RNA 1
232024_at	0.167106	0.0115	-2.59299	-2.92961	-0.717673	GIMAP2	GTPase, IMAP family member 2
225217_s_at	0.167529	0.0116	2.59179	-2.93229	0.511856	BRPF3	bromodomain and PHD finger containing 3
230516_at	0.168388	0.0116	-2.58962	-2.93714	-0.557848	MALSU1	mitochondrial assembly of ribosomal large subunit 1
236436_at	0.168703	0.0117	-2.58868	-2.93925	-0.697682	SLC25A45	solute carrier family 25 member 45
236333_at	0.168863	0.0117	2.58791	-2.94096	0.823481
224244_s_at	0.168863	0.0117	-2.58784	-2.94113	-0.805935	APOA5	apolipoprotein A5
228062_at	0.168901	0.0117	2.58751	-2.94187	0.731604	NAP1L5	nucleosome assembly protein 1 like 5
234024_at	0.168901	0.0117	2.58727	-2.94239	1.09168	CBLN4	cerebellin 4 precursor
226030_at	0.1692	0.0117	2.58636	-2.94442	0.461647	ACADSB	acyl-CoA dehydrogenase, short/branched chain
228400_at	0.169258	0.0117	-2.58599	-2.94525	-1.05924	SHROOM3	shroom family member 3
229282_at	0.169265	0.0117	-2.58568	-2.94596	-0.78008	GATA6	GATA binding protein 6
242738_s_at	0.169265	0.0118	-2.58539	-2.94659	-0.465863	ZFHX3	zinc finger homeobox 3
233051_at	0.169265	0.0118	2.58526	-2.94689	1.22701	SLITRK2	SLIT and NTRK like family member 2
231225_at	0.16935	0.0118	-2.58447	-2.94864	-0.413494
224965_at	0.16935	0.0118	2.5843	-2.94903	0.812667	GNG2	G protein subunit gamma 2
223405_at	0.16935	0.0118	-2.58342	-2.95099	-0.47605	NPL	N-acetylneuraminate pyruvate lyase
224282_s_at	0.16935	0.0118	2.58341	-2.95101	0.913054	AGPAT3	1-acylglycerol-3-phosphate O-acyltransferase 3
227793_at	0.16935	0.0118	-2.58338	-2.95108	-0.823769	MIRLET7D	microRNA let-7d
244332_at	0.16935	0.0118	2.58318	-2.95152	0.545931
225004_at	0.16935	0.0118	-2.58311	-2.95169	-0.481992	TMEM101	transmembrane protein 101
238966_at	0.16935	0.0118	2.58277	-2.95244	1.11018	CELF4	CUGBP, Elav-like family member 4
225368_at	0.16935	0.0118	2.5826	-2.95282	0.453185	HIPK2	homeodomain interacting protein kinase 2
243910_x_at	0.16935	0.0118	2.58253	-2.95298	0.575741	CAND1	cullin associated and neddylation dissociated 1
222931_s_at	0.16935	0.0118	2.58244	-2.95319	0.367437	THNSL1	threonine synthase like 1
233397_at	0.169418	0.0119	2.58205	-2.95405	1.01548
228152_s_at	0.169488	0.0119	-2.58165	-2.95494	-1.10877	DDX60L	DEAD-box helicase 60-like
223220_s_at	0.169634	0.0119	-2.58079	-2.95685	-0.623984	PARP9	poly(ADP-ribose) polymerase family member 9
224512_s_at	0.169634	0.0119	-2.58077	-2.95691	-0.34516	NAA38	N(alpha)-acetyltransferase 38, NatC auxiliary subunit
231045_x_at	0.169634	0.0119	-2.58048	-2.95755	-0.333282	C11orf31	chromosome 11 open reading frame 31
240532_at	0.169634	0.0119	2.57996	-2.95871	0.907813	SLC32A1	solute carrier family 32 member 1
225540_at	0.169634	0.0119	2.57949	-2.95976	0.820161	MAP2	microtubule associated protein 2
227209_at	0.169634	0.0119	2.57942	-2.9599	1.31664	CNTN1	contactin 1
235388_at	0.169634	0.0119	2.5794	-2.95995	0.637429	CHD9	chromodomain helicase DNA binding protein 9
239355_at	0.169634	0.0119	-2.57937	-2.96001	-0.26985	GMCL1	germ cell-less, spermatogenesis associated 1
238478_at	0.169634	0.012	-2.57909	-2.96064	-0.643033	BNC2	basonuclin 2
236360_at	0.169634	0.012	2.57895	-2.96095	0.907896	LINC00982	long intergenic non-protein coding RNA 982
222637_at	0.169649	0.012	-2.57868	-2.96156	-0.430785	COMMD10	COMM domain containing 10
222727_s_at	0.16983	0.012	-2.578	-2.96307	-0.71683	SLC8B1	solute carrier family 8 member B1
235756_at	0.16983	0.012	-2.57768	-2.96378	-0.511976
238241_at	0.16983	0.012	-2.57742	-2.96435	-0.655773	EPHA5-AS1	EPHA5 antisense RNA 1
236126_at	0.16983	0.012	2.57733	-2.96456	0.583227	ACVR2B	activin A receptor type 2B
223218_s_at	0.170431	0.0121	-2.57552	-2.96858	-0.927576	NFKBIZ	NFKB inhibitor zeta
235814_at	0.170431	0.0121	-2.57552	-2.96859	-0.637597
232166_at	0.170473	0.0121	2.57501	-2.96972	0.986534	CEP126	centrosomal protein 126
233557_s_at	0.170473	0.0121	2.57496	-2.96985	0.478686	MON1B	MON1 homolog B, secretory trafficking associated
231230_at	0.170643	0.0121	2.57434	-2.97121	0.643324	KCNK10	potassium two pore domain channel subfamily K member 10
227284_at	0.170904	0.0121	-2.57353	-2.97302	-0.381773	ZNF766	zinc finger protein 766
224326_s_at	0.170969	0.0121	2.573	-2.97419	0.421127	PCGF6	polycomb group ring finger 6
233944_at	0.170969	0.0121	2.57291	-2.97439	1.15817
233664_at	0.171354	0.0122	-2.57183	-2.97681	-0.870159
224890_s_at	0.171447	0.0122	-2.57139	-2.97778	-0.435249	LAMTOR4	late endosomal/lysosomal adaptor, MAPK and MTOR activator 4
230509_at	0.171708	0.0122	2.57057	-2.97959	0.489907	SNX22	sorting nexin 22
229969_at	0.171801	0.0122	2.57005	-2.98075	0.329421	SEC63	SEC63 homolog, protein translocation regulator
235801_at	0.171801	0.0122	2.5699	-2.98109	0.789523	TUSC3	tumor suppressor candidate 3
243573_at	0.171987	0.0123	-2.56925	-2.98254	-0.789169
226618_at	0.171987	0.0123	2.56884	-2.98344	1.9938	UBE2QL1	ubiquitin conjugating enzyme E2 Q family like 1
234974_at	0.171987	0.0123	-2.56856	-2.98406	-0.618784	GALM	galactose mutarotase
234800_at	0.171987	0.0123	2.56836	-2.98451	0.902441
228218_at	0.171987	0.0123	2.56832	-2.9846	0.683429	LSAMP	limbic system-associated membrane protein
223944_at	0.172101	0.0123	-2.56783	-2.98568	-0.815116	NLRP12	NLR family pyrin domain containing 12
230954_at	0.172105	0.0123	-2.56752	-2.98638	-0.97945	NOL4L	nucleolar protein 4 like
230201_at	0.172105	0.0123	2.56713	-2.98723	0.530363	FXR1	FMR1 autosomal homolog 1
226601_at	0.172105	0.0123	-2.56712	-2.98726	-0.508094	SLC30A7	solute carrier family 30 member 7
226471_at	0.172208	0.0123	2.56666	-2.98828	0.962486	GGT7	gamma-glutamyltransferase 7
227998_at	0.172231	0.0124	-2.56637	-2.98891	-0.788493	S100A16	S100 calcium binding protein A16
231118_at	0.17232	0.0124	-2.56595	-2.98987	-0.66372	ANKRD35	ankyrin repeat domain 35
238199_x_at	0.172356	0.0124	2.56563	-2.99056	0.384974	LOC101929612///COX3	uncharacterized LOC101929612///cytochrome c oxidase III
224829_at	0.172454	0.0124	2.56518	-2.99155	0.425266	CPEB4	cytoplasmic polyadenylation element binding protein 4
229460_at	0.172502	0.0124	2.56473	-2.99257	0.508415	FAM126B	family with sequence similarity 126 member B
231810_at	0.172502	0.0124	2.56461	-2.99282	0.416106	THRIL///BRI3BP	TNF and HNRNPL related immunoregulatory long non-coding RNA///BRI3 binding protein
240125_at	0.172628	0.0124	-2.5641	-2.99395	-0.427723
227716_at	0.172845	0.0125	-2.56339	-2.99552	-0.976617	UBXN11	UBX domain protein 11
227804_at	0.173099	0.0125	-2.56237	-2.99778	-0.948158	TLCD1	TLC domain containing 1
224796_at	0.173099	0.0125	-2.56229	-2.99798	-0.347741	ASAP1	ArfGAP with SH3 domain, ankyrin repeat and PH domain 1
227355_at	0.173099	0.0125	2.56192	-2.99879	0.928635	RBM26	RNA binding motif protein 26
224079_at	0.173099	0.0125	-2.56191	-2.99882	-0.53338	IL17C	interleukin 17C
224367_at	0.173614	0.0126	2.56044	-3.00207	0.967865	BEX2	brain expressed X-linked 2
240450_at	0.173614	0.0126	-2.5599	-3.00327	-0.874376
229701_at	0.173614	0.0126	2.55988	-3.0033	0.97075	DNAJC9	DnaJ heat shock protein family (Hsp40) member C9
236351_at	0.173614	0.0126	2.55985	-3.00338	0.878917	DPP10-AS1	DPP10 antisense RNA 1
237059_at	0.173678	0.0126	2.55948	-3.0042	0.730729	VTA1	vesicle trafficking 1
226677_at	0.17409	0.0126	-2.55835	-3.0067	-0.686031	ZNF521	zinc finger protein 521
225831_at	0.174107	0.0126	-2.55795	-3.00759	-0.447575	LUZP1	leucine zipper protein 1
225615_at	0.174107	0.0126	-2.55769	-3.00816	-0.614076	IFFO2	intermediate filament family orphan 2
223348_x_at	0.174107	0.0127	2.55685	-3.01002	0.489799	MUM1	melanoma associated antigen (mutated) 1
226071_at	0.174107	0.0127	-2.55644	-3.01092	-0.567617	ADAMTSL4	ADAMTS like 4
225081_s_at	0.174107	0.0127	-2.55622	-3.01142	-0.986576	CDCA7L	cell division cycle associated 7 like
224212_s_at	0.174107	0.0127	2.55587	-3.01218	0.520845	PCDHA1///PCDHA2///PCDHA3///PCDHA4///PCDHA5///PCDHA6///PCDHA7///PCDHA8///PCDHA10///PCDHA11///PCDHA12///PCDHA13///PCDHAC1///PCDHAC2///PCDHA9	protocadherin alpha 1///protocadherin alpha 2///protocadherin alpha 3///protocadherin alpha 4///protocadherin alpha 5///protocadherin alpha 6///protocadherin alpha 7///protocadherin alpha 8///protocadherin alpha 10///protocadherin alpha 11///protocadherin alpha 12///protocadherin alpha 13///protocadherin alpha subfamily C, 1///protocadherin alpha subfamily C, 2///protocadherin alpha 9
241747_s_at	0.174107	0.0127	-2.5558	-3.01234	-0.872886	CUL7	cullin 7
224649_x_at	0.174107	0.0127	2.55579	-3.01237	0.445236	CCNY	cyclin Y
244535_at	0.174107	0.0127	-2.55575	-3.01245	-0.543427
225257_at	0.174107	0.0127	-2.55564	-3.01268	-0.407104	CCDC97	coiled-coil domain containing 97
226945_at	0.174107	0.0127	-2.5555	-3.013	-0.562782	RHBDD1	rhomboid domain containing 1
233910_at	0.174107	0.0127	2.55534	-3.01335	0.913985	TMEFF2	transmembrane protein with EGF like and two follistatin like domains 2
227259_at	0.174107	0.0127	2.55521	-3.01364	0.573671	CD47	CD47 molecule
244496_at	0.174107	0.0127	-2.55508	-3.01393	-0.459724
240104_at	0.174213	0.0127	-2.55462	-3.01495	-0.705961
227865_at	0.17425	0.0128	-2.55425	-3.01576	-0.713935	IDNK	IDNK, gluconokinase
236555_at	0.17425	0.0128	2.55408	-3.01614	0.410086	TRAF3IP2-AS1	TRAF3IP2 antisense RNA 1
237357_at	0.174266	0.0128	-2.55374	-3.01689	-0.701264	OSTM1-AS1	OSTM1 antisense RNA 1
225781_at	0.174266	0.0128	2.55359	-3.01723	0.511332	MAPK9	mitogen-activated protein kinase 9
229884_s_at	0.174382	0.0128	-2.55311	-3.01829	-0.513326	MRPL2	mitochondrial ribosomal protein L2
231678_s_at	0.174391	0.0128	-2.55285	-3.01885	-1.03507	ADH4	alcohol dehydrogenase 4 (class II), pi polypeptide
223766_at	0.174392	0.0128	2.55245	-3.01973	0.608224
238496_at	0.174392	0.0128	2.5524	-3.01986	0.656912	WHSC1L1	Wolf-Hirschhorn syndrome candidate 1-like 1
236495_at	0.174396	0.0128	-2.55179	-3.02121	-1.50092
225010_at	0.174396	0.0128	2.55176	-3.02127	0.482059	CCDC6	coiled-coil domain containing 6
225352_at	0.174396	0.0128	2.5517	-3.0214	0.404528	SEC62	SEC62 homolog, preprotein translocation factor
226016_at	0.174858	0.0129	2.55047	-3.02412	0.465969	CD47	CD47 molecule
230261_at	0.175218	0.0129	-2.54935	-3.02659	-0.986926	ST8SIA4	ST8 alpha-N-acetyl-neuraminide alpha-2,8-sialyltransferase 4
231787_at	0.175218	0.0129	2.54923	-3.02686	0.833429	SLC25A27	solute carrier family 25 member 27
228494_at	0.175245	0.0129	2.54873	-3.02796	0.845541	PPP1R9A	protein phosphatase 1 regulatory subunit 9A
230250_at	0.175245	0.013	2.54823	-3.02907	0.54994	PTPRB	protein tyrosine phosphatase, receptor type B
242730_at	0.175245	0.013	-2.54821	-3.02909	-0.408655	MYRIP	myosin VIIA and Rab interacting protein
225463_x_at	0.175245	0.013	-2.54758	-3.0305	-0.341217	GPR89A///GPR89B	G protein-coupled receptor 89A///G protein-coupled receptor 89B
229715_at	0.175245	0.013	2.54754	-3.03058	0.870475	NCR3LG1	natural killer cell cytotoxicity receptor 3 ligand 1
225019_at	0.175245	0.013	-2.54749	-3.03068	-0.493724	CAMK2D	calcium/calmodulin dependent protein kinase II delta
229057_at	0.175245	0.013	2.54738	-3.03093	1.16821	SCN2A	sodium voltage-gated channel alpha subunit 2
238490_at	0.175245	0.013	2.54735	-3.031	0.411016	KIAA2026	KIAA2026
225306_s_at	0.175478	0.013	-2.54652	-3.03282	-0.457113	SLC25A29	solute carrier family 25 member 29
230560_at	0.175478	0.013	2.54639	-3.03312	1.75342	STXBP6	syntaxin binding protein 6
226906_s_at	0.175845	0.0131	-2.54536	-3.03537	-0.791679	ARHGAP9	Rho GTPase activating protein 9
244815_at	0.175929	0.0131	-2.54472	-3.03679	-0.979903
225755_at	0.175929	0.0131	-2.54451	-3.03725	-0.298991	KLHDC8B	kelch domain containing 8B
235333_at	0.175929	0.0131	2.54434	-3.03764	1.07377	B4GALT6	beta-1,4-galactosyltransferase 6
222763_s_at	0.175929	0.0131	-2.54398	-3.03841	-0.451864	SFT2D3///WDR33	SFT2 domain containing 3///WD repeat domain 33
226591_at	0.175929	0.0131	2.54388	-3.03865	1.05644	PWAR6	Prader Willi/Angelman region RNA 6
238920_at	0.175929	0.0131	-2.5434	-3.0397	-0.850904
242315_at	0.175929	0.0131	2.54338	-3.03975	0.362589
228540_at	0.175929	0.0131	2.54331	-3.03991	0.427317	QKI	QKI, KH domain containing RNA binding
239275_at	0.175929	0.0131	2.54315	-3.04026	0.620684	LOC101930006///FRMPD2B///FRMPD2	putative protein FRMPD2-like///FERM and PDZ domain containing 2B, pseudogene///FERM and PDZ domain containing 2
226152_at	0.176129	0.0132	2.54249	-3.04171	0.603624	TTC7B	tetratricopeptide repeat domain 7B
227005_at	0.176507	0.0132	2.54133	-3.04426	0.298436	RPP14	ribonuclease P/MRP subunit p14
244780_at	0.176507	0.0132	2.54122	-3.04451	1.06957	SGPP2	sphingosine-1-phosphate phosphatase 2
243256_at	0.176717	0.0132	-2.54048	-3.04613	-0.507063	MKNK1	MAP kinase interacting serine/threonine kinase 1
227741_at	0.176717	0.0132	2.54031	-3.0465	0.475972	HACD2	3-hydroxyacyl-CoA dehydratase 2
244644_at	0.176877	0.0133	-2.53974	-3.04776	-0.84937	FAM9C	family with sequence similarity 9 member C
235695_at	0.176984	0.0133	-2.53929	-3.04876	-0.309081	INPP4A	inositol polyphosphate-4-phosphatase type I A
227781_x_at	0.177022	0.0133	2.53898	-3.04943	0.827076	FAM57B	family with sequence similarity 57 member B
223417_at	0.17764	0.0133	-2.53742	-3.05286	-0.441585	RAD18	RAD18, E3 ubiquitin protein ligase
223891_at	0.17772	0.0133	2.53703	-3.05373	0.892697	KCNQ5	potassium voltage-gated channel subfamily Q member 5
244523_at	0.177901	0.0134	2.53641	-3.05507	0.535495	MMD	monocyte to macrophage differentiation associated
239760_at	0.177996	0.0134	2.53593	-3.05612	0.463102	COX11	COX11, cytochrome c oxidase copper chaperone
223553_s_at	0.177996	0.0134	-2.53576	-3.05651	-0.592737	DOK3	docking protein 3
238652_at	0.178042	0.0134	-2.53544	-3.05722	-0.401351
239684_at	0.178141	0.0134	2.53461	-3.05903	0.911715	TRPM3	transient receptor potential cation channel subfamily M member 3
236964_at	0.178141	0.0134	2.53435	-3.0596	0.830842
231151_at	0.178141	0.0135	2.53412	-3.0601	1.11367	DLGAP3	DLG associated protein 3
227632_at	0.178141	0.0135	2.53412	-3.06012	0.625863	TBC1D24	TBC1 domain family member 24
242293_at	0.178141	0.0135	2.5341	-3.06015	0.508865	ING3	inhibitor of growth family member 3
236815_at	0.179106	0.0135	-2.53181	-3.06518	-0.953434
227437_at	0.179118	0.0135	-2.53141	-3.06606	-0.787564	NRAV	negative regulator of antiviral response (non-protein coding)
229548_at	0.179118	0.0135	-2.53134	-3.06621	-1.05968
241288_at	0.179185	0.0136	-2.53097	-3.06702	-0.888883
227533_at	0.179329	0.0136	2.53044	-3.06818	0.69201	RALGPS2	Ral GEF with PH domain and SH3 binding motif 2
235868_at	0.179712	0.0136	2.5294	-3.07046	0.425558	MGEA5	meningioma expressed antigen 5 (hyaluronidase)
230669_at	0.180052	0.0137	-2.52826	-3.07297	-0.303631	RASA2	RAS p21 protein activator 2
225370_at	0.180052	0.0137	-2.52821	-3.07307	-0.351305	PYGO2	pygopus family PHD finger 2
231220_at	0.180052	0.0137	2.52801	-3.07351	1.72497	CELF4	CUGBP, Elav-like family member 4
239627_at	0.180349	0.0137	-2.52716	-3.07538	-0.459796
231905_at	0.180775	0.0137	-2.52593	-3.07806	-0.895234	C20orf96	chromosome 20 open reading frame 96
224663_s_at	0.180775	0.0137	2.5258	-3.07836	0.371335	CFL2	cofilin 2
234745_at	0.180775	0.0138	-2.52545	-3.07913	-0.918817
227628_at	0.180775	0.0138	-2.52526	-3.07954	-1.15774	GPX8	glutathione peroxidase 8 (putative)
228737_at	0.180775	0.0138	2.52514	-3.0798	1.25786	TOX2	TOX high mobility group box family member 2
225174_at	0.18085	0.0138	-2.52476	-3.08064	-0.245587	DNAJC10	DnaJ heat shock protein family (Hsp40) member C10
241359_at	0.180891	0.0138	-2.52436	-3.0815	-0.416956	TLCD2	TLC domain containing 2
231127_at	0.180891	0.0138	-2.52423	-3.0818	-0.92023
230258_at	0.181382	0.0139	-2.52275	-3.08504	-0.727283	GLIS3	GLIS family zinc finger 3
233410_at	0.181382	0.0139	-2.52259	-3.08538	-0.503156	CYP1B1-AS1	CYP1B1 antisense RNA 1
232893_at	0.181382	0.0139	2.52252	-3.08553	0.55266	LMBRD2	LMBR1 domain containing 2
225313_at	0.181474	0.0139	2.52204	-3.08659	0.484563	FAM217B	family with sequence similarity 217 member B
227178_at	0.181474	0.0139	2.52188	-3.08692	0.473815	CELF2	CUGBP, Elav-like family member 2
225859_at	0.181502	0.0139	2.5216	-3.08754	0.440898	XIAP	X-linked inhibitor of apoptosis
232943_at	0.181638	0.0139	2.52107	-3.08872	0.766955
237065_s_at	0.181638	0.0139	-2.52088	-3.08913	-0.427464	LAMTOR5-AS1	LAMTOR5 antisense RNA 1
231862_at	0.181876	0.014	2.52015	-3.09072	0.661294	CBX5	chromobox 5
235922_at	0.182189	0.014	-2.51878	-3.0937	-0.790595	TPM4	tropomyosin 4
236761_at	0.182189	0.014	2.51873	-3.09383	1.34799	LHFPL3	lipoma HMGIC fusion partner-like 3
233626_at	0.182189	0.014	-2.51863	-3.09403	-1.09648
228362_s_at	0.182189	0.014	-2.51851	-3.09429	-0.616019	FAM26F	family with sequence similarity 26 member F
237225_at	0.182189	0.014	-2.51839	-3.09457	-1.22233
225823_at	0.182207	0.014	-2.51813	-3.09513	-0.424212	C19orf70	chromosome 19 open reading frame 70
229396_at	0.18283	0.0141	-2.51658	-3.09853	-0.512837	OVOL1	ovo like transcriptional repressor 1
237325_at	0.18283	0.0141	-2.51638	-3.09896	-0.507702	DRICH1	aspartate rich 1
234763_at	0.182877	0.0141	-2.51588	-3.10005	-0.728032
241985_at	0.182877	0.0141	2.51584	-3.10014	0.808452	JMY	junction mediating and regulatory protein, p53 cofactor
227961_at	0.182936	0.0141	-2.51535	-3.1012	-0.724211	CTSB	cathepsin B
235545_at	0.182936	0.0141	-2.51498	-3.102	-1.05482	DEPDC1	DEP domain containing 1
227904_at	0.182936	0.0141	-2.51498	-3.10201	-0.421889	AZI2	5-azacytidine induced 2
227515_at	0.182936	0.0141	-2.51483	-3.10232	-0.303874	STAMBP	STAM binding protein
235298_at	0.183007	0.0142	-2.51447	-3.10313	-0.271913	WDR27	WD repeat domain 27
227879_at	0.183178	0.0142	-2.51344	-3.10537	-0.828826	ALKBH7	alkB homolog 7
226950_at	0.183178	0.0142	-2.51303	-3.10626	-1.1651	ACVRL1	activin A receptor like type 1
225994_at	0.183178	0.0142	2.51294	-3.10647	0.461752	CPSF2	cleavage and polyadenylation specific factor 2
243554_at	0.183178	0.0142	2.51287	-3.10661	0.91752
227154_at	0.183178	0.0142	2.51286	-3.10663	0.595274	IGSF21	immunoglobin superfamily member 21
243364_at	0.183178	0.0142	2.51279	-3.10678	0.787727	AUTS2	autism susceptibility candidate 2
226538_at	0.183212	0.0142	-2.5125	-3.10741	-0.604918	MAN2A1	mannosidase alpha class 2A member 1
228251_at	0.183367	0.0143	2.51196	-3.10859	0.79122
226911_at	0.183872	0.0143	-2.51068	-3.11138	-0.537071	EGFLAM	EGF like, fibronectin type III and laminin G domains
232123_at	0.183882	0.0143	2.5102	-3.11243	0.807945	MIR4697///MIR4697HG	microRNA 4697///MIR4697 host gene
233059_at	0.183882	0.0143	2.51013	-3.11258	0.990547	KCNJ3	potassium voltage-gated channel subfamily J member 3
235934_at	0.183882	0.0143	-2.51001	-3.11285	-0.524817	NAPA-AS1	NAPA antisense RNA 1
233615_at	0.184008	0.0143	-2.50953	-3.1139	-0.832042	CGA	glycoprotein hormones, alpha polypeptide
224801_at	0.184162	0.0144	2.50898	-3.11508	0.689414	NDFIP2	Nedd4 family interacting protein 2
242794_at	0.184333	0.0144	-2.50837	-3.11642	-0.499546	MAML3	mastermind like transcriptional coactivator 3
227516_at	0.184333	0.0144	2.50819	-3.1168	0.621585	SF3A1	splicing factor 3a subunit 1
232636_at	0.184374	0.0144	2.50772	-3.11784	0.974547	SLITRK4	SLIT and NTRK like family member 4
222820_at	0.184374	0.0144	2.50754	-3.11822	0.502818	TNRC6C	trinucleotide repeat containing 6C
223734_at	0.184374	0.0144	-2.50724	-3.11887	-1.38059	MGARP	mitochondria localized glutamic acid rich protein
229612_at	0.184374	0.0144	2.50707	-3.11924	0.781726
223913_s_at	0.184374	0.0144	2.50675	-3.11993	1.38849	MIR7-3HG	MIR7-3 host gene
225225_at	0.184374	0.0145	2.50644	-3.12061	0.454447	OIP5-AS1	OIP5 antisense RNA 1
236935_at	0.184374	0.0145	2.50619	-3.12116	0.363032	PTPN4	protein tyrosine phosphatase, non-receptor type 4
235144_at	0.184374	0.0145	-2.50595	-3.12168	-1.17338	RASEF	RAS and EF-hand domain containing
228174_at	0.184374	0.0145	2.50594	-3.1217	0.514305	SCAI	suppressor of cancer cell invasion
244184_at	0.184374	0.0145	2.50593	-3.12172	1.02664
243661_at	0.184389	0.0145	-2.5056	-3.12245	-0.434078	LOC285902///ZNF273	uncharacterized LOC285902///zinc finger protein 273
228608_at	0.184389	0.0145	2.50522	-3.12327	0.884691	NALCN	sodium leak channel, non-selective
241570_at	0.184389	0.0145	-2.50521	-3.1233	-0.63106
224577_at	0.184389	0.0145	-2.50504	-3.12367	-0.49677	ERGIC1	endoplasmic reticulum-golgi intermediate compartment 1
232226_at	0.184559	0.0145	2.50446	-3.12491	0.623611	LRRC4C	leucine rich repeat containing 4C
242270_at	0.184581	0.0145	-2.5042	-3.12548	-0.442374	ACP6	acid phosphatase 6, lysophosphatidic
227870_at	0.184647	0.0146	-2.50377	-3.12643	-0.773878	IGDCC4	immunoglobulin superfamily DCC subclass member 4
225248_at	0.184647	0.0146	-2.5033	-3.12745	-0.949527	SPPL2B	signal peptide peptidase like 2B
226519_s_at	0.184647	0.0146	-2.50311	-3.12785	-0.336708	PHYKPL	5-phosphohydroxy-L-lysine phospho-lyase
238339_x_at	0.184647	0.0146	2.50307	-3.12795	0.811069	LRIG1	leucine rich repeats and immunoglobulin like domains 1
225202_at	0.184647	0.0146	2.50299	-3.12813	0.356345	RHOBTB3	Rho related BTB domain containing 3
223335_at	0.184657	0.0146	-2.50247	-3.12926	-0.338065	TMEM69	transmembrane protein 69
240811_at	0.184657	0.0146	2.50222	-3.1298	1.18652
223458_at	0.184657	0.0146	2.50201	-3.13025	0.487735	SEZ6L2	seizure related 6 homolog like 2
228261_at	0.184657	0.0146	-2.50183	-3.13064	-0.573268	MIB2	mindbomb E3 ubiquitin protein ligase 2
244584_at	0.184657	0.0146	2.5017	-3.13093	0.828873	KIAA1549L	KIAA1549 like
232412_at	0.184657	0.0146	2.50146	-3.13145	0.889179	FBXL20	F-box and leucine rich repeat protein 20
241769_at	0.184657	0.0146	-2.50138	-3.13163	-0.710287
225339_at	0.184657	0.0147	2.50103	-3.13237	0.355458	SPAG9	sperm associated antigen 9
228731_at	0.184657	0.0147	2.50085	-3.13278	0.652481	GUCY1A2	guanylate cyclase 1 soluble subunit alpha 2
237907_at	0.184657	0.0147	-2.50082	-3.13284	-1.03213
239071_at	0.185061	0.0147	-2.49976	-3.13514	-0.250838	RBBP4	RB binding protein 4, chromatin remodeling factor
231495_at	0.18521	0.0147	2.49896	-3.13686	1.13675
244840_x_at	0.18521	0.0147	-2.49891	-3.13698	-0.564593	DOCK4	dedicator of cytokinesis 4
222735_at	0.18521	0.0147	2.49881	-3.13721	0.642116	TMEM38B	transmembrane protein 38B
228260_at	0.185246	0.0148	2.49826	-3.1384	1.33449	ELAVL2	ELAV like neuron-specific RNA binding protein 2
238456_at	0.185246	0.0148	-2.49807	-3.13881	-0.374076	LOC100289230	uncharacterized LOC100289230
233053_at	0.185246	0.0148	2.49787	-3.13925	0.801576
230722_at	0.185246	0.0148	-2.49769	-3.13962	-0.623544	BNC2	basonuclin 2
241306_at	0.185246	0.0148	-2.49766	-3.13969	-0.886
241834_at	0.185268	0.0148	2.4974	-3.14026	0.884528	LOC101930404///SNORD116-28///SNORD115-26///SNORD115-13///SNORD115-7///SNORD116-22///SNORD116-4///PWARSN///SNORD107///SNRPN///IPW	uncharacterized LOC101930404///small nucleolar RNA, C/D box 116-28///small nucleolar RNA, C/D box 115-26///small nucleolar RNA, C/D box 115-13///small nucleolar RNA, C/D box 115-7///small nucleolar RNA, C/D box 116-22///small nucleolar RNA, C/D box 116-4///Prader Willi/Angelman region RNA, SNRPN neighbor///small nucleolar RNA, C/D box 107///small nuclear ribonucleoprotein polypeptide N///imprinte…
227008_at	0.185337	0.0148	-2.49704	-3.14103	-0.967997	HDDC3	HD domain containing 3
227378_x_at	0.185344	0.0148	-2.49682	-3.14152	-0.319007	METTL26	methyltransferase like 26
234243_at	0.185503	0.0148	-2.49627	-3.1427	-0.676997	RPF1	ribosome production factor 1 homolog
243636_s_at	0.185631	0.0149	2.49579	-3.14374	0.795325
233837_at	0.185657	0.0149	2.49543	-3.14454	0.590149	GGT1	gamma-glutamyltransferase 1
223707_at	0.185657	0.0149	2.49515	-3.14515	0.5014	SNORA3A///RPL27A	small nucleolar RNA, H/ACA box 3A///ribosomal protein L27a
244552_at	0.185657	0.0149	-2.49473	-3.14605	-0.500692	ZNF788	zinc finger family member 788
224725_at	0.185657	0.0149	2.49455	-3.14644	0.373605	MIB1	mindbomb E3 ubiquitin protein ligase 1
229300_at	0.185657	0.0149	2.49453	-3.14649	1.95354	RAB3C	RAB3C, member RAS oncogene family
232078_at	0.185657	0.0149	-2.49446	-3.14663	-1.05984	NECTIN2	nectin cell adhesion molecule 2
226884_at	0.185692	0.0149	2.49418	-3.14725	0.984077	LRRN1	leucine rich repeat neuronal 1
227252_at	0.185839	0.0149	-2.49366	-3.14837	-0.636678	LRP10	LDL receptor related protein 10
243808_at	0.185967	0.015	-2.49318	-3.14941	-0.632167
231764_at	0.18607	0.015	-2.49264	-3.15058	-0.301042	CHRAC1	chromatin accessibility complex 1
235305_s_at	0.18607	0.015	-2.49225	-3.15143	-0.667482	ECHDC2	enoyl-CoA hydratase domain containing 2
227677_at	0.18607	0.015	-2.49217	-3.1516	-0.656117	JAK3	Janus kinase 3
230615_at	0.18607	0.015	-2.49212	-3.1517	-0.63873	DUOXA2	dual oxidase maturation factor 2
228281_at	0.186184	0.015	-2.49165	-3.15273	-0.818603	DDIAS	DNA damage induced apoptosis suppressor
231739_at	0.186184	0.015	2.49146	-3.15314	1.02684	LOC100507547///PRRT1	uncharacterized LOC100507547///proline rich transmembrane protein 1
228094_at	0.186343	0.0151	-2.49092	-3.15431	-1.08991	JAML	junction adhesion molecule like
200016_x_at	0.186385	0.0151	2.49062	-3.15495	0.253488	HNRNPA1P10///HNRNPA1	heterogeneous nuclear ribonucleoprotein A1 pseudogene 10///heterogeneous nuclear ribonucleoprotein A1
224018_s_at	0.186502	0.0151	2.49016	-3.15594	1.43175	SCD5	stearoyl-CoA desaturase 5
222946_s_at	0.186851	0.0151	-2.48913	-3.15818	-0.737937	AUNIP	aurora kinase A and ninein interacting protein
232994_s_at	0.186851	0.0151	-2.48892	-3.15862	-0.741138	ARHGEF28	Rho guanine nucleotide exchange factor 28
226570_at	0.186851	0.0151	-2.48858	-3.15937	-0.952718	ATP1B3	ATPase Na+/K+ transporting subunit beta 3
230636_s_at	0.186851	0.0151	-2.48839	-3.15977	-0.459796	KLF9	Kruppel like factor 9
222468_at	0.186851	0.0152	-2.4882	-3.16018	-0.324216	KIAA0319L	KIAA0319 like
231579_s_at	0.186851	0.0152	-2.48817	-3.16024	-0.353412	TIMP2	TIMP metallopeptidase inhibitor 2
225437_s_at	0.186933	0.0152	-2.4878	-3.16106	-0.541546	BRAT1	BRCA1 associated ATM activator 1
242445_at	0.187461	0.0152	2.48649	-3.16388	0.536392	FGD4	FYVE, RhoGEF and PH domain containing 4
232331_at	0.187556	0.0152	-2.48609	-3.16476	-0.434467
232761_at	0.187986	0.0153	-2.48499	-3.16713	-0.547431	COX4I2	cytochrome c oxidase subunit 4I2
230938_x_at	0.188052	0.0153	-2.4845	-3.16818	-0.669486	ATF5	activating transcription factor 5
238408_at	0.188052	0.0153	2.48426	-3.1687	0.843223
238497_at	0.188052	0.0153	2.4839	-3.16948	0.58074	TMEM136	transmembrane protein 136
244546_at	0.188052	0.0153	2.48364	-3.17004	0.821864	CYCS	cytochrome c, somatic
228153_at	0.188052	0.0153	-2.48359	-3.17015	-0.658243	RNF144B	ring finger protein 144B
233985_x_at	0.188052	0.0153	2.48354	-3.17025	0.68459	PPP1R9A	protein phosphatase 1 regulatory subunit 9A
229934_at	0.188052	0.0153	-2.48331	-3.17076	-0.790853
240440_at	0.188052	0.0154	-2.48317	-3.17105	-0.700591	NPL	N-acetylneuraminate pyruvate lyase
228655_at	0.188135	0.0154	2.48265	-3.17217	0.430871	CHORDC1///NAALAD2	cysteine and histidine rich domain containing 1///N-acetylated alpha-linked acidic dipeptidase 2
231375_at	0.188135	0.0154	-2.48258	-3.17232	-0.476314	LOC202181	SUMO interacting motifs containing 1 pseudogene
232086_at	0.188397	0.0154	2.48183	-3.17394	0.843693	PIK3C3	phosphatidylinositol 3-kinase catalytic subunit type 3
229397_s_at	0.188654	0.0154	-2.4811	-3.17553	-0.428313	ARHGAP35	Rho GTPase activating protein 35
224634_at	0.189082	0.0155	-2.47969	-3.17857	-0.360321	GPATCH4	G-patch domain containing 4
237738_at	0.189082	0.0155	2.47968	-3.17859	1.05146	LOC101929341	uncharacterized LOC101929341
238342_at	0.189082	0.0155	2.47959	-3.17879	0.53351
223749_at	0.189082	0.0155	-2.47938	-3.17924	-0.966423	C1QTNF2	C1q and tumor necrosis factor related protein 2
223416_at	0.189318	0.0155	-2.47869	-3.18073	-0.387942	SF3B6	splicing factor 3b subunit 6
227940_at	0.189342	0.0156	-2.4781	-3.182	-0.6311	LOC339803	uncharacterized LOC339803
242520_s_at	0.189342	0.0156	-2.4781	-3.18201	-1.13156	C1orf228	chromosome 1 open reading frame 228
227657_at	0.189342	0.0156	2.47784	-3.18254	0.532942	RNF150	ring finger protein 150
225101_s_at	0.189342	0.0156	2.4778	-3.18263	0.395159	SNX14	sorting nexin 14
229245_at	0.189523	0.0156	2.47723	-3.18388	1.22671	PLEKHA6	pleckstrin homology domain containing A6
229018_at	0.18998	0.0156	-2.47608	-3.18635	-0.830164	METTL25	methyltransferase like 25
230624_at	0.190464	0.0157	2.47488	-3.18892	0.62145	SLC25A27	solute carrier family 25 member 27
236468_at	0.19056	0.0157	2.47448	-3.18979	0.875193	TMEM132B	transmembrane protein 132B
228389_at	0.190814	0.0157	2.47372	-3.19144	0.789974
233354_at	0.190814	0.0157	-2.47338	-3.19216	-0.277956	ZNF426	zinc finger protein 426
229741_at	0.190814	0.0158	-2.47326	-3.19242	-0.408193	MAVS	mitochondrial antiviral signaling protein
226311_at	0.190814	0.0158	-2.47313	-3.19269	-1.62585	ADAMTS2	ADAM metallopeptidase with thrombospondin type 1 motif 2
239217_x_at	0.190988	0.0158	-2.47256	-3.19392	-1.25725	ABCC3	ATP binding cassette subfamily C member 3
228945_s_at	0.190988	0.0158	2.47236	-3.19435	0.813587	SLC39A8	solute carrier family 39 member 8
230496_at	0.1911	0.0158	2.47193	-3.19529	1.1726	AMER2	APC membrane recruitment protein 2
233009_at	0.191267	0.0158	2.47138	-3.19647	0.683784
228171_s_at	0.191339	0.0158	-2.47093	-3.19742	-0.5679	PLEKHG4	pleckstrin homology and RhoGEF domain containing G4
228341_at	0.191339	0.0159	-2.47082	-3.19767	-0.511089	NUDT16	nudix hydrolase 16
229708_at	0.191578	0.0159	-2.47013	-3.19916	-0.723374	TOR4A	torsin family 4 member A
225049_at	0.191954	0.0159	2.46876	-3.20211	0.331076	BLOC1S2	biogenesis of lysosomal organelles complex 1 subunit 2
230343_at	0.191954	0.0159	-2.46872	-3.20219	-0.979925	CST3	cystatin C
231053_at	0.191954	0.0159	2.46871	-3.20219	0.831166	KCNB1	potassium voltage-gated channel subfamily B member 1
240774_at	0.191954	0.0159	-2.46854	-3.20258	-0.861174
232381_s_at	0.191969	0.016	-2.46827	-3.20316	-0.71662	DNAH5	dynein axonemal heavy chain 5
223131_s_at	0.191969	0.016	2.46809	-3.20353	0.751233	TRIM8	tripartite motif containing 8
234946_at	0.192065	0.016	-2.46769	-3.20439	-0.905958	ENTPD6	ectonucleoside triphosphate diphosphohydrolase 6 (putative)
226654_at	0.192227	0.016	-2.46683	-3.20625	-0.746448	MUC12	mucin 12, cell surface associated
235494_at	0.192227	0.016	2.46631	-3.20735	0.923538	LSAMP	limbic system-associated membrane protein
231707_at	0.192227	0.016	-2.46629	-3.20739	-0.448223
240897_at	0.192227	0.016	-2.46627	-3.20745	-0.585873
227049_at	0.192227	0.016	2.46599	-3.20804	0.453218	ZADH2	zinc binding alcohol dehydrogenase domain containing 2
222864_s_at	0.192227	0.0161	2.46574	-3.20859	0.609112	ZNF219	zinc finger protein 219
239031_at	0.192227	0.0161	2.46574	-3.20859	0.372446	SSTR2	somatostatin receptor 2
229543_at	0.192227	0.0161	-2.46571	-3.20864	-0.599911	FAM26F	family with sequence similarity 26 member F
229809_at	0.192306	0.0161	2.4652	-3.20975	0.661099	POU6F1	POU class 6 homeobox 1
234126_at	0.192306	0.0161	2.46514	-3.20987	0.721024
242258_at	0.192558	0.0161	-2.46427	-3.21173	-0.582229
226394_at	0.192558	0.0161	2.46422	-3.21184	0.317986	MARCH5	membrane associated ring-CH-type finger 5
235842_at	0.192567	0.0161	-2.464	-3.21232	-0.852206
234841_x_at	0.192602	0.0161	-2.46372	-3.21292	-0.448382	OBP2A	odorant binding protein 2A
231138_at	0.192737	0.0162	-2.46324	-3.21394	-0.742972	TRPC5OS	TRPC5 opposite strand
238581_at	0.192851	0.0162	-2.46264	-3.21524	-1.21844	GBP5	guanylate binding protein 5
225379_at	0.192851	0.0162	2.4626	-3.21532	0.761841	MAPT	microtubule associated protein tau
226934_at	0.192934	0.0162	2.46203	-3.21655	0.549351	CPSF6	cleavage and polyadenylation specific factor 6
243481_at	0.192934	0.0162	-2.46195	-3.21672	-0.756656	RHOJ	ras homolog family member J
237177_at	0.192934	0.0162	2.46182	-3.21699	0.922714	CNTN4	contactin 4
228963_at	0.192947	0.0162	2.46159	-3.21748	0.409947	RSBN1L	round spermatid basic protein 1 like
243549_at	0.193152	0.0163	2.46082	-3.21913	0.817118
227202_at	0.193152	0.0163	2.46077	-3.21925	1.28957	CNTN1	contactin 1
223204_at	0.193186	0.0163	-2.46045	-3.21994	-0.716648	FAM198B	family with sequence similarity 198 member B
225639_at	0.193186	0.0163	-2.46029	-3.22027	-0.91894	SKAP2	src kinase associated phosphoprotein 2
238531_x_at	0.193206	0.0163	-2.46004	-3.2208	-0.522161
227933_at	0.193624	0.0163	2.459	-3.22304	1.00666	LINGO1	leucine rich repeat and Ig domain containing 1
222631_at	0.193798	0.0164	-2.45838	-3.22436	-0.386702	SEPSECS-AS1///PI4K2B	SEPSECS antisense RNA 1 (head to head)///phosphatidylinositol 4-kinase type 2 beta
224985_at	0.193798	0.0164	-2.45797	-3.22523	-0.404235	NRAS	neuroblastoma RAS viral oncogene homolog
227290_at	0.193798	0.0164	2.45794	-3.22529	0.550929	CDYL2	chromodomain Y-like 2
229406_at	0.193798	0.0164	2.45776	-3.22568	1.60589	RBFOX3	RNA binding protein, fox-1 homolog 3
225840_at	0.193798	0.0164	2.45739	-3.22647	0.804621	TEF	TEF, PAR bZIP transcription factor
235217_at	0.193798	0.0164	-2.45722	-3.22684	-0.751889	LINC01004	long intergenic non-protein coding RNA 1004
227620_at	0.193798	0.0164	2.45688	-3.22758	0.562295	SLC44A1	solute carrier family 44 member 1
225777_at	0.193798	0.0164	2.45668	-3.22801	0.762988	SAPCD2	suppressor APC domain containing 2
223559_s_at	0.193798	0.0164	2.45657	-3.22824	0.326746	INIP	INTS3 and NABP interacting protein
222910_s_at	0.193798	0.0164	2.45645	-3.22849	0.960008	PEX5L	peroxisomal biogenesis factor 5 like
222593_s_at	0.193798	0.0164	2.45641	-3.22858	0.426753	SPATS2	spermatogenesis associated serine rich 2
228575_at	0.193826	0.0165	-2.45521	-3.23115	-0.689641	IL20RB	interleukin 20 receptor subunit beta
225658_at	0.193826	0.0165	2.45456	-3.23255	0.365276	SPOPL	speckle type BTB/POZ protein like
236308_at	0.193826	0.0165	2.45453	-3.23261	1.28614	VSTM2A	V-set and transmembrane domain containing 2A
225163_at	0.193826	0.0165	2.45446	-3.23275	0.56562	FRMD4A	FERM domain containing 4A
225098_at	0.193826	0.0165	2.45439	-3.2329	0.398054	ABI2	abl-interactor 2
229067_at	0.193826	0.0165	2.45415	-3.23342	0.558151
242651_at	0.193826	0.0165	2.45411	-3.23349	0.690232
235821_at	0.193826	0.0166	-2.45395	-3.23385	-0.936331	WISP1	WNT1 inducible signaling pathway protein 1
238458_at	0.193826	0.0166	2.45391	-3.23392	0.825999	MICU3	mitochondrial calcium uptake family member 3
239636_at	0.193826	0.0166	2.45382	-3.23412	0.850823	MCF2L	MCF,2 cell line derived transforming sequence like
233881_s_at	0.193826	0.0166	2.45378	-3.2342	0.640854	TOLLIP	toll interacting protein
226021_at	0.193826	0.0166	-2.45377	-3.23422	-1.06117	RDH10	retinol dehydrogenase 10 (all-trans)
234963_s_at	0.193826	0.0166	2.45372	-3.23433	1.02805	FA2H	fatty acid 2-hydroxylase
227768_at	0.193997	0.0166	2.45317	-3.2355	0.295805	ZNF407	zinc finger protein 407
226561_at	0.194738	0.0167	2.45123	-3.23965	0.334633	AGFG1	ArfGAP with FG repeats 1
227361_at	0.194738	0.0167	-2.45108	-3.23996	-1.8596	HS3ST3B1	heparan sulfate-glucosamine 3-sulfotransferase 3B1
224805_s_at	0.194738	0.0167	2.45108	-3.23998	0.913068	FAM219B	family with sequence similarity 219 member B
232102_at	0.194879	0.0167	2.4506	-3.24101	0.597687	METTL6	methyltransferase like 6
235408_x_at	0.19496	0.0167	-2.45023	-3.24179	-0.503204	ZNF117	zinc finger protein 117
225961_at	0.195559	0.0168	2.44869	-3.24508	0.47851	KLHL42	kelch like family member 42
235309_at	0.195559	0.0168	2.4485	-3.24549	0.399664	RPS15A	ribosomal protein S15a
235465_at	0.195559	0.0168	2.44828	-3.24596	1.38415	AMER2	APC membrane recruitment protein 2
240772_at	0.195559	0.0168	-2.44815	-3.24623	-0.934865
232912_at	0.195559	0.0168	2.44776	-3.24705	0.672315	GPR180	G protein-coupled receptor 180
227314_at	0.195559	0.0168	-2.44773	-3.24712	-1.04442	ITGA2	integrin subunit alpha 2
238826_x_at	0.195559	0.0168	2.44762	-3.24735	0.866637	WDR12	WD repeat domain 12
230134_s_at	0.195652	0.0168	2.44724	-3.24818	0.916577	RC3H2	ring finger and CCCH-type domains 2
242060_x_at	0.195668	0.0168	-2.447	-3.24867	-0.6428	PHF11	PHD finger protein 11
226913_s_at	0.195812	0.0169	2.44644	-3.24988	1.44663	SOX8	SRY-box 8
225073_at	0.195812	0.0169	-2.44628	-3.25022	-0.286734	PPHLN1	periphilin 1
236940_at	0.195812	0.0169	-2.44612	-3.25057	-0.979338
228264_at	0.195891	0.0169	-2.44551	-3.25187	-0.833499	ACCS	1-aminocyclopropane-1-carboxylate synthase homolog (inactive)
233926_at	0.195891	0.0169	2.44542	-3.25206	1.09814
241981_at	0.195891	0.0169	-2.44521	-3.2525	-0.657745	FAM20A	family with sequence similarity 20 member A
233960_s_at	0.195891	0.0169	-2.44512	-3.25268	-0.518292	LOC115110	uncharacterized LOC115110
231289_at	0.195891	0.0169	-2.44493	-3.2531	-0.573342
237984_x_at	0.195891	0.0169	-2.44476	-3.25347	-1.10781
242051_at	0.195977	0.017	-2.44438	-3.25426	-0.794881
226241_s_at	0.196601	0.017	-2.44294	-3.25734	-0.412343	MRPL52	mitochondrial ribosomal protein L52
229295_at	0.19674	0.017	-2.44246	-3.25835	-0.500241	IL17RA	interleukin 17 receptor A
231635_x_at	0.196986	0.0171	-2.44112	-3.26121	-0.613084	RNF31	ring finger protein 31
224092_at	0.196986	0.0171	-2.44107	-3.26131	-0.650738	BARHL1	BarH like homeobox 1
227067_x_at	0.196986	0.0171	-2.44088	-3.26171	-0.590912	LOC101929796///LOC100996763///LOC100996717///NOTCH2NL///NOTCH2	notch homolog 2 N-terminal-like protein///notch homolog 2 N-terminal-like protein///notch homolog 2 N-terminal-like protein///notch 2 N-terminal like///notch 2
223049_at	0.196986	0.0171	-2.44083	-3.26183	-0.370828	GRB2	growth factor receptor bound protein 2
239252_at	0.196986	0.0171	2.44082	-3.26186	0.740336	COX7B	cytochrome c oxidase subunit 7B
243244_at	0.196986	0.0171	2.44078	-3.26194	0.693647	CACNB4	calcium voltage-gated channel auxiliary subunit beta 4
227984_at	0.197169	0.0172	2.44002	-3.26356	1.18464	LMF1	lipase maturation factor 1
223117_s_at	0.197169	0.0172	2.44001	-3.26356	0.273808	USP47	ubiquitin specific peptidase 47
230285_at	0.197255	0.0172	2.43964	-3.26435	0.613121	SVIP	small VCP interacting protein
242787_at	0.197296	0.0172	2.43931	-3.26506	0.543223
233646_at	0.197296	0.0172	-2.43917	-3.26537	-0.38038
225279_s_at	0.197526	0.0172	2.43851	-3.26676	0.365945	NEPRO	nucleolus and neural progenitor protein
235787_at	0.197693	0.0172	2.43786	-3.26815	0.538946	CDC37L1	cell division cycle 37 like 1
231791_at	0.197693	0.0173	2.43771	-3.26846	0.760784	ASAH2B	N-acylsphingosine amidohydrolase 2B
228298_at	0.197693	0.0173	-2.43758	-3.26873	-0.761844	PCED1B	PC-esterase domain containing 1B
225618_at	0.198026	0.0173	-2.43673	-3.27056	-0.620109	ARHGAP27	Rho GTPase activating protein 27
227455_at	0.198035	0.0173	2.43649	-3.27106	0.376001	C6orf136	chromosome 6 open reading frame 136
238317_x_at	0.198035	0.0173	-2.43631	-3.27144	-1.32768
242112_at	0.198164	0.0173	2.43571	-3.27272	0.993932	LSM11	LSM11, U7 small nuclear RNA associated
231507_at	0.198164	0.0173	-2.43566	-3.27283	-0.938688
226490_at	0.19821	0.0174	-2.43537	-3.27344	-0.533241	NHSL1	NHS like 1
222771_s_at	0.198388	0.0174	2.4348	-3.27464	0.48209	MYEF2	myelin expression factor 2
225273_at	0.198388	0.0174	-2.43462	-3.27503	-0.387111	WWC3	WWC family member 3
243258_at	0.19847	0.0174	-2.43426	-3.27579	-0.858897	CLUH	clustered mitochondria homolog
222734_at	0.198607	0.0174	-2.43379	-3.27679	-0.39859	WARS2	tryptophanyl tRNA synthetase 2, mitochondrial
228676_at	0.199147	0.0175	-2.43248	-3.27957	-0.745119	ORAOV1	oral cancer overexpressed 1
233380_s_at	0.199147	0.0175	-2.43228	-3.28001	-0.742142	RUFY1	RUN and FYVE domain containing 1
238554_at	0.199147	0.0175	2.43213	-3.28031	0.921975	CYB5B	cytochrome b5 type B
224883_at	0.199148	0.0175	2.43194	-3.28073	0.462059	BLOC1S6	biogenesis of lysosomal organelles complex 1 subunit 6
227771_at	0.199231	0.0175	2.43158	-3.2815	0.712554	LIFR	leukemia inhibitory factor receptor alpha
244111_at	0.199741	0.0176	2.43037	-3.28405	1.43347	KRT222	keratin 222
239996_x_at	0.199781	0.0176	-2.4301	-3.28463	-0.690772	ATP2A2	ATPase sarcoplasmic/endoplasmic reticulum Ca2+ transporting 2
235360_at	0.199965	0.0176	2.42954	-3.28582	0.435291	PLEKHM3	pleckstrin homology domain containing M3
242196_at	0.200236	0.0177	2.42869	-3.28761	0.428352	ARHGAP32	Rho GTPase activating protein 32
229568_at	0.200236	0.0177	2.42855	-3.28791	0.638062	MOB3B	MOB kinase activator 3B
238139_at	0.200236	0.0177	-2.42827	-3.28851	-1.09909	LOC101928728	uncharacterized LOC101928728
227149_at	0.200236	0.0177	2.42822	-3.28862	0.683455	TNRC6C	trinucleotide repeat containing 6C
[truncated: 20,646 more rows]
