# Supplementary material for: Meta-Analysis and Experimental Validation Identified FREM2 and SPRY1 as New Glioblastoma Marker Candidates
Source: Int J Mol Sci. 2018 May 4;19(5):1369. doi: 10.3390/ijms19051369 (PMC5983642; doi:10.3390/ijms19051369)
Supplement: Supplementary file 1 [file ijms-19-01369-s001.zip › Supplementary_files/Table S11 results of test v2-2.xlsx]

## Sheet: List1
ID	adj,P,Val	P,Value	t	B	logFC	Gene,symbol	Gene,title
202718_at	1.14e-35	2.08e-40	-16.3	81.0303	-4.34	IGFBP2	insulin like growth factor binding protein 2
210512_s_at	4.12e-33	1.51e-37	-15.4	74.5507	-2.3	VEGFA	vascular endothelial growth factor A
210978_s_at	7.68e-32	5.25e-36	-15	71.0577	-1.91	TAGLN2	transgelin 2
225285_at	7.68e-32	5.62e-36	-15	70.991	-2.29	BCAT1	branched chain amino acid transaminase 1
226517_at	1.32e-31	1.2e-35	-14.9	70.2407	-2.16	BCAT1	branched chain amino acid transaminase 1
201666_at	3.95e-31	4.33e-35	-14.7	68.9808	-3.11	TIMP1	TIMP metallopeptidase inhibitor 1
203729_at	1.09e-30	1.39e-34	-14.5	67.8314	-2.89	EMP3	epithelial membrane protein 3
211527_x_at	3.98e-30	5.82e-34	-14.4	66.4229	-3.18	VEGFA	vascular endothelial growth factor A
212171_x_at	8.2e-30	1.35e-33	-14.2	65.5955	-2.32	VEGFA	vascular endothelial growth factor A
200916_at	5.81e-29	1.06e-32	-14	63.5643	-2.16	TAGLN2	transgelin 2
200771_at	6.32e-29	1.27e-32	-14	63.387	-1.27	LAMC1	laminin subunit gamma 1
211964_at	8.67e-29	2.13e-32	-13.9	62.879	-2.3	COL4A2	collagen type IV alpha 2 chain
218802_at	8.67e-29	2.29e-32	-13.9	62.8086	-1.6	MCUB	mitochondrial calcium uniporter dominant negative beta subunit
211966_at	8.67e-29	2.38e-32	-13.9	62.7711	-2.6	COL4A2	collagen type IV alpha 2 chain
221729_at	8.67e-29	2.38e-32	-13.9	62.7704	-2.16	COL5A2	collagen type V alpha 2 chain
211980_at	9.38e-29	2.75e-32	-13.9	62.6293	-2.57	COL4A1	collagen type IV alpha 1 chain
208789_at	1.48e-28	4.61e-32	-13.8	62.1188	-1.73	PTRF	polymerase I and transcript release factor
209395_at	1.63e-28	5.37e-32	-13.8	61.969	-3.9	CHI3L1	chitinase 3 like 1
225799_at	1.91e-28	6.8e-32	-13.7	61.7357	-2.11	LOC101930489///MIR4435-2HG///LINC00152	uncharacterized LOC101930489///MIR4435-2 host gene///long intergenic non-protein coding RNA 152
217733_s_at	1.91e-28	6.98e-32	-13.7	61.7102	-0.971	TMSB10	thymosin beta 10
209396_s_at	2.99e-28	1.15e-31	-13.7	61.2198	-4	CHI3L1	chitinase 3 like 1
201012_at	3.75e-28	1.51e-31	-13.6	60.9525	-2.73	ANXA1	annexin A1
212169_at	3.85e-28	1.62e-31	-13.6	60.8814	-1.24	FKBP9	FK506 binding protein 9
214452_at	4.61e-28	2.02e-31	-13.6	60.662	-2	BCAT1	branched chain amino acid transaminase 1
202912_at	4.79e-28	2.19e-31	-13.6	60.5854	-2.59	ADM	adrenomedullin
1557938_s_at	5.09e-28	2.48e-31	-13.6	60.4624	-1.13	PTRF	polymerase I and transcript release factor
221730_at	5.09e-28	2.51e-31	-13.6	60.4488	-2.32	COL5A2	collagen type V alpha 2 chain
214390_s_at	9.78e-28	5.01e-31	-13.5	59.7704	-2.61	BCAT1	branched chain amino acid transaminase 1
200650_s_at	1.19e-27	6.31e-31	-13.4	59.5421	-1.31	LDHA	lactate dehydrogenase A
207714_s_at	1.32e-27	7.23e-31	-13.4	59.4085	-3.62	SERPINH1	serpin family H member 1
201664_at	1.36e-27	7.71e-31	-13.4	59.3454	-1.44	SMC4	structural maintenance of chromosomes 4
208636_at	1.8e-27	1.05e-30	-13.4	59.0368	-1.68	ACTN1	actinin alpha 1
228141_at	2.24e-27	1.35e-30	-13.3	58.7934	-2.68	GPX8	glutathione peroxidase 8 (putative)
201590_x_at	2.61e-27	1.62e-30	-13.3	58.6139	-1.96	ANXA2	annexin A2
201860_s_at	2.81e-27	1.8e-30	-13.3	58.5122	-1.76	PLAT	plasminogen activator, tissue type
210427_x_at	3.64e-27	2.39e-30	-13.3	58.2302	-1.91	ANXA2	annexin A2
208637_x_at	4.7e-27	3.18e-30	-13.2	57.9503	-1.67	ACTN1	actinin alpha 1
221898_at	5.89e-27	4.09e-30	-13.2	57.702	-2.82	PDPN	podoplanin
214710_s_at	5.94e-27	4.24e-30	-13.2	57.667	-1.43	CCNB1	cyclin B1
213503_x_at	6.47e-27	4.74e-30	-13.2	57.5583	-2.01	ANXA2	annexin A2
204597_x_at	9.86e-27	7.39e-30	-13.1	57.1196	-2.91	STC1	stanniocalcin 1
201105_at	1.03e-26	7.95e-30	-13.1	57.0484	-1.86	LGALS1	galectin 1
208790_s_at	1.36e-26	1.07e-29	-13.1	56.7548	-1.41	PTRF	polymerase I and transcript release factor
226777_at	1.75e-26	1.43e-29	-13	56.4709	-1.87	ADAM12	ADAM metallopeptidase domain 12
210135_s_at	1.75e-26	1.44e-29	-13	56.4619	-3.2	SHOX2	short stature homeobox 2
208659_at	2.43e-26	2.04e-29	-13	56.1181	-1.64	CLIC1	chloride intracellular channel 1
207447_s_at	3.46e-26	2.97e-29	12.9	55.7489	2.41	MGAT4C	MGAT4 family member C
226480_at	4.3e-26	3.78e-29	12.9	55.5141	0.804
224950_at	4.75e-26	4.26e-29	-12.9	55.3961	-1.68	PTGFRN	prostaglandin F2 receptor inhibitor
208949_s_at	5.03e-26	4.6e-29	-12.9	55.3191	-1.95	LGALS3	lectin, galactoside binding soluble 3
201663_s_at	5.31e-26	4.98e-29	-12.9	55.2406	-1.46	SMC4	structural maintenance of chromosomes 4
210513_s_at	5.31e-26	5.05e-29	-12.9	55.2273	-2.01	VEGFA	vascular endothelial growth factor A
238081_at	5.62e-26	5.52e-29	12.9	55.1404	1.24	WDFY3-AS2	WDFY3 antisense RNA 2
209773_s_at	5.62e-26	5.55e-29	-12.9	55.1344	-1.7	RRM2	ribonucleotide reductase regulatory subunit M2
215446_s_at	5.99e-26	6.05e-29	-12.8	55.0504	-3.03	LOX	lysyl oxidase
55093_at	5.99e-26	6.14e-29	-12.8	55.0356	-0.88	CHPF2	chondroitin polymerizing factor 2
1558836_at	6.11e-26	6.37e-29	-12.8	54.9993	-2.79
211981_at	6.7e-26	7.11e-29	-12.8	54.8916	-3.26	COL4A1	collagen type IV alpha 1 chain
200770_s_at	6.99e-26	7.54e-29	-12.8	54.8327	-1.41	LAMC1	laminin subunit gamma 1
238756_at	7.58e-26	8.32e-29	-12.8	54.7367	-1.73	GAS2L3	growth arrest specific 2 like 3
218806_s_at	7.98e-26	8.9e-29	-12.8	54.6696	-2.35	VAV3	vav guanine nucleotide exchange factor 3
241698_at	8.58e-26	9.89e-29	12.8	54.5664	1.09	RFTN2	raftlin family member 2
211160_x_at	8.58e-26	9.89e-29	-12.8	54.5661	-2.11	ACTN1	actinin alpha 1
203556_at	1.26e-25	1.48e-28	12.7	54.172	0.951	ZHX2	zinc fingers and homeoboxes 2
224780_at	1.34e-25	1.59e-28	12.7	54.0994	0.785	RBM17	RNA binding motif protein 17
221577_x_at	1.86e-25	2.27e-28	-12.7	53.749	-2.13	GDF15	growth differentiation factor 15
201136_at	1.86e-25	2.32e-28	-12.7	53.7278	-2.1	PLP2	proteolipid protein 2
224937_at	1.86e-25	2.34e-28	-12.7	53.7164	-1.27	PTGFRN	prostaglandin F2 receptor inhibitor
203620_s_at	1.86e-25	2.35e-28	12.7	53.7134	0.98	FCHSD2	FCH and double SH3 domains 2
200600_at	1.89e-25	2.42e-28	-12.7	53.6832	-1.55	MSN	moesin
201655_s_at	1.93e-25	2.5e-28	-12.7	53.6527	-2.72	HSPG2	heparan sulfate proteoglycan 2
227628_at	2.32e-25	3.06e-28	-12.6	53.4544	-2.08	GPX8	glutathione peroxidase 8 (putative)
200757_s_at	3.06e-25	4.09e-28	-12.6	53.1691	-1.01	CALU	calumenin
202952_s_at	3.46e-25	4.68e-28	-12.6	53.0363	-2.03	ADAM12	ADAM metallopeptidase domain 12
241401_at	3.61e-25	5.03e-28	12.6	52.9641	1.27	WDFY3-AS2	WDFY3 antisense RNA 2
208816_x_at	3.61e-25	5.07e-28	-12.6	52.9567	-1.76	ANXA2P2	annexin A2 pseudogene 2
226658_at	3.61e-25	5.09e-28	-12.6	52.9535	-3.1	PDPN	podoplanin
204879_at	3.64e-25	5.19e-28	-12.6	52.9344	-3.8	PDPN	podoplanin
218368_s_at	4.09e-25	5.91e-28	-12.5	52.8058	-2.21	TNFRSF12A	TNF receptor superfamily member 12A
202043_s_at	4.24e-25	6.2e-28	-12.5	52.7583	-0.967	SMS	spermine synthase
204092_s_at	5.96e-25	8.83e-28	-12.5	52.4101	-1.25	AURKA	aurora kinase A
206026_s_at	6.53e-25	9.79e-28	-12.5	52.3089	-1.99	TNFAIP6	TNF alpha induced protein 6
228776_at	7.65e-25	1.16e-27	-12.5	52.1411	-1.39	GJC1	gap junction protein gamma 1
236536_at	7.75e-25	1.19e-27	12.5	52.1165	1.66	GALNT13	polypeptide N-acetylgalactosaminyltransferase 13
211936_at	7.93e-25	1.23e-27	-12.4	52.0823	-0.818	HSPA5	heat shock protein family A (Hsp70) member 5
222606_at	8.28e-25	1.3e-27	-12.4	52.0277	-0.837	ZWILCH	zwilch kinetochore protein
200808_s_at	1.06e-24	1.69e-27	-12.4	51.7701	-1.11	ZYX	zyxin
226237_at	1.08e-24	1.74e-27	-12.4	51.7443	-3.27	COL8A1	collagen type VIII alpha 1 chain
228033_at	1.12e-24	1.82e-27	-12.4	51.699	-1.7	E2F7	E2F transcription factor 7
200738_s_at	1.58e-24	2.61e-27	-12.3	51.3447	-0.765	PGK1	phosphoglycerate kinase 1
226722_at	1.63e-24	2.72e-27	-12.3	51.3033	-1.56	FAM20C	family with sequence similarity 20 member C
228679_at	1.91e-24	3.21e-27	12.3	51.1398	2.14	CCEPR	cervical carcinoma expressed PCNA regulatory lncRNA
201829_at	2.08e-24	3.54e-27	12.3	51.043	1.04	NET1	neuroepithelial cell transforming 1
218542_at	2.08e-24	3.58e-27	-12.3	51.0312	-2.19	CEP55	centrosomal protein 55
200654_at	2.31e-24	4.02e-27	-12.3	50.919	-0.805	P4HB	prolyl 4-hydroxylase subunit beta
206025_s_at	2.53e-24	4.44e-27	-12.3	50.8213	-2.02	TNFAIP6	TNF alpha induced protein 6
200947_s_at	2.8e-24	4.96e-27	12.3	50.7107	0.996	GLUD1	glutamate dehydrogenase 1
1555758_a_at	2.8e-24	5.06e-27	-12.3	50.6924	-1.37	CDKN3	cyclin dependent kinase inhibitor 3
205773_at	2.8e-24	5.07e-27	12.3	50.6889	1.19	CPEB3	cytoplasmic polyadenylation element binding protein 3
200791_s_at	2.82e-24	5.16e-27	-12.3	50.6731	-1.51	IQGAP1	IQ motif containing GTPase activating protein 1
219787_s_at	2.86e-24	5.29e-27	-12.3	50.6477	-1.34	ECT2	epithelial cell transforming 2
210840_s_at	2.94e-24	5.48e-27	-12.2	50.6127	-1.27	IQGAP1	IQ motif containing GTPase activating protein 1
202627_s_at	3.05e-24	5.75e-27	-12.2	50.5661	-2.53	SERPINE1	serpin family E member 1
201505_at	3.12e-24	5.93e-27	-12.2	50.5348	-2.04	LAMB1	laminin subunit beta 1
206157_at	3.22e-24	6.18e-27	-12.2	50.4946	-2.75	PTX3	pentraxin 3
213549_at	3.38e-24	6.56e-27	12.2	50.4361	1.03	PDZD8	PDZ domain containing 8
228108_at	3.39e-24	6.68e-27	12.2	50.4175	1.38	PPM1L	protein phosphatase, Mg2+/Mn2+ dependent 1L
202375_at	3.39e-24	6.7e-27	-12.2	50.4151	-1.29	SEC24D	SEC24 homolog D, COPII coat complex component
211762_s_at	3.8e-24	7.64e-27	-12.2	50.2862	-0.853	KPNA2	karyopherin subunit alpha 2
209356_x_at	3.8e-24	7.65e-27	-12.2	50.2848	-1.47	EFEMP2	EGF containing fibulin like extracellular matrix protein 2
227239_at	3.98e-24	8.07e-27	-12.2	50.2317	-1	FAM126A	family with sequence similarity 126 member A
223158_s_at	4.17e-24	8.55e-27	-12.2	50.1753	-1.26	NEK6	NIMA related kinase 6
200737_at	4.71e-24	9.73e-27	-12.2	50.048	-1.1	PGK1	phosphoglycerate kinase 1
200656_s_at	4.79e-24	9.99e-27	-12.2	50.0223	-0.853	P4HB	prolyl 4-hydroxylase subunit beta
240228_at	4.79e-24	1.01e-26	12.2	50.013	2.22	CSMD3	CUB and Sushi multiple domains 3
206580_s_at	5.04e-24	1.08e-26	-12.2	49.9481	-1.32	EFEMP2	EGF containing fibulin like extracellular matrix protein 2
222784_at	5.04e-24	1.08e-26	12.2	49.9467	3.01	SMOC1	SPARC related modular calcium binding 1
213746_s_at	5.06e-24	1.09e-26	-12.2	49.9343	-1.51	FLNA	filamin A
35846_at	5.7e-24	1.24e-26	12.1	49.809	0.935	THRA	thyroid hormone receptor, alpha
211148_s_at	6.49e-24	1.42e-26	-12.1	49.6723	-2.35	ANGPT2	angiopoietin 2
218755_at	7.74e-24	1.71e-26	-12.1	49.4906	-2.66	KIF20A	kinesin family member 20A
200859_x_at	7.96e-24	1.79e-26	-12.1	49.4497	-1.39	FLNA	filamin A
202628_s_at	7.96e-24	1.79e-26	-12.1	49.4479	-2.71	SERPINE1	serpin family E member 1
200946_x_at	8.25e-24	1.87e-26	12.1	49.4037	1	GLUD1	glutamate dehydrogenase 1
215706_x_at	9.58e-24	2.19e-26	-12.1	49.2494	-0.951	ZYX	zyxin
212792_at	9.76e-24	2.26e-26	-12.1	49.22	-1.12	DPY19L1	dpy-19 like 1
204298_s_at	9.76e-24	2.27e-26	-12.1	49.2147	-2.31	LOX	lysyl oxidase
211651_s_at	9.81e-24	2.3e-26	-12.1	49.2027	-1.78	LAMB1	laminin subunit beta 1
238497_at	9.82e-24	2.32e-26	12.1	49.194	0.763	TMEM136	transmembrane protein 136
209156_s_at	1.02e-23	2.42e-26	-12.1	49.1496	-3.1	COL6A2	collagen type VI alpha 2 chain
203554_x_at	1.11e-23	2.66e-26	-12	49.0576	-1.08	PTTG1	pituitary tumor-transforming 1
212462_at	1.12e-23	2.73e-26	12	49.0334	0.868	KAT6B	lysine acetyltransferase 6B
236034_at	1.12e-23	2.74e-26	-12	49.0286	-1.61	ANGPT2	angiopoietin 2
202364_at	1.12e-23	2.77e-26	12	49.0172	0.814	MXI1	MAX interactor 1, dimerization protein
209091_s_at	1.12e-23	2.78e-26	-12	49.0128	-1.07	SH3GLB1	SH3 domain containing GRB2 like endophilin B1
200755_s_at	1.12e-23	2.8e-26	-12	49.0083	-1.08	CALU	calumenin
208394_x_at	1.14e-23	2.85e-26	-12	48.9881	-1.86	ESM1	endothelial cell specific molecule 1
209714_s_at	1.16e-23	2.94e-26	-12	48.9597	-0.983	CDKN3	cyclin dependent kinase inhibitor 3
229438_at	1.26e-23	3.21e-26	-12	48.8724	-2.38	FAM20C	family with sequence similarity 20 member C
219493_at	1.39e-23	3.55e-26	-12	48.7728	-1.44	SHCBP1	SHC binding and spindle associated 1
218726_at	1.43e-23	3.68e-26	-12	48.7395	-2.14	HJURP	Holliday junction recognition protein
204166_at	1.66e-23	4.33e-26	-12	48.5777	-2.53	SBNO2	strawberry notch homolog 2
202870_s_at	1.66e-23	4.35e-26	-12	48.5737	-2.2	CDC20	cell division cycle 20
221870_at	1.66e-23	4.37e-26	-12	48.5679	-2.2	EHD2	EH domain containing 2
209379_s_at	1.79e-23	4.76e-26	12	48.4855	0.771	CCSER2	coiled-coil serine rich protein 2
201896_s_at	1.8e-23	4.81e-26	-12	48.4747	-1.3	PSRC1	proline and serine rich coiled-coil 1
231131_at	2.01e-23	5.4e-26	11.9	48.3613	2.31	FAM133A	family with sequence similarity 133 member A
205499_at	2.28e-23	6.18e-26	-11.9	48.2282	-2.59	SRPX2	sushi repeat containing protein, X-linked 2
235072_s_at	2.29e-23	6.23e-26	11.9	48.2199	0.826	KIF13A	kinesin family member 13A
208690_s_at	2.41e-23	6.61e-26	-11.9	48.1618	-1.74	PDLIM1	PDZ and LIM domain 1
211048_s_at	2.41e-23	6.66e-26	-11.9	48.1548	-0.92	PDIA4	protein disulfide isomerase family A member 4
235417_at	2.47e-23	6.85e-26	-11.9	48.1261	-3.29	SPOCD1	SPOC domain containing 1
202589_at	2.47e-23	6.92e-26	-11.9	48.1163	-1.66	TYMS	thymidylate synthetase
212731_at	2.53e-23	7.14e-26	11.9	48.0863	0.859	ANKRD46	ankyrin repeat domain 46
232059_at	2.53e-23	7.2e-26	11.9	48.0767	1.51	DSCAML1	DS cell adhesion molecule like 1
1555630_a_at	2.53e-23	7.21e-26	-11.9	48.0765	-1.81	NARR///RAB34	nine-amino acid residue-repeats///RAB34, member RAS oncogene family
220990_s_at	2.61e-23	7.5e-26	-11.9	48.0367	-0.885	MIR21///VMP1	microRNA 21///vacuole membrane protein 1
218009_s_at	2.97e-23	8.57e-26	-11.9	47.9057	-1.61	PRC1	protein regulator of cytokinesis 1
205046_at	3.11e-23	9.08e-26	-11.9	47.8495	-1.99	CENPE	centromere protein E
232032_x_at	3.11e-23	9.11e-26	-11.9	47.8454	-0.663	SDF4	stromal cell derived factor 4
208079_s_at	3.38e-23	9.95e-26	-11.9	47.7591	-1.38	AURKA	aurora kinase A
210101_x_at	3.48e-23	1.03e-25	-11.9	47.7243	-0.918	SH3GLB1	SH3 domain containing GRB2 like endophilin B1
203370_s_at	3.75e-23	1.12e-25	-11.8	47.6436	-1.31	PDLIM7	PDZ and LIM domain 7
241954_at	3.97e-23	1.19e-25	11.8	47.5832	0.977	FDFT1	farnesyl-diphosphate farnesyltransferase 1
208782_at	4.15e-23	1.25e-25	-11.8	47.5317	-1.28	FSTL1	follistatin like 1
225663_at	4.3e-23	1.31e-25	11.8	47.4917	0.749	ACBD5	acyl-CoA binding domain containing 5
200820_at	4.34e-23	1.33e-25	-11.8	47.4765	-0.953	PSMD8	proteasome 26S subunit, non-ATPase 8
225128_at	5.39e-23	1.66e-25	-11.8	47.2574	-0.885	KDELC2	KDEL motif containing 2
214752_x_at	5.45e-23	1.68e-25	-11.8	47.2414	-1.29	FLNA	filamin A
217739_s_at	5.51e-23	1.71e-25	-11.8	47.2242	-1.78	NAMPT	nicotinamide phosphoribosyltransferase
201830_s_at	5.74e-23	1.8e-25	11.8	47.1774	1.68	NET1	neuroepithelial cell transforming 1
1560916_a_at	5.87e-23	1.85e-25	-11.8	47.15	-1.26	DPY19L1	dpy-19 like 1
229799_s_at	6.5e-23	2.06e-25	11.8	47.044	1.96	NCAM1	neural cell adhesion molecule 1
212455_at	7e-23	2.23e-25	11.8	46.9661	0.417	YTHDC1	YTH domain containing 1
202794_at	7.11e-23	2.27e-25	11.8	46.945	0.758	INPP1	inositol polyphosphate-1-phosphatase
225032_at	7.38e-23	2.38e-25	-11.7	46.9024	-0.896	LOC101928615///FNDC3B	uncharacterized LOC101928615///fibronectin type III domain containing 3B
202136_at	7.62e-23	2.47e-25	11.7	46.8646	0.722	ZMYND11	zinc finger MYND-type containing 11
45297_at	7.89e-23	2.57e-25	-11.7	46.8253	-1.4	EHD2	EH domain containing 2
211945_s_at	8.74e-23	2.86e-25	-11.7	46.7188	-0.913	ITGB1	integrin subunit beta 1
227068_at	8.99e-23	2.96e-25	-11.7	46.6859	-0.913	PGK1	phosphoglycerate kinase 1
204072_s_at	9.04e-23	2.99e-25	11.7	46.6744	1.07	FRY	FRY microtubule binding protein
217770_at	9.91e-23	3.3e-25	-11.7	46.5787	-0.759	PIGT	phosphatidylinositol glycan anchor biosynthesis class T
1565644_at	1.03e-22	3.44e-25	11.7	46.5384	1.07	LOC143286	uncharacterized LOC143286
221799_at	1.03e-22	3.46e-25	-11.7	46.531	-0.99	CHPF2	chondroitin polymerizing factor 2
209803_s_at	1.1e-22	3.72e-25	-11.7	46.4616	-2.31	PHLDA2	pleckstrin homology like domain family A member 2
219918_s_at	1.12e-22	3.82e-25	-11.7	46.4354	-3.1	ASPM	abnormal spindle microtubule assembly
235489_at	1.14e-22	3.91e-25	-11.7	46.4105	-1.39	RHOJ	ras homolog family member J
217356_s_at	1.16e-22	4e-25	-11.7	46.39	-1.11	PGK1	phosphoglycerate kinase 1
227251_at	1.22e-22	4.22e-25	11.7	46.336	0.713	DCAF5	DDB1 and CUL4 associated factor 5
224917_at	1.26e-22	4.38e-25	-11.7	46.3011	-2.21	MIR21///VMP1	microRNA 21///vacuole membrane protein 1
236038_at	1.26e-22	4.39e-25	11.7	46.2981	1.23	RNF150	ring finger protein 150
202503_s_at	1.3e-22	4.56e-25	-11.7	46.2599	-1.55	KIAA0101	KIAA0101
221012_s_at	1.31e-22	4.63e-25	11.7	46.2444	0.735	TRIM8	tripartite motif containing 8
210999_s_at	1.33e-22	4.75e-25	-11.7	46.2196	-1.49	GRB10	growth factor receptor bound protein 10
228813_at	1.33e-22	4.75e-25	11.7	46.2193	1.02	HDAC4	histone deacetylase 4
226312_at	1.35e-22	4.85e-25	11.6	46.1997	0.824	RICTOR	RPTOR independent companion of MTOR complex 2
205572_at	1.35e-22	4.85e-25	-11.6	46.199	-2.12	ANGPT2	angiopoietin 2
212867_at	1.35e-22	4.91e-25	11.6	46.1883	0.522	NCOA2	nuclear receptor coactivator 2
204641_at	1.42e-22	5.18e-25	-11.6	46.1352	-2.11	NEK2	NIMA related kinase 2
227401_at	1.44e-22	5.26e-25	11.6	46.1204	1.34	IL17D	interleukin 17D
1554696_s_at	1.48e-22	5.46e-25	-11.6	46.0834	-1.44	TYMS	thymidylate synthetase
210869_s_at	1.59e-22	5.86e-25	-11.6	46.0139	-1.39	MIR6756///MCAM	microRNA 6756///melanoma cell adhesion molecule
227249_at	1.62e-22	6.04e-25	-11.6	45.9832	-1.04	NDE1	nudE neurodevelopment protein 1
218308_at	1.62e-22	6.05e-25	-11.6	45.9818	-2.44	TACC3	transforming acidic coiled-coil containing protein 3
203608_at	1.66e-22	6.24e-25	11.6	45.9511	1.26	ALDH5A1	aldehyde dehydrogenase 5 family member A1
217896_s_at	1.66e-22	6.29e-25	11.6	45.9439	0.639	FAM192A	family with sequence similarity 192 member A
226621_at	1.66e-22	6.29e-25	-11.6	45.9438	-1.3	OSMR	oncostatin M receptor
1556499_s_at	1.66e-22	6.33e-25	-11.6	45.938	-2.93	COL1A1	collagen type I alpha 1 chain
212606_at	1.66e-22	6.35e-25	11.6	45.9337	0.628	WDFY3	WD repeat and FYVE domain containing 3
219890_at	1.7e-22	6.53e-25	-11.6	45.9065	-1.9	CLEC5A	C-type lectin domain family 5 member A
226623_at	1.73e-22	6.68e-25	11.6	45.8845	1.36	PHYHIPL	phytanoyl-CoA 2-hydroxylase interacting protein like
228729_at	1.98e-22	7.66e-25	-11.6	45.7491	-1.67	CCNB1	cyclin B1
210517_s_at	2.1e-22	8.17e-25	-11.6	45.6859	-1.5	AKAP12	A-kinase anchoring protein 12
218728_s_at	2.18e-22	8.55e-25	-11.6	45.6414	-0.923	CNIH4	cornichon family AMPA receptor auxiliary protein 4
203820_s_at	2.3e-22	9.03e-25	-11.6	45.5878	-1.99	IGF2BP3	insulin like growth factor 2 mRNA binding protein 3
226310_at	2.42e-22	9.55e-25	11.6	45.5329	0.902	RICTOR	RPTOR independent companion of MTOR complex 2
210095_s_at	2.44e-22	9.67e-25	-11.6	45.5202	-2.58	IGFBP3	insulin like growth factor binding protein 3
203594_at	2.48e-22	9.88e-25	-11.6	45.4988	-0.769	RTCA	RNA 3'-terminal phosphate cyclase
221739_at	2.48e-22	9.93e-25	-11.6	45.4947	-0.658	MYDGF	myeloid derived growth factor
204306_s_at	2.73e-22	1.1e-24	-11.5	45.3959	-1.55	CD151	CD151 molecule (Raph blood group)
200663_at	2.96e-22	1.2e-24	-11.5	45.3111	-0.68	CD63	CD63 molecule
223993_s_at	3.09e-22	1.26e-24	-11.5	45.2587	-0.774	CNIH4	cornichon family AMPA receptor auxiliary protein 4
200001_at	3.09e-22	1.26e-24	-11.5	45.258	-0.628	CAPNS1	calpain small subunit 1
213340_s_at	3.21e-22	1.32e-24	-11.5	45.2163	-0.969	TP73-AS1	TP73 antisense RNA 1
228882_at	3.47e-22	1.43e-24	11.5	45.1339	1.32	TUB	tubby bipartite transcription factor
208443_x_at	3.47e-22	1.43e-24	-11.5	45.1335	-1.82	SHOX2	short stature homeobox 2
208161_s_at	3.55e-22	1.48e-24	-11.5	45.1041	-3.15	ABCC3	ATP binding cassette subfamily C member 3
202779_s_at	3.55e-22	1.48e-24	-11.5	45.1019	-1.15	UBE2S	ubiquitin conjugating enzyme E2 S
227295_at	3.65e-22	1.53e-24	-11.5	45.0705	-1.03	IKBIP	IKBKB interacting protein
217949_s_at	3.76e-22	1.59e-24	-11.5	45.0322	-0.84	VKORC1	vitamin K epoxide reductase complex subunit 1
1569003_at	3.76e-22	1.59e-24	-11.5	45.032	-2.12	VMP1	vacuole membrane protein 1
202954_at	4.17e-22	1.77e-24	-11.5	44.9262	-1.22	UBE2C	ubiquitin conjugating enzyme E2 C
204028_s_at	4.38e-22	1.87e-24	11.5	44.8721	0.592	RABGAP1	RAB GTPase activating protein 1
209160_at	4.4e-22	1.88e-24	11.5	44.8652	1.96	AKR1C3	aldo-keto reductase family 1, member C3
207467_x_at	4.41e-22	1.89e-24	-11.5	44.8584	-0.976	CAST	calpastatin
222217_s_at	4.49e-22	1.94e-24	-11.5	44.8354	-1.13	SLC27A3	solute carrier family 27 member 3
213288_at	4.58e-22	1.99e-24	11.5	44.8122	0.749	MBOAT2	membrane bound O-acyltransferase domain containing 2
227113_at	4.6e-22	2e-24	11.5	44.8046	0.819	ADHFE1	alcohol dehydrogenase, iron containing 1
210510_s_at	4.76e-22	2.08e-24	-11.5	44.7655	-2.51	NRP1	neuropilin 1
212143_s_at	4.87e-22	2.14e-24	-11.4	44.7393	-1.98	IGFBP3	insulin like growth factor binding protein 3
209501_at	5.04e-22	2.22e-24	-11.4	44.7007	-0.915	LOC101060399///CDR2	cerebellar degeneration-related protein 2///cerebellar degeneration related protein 2
212675_s_at	5.17e-22	2.29e-24	11.4	44.6721	0.664	CEP68	centrosomal protein 68
207842_s_at	5.21e-22	2.31e-24	11.4	44.6615	0.67	MIR6866///CASC3	microRNA 6866///cancer susceptibility candidate 3
229545_at	5.21e-22	2.33e-24	11.4	44.6559	1.22	FERMT1	fermitin family member 1
205463_s_at	5.74e-22	2.57e-24	-11.4	44.5571	-1.31	PDGFA	platelet derived growth factor subunit A
211161_s_at	5.87e-22	2.64e-24	-11.4	44.531	-3.2	COL3A1	collagen type III alpha 1 chain
218880_at	6.01e-22	2.72e-24	-11.4	44.5038	-1.68	FOSL2	FOS like 2, AP-1 transcription factor subunit
203560_at	6.28e-22	2.85e-24	-11.4	44.4576	-0.955	GGH	gamma-glutamyl hydrolase
227697_at	6.51e-22	2.96e-24	-11.4	44.4182	-2.71	SOCS3	suppressor of cytokine signaling 3
205173_x_at	6.64e-22	3.04e-24	-11.4	44.3936	-1.32	CD58	CD58 molecule
217967_s_at	6.86e-22	3.15e-24	-11.4	44.3579	-1.69	FAM129A	family with sequence similarity 129 member A
222848_at	7.15e-22	3.3e-24	-11.4	44.3135	-1.79	CENPK	centromere protein K
1567107_s_at	7.4e-22	3.42e-24	-11.4	44.2756	-1.14	TPM4	tropomyosin 4
201642_at	7.56e-22	3.51e-24	-11.4	44.2505	-0.812	IFNGR2	interferon gamma receptor 2 (interferon gamma transducer 1)
202296_s_at	7.57e-22	3.53e-24	-11.4	44.2458	-0.591	RER1	retention in endoplasmic reticulum sorting receptor 1
1554784_at	8.03e-22	3.76e-24	11.4	44.1834	1.99	CNTN1	contactin 1
1556599_s_at	8.36e-22	3.93e-24	11.4	44.1405	1.44	ARPP21	cAMP regulated phosphoprotein 21
206850_at	8.36e-22	3.94e-24	11.4	44.1367	1.73	RASL10A	RAS like family 10 member A
212558_at	8.69e-22	4.12e-24	-11.4	44.0943	-1.22	SPRY1	sprouty RTK signaling antagonist 1
203748_x_at	8.73e-22	4.15e-24	-11.4	44.0864	-1.72	RBMS1	RNA binding motif single stranded interacting protein 1
237261_at	8.89e-22	4.24e-24	-11.4	44.0646	-1.45	ANGPT2	angiopoietin 2
209087_x_at	9.23e-22	4.43e-24	-11.4	44.0233	-1.11	MCAM	melanoma cell adhesion molecule
212793_at	9.24e-22	4.45e-24	11.3	44.0186	1.77	DAAM2	dishevelled associated activator of morphogenesis 2
222958_s_at	9.93e-22	4.8e-24	-11.3	43.9443	-1.52	DEPDC1	DEP domain containing 1
209191_at	9.99e-22	4.84e-24	-11.3	43.9344	-1.64	TUBB6	tubulin beta 6 class V
204342_at	1.04e-21	5.06e-24	-11.3	43.8918	-1.5	SLC25A24	solute carrier family 25 member 24
204646_at	1.16e-21	5.66e-24	-11.3	43.7808	-1.75	DPYD	dihydropyrimidine dehydrogenase
212481_s_at	1.17e-21	5.71e-24	-11.3	43.7717	-1.04	TPM4	tropomyosin 4
215794_x_at	1.19e-21	5.84e-24	11.3	43.7509	1.05	GLUD2	glutamate dehydrogenase 2
210495_x_at	1.24e-21	6.15e-24	-11.3	43.6997	-1.43	FN1	fibronectin 1
221972_s_at	1.24e-21	6.16e-24	-11.3	43.6984	-0.638	SDF4	stromal cell derived factor 4
218618_s_at	1.25e-21	6.2e-24	-11.3	43.6913	-1.14	LOC101928615///FNDC3B	uncharacterized LOC101928615///fibronectin type III domain containing 3B
200700_s_at	1.36e-21	6.81e-24	-11.3	43.5993	-0.952	KDELR2	KDEL endoplasmic reticulum protein retention receptor 2
221824_s_at	1.45e-21	7.26e-24	11.3	43.536	0.828	MARCH8	membrane associated ring-CH-type finger 8
202208_s_at	1.46e-21	7.35e-24	-11.3	43.5236	-1.2	ARL4C	ADP ribosylation factor like GTPase 4C
224763_at	1.57e-21	7.93e-24	11.3	43.4487	0.983	LOC100506548///RPL37	uncharacterized LOC100506548///ribosomal protein L37
243591_at	1.57e-21	7.96e-24	-11.3	43.4451	-1.53
202668_at	1.62e-21	8.22e-24	-11.3	43.4145	-1.15	EFNB2	ephrin B2
204825_at	1.62e-21	8.24e-24	-11.3	43.4113	-2.02	MELK	maternal embryonic leucine zipper kinase
233546_at	1.76e-21	9e-24	11.3	43.3242	0.915	LOC283075	uncharacterized LOC283075
226500_at	1.8e-21	9.27e-24	11.3	43.2952	0.708	ZBTB47	zinc finger and BTB domain containing 47
201890_at	1.9e-21	9.79e-24	-11.2	43.242	-2.18	RRM2	ribonucleotide reductase regulatory subunit M2
210809_s_at	1.91e-21	9.9e-24	-11.2	43.2304	-3.35	POSTN	periostin
223276_at	1.93e-21	1e-23	-11.2	43.2194	-1.32	SMIM3	small integral membrane protein 3
202207_at	1.99e-21	1.04e-23	-11.2	43.1828	-1.44	ARL4C	ADP ribosylation factor like GTPase 4C
201058_s_at	1.99e-21	1.04e-23	-11.2	43.1811	-2.3	MYL9	myosin light chain 9
203313_s_at	1.99e-21	1.04e-23	-11.2	43.1799	-1.36	TGIF1	TGFB induced factor homeobox 1
228970_at	2e-21	1.05e-23	-11.2	43.1695	-0.587	ZBTB8OS	zinc finger and BTB domain containing 8 opposite strand
204615_x_at	2.13e-21	1.13e-23	11.2	43.1026	0.937	IDI1	isopentenyl-diphosphate delta isomerase 1
218494_s_at	2.15e-21	1.14e-23	-11.2	43.0936	-0.862	SLC2A4RG	SLC2A4 regulator
207828_s_at	2.16e-21	1.15e-23	-11.2	43.0833	-1.64	CENPF	centromere protein F
201088_at	2.24e-21	1.2e-23	-11.2	43.0445	-0.764	KPNA2	karyopherin subunit alpha 2
209981_at	2.39e-21	1.28e-23	11.2	42.9773	2.53	CSDC2	cold shock domain containing C2
209909_s_at	2.56e-21	1.38e-23	-11.2	42.9068	-1.69	TGFB2	transforming growth factor beta 2
224598_at	2.56e-21	1.38e-23	-11.2	42.9019	-0.651	MGAT4B	mannosyl (alpha-1,3-)-glycoprotein beta-1,4-N-acetylglucosaminyltransferase, isozyme B
201852_x_at	2.56e-21	1.39e-23	-11.2	42.8995	-2.9	COL3A1	collagen type III alpha 1 chain
218008_at	2.69e-21	1.46e-23	-11.2	42.8464	-0.759	TMEM248	transmembrane protein 248
203411_s_at	2.75e-21	1.5e-23	-11.2	42.8221	-0.893	LMNA	lamin A/C
200649_at	2.75e-21	1.5e-23	-11.2	42.8193	-0.755	NUCB1	nucleobindin 1
203725_at	2.89e-21	1.59e-23	-11.2	42.7658	-1.42	GADD45A	growth arrest and DNA damage inducible alpha
212298_at	2.95e-21	1.62e-23	-11.2	42.7432	-1.36	NRP1	neuropilin 1
218878_s_at	3.02e-21	1.67e-23	11.2	42.7182	0.584	SIRT1	sirtuin 1
218950_at	3.15e-21	1.75e-23	-11.2	42.6728	-1.32	ARAP3	ArfGAP with RhoGAP domain, ankyrin repeat and PH domain 3
33304_at	3.2e-21	1.78e-23	-11.2	42.6534	-1.17	ISG20	interferon stimulated exonuclease gene 20
212464_s_at	3.35e-21	1.87e-23	-11.2	42.6065	-1.5	FN1	fibronectin 1
221489_s_at	3.38e-21	1.89e-23	-11.2	42.594	-1.36	SPRY4	sprouty RTK signaling antagonist 4
201426_s_at	3.41e-21	1.92e-23	-11.2	42.5806	-1.09	VIM	vimentin
203325_s_at	3.42e-21	1.93e-23	-11.2	42.5761	-2.39	COL5A1	collagen type V alpha 1 chain
205479_s_at	3.48e-21	1.97e-23	-11.1	42.5544	-2.12	PLAU	plasminogen activator, urokinase
219011_at	3.49e-21	1.98e-23	-11.1	42.5507	-2.66	PLEKHA4	pleckstrin homology domain containing A4
202404_s_at	3.5e-21	1.99e-23	-11.1	42.5431	-2.79	COL1A2	collagen type I alpha 2 chain
202095_s_at	3.6e-21	2.05e-23	-11.1	42.5137	-2.32	BIRC5	baculoviral IAP repeat containing 5
219888_at	3.9e-21	2.23e-23	-11.1	42.4308	-1.53	SPAG4	sperm associated antigen 4
204411_at	3.96e-21	2.27e-23	11.1	42.4134	2.4	KIF21B	kinesin family member 21B
223361_at	4.11e-21	2.37e-23	-11.1	42.3716	-0.962	ABRACL	ABRA C-terminal like
205394_at	4.11e-21	2.37e-23	-11.1	42.3699	-1.24	CHEK1	checkpoint kinase 1
210052_s_at	4.11e-21	2.38e-23	-11.1	42.3676	-1.66	TPX2	TPX2, microtubule nucleation factor
227361_at	4.44e-21	2.58e-23	-11.1	42.2869	-2.92	HS3ST3B1	heparan sulfate-glucosamine 3-sulfotransferase 3B1
223229_at	4.66e-21	2.72e-23	-11.1	42.2367	-1.49	UBE2T	ubiquitin conjugating enzyme E2 T
201319_at	4.88e-21	2.86e-23	-11.1	42.1883	-0.94	MYL12A	myosin light chain 12A
243481_at	4.93e-21	2.9e-23	-11.1	42.1744	-1.36	RHOJ	ras homolog family member J
212309_at	5.16e-21	3.04e-23	11.1	42.1278	0.933	CLASP2	cytoplasmic linker associated protein 2
204775_at	5.3e-21	3.13e-23	-11.1	42.0979	-1.83	CHAF1B	chromatin assembly factor 1 subunit B
200756_x_at	5.34e-21	3.16e-23	-11.1	42.088	-1.06	CALU	calumenin
235545_at	5.54e-21	3.29e-23	-11.1	42.0483	-2.1	DEPDC1	DEP domain containing 1
216442_x_at	5.9e-21	3.52e-23	-11.1	41.9826	-1.53	FN1	fibronectin 1
223132_s_at	5.96e-21	3.56e-23	11.1	41.9706	0.706	TRIM8	tripartite motif containing 8
213556_at	6.05e-21	3.63e-23	-11.1	41.9527	-2.08	PINLYP	phospholipase A2 inhibitor and LY6/PLAUR domain containing
227013_at	6.29e-21	3.79e-23	-11.1	41.9109	-1.64	LATS2	large tumor suppressor kinase 2
211719_x_at	6.88e-21	4.15e-23	-11	41.8202	-1.47	FN1	fibronectin 1
243779_at	6.92e-21	4.19e-23	11	41.811	2.45	GALNT13	polypeptide N-acetylgalactosaminyltransferase 13
212922_s_at	7.72e-21	4.69e-23	-11	41.6999	-1.05	SMYD2	SET and MYND domain containing 2
202085_at	7.72e-21	4.7e-23	11	41.6978	1.26	TJP2	tight junction protein 2
211744_s_at	7.91e-21	4.83e-23	-11	41.6709	-1.06	CD58	CD58 molecule
202990_at	8.28e-21	5.07e-23	-11	41.6232	-1.19	PYGL	phosphorylase, glycogen, liver
1555938_x_at	8.56e-21	5.26e-23	-11	41.5871	-1.98	VIM	vimentin
217359_s_at	9.62e-21	5.93e-23	11	41.4697	1.35	NCAM1	neural cell adhesion molecule 1
226661_at	9.94e-21	6.15e-23	-11	41.4338	-2.03	CDCA2	cell division cycle associated 2
207266_x_at	1.01e-20	6.24e-23	-11	41.4185	-2.03	RBMS1	RNA binding motif single stranded interacting protein 1
225681_at	1.03e-20	6.39e-23	-11	41.3961	-2.12	CTHRC1	collagen triple helix repeat containing 1
221436_s_at	1.04e-20	6.46e-23	-11	41.3855	-1.83	CDCA3	cell division cycle associated 3
227325_at	1.04e-20	6.5e-23	-11	41.3789	-0.964	INAFM1	InaF motif containing 1
225314_at	1.04e-20	6.51e-23	-11	41.3781	-1.68	OCIAD2	OCIA domain containing 2
201944_at	1.04e-20	6.54e-23	-11	41.3728	-0.802	HEXB	hexosaminidase subunit beta
201286_at	1.07e-20	6.72e-23	-11	41.3461	-2.01	SDC1	syndecan 1
236095_at	1.11e-20	7.05e-23	11	41.2989	1.4	NTRK2	neurotrophic receptor tyrosine kinase 2
225417_at	1.12e-20	7.12e-23	11	41.2897	0.492	EPC1	enhancer of polycomb homolog 1
234989_at	1.13e-20	7.19e-23	-11	41.2801	-1.17	MIR612///NEAT1	microRNA 612///nuclear paraspeckle assembly transcript 1 (non-protein coding)
213598_at	1.13e-20	7.24e-23	11	41.2726	0.651
215076_s_at	1.2e-20	7.7e-23	-11	41.212	-3.07	COL3A1	collagen type III alpha 1 chain
230746_s_at	1.26e-20	8.08e-23	-11	41.1653	-2.23
200661_at	1.26e-20	8.11e-23	-11	41.161	-0.713	CTSA	cathepsin A
209507_at	1.26e-20	8.14e-23	-11	41.1572	-0.931	RPA3	replication protein A3
217738_at	1.26e-20	8.18e-23	-11	41.1528	-1.52	NAMPT	nicotinamide phosphoribosyltransferase
219973_at	1.28e-20	8.32e-23	-11	41.1357	-1.67	ARSJ	arylsulfatase family member J
202238_s_at	1.29e-20	8.43e-23	-10.9	41.123	-3.22	LOC101928916///NNMT	uncharacterized LOC101928916///nicotinamide N-methyltransferase
208647_at	1.4e-20	9.11e-23	10.9	41.0466	0.755	FDFT1	farnesyl-diphosphate farnesyltransferase 1
211047_x_at	1.41e-20	9.21e-23	-10.9	41.0356	-0.71	AP2S1	adaptor related protein complex 2 sigma 1 subunit
203570_at	1.44e-20	9.43e-23	-10.9	41.0132	-2.35	LOXL1	lysyl oxidase like 1
230913_at	1.56e-20	1.03e-22	10.9	40.9256	1.18	ABCG1	ATP binding cassette subfamily G member 1
218663_at	1.56e-20	1.03e-22	-10.9	40.9234	-2.26	NCAPG	non-SMC condensin I complex subunit G
216594_x_at	1.57e-20	1.04e-22	10.9	40.9196	1	AKR1C1	aldo-keto reductase family 1 member C1
225673_at	1.6e-20	1.06e-22	-10.9	40.8956	-1.06	MYADM	myeloid associated differentiation marker
214845_s_at	1.6e-20	1.07e-22	-10.9	40.8926	-1.11	CALU	calumenin
221437_s_at	1.7e-20	1.13e-22	-10.9	40.8315	-0.847	MRPS15	mitochondrial ribosomal protein S15
209868_s_at	1.79e-20	1.2e-22	-10.9	40.7779	-1.03	RBMS1	RNA binding motif single stranded interacting protein 1
1554281_at	1.81e-20	1.21e-22	10.9	40.7655	2.56
203344_s_at	1.97e-20	1.33e-22	-10.9	40.6756	-0.784	RBBP8	RB binding protein 8, endonuclease
240578_at	2.08e-20	1.41e-22	10.9	40.6198	2.05	LINC00836	long intergenic non-protein coding RNA 836
204252_at	2.09e-20	1.42e-22	-10.9	40.6119	-0.951	CDK2	cyclin dependent kinase 2
210692_s_at	2.13e-20	1.45e-22	-10.9	40.5919	-1.22	SLC43A3	solute carrier family 43 member 3
208891_at	2.14e-20	1.46e-22	-10.9	40.5837	-1.46	DUSP6	dual specificity phosphatase 6
201318_s_at	2.17e-20	1.48e-22	-10.9	40.5683	-0.815	MYL12B///MYL12A	myosin light chain 12B///myosin light chain 12A
224710_at	2.35e-20	1.61e-22	-10.9	40.4887	-2.34	NARR///RAB34	nine-amino acid residue-repeats///RAB34, member RAS oncogene family
224755_at	2.38e-20	1.63e-22	10.9	40.4748	0.802	TM9SF3	transmembrane 9 superfamily member 3
212489_at	2.38e-20	1.63e-22	-10.9	40.4718	-2.41	COL5A1	collagen type V alpha 1 chain
226936_at	2.44e-20	1.68e-22	-10.9	40.4449	-1.04	CENPW	centromere protein W
202910_s_at	2.63e-20	1.82e-22	-10.8	40.3649	-1.56	ADGRE5	adhesion G protein-coupled receptor E5
213061_s_at	2.63e-20	1.82e-22	-10.8	40.3644	-0.608	NTAN1	N-terminal asparagine amidase
203870_at	2.63e-20	1.82e-22	10.8	40.3634	0.932	USP46	ubiquitin specific peptidase 46
201753_s_at	2.63e-20	1.83e-22	10.8	40.3582	0.856	ADD3	adducin 3
225258_at	2.73e-20	1.91e-22	-10.8	40.3204	-1.62	FBLIM1	filamin binding LIM protein 1
211730_s_at	2.77e-20	1.94e-22	-10.8	40.3041	-0.717	POLR2L	RNA polymerase II subunit L
225130_at	2.91e-20	2.04e-22	10.8	40.2519	0.77	ZRANB1	zinc finger RANBP2-type containing 1
212308_at	3.06e-20	2.15e-22	10.8	40.2005	0.905	CLASP2	cytoplasmic linker associated protein 2
200698_at	3.27e-20	2.31e-22	-10.8	40.132	-0.788	KDELR2	KDEL endoplasmic reticulum protein retention receptor 2
229664_at	3.31e-20	2.35e-22	10.8	40.116	0.718	MAPK8	mitogen-activated protein kinase 8
201814_at	3.33e-20	2.36e-22	10.8	40.1092	0.462	TBC1D5	TBC1 domain family member 5
205579_at	3.33e-20	2.37e-22	-10.8	40.1063	-1.09	HRH1	histamine receptor H1
203430_at	3.34e-20	2.38e-22	-10.8	40.1004	-0.69	HEBP2	heme binding protein 2
231372_at	3.36e-20	2.4e-22	10.8	40.0938	1.43	SLC25A48	solute carrier family 25 member 48
238955_at	3.48e-20	2.5e-22	10.8	40.0552	0.878	RFTN2	raftlin family member 2
222379_at	3.66e-20	2.63e-22	-10.8	40.0037	-1.46	KCNE4	potassium voltage-gated channel subfamily E regulatory subunit 4
202868_s_at	3.78e-20	2.72e-22	-10.8	39.9692	-0.479	POP4	POP4 homolog, ribonuclease P/MRP subunit
227719_at	3.87e-20	2.79e-22	10.8	39.9439	1.16	SMAD9	SMAD family member 9
238906_s_at	4.1e-20	2.97e-22	-10.8	39.8848	-1.32	RHOJ	ras homolog family member J
205729_at	4.1e-20	2.98e-22	-10.8	39.8816	-1.28	OSMR	oncostatin M receptor
213175_s_at	4.21e-20	3.06e-22	-10.8	39.854	-0.754	SNRPB	small nuclear ribonucleoprotein polypeptides B and B1
208540_x_at	4.47e-20	3.26e-22	-10.8	39.7917	-1.33
232833_at	4.64e-20	3.4e-22	10.8	39.7518	1.64
202403_s_at	4.75e-20	3.48e-22	-10.8	39.7268	-2.14	COL1A2	collagen type I alpha 2 chain
208892_s_at	4.82e-20	3.55e-22	-10.8	39.7094	-1.37	DUSP6	dual specificity phosphatase 6
231103_at	4.84e-20	3.56e-22	10.8	39.7044	1.24	KCNN3	potassium calcium-activated channel subfamily N member 3
1555167_s_at	4.97e-20	3.67e-22	-10.7	39.6751	-2.66	NAMPT	nicotinamide phosphoribosyltransferase
202998_s_at	5.06e-20	3.75e-22	-10.7	39.6556	-1.44	LOXL2	lysyl oxidase like 2
204151_x_at	5.14e-20	3.81e-22	10.7	39.6379	1.27	AKR1C1	aldo-keto reductase family 1 member C1
215127_s_at	5.26e-20	3.92e-22	-10.7	39.6117	-1.04	RBMS1	RNA binding motif single stranded interacting protein 1
1554600_s_at	5.32e-20	3.97e-22	-10.7	39.5973	-1.15	LMNA	lamin A/C
208967_s_at	5.32e-20	3.98e-22	-10.7	39.5959	-0.663	AK2	adenylate kinase 2
202605_at	5.38e-20	4.03e-22	-10.7	39.5831	-0.829	GUSB	glucuronidase beta
203324_s_at	5.44e-20	4.09e-22	-10.7	39.5692	-1.67	CAV2	caveolin 2
223103_at	5.56e-20	4.19e-22	10.7	39.545	0.833	STARD10	StAR related lipid transfer domain containing 10
205730_s_at	5.6e-20	4.24e-22	10.7	39.5343	1.35	ABLIM3	actin binding LIM protein family member 3
209464_at	5.6e-20	4.24e-22	-10.7	39.5329	-1.32	AURKB	aurora kinase B
201749_at	5.72e-20	4.34e-22	-10.7	39.5097	-0.843	ECE1	endothelin converting enzyme 1
203423_at	5.72e-20	4.36e-22	-10.7	39.5073	-1.87	RBP1	retinol binding protein 1
213411_at	5.9e-20	4.5e-22	10.7	39.4756	1.21	ADAM22	ADAM metallopeptidase domain 22
208732_at	6.03e-20	4.61e-22	10.7	39.4516	0.51	RAB2A	RAB2A, member RAS oncogene family
202641_at	6.12e-20	4.69e-22	10.7	39.4346	0.597	ARL3	ADP ribosylation factor like GTPase 3
209028_s_at	6.32e-20	4.85e-22	10.7	39.401	0.671	ABI1	abl interactor 1
213911_s_at	6.36e-20	4.9e-22	-10.7	39.3918	-0.525	H2AFZ	H2A histone family member Z
225585_at	6.55e-20	5.06e-22	10.7	39.3599	0.829	RAP2A	RAP2A, member of RAS oncogene family
207165_at	6.68e-20	5.18e-22	-10.7	39.3371	-1.65	HMMR	hyaluronan mediated motility receptor
213011_s_at	6.68e-20	5.18e-22	-10.7	39.3367	-0.613	TPI1	triosephosphate isomerase 1
204017_at	7.2e-20	5.6e-22	-10.7	39.2597	-1.34	KDELR3	KDEL endoplasmic reticulum protein retention receptor 3
219073_s_at	7.2e-20	5.61e-22	-10.7	39.2578	-1.21	OSBPL10	oxysterol binding protein like 10
225239_at	7.31e-20	5.71e-22	-10.7	39.2416	-1.49	MIR612///NEAT1	microRNA 612///nuclear paraspeckle assembly transcript 1 (non-protein coding)
204033_at	7.51e-20	5.88e-22	-10.7	39.212	-0.931	TRIP13	thyroid hormone receptor interactor 13
205176_s_at	7.58e-20	5.95e-22	-10.7	39.2009	-0.742	ITGB3BP	integrin subunit beta 3 binding protein
218484_at	7.84e-20	6.16e-22	-10.7	39.1658	-1.3	NDUFA4L2	NDUFA4, mitochondrial complex associated like 2
224995_at	7.89e-20	6.22e-22	10.7	39.1563	0.705	SPIRE1	spire type actin nucleation factor 1
237413_at	7.97e-20	6.3e-22	10.7	39.1443	0.915	MAPK10	mitogen-activated protein kinase 10
209641_s_at	8.14e-20	6.45e-22	-10.7	39.1217	-2.54	ABCC3	ATP binding cassette subfamily C member 3
211340_s_at	8.26e-20	6.56e-22	-10.7	39.1051	-0.977	MIR6756///MCAM	microRNA 6756///melanoma cell adhesion molecule
203755_at	8.52e-20	6.78e-22	-10.7	39.0723	-1.38	BUB1B	BUB1 mitotic checkpoint serine/threonine kinase B
225097_at	8.76e-20	6.98e-22	10.7	39.0427	0.897	HIPK2	homeodomain interacting protein kinase 2
208815_x_at	9.22e-20	7.37e-22	-10.7	38.99	-0.446	HSPA4	heat shock protein family A (Hsp70) member 4
37408_at	9.27e-20	7.43e-22	-10.6	38.9824	-1.3	MRC2	mannose receptor C type 2
203696_s_at	9.64e-20	7.74e-22	-10.6	38.942	-0.707	RFC2	replication factor C subunit 2
221024_s_at	9.68e-20	7.79e-22	-10.6	38.9354	-1.48	SLC2A10	solute carrier family 2 member 10
202310_s_at	9.69e-20	7.82e-22	-10.6	38.9319	-3.22	COL1A1	collagen type I alpha 1 chain
228121_at	9.84e-20	7.95e-22	-10.6	38.9147	-1.42	TGFB2	transforming growth factor beta 2
234472_at	9.84e-20	7.97e-22	10.6	38.9126	2.21	GALNT13	polypeptide N-acetylgalactosaminyltransferase 13
212453_at	9.86e-20	8.01e-22	10.6	38.908	0.551	KIF1BP	KIF1 binding protein
210878_s_at	9.92e-20	8.09e-22	10.6	38.8982	0.493	KDM3B	lysine demethylase 3B
1555778_a_at	9.92e-20	8.09e-22	-10.6	38.8979	-3.22	POSTN	periostin
223307_at	9.95e-20	8.14e-22	-10.6	38.8925	-0.917	CDCA3	cell division cycle associated 3
227506_at	1.01e-19	8.29e-22	10.6	38.8739	1.17	SLC16A9	solute carrier family 16 member 9
200827_at	1.04e-19	8.54e-22	-10.6	38.8443	-0.824	PLOD1	procollagen-lysine,2-oxoglutarate 5-dioxygenase 1
213455_at	1.05e-19	8.65e-22	-10.6	38.8328	-1.05	FAM114A1	family with sequence similarity 114 member A1
218304_s_at	1.08e-19	8.87e-22	10.6	38.807	0.996	OSBPL11	oxysterol binding protein like 11
226581_at	1.1e-19	9.08e-22	10.6	38.7845	0.557	RBSN	rabenosyn, RAB effector
203284_s_at	1.11e-19	9.22e-22	-10.6	38.7691	-0.732	HS2ST1	heparan sulfate 2-O-sulfotransferase 1
212267_at	1.13e-19	9.38e-22	10.6	38.7528	0.425	WAPL	WAPL cohesin release factor
1554408_a_at	1.13e-19	9.4e-22	-10.6	38.7509	-1.57	TK1	thymidine kinase 1
212419_at	1.14e-19	9.48e-22	10.6	38.7417	0.889	ZCCHC24	zinc finger CCHC-type containing 24
225138_at	1.14e-19	9.5e-22	10.6	38.7399	0.562	ZRANB1	zinc finger RANBP2-type containing 1
212774_at	1.14e-19	9.54e-22	10.6	38.7363	0.853	ZBTB18	zinc finger and BTB domain containing 18
226981_at	1.18e-19	9.87e-22	10.6	38.7028	0.573	KMT2A	lysine methyltransferase 2A
214279_s_at	1.22e-19	1.03e-21	10.6	38.6636	1.58	NDRG2	NDRG family member 2
200599_s_at	1.22e-19	1.03e-21	-10.6	38.6604	-0.492	MIR3652///HSP90B1	microRNA 3652///heat shock protein 90 beta family member 1
230682_x_at	1.24e-19	1.05e-21	-10.6	38.645	-1.89	ABCC3	ATP binding cassette subfamily C member 3
1555575_a_at	1.28e-19	1.08e-21	-10.6	38.6115	-0.56	KDELR1	KDEL endoplasmic reticulum protein retention receptor 1
223336_s_at	1.3e-19	1.11e-21	10.6	38.5899	0.635	RAB18	RAB18, member RAS oncogene family
227055_at	1.35e-19	1.14e-21	-10.6	38.5569	-1.77	METTL7B	methyltransferase like 7B
214862_x_at	1.36e-19	1.16e-21	10.6	38.5463	0.939	TET1	tet methylcytosine dioxygenase 1
212067_s_at	1.37e-19	1.17e-21	-10.6	38.5381	-1.56	C1R	complement C1r subcomponent
227984_at	1.37e-19	1.17e-21	10.6	38.534	1.75	LMF1	lipase maturation factor 1
239481_at	1.37e-19	1.17e-21	10.6	38.5318	1.25	FAM133A	family with sequence similarity 133 member A
202705_at	1.38e-19	1.18e-21	-10.6	38.5235	-1.92	CCNB2	cyclin B2
230764_at	1.39e-19	1.2e-21	10.6	38.514	1.05
218983_at	1.41e-19	1.21e-21	-10.6	38.4986	-1.63	C1RL	complement C1r subcomponent like
219773_at	1.41e-19	1.22e-21	-10.6	38.4927	-1.26	NOX4	NADPH oxidase 4
228248_at	1.43e-19	1.24e-21	10.6	38.4781	0.844	RICTOR	RPTOR independent companion of MTOR complex 2
208881_x_at	1.44e-19	1.25e-21	10.6	38.4679	0.821	IDI1	isopentenyl-diphosphate delta isomerase 1
209344_at	1.45e-19	1.26e-21	-10.6	38.4626	-1.11	TPM4	tropomyosin 4
232278_s_at	1.45e-19	1.26e-21	-10.6	38.4592	-2.02	DEPDC1	DEP domain containing 1
204962_s_at	1.5e-19	1.31e-21	-10.6	38.424	-1.42	SLC35F6///CENPA	solute carrier family 35 member F6///centromere protein A
226627_at	1.5e-19	1.31e-21	10.6	38.424	1.23	2008-09-01	septin 8
225768_at	1.54e-19	1.35e-21	10.6	38.393	0.695	NR1D2	nuclear receptor subfamily 1 group D member 2
205547_s_at	1.54e-19	1.36e-21	-10.6	38.3902	-1.84	TAGLN	transgelin
200611_s_at	1.58e-19	1.39e-21	-10.6	38.3641	-0.761	WDR1	WD repeat domain 1
201268_at	1.69e-19	1.5e-21	-10.6	38.2923	-0.595	NME1-NME2///NME2	NME1-NME2 readthrough///NME/NM23 nucleoside diphosphate kinase 2
211564_s_at	1.69e-19	1.5e-21	-10.6	38.2899	-2.93	PDLIM4	PDZ and LIM domain 4
227334_at	1.69e-19	1.5e-21	10.6	38.2884	0.972	USP54	ubiquitin specific peptidase 54
218807_at	1.73e-19	1.54e-21	-10.5	38.2641	-1.25	VAV3	vav guanine nucleotide exchange factor 3
204363_at	1.75e-19	1.56e-21	-10.5	38.2545	-1.34	F3	coagulation factor III, tissue factor
204844_at	1.79e-19	1.6e-21	-10.5	38.2299	-1.81	ENPEP	glutamyl aminopeptidase
219144_at	1.8e-19	1.61e-21	10.5	38.2217	1.27	DUSP26	dual specificity phosphatase 26 (putative)
214930_at	1.83e-19	1.64e-21	10.5	38.2021	2.3	SLITRK5	SLIT and NTRK like family member 5
215049_x_at	1.91e-19	1.72e-21	-10.5	38.1584	-2.37	CD163	CD163 molecule
208308_s_at	1.91e-19	1.72e-21	-10.5	38.1559	-0.835	GPI	glucose-6-phosphate isomerase
203857_s_at	1.95e-19	1.76e-21	-10.5	38.1333	-0.825	MIR7110///PDIA5	microRNA 7110///protein disulfide isomerase family A member 5
204485_s_at	2.01e-19	1.82e-21	-10.5	38.1012	-1.37	TOM1L1	target of myb1 like 1 membrane trafficking protein
205330_at	2.08e-19	1.89e-21	10.5	38.0649	1.27	MN1	MN1 proto-oncogene, transcriptional regulator
203835_at	2.1e-19	1.9e-21	-10.5	38.0567	-1.57	LRRC32	leucine rich repeat containing 32
218796_at	2.1e-19	1.91e-21	10.5	38.0537	2.61	FERMT1	fermitin family member 1
204822_at	2.1e-19	1.91e-21	-10.5	38.0517	-1.52	TTK	TTK protein kinase
227112_at	2.13e-19	1.94e-21	10.5	38.0378	0.571	TMCC1	transmembrane and coiled-coil domain family 1
224215_s_at	2.13e-19	1.95e-21	10.5	38.0348	1.58	DLL1	delta like canonical Notch ligand 1
202022_at	2.17e-19	1.99e-21	10.5	38.0123	1.59	ALDOC	aldolase, fructose-bisphosphate C
228559_at	2.24e-19	2.05e-21	-10.5	37.9816	-0.926	CENPN	centromere protein N
211015_s_at	2.24e-19	2.06e-21	-10.5	37.9786	-0.604	HSPA4	heat shock protein family A (Hsp70) member 4
215223_s_at	2.27e-19	2.09e-21	-10.5	37.9636	-1.89	LOC100129518///SOD2	uncharacterized LOC100129518///superoxide dismutase 2, mitochondrial
200826_at	2.3e-19	2.13e-21	-10.5	37.948	-0.643	SNRPD2	small nuclear ribonucleoprotein D2 polypeptide
225352_at	2.3e-19	2.13e-21	10.5	37.9447	0.588	SEC62	SEC62 homolog, preprotein translocation factor
202206_at	2.32e-19	2.15e-21	-10.5	37.9368	-1.32	ARL4C	ADP ribosylation factor like GTPase 4C
227143_s_at	2.32e-19	2.15e-21	10.5	37.9348	0.828	BID	BH3 interacting domain death agonist
232432_s_at	2.37e-19	2.21e-21	-10.5	37.9106	-0.531	SLC30A5	solute carrier family 30 member 5
203186_s_at	2.37e-19	2.21e-21	-10.5	37.9105	-2.16	S100A4	S100 calcium binding protein A4
44702_at	2.38e-19	2.23e-21	-10.5	37.9017	-0.638	SYDE1	synapse defective Rho GTPase homolog 1
229506_at	2.4e-19	2.24e-21	10.5	37.8949	0.923	PPM1L	protein phosphatase, Mg2+/Mn2+ dependent 1L
213616_at	2.4e-19	2.26e-21	-10.5	37.8895	-0.838	TPGS2	tubulin polyglutamylase complex subunit 2
231935_at	2.42e-19	2.27e-21	10.5	37.882	1.64	ARPP21	cAMP regulated phosphoprotein 21
235033_at	2.42e-19	2.28e-21	-10.5	37.8803	-0.983	NPEPL1	aminopeptidase-like 1
226601_at	2.42e-19	2.29e-21	-10.5	37.8762	-0.721	SLC30A7	solute carrier family 30 member 7
226977_at	2.46e-19	2.32e-21	10.5	37.8601	0.881	IGIP	IgA inducing protein
212365_at	2.55e-19	2.41e-21	-10.5	37.8224	-0.973	MYO1B	myosin IB
223406_x_at	2.61e-19	2.48e-21	10.5	37.7961	0.518	FAM192A	family with sequence similarity 192 member A
203065_s_at	2.67e-19	2.54e-21	-10.5	37.7712	-1.96	CAV1	caveolin 1
215711_s_at	2.68e-19	2.56e-21	-10.5	37.7663	-1.61	WEE1	WEE1 G2 checkpoint kinase
236028_at	2.77e-19	2.64e-21	-10.5	37.733	-3.24	IBSP	integrin binding sialoprotein
212533_at	2.77e-19	2.65e-21	-10.5	37.7317	-1.43	WEE1	WEE1 G2 checkpoint kinase
201425_at	2.77e-19	2.66e-21	10.5	37.7275	0.777	ALDH2	aldehyde dehydrogenase 2 family (mitochondrial)
204159_at	2.81e-19	2.7e-21	-10.5	37.7117	-1.43	CDKN2C	cyclin dependent kinase inhibitor 2C
221588_x_at	2.86e-19	2.75e-21	10.5	37.694	0.8	ALDH6A1	aldehyde dehydrogenase 6 family member A1
242826_at	2.95e-19	2.84e-21	10.5	37.663	0.71
238905_at	2.96e-19	2.86e-21	-10.5	37.6559	-0.998	RHOJ	ras homolog family member J
203819_s_at	2.98e-19	2.88e-21	-10.5	37.6492	-2.48	IGF2BP3	insulin like growth factor 2 mRNA binding protein 3
202237_at	3.12e-19	3.03e-21	-10.5	37.6002	-2.51	LOC101928916///NNMT	uncharacterized LOC101928916///nicotinamide N-methyltransferase
217728_at	3.14e-19	3.05e-21	-10.5	37.592	-1.34	S100A6	S100 calcium binding protein A6
225950_at	3.17e-19	3.08e-21	10.5	37.5815	0.635	SAMD8	sterile alpha motif domain containing 8
1558837_a_at	3.18e-19	3.1e-21	-10.5	37.5781	-0.821
204517_at	3.2e-19	3.13e-21	-10.5	37.5673	-1.22	PPIC	peptidylprolyl isomerase C
201202_at	3.23e-19	3.17e-21	-10.4	37.5559	-0.787	PCNA	proliferating cell nuclear antigen
222692_s_at	3.23e-19	3.17e-21	-10.4	37.5545	-1.36	LOC101928615///FNDC3B	uncharacterized LOC101928615///fibronectin type III domain containing 3B
200986_at	3.25e-19	3.19e-21	-10.4	37.5478	-1.56	SERPING1	serpin family G member 1
227928_at	3.25e-19	3.2e-21	-10.4	37.546	-1.96	PARPBP	PARP1 binding protein
228269_x_at	3.33e-19	3.28e-21	10.4	37.5212	1.53	KCNIP3	potassium voltage-gated channel interacting protein 3
229544_at	3.36e-19	3.32e-21	10.4	37.5105	0.734
201798_s_at	3.48e-19	3.45e-21	-10.4	37.471	-1.22	MYOF	myoferlin
228916_at	3.48e-19	3.45e-21	10.4	37.4709	0.434	CWF19L2	CWF19-like 2, cell cycle control (S, pombe)
225216_at	3.51e-19	3.49e-21	10.4	37.4608	0.454	FAM199X	family with sequence similarity 199, X-linked
226956_at	3.53e-19	3.51e-21	10.4	37.4539	0.464	MTMR3	myotubularin related protein 3
1562953_s_at	3.66e-19	3.65e-21	10.4	37.4173	0.93	WDFY3-AS2	WDFY3 antisense RNA 2
225269_s_at	3.66e-19	3.65e-21	-10.4	37.4152	-1.1	RBMS1	RNA binding motif single stranded interacting protein 1
222390_at	3.78e-19	3.79e-21	10.4	37.3787	0.505	WAC	WW domain containing adaptor with coiled-coil
212077_at	3.78e-19	3.79e-21	-10.4	37.3785	-0.916	CALD1	caldesmon 1
224967_at	3.86e-19	3.87e-21	-10.4	37.3575	-0.753	UGCG	UDP-glucose ceramide glucosyltransferase
201617_x_at	3.87e-19	3.89e-21	-10.4	37.3533	-1.16	CALD1	caldesmon 1
236333_at	3.89e-19	3.92e-21	10.4	37.3455	1.88
239468_at	3.9e-19	3.94e-21	10.4	37.3411	2.08	MKX	mohawk homeobox
224859_at	3.98e-19	4.03e-21	-10.4	37.319	-0.867	CD276	CD276 molecule
212355_at	4.04e-19	4.09e-21	-10.4	37.3039	-0.641	KHNYN	KH and NYN domain containing
224959_at	4.04e-19	4.1e-21	-10.4	37.3017	-0.904	SLC26A2	solute carrier family 26 member 2
204170_s_at	4.04e-19	4.1e-21	-10.4	37.3006	-1.29	CKS2	CDC28 protein kinase regulatory subunit 2
204162_at	4.06e-19	4.14e-21	-10.4	37.2932	-2.03	NDC80	NDC80, kinetochore complex component
230165_at	4.13e-19	4.22e-21	-10.4	37.2738	-0.938	SGO2	shugoshin 2
226680_at	4.21e-19	4.3e-21	10.4	37.2538	0.799	IKZF5	IKAROS family zinc finger 5
212320_at	4.46e-19	4.57e-21	-10.4	37.1948	-0.554	TUBB	tubulin beta class I
210759_s_at	4.53e-19	4.64e-21	-10.4	37.1791	-0.424	PSMA1	proteasome subunit alpha 1
203839_s_at	4.66e-19	4.79e-21	10.4	37.1488	1.1	TNK2	tyrosine kinase non receptor 2
228310_at	4.94e-19	5.09e-21	10.4	37.089	0.99	ENAH	enabled homolog (Drosophila)
200922_at	5.03e-19	5.2e-21	-10.4	37.0679	-0.964	KDELR1	KDEL endoplasmic reticulum protein retention receptor 1
212949_at	5.03e-19	5.2e-21	-10.4	37.0678	-2	NCAPH	non-SMC condensin I complex subunit H
226751_at	5.07e-19	5.25e-21	10.4	37.058	0.928	CNRIP1	cannabinoid receptor interacting protein 1
209408_at	5.08e-19	5.27e-21	-10.4	37.0543	-0.903	KIF2C	kinesin family member 2C
1568791_s_at	5.08e-19	5.29e-21	10.4	37.0518	1.27	EDNRB-AS1	EDNRB antisense RNA 1
202580_x_at	5.08e-19	5.29e-21	-10.4	37.0512	-2.43	FOXM1	forkhead box M1
213696_s_at	5.09e-19	5.3e-21	-10.4	37.0485	-1.25	MED8	mediator complex subunit 8
228376_at	5.09e-19	5.32e-21	10.4	37.046	1.24	GGTA1P	glycoprotein, alpha-galactosyltransferase 1 pseudogene
1554474_a_at	5.22e-19	5.46e-21	-10.4	37.0206	-1.91	MOXD1	monooxygenase DBH like 1
202345_s_at	5.34e-19	5.6e-21	-10.4	36.9952	-2.27	FABP5	fatty acid binding protein 5
216483_s_at	5.34e-19	5.6e-21	-10.4	36.9948	-0.515	MYDGF	myeloid derived growth factor
203408_s_at	5.38e-19	5.66e-21	10.4	36.9846	1.1	SATB1	SATB homeobox 1
215469_at	5.43e-19	5.73e-21	10.4	36.9728	1.69	SLITRK5	SLIT and NTRK like family member 5
216438_s_at	5.43e-19	5.73e-21	-10.4	36.972	-0.529	TMSB4X	thymosin beta 4, X-linked
221520_s_at	5.45e-19	5.76e-21	-10.4	36.9673	-1.93	CDCA8	cell division cycle associated 8
231838_at	5.52e-19	5.84e-21	-10.4	36.9529	-0.945	PABPC1L	poly(A) binding protein cytoplasmic 1 like
202458_at	5.7e-19	6.05e-21	-10.4	36.919	-1.54	PRSS23	protease, serine 23
203645_s_at	5.78e-19	6.14e-21	-10.4	36.9047	-2.2	CD163	CD163 molecule
227094_at	5.81e-19	6.19e-21	10.4	36.8971	0.63	DHTKD1	dehydrogenase E1 and transketolase domain containing 1
230307_at	6.01e-19	6.4e-21	10.4	36.8631	1.93	SLC25A21-AS1	SLC25A21 antisense RNA 1
230869_at	6.23e-19	6.66e-21	10.3	36.8246	1.79	FAM155A	family with sequence similarity 155 member A
221766_s_at	6.29e-19	6.73e-21	-10.3	36.8149	-1.38	FAM46A	family with sequence similarity 46 member A
203764_at	6.38e-19	6.84e-21	-10.3	36.7985	-1.67	DLGAP5	DLG associated protein 5
202187_s_at	6.41e-19	6.88e-21	10.3	36.7924	0.646	PPP2R5A	protein phosphatase 2 regulatory subunit B'alpha
221606_s_at	6.47e-19	6.96e-21	10.3	36.7808	0.912	HMGN5	high mobility group nucleosome binding domain 5
205812_s_at	6.5e-19	7e-21	-10.3	36.7754	-0.651	TMED9	transmembrane p24 trafficking protein 9
204518_s_at	6.51e-19	7.03e-21	-10.3	36.7708	-1.22	PPIC	peptidylprolyl isomerase C
201923_at	6.51e-19	7.04e-21	-10.3	36.7698	-0.877	PRDX4	peroxiredoxin 4
228890_at	6.52e-19	7.06e-21	10.3	36.7671	1.24	ATOH8	atonal bHLH transcription factor 8
201714_at	6.54e-19	7.09e-21	-10.3	36.7628	-0.681	TUBG1	tubulin gamma 1
203739_at	6.56e-19	7.13e-21	-10.3	36.7579	-1.08	ZNF217	zinc finger protein 217
203303_at	6.61e-19	7.2e-21	-10.3	36.7484	-1.09	DYNLT3	dynein light chain Tctex-type 3
214608_s_at	6.62e-19	7.22e-21	10.3	36.7449	1.82	EYA1	EYA transcriptional coactivator and phosphatase 1
208074_s_at	6.67e-19	7.28e-21	-10.3	36.7373	-0.702	AP2S1	adaptor related protein complex 2 sigma 1 subunit
221477_s_at	6.7e-19	7.33e-21	-10.3	36.7303	-1.42	LOC100129518///SOD2	uncharacterized LOC100129518///superoxide dismutase 2, mitochondrial
222154_s_at	6.84e-19	7.49e-21	-10.3	36.7084	-0.68	SPATS2L	spermatogenesis associated serine rich 2 like
1557286_at	6.86e-19	7.53e-21	10.3	36.7034	1.2
204100_at	6.89e-19	7.57e-21	10.3	36.6983	1.86	THRA	thyroid hormone receptor, alpha
208893_s_at	6.91e-19	7.61e-21	-10.3	36.6936	-2.32	DUSP6	dual specificity phosphatase 6
202855_s_at	6.96e-19	7.68e-21	-10.3	36.6844	-1.88	MIR6787///SLC16A3	microRNA 6787///solute carrier family 16 member 3
220750_s_at	7.1e-19	7.84e-21	-10.3	36.6638	-0.607	P3H1	prolyl 3-hydroxylase 1
221253_s_at	7.14e-19	7.9e-21	-10.3	36.6568	-0.659	BLOC1S5-TXNDC5///TXNDC5	BLOC1S5-TXNDC5 readthrough (NMD candidate)///thioredoxin domain containing 5
205136_s_at	7.26e-19	8.04e-21	10.3	36.6387	0.687	NUFIP1	NUFIP1, FMR1 interacting protein 1
223333_s_at	7.66e-19	8.5e-21	-10.3	36.5843	-2.4	ANGPTL4	angiopoietin like 4
211653_x_at	7.74e-19	8.61e-21	10.3	36.5718	1.37	LOC101930400///AKR1C2	aldo-keto reductase family 1 member C2-like///aldo-keto reductase family 1, member C2
206364_at	7.81e-19	8.7e-21	-10.3	36.5622	-1.36	KIF14	kinesin family member 14
202107_s_at	7.81e-19	8.72e-21	-10.3	36.5597	-1.03	MCM2	minichromosome maintenance complex component 2
227584_at	7.88e-19	8.8e-21	10.3	36.5502	0.722	NAV1	neuron navigator 1
224248_x_at	7.95e-19	8.9e-21	10.3	36.5391	0.552	FAM192A	family with sequence similarity 192 member A
204709_s_at	7.96e-19	8.93e-21	-10.3	36.5361	-2.13	KIF23	kinesin family member 23
230212_at	8.05e-19	9.04e-21	-10.3	36.5237	-1.21	SPRY1	sprouty RTK signaling antagonist 1
203418_at	8.23e-19	9.26e-21	-10.3	36.5009	-1.11	CCNA2	cyclin A2
213142_x_at	8.3e-19	9.35e-21	-10.3	36.4907	-1.18	GSAP	gamma-secretase activating protein
204331_s_at	8.41e-19	9.49e-21	-10.3	36.4764	-0.679	MRPS12	mitochondrial ribosomal protein S12
216942_s_at	8.46e-19	9.57e-21	-10.3	36.4684	-1.36	CD58	CD58 molecule
240655_at	9.12e-19	1.03e-20	10.3	36.3922	1.21
1558759_s_at	9.12e-19	1.03e-20	10.3	36.3921	0.844	CLASP2	cytoplasmic linker associated protein 2
204225_at	9.16e-19	1.04e-20	10.3	36.3861	0.888	HDAC4	histone deacetylase 4
223119_s_at	9.34e-19	1.06e-20	10.3	36.3649	0.762	USP47	ubiquitin specific peptidase 47
201287_s_at	9.34e-19	1.06e-20	-10.3	36.3631	-1.14	SDC1	syndecan 1
212300_at	9.65e-19	1.1e-20	-10.3	36.3295	-0.637	TXLNA	taxilin alpha
1554452_a_at	9.84e-19	1.12e-20	-10.3	36.3091	-1.4	HILPDA	hypoxia inducible lipid droplet associated
209642_at	1.01e-18	1.15e-20	-10.3	36.2832	-1.64	BUB1	BUB1 mitotic checkpoint serine/threonine kinase
209306_s_at	1.07e-18	1.23e-20	-10.3	36.2249	-1.13	SWAP70	SWAP switching B-cell complex 70kDa subunit
221008_s_at	1.07e-18	1.23e-20	10.3	36.2211	2.48	ETNPPL	ethanolamine-phosphate phospho-lyase
201710_at	1.07e-18	1.23e-20	-10.3	36.2189	-1.69	MYBL2	MYB proto-oncogene like 2
203146_s_at	1.09e-18	1.26e-20	10.3	36.201	1.32	GABBR1	gamma-aminobutyric acid type B receptor subunit 1
205266_at	1.09e-18	1.26e-20	-10.3	36.201	-1.91	LIF	leukemia inhibitory factor
1554547_at	1.11e-18	1.28e-20	10.3	36.1795	1.2	FAM13C	family with sequence similarity 13 member C
209651_at	1.14e-18	1.32e-20	-10.2	36.1519	-1.17	TGFB1I1	transforming growth factor beta 1 induced transcript 1
222693_at	1.21e-18	1.41e-20	-10.2	36.0885	-1.34	LOC101928615///FNDC3B	uncharacterized LOC101928615///fibronectin type III domain containing 3B
238472_at	1.24e-18	1.44e-20	10.2	36.0671	0.561	FBXO9	F-box protein 9
213571_s_at	1.35e-18	1.57e-20	-10.2	35.9806	-0.91	EIF4E2	eukaryotic translation initiation factor 4E family member 2
212364_at	1.35e-18	1.57e-20	-10.2	35.978	-1.33	MYO1B	myosin IB
213388_at	1.36e-18	1.58e-20	10.2	35.972	1.1	LOC101930416///LOC101929792///LOC100996724///PDE4DIP	myomegalin-like///uncharacterized LOC101929792///phosphodiesterase 4D interacting protein-like///phosphodiesterase 4D interacting protein
1554627_a_at	1.37e-18	1.61e-20	10.2	35.9594	0.614	ASCC1	activating signal cointegrator 1 complex subunit 1
225911_at	1.39e-18	1.63e-20	-10.2	35.9456	-2.06	NPNT	nephronectin
1556414_at	1.39e-18	1.63e-20	10.2	35.9441	0.651	LINC00515	long intergenic non-protein coding RNA 515
224468_s_at	1.42e-18	1.67e-20	-10.2	35.9207	-1.43	SNORD88C///C19orf48	small nucleolar RNA, C/D box 88C///chromosome 19 open reading frame 48
212618_at	1.43e-18	1.68e-20	10.2	35.9131	1.34	ZNF609	zinc finger protein 609
211864_s_at	1.43e-18	1.69e-20	-10.2	35.9098	-1.26	MYOF	myoferlin
201752_s_at	1.43e-18	1.69e-20	10.2	35.9079	0.889	ADD3	adducin 3
223321_s_at	1.47e-18	1.74e-20	-10.2	35.8798	-1.13	FGFRL1	fibroblast growth factor receptor-like 1
203214_x_at	1.57e-18	1.86e-20	-10.2	35.8166	-1.2	CDK1	cyclin dependent kinase 1
229490_s_at	1.6e-18	1.9e-20	-10.2	35.7925	-1.45
205116_at	1.61e-18	1.91e-20	-10.2	35.7896	-1.01	LAMA2	laminin subunit alpha 2
208990_s_at	1.61e-18	1.91e-20	10.2	35.7891	0.492	HNRNPH3	heterogeneous nuclear ribonucleoprotein H3
204020_at	1.67e-18	1.99e-20	10.2	35.7493	0.618	PURA	purine rich element binding protein A
214952_at	1.67e-18	2e-20	10.2	35.7451	2.03	NCAM1	neural cell adhesion molecule 1
235202_x_at	1.71e-18	2.04e-20	-10.2	35.7233	-1.13	IKBIP	IKBKB interacting protein
216841_s_at	1.71e-18	2.05e-20	-10.2	35.7184	-1.82	LOC100129518///SOD2	uncharacterized LOC100129518///superoxide dismutase 2, mitochondrial
222503_s_at	1.73e-18	2.07e-20	-10.2	35.7077	-0.452	WDR41	WD repeat domain 41
214175_x_at	1.74e-18	2.09e-20	-10.2	35.7018	-2.4	PDLIM4	PDZ and LIM domain 4
226602_s_at	1.75e-18	2.1e-20	10.2	35.6943	1.21	BCR	BCR, RhoGEF and GTPase activating protein
1569872_a_at	1.76e-18	2.12e-20	10.2	35.6841	1.41	LMF1	lipase maturation factor 1
202796_at	1.79e-18	2.16e-20	-10.2	35.6675	-1.58	SYNPO	synaptopodin
223159_s_at	1.79e-18	2.17e-20	-10.2	35.665	-0.791	NEK6	NIMA related kinase 6
235571_at	1.8e-18	2.18e-20	-10.2	35.6591	-1.5	MIR34A	microRNA 34a
220116_at	1.8e-18	2.18e-20	10.2	35.6569	1.52	KCNN2	potassium calcium-activated channel subfamily N member 2
218586_at	1.84e-18	2.23e-20	-10.2	35.6379	-0.444	MRGBP	MRG/MORF4L binding protein
213217_at	1.89e-18	2.3e-20	10.2	35.6054	1.2	ADCY2	adenylate cyclase 2
221527_s_at	1.93e-18	2.35e-20	10.2	35.5852	0.828	PARD3	par-3 family cell polarity regulator
226217_at	1.98e-18	2.41e-20	-10.2	35.5589	-0.586	SLC30A7	solute carrier family 30 member 7
219093_at	1.98e-18	2.42e-20	10.2	35.557	1.27	PID1	phosphotyrosine interaction domain containing 1
225260_s_at	1.99e-18	2.43e-20	-10.2	35.5532	-0.425	MRPL32	mitochondrial ribosomal protein L32
218989_x_at	1.99e-18	2.43e-20	-10.2	35.5521	-0.446	SLC30A5	solute carrier family 30 member 5
228446_at	2.11e-18	2.59e-20	10.2	35.4887	0.634	KIAA2026	KIAA2026
218039_at	2.11e-18	2.59e-20	-10.2	35.4878	-1.45	NUSAP1	nucleolar and spindle associated protein 1
221935_s_at	2.17e-18	2.67e-20	-10.2	35.4582	-0.835	EOGT	EGF domain specific O-linked N-acetylglucosamine transferase
213790_at	2.18e-18	2.68e-20	-10.2	35.4536	-1.78	ADAM12	ADAM metallopeptidase domain 12
203283_s_at	2.24e-18	2.76e-20	-10.1	35.4251	-0.962	HS2ST1	heparan sulfate 2-O-sulfotransferase 1
213113_s_at	2.26e-18	2.79e-20	-10.1	35.4143	-0.882	SLC43A3	solute carrier family 43 member 3
213226_at	2.26e-18	2.8e-20	-10.1	35.4124	-1.02	CCNA2	cyclin A2
218662_s_at	2.26e-18	2.8e-20	-10.1	35.4108	-0.986	NCAPG	non-SMC condensin I complex subunit G
202655_at	2.29e-18	2.84e-20	-10.1	35.3995	-0.599	MANF	mesencephalic astrocyte derived neurotrophic factor
224566_at	2.33e-18	2.89e-20	-10.1	35.3805	-1.37	MIR612///NEAT1	microRNA 612///nuclear paraspeckle assembly transcript 1 (non-protein coding)
214853_s_at	2.35e-18	2.92e-20	-10.1	35.3711	-1.03	SHC1	SHC adaptor protein 1
225867_at	2.41e-18	3.01e-20	-10.1	35.3421	-1.11	VASN	vasorin
214825_at	2.43e-18	3.03e-20	10.1	35.3343	1.46	FAM155A	family with sequence similarity 155 member A
228790_at	2.47e-18	3.08e-20	10.1	35.3181	0.887	FAM110B	family with sequence similarity 110 member B
224374_s_at	2.61e-18	3.27e-20	-10.1	35.2607	-1.02	EMILIN2	elastin microfibril interfacer 2
203282_at	2.69e-18	3.38e-20	-10.1	35.2282	-1.1	GBE1	glucan (1,4-alpha-), branching enzyme 1
236641_at	2.69e-18	3.38e-20	-10.1	35.2275	-1.6	KIF14	kinesin family member 14
238603_at	2.73e-18	3.43e-20	10.1	35.2113	1.88	MIR9-3HG	MIR9-3 host gene
220189_s_at	2.75e-18	3.46e-20	-10.1	35.2049	-0.639	MGAT4B	mannosyl (alpha-1,3-)-glycoprotein beta-1,4-N-acetylglucosaminyltransferase, isozyme B
230577_at	2.76e-18	3.48e-20	10.1	35.1984	1.78	LINC00844	long intergenic non-protein coding RNA 844
236249_at	2.8e-18	3.54e-20	-10.1	35.182	-0.911	IKBIP	IKBKB interacting protein
212356_at	2.82e-18	3.57e-20	-10.1	35.1744	-1.61	KHNYN	KH and NYN domain containing
203240_at	2.84e-18	3.59e-20	-10.1	35.1671	-2.19	FCGBP	Fc fragment of IgG binding protein
224772_at	2.85e-18	3.61e-20	10.1	35.1617	0.913	NAV1	neuron navigator 1
211959_at	2.87e-18	3.65e-20	-10.1	35.1527	-1.3	IGFBP5	insulin like growth factor binding protein 5
239068_at	2.88e-18	3.66e-20	10.1	35.1502	0.721	GNL1	G protein nucleolar 1 (putative)
212097_at	2.97e-18	3.78e-20	-10.1	35.1184	-1.76	CAV1	caveolin 1
201389_at	2.97e-18	3.79e-20	-10.1	35.1155	-1.29	ITGA5	integrin subunit alpha 5
235113_at	2.97e-18	3.79e-20	-10.1	35.1134	-0.645	LRR1	leucine rich repeat protein 1
1566968_at	3.15e-18	4.03e-20	-10.1	35.0544	-2.48	SPRY4-IT1	SPRY4 intronic transcript 1
218883_s_at	3.19e-18	4.09e-20	-10.1	35.0406	-1.25	CENPU	centromere protein U
222821_s_at	3.26e-18	4.18e-20	-10.1	35.0183	-0.456	GEMIN7	gem nuclear organelle associated protein 7
1553678_a_at	3.29e-18	4.22e-20	-10.1	35.0081	-1.1	ITGB1	integrin subunit beta 1
218424_s_at	3.33e-18	4.29e-20	-10.1	34.9935	-1.27	STEAP3	STEAP3 metalloreductase
213416_at	3.39e-18	4.37e-20	-10.1	34.9749	-1.32	ITGA4	integrin subunit alpha 4
212695_at	3.55e-18	4.57e-20	10.1	34.9298	1.65	CRY2	cryptochrome circadian clock 2
1562831_a_at	3.71e-18	4.79e-20	10.1	34.8844	0.77	WDR11-AS1	WDR11 antisense RNA 1
235940_at	3.73e-18	4.82e-20	-10.1	34.8778	-1.15	C9orf64	chromosome 9 open reading frame 64
211386_at	3.82e-18	4.95e-20	10.1	34.8522	0.886	MGC12488	uncharacterized protein MGC12488
237696_at	3.84e-18	4.98e-20	10.1	34.8455	1.33
229072_at	3.9e-18	5.06e-20	10.1	34.8295	0.808	RAB30	RAB30, member RAS oncogene family
202446_s_at	3.91e-18	5.08e-20	-10.1	34.8257	-1.17	PLSCR1	phospholipid scramblase 1
225845_at	3.92e-18	5.1e-20	10.1	34.823	0.533	ZBTB44	zinc finger and BTB domain containing 44
202018_s_at	3.93e-18	5.13e-20	-10.1	34.8169	-4.46	LTF	lactotransferrin
207157_s_at	4e-18	5.22e-20	-10.1	34.7999	-0.767	GNG5	G protein subunit gamma 5
213341_at	4.12e-18	5.39e-20	-10.1	34.7681	-0.673	FEM1C	fem-1 homolog C
60474_at	4.13e-18	5.41e-20	10.1	34.7644	2.1	FERMT1	fermitin family member 1
202828_s_at	4.14e-18	5.43e-20	-10.1	34.7603	-1.88	MMP14	matrix metallopeptidase 14
203910_at	4.16e-18	5.46e-20	-10.1	34.7549	-0.954	ARHGAP29	Rho GTPase activating protein 29
212062_at	4.28e-18	5.63e-20	10	34.7256	0.954	ATP9A	ATPase phospholipid transporting 9A (putative)
202878_s_at	4.33e-18	5.7e-20	-10	34.7128	-1.31	CD93	CD93 molecule
233688_at	4.44e-18	5.86e-20	10	34.6856	1.57	KCNIP3	potassium voltage-gated channel interacting protein 3
209307_at	4.44e-18	5.87e-20	-10	34.6849	-1.03	SWAP70	SWAP switching B-cell complex 70kDa subunit
204290_s_at	4.45e-18	5.89e-20	10	34.6814	0.917	ALDH6A1	aldehyde dehydrogenase 6 family member A1
200660_at	4.45e-18	5.89e-20	-10	34.6803	-1.77	S100A11	S100 calcium binding protein A11
204908_s_at	4.48e-18	5.94e-20	-10	34.6721	-1.63	MIR8085///BCL3	microRNA 8085///B-cell CLL/lymphoma 3
230964_at	4.56e-18	6.06e-20	-10	34.6537	-1.75	FREM2	FRAS1 related extracellular matrix protein 2
215506_s_at	4.58e-18	6.09e-20	-10	34.6487	-1.39	DIRAS3	DIRAS family GTPase 3
213369_at	4.58e-18	6.1e-20	10	34.6463	2.31	CDHR1	cadherin related family member 1
211746_x_at	4.58e-18	6.11e-20	-10	34.6454	-0.44	PSMA1	proteasome subunit alpha 1
223162_s_at	4.58e-18	6.12e-20	10	34.6439	0.461	KIAA1147	KIAA1147
218472_s_at	4.68e-18	6.26e-20	-10	34.621	-0.601	PELO	pelota homolog (Drosophila)
212765_at	4.71e-18	6.31e-20	10	34.6136	0.557	CAMSAP2	calmodulin regulated spectrin associated protein family member 2
209326_at	4.86e-18	6.52e-20	-10	34.5819	-0.401	SLC35A2	solute carrier family 35 member A2
202734_at	5e-18	6.72e-20	-10	34.5517	-0.621	TRIP10	thyroid hormone receptor interactor 10
209610_s_at	5.03e-18	6.76e-20	10	34.5457	1.13	SLC1A4	solute carrier family 1 member 4
242677_at	5.08e-18	6.84e-20	-10	34.5334	-1.35
229414_at	5.24e-18	7.06e-20	10	34.5031	1	PITPNC1	phosphatidylinositol transfer protein, cytoplasmic 1
237444_at	5.24e-18	7.07e-20	10	34.5012	0.707	KIF13A	kinesin family member 13A
218874_s_at	5.26e-18	7.12e-20	10	34.4953	0.616	ATAT1	alpha tubulin acetyltransferase 1
235309_at	5.36e-18	7.25e-20	10	34.4767	0.78	RPS15A	ribosomal protein S15a
225262_at	5.42e-18	7.34e-20	-10	34.4641	-1.15	FOSL2	FOS like 2, AP-1 transcription factor subunit
201466_s_at	5.42e-18	7.35e-20	-10	34.4629	-1.11	JUN	Jun proto-oncogene, AP-1 transcription factor subunit
200965_s_at	5.53e-18	7.51e-20	10	34.442	0.881	ABLIM1	actin binding LIM protein 1
211184_s_at	5.55e-18	7.56e-20	10	34.4359	1.37	USH1C	USH1 protein network component harmonin
38158_at	5.67e-18	7.73e-20	-10	34.4138	-0.866	ESPL1	extra spindle pole bodies like 1, separase
207643_s_at	5.7e-18	7.78e-20	-10	34.407	-1.15	TNFRSF1A	TNF receptor superfamily member 1A
213841_at	5.74e-18	7.84e-20	10	34.4002	2.17	TNR	tenascin R
211668_s_at	5.78e-18	7.9e-20	-10	34.3921	-1.59	PLAU	plasminogen activator, urokinase
201643_x_at	5.81e-18	7.96e-20	10	34.3847	0.412	KDM3B	lysine demethylase 3B
218073_s_at	5.89e-18	8.08e-20	-9.99	34.3707	-0.808	NDC1	NDC1 transmembrane nucleoporin
209086_x_at	5.94e-18	8.17e-20	-9.99	34.3599	-0.996	MIR6756///MCAM	microRNA 6756///melanoma cell adhesion molecule
206201_s_at	5.99e-18	8.24e-20	-9.99	34.3511	-3.68	MEOX2	mesenchyme homeobox 2
203213_at	6.04e-18	8.31e-20	-9.99	34.3425	-1.81	CDK1	cyclin dependent kinase 1
223839_s_at	6.18e-18	8.53e-20	9.99	34.3175	0.942
221623_at	6.31e-18	8.71e-20	9.98	34.2961	1.57	BCAN	brevican
226452_at	6.44e-18	8.9e-20	-9.98	34.2755	-1.11	PDK1	pyruvate dehydrogenase kinase 1
200634_at	6.47e-18	8.96e-20	-9.98	34.2685	-0.648	PFN1	profilin 1
1555907_at	6.48e-18	8.99e-20	-9.98	34.2658	-2.4	AGAP2-AS1	AGAP2 antisense RNA 1
201609_x_at	6.48e-18	8.99e-20	-9.98	34.2651	-0.571	ICMT	isoprenylcysteine carboxyl methyltransferase
227291_s_at	6.64e-18	9.22e-20	-9.98	34.2401	-0.473	BOLA3	bolA family member 3
46256_at	6.74e-18	9.38e-20	9.97	34.2231	0.439	SPSB3	splA/ryanodine receptor domain and SOCS box containing 3
202484_s_at	6.86e-18	9.56e-20	-9.97	34.2045	-0.716	MBD2	methyl-CpG binding domain protein 2
203409_at	7.01e-18	9.78e-20	-9.97	34.1825	-1.36	DDB2	damage specific DNA binding protein 2
208612_at	7.09e-18	9.91e-20	-9.97	34.1696	-0.612	PDIA3	protein disulfide isomerase family A member 3
230710_at	7.46e-18	1.04e-19	-9.96	34.119	-1.87	MIR210HG	MIR210 host gene
202693_s_at	7.67e-18	1.07e-19	-9.95	34.0906	-1.01	STK17A	serine/threonine kinase 17a
222216_s_at	7.74e-18	1.09e-19	-9.95	34.0798	-0.592	MRPL17	mitochondrial ribosomal protein L17
208691_at	7.75e-18	1.09e-19	-9.95	34.0764	-0.863	TFRC	transferrin receptor
210559_s_at	7.75e-18	1.09e-19	-9.95	34.0756	-1.37	CDK1	cyclin dependent kinase 1
201676_x_at	7.77e-18	1.09e-19	-9.95	34.0717	-0.47	PSMA1	proteasome subunit alpha 1
223991_s_at	8e-18	1.13e-19	-9.95	34.0421	-0.761	GALNT2	polypeptide N-acetylgalactosaminyltransferase 2
222150_s_at	8.16e-18	1.15e-19	-9.94	34.0218	-1.1	GSAP	gamma-secretase activating protein
204741_at	8.39e-18	1.19e-19	-9.94	33.9932	-0.697	BICD1	BICD cargo adaptor 1
219132_at	8.44e-18	1.19e-19	9.94	33.9861	0.715	PELI2	pellino E3 ubiquitin protein ligase family member 2
203484_at	8.45e-18	1.2e-19	-9.94	33.9832	-1.27	SEC61G	Sec61 translocon gamma subunit
206611_at	8.61e-18	1.22e-19	9.94	33.964	0.856	C2orf27A	chromosome 2 open reading frame 27A
226352_at	8.74e-18	1.24e-19	9.93	33.9477	0.516	JMY	junction mediating and regulatory protein, p53 cofactor
219616_at	8.85e-18	1.26e-19	-9.93	33.9337	-0.898	ACSS3	acyl-CoA synthetase short-chain family member 3
238136_at	8.99e-18	1.28e-19	9.93	33.9172	1.81	SHISA7	shisa family member 7
224376_s_at	9.06e-18	1.29e-19	-9.93	33.9085	-0.442	TGIF2-C20orf24///C20orf24	TGIF2-C20orf24 readthrough///chromosome 20 open reading frame 24
238681_at	9.15e-18	1.31e-19	9.93	33.8975	0.963	GDPD1	glycerophosphodiester phosphodiesterase domain containing 1
209618_at	9.28e-18	1.33e-19	9.92	33.8818	1.13	CTNND2	catenin delta 2
203234_at	9.51e-18	1.36e-19	-9.92	33.8571	-1.58	UPP1	uridine phosphorylase 1
225081_s_at	9.52e-18	1.37e-19	-9.92	33.8543	-1.4	CDCA7L	cell division cycle associated 7 like
227934_at	9.54e-18	1.37e-19	9.92	33.851	0.612	KPNA5	karyopherin subunit alpha 5
1568780_at	9.63e-18	1.39e-19	9.92	33.8395	1.48	LOC729732	uncharacterized LOC729732
212787_at	9.63e-18	1.39e-19	9.92	33.8393	0.378	YLPM1	YLP motif containing 1
200782_at	9.7e-18	1.4e-19	-9.92	33.8303	-0.764	ANXA5	annexin A5
221590_s_at	9.7e-18	1.4e-19	9.92	33.8296	0.793	ALDH6A1	aldehyde dehydrogenase 6 family member A1
228509_at	9.98e-18	1.44e-19	9.91	33.8004	1.71	SPHKAP	SPHK1 interactor, AKAP domain containing
1555694_a_at	1.01e-17	1.46e-19	9.91	33.7862	1.48	KCNIP3	potassium voltage-gated channel interacting protein 3
205359_at	1.01e-17	1.47e-19	9.91	33.7841	0.809	AKAP6	A-kinase anchoring protein 6
220407_s_at	1.01e-17	1.47e-19	-9.91	33.7814	-1.13	TGFB2	transforming growth factor beta 2
208964_s_at	1.02e-17	1.48e-19	9.91	33.7737	0.725	MIR1908///FADS1	microRNA 1908///fatty acid desaturase 1
212905_at	1.02e-17	1.49e-19	9.91	33.7717	0.591	CSTF2T	cleavage stimulation factor subunit 2, tau variant
208858_s_at	1.03e-17	1.5e-19	-9.91	33.7611	-0.948	ESYT1	extended synaptotagmin 1
231396_s_at	1.03e-17	1.5e-19	-9.91	33.7608	-0.849	FAM126A	family with sequence similarity 126 member A
235556_at	1.03e-17	1.51e-19	9.91	33.7587	0.525	CREBRF	CREB3 regulatory factor
212685_s_at	1.04e-17	1.52e-19	-9.91	33.7507	-0.551	TBL2	transducin (beta)-like 2
217966_s_at	1.06e-17	1.55e-19	-9.9	33.7273	-1.52	FAM129A	family with sequence similarity 129 member A
212811_x_at	1.07e-17	1.57e-19	9.9	33.7193	0.954	SLC1A4	solute carrier family 1 member 4
205024_s_at	1.07e-17	1.57e-19	-9.9	33.7148	-1.15	RAD51	RAD51 recombinase
206453_s_at	1.07e-17	1.58e-19	9.9	33.7139	1.04	NDRG2	NDRG family member 2
209129_at	1.08e-17	1.59e-19	-9.9	33.7047	-1.05	TRIP6	thyroid hormone receptor interactor 6
209741_x_at	1.08e-17	1.6e-19	9.9	33.7011	0.607	SCAPER	S-phase cyclin A associated protein in the ER
226104_at	1.08e-17	1.6e-19	9.9	33.7007	0.463	RNF170	ring finger protein 170
239144_at	1.11e-17	1.64e-19	9.89	33.6769	1.56	B3GAT2	beta-1,3-glucuronyltransferase 2
210334_x_at	1.12e-17	1.65e-19	-9.89	33.6665	-1.01	BIRC5	baculoviral IAP repeat containing 5
219645_at	1.12e-17	1.66e-19	9.89	33.6618	1.11	CASQ1	calsequestrin 1
232918_at	1.13e-17	1.67e-19	-9.89	33.6565	-1.4	MIR4435-2HG	MIR4435-2 host gene
203780_at	1.13e-17	1.68e-19	-9.89	33.6491	-1.71	MPZL2	myelin protein zero like 2
207723_s_at	1.19e-17	1.76e-19	9.88	33.6034	2.14	KLRC3	killer cell lectin like receptor C3
209215_at	1.19e-17	1.77e-19	-9.88	33.6022	-0.833	MFSD10	major facilitator superfamily domain containing 10
201572_x_at	1.2e-17	1.78e-19	-9.88	33.5915	-0.875	DCTD	dCMP deaminase
213170_at	1.2e-17	1.79e-19	-9.88	33.5864	-0.733	GPX7	glutathione peroxidase 7
46323_at	1.21e-17	1.8e-19	-9.88	33.5815	-0.55	CANT1	calcium activated nucleotidase 1
204352_at	1.22e-17	1.82e-19	-9.88	33.5716	-1.06	TRAF5	TNF receptor associated factor 5
1559072_a_at	1.23e-17	1.85e-19	9.88	33.5578	1.73	ELFN2	extracellular leucine rich repeat and fibronectin type III domain containing 2
230771_at	1.24e-17	1.85e-19	9.88	33.556	1.66	NKAIN4	Na+/K+ transporting ATPase interacting 4
203427_at	1.24e-17	1.86e-19	9.88	33.55	0.668	ASF1A	anti-silencing function 1A histone chaperone
221708_s_at	1.29e-17	1.93e-19	-9.87	33.5121	-0.542	UNC45A	unc-45 myosin chaperone A
1569362_at	1.3e-17	1.95e-19	9.87	33.5042	1.29	ALCAM	activated leukocyte cell adhesion molecule
221223_x_at	1.33e-17	2e-19	-9.87	33.4773	-1.34	CISH	cytokine inducible SH2 containing protein
212488_at	1.35e-17	2.04e-19	-9.86	33.4597	-1.66	COL5A1	collagen type V alpha 1 chain
209065_at	1.36e-17	2.05e-19	9.86	33.4535	0.772	UQCRB	ubiquinol-cytochrome c reductase binding protein
201616_s_at	1.38e-17	2.08e-19	-9.86	33.4412	-1.08	CALD1	caldesmon 1
200787_s_at	1.42e-17	2.15e-19	9.86	33.4091	0.744	PEA15	phosphoprotein enriched in astrocytes 15
244293_at	1.42e-17	2.16e-19	9.86	33.4055	0.69	UQCRB	ubiquinol-cytochrome c reductase binding protein
218976_at	1.43e-17	2.17e-19	9.86	33.4008	0.974	DNAJC12	DnaJ heat shock protein family (Hsp40) member C12
219148_at	1.49e-17	2.27e-19	-9.85	33.3568	-1.75	PBK	PDZ binding kinase
208908_s_at	1.5e-17	2.29e-19	-9.85	33.3483	-0.763	CAST	calpastatin
208666_s_at	1.61e-17	2.46e-19	9.84	33.2771	0.621	ST13	suppression of tumorigenicity 13 (colon carcinoma) (Hsp70 interacting protein)
202297_s_at	1.63e-17	2.49e-19	-9.84	33.2648	-0.632	RER1	retention in endoplasmic reticulum sorting receptor 1
225368_at	1.63e-17	2.49e-19	9.84	33.2633	0.614	HIPK2	homeodomain interacting protein kinase 2
214660_at	1.73e-17	2.65e-19	-9.83	33.2033	-1.27	ITGA1	integrin subunit alpha 1
203854_at	1.74e-17	2.67e-19	-9.83	33.1967	-1.68	CFI	complement factor I
224511_s_at	1.86e-17	2.84e-19	-9.82	33.1332	-0.578	TXNDC17	thioredoxin domain containing 17
212810_s_at	1.87e-17	2.86e-19	9.82	33.1273	1.12	SLC1A4	solute carrier family 1 member 4
200788_s_at	1.89e-17	2.9e-19	9.81	33.1136	0.49	PEA15	phosphoprotein enriched in astrocytes 15
227391_x_at	1.89e-17	2.9e-19	-9.81	33.1135	-1.09	LRRFIP1	LRR binding FLII interacting protein 1
1556062_at	1.91e-17	2.94e-19	9.81	33.0992	0.96	RPP30	ribonuclease P/MRP subunit p30
203921_at	1.93e-17	2.98e-19	-9.81	33.0886	-0.923	CHST2	carbohydrate sulfotransferase 2
1557232_at	1.93e-17	2.98e-19	9.81	33.0869	0.575
213007_at	1.95e-17	3.02e-19	-9.81	33.075	-1.08	FANCI	Fanconi anemia complementation group I
226394_at	1.99e-17	3.07e-19	9.81	33.0576	0.557	MARCH5	membrane associated ring-CH-type finger 5
204749_at	2.04e-17	3.16e-19	9.8	33.0306	1.12	NAP1L3	nucleosome assembly protein 1 like 3
209172_s_at	2.05e-17	3.18e-19	-9.8	33.0247	-1.39	CENPF	centromere protein F
223952_x_at	2.11e-17	3.28e-19	9.8	32.9945	0.974	DHRS9	dehydrogenase/reductase 9
215498_s_at	2.11e-17	3.28e-19	-9.8	32.993	-0.911	LOC100996792///MAP2K3	dual specificity mitogen-activated protein kinase kinase 3///mitogen-activated protein kinase kinase 3
201281_at	2.13e-17	3.3e-19	-9.79	32.9859	-0.417	ADRM1	adhesion regulating molecule 1
211792_s_at	2.14e-17	3.34e-19	-9.79	32.9765	-1.26	CDKN2C	cyclin dependent kinase inhibitor 2C
210950_s_at	2.17e-17	3.38e-19	9.79	32.9648	0.689	FDFT1	farnesyl-diphosphate farnesyltransferase 1
200822_x_at	2.18e-17	3.41e-19	-9.79	32.9552	-0.531	TPI1	triosephosphate isomerase 1
215867_x_at	2.24e-17	3.5e-19	-9.79	32.9295	-1.24	CA12	carbonic anhydrase 12
212423_at	2.25e-17	3.51e-19	9.79	32.9256	0.823	ZCCHC24	zinc finger CCHC-type containing 24
235572_at	2.25e-17	3.52e-19	-9.79	32.9229	-1.63	SPC24	SPC24, NDC80 kinetochore complex component
1566901_at	2.34e-17	3.67e-19	-9.78	32.8836	-1.02	TGIF1	TGFB induced factor homeobox 1
230350_at	2.38e-17	3.74e-19	9.78	32.8634	0.581	TIAL1	TIA1 cytotoxic granule-associated RNA binding protein-like 1
230154_at	2.38e-17	3.75e-19	9.78	32.8624	0.835	WAC	WW domain containing adaptor with coiled-coil
202376_at	2.54e-17	4e-19	-9.77	32.7974	-1.96	SERPINA3	serpin family A member 3
228044_at	2.57e-17	4.05e-19	9.77	32.7849	0.771	SERP2	stress-associated endoplasmic reticulum protein family member 2
209454_s_at	2.63e-17	4.14e-19	-9.76	32.7639	-0.908	TEAD3	TEA domain transcription factor 3
222365_at	2.68e-17	4.23e-19	9.76	32.7426	1.12	TBCEL	tubulin folding cofactor E like
223001_at	2.69e-17	4.25e-19	-9.76	32.7374	-0.563	OSTC	oligosaccharyltransferase complex non-catalytic subunit
223381_at	2.75e-17	4.35e-19	-9.76	32.7151	-1.61	NUF2	NUF2, NDC80 kinetochore complex component
216399_s_at	2.75e-17	4.36e-19	9.76	32.7131	0.53	SCAPER	S-phase cyclin A associated protein in the ER
216247_at	2.78e-17	4.4e-19	9.75	32.7041	0.741	SNORD54///RPS20	small nucleolar RNA, C/D box 54///ribosomal protein S20
226353_at	2.8e-17	4.45e-19	-9.75	32.6937	-0.807	SPPL2A	signal peptide peptidase like 2A
1553530_a_at	2.87e-17	4.56e-19	-9.75	32.6691	-1.11	ITGB1	integrin subunit beta 1
226955_at	2.91e-17	4.64e-19	-9.75	32.6527	-1.64	AFAP1L1	actin filament associated protein 1 like 1
224622_at	2.94e-17	4.68e-19	9.75	32.6441	0.492	TBC1D14	TBC1 domain family member 14
229886_at	2.96e-17	4.73e-19	-9.74	32.6335	-0.897	C5orf34	chromosome 5 open reading frame 34
203425_s_at	3.05e-17	4.86e-19	-9.74	32.6057	-1.19	IGFBP5	insulin like growth factor binding protein 5
224767_at	3.07e-17	4.9e-19	9.74	32.5978	0.815	LOC100506548///RPL37	uncharacterized LOC100506548///ribosomal protein L37
232136_s_at	3.14e-17	5.02e-19	9.74	32.5751	0.946	CTTNBP2	cortactin binding protein 2
214657_s_at	3.2e-17	5.12e-19	-9.73	32.5545	-1.33	MIR612///NEAT1	microRNA 612///nuclear paraspeckle assembly transcript 1 (non-protein coding)
201673_s_at	3.21e-17	5.14e-19	-9.73	32.5512	-0.652	GYS1	glycogen synthase 1
219332_at	3.22e-17	5.17e-19	-9.73	32.5464	-0.919	MICALL2	MICAL like 2
237451_x_at	3.26e-17	5.24e-19	9.73	32.5322	0.703
237246_at	3.28e-17	5.29e-19	-9.73	32.524	-1.42
226484_at	3.3e-17	5.31e-19	9.73	32.5188	0.468	ZBTB47	zinc finger and BTB domain containing 47
227038_at	3.3e-17	5.33e-19	-9.73	32.5165	-1.39	SGMS2	sphingomyelin synthase 2
1554314_at	3.33e-17	5.38e-19	-9.73	32.5065	-1.87	C6orf141	chromosome 6 open reading frame 141
218961_s_at	3.34e-17	5.41e-19	-9.72	32.5018	-0.584	PNKP	polynucleotide kinase 3'-phosphatase
219471_at	3.35e-17	5.42e-19	-9.72	32.4998	-0.964	KIAA0226L	KIAA0226 like
217788_s_at	3.43e-17	5.57e-19	-9.72	32.4735	-0.66	GALNT2	polypeptide N-acetylgalactosaminyltransferase 2
227868_at	3.52e-17	5.71e-19	-9.72	32.4491	-1.29	LOC154761	family with sequence similarity 115, member C pseudogene
205882_x_at	3.56e-17	5.79e-19	9.72	32.4353	0.826	ADD3	adducin 3
226296_s_at	3.66e-17	5.95e-19	-9.71	32.4073	-0.743	MRPS15	mitochondrial ribosomal protein S15
213644_at	3.67e-17	5.97e-19	-9.71	32.4042	-0.747	CEP112	centrosomal protein 112
214733_s_at	3.7e-17	6.03e-19	-9.71	32.3939	-0.567	YIPF1	Yip1 domain family member 1
202922_at	3.71e-17	6.05e-19	9.71	32.3908	0.648	GCLC	glutamate-cysteine ligase catalytic subunit
205393_s_at	3.71e-17	6.07e-19	-9.71	32.3886	-1.27	CHEK1	checkpoint kinase 1
220658_s_at	3.78e-17	6.18e-19	-9.71	32.3703	-0.961	ARNTL2	aryl hydrocarbon receptor nuclear translocator like 2
234969_s_at	3.83e-17	6.27e-19	9.7	32.3564	0.579	EPC1	enhancer of polycomb homolog 1
200853_at	3.85e-17	6.32e-19	-9.7	32.349	-0.735	H2AFZ	H2A histone family member Z
226136_at	3.88e-17	6.37e-19	-9.7	32.3413	-1.2	GLIPR1	GLI pathogenesis related 1
221476_s_at	3.89e-17	6.4e-19	9.7	32.3367	0.362	RPL15	ribosomal protein L15
201920_at	3.91e-17	6.42e-19	-9.7	32.3325	-0.766	SLC20A1	solute carrier family 20 member 1
200664_s_at	3.91e-17	6.44e-19	-9.7	32.3306	-1.02	DNAJB1	DnaJ heat shock protein family (Hsp40) member B1
240869_at	3.99e-17	6.58e-19	9.7	32.3095	1.31	KCNB1	potassium voltage-gated channel subfamily B member 1
211926_s_at	4.15e-17	6.84e-19	-9.69	32.2702	-0.923	MYH9	myosin, heavy chain 9, non-muscle
45288_at	4.34e-17	7.17e-19	9.68	32.2246	0.786	ABHD6	abhydrolase domain containing 6
219512_at	4.34e-17	7.18e-19	-9.68	32.2236	-0.723	DSN1	DSN1 homolog, MIS12 kinetochore complex component
224009_x_at	4.34e-17	7.18e-19	9.68	32.2232	0.989	DHRS9	dehydrogenase/reductase 9
239407_at	4.34e-17	7.19e-19	9.68	32.2222	0.858	PAXBP1-AS1	PAXBP1 antisense RNA 1
201160_s_at	4.37e-17	7.26e-19	-9.68	32.2128	-1.07	YBX3	Y-box binding protein 3
1555724_s_at	4.38e-17	7.28e-19	-9.68	32.2099	-1.55	TAGLN	transgelin
202877_s_at	4.39e-17	7.3e-19	-9.68	32.2064	-1.31	CD93	CD93 molecule
1552507_at	4.41e-17	7.34e-19	-9.68	32.2014	-1.05	KCNE4	potassium voltage-gated channel subfamily E regulatory subunit 4
228403_at	4.41e-17	7.34e-19	9.68	32.2013	1.98	ENHO	energy homeostasis associated
223122_s_at	4.41e-17	7.35e-19	9.68	32.1999	2.19	SFRP2	secreted frizzled related protein 2
228325_at	4.52e-17	7.55e-19	-9.68	32.1732	-1.29	SPIDR	scaffolding protein involved in DNA repair
241874_at	4.53e-17	7.57e-19	9.68	32.1716	0.703	IGIP	IgA inducing protein
222820_at	4.63e-17	7.75e-19	9.67	32.1483	0.713	TNRC6C	trinucleotide repeat containing 6C
212593_s_at	4.63e-17	7.75e-19	9.67	32.1474	0.647	MIR4680///PDCD4	microRNA 4680///programmed cell death 4 (neoplastic transformation inhibitor)
229875_at	4.63e-17	7.77e-19	9.67	32.1456	2.33	ZDHHC22	zinc finger DHHC-type containing 22
219099_at	4.67e-17	7.85e-19	-9.67	32.1359	-0.777	TIGAR	TP53 induced glycolysis regulatory phosphatase
235384_at	4.75e-17	7.98e-19	-9.67	32.1188	-0.709	NUDT19	nudix hydrolase 19
228188_at	4.9e-17	8.25e-19	-9.66	32.087	-1.12	FOSL2	FOS like 2, AP-1 transcription factor subunit
213418_at	4.98e-17	8.4e-19	-9.66	32.0692	-1.85	HSPA6	heat shock protein family A (Hsp70) member 6
208740_at	5.02e-17	8.46e-19	9.66	32.0621	0.704	SAP18	Sin3A associated protein 18
201110_s_at	5.05e-17	8.53e-19	-9.66	32.054	-2.36	THBS1	thrombospondin 1
243931_at	5.11e-17	8.64e-19	-9.66	32.041	-0.759
216449_x_at	5.15e-17	8.71e-19	-9.66	32.033	-0.759	HSP90B1	heat shock protein 90 beta family member 1
226021_at	5.15e-17	8.72e-19	-9.66	32.0323	-1.53	RDH10	retinol dehydrogenase 10 (all-trans)
218507_at	5.18e-17	8.79e-19	-9.66	32.024	-1.34	HILPDA	hypoxia inducible lipid droplet associated
235494_at	5.18e-17	8.79e-19	9.66	32.0237	1.11	LSAMP	limbic system-associated membrane protein
227188_at	5.23e-17	8.88e-19	-9.65	32.0144	-1.07	EVA1C	eva-1 homolog C
201034_at	5.3e-17	9.02e-19	9.65	31.9985	0.835	ADD3	adducin 3
241353_s_at	5.39e-17	9.17e-19	-9.65	31.9822	-0.657	LOC100507507	uncharacterized LOC100507507
223886_s_at	5.5e-17	9.37e-19	9.65	31.9611	0.452	RNF146	ring finger protein 146
218115_at	5.58e-17	9.52e-19	-9.64	31.9463	-0.84	ASF1B	anti-silencing function 1B histone chaperone
47550_at	5.59e-17	9.55e-19	-9.64	31.9428	-1.29	LZTS1	leucine zipper tumor suppressor 1
218403_at	5.62e-17	9.6e-19	-9.64	31.9372	-0.416	TRIAP1	TP53 regulated inhibitor of apoptosis 1
202827_s_at	5.72e-17	9.8e-19	-9.64	31.9174	-1.82	MMP14	matrix metallopeptidase 14
213102_at	5.76e-17	9.88e-19	-9.64	31.9096	-0.536	ACTR3	ARP3 actin related protein 3 homolog
213491_x_at	5.77e-17	9.9e-19	-9.64	31.9076	-0.691	RPN2	ribophorin II
1554008_at	5.89e-17	1.01e-18	-9.63	31.8858	-1.56	OSMR	oncostatin M receptor
224524_s_at	5.91e-17	1.02e-18	9.63	31.8824	0.629	GPR75-ASB3///ASB3	GPR75-ASB3 readthrough///ankyrin repeat and SOCS box containing 3
225402_at	5.94e-17	1.02e-18	-9.63	31.876	-0.567	TP53RK	TP53 regulating kinase
236191_at	6e-17	1.03e-18	9.63	31.8641	1.71
201469_s_at	6.11e-17	1.05e-18	-9.63	31.8461	-1.05	SHC1	SHC adaptor protein 1
212082_s_at	6.11e-17	1.06e-18	-9.63	31.8445	-0.45	MYL6	myosin light chain 6
216640_s_at	6.16e-17	1.06e-18	-9.63	31.8364	-0.722	PDIA6	protein disulfide isomerase family A member 6
226287_at	6.2e-17	1.07e-18	-9.63	31.8291	-0.644	CCDC34	coiled-coil domain containing 34
201251_at	6.24e-17	1.08e-18	-9.63	31.8206	-0.644	PKM	pyruvate kinase, muscle
223852_s_at	6.25e-17	1.08e-18	-9.63	31.8186	-1.28	STK40	serine/threonine kinase 40
1559820_at	6.28e-17	1.09e-18	9.62	31.8136	0.686
202465_at	6.44e-17	1.12e-18	-9.62	31.7859	-2.15	PCOLCE	procollagen C-endopeptidase enhancer
212294_at	6.44e-17	1.12e-18	-9.62	31.7857	-0.989	GNG12	G protein subunit gamma 12
202856_s_at	6.59e-17	1.15e-18	-9.62	31.7628	-1.22	MIR6787///SLC16A3	microRNA 6787///solute carrier family 16 member 3
229830_at	6.7e-17	1.17e-18	-9.61	31.7455	-1.63
200764_s_at	6.87e-17	1.2e-18	-9.61	31.72	-0.494	CTNNA1	catenin alpha 1
205227_at	6.99e-17	1.22e-18	-9.61	31.7017	-1.59	IL1RAP	interleukin 1 receptor accessory protein
228977_at	6.99e-17	1.22e-18	9.61	31.7003	0.904	LOC729680	uncharacterized LOC729680
228457_at	7.01e-17	1.23e-18	9.61	31.697	0.553	PPM1L	protein phosphatase, Mg2+/Mn2+ dependent 1L
228216_at	7.01e-17	1.23e-18	9.61	31.6946	0.5	ZBTB37	zinc finger and BTB domain containing 37
215509_s_at	7.01e-17	1.23e-18	-9.61	31.6943	-1.89	BUB1	BUB1 mitotic checkpoint serine/threonine kinase
219118_at	7.02e-17	1.23e-18	-9.61	31.6915	-0.828	FKBP11	FK506 binding protein 11
219451_at	7.03e-17	1.23e-18	9.61	31.6903	1.05	MSRB2	methionine sulfoxide reductase B2
204420_at	7.05e-17	1.24e-18	-9.61	31.6853	-1.52	FOSL1	FOS like 1, AP-1 transcription factor subunit
229610_at	7.13e-17	1.26e-18	-9.6	31.6736	-1.45	CKAP2L	cytoskeleton associated protein 2 like
220948_s_at	7.17e-17	1.26e-18	-9.6	31.6677	-0.664	ATP1A1	ATPase Na+/K+ transporting subunit alpha 1
233310_at	7.23e-17	1.28e-18	9.6	31.658	1.17
219767_s_at	7.28e-17	1.29e-18	9.6	31.6495	0.469	CRYZL1	crystallin zeta like 1
218349_s_at	7.28e-17	1.29e-18	-9.6	31.6493	-1.12	ZWILCH	zwilch kinetochore protein
208667_s_at	7.89e-17	1.4e-18	9.59	31.5689	0.516	ST13	suppression of tumorigenicity 13 (colon carcinoma) (Hsp70 interacting protein)
226547_at	8.2e-17	1.45e-18	9.58	31.5301	0.363	KAT6A	lysine acetyltransferase 6A
1560018_at	8.39e-17	1.49e-18	9.58	31.5061	1.66	ARPP21	cAMP regulated phosphoprotein 21
202311_s_at	8.4e-17	1.49e-18	-9.58	31.5043	-1.97	COL1A1	collagen type I alpha 1 chain
221804_s_at	8.56e-17	1.52e-18	9.58	31.4844	0.47	FAM45A///FAM45BP	family with sequence similarity 45 member A///family with sequence similarity 45, member A pseudogene
1569149_at	8.69e-17	1.55e-18	-9.57	31.4696	-1.24	PDLIM7	PDZ and LIM domain 7
202006_at	8.72e-17	1.55e-18	-9.57	31.4649	-0.704	PTPN12	protein tyrosine phosphatase, non-receptor type 12
226804_at	8.77e-17	1.56e-18	-9.57	31.4578	-2.12	FAM20A	family with sequence similarity 20 member A
228280_at	8.85e-17	1.58e-18	-9.57	31.4479	-1.28	ZC3HAV1L	zinc finger CCCH-type containing, antiviral 1 like
208511_at	9.13e-17	1.63e-18	-9.57	31.417	-1.66	PTTG3P	pituitary tumor-transforming 3, pseudogene
220584_at	9.13e-17	1.63e-18	9.57	31.4158	2.22	PRR36	proline rich 36
235635_at	9.61e-17	1.72e-18	9.56	31.3644	0.788	ARHGAP5	Rho GTPase activating protein 5
216236_s_at	9.63e-17	1.73e-18	-9.56	31.3609	-1.12	SLC2A14///SLC2A3	solute carrier family 2 member 14///solute carrier family 2 member 3
215643_at	9.63e-17	1.73e-18	9.56	31.3597	1.58	SEMA3D	semaphorin 3D
221519_at	9.85e-17	1.77e-18	9.55	31.3365	0.738	FBXW4	F-box and WD repeat domain containing 4
202014_at	9.88e-17	1.78e-18	-9.55	31.3328	-1.7	PPP1R15A	protein phosphatase 1 regulatory subunit 15A
240176_at	1.01e-16	1.82e-18	-9.55	31.3088	-1.82
206316_s_at	1.02e-16	1.83e-18	-9.55	31.3045	-0.983	KNTC1	kinetochore associated 1
244294_at	1.03e-16	1.85e-18	9.55	31.2906	0.677	GTF2H5	general transcription factor IIH subunit 5
212080_at	1.03e-16	1.86e-18	9.55	31.2869	0.503	KMT2A	lysine methyltransferase 2A
203144_s_at	1.04e-16	1.87e-18	-9.55	31.2812	-1.07	KIAA0040	KIAA0040
212509_s_at	1.05e-16	1.9e-18	-9.54	31.2653	-0.674	MXRA7	matrix remodeling associated 7
210092_at	1.06e-16	1.93e-18	-9.54	31.2527	-0.649	MAGOHB///MAGOH	mago homolog B, exon junction complex core component///mago homolog, exon junction complex core component
201252_at	1.07e-16	1.94e-18	-9.54	31.2442	-0.618	PSMC4	proteasome 26S subunit, ATPase 4
1555894_s_at	1.08e-16	1.96e-18	9.54	31.2357	0.907	MTSS1L	metastasis suppressor 1 like
200961_at	1.08e-16	1.96e-18	-9.54	31.2356	-0.451	SEPHS2	selenophosphate synthetase 2
227624_at	1.1e-16	2e-18	9.54	31.2174	0.489	TET2	tet methylcytosine dioxygenase 2
217716_s_at	1.12e-16	2.04e-18	-9.53	31.1979	-0.672	SEC61A1	Sec61 translocon alpha 1 subunit
222783_s_at	1.14e-16	2.08e-18	9.53	31.1797	2.01	SMOC1	SPARC related modular calcium binding 1
228765_at	1.16e-16	2.12e-18	-9.53	31.1599	-0.664	GTF2IRD2	GTF2I repeat domain containing 2
218611_at	1.17e-16	2.13e-18	-9.53	31.1556	-0.792	IER5	immediate early response 5
226527_at	1.18e-16	2.15e-18	9.53	31.1465	0.45	RPRD2	regulation of nuclear pre-mRNA domain containing 2
226106_at	1.19e-16	2.17e-18	9.53	31.1343	0.583	RNF141	ring finger protein 141
212323_s_at	1.19e-16	2.18e-18	9.52	31.1338	0.646	VPS13D	vacuolar protein sorting 13 homolog D
218791_s_at	1.2e-16	2.2e-18	9.52	31.1215	0.491	KATNBL1	katanin regulatory subunit B1 like 1
206359_at	1.22e-16	2.24e-18	-9.52	31.1034	-1.58	SOCS3	suppressor of cytokine signaling 3
218842_at	1.22e-16	2.25e-18	-9.52	31.1021	-0.505	RPAP3	RNA polymerase II associated protein 3
231358_at	1.23e-16	2.27e-18	9.52	31.0929	1.57	MRO	maestro
221245_s_at	1.24e-16	2.28e-18	-9.52	31.0895	-0.999	FZD5	frizzled class receptor 5
203973_s_at	1.24e-16	2.29e-18	-9.52	31.0843	-1.15	CEBPD	CCAAT/enhancer binding protein delta
217969_at	1.26e-16	2.32e-18	9.52	31.0698	0.535	VPS51	VPS51, GARP complex subunit
218194_at	1.27e-16	2.34e-18	-9.51	31.0615	-0.735	REXO2	RNA exonuclease 2
201262_s_at	1.28e-16	2.36e-18	-9.51	31.0521	-2.1	BGN	biglycan
224584_at	1.3e-16	2.4e-18	-9.51	31.0386	-0.435	TMEM230	transmembrane protein 230
219042_at	1.31e-16	2.42e-18	-9.51	31.0276	-1.67	LZTS1	leucine zipper tumor suppressor 1
201169_s_at	1.33e-16	2.47e-18	-9.51	31.0104	-1.47	BHLHE40	basic helix-loop-helix family member e40
204845_s_at	1.34e-16	2.48e-18	-9.51	31.0032	-1.5	ENPEP	glutamyl aminopeptidase
226697_at	1.35e-16	2.5e-18	-9.5	30.9979	-0.877	FAM114A1	family with sequence similarity 114 member A1
201114_x_at	1.35e-16	2.5e-18	-9.5	30.9964	-0.549	PSMA7	proteasome subunit alpha 7
226690_at	1.35e-16	2.51e-18	9.5	30.9926	1.31	ADCYAP1R1	ADCYAP receptor type I
202430_s_at	1.36e-16	2.53e-18	-9.5	30.9862	-1.26	PLSCR1	phospholipid scramblase 1
231798_at	1.39e-16	2.59e-18	9.5	30.9639	1.57	NOG	noggin
209410_s_at	1.42e-16	2.65e-18	-9.5	30.9412	-0.72	GRB10	growth factor receptor bound protein 10
217730_at	1.44e-16	2.68e-18	-9.49	30.9286	-1.28	MIR6513///TMBIM1	microRNA 6513///transmembrane BAX inhibitor motif containing 1
203401_at	1.45e-16	2.71e-18	-9.49	30.9197	-0.966	PRPS2	phosphoribosyl pyrophosphate synthetase 2
224920_x_at	1.45e-16	2.71e-18	-9.49	30.919	-0.637	MYADM	myeloid associated differentiation marker
219537_x_at	1.48e-16	2.77e-18	9.49	30.8958	2.01	DLL3	delta like canonical Notch ligand 3
203837_at	1.49e-16	2.8e-18	9.49	30.8871	0.742	MAP3K5	mitogen-activated protein kinase kinase kinase 5
228234_at	1.5e-16	2.81e-18	-9.49	30.8837	-0.636	TMED7-TICAM2///TICAM2	TMED7-TICAM2 readthrough///toll like receptor adaptor molecule 2
205316_at	1.53e-16	2.87e-18	9.48	30.8608	1.15	SLC15A2	solute carrier family 15 member 2
203968_s_at	1.54e-16	2.9e-18	-9.48	30.8525	-0.78	CDC6	cell division cycle 6
213626_at	1.55e-16	2.92e-18	9.48	30.8431	0.638	CBR4	carbonyl reductase 4
213224_s_at	1.55e-16	2.93e-18	9.48	30.8425	0.68	BBIP1	BBSome interacting protein 1
228370_at	1.55e-16	2.93e-18	9.48	30.8424	0.843	LOC101930404///SNORD116-28///SNORD115-26///SNORD115-13///SNORD115-7///SNORD116-22///SNORD116-4///PWARSN///SNORD107///IPW	uncharacterized LOC101930404///small nucleolar RNA, C/D box 116-28///small nucleolar RNA, C/D box 115-26///small nucleolar RNA, C/D box 115-13///small nucleolar RNA, C/D box 115-7///small nucleolar RNA, C/D box 116-22///small nucleolar RNA, C/D box 116-4///Prader Willi/Angelman region RNA, SNRPN neighbor///small nucleolar RNA, C/D box 107///imprinted in Prader-Willi syndrome (non-protein coding)
209663_s_at	1.56e-16	2.95e-18	-9.48	30.8347	-0.997	ITGA7	integrin subunit alpha 7
234954_at	1.57e-16	2.97e-18	-9.48	30.8266	-0.65
221045_s_at	1.58e-16	3e-18	9.48	30.8194	0.817	PER3	period circadian clock 3
231112_at	1.59e-16	3e-18	9.48	30.8177	0.839	SNRPE	small nuclear ribonucleoprotein polypeptide E
74694_s_at	1.59e-16	3.01e-18	-9.48	30.816	-0.575	RABEP2	rabaptin, RAB GTPase binding effector protein 2
213399_x_at	1.59e-16	3.01e-18	-9.48	30.8148	-0.635	RPN2	ribophorin II
200699_at	1.59e-16	3.02e-18	-9.48	30.8115	-0.661	KDELR2	KDEL endoplasmic reticulum protein retention receptor 2
218140_x_at	1.59e-16	3.02e-18	-9.48	30.8108	-0.424	SRPRB	SRP receptor beta subunit
208638_at	1.6e-16	3.05e-18	-9.48	30.8032	-0.531	PDIA6	protein disulfide isomerase family A member 6
219549_s_at	1.62e-16	3.08e-18	9.47	30.793	0.601	RTN3	reticulon 3
202120_x_at	1.62e-16	3.08e-18	-9.47	30.792	-0.538	AP2S1	adaptor related protein complex 2 sigma 1 subunit
238818_at	1.63e-16	3.11e-18	9.47	30.7821	0.563	KIAA1429	KIAA1429
208934_s_at	1.65e-16	3.16e-18	-9.47	30.7686	-0.97	LGALS8	galectin 8
226810_at	1.65e-16	3.16e-18	9.47	30.7665	0.844	OGFRL1	opioid growth factor receptor like 1
209708_at	1.66e-16	3.17e-18	-9.47	30.7625	-1.55	MOXD1	monooxygenase DBH like 1
226552_at	1.67e-16	3.19e-18	-9.47	30.7573	-1.34	IER5L	immediate early response 5 like
235405_at	1.71e-16	3.27e-18	9.47	30.732	0.731	GSTA4	glutathione S-transferase alpha 4
239841_at	1.71e-16	3.28e-18	-9.47	30.7292	-0.542
219025_at	1.73e-16	3.32e-18	-9.46	30.7176	-1.01	CD248	CD248 molecule
224973_at	1.74e-16	3.35e-18	-9.46	30.7111	-1.41	FAM46A	family with sequence similarity 46 member A
1558290_a_at	1.74e-16	3.35e-18	-9.46	30.7101	-0.98	MIR1204///PVT1	microRNA 1204///Pvt1 oncogene (non-protein coding)
228017_s_at	1.74e-16	3.36e-18	9.46	30.7067	1.93	NKAIN4	Na+/K+ transporting ATPase interacting 4
218918_at	1.75e-16	3.37e-18	-9.46	30.7047	-1.36	MAN1C1	mannosidase alpha class 1C member 1
226122_at	1.79e-16	3.46e-18	-9.46	30.6791	-0.759	PLEKHG1	pleckstrin homology and RhoGEF domain containing G1
229317_at	1.83e-16	3.53e-18	9.45	30.6569	0.627	KPNA5	karyopherin subunit alpha 5
223120_at	1.84e-16	3.56e-18	-9.45	30.6509	-0.848	FUCA2	fucosidase, alpha-L- 2, plasma
210844_x_at	1.86e-16	3.61e-18	-9.45	30.6375	-0.509	CTNNA1	catenin alpha 1
228824_s_at	1.86e-16	3.61e-18	-9.45	30.6371	-0.841	PTGR1	prostaglandin reductase 1
220777_at	1.9e-16	3.68e-18	9.45	30.6164	0.679	KIF13A	kinesin family member 13A
221923_s_at	1.98e-16	3.84e-18	-9.44	30.5753	-0.555	NPM1	nucleophosmin
211471_s_at	1.99e-16	3.86e-18	-9.44	30.571	-0.66	RAB36	RAB36, member RAS oncogene family
204691_x_at	1.99e-16	3.88e-18	9.44	30.5661	0.475	PLA2G6	phospholipase A2 group VI
214164_x_at	2.04e-16	3.96e-18	-9.44	30.5449	-1.29	CA12	carbonic anhydrase 12
204163_at	2.04e-16	3.96e-18	-9.44	30.5443	-1.9	EMILIN1	elastin microfibril interfacer 1
215323_at	2.04e-16	3.97e-18	9.44	30.5423	1.37	LUZP2	leucine zipper protein 2
201654_s_at	2.04e-16	3.97e-18	-9.44	30.5422	-1.98	HSPG2	heparan sulfate proteoglycan 2
AFFX-HUMGAPDH/M33197_5_at	2.04e-16	3.99e-18	-9.44	30.5387	-0.404	GAPDH	glyceraldehyde-3-phosphate dehydrogenase
208689_s_at	2.05e-16	4e-18	-9.44	30.5351	-0.583	RPN2	ribophorin II
213075_at	2.12e-16	4.16e-18	-9.43	30.4981	-1.2	OLFML2A	olfactomedin like 2A
206711_at	2.13e-16	4.18e-18	9.43	30.4918	1.72	TMEM257	transmembrane protein 257
200646_s_at	2.15e-16	4.21e-18	-9.43	30.4849	-0.684	NUCB1	nucleobindin 1
226151_x_at	2.17e-16	4.26e-18	9.43	30.4744	0.538	CRYZL1	crystallin zeta like 1
231697_s_at	2.17e-16	4.26e-18	-9.43	30.4729	-1.59	MIR21///VMP1	microRNA 21///vacuole membrane protein 1
209496_at	2.17e-16	4.27e-18	-9.43	30.4724	-2.06	RARRES2	retinoic acid receptor responder 2
204817_at	2.23e-16	4.38e-18	-9.42	30.4456	-1.38	ESPL1	extra spindle pole bodies like 1, separase
218970_s_at	2.24e-16	4.42e-18	9.42	30.4384	0.438	CUTC	cutC copper transporter
229233_at	2.29e-16	4.52e-18	9.42	30.4163	1.61	NRG3	neuregulin 3
209099_x_at	2.29e-16	4.52e-18	-9.42	30.4159	-1.12	JAG1	jagged 1
221591_s_at	2.29e-16	4.53e-18	-9.42	30.4126	-1.2	FAM64A	family with sequence similarity 64 member A
226279_at	2.32e-16	4.59e-18	-9.42	30.4005	-1.2	PRSS23	protease, serine 23
213283_s_at	2.32e-16	4.6e-18	9.42	30.3983	0.67	SALL2	spalt like transcription factor 2
216264_s_at	2.39e-16	4.74e-18	-9.41	30.3692	-0.895	LAMB2	laminin subunit beta 2
208658_at	2.49e-16	4.93e-18	-9.41	30.3296	-0.588	PDIA4	protein disulfide isomerase family A member 4
224565_at	2.5e-16	4.95e-18	-9.41	30.3256	-1.27	MIR612///NEAT1	microRNA 612///nuclear paraspeckle assembly transcript 1 (non-protein coding)
211924_s_at	2.51e-16	4.98e-18	-9.41	30.3208	-1.23	PLAUR	plasminogen activator, urokinase receptor
225339_at	2.52e-16	5e-18	9.4	30.3156	0.549	SPAG9	sperm associated antigen 9
205946_at	2.53e-16	5.04e-18	9.4	30.3088	2.33	VIPR2	vasoactive intestinal peptide receptor 2
1554830_a_at	2.63e-16	5.24e-18	-9.4	30.2706	-1.58	STEAP3	STEAP3 metalloreductase
203963_at	2.7e-16	5.38e-18	-9.39	30.2436	-1.43	CA12	carbonic anhydrase 12
229538_s_at	2.76e-16	5.51e-18	-9.39	30.2203	-0.689	IQGAP3	IQ motif containing GTPase activating protein 3
223880_x_at	2.77e-16	5.52e-18	-9.39	30.2183	-0.397	TGIF2-C20orf24///C20orf24	TGIF2-C20orf24 readthrough///chromosome 20 open reading frame 24
201215_at	2.8e-16	5.6e-18	-9.39	30.2051	-0.907	PLS3	plastin 3
220559_at	2.81e-16	5.62e-18	-9.39	30.2006	-1.47	EN1	engrailed homeobox 1
207667_s_at	2.81e-16	5.64e-18	-9.39	30.1985	-0.651	LOC100996792///MAP2K3	dual specificity mitogen-activated protein kinase kinase 3///mitogen-activated protein kinase kinase 3
216903_s_at	2.89e-16	5.79e-18	9.38	30.1715	0.505	MICU1	mitochondrial calcium uptake 1
201292_at	2.96e-16	5.95e-18	-9.38	30.1458	-1.97	TOP2A	topoisomerase (DNA) II alpha
219889_at	3.06e-16	6.14e-18	9.37	30.1148	0.478	FRAT1	frequently rearranged in advanced T-cell lymphomas 1
44790_s_at	3.07e-16	6.16e-18	-9.37	30.111	-1.29	KIAA0226L	KIAA0226 like
1557527_at	3.07e-16	6.17e-18	-9.37	30.11	-1.1
234992_x_at	3.08e-16	6.19e-18	-9.37	30.1059	-1.55	ECT2	epithelial cell transforming 2
201068_s_at	3.11e-16	6.27e-18	-9.37	30.0941	-0.42	PSMC2	proteasome 26S subunit, ATPase 2
205137_x_at	3.15e-16	6.35e-18	9.37	30.0821	1.78	USH1C	USH1 protein network component harmonin
212989_at	3.15e-16	6.36e-18	9.37	30.0793	0.697	SGMS1	sphingomyelin synthase 1
1555751_a_at	3.26e-16	6.59e-18	-9.36	30.0455	-0.407	GEMIN7	gem nuclear organelle associated protein 7
221432_s_at	3.26e-16	6.6e-18	9.36	30.043	0.567	SLC25A28	solute carrier family 25 member 28
202967_at	3.31e-16	6.7e-18	9.36	30.0282	0.565	GSTA4	glutathione S-transferase alpha 4
1562415_a_at	3.35e-16	6.78e-18	-9.36	30.0171	-2.06	SPOCD1	SPOC domain containing 1
213446_s_at	3.36e-16	6.81e-18	-9.36	30.0123	-1.31	IQGAP1	IQ motif containing GTPase activating protein 1
201841_s_at	3.36e-16	6.83e-18	-9.36	30.0104	-1.18	HSPB1	heat shock protein family B (small) member 1
203046_s_at	3.36e-16	6.83e-18	-9.36	30.0099	-0.795	TIMELESS	timeless circadian clock
224787_s_at	3.38e-16	6.87e-18	9.36	30.0042	0.649	RAB18	RAB18, member RAS oncogene family
223377_x_at	3.49e-16	7.1e-18	-9.35	29.9713	-0.976	CISH	cytokine inducible SH2 containing protein
224998_at	3.49e-16	7.11e-18	9.35	29.9701	0.734	CMTM4	CKLF like MARVEL transmembrane domain containing 4
208864_s_at	3.5e-16	7.15e-18	-9.35	29.9653	-0.609	TXN	thioredoxin
221641_s_at	3.5e-16	7.15e-18	-9.35	29.9644	-0.828	ACOT9	acyl-CoA thioesterase 9
208808_s_at	3.54e-16	7.22e-18	-9.35	29.955	-0.815	HMGB2	high mobility group box 2
1563022_at	3.62e-16	7.4e-18	9.35	29.9307	0.917	CCDC160	coiled-coil domain containing 160
218638_s_at	3.62e-16	7.4e-18	-9.35	29.9306	-0.881	LOC100130872///SPON2	uncharacterized LOC100130872///spondin 2
213338_at	3.63e-16	7.43e-18	-9.35	29.9266	-1.54	TMEM158	transmembrane protein 158 (gene/pseudogene)
1560713_a_at	3.65e-16	7.48e-18	9.35	29.92	1.63	ELFN2	extracellular leucine rich repeat and fibronectin type III domain containing 2
45828_at	3.74e-16	7.68e-18	-9.34	29.8947	-0.418	ATP5SL	ATP5S like
231774_at	3.77e-16	7.74e-18	9.34	29.8873	0.812	KCNIP3	potassium voltage-gated channel interacting protein 3
235609_at	3.77e-16	7.75e-18	-9.34	29.8854	-1.05	BRIP1	BRCA1 interacting protein C-terminal helicase 1
201261_x_at	3.82e-16	7.85e-18	-9.34	29.8727	-1.08	BGN	biglycan
203883_s_at	3.84e-16	7.92e-18	9.34	29.8649	0.56	RAB11FIP2	RAB11 family interacting protein 2
208936_x_at	3.85e-16	7.93e-18	-9.34	29.8636	-0.822	LGALS8	galectin 8
201422_at	3.85e-16	7.94e-18	-9.34	29.8623	-1.59	IFI30///PIK3R2	IFI30, lysosomal thiol reductase///phosphoinositide-3-kinase regulatory subunit 2
225334_at	3.9e-16	8.06e-18	9.34	29.847	0.598	BORCS7	BLOC-1 related complex subunit 7
219555_s_at	3.92e-16	8.1e-18	-9.33	29.842	-1.68	CENPN	centromere protein N
218717_s_at	3.94e-16	8.15e-18	-9.33	29.8363	-1.63	P3H2	prolyl 3-hydroxylase 2
202737_s_at	3.94e-16	8.17e-18	-9.33	29.8345	-0.455	LSM4	LSM4 homolog, U6 small nuclear RNA and mRNA degradation associated
225612_s_at	3.95e-16	8.19e-18	-9.33	29.8314	-0.969	B3GNT5	UDP-GlcNAc:betaGal beta-1,3-N-acetylglucosaminyltransferase 5
218228_s_at	4.03e-16	8.36e-18	9.33	29.8119	0.524	TNKS2	tankyrase 2
206159_at	4.03e-16	8.36e-18	9.33	29.8115	1.34	GDF10	growth differentiation factor 10
219230_at	4.08e-16	8.49e-18	9.33	29.7967	1.73	TMEM100	transmembrane protein 100
208757_at	4.25e-16	8.84e-18	-9.32	29.757	-0.635	TMED9	transmembrane p24 trafficking protein 9
232224_at	4.26e-16	8.86e-18	9.32	29.7542	1.09	MASP1	mannan binding lectin serine peptidase 1
205918_at	4.31e-16	8.98e-18	-9.32	29.7406	-2.03	SLC4A3	solute carrier family 4 member 3
221732_at	4.32e-16	9.01e-18	-9.32	29.7374	-1.04	CANT1	calcium activated nucleotidase 1
223625_at	4.37e-16	9.11e-18	-9.32	29.7266	-1.48	FAM126A	family with sequence similarity 126 member A
1564494_s_at	4.39e-16	9.18e-18	-9.32	29.7199	-0.85	P4HB	prolyl 4-hydroxylase subunit beta
230019_s_at	4.4e-16	9.21e-18	9.32	29.7165	1.08	DISP3	dispatched RND transporter family member 3
221589_s_at	4.46e-16	9.34e-18	9.31	29.7028	0.738	ALDH6A1	aldehyde dehydrogenase 6 family member A1
204256_at	4.53e-16	9.48e-18	-9.31	29.6878	-0.811	ELOVL6	ELOVL fatty acid elongase 6
1553693_s_at	4.61e-16	9.67e-18	9.31	29.6685	0.73	CBR4	carbonyl reductase 4
1558750_a_at	4.61e-16	9.68e-18	-9.31	29.6673	-1.33	LOC100288637///ARHGAP11B	OTU deubiquitinase 7A pseudogene///Rho GTPase activating protein 11B
201506_at	4.67e-16	9.8e-18	-9.31	29.6549	-1.8	TGFBI	transforming growth factor beta induced
228045_at	4.69e-16	9.86e-18	9.31	29.6497	0.7	SUGT1	SGT1 homolog, MIS12 kinetochore complex assembly cochaperone
203987_at	4.72e-16	9.92e-18	-9.31	29.643	-1.15	FZD6	frizzled class receptor 6
203201_at	4.72e-16	9.93e-18	-9.3	29.6419	-1.27	PMM2	phosphomannomutase 2
AFFX-HUMGAPDH/M33197_M_at	4.72e-16	9.95e-18	-9.3	29.6408	-0.383	GAPDH	glyceraldehyde-3-phosphate dehydrogenase
1553984_s_at	4.75e-16	1e-17	-9.3	29.6342	-0.594	DTYMK	deoxythymidylate kinase
210414_at	4.76e-16	1.01e-17	9.3	29.6299	0.755	FLRT1	fibronectin leucine rich transmembrane protein 1
211006_s_at	4.82e-16	1.02e-17	9.3	29.6187	1.1	KCNB1	potassium voltage-gated channel subfamily B member 1
200805_at	4.89e-16	1.03e-17	-9.3	29.6036	-0.512	LMAN2	lectin, mannose binding 2
222517_at	4.93e-16	1.04e-17	9.3	29.5938	0.627	AP3M1	adaptor related protein complex 3 mu 1 subunit
202958_at	5.06e-16	1.07e-17	-9.29	29.5674	-0.543	PTPN9	protein tyrosine phosphatase, non-receptor type 9
207332_s_at	5.25e-16	1.11e-17	-9.29	29.5313	-0.894	TFRC	transferrin receptor
219494_at	5.41e-16	1.15e-17	-9.28	29.4998	-1.04	RAD54B	RAD54 homolog B (S, cerevisiae)
213208_at	5.52e-16	1.17e-17	9.28	29.479	0.423	GLTSCR1L	GLTSCR1 like
200974_at	5.65e-16	1.2e-17	-9.28	29.4555	-1.15	ACTA2	actin, alpha 2, smooth muscle, aorta
205081_at	5.71e-16	1.21e-17	-9.28	29.4448	-1.92	CRIP1	cysteine rich protein 1
1555500_s_at	5.8e-16	1.23e-17	-9.27	29.4282	-1.52	SLC2A4RG	SLC2A4 regulator
226670_s_at	5.81e-16	1.24e-17	-9.27	29.4264	-2.04	PABPC1L	poly(A) binding protein cytoplasmic 1 like
226520_at	5.81e-16	1.24e-17	9.27	29.4257	0.537	LCOR	ligand dependent nuclear receptor corepressor
235949_at	5.9e-16	1.26e-17	-9.27	29.409	-0.859	TTC26	tetratricopeptide repeat domain 26
214393_at	5.93e-16	1.27e-17	9.27	29.4026	1.22	RND2	Rho family GTPase 2
222640_at	6.02e-16	1.29e-17	-9.27	29.3869	-0.605	DNMT3A	DNA methyltransferase 3 alpha
229178_at	6.07e-16	1.3e-17	9.27	29.3792	0.733	PRTG	protogenin
206953_s_at	6.12e-16	1.31e-17	-9.26	29.3694	-1.26	ADGRL2	adhesion G protein-coupled receptor L2
220345_at	6.17e-16	1.32e-17	9.26	29.3613	1.43	LRRTM4	leucine rich repeat transmembrane neuronal 4
211958_at	6.2e-16	1.33e-17	-9.26	29.3552	-1.2	IGFBP5	insulin like growth factor binding protein 5
202620_s_at	6.2e-16	1.33e-17	-9.26	29.354	-1.02	PLOD2	procollagen-lysine,2-oxoglutarate 5-dioxygenase 2
213905_x_at	6.37e-16	1.37e-17	-9.26	29.3276	-1.21	BGN	biglycan
235465_at	6.42e-16	1.38e-17	9.26	29.3181	1.8	AMER2	APC membrane recruitment protein 2
214761_at	6.47e-16	1.39e-17	9.26	29.3096	1.02	ZNF423	zinc finger protein 423
218816_at	6.53e-16	1.41e-17	9.25	29.2996	0.869	LRRC1	leucine rich repeat containing 1
222986_s_at	6.55e-16	1.41e-17	-9.25	29.2962	-0.522	SHISA5	shisa family member 5
226060_at	6.57e-16	1.42e-17	-9.25	29.2927	-0.477	RFT1	RFT1 homolog
202573_at	6.63e-16	1.43e-17	-9.25	29.2822	-0.39	CSNK1G2	casein kinase 1 gamma 2
213433_at	6.77e-16	1.46e-17	9.25	29.261	0.788	ARL3	ADP ribosylation factor like GTPase 3
227728_at	6.8e-16	1.47e-17	9.25	29.2566	0.652	PPM1A	protein phosphatase, Mg2+/Mn2+ dependent 1A
229459_at	6.83e-16	1.48e-17	9.25	29.2515	1.35	FAM19A5	family with sequence similarity 19 member A5, C-C motif chemokine like
203967_at	6.97e-16	1.51e-17	-9.24	29.23	-0.922	CDC6	cell division cycle 6
233986_s_at	6.98e-16	1.51e-17	-9.24	29.2278	-1.71	PLEKHG2	pleckstrin homology and RhoGEF domain containing G2
202270_at	7.06e-16	1.53e-17	-9.24	29.2159	-1.46	GBP1	guanylate binding protein 1
229298_at	7.06e-16	1.53e-17	9.24	29.2153	0.506	KBTBD7	kelch repeat and BTB domain containing 7
204608_at	7.07e-16	1.54e-17	-9.24	29.2134	-0.688	ASL	argininosuccinate lyase
226388_at	7.12e-16	1.55e-17	-9.24	29.2058	-1.42	TCEA3	transcription elongation factor A3
31845_at	7.14e-16	1.56e-17	-9.24	29.2013	-1.25	ELF4	E74 like ETS transcription factor 4
1558706_a_at	7.14e-16	1.56e-17	9.24	29.2009	1.35	ATOH8	atonal bHLH transcription factor 8
1552575_a_at	7.16e-16	1.56e-17	-9.24	29.1968	-1.71	C6orf141	chromosome 6 open reading frame 141
213097_s_at	7.25e-16	1.58e-17	-9.24	29.1846	-0.66	DNAJC2	DnaJ heat shock protein family (Hsp40) member C2
225171_at	7.25e-16	1.58e-17	-9.24	29.1835	-1.2	ARHGAP18	Rho GTPase activating protein 18
216331_at	7.27e-16	1.59e-17	-9.24	29.18	-1.25	ITGA7	integrin subunit alpha 7
1561480_a_at	7.37e-16	1.61e-17	9.23	29.1655	1.74
229687_s_at	7.39e-16	1.62e-17	9.23	29.1625	0.699	PRDM11	PR/SET domain 11
228291_s_at	7.48e-16	1.64e-17	9.23	29.1489	0.654	KIZ	kizuna centrosomal protein
238076_at	7.59e-16	1.67e-17	9.23	29.133	1.11	GATAD2B	GATA zinc finger domain containing 2B
227949_at	7.59e-16	1.67e-17	9.23	29.1329	1.47	PHACTR3	phosphatase and actin regulator 3
226335_at	7.7e-16	1.69e-17	-9.23	29.1189	-0.429	RPS6KA3	ribosomal protein S6 kinase A3
1563367_at	7.73e-16	1.7e-17	9.23	29.114	1.63	MAPT-AS1	MAPT antisense RNA 1
222680_s_at	7.84e-16	1.73e-17	-9.22	29.0986	-1.08	DTL	denticleless E3 ubiquitin protein ligase homolog
205339_at	7.88e-16	1.74e-17	-9.22	29.093	-0.684	STIL	SCL/TAL1 interrupting locus
228608_at	8.03e-16	1.77e-17	9.22	29.0739	1.45	NALCN	sodium leak channel, non-selective
217742_s_at	8.05e-16	1.78e-17	9.22	29.0704	0.404	WAC	WW domain containing adaptor with coiled-coil
216885_s_at	8.11e-16	1.79e-17	9.22	29.0622	0.505	DCAF8	DDB1 and CUL4 associated factor 8
204642_at	8.18e-16	1.81e-17	9.22	29.0534	0.8	S1PR1	sphingosine-1-phosphate receptor 1
227407_at	8.24e-16	1.82e-17	9.22	29.0449	0.549	TAPT1	transmembrane anterior posterior transformation 1
202475_at	8.24e-16	1.83e-17	-9.22	29.0441	-0.54	TMEM147	transmembrane protein 147
213352_at	8.25e-16	1.83e-17	9.22	29.0426	0.594	TMCC1	transmembrane and coiled-coil domain family 1
1569871_at	8.33e-16	1.85e-17	9.21	29.0326	1.2	LMF1	lipase maturation factor 1
1555958_at	8.35e-16	1.85e-17	9.21	29.0295	1.35	CRTAC1	cartilage acidic protein 1
208741_at	8.55e-16	1.9e-17	9.21	29.0048	0.879	SAP18	Sin3A associated protein 18
243176_at	8.56e-16	1.9e-17	9.21	29.0036	0.363	LOC101929356///ARL5A	uncharacterized LOC101929356///ADP ribosylation factor like GTPase 5A
201951_at	8.57e-16	1.91e-17	9.21	29.0008	1.14	ALCAM	activated leukocyte cell adhesion molecule
213351_s_at	8.59e-16	1.91e-17	9.21	28.9979	0.565	TMCC1	transmembrane and coiled-coil domain family 1
243296_at	8.59e-16	1.91e-17	-9.21	28.9974	-1.52	NAMPT	nicotinamide phosphoribosyltransferase
229222_at	8.61e-16	1.92e-17	-9.21	28.9944	-1.12	ACSS3	acyl-CoA synthetase short-chain family member 3
221830_at	8.66e-16	1.93e-17	9.21	28.9879	0.824	RAP2A	RAP2A, member of RAS oncogene family
212335_at	8.69e-16	1.94e-17	-9.21	28.9838	-0.871	GNS	glucosamine (N-acetyl)-6-sulfatase
221258_s_at	8.85e-16	1.98e-17	-9.2	28.9649	-1.48	KIF18A	kinesin family member 18A
205076_s_at	8.88e-16	1.99e-17	-9.2	28.961	-0.741	MTMR11	myotubularin related protein 11
219500_at	9.07e-16	2.03e-17	-9.2	28.9388	-1.11	CLCF1	cardiotrophin-like cytokine factor 1
202863_at	9.19e-16	2.06e-17	-9.2	28.9252	-1.16	SP100	SP100 nuclear antigen
232580_x_at	9.5e-16	2.13e-17	9.19	28.8919	0.618
229551_x_at	9.53e-16	2.14e-17	-9.19	28.8884	-1.03	ZNF367	zinc finger protein 367
210137_s_at	9.53e-16	2.14e-17	-9.19	28.8868	-0.962	DCTD	dCMP deaminase
223054_at	9.54e-16	2.15e-17	-9.19	28.8852	-0.51	DNAJB11	DnaJ heat shock protein family (Hsp40) member B11
204633_s_at	9.58e-16	2.16e-17	9.19	28.8808	0.832	RPS6KA5	ribosomal protein S6 kinase A5
224471_s_at	9.58e-16	2.16e-17	9.19	28.8799	0.697	BTRC	beta-transducin repeat containing E3 ubiquitin protein ligase
227444_at	9.63e-16	2.17e-17	9.19	28.8733	0.668	ARMCX4	armadillo repeat containing, X-linked 4
201744_s_at	9.65e-16	2.18e-17	-9.19	28.8714	-2.47	LUM	lumican
227781_x_at	9.9e-16	2.24e-17	9.19	28.8455	1.65	FAM57B	family with sequence similarity 57 member B
230496_at	9.98e-16	2.26e-17	9.19	28.8369	1.49	AMER2	APC membrane recruitment protein 2
204175_at	1e-15	2.27e-17	-9.18	28.8318	-0.598	ZNF593	zinc finger protein 593
216268_s_at	1.02e-15	2.3e-17	-9.18	28.8167	-1.13	JAG1	jagged 1
239509_at	1.02e-15	2.31e-17	9.18	28.8123	2.49	FLJ16779	uncharacterized LOC100192386
211804_s_at	1.05e-15	2.38e-17	-9.18	28.7828	-1.67	CDK2	cyclin dependent kinase 2
208675_s_at	1.06e-15	2.4e-17	-9.18	28.7777	-0.587	DDOST	dolichyl-diphosphooligosaccharide--protein glycosyltransferase non-catalytic subunit
226447_at	1.06e-15	2.41e-17	9.18	28.7718	0.397	ASH1L	ASH1 like histone lysine methyltransferase
223279_s_at	1.1e-15	2.49e-17	-9.17	28.7381	-0.952	UACA	uveal autoantigen with coiled-coil domains and ankyrin repeats
218418_s_at	1.11e-15	2.52e-17	-9.17	28.7295	-0.829	KANK2	KN motif and ankyrin repeat domains 2
221474_at	1.12e-15	2.56e-17	-9.17	28.7138	-0.625	MYL12B	myosin light chain 12B
228218_at	1.12e-15	2.56e-17	9.17	28.7122	0.916	LSAMP	limbic system-associated membrane protein
212449_s_at	1.15e-15	2.62e-17	-9.16	28.6878	-0.532	LYPLA1	lysophospholipase I
217871_s_at	1.15e-15	2.63e-17	-9.16	28.6849	-0.519	MIF	macrophage migration inhibitory factor (glycosylation-inhibiting factor)
219732_at	1.16e-15	2.64e-17	9.16	28.6827	1.64	PLPPR1	phospholipid phosphatase related 1
208747_s_at	1.17e-15	2.67e-17	-9.16	28.6705	-1.56	C1S	complement component 1, s subcomponent
207668_x_at	1.19e-15	2.71e-17	-9.16	28.6557	-0.591	PDIA6	protein disulfide isomerase family A member 6
212677_s_at	1.19e-15	2.73e-17	9.16	28.6496	0.657	CEP68	centrosomal protein 68
223480_s_at	1.2e-15	2.74e-17	-9.16	28.645	-0.433	MRPL47	mitochondrial ribosomal protein L47
207790_at	1.21e-15	2.77e-17	9.16	28.6355	0.647	LRRC1	leucine rich repeat containing 1
212812_at	1.22e-15	2.81e-17	9.15	28.6206	0.667	SERINC5	serine incorporator 5
202596_at	1.22e-15	2.81e-17	-9.15	28.6201	-0.721	ENSA	endosulfine alpha
218264_at	1.23e-15	2.82e-17	9.15	28.6163	0.839	BCCIP	BRCA2 and CDKN1A interacting protein
236964_at	1.23e-15	2.83e-17	9.15	28.6138	1.21
219432_at	1.25e-15	2.87e-17	-9.15	28.5996	-2.02	EVC	EvC ciliary complex subunit 1
223268_at	1.26e-15	2.9e-17	9.15	28.5912	0.485	C11orf54	chromosome 11 open reading frame 54
219643_at	1.26e-15	2.9e-17	9.15	28.5883	1.13	LRP1B	LDL receptor related protein 1B
1553344_at	1.27e-15	2.92e-17	9.15	28.5825	2.5	PCDH15	protocadherin related 15
217855_x_at	1.27e-15	2.92e-17	-9.15	28.582	-0.506	SDF4	stromal cell derived factor 4
37953_s_at	1.28e-15	2.95e-17	9.15	28.5724	1.04	ASIC1	acid sensing ion channel subunit 1
214855_s_at	1.3e-15	3e-17	9.14	28.5572	0.558	RALGAPA1///RALGAPA1P1	Ral GTPase activating protein catalytic alpha subunit 1///Ral GTPase activating protein catalytic alpha subunit 1 pseudogene 1
209431_s_at	1.3e-15	3e-17	9.14	28.5566	0.623	PATZ1	POZ/BTB and AT hook containing zinc finger 1
200832_s_at	1.3e-15	3.02e-17	9.14	28.5495	0.965	SCD	stearoyl-CoA desaturase
235118_at	1.32e-15	3.07e-17	9.14	28.5344	1.58	CADM2	cell adhesion molecule 2
225115_at	1.33e-15	3.1e-17	9.14	28.525	0.754	HIPK2	homeodomain interacting protein kinase 2
230046_at	1.34e-15	3.1e-17	-9.14	28.523	-0.915	SPRED3	sprouty related EVH1 domain containing 3
218014_at	1.34e-15	3.11e-17	-9.14	28.5203	-0.426	NUP85	nucleoporin 85
229234_at	1.34e-15	3.12e-17	9.14	28.5192	1.46	ZC3H12B	zinc finger CCCH-type containing 12B
230782_at	1.35e-15	3.15e-17	9.14	28.5076	0.897	SORD	sorbitol dehydrogenase
216272_x_at	1.36e-15	3.18e-17	-9.14	28.4999	-0.73	SYDE1	synapse defective Rho GTPase homolog 1
219283_at	1.37e-15	3.19e-17	-9.13	28.495	-0.443	C1GALT1C1	C1GALT1 specific chaperone 1
217835_x_at	1.37e-15	3.2e-17	-9.13	28.4923	-0.398	TGIF2-C20orf24///C20orf24	TGIF2-C20orf24 readthrough///chromosome 20 open reading frame 24
224200_s_at	1.37e-15	3.21e-17	-9.13	28.4898	-0.769	RAD18	RAD18, E3 ubiquitin protein ligase
1552703_s_at	1.37e-15	3.21e-17	-9.13	28.4891	-1.27	CARD16///CASP1	caspase recruitment domain family member 16///caspase 1
201952_at	1.38e-15	3.22e-17	9.13	28.4875	1.03	ALCAM	activated leukocyte cell adhesion molecule
201862_s_at	1.4e-15	3.27e-17	-9.13	28.4715	-0.689	LRRFIP1	LRR binding FLII interacting protein 1
209122_at	1.4e-15	3.27e-17	-9.13	28.4713	-1.39	PLIN2	perilipin 2
203143_s_at	1.4e-15	3.28e-17	-9.13	28.4702	-1.09	KIAA0040	KIAA0040
228390_at	1.41e-15	3.31e-17	9.13	28.4598	0.86	RAB30	RAB30, member RAS oncogene family
212066_s_at	1.41e-15	3.32e-17	9.13	28.4563	0.31	USP34	ubiquitin specific peptidase 34
211963_s_at	1.42e-15	3.34e-17	-9.13	28.4524	-0.61	ARPC5	actin related protein 2/3 complex subunit 5
200709_at	1.42e-15	3.35e-17	-9.13	28.4492	-0.499	LOC101929368///FKBP1A	uncharacterized LOC101929368///FK506 binding protein 1A
235798_at	1.46e-15	3.43e-17	9.12	28.4237	0.735	TMEM170B	transmembrane protein 170B
201231_s_at	1.46e-15	3.44e-17	-9.12	28.4209	-0.569	ENO1	enolase 1
209409_at	1.48e-15	3.49e-17	-9.12	28.4067	-0.913	GRB10	growth factor receptor bound protein 10
203843_at	1.49e-15	3.52e-17	-9.12	28.4	-0.453	RPS6KA3	ribosomal protein S6 kinase A3
201809_s_at	1.52e-15	3.58e-17	-9.12	28.3821	-0.897	ENG	endoglin
209709_s_at	1.54e-15	3.65e-17	-9.11	28.3632	-0.927	HMMR	hyaluronan mediated motility receptor
205884_at	1.54e-15	3.65e-17	-9.11	28.3631	-1.38	ITGA4	integrin subunit alpha 4
231893_at	1.55e-15	3.66e-17	9.11	28.3619	1.52	KIAA1755	KIAA1755
238429_at	1.56e-15	3.69e-17	-9.11	28.3542	-2.34	TMEM71	transmembrane protein 71
221552_at	1.56e-15	3.69e-17	9.11	28.3522	0.707	ABHD6	abhydrolase domain containing 6
240061_at	1.56e-15	3.72e-17	-9.11	28.3466	-1.14
213640_s_at	1.56e-15	3.72e-17	-9.11	28.3455	-1.75	LOX	lysyl oxidase
244377_at	1.56e-15	3.72e-17	9.11	28.3451	0.66	SLC1A4	solute carrier family 1 member 4
214495_at	1.56e-15	3.72e-17	9.11	28.3446	1.81	CACNG2	calcium voltage-gated channel auxiliary subunit gamma 2
1559410_at	1.56e-15	3.72e-17	9.11	28.3445	1.05
243502_at	1.59e-15	3.78e-17	-9.11	28.3294	-1.64	GJC1	gap junction protein gamma 1
201109_s_at	1.59e-15	3.79e-17	-9.11	28.3274	-2.15	THBS1	thrombospondin 1
201615_x_at	1.6e-15	3.81e-17	-9.11	28.3232	-0.964	CALD1	caldesmon 1
237094_at	1.65e-15	3.94e-17	9.1	28.2885	1.24	FAM19A5	family with sequence similarity 19 member A5, C-C motif chemokine like
236771_at	1.67e-15	3.99e-17	9.1	28.2773	1.75	RIPPLY2	ripply transcriptional repressor 2
228328_at	1.69e-15	4.05e-17	9.1	28.2625	0.595	KLHL28	kelch like family member 28
216952_s_at	1.7e-15	4.07e-17	-9.1	28.2569	-0.831	LMNB2	lamin B2
208935_s_at	1.73e-15	4.14e-17	-9.1	28.2413	-0.843	LGALS8	galectin 8
201438_at	1.8e-15	4.31e-17	-9.09	28.2003	-2.58	COL6A3	collagen type VI alpha 3 chain
241805_at	1.8e-15	4.31e-17	9.09	28.2001	1.71	GABRG1	gamma-aminobutyric acid type A receptor gamma1 subunit
1562276_at	1.84e-15	4.42e-17	9.09	28.1764	0.974
1568765_at	1.9e-15	4.55e-17	-9.08	28.1473	-1.64	SERPINE1	serpin family E member 1
225915_at	1.96e-15	4.71e-17	9.08	28.1137	0.825	CAB39L	calcium binding protein 39 like
214680_at	1.97e-15	4.73e-17	9.08	28.1103	1.49	NTRK2	neurotrophic receptor tyrosine kinase 2
223000_s_at	2.02e-15	4.86e-17	-9.07	28.0829	-1.03	F11R	F11 receptor
203149_at	2.03e-15	4.9e-17	-9.07	28.0747	-0.444	NECTIN2	nectin cell adhesion molecule 2
221430_s_at	2.05e-15	4.93e-17	9.07	28.0687	0.486	RNF146	ring finger protein 146
228740_at	2.1e-15	5.06e-17	9.07	28.043	0.905
210647_x_at	2.11e-15	5.09e-17	9.07	28.038	0.509	PLA2G6	phospholipase A2 group VI
229130_at	2.16e-15	5.22e-17	9.06	28.0135	0.49
213271_s_at	2.16e-15	5.23e-17	9.06	28.0118	0.477	DOPEY1	dopey family member 1
204508_s_at	2.18e-15	5.28e-17	-9.06	28.0019	-1.95	CA12	carbonic anhydrase 12
225429_at	2.18e-15	5.28e-17	9.06	28.0009	0.43	PPP6C	protein phosphatase 6 catalytic subunit
225687_at	2.18e-15	5.29e-17	-9.06	28.0001	-0.761	FAM83D	family with sequence similarity 83 member D
203519_s_at	2.19e-15	5.3e-17	9.06	27.9976	0.483	UPF2	UPF2 regulator of nonsense transcripts homolog (yeast)
1553268_at	2.2e-15	5.34e-17	9.06	27.9911	1.03	RHBDL3	rhomboid like 3
205409_at	2.2e-15	5.34e-17	-9.06	27.9898	-0.942	FOSL2	FOS like 2, AP-1 transcription factor subunit
222391_at	2.2e-15	5.35e-17	9.06	27.9878	0.441	TMEM30A	transmembrane protein 30A
213269_at	2.21e-15	5.38e-17	9.06	27.983	0.66	ZNF248	zinc finger protein 248
235224_s_at	2.23e-15	5.42e-17	9.06	27.9758	0.713	CAND1	cullin associated and neddylation dissociated 1
235236_at	2.23e-15	5.43e-17	9.06	27.9745	1.71
212678_at	2.25e-15	5.47e-17	9.06	27.9661	0.709	NF1P9///NF1	neurofibromin 1 pseudogene 9///neurofibromin 1
219201_s_at	2.26e-15	5.51e-17	-9.05	27.9604	-1.26	TWSG1	twisted gastrulation BMP signaling modulator 1
200612_s_at	2.26e-15	5.51e-17	9.05	27.959	0.439	AP2B1	adaptor related protein complex 2 beta 1 subunit
204858_s_at	2.26e-15	5.53e-17	-9.05	27.956	-0.954	TYMP	thymidine phosphorylase
200666_s_at	2.29e-15	5.59e-17	-9.05	27.9453	-0.695	DNAJB1	DnaJ heat shock protein family (Hsp40) member B1
222061_at	2.33e-15	5.7e-17	-9.05	27.9266	-1.18	CD58	CD58 molecule
212771_at	2.37e-15	5.81e-17	9.05	27.9077	0.738	FAM171A1	family with sequence similarity 171 member A1
202613_at	2.37e-15	5.81e-17	-9.05	27.9074	-0.609	CTPS1	CTP synthase 1
213398_s_at	2.37e-15	5.82e-17	9.05	27.9068	0.352	SDR39U1	short chain dehydrogenase/reductase family 39U member 1
215767_at	2.38e-15	5.84e-17	9.05	27.9026	1.13	ZNF804A	zinc finger protein 804A
223885_at	2.38e-15	5.85e-17	9.05	27.9017	1.61	CALN1	calneuron 1
239217_x_at	2.38e-15	5.85e-17	-9.05	27.9007	-1.53	ABCC3	ATP binding cassette subfamily C member 3
231832_at	2.39e-15	5.88e-17	-9.04	27.8963	-0.743	POC1B-GALNT4///GALNT4	POC1B-GALNT4 readthrough///polypeptide N-acetylgalactosaminyltransferase 4
212594_at	2.45e-15	6.03e-17	9.04	27.8705	0.638	MIR4680///PDCD4	microRNA 4680///programmed cell death 4 (neoplastic transformation inhibitor)
219137_s_at	2.47e-15	6.09e-17	9.04	27.8611	0.456	MFF	mitochondrial fission factor
201398_s_at	2.48e-15	6.1e-17	-9.04	27.8595	-0.5	TRAM1	translocation associated membrane protein 1
206102_at	2.49e-15	6.13e-17	-9.04	27.8543	-1.03	GINS1	GINS complex subunit 1
235709_at	2.49e-15	6.14e-17	-9.04	27.8527	-1.8	GAS2L3	growth arrest specific 2 like 3
227657_at	2.53e-15	6.25e-17	9.04	27.8368	0.742	RNF150	ring finger protein 150
203044_at	2.54e-15	6.27e-17	-9.04	27.8328	-0.771	CHSY1	chondroitin sulfate synthase 1
206003_at	2.56e-15	6.33e-17	-9.03	27.8232	-0.722	CEP135	centrosomal protein 135
212906_at	2.57e-15	6.37e-17	9.03	27.8172	0.794	GRAMD1B	GRAM domain containing 1B
225592_at	2.58e-15	6.4e-17	-9.03	27.8125	-0.481	NRM	nurim (nuclear envelope membrane protein)
1559255_a_at	2.62e-15	6.5e-17	-9.03	27.7981	-1.45
204214_s_at	2.63e-15	6.54e-17	-9.03	27.7922	-0.816	RAB32	RAB32, member RAS oncogene family
214430_at	2.64e-15	6.56e-17	-9.03	27.7884	-0.544	GLA	galactosidase alpha
225511_at	2.65e-15	6.58e-17	9.03	27.7859	0.753	GPRC5B	G protein-coupled receptor class C group 5 member B
208460_at	2.65e-15	6.58e-17	-9.03	27.7856	-0.969	GJC1	gap junction protein gamma 1
230826_at	2.67e-15	6.63e-17	9.03	27.7775	0.719	MMD2	monocyte to macrophage differentiation associated 2
209457_at	2.67e-15	6.65e-17	-9.03	27.7757	-0.956	DUSP5	dual specificity phosphatase 5
222898_s_at	2.67e-15	6.67e-17	9.03	27.7727	1.99	DLL3	delta like canonical Notch ligand 3
242769_at	2.68e-15	6.7e-17	9.03	27.7681	0.998
213006_at	2.7e-15	6.75e-17	-9.02	27.7609	-1.21	CEBPD	CCAAT/enhancer binding protein delta
226142_at	2.76e-15	6.91e-17	-9.02	27.7379	-1.08	GLIPR1	GLI pathogenesis related 1
226416_at	2.77e-15	6.92e-17	-9.02	27.7361	-0.662	ERI1	exoribonuclease 1
219933_at	2.84e-15	7.11e-17	-9.02	27.7089	-0.517	GLRX2	glutaredoxin 2
208963_x_at	2.87e-15	7.19e-17	9.01	27.6978	1.05	MIR1908///FADS1	microRNA 1908///fatty acid desaturase 1
235111_at	2.88e-15	7.22e-17	9.01	27.6944	0.855	LSAMP	limbic system-associated membrane protein
240103_at	2.91e-15	7.31e-17	9.01	27.6825	0.946
226148_at	2.92e-15	7.32e-17	9.01	27.681	0.527	ZBTB44	zinc finger and BTB domain containing 44
223281_s_at	2.95e-15	7.4e-17	9.01	27.6704	0.649	COX15	COX15, cytochrome c oxidase assembly homolog
201877_s_at	3e-15	7.54e-17	9.01	27.652	0.414	PPP2R5C	protein phosphatase 2 regulatory subunit B'gamma
201464_x_at	3.01e-15	7.57e-17	-9.01	27.6483	-0.836	JUN	Jun proto-oncogene, AP-1 transcription factor subunit
227103_s_at	3.04e-15	7.66e-17	-9.01	27.6364	-1.1	ECE2	endothelin converting enzyme 2
221211_s_at	3.04e-15	7.67e-17	-9.01	27.6356	-1.15	MAP3K7CL	MAP3K7 C-terminal like
201415_at	3.05e-15	7.7e-17	-9	27.6313	-0.568	GSS	glutathione synthetase
201535_at	3.05e-15	7.7e-17	9	27.6312	0.513	UBL3	ubiquitin like 3
200919_at	3.09e-15	7.81e-17	-9	27.6177	-0.556	PHC2	polyhomeotic homolog 2
226652_at	3.11e-15	7.84e-17	9	27.613	0.561	USP3	ubiquitin specific peptidase 3
203362_s_at	3.14e-15	7.95e-17	-9	27.5999	-1.05	MAD2L1	MAD2 mitotic arrest deficient-like 1 (yeast)
217455_s_at	3.16e-15	8e-17	9	27.5935	0.833	SSTR2	somatostatin receptor 2
213008_at	3.22e-15	8.14e-17	-9	27.5764	-1.77	FANCI	Fanconi anemia complementation group I
212306_at	3.22e-15	8.15e-17	9	27.5759	0.571	CLASP2	cytoplasmic linker associated protein 2
229355_at	3.34e-15	8.47e-17	8.99	27.5375	0.376	UBE2D3	ubiquitin conjugating enzyme E2 D3
204635_at	3.39e-15	8.61e-17	8.99	27.5215	0.779	RPS6KA5	ribosomal protein S6 kinase A5
220753_s_at	3.39e-15	8.61e-17	8.99	27.5215	0.574	CRYL1	crystallin lambda 1
204024_at	3.42e-15	8.69e-17	8.99	27.5129	0.701	OSGIN2	oxidative stress induced growth inhibitor family member 2
211271_x_at	3.44e-15	8.74e-17	-8.99	27.5073	-0.686	MIR4745///PTBP1	microRNA 4745///polypyrimidine tract binding protein 1
202923_s_at	3.46e-15	8.79e-17	8.99	27.501	0.627	GCLC	glutamate-cysteine ligase catalytic subunit
218820_at	3.47e-15	8.84e-17	8.98	27.4961	1.08	C14orf132	chromosome 14 open reading frame 132
225497_at	3.47e-15	8.84e-17	8.98	27.4956	0.522	ATE1	arginyltransferase 1
203869_at	3.48e-15	8.89e-17	8.98	27.4906	0.631	USP46	ubiquitin specific peptidase 46
211276_at	3.5e-15	8.93e-17	8.98	27.4857	1.46	TCEAL2	transcription elongation factor A like 2
232244_at	3.56e-15	9.08e-17	8.98	27.4693	0.836	KIAA1161	KIAA1161
203244_at	3.59e-15	9.16e-17	8.98	27.4602	0.524	PEX5	peroxisomal biogenesis factor 5
214046_at	3.59e-15	9.17e-17	8.98	27.4596	1.69	FUT9	fucosyltransferase 9
212414_s_at	3.59e-15	9.17e-17	-8.98	27.4592	-1.07	GLYR1///SEPT6	glyoxylate reductase 1 homolog///septin 6
225195_at	3.63e-15	9.29e-17	-8.98	27.4466	-0.587	DPH3	diphthamide biosynthesis 3
243984_at	3.68e-15	9.44e-17	8.97	27.431	1.05	SCRG1	stimulator of chondrogenesis 1
200765_x_at	3.69e-15	9.47e-17	-8.97	27.4277	-0.474	CTNNA1	catenin alpha 1
218692_at	3.71e-15	9.52e-17	8.97	27.4225	0.916	SYBU	syntabulin
203417_at	3.73e-15	9.58e-17	-8.97	27.4172	-1.41	MFAP2	microfibrillar associated protein 2
208368_s_at	3.73e-15	9.59e-17	-8.97	27.4161	-1.49	BRCA2	BRCA2, DNA repair associated
1555564_a_at	3.77e-15	9.71e-17	-8.97	27.4039	-1.64	CFI	complement factor I
227425_at	3.79e-15	9.75e-17	8.97	27.3993	1.44	REPS2	RALBP1 associated Eps domain containing 2
200872_at	3.82e-15	9.83e-17	-8.97	27.3916	-1.26	S100A10	S100 calcium binding protein A10
208939_at	3.84e-15	9.89e-17	8.97	27.3852	0.562	SEPHS1	selenophosphate synthetase 1
1556051_a_at	3.84e-15	9.9e-17	-8.97	27.3849	-0.692	BICD1	BICD cargo adaptor 1
219278_at	3.85e-15	9.93e-17	-8.97	27.3811	-1.36	MAP3K6	mitogen-activated protein kinase kinase kinase 6
215571_at	3.85e-15	9.94e-17	8.97	27.3807	0.971
203145_at	3.86e-15	9.99e-17	-8.97	27.3759	-0.759	SPAG5	sperm associated antigen 5
218038_at	4.02e-15	1.04e-16	-8.96	27.336	-0.908	ATP5SL	ATP5S like
219588_s_at	4.03e-15	1.04e-16	-8.96	27.3343	-0.826	NCAPG2	non-SMC condensin II complex subunit G2
201871_s_at	4.09e-15	1.06e-16	8.96	27.3172	0.42	UBXN1	UBX domain protein 1
226980_at	4.24e-15	1.1e-16	-8.95	27.2811	-1.61	DEPDC1B	DEP domain containing 1B
221173_at	4.26e-15	1.11e-16	8.95	27.2761	1.58	USH1C	USH1 protein network component harmonin
209280_at	4.31e-15	1.12e-16	-8.95	27.2635	-1.16	MRC2	mannose receptor C type 2
244040_at	4.32e-15	1.12e-16	8.95	27.262	0.955	KCNN3	potassium calcium-activated channel subfamily N member 3
231897_at	4.45e-15	1.16e-16	-8.94	27.2311	-0.698	PTGR1	prostaglandin reductase 1
226186_at	4.46e-15	1.16e-16	8.94	27.2284	0.797	TMOD2	tropomodulin 2
213836_s_at	4.49e-15	1.17e-16	-8.94	27.2223	-0.861	WIPI1	WD repeat domain, phosphoinositide interacting 1
225504_at	4.54e-15	1.18e-16	8.94	27.21	0.372	HMBOX1	homeobox containing 1
232322_x_at	4.57e-15	1.19e-16	8.94	27.204	0.933	STARD10	StAR related lipid transfer domain containing 10
225579_at	4.57e-15	1.19e-16	-8.94	27.2015	-0.846	PQLC3	PQ loop repeat containing 3
212115_at	4.64e-15	1.21e-16	-8.94	27.1875	-1.02	HN1L	hematological and neurological expressed 1 like
219819_s_at	4.65e-15	1.21e-16	8.94	27.1838	0.519	MRPS28	mitochondrial ribosomal protein S28
221204_s_at	4.7e-15	1.23e-16	8.94	27.1717	0.971	CRTAC1	cartilage acidic protein 1
221485_at	4.71e-15	1.23e-16	-8.94	27.1696	-0.599	B4GALT5	beta-1,4-galactosyltransferase 5
202352_s_at	4.71e-15	1.23e-16	-8.93	27.1687	-0.413	PSMD12	proteasome 26S subunit, non-ATPase 12
219077_s_at	4.73e-15	1.24e-16	8.93	27.1636	0.581	WWOX	WW domain containing oxidoreductase
217933_s_at	4.79e-15	1.25e-16	-8.93	27.1519	-0.784	LAP3	leucine aminopeptidase 3
231251_at	4.79e-15	1.26e-16	8.93	27.1514	0.476	WIPF2	WAS/WASL interacting protein family member 2
236126_at	4.86e-15	1.28e-16	8.93	27.1349	0.728	ACVR2B	activin A receptor type 2B
224472_x_at	4.94e-15	1.3e-16	-8.93	27.1192	-0.532	SDF4	stromal cell derived factor 4
227970_at	4.96e-15	1.3e-16	-8.93	27.1146	-1.11	GPR157	G protein-coupled receptor 157
202497_x_at	5.04e-15	1.32e-16	-8.92	27.0989	-1.67	SLC2A3	solute carrier family 2 member 3
222206_s_at	5.13e-15	1.35e-16	-8.92	27.0804	-1.02	NCLN	nicalin
219978_s_at	5.2e-15	1.37e-16	-8.92	27.0659	-2.02	NUSAP1	nucleolar and spindle associated protein 1
1554542_at	5.27e-15	1.39e-16	8.92	27.0518	0.821	SLC25A48	solute carrier family 25 member 48
212175_s_at	5.31e-15	1.4e-16	-8.92	27.0444	-0.561	AK2	adenylate kinase 2
218957_s_at	5.32e-15	1.4e-16	8.92	27.0418	0.573	PAAF1	proteasomal ATPase associated factor 1
205156_s_at	5.35e-15	1.41e-16	8.91	27.0348	1.05	ASIC1	acid sensing ion channel subunit 1
218847_at	5.47e-15	1.44e-16	-8.91	27.0138	-0.993	IGF2BP2	insulin like growth factor 2 mRNA binding protein 2
216840_s_at	5.48e-15	1.45e-16	-8.91	27.0099	-1.19	LAMA2	laminin subunit alpha 2
217751_at	5.57e-15	1.47e-16	-8.91	26.9939	-0.564	GSTK1	glutathione S-transferase kappa 1
226114_at	5.62e-15	1.49e-16	-8.91	26.9838	-0.754	ZNF436	zinc finger protein 436
217854_s_at	5.67e-15	1.5e-16	-8.91	26.9747	-0.482	POLR2E	RNA polymerase II subunit E
212203_x_at	5.71e-15	1.51e-16	-8.9	26.9675	-1.09	IFITM3	interferon induced transmembrane protein 3
234245_at	5.74e-15	1.52e-16	8.9	26.9606	0.706
229831_at	5.74e-15	1.53e-16	8.9	26.96	2.03	CNTN3	contactin 3
219017_at	5.75e-15	1.53e-16	-8.9	26.958	-0.6	ETNK1	ethanolamine kinase 1
236748_at	5.79e-15	1.54e-16	8.9	26.951	1.76	RASGEF1C	RasGEF domain family member 1C
227132_at	5.95e-15	1.58e-16	8.9	26.9243	0.603	ZNF706	zinc finger protein 706
213158_at	5.97e-15	1.59e-16	8.9	26.9191	0.585	ZBTB20	zinc finger and BTB domain containing 20
228456_s_at	5.97e-15	1.59e-16	8.9	26.9189	0.507	CDS2	CDP-diacylglycerol synthase 2
226741_at	5.98e-15	1.6e-16	8.9	26.9161	0.341	SLC12A6	solute carrier family 12 member 6
238191_at	6.2e-15	1.65e-16	8.89	26.8809	0.612	SDHC	succinate dehydrogenase complex subunit C
240948_at	6.2e-15	1.66e-16	8.89	26.8794	0.85
212334_at	6.23e-15	1.66e-16	-8.89	26.8743	-0.771	GNS	glucosamine (N-acetyl)-6-sulfatase
213060_s_at	6.24e-15	1.67e-16	-8.89	26.8729	-2.05	CHI3L2	chitinase 3 like 2
204407_at	6.24e-15	1.67e-16	-8.89	26.8718	-0.678	TTF2	transcription termination factor 2
229613_at	6.26e-15	1.68e-16	8.89	26.8671	1.05
229359_at	6.27e-15	1.68e-16	8.89	26.8662	0.512	ASXL2	additional sex combs like 2, transcriptional regulator
1555997_s_at	6.33e-15	1.7e-16	-8.89	26.8562	-1.66	IGFBP5	insulin like growth factor binding protein 5
230416_at	6.34e-15	1.7e-16	8.89	26.8531	0.686	PDZD8	PDZ domain containing 8
200918_s_at	6.34e-15	1.7e-16	-8.89	26.8528	-0.464	SRPRA	SRP receptor alpha subunit
213313_at	6.34e-15	1.7e-16	8.89	26.8518	0.393	RABGAP1	RAB GTPase activating protein 1
226614_s_at	6.39e-15	1.72e-16	8.89	26.8437	0.89	FAM167A	family with sequence similarity 167 member A
243280_at	6.45e-15	1.73e-16	8.88	26.8341	0.544
225019_at	6.57e-15	1.77e-16	-8.88	26.8148	-0.597	CAMK2D	calcium/calmodulin dependent protein kinase II delta
200923_at	6.61e-15	1.78e-16	-8.88	26.8087	-0.82	LGALS3BP	galectin 3 binding protein
242239_at	6.63e-15	1.79e-16	8.88	26.804	0.803	NSUN6	NOP2/Sun RNA methyltransferase family member 6
1053_at	6.64e-15	1.79e-16	-8.88	26.8025	-0.554	RFC2	replication factor C subunit 2
226133_s_at	6.66e-15	1.8e-16	8.88	26.7985	0.502	TBC1D10A	TBC1 domain family member 10A
220648_at	6.69e-15	1.81e-16	8.88	26.7935	1.6	ADARB2	adenosine deaminase, RNA specific B2 (inactive)
202250_s_at	6.85e-15	1.85e-16	8.87	26.7707	0.521	DCAF8	DDB1 and CUL4 associated factor 8
209190_s_at	6.96e-15	1.88e-16	-8.87	26.754	-0.539	DIAPH1	diaphanous related formin 1
212452_x_at	7.16e-15	1.94e-16	8.87	26.7245	0.544	KAT6B	lysine acetyltransferase 6B
228905_at	7.21e-15	1.95e-16	8.87	26.7178	0.574	PCM1	pericentriolar material 1
208821_at	7.21e-15	1.95e-16	-8.87	26.7173	-0.708	SNRPB	small nuclear ribonucleoprotein polypeptides B and B1
225409_at	7.29e-15	1.98e-16	8.86	26.7051	0.406	COA5	cytochrome c oxidase assembly factor 5
239425_at	7.3e-15	1.98e-16	8.86	26.7037	0.897	DCUN1D5	defective in cullin neddylation 1 domain containing 5
204083_s_at	7.3e-15	1.98e-16	-8.86	26.7035	-1.27	TPM2	tropomyosin 2 (beta)
244868_at	7.3e-15	1.98e-16	8.86	26.7023	0.757
227261_at	7.31e-15	1.99e-16	8.86	26.7	0.603	KLF12	Kruppel like factor 12
233748_x_at	7.36e-15	2e-16	8.86	26.6935	0.656	PRKAG2	protein kinase AMP-activated non-catalytic subunit gamma 2
229024_at	7.42e-15	2.02e-16	8.86	26.6845	0.652	RNF150	ring finger protein 150
203827_at	7.43e-15	2.03e-16	-8.86	26.6819	-0.699	WIPI1	WD repeat domain, phosphoinositide interacting 1
228999_at	7.44e-15	2.03e-16	8.86	26.6806	0.822	CHD2	chromodomain helicase DNA binding protein 2
222434_at	7.5e-15	2.05e-16	8.86	26.6722	0.753	ENAH	enabled homolog (Drosophila)
225235_at	7.5e-15	2.05e-16	-8.86	26.6717	-0.373	TSPAN17	tetraspanin 17
230445_at	7.6e-15	2.08e-16	8.86	26.657	1.71	BTBD17	BTB domain containing 17
219117_s_at	7.71e-15	2.11e-16	-8.86	26.6426	-0.642	FKBP11	FK506 binding protein 11
224911_s_at	7.72e-15	2.11e-16	-8.86	26.6412	-0.883	DCBLD2	discoidin, CUB and LCCL domain containing 2
201948_at	7.8e-15	2.13e-16	-8.85	26.6306	-0.556	GNL2	G protein nucleolar 2
201342_at	7.8e-15	2.14e-16	-8.85	26.6287	-0.446	SNRPC	small nuclear ribonucleoprotein polypeptide C
230821_at	7.9e-15	2.16e-16	8.85	26.6167	0.447	ZNF148	zinc finger protein 148
244693_at	7.98e-15	2.19e-16	8.85	26.6058	0.756
213519_s_at	7.99e-15	2.19e-16	-8.85	26.6041	-0.83	LAMA2	laminin subunit alpha 2
212918_at	7.99e-15	2.2e-16	-8.85	26.6022	-0.665	RECQL	RecQ like helicase
225662_at	7.99e-15	2.2e-16	-8.85	26.6019	-1.06	ZAK	sterile alpha motif and leucine zipper containing kinase AZK
1559871_s_at	8.07e-15	2.22e-16	8.85	26.5915	1.27	LOC100129129	uncharacterized LOC100129129
228503_at	8.18e-15	2.25e-16	8.85	26.578	1.07	RPS6KA6	ribosomal protein S6 kinase A6
212015_x_at	8.21e-15	2.26e-16	-8.84	26.5732	-0.742	MIR4745///PTBP1	microRNA 4745///polypyrimidine tract binding protein 1
225401_at	8.29e-15	2.29e-16	-8.84	26.5635	-0.762	GLMP	glycosylated lysosomal membrane protein
212022_s_at	8.29e-15	2.29e-16	-8.84	26.5635	-1.17	MKI67	marker of proliferation Ki-67
221726_at	8.36e-15	2.31e-16	8.84	26.554	0.444	RPL22	ribosomal protein L22
223923_at	8.37e-15	2.31e-16	-8.84	26.5528	-1.8	C21orf62	chromosome 21 open reading frame 62
228069_at	8.44e-15	2.33e-16	-8.84	26.544	-0.74	MTFR2	mitochondrial fission regulator 2
235875_at	8.46e-15	2.34e-16	8.84	26.5399	0.793
215209_at	8.48e-15	2.35e-16	-8.84	26.5375	-1.22	SEC24D	SEC24 homolog D, COPII coat complex component
240277_at	8.54e-15	2.36e-16	-8.84	26.5305	-0.918
211042_x_at	8.65e-15	2.4e-16	-8.84	26.5167	-0.461	MIR6756///MCAM	microRNA 6756///melanoma cell adhesion molecule
213704_at	8.85e-15	2.45e-16	8.83	26.4936	0.543	SNORD45C///SNORD45A///SNORD45B///RABGGTB	small nucleolar RNA, C/D box 45C///small nucleolar RNA, C/D box 45A///small nucleolar RNA, C/D box 45B///Rab geranylgeranyltransferase beta subunit
213524_s_at	8.89e-15	2.47e-16	-8.83	26.4882	-1.1	G0S2	G0/G1 switch 2
204146_at	8.93e-15	2.48e-16	-8.83	26.4839	-1.08	RAD51AP1	RAD51 associated protein 1
229991_s_at	8.94e-15	2.48e-16	-8.83	26.4822	-1.77	SYTL4	synaptotagmin like 4
210735_s_at	9.05e-15	2.52e-16	-8.83	26.469	-1.3	CA12	carbonic anhydrase 12
209360_s_at	9.13e-15	2.54e-16	-8.83	26.4599	-1.67	LOC101928269///LOC100506403///RUNX1	uncharacterized LOC101928269///uncharacterized LOC100506403///runt related transcription factor 1
205029_s_at	9.13e-15	2.54e-16	-8.83	26.4593	-1.53	FABP7	fatty acid binding protein 7
226918_at	9.16e-15	2.55e-16	8.83	26.4551	1.51	JPH4///AP1G2	junctophilin 4///adaptor related protein complex 1 gamma 2 subunit
243483_at	9.26e-15	2.58e-16	-8.83	26.4442	-1.81	TRPM8	transient receptor potential cation channel subfamily M member 8
212970_at	9.3e-15	2.59e-16	8.82	26.4388	0.557	APBB2	amyloid beta precursor protein binding family B member 2
213222_at	9.34e-15	2.61e-16	8.82	26.4345	1.07	PLCB1	phospholipase C beta 1
202680_at	9.4e-15	2.62e-16	-8.82	26.4277	-0.375	GTF2E2	general transcription factor IIE subunit 2
229312_s_at	9.43e-15	2.64e-16	8.82	26.4236	0.6	GKAP1	G kinase anchoring protein 1
238666_at	9.47e-15	2.65e-16	8.82	26.4189	0.508
227321_at	9.53e-15	2.67e-16	8.82	26.4118	0.772	GATS	GATS, stromal antigen 3 opposite strand
232472_at	9.56e-15	2.68e-16	-8.82	26.4088	-1.09
209046_s_at	9.58e-15	2.68e-16	8.82	26.4057	0.377	GABARAPL2	GABA type A receptor associated protein like 2
225265_at	9.64e-15	2.7e-16	-8.82	26.3992	-0.944	RBMS1	RNA binding motif single stranded interacting protein 1
202185_at	9.65e-15	2.71e-16	-8.82	26.3975	-0.538	PLOD3	procollagen-lysine,2-oxoglutarate 5-dioxygenase 3
213124_at	9.71e-15	2.73e-16	-8.82	26.3908	-0.509	ZNF473	zinc finger protein 473
218691_s_at	9.75e-15	2.74e-16	-8.82	26.3855	-1.78	PDLIM4	PDZ and LIM domain 4
229269_x_at	9.75e-15	2.74e-16	-8.82	26.3852	-0.561	SSBP4	single stranded DNA binding protein 4
214791_at	9.78e-15	2.75e-16	-8.82	26.3814	-0.872	SP140L	SP140 nuclear body protein like
203732_at	9.91e-15	2.79e-16	-8.81	26.3677	-0.649	TRIP4	thyroid hormone receptor interactor 4
202218_s_at	1e-14	2.83e-16	8.81	26.3555	1.09	FADS2	fatty acid desaturase 2
233622_x_at	1.01e-14	2.84e-16	8.81	26.351	1.4
225890_at	1.01e-14	2.84e-16	-8.81	26.3497	-0.554	MGME1	mitochondrial genome maintenance exonuclease 1
213308_at	1.01e-14	2.85e-16	8.81	26.3484	1.7	SHANK2	SH3 and multiple ankyrin repeat domains 2
213035_at	1.02e-14	2.89e-16	8.81	26.3344	0.607	ANKRD28	ankyrin repeat domain 28
203080_s_at	1.02e-14	2.89e-16	8.81	26.3337	0.512	BAZ2B	bromodomain adjacent to zinc finger domain 2B
219799_s_at	1.02e-14	2.89e-16	8.81	26.333	0.862	DHRS9	dehydrogenase/reductase 9
209908_s_at	1.03e-14	2.92e-16	-8.81	26.3246	-0.84	TGFB2	transforming growth factor beta 2
238360_s_at	1.04e-14	2.94e-16	8.81	26.3176	0.779	LINC00672	long intergenic non-protein coding RNA 672
206899_at	1.04e-14	2.95e-16	8.81	26.313	3.15	NTSR2	neurotensin receptor 2
224934_at	1.07e-14	3.03e-16	-8.8	26.2878	-0.419	YIPF5	Yip1 domain family member 5
223412_at	1.07e-14	3.03e-16	8.8	26.2855	0.543	KBTBD7	kelch repeat and BTB domain containing 7
223551_at	1.09e-14	3.1e-16	-8.8	26.2648	-1.48	PKIB	protein kinase (cAMP-dependent, catalytic) inhibitor beta
218113_at	1.09e-14	3.1e-16	-8.8	26.2636	-0.703	TMEM2	transmembrane protein 2
38892_at	1.1e-14	3.13e-16	8.8	26.2541	0.45	GLTSCR1L	GLTSCR1 like
230551_at	1.11e-14	3.15e-16	8.8	26.2471	1.41	KSR2	kinase suppressor of ras 2
205478_at	1.11e-14	3.16e-16	8.79	26.245	2.41	PPP1R1A	protein phosphatase 1 regulatory inhibitor subunit 1A
235131_at	1.13e-14	3.22e-16	-8.79	26.2278	-0.75	RHOJ	ras homolog family member J
240067_at	1.13e-14	3.22e-16	8.79	26.2261	2.21
217867_x_at	1.13e-14	3.22e-16	-8.79	26.2257	-1.03	BACE2	beta-site APP-cleaving enzyme 2
228598_at	1.13e-14	3.23e-16	8.79	26.2232	1.63	DPP10	dipeptidyl peptidase like 10
224393_s_at	1.14e-14	3.24e-16	8.79	26.2198	1.5	CECR6	cat eye syndrome chromosome region, candidate 6
203323_at	1.14e-14	3.26e-16	-8.79	26.2141	-1.2	CAV2	caveolin 2
221781_s_at	1.15e-14	3.28e-16	-8.79	26.2095	-0.783	DNAJC10	DnaJ heat shock protein family (Hsp40) member C10
160020_at	1.15e-14	3.3e-16	-8.79	26.2042	-0.598	MMP14	matrix metallopeptidase 14
209276_s_at	1.16e-14	3.31e-16	-8.79	26.2001	-0.719	GLRX	glutaredoxin
229926_at	1.16e-14	3.32e-16	8.79	26.1967	0.796	MIR3682	microRNA 3682
1552378_s_at	1.16e-14	3.32e-16	-8.79	26.1967	-2.38	RDH10	retinol dehydrogenase 10 (all-trans)
228380_at	1.16e-14	3.33e-16	8.79	26.1932	0.452	SENP2	SUMO1/sentrin/SMT3 specific peptidase 2
205903_s_at	1.16e-14	3.33e-16	8.79	26.1927	1.58	KCNN3	potassium calcium-activated channel subfamily N member 3
228810_at	1.17e-14	3.37e-16	-8.79	26.1826	-0.551	CCNYL1	cyclin Y like 1
228402_at	1.17e-14	3.37e-16	8.79	26.1819	0.564	ZBED3	zinc finger BED-type containing 3
215380_s_at	1.18e-14	3.38e-16	-8.78	26.178	-0.465	GGCT	gamma-glutamylcyclotransferase
218473_s_at	1.18e-14	3.4e-16	-8.78	26.1745	-0.547	COLGALT1	collagen beta(1-O)galactosyltransferase 1
209790_s_at	1.18e-14	3.4e-16	-8.78	26.1727	-0.878	CASP6	caspase 6
218947_s_at	1.18e-14	3.41e-16	8.78	26.1706	0.47	MTPAP	mitochondrial poly(A) polymerase
237437_s_at	1.19e-14	3.42e-16	8.78	26.1679	1.41	ADARB2	adenosine deaminase, RNA specific B2 (inactive)
1552439_s_at	1.19e-14	3.44e-16	8.78	26.161	2.02	MEGF11	multiple EGF like domains 11
236575_at	1.2e-14	3.45e-16	8.78	26.1595	1.01	ARHGEF26-AS1	ARHGEF26 antisense RNA 1
204981_at	1.21e-14	3.49e-16	-8.78	26.1492	-1.07	SLC22A18	solute carrier family 22 member 18
1552508_at	1.21e-14	3.49e-16	-8.78	26.149	-1.19	KCNE4	potassium voltage-gated channel subfamily E regulatory subunit 4
203558_at	1.22e-14	3.52e-16	-8.78	26.1409	-1.59	CUL7	cullin 7
229901_at	1.22e-14	3.52e-16	8.78	26.1408	2.47	ZNF488	zinc finger protein 488
208674_x_at	1.23e-14	3.55e-16	-8.78	26.1312	-0.523	DDOST	dolichyl-diphosphooligosaccharide--protein glycosyltransferase non-catalytic subunit
207308_at	1.24e-14	3.58e-16	8.78	26.1235	1.24	SLCO1A2	solute carrier organic anion transporter family member 1A2
203523_at	1.24e-14	3.59e-16	-8.78	26.1212	-1.74	LSP1	lymphocyte-specific protein 1
229612_at	1.25e-14	3.62e-16	8.77	26.1114	1.42
212547_at	1.27e-14	3.68e-16	8.77	26.0971	0.434	BRD3	bromodomain containing 3
235178_x_at	1.27e-14	3.68e-16	-8.77	26.0956	-2.11	ESCO2	establishment of sister chromatid cohesion N-acetyltransferase 2
204928_s_at	1.27e-14	3.69e-16	-8.77	26.0929	-1.41	SLC10A3	solute carrier family 10 member 3
231967_at	1.27e-14	3.7e-16	8.77	26.0899	0.639	PHF20L1	PHD finger protein 20-like 1
213062_at	1.28e-14	3.71e-16	-8.77	26.0878	-0.604	NTAN1	N-terminal asparagine amidase
216326_s_at	1.28e-14	3.73e-16	-8.77	26.0828	-0.32	HDAC3	histone deacetylase 3
221796_at	1.28e-14	3.73e-16	8.77	26.0826	1.18	NTRK2	neurotrophic receptor tyrosine kinase 2
202864_s_at	1.28e-14	3.75e-16	-8.77	26.0775	-1.2	SP100	SP100 nuclear antigen
1557706_at	1.28e-14	3.75e-16	8.77	26.0775	0.775	ZHX2	zinc fingers and homeoboxes 2
217899_at	1.28e-14	3.75e-16	-8.77	26.0774	-0.361	TMEM214	transmembrane protein 214
218384_at	1.3e-14	3.81e-16	-8.77	26.063	-0.721	CARHSP1	calcium regulated heat stable protein 1
207265_s_at	1.3e-14	3.81e-16	-8.77	26.0615	-0.698	KDELR3	KDEL endoplasmic reticulum protein retention receptor 3
229655_at	1.31e-14	3.84e-16	8.77	26.0542	1.21	FAM19A5	family with sequence similarity 19 member A5, C-C motif chemokine like
244218_at	1.32e-14	3.87e-16	8.76	26.0474	1.04
213049_at	1.32e-14	3.87e-16	8.76	26.0455	0.521	RALGAPA1	Ral GTPase activating protein catalytic alpha subunit 1
230668_at	1.32e-14	3.88e-16	8.76	26.0449	2.82	NKAIN4	Na+/K+ transporting ATPase interacting 4
202393_s_at	1.32e-14	3.88e-16	-8.76	26.0434	-0.822	KLF10	Kruppel like factor 10
212276_at	1.33e-14	3.89e-16	8.76	26.0416	0.516	LPIN1	lipin 1
218292_s_at	1.33e-14	3.9e-16	8.76	26.0395	0.672	PRKAG2	protein kinase AMP-activated non-catalytic subunit gamma 2
1555962_at	1.33e-14	3.91e-16	-8.76	26.0353	-1.37	B3GNT7	UDP-GlcNAc:betaGal beta-1,3-N-acetylglucosaminyltransferase 7
209839_at	1.34e-14	3.93e-16	8.76	26.0309	1.25	DNM3	dynamin 3
201850_at	1.35e-14	3.97e-16	-8.76	26.0211	-1.14	CAPG	capping actin protein, gelsolin like
229437_at	1.35e-14	3.97e-16	-8.76	26.0205	-1.6	MIR155///MIR155HG	microRNA 155///MIR155 host gene
200846_s_at	1.35e-14	3.98e-16	-8.76	26.0182	-0.491	PPP1CA	protein phosphatase 1 catalytic subunit alpha
209354_at	1.37e-14	4.02e-16	-8.76	26.0087	-0.758	TNFRSF14	TNF receptor superfamily member 14
225066_at	1.37e-14	4.05e-16	8.76	26.0021	0.625	PPP2R2D	protein phosphatase 2 regulatory subunit Bdelta
201757_at	1.38e-14	4.06e-16	-8.76	26.0001	-0.448	RPL10///NDUFS5	ribosomal protein L10///NADH:ubiquinone oxidoreductase subunit S5
204158_s_at	1.38e-14	4.07e-16	-8.76	25.997	-1.6	TCIRG1	T-cell immune regulator 1, ATPase H+ transporting V0 subunit a3
224715_at	1.44e-14	4.24e-16	-8.75	25.9571	-0.659	WDR34	WD repeat domain 34
218097_s_at	1.44e-14	4.26e-16	8.75	25.953	0.373	CUEDC2	CUE domain containing 2
225737_s_at	1.44e-14	4.26e-16	-8.75	25.9522	-0.484	FBXO22	F-box protein 22
211934_x_at	1.44e-14	4.27e-16	-8.75	25.9497	-0.366	GANAB	glucosidase II alpha subunit
210868_s_at	1.46e-14	4.33e-16	-8.75	25.9358	-0.64	ELOVL6	ELOVL fatty acid elongase 6
61297_at	1.52e-14	4.49e-16	8.74	25.9002	0.792	CASKIN2	CASK interacting protein 2
213939_s_at	1.53e-14	4.54e-16	8.74	25.8907	0.655	RUFY3	RUN and FYVE domain containing 3
220233_at	1.53e-14	4.55e-16	-8.74	25.8875	-1.8	FBXO17	F-box protein 17
221710_x_at	1.54e-14	4.56e-16	-8.74	25.8853	-0.66	EVA1B	eva-1 homolog B
218799_at	1.55e-14	4.61e-16	-8.74	25.8749	-0.468	GPN2	GPN-loop GTPase 2
204780_s_at	1.56e-14	4.64e-16	-8.74	25.8678	-1.07	FAS	Fas cell surface death receptor
241917_at	1.57e-14	4.66e-16	8.74	25.8634	0.592
208370_s_at	1.59e-14	4.72e-16	-8.74	25.8523	-0.915	RCAN1	regulator of calcineurin 1
225116_at	1.6e-14	4.75e-16	8.73	25.8451	0.746	HIPK2	homeodomain interacting protein kinase 2
213439_x_at	1.6e-14	4.77e-16	8.73	25.8406	1.07	RUNDC3A	RUN domain containing 3A
231977_at	1.61e-14	4.78e-16	8.73	25.8384	1.3	GRID1	glutamate ionotropic receptor delta type subunit 1
202763_at	1.61e-14	4.81e-16	-8.73	25.8338	-0.724	CASP3	caspase 3
226046_at	1.62e-14	4.83e-16	8.73	25.8294	0.541	MAPK8	mitogen-activated protein kinase 8
222662_at	1.62e-14	4.84e-16	-8.73	25.8265	-0.798	PPP1R3B	protein phosphatase 1 regulatory subunit 3B
1556598_at	1.63e-14	4.89e-16	8.73	25.818	1.88	ARPP21	cAMP regulated phosphoprotein 21
1555233_at	1.65e-14	4.93e-16	-8.73	25.8097	-1.26	RHOJ	ras homolog family member J
209321_s_at	1.66e-14	4.96e-16	-8.73	25.804	-0.482	ADCY3	adenylate cyclase 3
239358_at	1.66e-14	4.96e-16	8.73	25.8033	0.532
209544_at	1.66e-14	4.96e-16	8.73	25.8029	0.649	RIPK2	receptor interacting serine/threonine kinase 2
213428_s_at	1.68e-14	5.02e-16	-8.73	25.7906	-0.953	COL6A1	collagen type VI alpha 1 chain
209387_s_at	1.71e-14	5.14e-16	-8.72	25.7688	-1.33	TM4SF1	transmembrane 4 L six family member 1
223700_at	1.71e-14	5.14e-16	-8.72	25.7685	-1.04	MND1	meiotic nuclear divisions 1
1554702_at	1.71e-14	5.14e-16	8.72	25.7681	0.889	NALCN	sodium leak channel, non-selective
212326_at	1.71e-14	5.14e-16	8.72	25.768	0.635	VPS13D	vacuolar protein sorting 13 homolog D
219196_at	1.74e-14	5.24e-16	8.72	25.7491	1.61	SCG3	secretogranin III
212219_at	1.76e-14	5.29e-16	-8.72	25.7409	-0.464	PSME4	proteasome activator subunit 4
212021_s_at	1.76e-14	5.29e-16	-8.72	25.7401	-0.756	MKI67	marker of proliferation Ki-67
204595_s_at	1.8e-14	5.42e-16	-8.71	25.7167	-0.884	STC1	stanniocalcin 1
204011_at	1.8e-14	5.44e-16	-8.71	25.7131	-0.842	SPRY2	sprouty RTK signaling antagonist 2
208639_x_at	1.81e-14	5.45e-16	-8.71	25.7102	-0.568	PDIA6	protein disulfide isomerase family A member 6
227688_at	1.81e-14	5.47e-16	8.71	25.7063	0.609	LRCH2	leucine rich repeats and calponin homology domain containing 2
218557_at	1.81e-14	5.48e-16	-8.71	25.7059	-0.392	NIT2	nitrilase family member 2
232990_at	1.82e-14	5.5e-16	8.71	25.702	0.763	FAM104B	family with sequence similarity 104 member B
205690_s_at	1.82e-14	5.51e-16	-8.71	25.6997	-0.537	BUD31	BUD31 homolog
218360_at	1.83e-14	5.55e-16	-8.71	25.6928	-0.435	RAB22A	RAB22A, member RAS oncogene family
226398_s_at	1.84e-14	5.57e-16	8.71	25.6902	0.705	FRA10AC1	fragile site, folic acid type, rare, fra(10)(q23,3) or fra(10)(q24,2) candidate 1
228323_at	1.84e-14	5.59e-16	-8.71	25.6865	-1.19	KNL1	kinetochore scaffold 1
214762_at	1.85e-14	5.62e-16	8.71	25.6811	1.28	ATP6V1G2	ATPase H+ transporting V1 subunit G2
223398_at	1.86e-14	5.64e-16	-8.71	25.6767	-1	CARD19	caspase recruitment domain family member 19
223024_at	1.86e-14	5.65e-16	-8.71	25.6758	-0.321	AP1M1	adaptor related protein complex 1 mu 1 subunit
219370_at	1.89e-14	5.73e-16	8.71	25.6613	1.25	RPRM	reprimo, TP53 dependent G2 arrest mediator candidate
223020_at	1.9e-14	5.78e-16	-8.7	25.6526	-0.391	CLPTM1L	CLPTM1 like
214914_at	1.91e-14	5.8e-16	8.7	25.6505	1.69	FAM13C	family with sequence similarity 13 member C
231577_s_at	1.91e-14	5.8e-16	-8.7	25.6494	-1.6	GBP1	guanylate binding protein 1
242052_at	1.91e-14	5.82e-16	-8.7	25.6471	-0.724
222646_s_at	1.92e-14	5.85e-16	-8.7	25.641	-0.91	ERO1A	endoplasmic reticulum oxidoreductase 1 alpha
226487_at	1.96e-14	5.96e-16	8.7	25.6229	1.2	FAM222A	family with sequence similarity 222 member A
214081_at	1.98e-14	6.03e-16	-8.7	25.612	-0.791	PLXDC1	plexin domain containing 1
223218_s_at	1.99e-14	6.07e-16	-8.7	25.6052	-1.21	NFKBIZ	NFKB inhibitor zeta
227529_s_at	2e-14	6.11e-16	-8.7	25.5987	-1.33	AKAP12	A-kinase anchoring protein 12
239024_at	2.01e-14	6.14e-16	8.7	25.5936	0.492	ZNF148	zinc finger protein 148
213463_s_at	2.02e-14	6.18e-16	8.69	25.5872	0.52	FAM149B1	family with sequence similarity 149 member B1
203676_at	2.03e-14	6.21e-16	-8.69	25.5833	-1.07	GNS	glucosamine (N-acetyl)-6-sulfatase
201170_s_at	2.03e-14	6.22e-16	-8.69	25.5811	-0.95	BHLHE40	basic helix-loop-helix family member e40
221763_at	2.04e-14	6.25e-16	8.69	25.5769	0.59	JMJD1C	jumonji domain containing 1C
204529_s_at	2.07e-14	6.33e-16	8.69	25.5639	1.21	TOX	thymocyte selection associated high mobility group box
230698_at	2.07e-14	6.35e-16	8.69	25.5601	2.21	CALN1	calneuron 1
225756_at	2.09e-14	6.42e-16	8.69	25.5501	0.546	LOC400927-CSNK1E///CSNK1E	LOC400927-CSNK1E readthrough///casein kinase 1 epsilon
208918_s_at	2.09e-14	6.43e-16	-8.69	25.5491	-0.583	NADK	NAD kinase
225864_at	2.15e-14	6.6e-16	8.68	25.5222	1.05	FAM84B	family with sequence similarity 84 member B
1552790_a_at	2.15e-14	6.61e-16	8.68	25.5209	0.521	SEC62	SEC62 homolog, preprotein translocation factor
212719_at	2.16e-14	6.64e-16	8.68	25.5166	0.723	PHLPP1	PH domain and leucine rich repeat protein phosphatase 1
200629_at	2.18e-14	6.72e-16	-8.68	25.5053	-0.84	WARS	tryptophanyl-tRNA synthetase
228411_at	2.19e-14	6.74e-16	8.68	25.5027	0.718	PARD3B	par-3 family cell polarity regulator beta
219336_s_at	2.19e-14	6.74e-16	8.68	25.5024	0.538	ASCC1	activating signal cointegrator 1 complex subunit 1
203805_s_at	2.2e-14	6.77e-16	-8.68	25.4987	-0.78	FANCA	Fanconi anemia complementation group A
231214_at	2.24e-14	6.91e-16	8.68	25.4786	1.28
221795_at	2.24e-14	6.91e-16	8.68	25.4774	1.13	NTRK2	neurotrophic receptor tyrosine kinase 2
226913_s_at	2.24e-14	6.93e-16	8.68	25.4754	1.73	SOX8	SRY-box 8
240649_at	2.27e-14	7e-16	8.68	25.4649	1.16
212609_s_at	2.27e-14	7.02e-16	8.68	25.4628	0.504	AKT3	AKT serine/threonine kinase 3
205335_s_at	2.27e-14	7.03e-16	-8.68	25.4611	-0.308	SRP19	signal recognition particle 19
218823_s_at	2.27e-14	7.04e-16	-8.68	25.4603	-0.508	KCTD9	potassium channel tetramerization domain containing 9
216493_s_at	2.27e-14	7.04e-16	-8.67	25.4592	-1.63	IGF2BP3	insulin like growth factor 2 mRNA binding protein 3
235151_at	2.3e-14	7.13e-16	8.67	25.4468	0.492	LOC283357	uncharacterized LOC283357
204933_s_at	2.3e-14	7.13e-16	-8.67	25.4465	-2.03	TNFRSF11B	TNF receptor superfamily member 11b
228739_at	2.3e-14	7.13e-16	8.67	25.4465	0.959	CYS1	cystin 1
225379_at	2.34e-14	7.27e-16	8.67	25.4287	0.895	MAPT	microtubule associated protein tau
225406_at	2.36e-14	7.32e-16	-8.67	25.4216	-0.738	TWSG1	twisted gastrulation BMP signaling modulator 1
225665_at	2.36e-14	7.32e-16	-8.67	25.4209	-0.885	ZAK	sterile alpha motif and leucine zipper containing kinase AZK
207181_s_at	2.36e-14	7.33e-16	-8.67	25.4201	-0.529	CASP7	caspase 7
209684_at	2.39e-14	7.42e-16	8.67	25.4074	0.628	RIN2	Ras and Rab interactor 2
220987_s_at	2.39e-14	7.43e-16	-8.67	25.4062	-0.593	NUAK2///AKIP1	NUAK family kinase 2///A-kinase interacting protein 1
201792_at	2.4e-14	7.47e-16	-8.67	25.4008	-1.66	AEBP1	AE binding protein 1
231086_at	2.41e-14	7.51e-16	8.67	25.3961	0.438
202137_s_at	2.43e-14	7.57e-16	8.66	25.3883	0.507	ZMYND11	zinc finger MYND-type containing 11
235228_at	2.43e-14	7.57e-16	8.66	25.3878	1.43	CCDC85A	coiled-coil domain containing 85A
204476_s_at	2.44e-14	7.62e-16	8.66	25.3819	0.918	PC	pyruvate carboxylase
208731_at	2.46e-14	7.7e-16	8.66	25.3722	0.385	RAB2A	RAB2A, member RAS oncogene family
212543_at	2.46e-14	7.7e-16	-8.66	25.372	-1.1	AIM1	absent in melanoma 1
207855_s_at	2.5e-14	7.83e-16	-8.66	25.3559	-0.452	CLCC1	chloride channel CLIC like 1
1556306_at	2.56e-14	8.02e-16	8.66	25.3321	0.775
226056_at	2.57e-14	8.06e-16	8.65	25.3275	0.776	ARHGAP31	Rho GTPase activating protein 31
219648_at	2.58e-14	8.09e-16	-8.65	25.3227	-0.852	MREG	melanoregulin
1569898_a_at	2.6e-14	8.14e-16	-8.65	25.3173	-0.808	PAXIP1-AS2	PAXIP1 antisense RNA 2
213852_at	2.6e-14	8.16e-16	8.65	25.3146	0.469	RBM8A	RNA binding motif protein 8A
212611_at	2.6e-14	8.17e-16	8.65	25.314	0.854	DTX4	deltex E3 ubiquitin ligase 4
1556034_s_at	2.6e-14	8.18e-16	-8.65	25.3126	-0.995	MTMR11	myotubularin related protein 11
209699_x_at	2.62e-14	8.23e-16	8.65	25.3069	1.33	LOC101930400///AKR1C2	aldo-keto reductase family 1 member C2-like///aldo-keto reductase family 1, member C2
200087_s_at	2.63e-14	8.28e-16	-8.65	25.3006	-0.331	TMED2	transmembrane p24 trafficking protein 2
226198_at	2.66e-14	8.36e-16	8.65	25.2907	0.483	TOM1L2	target of myb1 like 2 membrane trafficking protein
218196_at	2.67e-14	8.41e-16	-8.65	25.2858	-0.52	OSTM1	osteopetrosis associated transmembrane protein 1
214727_at	2.68e-14	8.45e-16	-8.65	25.2804	-0.733	BRCA2	BRCA2, DNA repair associated
217691_x_at	2.69e-14	8.48e-16	-8.65	25.277	-0.698	MIR6787///SLC16A3	microRNA 6787///solute carrier family 16 member 3
1555250_a_at	2.69e-14	8.49e-16	8.65	25.2759	1.06	CPEB3	cytoplasmic polyadenylation element binding protein 3
1556888_at	2.72e-14	8.57e-16	8.65	25.2666	1.15
227412_at	2.72e-14	8.58e-16	8.65	25.2658	0.637	PPP1R3E	protein phosphatase 1 regulatory subunit 3E
204042_at	2.74e-14	8.66e-16	8.64	25.2562	0.917	WASF3	WAS protein family member 3
37966_at	2.75e-14	8.69e-16	-8.64	25.2533	-0.747	PARVB	parvin beta
219743_at	2.75e-14	8.71e-16	8.64	25.2512	0.908	HEY2	hes related family bHLH transcription factor with YRPW motif 2
233910_at	2.82e-14	8.92e-16	8.64	25.2278	1.12	TMEFF2	transmembrane protein with EGF like and two follistatin like domains 2
204971_at	2.83e-14	8.97e-16	-8.64	25.2216	-1.27	CSTA	cystatin A
222978_at	2.85e-14	9.02e-16	-8.64	25.2166	-0.53	SURF4	surfeit 4
222931_s_at	2.86e-14	9.08e-16	8.64	25.2105	0.508	THNSL1	threonine synthase like 1
203724_s_at	2.88e-14	9.15e-16	8.64	25.2029	0.917	RUFY3	RUN and FYVE domain containing 3
222449_at	2.88e-14	9.15e-16	-8.64	25.2028	-0.638	PMEPA1	prostate transmembrane protein, androgen induced 1
225621_at	2.88e-14	9.15e-16	-8.64	25.2021	-0.51	ALG2	ALG2, alpha-1,3/1,6-mannosyltransferase
228569_at	2.89e-14	9.17e-16	8.64	25.2001	0.6	PAPOLA	poly(A) polymerase alpha
206037_at	2.99e-14	9.49e-16	8.63	25.1667	0.494	KYAT1	kynurenine aminotransferase 1
232034_at	2.99e-14	9.5e-16	8.63	25.1662	0.959	LINC00537	long intergenic non-protein coding RNA 537
222871_at	3.02e-14	9.6e-16	-8.63	25.1549	-1.39	KLHDC8A	kelch domain containing 8A
225426_at	3.05e-14	9.72e-16	8.63	25.1431	0.395	PPP6C	protein phosphatase 6 catalytic subunit
202619_s_at	3.06e-14	9.74e-16	-8.63	25.141	-1.07	PLOD2	procollagen-lysine,2-oxoglutarate 5-dioxygenase 2
228906_at	3.07e-14	9.78e-16	8.63	25.1371	0.647	TET1	tet methylcytosine dioxygenase 1
201324_at	3.09e-14	9.85e-16	-8.62	25.1305	-1.42	EMP1	epithelial membrane protein 1
242876_at	3.11e-14	9.93e-16	8.62	25.1225	0.619	AKT3	AKT serine/threonine kinase 3
212020_s_at	3.13e-14	1e-15	-8.62	25.1146	-0.749	MKI67	marker of proliferation Ki-67
241902_at	3.13e-14	1e-15	8.62	25.1143	1.91	MKX	mohawk homeobox
201112_s_at	3.14e-14	1e-15	-8.62	25.1128	-0.402	CSE1L	chromosome segregation 1 like
205153_s_at	3.14e-14	1e-15	-8.62	25.1123	-1.42	CD40	CD40 molecule
202499_s_at	3.15e-14	1.01e-15	-8.62	25.1058	-1.12	SLC2A3	solute carrier family 2 member 3
209626_s_at	3.21e-14	1.03e-15	-8.62	25.0871	-0.837	OSBPL3	oxysterol binding protein like 3
213658_at	3.22e-14	1.03e-15	8.62	25.0855	0.678
229321_s_at	3.22e-14	1.03e-15	8.62	25.085	0.505
204531_s_at	3.23e-14	1.04e-15	-8.62	25.0808	-0.823	BRCA1	BRCA1, DNA repair associated
240433_x_at	3.28e-14	1.05e-15	8.61	25.0658	1.65	CADM2	cell adhesion molecule 2
204563_at	3.28e-14	1.05e-15	8.61	25.0657	1.59	SELL	selectin L
204629_at	3.29e-14	1.06e-15	-8.61	25.0606	-0.662	PARVB	parvin beta
223655_at	3.29e-14	1.06e-15	-8.61	25.06	-1.13	CD163L1	CD163 molecule like 1
219083_at	3.29e-14	1.06e-15	-8.61	25.0596	-0.476	SHQ1	SHQ1, H/ACA ribonucleoprotein assembly factor
213726_x_at	3.33e-14	1.07e-15	-8.61	25.0473	-0.496	TUBB4B	tubulin beta 4B class IVb
203022_at	3.34e-14	1.08e-15	-8.61	25.0442	-0.718	RNASEH2A	ribonuclease H2 subunit A
221486_at	3.34e-14	1.08e-15	8.61	25.0421	0.476	ENSA	endosulfine alpha
216233_at	3.37e-14	1.09e-15	-8.61	25.0336	-2.1	CD163	CD163 molecule
207093_s_at	3.38e-14	1.09e-15	8.61	25.0306	1.18	LOC101927057///OMG	uncharacterized LOC101927057///oligodendrocyte myelin glycoprotein
207443_at	3.42e-14	1.1e-15	-8.61	25.0195	-1.64	NR2E1	nuclear receptor subfamily 2 group E member 1
218031_s_at	3.42e-14	1.1e-15	8.61	25.0183	0.512	FOXN3	forkhead box N3
57715_at	3.44e-14	1.11e-15	-8.61	25.012	-0.682	CALHM2	calcium homeostasis modulator 2
200968_s_at	3.44e-14	1.11e-15	-8.61	25.0105	-0.644	PPIB	peptidylprolyl isomerase B
209098_s_at	3.44e-14	1.11e-15	-8.61	25.0101	-0.943	JAG1	jagged 1
222389_s_at	3.44e-14	1.11e-15	8.61	25.0094	0.397	WAC	WW domain containing adaptor with coiled-coil
210845_s_at	3.49e-14	1.13e-15	-8.6	24.9963	-0.995	PLAUR	plasminogen activator, urokinase receptor
234672_s_at	3.54e-14	1.15e-15	-8.6	24.9812	-0.532	NDC1	NDC1 transmembrane nucleoporin
215691_x_at	3.59e-14	1.16e-15	-8.6	24.9666	-0.521	HSPB11	heat shock protein family B (small) member 11
225840_at	3.6e-14	1.17e-15	8.6	24.9635	0.903	TEF	TEF, PAR bZIP transcription factor
212076_at	3.6e-14	1.17e-15	8.6	24.9632	0.508	KMT2A	lysine methyltransferase 2A
225593_at	3.65e-14	1.19e-15	-8.6	24.9471	-0.441	LSM10	LSM10, U7 small nuclear RNA associated
231110_at	3.7e-14	1.2e-15	8.59	24.9354	0.655
229463_at	3.73e-14	1.21e-15	8.59	24.9258	1.6	NTRK2	neurotrophic receptor tyrosine kinase 2
213924_at	3.75e-14	1.22e-15	8.59	24.9198	1.74	GNAL	G protein subunit alpha L
213486_at	3.77e-14	1.23e-15	8.59	24.9142	1.24	COPG2IT1	COPG2 imprinted transcript 1 (non-protein coding)
208607_s_at	3.77e-14	1.23e-15	-8.59	24.9134	-2.51	SAA2-SAA4///SAA2///SAA1	SAA2-SAA4 readthrough///serum amyloid A2///serum amyloid A1
202570_s_at	3.78e-14	1.23e-15	-8.59	24.911	-0.693	DLGAP4	DLG associated protein 4
201274_at	3.79e-14	1.24e-15	-8.59	24.9063	-0.532	PSMA5	proteasome subunit alpha 5
214058_at	3.82e-14	1.25e-15	8.59	24.8982	0.751	MYCL	v-myc avian myelocytomatosis viral oncogene lung carcinoma derived homolog
235132_at	3.82e-14	1.25e-15	8.59	24.898	0.48	NIFK-AS1	NIFK antisense RNA 1
212561_at	3.85e-14	1.26e-15	8.59	24.8908	0.411	DENND5A	DENN domain containing 5A
233873_x_at	3.85e-14	1.26e-15	8.59	24.8895	0.44	MTPAP	mitochondrial poly(A) polymerase
203611_at	3.88e-14	1.27e-15	8.59	24.8823	0.378	TERF2	telomeric repeat binding factor 2
206190_at	3.89e-14	1.27e-15	8.59	24.8797	3.27	GPR17	G protein-coupled receptor 17
235158_at	3.89e-14	1.27e-15	-8.59	24.8772	-0.461	TMEM209	transmembrane protein 209
200837_at	3.95e-14	1.3e-15	-8.58	24.8612	-0.43	BCAP31	B-cell receptor-associated protein 31
212461_at	3.95e-14	1.3e-15	8.58	24.8611	0.424	AZIN1	antizyme inhibitor 1
1555752_at	3.96e-14	1.3e-15	8.58	24.8592	0.577	STH	saitohin
225318_at	3.96e-14	1.3e-15	8.58	24.8576	0.481	WHSC1L1	Wolf-Hirschhorn syndrome candidate 1-like 1
218356_at	4e-14	1.31e-15	-8.58	24.847	-0.474	MRM2	mitochondrial rRNA methyltransferase 2
225382_at	4.02e-14	1.32e-15	8.58	24.8429	0.71	ZNF275	zinc finger protein 275
200598_s_at	4.04e-14	1.33e-15	-8.58	24.8377	-0.693	MIR3652///HSP90B1	microRNA 3652///heat shock protein 90 beta family member 1
224858_at	4.04e-14	1.33e-15	-8.58	24.8377	-0.396	ZDHHC5	zinc finger DHHC-type containing 5
201007_at	4.05e-14	1.33e-15	8.58	24.8327	0.404	HADHB	hydroxyacyl-CoA dehydrogenase/3-ketoacyl-CoA thiolase/enoyl-CoA hydratase (trifunctional protein), beta subunit
225166_at	4.05e-14	1.33e-15	-8.58	24.8324	-1.59	ARHGAP18	Rho GTPase activating protein 18
236576_at	4.05e-14	1.34e-15	8.58	24.8317	1.22	CTNNA3	catenin alpha 3
237525_at	4.06e-14	1.34e-15	8.58	24.8294	0.613
227731_at	4.06e-14	1.34e-15	8.58	24.8293	0.266	CNBP	CCHC-type zinc finger nucleic acid binding protein
226288_s_at	4.09e-14	1.35e-15	8.58	24.8213	0.627	NLGN2	neuroligin 2
211075_s_at	4.14e-14	1.37e-15	-8.57	24.8087	-0.658	CD47	CD47 molecule
229774_at	4.16e-14	1.37e-15	8.57	24.8033	1.03	CXXC4	CXXC finger protein 4
225367_at	4.17e-14	1.38e-15	-8.57	24.8017	-0.718	PGM2	phosphoglucomutase 2
205588_s_at	4.19e-14	1.38e-15	-8.57	24.7967	-0.564	FGFR1OP	FGFR1 oncogene partner
201096_s_at	4.19e-14	1.39e-15	-8.57	24.7943	-0.598	ARF4	ADP ribosylation factor 4
227839_at	4.23e-14	1.4e-15	8.57	24.7853	0.467	MBD5	methyl-CpG binding domain protein 5
202012_s_at	4.25e-14	1.41e-15	-8.57	24.7795	-0.497	EXT2	exostosin glycosyltransferase 2
203020_at	4.25e-14	1.41e-15	8.57	24.7793	0.543	RABGAP1L	RAB GTPase activating protein 1 like
215952_s_at	4.25e-14	1.41e-15	-8.57	24.779	-0.404	OAZ1	ornithine decarboxylase antizyme 1
1560227_at	4.29e-14	1.42e-15	8.57	24.769	0.727	GDPD1	glycerophosphodiester phosphodiesterase domain containing 1
229318_at	4.31e-14	1.43e-15	8.57	24.7647	0.547	NUTM2B-AS1	NUTM2B antisense RNA 1
204114_at	4.31e-14	1.43e-15	-8.57	24.7627	-1.5	NID2	nidogen 2
229568_at	4.32e-14	1.43e-15	8.57	24.7618	0.941	MOB3B	MOB kinase activator 3B
225830_at	4.33e-14	1.44e-15	8.57	24.7576	0.543	PDZD8	PDZ domain containing 8
213101_s_at	4.44e-14	1.48e-15	-8.56	24.7332	-0.379	ACTR3	ARP3 actin related protein 3 homolog
229851_s_at	4.45e-14	1.48e-15	8.56	24.7306	0.449	C11orf54	chromosome 11 open reading frame 54
212761_at	4.45e-14	1.48e-15	8.56	24.7293	0.518	TCF7L2	transcription factor 7 like 2
203823_at	4.46e-14	1.49e-15	-8.56	24.7275	-0.89	RGS3	regulator of G-protein signaling 3
216044_x_at	4.5e-14	1.5e-15	8.56	24.7173	0.722	FAM69A	family with sequence similarity 69 member A
219410_at	4.52e-14	1.51e-15	-8.56	24.7135	-1.05	TMEM45A	transmembrane protein 45A
205542_at	4.59e-14	1.53e-15	-8.56	24.6971	-0.82	STEAP1	six transmembrane epithelial antigen of the prostate 1
214496_x_at	4.63e-14	1.55e-15	8.56	24.688	0.451	KAT6B	lysine acetyltransferase 6B
201578_at	4.71e-14	1.57e-15	-8.55	24.6706	-0.781	PODXL	podocalyxin like
215225_s_at	4.73e-14	1.58e-15	8.55	24.6655	2.4	GPR17	G protein-coupled receptor 17
218541_s_at	4.74e-14	1.58e-15	-8.55	24.6637	-1.66	C8orf4	chromosome 8 open reading frame 4
207799_x_at	4.76e-14	1.59e-15	8.55	24.6589	1.15	ARMCX4	armadillo repeat containing, X-linked 4
204026_s_at	4.76e-14	1.59e-15	-8.55	24.6579	-0.71	ZWINT	ZW10 interacting kinetochore protein
230425_at	4.78e-14	1.6e-15	8.55	24.6524	1.22	EPHB1	EPH receptor B1
206355_at	4.79e-14	1.61e-15	8.55	24.6502	1.09	GNAL	G protein subunit alpha L
231049_at	4.79e-14	1.61e-15	-8.55	24.6497	-1.12	LMO2	LIM domain only 2
226901_at	4.88e-14	1.64e-15	-8.55	24.6323	-0.407	C17orf58	chromosome 17 open reading frame 58
208992_s_at	4.89e-14	1.64e-15	-8.55	24.6299	-0.676	STAT3	signal transducer and activator of transcription 3
209262_s_at	4.9e-14	1.65e-15	-8.55	24.6264	-0.512	NR2F6	nuclear receptor subfamily 2 group F member 6
212350_at	4.94e-14	1.66e-15	-8.55	24.6181	-0.644	TBC1D1	TBC1 domain family member 1
1557051_s_at	4.94e-14	1.66e-15	-8.55	24.6176	-1.13	HOTAIRM1	HOXA transcript antisense RNA, myeloid-specific 1
201234_at	4.98e-14	1.68e-15	-8.54	24.6091	-0.466	ILK	integrin linked kinase
235960_at	5.06e-14	1.7e-15	8.54	24.5926	0.547	FXR1	FMR1 autosomal homolog 1
224624_at	5.07e-14	1.71e-15	8.54	24.5912	0.6	LRRC8A	leucine rich repeat containing 8 family member A
240806_at	5.07e-14	1.71e-15	8.54	24.5907	0.713	RPL15	ribosomal protein L15
227202_at	5.07e-14	1.71e-15	8.54	24.5895	1.73	CNTN1	contactin 1
212586_at	5.08e-14	1.72e-15	-8.54	24.5861	-0.603	CAST	calpastatin
219275_at	5.11e-14	1.73e-15	-8.54	24.5799	-0.42	PDCD5	programmed cell death 5
201097_s_at	5.15e-14	1.74e-15	-8.54	24.5716	-0.409	ARF4	ADP ribosylation factor 4
225131_at	5.26e-14	1.78e-15	8.53	24.5504	0.422	ZRANB1	zinc finger RANBP2-type containing 1
224781_s_at	5.34e-14	1.8e-15	8.53	24.5362	0.394	RBM17	RNA binding motif protein 17
215407_s_at	5.39e-14	1.82e-15	8.53	24.5265	0.895	ASTN2	astrotactin 2
227566_at	5.41e-14	1.83e-15	8.53	24.5217	0.825	LOC102725271///NTM	neurotrimin-like///neurotrimin
219945_at	5.45e-14	1.85e-15	8.53	24.5139	1.06	DDX25	DEAD-box helicase 25
234192_s_at	5.49e-14	1.86e-15	8.53	24.507	0.601	GKAP1	G kinase anchoring protein 1
222582_at	5.55e-14	1.88e-15	8.53	24.4961	0.715	PRKAG2	protein kinase AMP-activated non-catalytic subunit gamma 2
230942_at	5.61e-14	1.9e-15	8.52	24.4846	1.27	CMTM5	CKLF like MARVEL transmembrane domain containing 5
37028_at	5.67e-14	1.93e-15	-8.52	24.4728	-0.594	PPP1R15A	protein phosphatase 1 regulatory subunit 15A
225872_at	5.72e-14	1.94e-15	-8.52	24.4636	-0.667	SLC35F5	solute carrier family 35 member F5
214053_at	5.72e-14	1.94e-15	8.52	24.4635	0.992	ERBB4	erb-b2 receptor tyrosine kinase 4
212297_at	5.72e-14	1.95e-15	-8.52	24.4628	-0.665	ATP13A3	ATPase 13A3
223738_s_at	5.72e-14	1.95e-15	-8.52	24.4619	-0.554	PGM2	phosphoglucomutase 2
227863_at	5.74e-14	1.95e-15	8.52	24.4579	0.846	IFITM10	interferon induced transmembrane protein 10
204451_at	5.77e-14	1.96e-15	-8.52	24.4534	-0.7	FZD1	frizzled class receptor 1
229724_at	5.78e-14	1.97e-15	8.52	24.4506	1.45	GABRB3	gamma-aminobutyric acid type A receptor beta3 subunit
1555736_a_at	5.78e-14	1.97e-15	-8.52	24.4502	-0.681	AGTRAP	angiotensin II receptor associated protein
229550_at	5.81e-14	1.98e-15	8.52	24.4443	1.15	UNC79	unc-79 homolog (C, elegans)
233110_s_at	5.82e-14	1.99e-15	-8.52	24.4426	-0.8	BCL2L12	BCL2 like 12
206858_s_at	5.84e-14	1.99e-15	-8.52	24.4389	-1.54	HOXC6	homeobox C6
220134_x_at	5.85e-14	2e-15	-8.52	24.4369	-0.533	EVA1B	eva-1 homolog B
215623_x_at	5.85e-14	2e-15	-8.52	24.4349	-0.836	SMC4	structural maintenance of chromosomes 4
218159_at	5.88e-14	2.01e-15	-8.52	24.4299	-0.369	DDRGK1	DDRGK domain containing 1
210592_s_at	5.92e-14	2.03e-15	-8.52	24.4227	-0.674	SAT1	spermidine/spermine N1-acetyltransferase 1
222262_s_at	5.96e-14	2.04e-15	-8.51	24.4151	-0.567	ETNK1	ethanolamine kinase 1
213010_at	5.96e-14	2.04e-15	-8.51	24.4145	-1.14	PRKCDBP	protein kinase C delta binding protein
223380_s_at	5.96e-14	2.04e-15	-8.51	24.4143	-0.861	LATS2	large tumor suppressor kinase 2
202544_at	5.97e-14	2.05e-15	8.51	24.4129	0.384	GMFB	glia maturation factor beta
226731_at	5.97e-14	2.05e-15	-8.51	24.4127	-0.935	ITGA1	integrin subunit alpha 1
228253_at	5.99e-14	2.06e-15	-8.51	24.4089	-0.658	LOXL3	lysyl oxidase like 3
203936_s_at	6.03e-14	2.07e-15	-8.51	24.4007	-1.58	MMP9	matrix metallopeptidase 9
222753_s_at	6.05e-14	2.08e-15	-8.51	24.3979	-0.648	SPCS3	signal peptidase complex subunit 3
217946_s_at	6.1e-14	2.1e-15	-8.51	24.3888	-0.507	SAE1	SUMO1 activating enzyme subunit 1
210645_s_at	6.14e-14	2.11e-15	8.51	24.3815	0.503	TTC3P1///TTC3	tetratricopeptide repeat domain 3 pseudogene 1///tetratricopeptide repeat domain 3
222757_s_at	6.17e-14	2.12e-15	-8.51	24.3767	-0.446	ZAK	sterile alpha motif and leucine zipper containing kinase AZK
223121_s_at	6.18e-14	2.13e-15	8.51	24.3743	2.8	SFRP2	secreted frizzled related protein 2
223077_at	6.22e-14	2.14e-15	-8.51	24.3671	-0.558	TMOD3	tropomodulin 3
225898_at	6.3e-14	2.17e-15	-8.5	24.3544	-0.529	WDR54	WD repeat domain 54
227536_at	6.34e-14	2.19e-15	8.5	24.3486	0.573	ZC3H13	zinc finger CCCH-type containing 13
212089_at	6.39e-14	2.21e-15	-8.5	24.3397	-0.919	LMNA	lamin A/C
204513_s_at	6.45e-14	2.23e-15	8.5	24.3303	0.87	ELMO1	engulfment and cell motility 1
1568678_s_at	6.57e-14	2.27e-15	-8.5	24.3116	-0.49	FGFR1OP	FGFR1 oncogene partner
1563721_at	6.59e-14	2.28e-15	8.5	24.3078	1.52
201555_at	6.6e-14	2.28e-15	-8.5	24.3055	-0.551	MCM3	minichromosome maintenance complex component 3
221882_s_at	6.61e-14	2.29e-15	-8.5	24.3039	-0.695	TMEM8A	transmembrane protein 8A
229400_at	6.65e-14	2.3e-15	-8.5	24.2972	-1.57	HOXD10	homeobox D10
219800_s_at	6.74e-14	2.34e-15	8.49	24.2834	0.713	THNSL1	threonine synthase like 1
227845_s_at	6.76e-14	2.34e-15	8.49	24.2805	1.59	SHD	Src homology 2 domain containing transforming protein D
204019_s_at	6.88e-14	2.39e-15	8.49	24.2626	0.475	SH3YL1	SH3 and SYLF domain containing 1
228289_at	6.94e-14	2.41e-15	8.49	24.253	0.59	BRD7	bromodomain containing 7
226001_at	6.97e-14	2.42e-15	8.49	24.2493	0.535	KLHL5	kelch like family member 5
222976_s_at	7.08e-14	2.46e-15	-8.49	24.2336	-0.375	TPM3	tropomyosin 3
203024_s_at	7.1e-14	2.47e-15	-8.49	24.2302	-0.439	C5orf15	chromosome 5 open reading frame 15
222532_at	7.1e-14	2.47e-15	-8.49	24.2287	-0.514	SRPRB	SRP receptor beta subunit
205849_s_at	7.16e-14	2.49e-15	8.48	24.22	0.379	UQCRB	ubiquinol-cytochrome c reductase binding protein
212124_at	7.24e-14	2.52e-15	8.48	24.2088	0.469	ZMIZ1	zinc finger MIZ-type containing 1
230141_at	7.29e-14	2.54e-15	8.48	24.2019	0.625	ARID4A	AT-rich interaction domain 4A
206662_at	7.38e-14	2.57e-15	-8.48	24.1887	-1.01	GLRX	glutaredoxin
228050_at	7.39e-14	2.58e-15	-8.48	24.187	-0.533	UTP15	UTP15, small subunit processome component
223062_s_at	7.39e-14	2.58e-15	8.48	24.1866	0.684	PSAT1	phosphoserine aminotransferase 1
217787_s_at	7.4e-14	2.58e-15	-8.48	24.1846	-0.758	GALNT2	polypeptide N-acetylgalactosaminyltransferase 2
205645_at	7.43e-14	2.59e-15	8.48	24.1809	1.3	REPS2	RALBP1 associated Eps domain containing 2
206342_x_at	7.53e-14	2.63e-15	-8.48	24.1675	-0.845	IDS	iduronate 2-sulfatase
226258_at	7.54e-14	2.64e-15	8.48	24.1645	0.596	AMN1	antagonist of mitotic exit network 1 homolog
210753_s_at	7.58e-14	2.65e-15	8.47	24.159	1.13	EPHB1	EPH receptor B1
228042_at	7.64e-14	2.67e-15	-8.47	24.1505	-1.2	ADPRH	ADP-ribosylarginine hydrolase
226282_at	7.64e-14	2.68e-15	-8.47	24.1502	-1.57	PTPN14	protein tyrosine phosphatase, non-receptor type 14
202609_at	7.83e-14	2.74e-15	-8.47	24.126	-0.534	EPS8	epidermal growth factor receptor pathway substrate 8
210093_s_at	7.84e-14	2.75e-15	-8.47	24.1247	-0.445	MAGOHB///MAGOH	mago homolog B, exon junction complex core component///mago homolog, exon junction complex core component
204781_s_at	7.86e-14	2.76e-15	-8.47	24.1214	-1.06	FAS	Fas cell surface death receptor
206087_x_at	7.87e-14	2.76e-15	-8.47	24.1193	-0.629	HFE	hemochromatosis
212501_at	7.88e-14	2.76e-15	-8.47	24.118	-0.892	CEBPB	CCAAT/enhancer binding protein beta
228839_s_at	7.99e-14	2.81e-15	8.47	24.1039	0.489	LOC642361///LINC00863	uncharacterized LOC642361///long intergenic non-protein coding RNA 863
1555267_at	8.2e-14	2.88e-15	8.46	24.0782	0.515	GRID1	glutamate ionotropic receptor delta type subunit 1
238021_s_at	8.26e-14	2.9e-15	-8.46	24.0699	-2.11	CRNDE	colorectal neoplasia differentially expressed (non-protein coding)
202094_at	8.28e-14	2.91e-15	-8.46	24.0678	-1.14	BIRC5	baculoviral IAP repeat containing 5
213689_x_at	8.29e-14	2.92e-15	8.46	24.0658	0.736	FAM69A	family with sequence similarity 69 member A
218282_at	8.41e-14	2.96e-15	-8.46	24.0506	-0.577	EDEM2	ER degradation enhancing alpha-mannosidase like protein 2
209694_at	8.48e-14	2.99e-15	-8.46	24.0426	-0.4	PTS	6-pyruvoyltetrahydropterin synthase
204866_at	8.52e-14	3e-15	8.46	24.0367	0.855	JADE3	jade family PHD finger 3
202621_at	8.6e-14	3.03e-15	-8.45	24.0271	-0.564	IRF3	interferon regulatory factor 3
234303_s_at	8.61e-14	3.04e-15	8.45	24.026	0.91	GPR85	G protein-coupled receptor 85
202733_at	8.64e-14	3.05e-15	-8.45	24.0216	-0.842	LOC101927705///P4HA2	uncharacterized LOC101927705///prolyl 4-hydroxylase subunit alpha 2
225834_at	8.66e-14	3.06e-15	-8.45	24.0195	-0.777	FAM72A///FAM72D///FAM72B///FAM72C	family with sequence similarity 72 member A///family with sequence similarity 72 member D///family with sequence similarity 72 member B///family with sequence similarity 72 member C
202269_x_at	8.67e-14	3.06e-15	-8.45	24.018	-1.3	GBP1	guanylate binding protein 1
212598_at	8.67e-14	3.07e-15	8.45	24.0169	0.418	WDFY3	WD repeat and FYVE domain containing 3
238063_at	8.67e-14	3.07e-15	-8.45	24.0163	-1.12	TMEM154	transmembrane protein 154
218242_s_at	8.72e-14	3.09e-15	8.45	24.01	0.413	KMT5B	lysine methyltransferase 5B
235119_at	8.83e-14	3.13e-15	8.45	23.9974	0.745	TAF3	TATA-box binding protein associated factor 3
203449_s_at	8.87e-14	3.14e-15	8.45	23.9923	0.296	TERF1	telomeric repeat binding factor 1
239678_at	8.91e-14	3.16e-15	8.45	23.988	0.906
227121_at	8.91e-14	3.16e-15	8.45	23.9867	0.637	ZBTB20	zinc finger and BTB domain containing 20
222028_at	9e-14	3.19e-15	-8.45	23.977	-0.532	ZNF45	zinc finger protein 45
220927_s_at	9.18e-14	3.26e-15	8.44	23.9568	1.75	HPSE2	heparanase 2 (inactive)
214830_at	9.3e-14	3.3e-15	-8.44	23.9441	-0.562	SLC38A6	solute carrier family 38 member 6
227448_at	9.33e-14	3.32e-15	8.44	23.9401	0.676	ARGLU1	arginine and glutamate rich 1
209143_s_at	9.33e-14	3.32e-15	8.44	23.9393	0.415	CLNS1A	chloride nucleotide-sensitive channel 1A
234124_at	9.34e-14	3.32e-15	8.44	23.9375	0.877
212560_at	9.37e-14	3.33e-15	8.44	23.9347	0.632	SORL1	sortilin related receptor 1
209912_s_at	9.4e-14	3.35e-15	-8.44	23.931	-0.512	MIR4656///AP5Z1	microRNA 4656///adaptor related protein complex 5 zeta 1 subunit
225009_at	9.51e-14	3.39e-15	8.44	23.9188	0.731	CMTM4	CKLF like MARVEL transmembrane domain containing 4
228018_at	9.54e-14	3.4e-15	8.44	23.915	1.8	NKAIN4	Na+/K+ transporting ATPase interacting 4
201576_s_at	9.6e-14	3.42e-15	-8.44	23.9083	-0.457	TMPPE///GLB1	transmembrane protein with metallophosphoesterase domain///galactosidase beta 1
241739_at	9.73e-14	3.47e-15	8.43	23.8947	0.747	OGFOD1	2-oxoglutarate and iron dependent oxygenase domain containing 1
217995_at	9.76e-14	3.48e-15	-8.43	23.8912	-0.91	SQRDL	sulfide quinone reductase-like (yeast)
201320_at	9.8e-14	3.5e-15	8.43	23.887	0.583	SMARCC2	SWI/SNF related, matrix associated, actin dependent regulator of chromatin subfamily c member 2
229518_at	9.83e-14	3.51e-15	-8.43	23.8834	-1.35	FAM46B	family with sequence similarity 46 member B
225630_at	9.86e-14	3.52e-15	8.43	23.8802	0.832	EEPD1	endonuclease/exonuclease/phosphatase family domain containing 1
201011_at	1.01e-13	3.6e-15	-8.43	23.8589	-0.448	RPN1	ribophorin I
211630_s_at	1.02e-13	3.64e-15	-8.43	23.8479	-0.375	GSS	glutathione synthetase
200628_s_at	1.03e-13	3.68e-15	-8.42	23.8368	-0.859	WARS	tryptophanyl-tRNA synthetase
227996_at	1.03e-13	3.7e-15	8.42	23.8337	0.897	FARP1	FERM, ARH/RhoGEF and pleckstrin domain protein 1
213397_x_at	1.03e-13	3.71e-15	-8.42	23.8308	-1.09	RNASE4	ribonuclease A family member 4
227169_at	1.04e-13	3.74e-15	8.42	23.8226	0.454	DNAJC18	DnaJ heat shock protein family (Hsp40) member C18
201330_at	1.05e-13	3.76e-15	-8.42	23.8171	-0.501	RARS	arginyl-tRNA synthetase
211833_s_at	1.06e-13	3.79e-15	-8.42	23.8081	-0.917	BAX	BCL2 associated X, apoptosis regulator
218355_at	1.06e-13	3.82e-15	-8.42	23.8008	-1.48	KIF4A	kinesin family member 4A
218686_s_at	1.07e-13	3.86e-15	-8.42	23.7917	-0.718	RHBDF1	rhomboid 5 homolog 1
225301_s_at	1.07e-13	3.86e-15	-8.42	23.79	-0.824	MYO5B	myosin VB
218829_s_at	1.08e-13	3.87e-15	8.42	23.7877	0.743	CHD7	chromodomain helicase DNA binding protein 7
203510_at	1.08e-13	3.88e-15	-8.42	23.7862	-2.31	MET	MET proto-oncogene, receptor tyrosine kinase
228602_at	1.09e-13	3.92e-15	8.41	23.7764	0.641	SGCD	sarcoglycan delta
204533_at	1.09e-13	3.93e-15	-8.41	23.7741	-1.04	CXCL10	C-X-C motif chemokine ligand 10
201162_at	1.09e-13	3.95e-15	-8.41	23.7692	-0.892	IGFBP7	insulin like growth factor binding protein 7
223394_at	1.1e-13	3.97e-15	-8.41	23.7641	-0.815	SERTAD1	SERTA domain containing 1
202153_s_at	1.1e-13	3.98e-15	-8.41	23.7613	-0.656	NUP62	nucleoporin 62
203137_at	1.11e-13	3.99e-15	-8.41	23.7578	-0.72	WTAP	Wilms tumor 1 associated protein
217795_s_at	1.11e-13	4.01e-15	-8.41	23.7534	-0.394	TMEM43	transmembrane protein 43
228195_at	1.11e-13	4.02e-15	8.41	23.7513	0.979	C2orf88	chromosome 2 open reading frame 88
212091_s_at	1.11e-13	4.02e-15	-8.41	23.7504	-1.39	COL6A1	collagen type VI alpha 1 chain
238569_at	1.11e-13	4.03e-15	8.41	23.7484	0.415	GABBR1	gamma-aminobutyric acid type B receptor subunit 1
218174_s_at	1.11e-13	4.03e-15	8.41	23.748	0.396	TMEM254	transmembrane protein 254
243681_at	1.13e-13	4.09e-15	8.41	23.7336	1.53	SHANK2	SH3 and multiple ankyrin repeat domains 2
218862_at	1.13e-13	4.1e-15	8.41	23.7321	0.561	ASB13	ankyrin repeat and SOCS box containing 13
202130_at	1.16e-13	4.22e-15	-8.4	23.7036	-0.398	RIOK3	RIO kinase 3
208933_s_at	1.18e-13	4.26e-15	-8.4	23.6937	-1.06	LGALS8	galectin 8
222963_s_at	1.19e-13	4.33e-15	8.4	23.6791	1.26	IL1RAPL1	interleukin 1 receptor accessory protein like 1
218399_s_at	1.21e-13	4.41e-15	-8.4	23.6613	-0.493	CDCA4	cell division cycle associated 4
227211_at	1.23e-13	4.46e-15	-8.4	23.6502	-0.877	PHF19	PHD finger protein 19
222231_s_at	1.23e-13	4.46e-15	-8.39	23.6483	-0.413	LRRC59	leucine rich repeat containing 59
215433_at	1.23e-13	4.47e-15	-8.39	23.6462	-0.807	DPY19L1	dpy-19 like 1
222586_s_at	1.23e-13	4.49e-15	8.39	23.6437	0.723	OSBPL11	oxysterol binding protein like 11
238022_at	1.24e-13	4.51e-15	-8.39	23.6377	-1.7	CRNDE	colorectal neoplasia differentially expressed (non-protein coding)
203688_at	1.24e-13	4.53e-15	-8.39	23.6346	-0.506	PKD2	polycystin 2, transient receptor potential cation channel
219990_at	1.24e-13	4.53e-15	-8.39	23.6343	-1.34	E2F8	E2F transcription factor 8
201459_at	1.25e-13	4.55e-15	-8.39	23.6293	-0.587	RUVBL2	RuvB like AAA ATPase 2
209324_s_at	1.26e-13	4.61e-15	-8.39	23.6169	-1.08	RGS16	regulator of G-protein signaling 16
229744_at	1.27e-13	4.62e-15	-8.39	23.6146	-0.56	SSFA2	sperm specific antigen 2
208374_s_at	1.27e-13	4.63e-15	-8.39	23.612	-0.481	CAPZA1	capping actin protein of muscle Z-line alpha subunit 1
200885_at	1.27e-13	4.64e-15	-8.39	23.6103	-0.797	RHOC	ras homolog family member C
228772_at	1.28e-13	4.66e-15	8.39	23.6061	0.823	HNMT	histamine N-methyltransferase
213156_at	1.28e-13	4.66e-15	8.39	23.6055	0.735	ZBTB20	zinc finger and BTB domain containing 20
[truncated: 52,676 more rows]
