# Supplementary material for: Meta-Analysis and Experimental Validation Identified FREM2 and SPRY1 as New Glioblastoma Marker Candidates
Source: Int J Mol Sci. 2018 May 4;19(5):1369. doi: 10.3390/ijms19051369 (PMC5983642; doi:10.3390/ijms19051369)
Supplement: Supplementary file 1 [file ijms-19-01369-s001.zip › Supplementary_files/Table S10 results of test v2-1.xlsx]

## Sheet: List1
ID	adj,P,Val	P,Value	t	B	logFC	Gene,symbol	Gene,title
A_24_P49421	4.93e-19	1.2e-23	-13.6	43.0466	-1.98
A_24_P341426	5.93e-19	2.88e-23	-13.5	42.1999	-1.39
A_24_P76078	2.05e-17	1.5e-21	-12.6	38.3784	-1.98
A_32_P123771	1.53e-16	1.49e-20	-12.1	36.1516	-1.78	ATP5E	ATP synthase, H+ transporting, mitochondrial F1 complex, epsilon subunit
A_24_P170103	3.17e-16	3.86e-20	-11.9	35.2316	-2.41
A_32_P8529	5.14e-16	7.51e-20	11.7	34.5849	1.31	SNHG20	small nucleolar RNA host gene 20
A_24_P238836	1.4e-15	2.39e-19	-11.5	33.4631	-1.93
A_24_P42071	8.07e-15	1.76e-18	-11.1	31.5223	-1.45
A_24_P247536	8.07e-15	1.77e-18	-11.1	31.5178	-3.14	FAM133B	family with sequence similarity 133 member B
A_24_P143785	1.23e-14	3.01e-18	-11	31.0011	-1.71
A_32_P19840	1.23e-14	3.28e-18	-10.9	30.9169	-1.78
A_23_P252603	1.31e-14	3.84e-18	10.9	30.765	1.38	FBXW4P1	F-box and WD repeat domain containing 4 pseudogene 1
A_24_P202497	1.4e-14	4.44e-18	-10.9	30.6223	-2.59	TWSG1	twisted gastrulation BMP signaling modulator 1
A_23_P104295	1.59e-14	5.41e-18	10.8	30.4304	1.28	FBXW4	F-box and WD repeat domain containing 4
A_24_P383769	2.08e-14	7.61e-18	-10.8	30.0989	-1.07
A_23_P313476	2.12e-14	8.27e-18	10.7	30.0178	0.973	FAM120B	family with sequence similarity 120B
A_24_P764595	2.13e-14	8.79e-18	-10.7	29.9584	-1.73
A_24_P75748	2.58e-14	1.13e-17	-10.7	29.7154	-1.65
A_24_P317450	3.02e-14	1.43e-17	-10.6	29.4833	-1.61	OSTCP1	oligosaccharyltransferase complex subunit pseudogene 1
A_24_P418106	3.02e-14	1.47e-17	-10.6	29.4597	-1.25
A_24_P109272	3.21e-14	1.65e-17	10.6	29.3485	1.32	ADD1	adducin 1
A_24_P92973	3.21e-14	1.72e-17	-10.6	29.3079	-1.93
A_24_P49183	4.02e-14	2.25e-17	10.5	29.0439	1.54	EXD3	exonuclease 3'-5' domain containing 3
A_24_P288993	4.09e-14	2.39e-17	-10.5	28.9873	-2.13
A_24_P848662	5.72e-14	3.54e-17	-10.4	28.6035	-1.51
A_32_P203013	5.72e-14	3.62e-17	-10.4	28.5818	-1.66	RPS10P7	ribosomal protein S10 pseudogene 7
A_32_P20691	6.48e-14	4.26e-17	-10.4	28.4245	-1.77	CLK3	CDC like kinase 3
A_23_P377616	6.59e-14	4.49e-17	10.4	28.372	1.36	CIRBP	cold inducible RNA binding protein
A_24_P549927	7.19e-14	5.23e-17	-10.4	28.2234	-1.31
A_24_P366445	7.19e-14	5.25e-17	-10.4	28.2208	-0.998
A_24_P375132	7.68e-14	5.79e-17	-10.3	28.1245	-1.45
A_32_P212373	8.55e-14	6.66e-17	-10.3	27.9895	-1.54
A_23_P370924	8.69e-14	6.98e-17	-10.3	27.9432	-1.23	SMIM4	small integral membrane protein 4
A_24_P332326	9.18e-14	7.6e-17	-10.3	27.861	-1.52
A_24_P196024	1.35e-13	1.15e-16	-10.2	27.4579	-1.23
A_24_P135771	1.49e-13	1.31e-16	-10.2	27.3324	-1.71
A_24_P828125	1.55e-13	1.4e-16	-10.1	27.2679	-1.72
A_24_P417596	1.55e-13	1.43e-16	-10.1	27.2459	-3.37	FLYWCH2	FLYWCH family member 2
A_24_P152094	1.58e-13	1.53e-16	-10.1	27.1792	-1.35
A_24_P255314	1.58e-13	1.54e-16	-10.1	27.1747	-1.74
A_24_P383834	1.66e-13	1.66e-16	-10.1	27.0992	-1.23
A_24_P24972	1.66e-13	1.69e-16	-10.1	27.0821	-1.14
A_24_P708363	1.88e-13	1.98e-16	-10.1	26.9269	-1.49	PPIAP30	peptidylprolyl isomerase A pseudogene 30
A_24_P942648	1.88e-13	2.01e-16	10.1	26.9123	1.46	EVL	Enah/Vasp-like
A_24_P315326	1.95e-13	2.17e-16	-10.1	26.8384	-1.71
A_32_P90178	1.95e-13	2.18e-16	-10.1	26.8356	-1.43
A_32_P228869	1.96e-13	2.24e-16	-10	26.8103	-1.88	SUMO2	small ubiquitin-like modifier 2
A_23_P19691	1.97e-13	2.3e-16	-10	26.7844	-1.13	HEBP2	heme binding protein 2
A_23_P253738	2.11e-13	2.51e-16	10	26.6975	1.09	CLN8	ceroid-lipofuscinosis, neuronal 8
A_23_P26117	2.12e-13	2.59e-16	10	26.6671	1.17	MAN2C1	mannosidase alpha class 2C member 1
A_24_P837234	2.12e-13	2.63e-16	-10	26.6513	-1.48
A_23_P37897	2.23e-13	2.85e-16	10	26.5738	0.831	C16orf62	chromosome 16 open reading frame 62
A_24_P349547	2.23e-13	2.91e-16	-9.99	26.555	-1.69
A_24_P369263	2.23e-13	2.93e-16	9.99	26.5464	1.02	MMS19	MMS19 homolog, cytosolic iron-sulfur assembly component
A_24_P167825	2.35e-13	3.14e-16	9.98	26.4788	1.11	VPS39	VPS39, HOPS complex subunit
A_23_P201655	2.43e-13	3.31e-16	-9.97	26.43	-1.47	MYCBP	MYC binding protein
A_24_P730256	2.58e-13	3.6e-16	-9.95	26.3468	-2.07
A_32_P212520	2.58e-13	3.65e-16	9.95	26.3345	1.03	HOOK3	hook microtubule tethering protein 3
A_23_P35564	2.64e-13	3.79e-16	9.94	26.2965	1.68	SEC31B	SEC31 homolog B, COPII coat complex component
A_24_P144499	2.98e-13	4.34e-16	-9.91	26.1641	-1.4	PPIAL4A	peptidylprolyl isomerase A like 4A
A_23_P93302	3.19e-13	4.77e-16	9.89	26.0732	1.6	GABBR1	gamma-aminobutyric acid type B receptor subunit 1
A_23_P153022	3.19e-13	4.82e-16	-9.89	26.0631	-1.38	KRTAP2-4	keratin associated protein 2-4
A_24_P53150	3.46e-13	5.31e-16	-9.87	25.9684	-1.39	TRAF7	TNF receptor associated factor 7
A_24_P5305	4.22e-13	6.64e-16	9.82	25.7516	1.02	SPG7	SPG7, paraplegin matrix AAA peptidase subunit
A_24_P152833	4.22e-13	6.72e-16	-9.82	25.7391	-1.05
A_23_P206822	4.22e-13	6.78e-16	-9.82	25.7307	-2.09
A_23_P39445	4.43e-13	7.22e-16	-9.8	25.6699	-1.21	MEX3D	mex-3 RNA binding family member D
A_23_P209389	4.64e-13	7.68e-16	-9.79	25.609	-1.62	CASP8	caspase 8
A_24_P244800	4.65e-13	7.81e-16	9.79	25.5938	2.9	NDRG2	NDRG family member 2
A_24_P306964	4.72e-13	8.05e-16	-9.78	25.5642	-1.3
A_23_P44631	4.96e-13	8.57e-16	-9.77	25.503	-1.78	R3HDM2	R3H domain containing 2
A_24_P169378	5.09e-13	8.92e-16	-9.76	25.4643	-1.96	RPS7	ribosomal protein S7
A_24_P220575	5.09e-13	9.06e-16	-9.76	25.4483	-1.54	DGKH	diacylglycerol kinase eta
A_24_P67638	5.09e-13	9.17e-16	-9.75	25.4368	-1.29
A_23_P342825	5.27e-13	9.71e-16	9.74	25.3809	1.48	FBXW4	F-box and WD repeat domain containing 4
A_24_P215804	5.27e-13	9.75e-16	-9.74	25.3776	-2.57	CKLF	chemokine like factor
A_24_P204664	5.48e-13	1.03e-15	-9.73	25.3196	-1.12
A_24_P926058	5.48e-13	1.04e-15	-9.73	25.3135	-2.2	CRHR2	corticotropin releasing hormone receptor 2
A_24_P75456	5.99e-13	1.15e-15	-9.71	25.2151	-2.26
A_24_P129107	6.29e-13	1.22e-15	-9.69	25.1552	-2.02	NKD2	naked cuticle homolog 2
A_32_P100974	6.35e-13	1.25e-15	-9.69	25.1347	-2.13	RPL24	ribosomal protein L24
A_24_P83544	6.72e-13	1.34e-15	-9.67	25.0667	-2.19
A_23_P29141	7.28e-13	1.47e-15	-9.65	24.9765	-0.839	SNAP29	synaptosome associated protein 29
A_23_P258321	8.14e-13	1.66e-15	-9.63	24.8563	-0.897	MRPS17	mitochondrial ribosomal protein S17
A_23_P366468	8.75e-13	1.81e-15	-9.61	24.7751	-1.19
A_24_P878388	8.92e-13	1.87e-15	-9.61	24.745	-1.53
A_23_P132809	9.14e-13	1.94e-15	-9.6	24.7098	-1.5	RPN1	ribophorin I
A_24_P711050	9.76e-13	2.09e-15	-9.58	24.6343	-1.66
A_24_P158718	1.08e-12	2.34e-15	9.56	24.5239	1.34	DTX4	deltex E3 ubiquitin ligase 4
A_23_P25945	1.08e-12	2.35e-15	9.56	24.5187	0.902	ADCK1	aarF domain containing kinase 1
A_24_P416059	1.08e-12	2.43e-15	9.55	24.4895	1.06	MAN2C1	mannosidase alpha class 2C member 1
A_24_P358305	1.08e-12	2.43e-15	-9.55	24.4876	-2.28
A_24_P92744	1.08e-12	2.45e-15	-9.55	24.4781	-1.43
A_32_P185741	1.08e-12	2.48e-15	-9.55	24.4694	-1.95
A_24_P255609	1.08e-12	2.49e-15	-9.55	24.4637	-1.47	TRABD2B	TraB domain containing 2B
A_23_P350059	1.16e-12	2.72e-15	-9.53	24.3783	-1.07	PFN1P2	profilin 1 pseudogene 2
A_23_P64184	1.29e-12	3.06e-15	-9.5	24.2651	-1.73
A_24_P128524	1.32e-12	3.16e-15	-9.5	24.2334	-0.996	ICMT	isoprenylcysteine carboxyl methyltransferase
A_24_P365679	1.34e-12	3.23e-15	9.49	24.2115	1.35
A_32_P30831	1.4e-12	3.41e-15	9.48	24.1579	1.28	RAD51-AS1	RAD51 antisense RNA 1 (head to head)
A_23_P204967	1.41e-12	3.47e-15	9.48	24.14	0.735	MPHOSPH8	M-phase phosphoprotein 8
A_32_P34201	1.42e-12	3.52e-15	-9.47	24.1269	-1.53
A_23_P372771	1.49e-12	3.75e-15	9.46	24.0664	1.48	FAM219B	family with sequence similarity 219 member B
A_24_P202555	1.59e-12	4.04e-15	-9.44	23.9934	-1.12	SIPA1L3	signal induced proliferation associated 1 like 3
A_23_P218807	1.59e-12	4.07e-15	-9.44	23.987	-1.87	ZC3H7B	zinc finger CCCH-type containing 7B
A_32_P7974	2.05e-12	5.28e-15	-9.39	23.733	-1.96	TDRD10	tudor domain containing 10
A_23_P211167	2.08e-12	5.43e-15	9.38	23.7049	0.913	C21orf2	chromosome 21 open reading frame 2
A_24_P917866	2.08e-12	5.46e-15	-9.38	23.6998	-2.27	SET	SET nuclear proto-oncogene
A_23_P87773	2.36e-12	6.34e-15	-9.35	23.5543	-2.11	PARPBP	PARP1 binding protein
A_24_P101651	2.36e-12	6.36e-15	-9.35	23.5519	-1.39	CSAG4	CSAG family member 4 (pseudogene)
A_24_P24150	2.36e-12	6.39e-15	-9.35	23.5472	-1.4
A_23_P152245	2.41e-12	6.6e-15	9.34	23.5157	0.701	CDK10	cyclin dependent kinase 10
A_23_P129313	2.41e-12	6.69e-15	9.34	23.5023	1.22	IVD	isovaleryl-CoA dehydrogenase
A_24_P101271	2.41e-12	6.7e-15	-9.34	23.5007	-1.15
A_32_P35751	2.43e-12	6.8e-15	-9.34	23.486	-1.52
A_23_P151066	2.49e-12	7.04e-15	-9.33	23.4522	-1.47	PTMA	prothymosin, alpha
A_24_P383569	2.74e-12	7.86e-15	-9.31	23.3455	-1.3
A_24_P392022	2.74e-12	7.88e-15	-9.31	23.3428	-1.22	EEF2KMT	eukaryotic elongation factor 2 lysine methyltransferase
A_24_P339611	2.9e-12	8.39e-15	-9.29	23.2814	-1.1	PDCD5	programmed cell death 5
A_24_P596251	3e-12	8.76e-15	-9.28	23.239	-1.65
A_24_P127312	3.12e-12	9.2e-15	-9.27	23.192	-1.86
A_23_P404871	4.39e-12	1.3e-14	-9.2	22.8526	-1.07	ERGIC1	endoplasmic reticulum-golgi intermediate compartment 1
A_24_P127181	4.48e-12	1.34e-14	-9.19	22.8258	-2.26
A_32_P103726	4.79e-12	1.45e-14	9.18	22.7516	0.914	HOOK3	hook microtubule tethering protein 3
A_24_P203882	5.2e-12	1.58e-14	9.16	22.6639	0.986
A_24_P384210	5.6e-12	1.72e-14	-9.14	22.5832	-2.17
A_24_P928031	5.62e-12	1.74e-14	-9.14	22.5722	-1.69
A_24_P93462	5.82e-12	1.82e-14	-9.13	22.5268	-1.93
A_24_P210569	5.82e-12	1.83e-14	9.13	22.5233	2.25	SCG3	secretogranin III
A_24_P405992	5.85e-12	1.85e-14	-9.13	22.5104	-1.57	SYNPO	synaptopodin
A_24_P632230	6.52e-12	2.08e-14	-9.1	22.398	-1.19
A_24_P246767	6.76e-12	2.17e-14	-9.09	22.3554	-1.45	LOC643387	TAR DNA binding protein pseudogene
A_24_P410952	7.12e-12	2.31e-14	9.08	22.2971	2.19	PEA15	phosphoprotein enriched in astrocytes 15
A_23_P365226	7.15e-12	2.33e-14	9.08	22.2855	0.989	FAM161B	family with sequence similarity 161 member B
A_23_P88538	7.23e-12	2.37e-14	9.08	22.2684	1.03	NTRK3	neurotrophic receptor tyrosine kinase 3
A_23_P404565	7.61e-12	2.54e-14	9.06	22.2036	1.26	SLC2A11	solute carrier family 2 member 11
A_32_P183218	7.61e-12	2.54e-14	-9.06	22.2033	-2.16	ZNF367	zinc finger protein 367
A_32_P122907	7.71e-12	2.59e-14	-9.06	22.1843	-1.79
A_23_P128372	7.85e-12	2.66e-14	-9.05	22.159	-0.857	FKBP4	FK506 binding protein 4
A_23_P251196	8.7e-12	2.97e-14	9.03	22.0518	0.947
A_24_P23951	8.95e-12	3.07e-14	9.02	22.0181	1.74	BCRP2	breakpoint cluster region pseudogene 2
A_24_P477353	9.09e-12	3.14e-14	-9.02	21.9957	-1.25
A_23_P54736	9.09e-12	3.17e-14	-9.02	21.9877	-1.43	GNG13	G protein subunit gamma 13
A_24_P329795	9.09e-12	3.19e-14	-9.01	21.9818	-2.32	C10orf10	chromosome 10 open reading frame 10
A_24_P49731	9.32e-12	3.29e-14	-9.01	21.9508	-1.51	NFYB	nuclear transcription factor Y subunit beta
A_23_P330537	9.77e-12	3.47e-14	9	21.8983	0.959	SPSB3	splA/ryanodine receptor domain and SOCS box containing 3
A_23_P325438	1.02e-11	3.63e-14	8.99	21.8545	0.983	XPO6	exportin 6
A_24_P162073	1.1e-11	4.01e-14	8.97	21.7579	1.69	BCR	BCR, RhoGEF and GTPase activating protein
A_32_P25176	1.1e-11	4.01e-14	8.97	21.7572	1.79	BCRP2	breakpoint cluster region pseudogene 2
A_23_P335143	1.1e-11	4.02e-14	8.97	21.7544	1.5
A_23_P110445	1.18e-11	4.35e-14	8.95	21.6796	0.804	APBB3	amyloid beta precursor protein binding family B member 3
A_23_P342654	1.21e-11	4.46e-14	-8.94	21.6548	-1.5	PALM2-AKAP2	PALM2-AKAP2 readthrough
A_23_P71073	1.34e-11	5e-14	-8.92	21.5437	-1.95	TWIST1	twist family bHLH transcription factor 1
A_23_P366216	1.38e-11	5.16e-14	-8.91	21.512	-1.22	HIST1H2BH	histone cluster 1, H2bh
A_24_P126417	1.42e-11	5.34e-14	8.91	21.4792	0.713	USP34	ubiquitin specific peptidase 34
A_23_P329375	1.44e-11	5.46e-14	8.9	21.4578	0.754	POU6F1	POU class 6 homeobox 1
A_24_P379223	1.44e-11	5.5e-14	-8.9	21.4505	-1.85	IER5	immediate early response 5
A_32_P194887	1.44e-11	5.54e-14	8.9	21.4432	1.25
A_32_P96776	1.46e-11	5.64e-14	-8.89	21.4262	-1.06
A_32_P98683	1.47e-11	5.73e-14	8.89	21.4106	0.684	MLLT6	MLLT6, PHD finger domain containing
A_23_P215669	1.47e-11	5.77e-14	-8.89	21.4039	-1.37	POLR2J2	RNA polymerase II subunit J2
A_24_P174503	1.53e-11	6.02e-14	8.88	21.362	1.13	AMT	aminomethyltransferase
A_24_P12651	1.55e-11	6.14e-14	-8.88	21.3428	-1.75	TRIM35	tripartite motif containing 35
A_24_P923353	1.56e-11	6.23e-14	8.87	21.3294	1.22	ALDH5A1	aldehyde dehydrogenase 5 family member A1
A_24_P84608	1.57e-11	6.32e-14	-8.87	21.3151	-1.59
A_32_P129200	1.59e-11	6.43e-14	8.87	21.2983	2.05	CADM2	cell adhesion molecule 2
A_24_P110101	1.67e-11	6.78e-14	-8.86	21.2461	-1.76
A_32_P34970	1.7e-11	6.95e-14	-8.85	21.2218	-1.43
A_23_P39453	1.72e-11	7.06e-14	-8.85	21.2065	-1.05	MEX3D	mex-3 RNA binding family member D
A_24_P187154	1.83e-11	7.58e-14	-8.83	21.138	-1.07
A_24_P168495	1.85e-11	7.69e-14	-8.83	21.1244	-1.77	CYP4F2	cytochrome P450 family 4 subfamily F member 2
A_24_P9809	1.86e-11	7.79e-14	8.83	21.1116	0.723	ZRANB1	zinc finger RANBP2-type containing 1
A_32_P160793	1.9e-11	8.03e-14	-8.82	21.0816	-1.86
A_24_P118946	1.9e-11	8.04e-14	-8.82	21.0807	-1.54
A_23_P48964	2.02e-11	8.59e-14	8.81	21.0166	1.04	VPS33B	VPS33B, late endosome and lysosome associated
A_24_P320665	2.02e-11	8.67e-14	-8.81	21.0076	-1.09	FAM126A	family with sequence similarity 126 member A
A_32_P184509	2.02e-11	8.71e-14	-8.8	21.0023	-0.983
A_32_P105469	2.19e-11	9.47e-14	8.79	20.9213	1.18
A_24_P917457	2.19e-11	9.55e-14	-8.78	20.913	-1.39
A_24_P179013	2.21e-11	9.66e-14	-8.78	20.9017	-1.04
A_24_P143543	2.29e-11	1.01e-13	-8.77	20.8553	-0.892
A_23_P145134	2.29e-11	1.01e-13	-8.77	20.854	-1.39	FGFR1OP	FGFR1 oncogene partner
A_24_P462899	2.3e-11	1.02e-13	-8.77	20.8446	-1.67	CENPW	centromere protein W
A_24_P169976	2.31e-11	1.03e-13	-8.77	20.8349	-1.54
A_24_P623631	2.33e-11	1.05e-13	-8.77	20.8229	-0.799
A_23_P428219	2.41e-11	1.09e-13	8.76	20.7846	1.08	EZH1	enhancer of zeste 1 polycomb repressive complex 2 subunit
A_32_P149246	2.43e-11	1.11e-13	8.75	20.7682	0.825	DNAJC18	DnaJ heat shock protein family (Hsp40) member C18
A_24_P213256	2.54e-11	1.16e-13	-8.74	20.7224	-1.62
A_23_P258124	2.63e-11	1.21e-13	8.74	20.6817	0.665	ZNF346	zinc finger protein 346
A_32_P165504	2.74e-11	1.27e-13	8.73	20.6374	1.58
A_24_P75543	2.77e-11	1.29e-13	-8.72	20.621	-2.03	ISCA1	iron-sulfur cluster assembly 1
A_23_P342348	2.8e-11	1.31e-13	8.72	20.6052	1.18	COX4I1	cytochrome c oxidase subunit 4I1
A_32_P211363	2.8e-11	1.31e-13	8.72	20.6016	1.11
A_24_P185029	2.81e-11	1.33e-13	8.72	20.5924	0.584	SH2B1	SH2B adaptor protein 1
A_24_P594683	2.82e-11	1.34e-13	-8.71	20.5806	-1.26
A_32_P88317	2.82e-11	1.34e-13	-8.71	20.5805	-1.65
A_24_P502652	2.92e-11	1.4e-13	-8.7	20.5391	-1.18
A_24_P287403	2.97e-11	1.43e-13	8.7	20.5176	0.871	MPHOSPH8	M-phase phosphoprotein 8
A_23_P318296	2.99e-11	1.45e-13	-8.7	20.5032	-1.28	PLEKHA8	pleckstrin homology domain containing A8
A_23_P78108	2.99e-11	1.46e-13	8.7	20.5026	2.39	ALDOC	aldolase, fructose-bisphosphate C
A_32_P835626	3.2e-11	1.57e-13	-8.68	20.4315	-1.09
A_24_P221375	3.24e-11	1.59e-13	-8.68	20.4135	-1.55
A_24_P378958	3.26e-11	1.61e-13	-8.68	20.4037	-1.3	CYB5R3	cytochrome b5 reductase 3
A_23_P79066	3.28e-11	1.63e-13	-8.67	20.3894	-1.66	SPPL2B	signal peptide peptidase like 2B
A_24_P56887	3.28e-11	1.63e-13	-8.67	20.3894	-0.741	CRLF3	cytokine receptor like factor 3
A_24_P265135	3.32e-11	1.66e-13	-8.67	20.3727	-1.26	UBE3C	ubiquitin protein ligase E3C
A_24_P145377	3.34e-11	1.68e-13	-8.67	20.3621	-1.28	HSP90AA1	heat shock protein 90 alpha family class A member 1
A_23_P136753	3.36e-11	1.7e-13	-8.66	20.3509	-1.43
A_23_P256540	3.36e-11	1.71e-13	-8.66	20.3456	-0.747	MRPL33	mitochondrial ribosomal protein L33
A_24_P127462	3.46e-11	1.77e-13	-8.66	20.3134	-1.22
A_32_P113154	3.49e-11	1.79e-13	-8.65	20.3013	-1.18
A_24_P812018	3.57e-11	1.84e-13	-8.65	20.2737	-1.55
A_23_P214658	3.7e-11	1.92e-13	-8.64	20.2326	-0.927	PBX2	PBX homeobox 2
A_23_P162120	3.81e-11	1.98e-13	8.63	20.2013	1.15	NUMA1	nuclear mitotic apparatus protein 1
A_23_P74229	3.89e-11	2.03e-13	-8.63	20.1769	-0.939	STK40	serine/threonine kinase 40
A_24_P324074	3.9e-11	2.05e-13	-8.63	20.1681	-1.63
A_24_P118391	3.94e-11	2.08e-13	-8.62	20.1542	-2.09
A_24_P324405	4.17e-11	2.21e-13	-8.61	20.0937	-1.94	ANKRD11	ankyrin repeat domain 11
A_24_P689119	4.17e-11	2.22e-13	-8.61	20.091	-1.37
A_23_P203053	4.46e-11	2.39e-13	8.59	20.021	1.87	NCAM1	neural cell adhesion molecule 1
A_24_P15270	4.49e-11	2.42e-13	8.59	20.0087	1.64	BCR	BCR, RhoGEF and GTPase activating protein
A_24_P350160	4.5e-11	2.44e-13	-8.59	19.9992	-2.87	RSRC2	arginine and serine rich coiled-coil 2
A_23_P155989	4.5e-11	2.44e-13	-8.59	19.9991	-1.59	CENPK	centromere protein K
A_32_P48438	4.51e-11	2.46e-13	-8.59	19.9923	-0.888
A_24_P837537	4.56e-11	2.5e-13	-8.58	19.9772	-1.66
A_24_P319113	4.58e-11	2.52e-13	8.58	19.9685	1.62	P2RX7	purinergic receptor P2X 7
A_23_P501339	4.6e-11	2.55e-13	8.58	19.9574	0.884	CDIPT	CDP-diacylglycerol--inositol 3-phosphatidyltransferase
A_23_P251987	4.6e-11	2.55e-13	-8.58	19.9559	-1.6	PSPH	phosphoserine phosphatase
A_23_P141651	4.74e-11	2.64e-13	8.57	19.9215	0.694	NCOR1	nuclear receptor corepressor 1
A_23_P210538	5.35e-11	3e-13	8.55	19.7995	0.751	ELMO2	engulfment and cell motility 2
A_23_P258381	5.62e-11	3.16e-13	-8.53	19.747	-1.08	SPSB4	splA/ryanodine receptor domain and SOCS box containing 4
A_32_P232865	5.95e-11	3.36e-13	8.52	19.6877	1.67	BCR	BCR, RhoGEF and GTPase activating protein
A_23_P34578	6.25e-11	3.54e-13	-8.51	19.6356	-1.01	GNL2	G protein nucleolar 2
A_32_P41526	6.26e-11	3.57e-13	8.51	19.6301	1.15
A_23_P380848	6.47e-11	3.7e-13	-8.5	19.5945	-1.04	TXNDC17	thioredoxin domain containing 17
A_23_P250035	6.61e-11	3.8e-13	8.5	19.5689	1.29	SDHA	succinate dehydrogenase complex flavoprotein subunit A
A_23_P66432	6.78e-11	3.91e-13	8.49	19.5401	1.55	TTYH2	tweety family member 2
A_32_P173744	6.85e-11	3.97e-13	-8.49	19.5261	-1.86
A_24_P489639	6.86e-11	3.99e-13	8.49	19.5207	1.21
A_24_P323944	6.96e-11	4.08e-13	-8.48	19.4986	-1.65	PHTF2	putative homeodomain transcription factor 2
A_23_P161552	6.96e-11	4.1e-13	8.48	19.4951	1.11	ARFGAP2	ADP ribosylation factor GTPase activating protein 2
A_32_P148345	6.96e-11	4.1e-13	-8.48	19.4941	-2.71	ANXA2	annexin A2
A_23_P132237	6.99e-11	4.13e-13	-8.48	19.4866	-1.41	C22orf31	chromosome 22 open reading frame 31
A_32_P8724	7.15e-11	4.25e-13	-8.47	19.4594	-1.39
A_24_P720495	7.17e-11	4.28e-13	-8.47	19.4533	-1.63
A_24_P24912	7.25e-11	4.34e-13	-8.47	19.4387	-1.7
A_23_P33407	7.33e-11	4.41e-13	8.47	19.4238	0.866	HERC2	HECT and RLD domain containing E3 ubiquitin protein ligase 2
A_24_P19983	7.54e-11	4.55e-13	-8.46	19.393	-0.964	BCL10	B-cell CLL/lymphoma 10
A_24_P7642	7.83e-11	4.74e-13	-8.45	19.3518	-1.86	FABP5	fatty acid binding protein 5
A_23_P138394	7.91e-11	4.82e-13	8.45	19.3374	1.17
A_24_P606663	8.32e-11	5.08e-13	-8.44	19.2849	-1.25
A_23_P100141	8.34e-11	5.12e-13	8.43	19.2781	0.884
A_23_P138881	9.39e-11	5.78e-13	-8.41	19.1592	-1.15	ACTN3	actinin alpha 3 (gene/pseudogene)
A_23_P256455	9.49e-11	5.87e-13	-8.41	19.1449	-0.965	RPA3	replication protein A3
A_24_P280497	9.64e-11	5.98e-13	-8.4	19.1262	-1.91	FBRSL1	fibrosin like 1
A_24_P40757	9.65e-11	6.01e-13	-8.4	19.1217	-1.89
A_23_P168479	9.7e-11	6.07e-13	-8.4	19.1125	-1.29	RALA	RALA Ras like proto-oncogene A
A_32_P148476	9.8e-11	6.15e-13	-8.4	19.0988	-1.76
A_32_P22139	9.82e-11	6.19e-13	8.39	19.0926	0.808	PDP2	pyruvate dehyrogenase phosphatase catalytic subunit 2
A_23_P123905	1.02e-10	6.44e-13	-8.39	19.0546	-0.8	EXOSC3	exosome component 3
A_24_P118472	1.02e-10	6.45e-13	-8.39	19.0524	-0.76
A_32_P211414	1.03e-10	6.55e-13	8.38	19.0375	1.43
A_24_P358337	1.03e-10	6.58e-13	-8.38	19.0328	-1.61
A_23_P38011	1.08e-10	6.94e-13	8.37	18.9815	1.15	DHX38	DEAH-box helicase 38
A_23_P131111	1.08e-10	6.99e-13	-8.37	18.9745	-1.19	SLC27A1	solute carrier family 27 member 1
A_24_P401582	1.12e-10	7.23e-13	-8.36	18.942	-0.963
A_24_P84482	1.17e-10	7.57e-13	-8.35	18.8967	-1.58
A_23_P59069	1.18e-10	7.7e-13	-8.35	18.8799	-1.17	HIST1H2BO	histone cluster 1, H2bo
A_24_P928250	1.18e-10	7.75e-13	-8.35	18.8735	-2.17
A_23_P259892	1.21e-10	7.94e-13	-8.34	18.8501	-1.44
A_32_P11425	1.21e-10	8e-13	-8.34	18.8435	-1.41
A_24_P46357	1.22e-10	8.05e-13	8.34	18.8364	1.56	MYO10	myosin X
A_24_P264772	1.22e-10	8.09e-13	-8.34	18.8317	-1.31	PPIAL4A	peptidylprolyl isomerase A like 4A
A_23_P413456	1.41e-10	9.4e-13	8.31	18.6863	0.944	CIRBP	cold inducible RNA binding protein
A_32_P219148	1.41e-10	9.46e-13	8.31	18.68	2.03	LOC729732	uncharacterized LOC729732
A_24_P40978	1.41e-10	9.47e-13	8.31	18.6793	1.05	CYHR1	cysteine and histidine rich 1
A_23_P341065	1.55e-10	1.04e-12	8.28	18.5842	0.889	SELO	selenoprotein O
A_24_P922669	1.6e-10	1.08e-12	8.28	18.5471	1.85
A_24_P68631	1.65e-10	1.12e-12	-8.27	18.5173	-1.33	HIST2H2AB	histone cluster 2, H2ab
A_24_P914208	1.66e-10	1.13e-12	-8.27	18.5082	-1.04
A_23_P366394	1.68e-10	1.15e-12	-8.27	18.4932	-1.43	ZAK	sterile alpha motif and leucine zipper containing kinase AZK
A_24_P306527	1.71e-10	1.18e-12	-8.26	18.468	-1.57
A_24_P941540	1.73e-10	1.2e-12	-8.26	18.4503	-1.04
A_32_P57453	1.73e-10	1.2e-12	-8.26	18.4494	-1.55	FBXO10	F-box protein 10
A_23_P253734	1.74e-10	1.2e-12	8.25	18.4452	0.998	CLN8	ceroid-lipofuscinosis, neuronal 8
AT_ssH_PC_3	1.74e-10	1.21e-12	8.25	18.4418	1.2
A_24_P324488	1.76e-10	1.23e-12	-8.25	18.4237	-1.15
A_32_P145856	1.76e-10	1.23e-12	-8.25	18.4216	-1.49
A_23_P15135	1.79e-10	1.26e-12	-8.25	18.4034	-1.64	ZSCAN10	zinc finger and SCAN domain containing 10
A_24_P380183	1.8e-10	1.28e-12	8.24	18.387	1.45
A_23_P109446	1.8e-10	1.28e-12	8.24	18.3834	1.17	HPS4	HPS4, biogenesis of lysosomal organelles complex 3 subunit 2
A_24_P366415	1.8e-10	1.29e-12	-8.24	18.3812	-1.29
A_24_P151084	1.8e-10	1.29e-12	8.24	18.3799	1.08	CNDP2	CNDP dipeptidase 2 (metallopeptidase M20 family)
A_24_P152144	1.8e-10	1.29e-12	8.24	18.3788	1.75
A_24_P58759	1.87e-10	1.34e-12	-8.23	18.3382	-1.7
A_32_P56713	1.87e-10	1.35e-12	8.23	18.337	1.61	BCR	BCR, RhoGEF and GTPase activating protein
A_23_P6546	1.9e-10	1.37e-12	8.23	18.3171	0.834	TUBGCP6	tubulin gamma complex associated protein 6
A_32_P203585	1.91e-10	1.38e-12	-8.23	18.3095	-1.55
A_23_P417113	1.93e-10	1.4e-12	-8.22	18.2973	-0.831	RBM33	RNA binding motif protein 33
A_32_P71551	2.05e-10	1.5e-12	-8.21	18.2339	-1.67	SYCE1L	synaptonemal complex central element protein 1 like
A_24_P917402	2.06e-10	1.51e-12	8.21	18.2246	1.42	FLJ42627	uncharacterized LOC645644
A_23_P91491	2.09e-10	1.53e-12	-8.2	18.2095	-0.845	C21orf59	chromosome 21 open reading frame 59
A_24_P45251	2.12e-10	1.57e-12	8.2	18.1896	1.12	GRIPAP1	GRIP1 associated protein 1
A_24_P83968	2.17e-10	1.61e-12	-8.19	18.1637	-2.05
A_24_P791814	2.18e-10	1.62e-12	-8.19	18.1555	-1.63
A_23_P201179	2.32e-10	1.73e-12	-8.18	18.0914	-1.36	PHTF1	putative homeodomain transcription factor 1
A_24_P255338	2.52e-10	1.88e-12	8.16	18.0097	0.836	SEC24C	SEC24 homolog C, COPII coat complex component
A_24_P318939	2.56e-10	1.92e-12	8.16	17.9927	1.16	ZNF337	zinc finger protein 337
A_24_P623734	2.66e-10	2e-12	8.15	17.9514	1.06	C2orf72	chromosome 2 open reading frame 72
A_24_P461664	2.76e-10	2.08e-12	-8.14	17.911	-1.83
A_24_P289984	2.78e-10	2.11e-12	-8.14	17.8998	-1.05
A_24_P11307	2.81e-10	2.13e-12	8.13	17.8894	1.8	AHCYL1	adenosylhomocysteinase like 1
A_23_P35343	2.81e-10	2.14e-12	8.13	17.8863	1.14	ZNF248	zinc finger protein 248
A_23_P252371	2.81e-10	2.14e-12	-8.13	17.8831	-1.57	RBBP8	RB binding protein 8, endonuclease
A_23_P149946	2.81e-10	2.16e-12	8.13	17.8745	1.79	CDHR1	cadherin related family member 1
A_23_P126167	2.81e-10	2.16e-12	8.13	17.8739	2.24	KCNN3	potassium calcium-activated channel subfamily N member 3
A_24_P238333	2.87e-10	2.22e-12	-8.13	17.8505	-0.951	NSA2	NSA2, ribosome biogenesis homolog
A_24_P338788	2.93e-10	2.27e-12	-8.12	17.8271	-1.38	CSNK1A1L	casein kinase 1 alpha 1 like
A_23_P67725	3.03e-10	2.35e-12	-8.11	17.7929	-1.25	LMNB2	lamin B2
A_23_P501634	3.13e-10	2.44e-12	-8.11	17.7573	-2.51	BTN2A1	butyrophilin subfamily 2 member A1
A_24_P388810	3.23e-10	2.52e-12	-8.1	17.7261	-0.733	SRP19	signal recognition particle 19
A_24_P76844	3.24e-10	2.54e-12	8.1	17.7175	1.39	APC2	APC2, WNT signaling pathway regulator
A_24_P938169	3.31e-10	2.6e-12	-8.09	17.6953	-1.55
A_24_P271285	3.33e-10	2.62e-12	-8.09	17.6872	-1.17	NACC1	nucleus accumbens associated 1
A_23_P119943	3.42e-10	2.7e-12	-8.08	17.6575	-2.95	IGFBP2	insulin like growth factor binding protein 2
A_24_P937306	3.45e-10	2.74e-12	-8.08	17.6451	-2.14	AP1S2	adaptor related protein complex 1 sigma 2 subunit
A_23_P206856	3.55e-10	2.82e-12	8.08	17.616	0.838	WDR59	WD repeat domain 59
A_24_P349788	3.55e-10	2.84e-12	-8.07	17.611	-1.3	C17orf96	chromosome 17 open reading frame 96
A_24_P417959	3.57e-10	2.86e-12	-8.07	17.6033	-1.15	ELMSAN1	ELM2 and Myb/SANT domain containing 1
A_23_P122197	3.6e-10	2.89e-12	-8.07	17.5935	-1.32	CCNB1	cyclin B1
A_23_P152559	3.62e-10	2.92e-12	8.07	17.5831	1.65	TSPOAP1	TSPO associated protein 1
A_23_P144807	3.65e-10	2.95e-12	8.07	17.573	1.63	2008-09-01	septin 8
A_24_P392082	3.75e-10	3.04e-12	-8.06	17.5431	-1.01
A_24_P144337	3.79e-10	3.08e-12	-8.06	17.5302	-1.49
A_24_P262407	3.88e-10	3.16e-12	8.05	17.5053	1.45	THRA	thyroid hormone receptor, alpha
A_24_P914479	3.9e-10	3.19e-12	-8.05	17.4973	-0.892	SNX5	sorting nexin 5
A_24_P324284	4.05e-10	3.33e-12	-8.04	17.456	-1.19
A_32_P22501	4.1e-10	3.37e-12	8.04	17.4426	0.861	EIF3J-AS1	EIF3J antisense RNA 1 (head to head)
A_24_P186779	4.18e-10	3.44e-12	-8.03	17.4216	-1.06
A_23_P1740	4.4e-10	3.64e-12	8.02	17.3677	1.09	NCAM1	neural cell adhesion molecule 1
A_23_P352684	4.4e-10	3.65e-12	8.02	17.3641	0.941	DCAF5	DDB1 and CUL4 associated factor 5
A_23_P421323	4.44e-10	3.69e-12	-8.02	17.3541	-1.36
A_24_P24890	4.44e-10	3.7e-12	-8.02	17.3508	-0.592
A_23_P48669	4.45e-10	3.73e-12	-8.02	17.3444	-1.42	CDKN3	cyclin dependent kinase inhibitor 3
A_23_P427114	4.48e-10	3.76e-12	8.02	17.3364	0.743	GORASP1	golgi reassembly stacking protein 1
A_32_P234275	4.67e-10	3.93e-12	-8.01	17.2922	-0.711
A_24_P367369	4.71e-10	3.98e-12	-8	17.2814	-1.52
A_23_P45361	4.73e-10	4.01e-12	8	17.2739	1.48	GLUD2	glutamate dehydrogenase 2
A_24_P270460	4.8e-10	4.08e-12	-8	17.2576	-1.52	IFI27	interferon alpha inducible protein 27
A_32_P210202	4.97e-10	4.23e-12	-7.99	17.221	-1.93	E2F7	E2F transcription factor 7
A_24_P739355	5.03e-10	4.31e-12	-7.99	17.2034	-0.81
A_24_P191312	5.03e-10	4.31e-12	7.99	17.203	1.64	SLC1A4	solute carrier family 1 member 4
A_23_P37205	5.14e-10	4.42e-12	7.98	17.1779	1.99	NDRG2	NDRG family member 2
A_24_P160920	5.14e-10	4.42e-12	-7.98	17.1779	-1.12
A_23_P161647	5.17e-10	4.47e-12	7.98	17.1689	1.16	PC	pyruvate carboxylase
A_23_P210445	5.17e-10	4.48e-12	7.98	17.1666	1.02	L3MBTL1	l(3)mbt-like 1 (Drosophila)
A_23_P503115	5.17e-10	4.5e-12	7.98	17.1611	1.55	BCR	BCR, RhoGEF and GTPase activating protein
A_23_P18213	5.17e-10	4.51e-12	7.98	17.1603	0.76	DNAH1	dynein axonemal heavy chain 1
A_23_P401904	5.25e-10	4.59e-12	-7.97	17.1422	-0.969	PHF19	PHD finger protein 19
A_23_P39223	5.25e-10	4.6e-12	-7.97	17.1398	-1.29	ZNF2	zinc finger protein 2
A_23_P71241	5.28e-10	4.63e-12	-7.97	17.1328	-1.25	SEC61G	Sec61 translocon gamma subunit
A_32_P100707	5.59e-10	4.93e-12	7.96	17.0733	2
A_23_P118334	5.62e-10	4.96e-12	7.96	17.066	0.708	PAPD5	poly(A) RNA polymerase D5, non-canonical
A_23_P358410	5.62e-10	4.98e-12	7.96	17.0635	1.59	SRGAP3	SLIT-ROBO Rho GTPase activating protein 3
A_24_P257759	5.68e-10	5.04e-12	-7.95	17.0508	-1.02	RP9	retinitis pigmentosa 9 (autosomal dominant)
A_24_P561223	5.72e-10	5.1e-12	-7.95	17.04	-0.779
A_24_P212760	5.73e-10	5.12e-12	7.95	17.0359	1.13	BAIAP2-AS1	BAIAP2 antisense RNA 1 (head to head)
A_24_P238427	5.88e-10	5.26e-12	-7.94	17.0091	-1.77
A_23_P68966	5.98e-10	5.37e-12	7.94	16.9897	1.21	DESI1	desumoylating isopeptidase 1
A_23_P57961	5.99e-10	5.39e-12	7.94	16.9859	1.33	PLXNB1	plexin B1
A_24_P565540	6.09e-10	5.5e-12	-7.94	16.9669	-1.67
A_23_P7087	6.11e-10	5.53e-12	-7.93	16.9611	-0.842	CTBP1-AS2	CTBP1 antisense RNA 2 (head to head)
A_24_P583040	6.12e-10	5.56e-12	-7.93	16.956	-1.55
A_23_P129258	6.17e-10	5.62e-12	-7.93	16.9455	-1.25
A_23_P123645	6.21e-10	5.67e-12	-7.93	16.9368	-1.11
A_24_P408981	6.29e-10	5.76e-12	-7.93	16.9213	-0.796
A_24_P32715	6.61e-10	6.06e-12	-7.91	16.8715	-1.18
A_24_P235012	6.63e-10	6.11e-12	7.91	16.8637	1.45	MTCH1	mitochondrial carrier 1
A_24_P213277	6.63e-10	6.11e-12	-7.91	16.8634	-0.716
A_23_P255916	6.72e-10	6.22e-12	7.91	16.847	0.559	RPUSD3	RNA pseudouridylate synthase domain containing 3
A_24_P392723	6.76e-10	6.27e-12	-7.91	16.8384	-1.73	CROCCP3	ciliary rootlet coiled-coil, rootletin pseudogene 3
A_24_P576219	6.9e-10	6.42e-12	7.9	16.8163	1.33
A_24_P321184	6.91e-10	6.44e-12	-7.9	16.8128	-1.26
A_23_P15067	6.91e-10	6.46e-12	7.9	16.8103	0.763	RHOT2	ras homolog family member T2
A_23_P35883	7.19e-10	6.74e-12	7.89	16.7682	0.731	FOXRED1	FAD dependent oxidoreductase domain containing 1
A_23_P433990	7.28e-10	6.84e-12	7.89	16.7539	0.935	SPG7	SPG7, paraplegin matrix AAA peptidase subunit
A_24_P213321	7.33e-10	6.91e-12	-7.89	16.7446	-1.02
A_32_P13370	7.34e-10	6.93e-12	7.89	16.7406	0.865	LOC286161	uncharacterized LOC286161
A_24_P416961	7.4e-10	7e-12	-7.88	16.7309	-2.29	ARVCF	armadillo repeat gene deleted in velocardiofacial syndrome
A_24_P256512	7.43e-10	7.05e-12	7.88	16.7241	1.48	STH	saitohin
A_23_P7636	7.47e-10	7.11e-12	-7.88	16.7162	-1.77	PTTG1	pituitary tumor-transforming 1
A_24_P921584	7.52e-10	7.19e-12	-7.88	16.7055	-1.39	ALDOA	aldolase, fructose-bisphosphate A
A_23_P22200	7.52e-10	7.19e-12	7.88	16.7049	0.65	ASB8	ankyrin repeat and SOCS box containing 8
A_24_P127063	7.86e-10	7.53e-12	-7.87	16.6601	-1.13
A_24_P528213	7.9e-10	7.59e-12	-7.87	16.6527	-1.33
A_23_P150857	7.98e-10	7.69e-12	7.86	16.6404	0.836	SUOX	sulfite oxidase
A_24_P185689	8.03e-10	7.76e-12	7.86	16.6315	1.33	ACSS1	acyl-CoA synthetase short-chain family member 1
A_23_P147255	8.47e-10	8.21e-12	7.85	16.5767	1.05	PCBP3	poly(rC) binding protein 3
A_24_P409824	8.66e-10	8.41e-12	-7.85	16.5531	-1.89
A_24_P911648	8.68e-10	8.45e-12	-7.84	16.5477	-2.01
A_23_P152125	8.73e-10	8.52e-12	7.84	16.5398	0.836	MVD	mevalonate diphosphate decarboxylase
A_23_P415806	8.74e-10	8.55e-12	7.84	16.5367	1.13
A_24_P134488	9.39e-10	9.21e-12	7.83	16.464	1.5	PIK3IP1	phosphoinositide-3-kinase interacting protein 1
A_24_P27229	9.48e-10	9.32e-12	7.82	16.4531	1.02	CSAD	cysteine sulfinic acid decarboxylase
A_23_P330532	9.72e-10	9.58e-12	7.82	16.4262	0.96	SPSB3	splA/ryanodine receptor domain and SOCS box containing 3
A_24_P32178	9.72e-10	9.62e-12	-7.82	16.4216	-1.24
A_23_P216779	9.72e-10	9.63e-12	7.82	16.4215	2.06	NTRK2	neurotrophic receptor tyrosine kinase 2
A_24_P360722	9.75e-10	9.68e-12	7.82	16.4163	0.907	DIP2C	disco interacting protein 2 homolog C
A_23_P2537	9.77e-10	9.73e-12	7.81	16.4112	1.02	MMAB	methylmalonic aciduria (cobalamin deficiency) cblB type
A_32_P189204	1.01e-09	1.01e-11	-7.81	16.3761	-1.64	GAS2L3	growth arrest specific 2 like 3
A_23_P300174	1.04e-09	1.04e-11	7.8	16.348	0.926	HEXDC	hexosaminidase D
A_32_P101073	1.05e-09	1.06e-11	-7.8	16.3307	-1.98
A_23_P45022	1.1e-09	1.11e-11	-7.79	16.2824	-1.47	PPID	peptidylprolyl isomerase D
A_24_P625382	1.12e-09	1.12e-11	-7.78	16.2698	-1.55	YBX3	Y-box binding protein 3
A_32_P136319	1.12e-09	1.13e-11	-7.78	16.2647	-0.912	RPL36A	ribosomal protein L36a
A_24_P342807	1.12e-09	1.14e-11	-7.78	16.2579	-1.58	SLC30A6	solute carrier family 30 member 6
A_24_P324214	1.12e-09	1.14e-11	-7.78	16.2569	-1.19
A_24_P82106	1.15e-09	1.17e-11	-7.78	16.2299	-1.99	MMP14	matrix metallopeptidase 14
A_23_P41755	1.19e-09	1.21e-11	7.77	16.1979	0.97	PURA	purine rich element binding protein A
A_23_P205101	1.19e-09	1.22e-11	-7.77	16.1915	-1.02	PROSER1	proline and serine rich 1
A_24_P392407	1.19e-09	1.22e-11	-7.77	16.1911	-1.77
A_24_P931282	1.19e-09	1.22e-11	-7.77	16.1872	-1.68
A_24_P542291	1.21e-09	1.24e-11	-7.76	16.1724	-1.31
A_23_P44684	1.22e-09	1.26e-11	-7.76	16.1594	-0.864	ECT2	epithelial cell transforming 2
A_24_P289625	1.22e-09	1.26e-11	-7.76	16.1578	-1.21	GATSL2	GATS protein like 2
A_24_P201153	1.23e-09	1.28e-11	7.76	16.1469	1.98	TJP2	tight junction protein 2
A_23_P10987	1.26e-09	1.31e-11	-7.75	16.1183	-0.948
A_24_P289504	1.3e-09	1.35e-11	-7.75	16.0901	-1.67
A_23_P3627	1.3e-09	1.36e-11	7.74	16.0885	0.792	SPG7	SPG7, paraplegin matrix AAA peptidase subunit
A_24_P862122	1.3e-09	1.36e-11	7.74	16.0831	1.09
A_24_P927883	1.33e-09	1.4e-11	7.74	16.059	1.03	JADE2	jade family PHD finger 2
A_23_P130642	1.35e-09	1.42e-11	-7.74	16.0452	-1.12	GBP6	guanylate binding protein family member 6
A_24_P276853	1.36e-09	1.43e-11	7.73	16.0361	0.755
A_23_P202361	1.37e-09	1.45e-11	-7.73	16.0228	-1.08	HPS1	HPS1, biogenesis of lysosomal organelles complex 3 subunit 1
A_24_P29401	1.4e-09	1.48e-11	7.73	16.0048	1.41	PIK3R1	phosphoinositide-3-kinase regulatory subunit 1
A_24_P110541	1.4e-09	1.48e-11	-7.73	16.0014	-1.4
A_24_P204474	1.42e-09	1.51e-11	-7.72	15.9801	-1.19
A_32_P43717	1.46e-09	1.55e-11	7.72	15.9548	2	FAM189A2	family with sequence similarity 189 member A2
A_24_P181295	1.5e-09	1.61e-11	7.71	15.9233	1.15	C14orf37	chromosome 14 open reading frame 37
A_32_P144708	1.5e-09	1.61e-11	7.71	15.9219	1.08	CTBP2	C-terminal binding protein 2
A_23_P143580	1.52e-09	1.63e-11	7.71	15.9104	1.14	KLHL22	kelch like family member 22
A_23_P89018	1.53e-09	1.65e-11	7.7	15.8999	0.919	FLYWCH1	FLYWCH-type zinc finger 1
A_24_P873688	1.54e-09	1.67e-11	-7.7	15.8862	-0.806	CENPN	centromere protein N
A_23_P257164	1.54e-09	1.67e-11	7.7	15.885	0.958	AMT	aminomethyltransferase
A_24_P289865	1.54e-09	1.67e-11	-7.7	15.8846	-1.98
A_23_P97923	1.55e-09	1.68e-11	7.7	15.8805	1.58	PHYHIPL	phytanoyl-CoA 2-hydroxylase interacting protein like
A_32_P163594	1.55e-09	1.69e-11	7.7	15.8742	1.34
A_24_P123658	1.56e-09	1.7e-11	7.7	15.8704	0.764	WAC-AS1	WAC antisense RNA 1 (head to head)
A_24_P8888	1.56e-09	1.7e-11	7.7	15.8672	1.28	C2orf27A	chromosome 2 open reading frame 27A
A_24_P260639	1.57e-09	1.72e-11	-7.69	15.855	-1.82	HIST1H1D	histone cluster 1, H1d
A_24_P912404	1.57e-09	1.73e-11	-7.69	15.8525	-0.981
A_23_P136916	1.63e-09	1.79e-11	7.69	15.8179	0.78	WDR13	WD repeat domain 13
A_23_P207125	1.64e-09	1.8e-11	7.68	15.8097	0.738	NLGN2	neuroligin 2
A_23_P257231	1.64e-09	1.81e-11	7.68	15.8053	3.43	ETNPPL	ethanolamine-phosphate phospho-lyase
A_32_P11947	1.68e-09	1.86e-11	7.68	15.7809	1.44
A_24_P400815	1.69e-09	1.87e-11	-7.68	15.7729	-1.39
A_32_P224666	1.71e-09	1.9e-11	-7.67	15.7583	-2.05	CAPZA2	capping actin protein of muscle Z-line alpha subunit 2
A_24_P12401	1.72e-09	1.92e-11	-7.67	15.7503	-2.73	VEGFA	vascular endothelial growth factor A
A_24_P212864	1.73e-09	1.93e-11	-7.67	15.7458	-1.59
A_23_P201628	1.73e-09	1.94e-11	-7.67	15.7402	-1.14	LAMC1	laminin subunit gamma 1
A_24_P242132	1.73e-09	1.94e-11	7.67	15.7395	1.23	NRBP2	nuclear receptor binding protein 2
A_24_P13190	1.78e-09	2e-11	-7.66	15.7118	-1.76	ESAM	endothelial cell adhesion molecule
A_24_P74508	1.78e-09	2.01e-11	7.66	15.707	1.54	SLC25A18	solute carrier family 25 member 18
A_24_P117323	1.8e-09	2.04e-11	7.66	15.6927	1.12	KLHL22	kelch like family member 22
A_23_P97795	1.85e-09	2.1e-11	7.65	15.6644	0.89	ACBD5	acyl-CoA binding domain containing 5
A_24_P168494	1.85e-09	2.1e-11	-7.65	15.6627	-1.23	CYP4F2	cytochrome P450 family 4 subfamily F member 2
A_23_P256205	1.85e-09	2.1e-11	7.65	15.6606	1.97	ABLIM3	actin binding LIM protein family member 3
A_23_P205724	1.86e-09	2.12e-11	7.65	15.6554	0.619	NRDE2	NRDE-2, necessary for RNA interference, domain containing
A_23_P115902	1.88e-09	2.15e-11	7.65	15.6402	1.42
A_24_P49411	1.88e-09	2.15e-11	7.65	15.639	0.923	DEF8	differentially expressed in FDCP 8 homolog
A_23_P135595	1.88e-09	2.15e-11	7.65	15.6385	0.866	ING5	inhibitor of growth family member 5
A_24_P278684	1.89e-09	2.18e-11	-7.64	15.6279	-1.56	DFFB	DNA fragmentation factor subunit beta
A_23_P164331	1.95e-09	2.25e-11	7.64	15.5953	0.875	NPEPPS	aminopeptidase puromycin sensitive
A_24_P778928	1.96e-09	2.26e-11	-7.64	15.5905	-1.06
A_23_P75220	1.96e-09	2.27e-11	7.64	15.5882	0.66	SLC25A28	solute carrier family 25 member 28
A_23_P200143	1.96e-09	2.27e-11	7.64	15.5878	0.968	DCAF8	DDB1 and CUL4 associated factor 8
A_23_P49338	1.97e-09	2.28e-11	-7.63	15.5815	-2.37	TNFRSF12A	TNF receptor superfamily member 12A
A_24_P323698	2.02e-09	2.35e-11	-7.63	15.5544	-1.06
A_32_P186710	2.02e-09	2.35e-11	-7.63	15.5518	-0.659
A_24_P15906	2.03e-09	2.38e-11	-7.63	15.5422	-0.647
A_24_P187750	2.05e-09	2.4e-11	7.62	15.5313	0.891	ARF3	ADP ribosylation factor 3
A_24_P126902	2.05e-09	2.41e-11	-7.62	15.529	-1.9
A_24_P117782	2.11e-09	2.48e-11	-7.62	15.5009	-1.52	SCRT2	scratch family transcriptional repressor 2
A_23_P141764	2.12e-09	2.5e-11	-7.61	15.4924	-0.849	NAPG	NSF attachment protein gamma
A_32_P65793	2.13e-09	2.51e-11	-7.61	15.4882	-1.46
A_24_P541482	2.13e-09	2.52e-11	-7.61	15.4855	-2.37
A_24_P755169	2.15e-09	2.55e-11	-7.61	15.4719	-1.09
A_24_P6921	2.17e-09	2.57e-11	-7.61	15.4646	-2.1	MIR4435-2HG	MIR4435-2 host gene
A_24_P75688	2.18e-09	2.59e-11	-7.61	15.4581	-0.849
A_24_P222237	2.19e-09	2.62e-11	7.61	15.4489	1.14	HERC2P2	hect domain and RLD 2 pseudogene 2
A_32_P178696	2.21e-09	2.65e-11	-7.6	15.4376	-0.918	LOC105374952	uncharacterized LOC105374952
A_24_P920447	2.23e-09	2.67e-11	7.6	15.4271	1.52
A_23_P15247	2.3e-09	2.75e-11	7.59	15.3986	1.21	CDIP1	cell death inducing p53 target 1
A_24_P120352	2.31e-09	2.79e-11	7.59	15.3871	1.17	TBC1D14	TBC1 domain family member 14
A_24_P734720	2.31e-09	2.79e-11	-7.59	15.3867	-1.47	CCNYL1	cyclin Y like 1
A_24_P170454	2.33e-09	2.82e-11	-7.59	15.3772	-1.62	USP6	ubiquitin specific peptidase 6
A_23_P167856	2.35e-09	2.85e-11	-7.59	15.3667	-1.02	TMEM63B	transmembrane protein 63B
A_24_P416289	2.36e-09	2.86e-11	7.59	15.3631	0.822	TMEM94	transmembrane protein 94
A_23_P364537	2.36e-09	2.86e-11	7.59	15.361	0.899	DDX51	DEAD-box helicase 51
A_24_P119702	2.39e-09	2.91e-11	7.58	15.3449	1.8	ADGRV1	adhesion G protein-coupled receptor V1
A_24_P75979	2.41e-09	2.93e-11	-7.58	15.3375	-1.67
A_24_P25872	2.42e-09	2.96e-11	-7.58	15.3281	-1.8	DEPDC1	DEP domain containing 1
A_24_P32560	2.43e-09	2.97e-11	7.58	15.3251	1.76	ENHO	energy homeostasis associated
A_23_P206759	2.43e-09	2.98e-11	7.58	15.3218	0.988	IST1	IST1, ESCRT-III associated factor
A_24_P349590	2.45e-09	3.02e-11	-7.58	15.3101	-0.84
A_23_P352435	2.45e-09	3.02e-11	7.57	15.3093	1.15	RGS12	regulator of G-protein signaling 12
A_23_P152963	2.46e-09	3.03e-11	7.57	15.3058	0.791	BORCS6	BLOC-1 related complex subunit 6
A_24_P59239	2.46e-09	3.04e-11	-7.57	15.3014	-1.8
A_24_P280868	2.54e-09	3.14e-11	-7.57	15.2705	-1.01	FAM86B2	family with sequence similarity 86 member B2
A_23_P216689	2.55e-09	3.16e-11	7.56	15.2636	1.27	BRD3	bromodomain containing 3
A_24_P58894	2.55e-09	3.17e-11	-7.56	15.2629	-0.996
A_32_P203404	2.57e-09	3.2e-11	7.56	15.2522	1.73	FAM69C	family with sequence similarity 69 member C
A_23_P52278	2.59e-09	3.23e-11	-7.56	15.2424	-1.52	KIF11	kinesin family member 11
A_24_P276864	2.64e-09	3.31e-11	7.56	15.2197	0.691	SMPD4	sphingomyelin phosphodiesterase 4
A_23_P48973	2.64e-09	3.32e-11	7.55	15.2158	0.941	HERC2	HECT and RLD domain containing E3 ubiquitin protein ligase 2
A_24_P109069	2.64e-09	3.32e-11	7.55	15.2155	0.721	SYT15	synaptotagmin 15
A_24_P118271	2.64e-09	3.33e-11	-7.55	15.2146	-0.945
A_23_P100263	2.65e-09	3.34e-11	-7.55	15.2106	-1.77	CMIP	c-Maf inducing protein
A_23_P49220	2.67e-09	3.37e-11	7.55	15.2017	0.949	TCF25	transcription factor 25
A_24_P592591	2.67e-09	3.38e-11	-7.55	15.1983	-1.71
A_32_P22275	2.71e-09	3.44e-11	-7.55	15.1824	-0.695
A_23_P108534	2.77e-09	3.52e-11	-7.54	15.1587	-1.59
A_32_P122323	2.81e-09	3.58e-11	7.54	15.1434	1.11	GUSBP4	glucuronidase, beta pseudogene 4
A_24_P253454	2.86e-09	3.64e-11	-7.53	15.1266	-1.15	RGMA	repulsive guidance molecule family member a
A_24_P204011	2.99e-09	3.82e-11	-7.52	15.0804	-1.46	FOXR1	forkhead box R1
A_24_P15182	3e-09	3.83e-11	-7.52	15.0767	-1.01	PRSS56	protease, serine 56
A_24_P414733	3.03e-09	3.88e-11	7.52	15.0651	1.19	DNPH1	2'-deoxynucleoside 5'-phosphate N-hydrolase 1
A_23_P78311	3.03e-09	3.89e-11	-7.52	15.0623	-0.915	SEH1L	SEH1 like nucleoporin
A_24_P44845	3.06e-09	3.95e-11	7.52	15.0469	0.817	ARHGAP35	Rho GTPase activating protein 35
A_24_P202948	3.06e-09	3.96e-11	7.52	15.0461	1.32	DGCR6	DiGeorge syndrome critical region gene 6
A_24_P367421	3.06e-09	3.96e-11	-7.52	15.0456	-1.29
A_23_P109488	3.06e-09	3.96e-11	7.52	15.0441	0.96	PIK3IP1	phosphoinositide-3-kinase interacting protein 1
A_24_P75948	3.1e-09	4.03e-11	-7.51	15.029	-1.59
A_23_P326020	3.11e-09	4.04e-11	7.51	15.0267	2.06	CSMD3	CUB and Sushi multiple domains 3
A_23_P129322	3.11e-09	4.04e-11	7.51	15.0249	0.848	IVD	isovaleryl-CoA dehydrogenase
A_23_P155711	3.12e-09	4.07e-11	-7.51	15.0191	-1.94	NEIL3	nei like DNA glycosylase 3
A_23_P385529	3.15e-09	4.11e-11	7.51	15.0085	1.44	POLR3E	RNA polymerase III subunit E
A_23_P88893	3.18e-09	4.16e-11	-7.51	14.9973	-0.89	DEF8	differentially expressed in FDCP 8 homolog
A_23_P73058	3.2e-09	4.19e-11	-7.51	14.9899	-1.15	CDKAL1	CDK5 regulatory subunit associated protein 1 like 1
A_32_P64928	3.22e-09	4.24e-11	-7.5	14.9785	-1.57
A_23_P167030	3.22e-09	4.25e-11	7.5	14.9777	0.713	PTH1R	parathyroid hormone 1 receptor
A_32_P82409	3.27e-09	4.31e-11	-7.5	14.962	-2.06	NAP1L1	nucleosome assembly protein 1 like 1
A_24_P876864	3.31e-09	4.37e-11	-7.5	14.9498	-0.681	GTF2IRD2	GTF2I repeat domain containing 2
A_24_P204238	3.33e-09	4.41e-11	-7.49	14.9413	-1.12
A_24_P298099	3.38e-09	4.48e-11	-7.49	14.9244	-1.89
A_24_P56221	3.38e-09	4.49e-11	7.49	14.9234	0.876	MMAB	methylmalonic aciduria (cobalamin deficiency) cblB type
A_23_P210995	3.47e-09	4.62e-11	7.48	14.8949	0.578	OSBPL2	oxysterol binding protein like 2
A_23_P126888	3.49e-09	4.66e-11	7.48	14.8859	1.19	KIF21B	kinesin family member 21B
A_24_P126890	3.49e-09	4.67e-11	-7.48	14.8852	-1.23	RPL9	ribosomal protein L9
A_24_P796428	3.59e-09	4.81e-11	-7.48	14.8564	-1.56
A_24_P102880	3.62e-09	4.86e-11	7.47	14.8463	1.38	NAV1	neuron navigator 1
A_24_P109661	3.62e-09	4.86e-11	-7.47	14.846	-1.63
A_23_P72583	3.73e-09	5.02e-11	-7.47	14.8144	-1.08
A_24_P157720	3.75e-09	5.05e-11	7.47	14.8087	1.18
A_23_P54267	3.76e-09	5.09e-11	7.46	14.8021	2.19	SCG3	secretogranin III
A_24_P41662	3.78e-09	5.12e-11	-7.46	14.7961	-1.33
A_23_P130780	3.78e-09	5.13e-11	-7.46	14.7941	-0.942	GLTSCR1	glioma tumor suppressor candidate region gene 1
A_23_P74114	3.82e-09	5.19e-11	-7.46	14.7816	-1.21	ZNF713	zinc finger protein 713
A_24_P67364	3.82e-09	5.2e-11	-7.46	14.7804	-1.78	TPM3	tropomyosin 3
A_23_P88817	3.85e-09	5.25e-11	7.46	14.771	1.13	MLYCD	malonyl-CoA decarboxylase
A_24_P236522	3.86e-09	5.27e-11	7.46	14.7664	1	CD2BP2	CD2 cytoplasmic tail binding protein 2
A_23_P333218	3.86e-09	5.28e-11	-7.46	14.7654	-1.03	ERGIC1	endoplasmic reticulum-golgi intermediate compartment 1
A_24_P255965	3.91e-09	5.36e-11	-7.45	14.751	-1.14
A_32_P88635	3.97e-09	5.46e-11	-7.45	14.7331	-1.23	NBPF3	neuroblastoma breakpoint family member 3
A_23_P34741	3.97e-09	5.46e-11	-7.45	14.7327	-0.754	ZNF593	zinc finger protein 593
A_32_P119154	3.98e-09	5.48e-11	-7.45	14.73	-1.43
A_24_P342023	3.99e-09	5.51e-11	7.45	14.7246	1.01
A_23_P80342	4.05e-09	5.6e-11	7.44	14.7076	0.735	TAB1	TGF-beta activated kinase 1 (MAP3K7) binding protein 1
A_24_P178877	4.13e-09	5.72e-11	-7.44	14.6878	-1.5
A_23_P406122	4.17e-09	5.78e-11	7.44	14.6772	0.918	C20orf194	chromosome 20 open reading frame 194
A_32_P74615	4.24e-09	5.9e-11	-7.43	14.6583	-1.11	SP5	Sp5 transcription factor
A_23_P42178	4.35e-09	6.06e-11	-7.43	14.6322	-1.1	HIST1H2BF	histone cluster 1, H2bf
A_23_P139265	4.38e-09	6.1e-11	7.42	14.6245	0.825	SIRT3	sirtuin 3
A_23_P139339	4.38e-09	6.13e-11	7.42	14.6205	0.935	PAAF1	proteasomal ATPase associated factor 1
A_24_P941353	4.38e-09	6.13e-11	7.42	14.62	0.765	PCYT1B	phosphate cytidylyltransferase 1, choline, beta
A_24_P401090	4.39e-09	6.15e-11	-7.42	14.617	-1.34
A_23_P165668	4.42e-09	6.2e-11	-7.42	14.6092	-0.689	SLC35F5	solute carrier family 35 member F5
A_24_P375405	4.43e-09	6.24e-11	-7.42	14.6034	-1.4
A_24_P379858	4.46e-09	6.29e-11	7.42	14.5957	0.91	ACAA1	acetyl-CoA acyltransferase 1
A_23_P50967	4.46e-09	6.3e-11	7.42	14.5936	0.71	HECW2	HECT, C2 and WW domain containing E3 ubiquitin protein ligase 2
A_32_P161755	4.52e-09	6.39e-11	-7.42	14.58	-1.67
A_24_P273143	4.55e-09	6.44e-11	-7.41	14.5722	-2.01	LINC00152	long intergenic non-protein coding RNA 152
A_23_P143569	4.67e-09	6.62e-11	7.41	14.5454	1.11	DGCR6L	DiGeorge syndrome critical region gene 6-like
A_23_P403195	4.68e-09	6.66e-11	7.41	14.5403	1.07	MICAL3	microtubule associated monooxygenase, calponin and LIM domain containing 3
A_24_P160874	4.8e-09	6.83e-11	-7.4	14.5151	-0.936	DUT	deoxyuridine triphosphatase
A_23_P55586	4.81e-09	6.86e-11	7.4	14.5116	1.71	CDH20	cadherin 20
A_32_P12282	4.81e-09	6.87e-11	-7.4	14.5088	-1.4
A_24_P272653	4.99e-09	7.14e-11	-7.39	14.472	-1.15
A_32_P54442	5.06e-09	7.25e-11	-7.39	14.4566	-0.782	CHPF2	chondroitin polymerizing factor 2
A_23_P127394	5.07e-09	7.28e-11	7.39	14.4537	1.16	CRY2	cryptochrome circadian clock 2
A_23_P202708	5.22e-09	7.51e-11	7.38	14.4233	0.719	MADD	MAP kinase activating death domain
A_32_P224727	5.22e-09	7.52e-11	-7.38	14.4215	-1.53
A_24_P272515	5.33e-09	7.69e-11	-7.38	14.3996	-1.88
A_23_P257668	5.33e-09	7.71e-11	-7.38	14.3972	-1.37	TTC26	tetratricopeptide repeat domain 26
A_23_P250455	5.55e-09	8.03e-11	7.37	14.3573	0.735	HDAC6	histone deacetylase 6
A_23_P54223	5.57e-09	8.07e-11	7.37	14.3527	0.965	RABGGTA	Rab geranylgeranyltransferase alpha subunit
A_23_P71067	5.59e-09	8.12e-11	-7.36	14.3472	-0.909	TWIST1	twist family bHLH transcription factor 1
A_23_P361820	5.8e-09	8.44e-11	7.36	14.3095	0.815	ATG2A	autophagy related 2A
A_24_P681563	5.8e-09	8.46e-11	-7.36	14.3071	-1.49
A_23_P48070	5.81e-09	8.48e-11	7.35	14.3049	0.76	ING4	inhibitor of growth family member 4
A_32_P14253	5.83e-09	8.53e-11	7.35	14.2992	1.34
A_23_P434421	5.87e-09	8.61e-11	7.35	14.2903	0.902	CCNY	cyclin Y
A_24_P244575	5.87e-09	8.61e-11	7.35	14.29	0.976	TPCN1	two pore segment channel 1
A_24_P207195	5.87e-09	8.63e-11	-7.35	14.2877	-1.79	IRX3	iroquois homeobox 3
A_32_P1434	6.01e-09	8.86e-11	7.35	14.2626	1.03
A_24_P33525	6.05e-09	8.92e-11	-7.34	14.2556	-1.05
A_32_P186450	6.1e-09	9e-11	-7.34	14.2464	-1.04	SEPT7P2	septin 7 pseudogene 2
A_23_P134433	6.12e-09	9.06e-11	-7.34	14.2406	-1.35	EN2	engrailed homeobox 2
A_24_P366082	6.18e-09	9.16e-11	7.34	14.2299	0.81	MICAL3	microtubule associated monooxygenase, calponin and LIM domain containing 3
A_23_P168747	6.18e-09	9.18e-11	-7.34	14.2279	-0.69	NCAPG2	non-SMC condensin II complex subunit G2
A_32_P27327	6.52e-09	9.71e-11	-7.33	14.1729	-0.705
A_24_P4877	6.52e-09	9.72e-11	-7.33	14.1725	-1.36	ZCRB1	zinc finger CCHC-type and RNA binding motif containing 1
A_23_P119907	6.58e-09	9.81e-11	7.32	14.1628	1.05	ANKZF1	ankyrin repeat and zinc finger domain containing 1
A_32_P132276	6.58e-09	9.83e-11	7.32	14.1612	1.27
A_23_P128967	6.68e-09	9.99e-11	7.32	14.1452	0.934	ALDH6A1	aldehyde dehydrogenase 6 family member A1
A_23_P215642	6.71e-09	1.01e-10	7.32	14.1382	0.995	TNS3	tensin 3
A_23_P80156	6.72e-09	1.01e-10	7.32	14.135	0.749	PRMT2	protein arginine methyltransferase 2
A_23_P70445	6.78e-09	1.02e-10	-7.32	14.1257	-1.12	HIST1H3E	histone cluster 1, H3e
A_23_P404785	6.8e-09	1.02e-10	-7.31	14.1217	-0.597	OSTM1	osteopetrosis associated transmembrane protein 1
A_24_P716162	6.84e-09	1.03e-10	7.31	14.1133	0.908
A_24_P325992	6.9e-09	1.04e-10	7.31	14.1037	1.36	LIFR	leukemia inhibitory factor receptor alpha
A_32_P160972	6.91e-09	1.05e-10	-7.31	14.1003	-1.25	ABRACL	ABRA C-terminal like
A_24_P40229	7e-09	1.06e-10	-7.31	14.0868	-1.08	CRNKL1	crooked neck pre-mRNA splicing factor 1
A_24_P923510	7.02e-09	1.07e-10	-7.31	14.0819	-1.39
A_24_P324011	7.02e-09	1.07e-10	7.31	14.0803	0.807	KCTD2	potassium channel tetramerization domain containing 2
A_23_P20793	7.09e-09	1.08e-10	7.3	14.0694	0.694
A_23_P393401	7.16e-09	1.09e-10	7.3	14.0587	0.85	PDXDC2P	pyridoxal dependent decarboxylase domain containing 2, pseudogene
A_23_P41512	7.24e-09	1.11e-10	-7.3	14.0461	-0.903	HAUS3	HAUS augmin like complex subunit 3
A_23_P18579	7.27e-09	1.11e-10	-7.3	14.0407	-1.39	PTTG2	pituitary tumor-transforming 2
A_24_P179033	7.29e-09	1.12e-10	-7.3	14.0368	-1.06
A_24_P58944	7.33e-09	1.13e-10	7.29	14.0292	0.73	SDHAP1	succinate dehydrogenase complex flavoprotein subunit A pseudogene 1
A_24_P93452	7.39e-09	1.14e-10	-7.29	14.0196	-1.43
A_24_P306788	7.52e-09	1.16e-10	-7.29	14.002	-0.938
A_23_P369948	7.57e-09	1.17e-10	7.29	13.9929	0.806	FOXRED2	FAD dependent oxidoreductase domain containing 2
A_24_P244916	7.6e-09	1.17e-10	-7.28	13.988	-0.708	SERF2	small EDRK-rich factor 2
A_24_P307184	7.62e-09	1.18e-10	-7.28	13.9834	-1.38
A_23_P40307	7.63e-09	1.18e-10	-7.28	13.9807	-0.67	SNRPB2	small nuclear ribonucleoprotein polypeptide B2
A_24_P195272	7.63e-09	1.18e-10	-7.28	13.9802	-1.44
A_24_P256093	7.72e-09	1.2e-10	-7.28	13.9656	-1.07
A_24_P185624	7.72e-09	1.2e-10	7.28	13.9651	0.827	SLC35C2	solute carrier family 35 member C2
A_24_P106306	7.77e-09	1.21e-10	-7.28	13.9575	-0.706	RPL26L1	ribosomal protein L26 like 1
A_23_P395460	7.97e-09	1.25e-10	7.27	13.9285	1.49	KIF1A	kinesin family member 1A
A_23_P8013	7.97e-09	1.25e-10	-7.27	13.9285	-0.992	HIST1H2BL	histone cluster 1, H2bl
A_24_P401663	7.97e-09	1.25e-10	-7.27	13.9284	-1.5
A_23_P122863	8.1e-09	1.27e-10	-7.27	13.9112	-1.86	GRB10	growth factor receptor bound protein 10
A_24_P384196	8.19e-09	1.29e-10	-7.27	13.8991	-1.16
A_23_P102351	8.21e-09	1.29e-10	7.26	13.8949	0.855	CHST10	carbohydrate sulfotransferase 10
A_32_P52713	8.24e-09	1.3e-10	-7.26	13.8895	-1.28
A_24_P358390	8.3e-09	1.31e-10	-7.26	13.8808	-0.862
A_24_P701814	8.32e-09	1.32e-10	-7.26	13.8775	-1.68
A_24_P92256	8.33e-09	1.32e-10	7.26	13.8747	0.873	SGSM2	small G protein signaling modulator 2
A_23_P48771	8.55e-09	1.36e-10	7.25	13.8484	0.808	C14orf159	chromosome 14 open reading frame 159
A_32_P498899	8.71e-09	1.38e-10	7.25	13.8286	1.61	ARFGEF3	ARFGEF family member 3
A_23_P17224	8.76e-09	1.39e-10	7.25	13.8217	0.868	ICA1L	islet cell autoantigen 1 like
A_23_P66110	8.91e-09	1.42e-10	7.24	13.8039	0.739	TSC2	tuberous sclerosis 2
A_24_P853004	8.91e-09	1.42e-10	7.24	13.8018	0.919
A_24_P332471	8.91e-09	1.42e-10	-7.24	13.8007	-1.07
A_24_P75879	8.93e-09	1.43e-10	-7.24	13.7969	-1.25	SEPT7P2	septin 7 pseudogene 2
A_23_P416314	8.96e-09	1.44e-10	-7.24	13.7921	-1.04	HRASLS5	HRAS like suppressor family member 5
A_24_P127828	9.05e-09	1.46e-10	7.24	13.7797	0.721	VCP	valosin containing protein
A_23_P368896	9.05e-09	1.46e-10	-7.24	13.7793	-0.783	SNX12	sorting nexin 12
A_24_P85181	9.15e-09	1.47e-10	7.24	13.7677	0.89	RBSN	rabenosyn, RAB effector
A_23_P57480	9.15e-09	1.48e-10	7.24	13.7647	0.871	LINC01521	long intergenic non-protein coding RNA 1521
A_23_P389569	9.15e-09	1.48e-10	7.24	13.7645	0.785	SEZ6	seizure related 6 homolog
A_23_P24774	9.17e-09	1.48e-10	7.23	13.7609	2.22	ABCC8	ATP binding cassette subfamily C member 8
A_23_P301336	9.17e-09	1.49e-10	7.23	13.7597	0.625	R3HCC1L	R3H domain and coiled-coil containing 1 like
A_23_P25224	9.17e-09	1.49e-10	-7.23	13.7581	-1.21	YBX3	Y-box binding protein 3
A_24_P281683	9.19e-09	1.49e-10	-7.23	13.7536	-0.752
A_32_P119096	9.19e-09	1.5e-10	7.23	13.7528	0.752	MBOAT2	membrane bound O-acyltransferase domain containing 2
A_32_P704982	9.21e-09	1.5e-10	7.23	13.7493	0.862
A_23_P155765	9.25e-09	1.51e-10	-7.23	13.7437	-1.24	HMGB2	high mobility group box 2
A_23_P356330	9.37e-09	1.53e-10	-7.23	13.729	-0.687	DESI1	desumoylating isopeptidase 1
A_24_P34052	9.41e-09	1.54e-10	7.23	13.7241	0.812
A_23_P98532	9.45e-09	1.55e-10	-7.23	13.7168	-0.511	ZDHHC5	zinc finger DHHC-type containing 5
A_24_P827738	9.45e-09	1.55e-10	7.22	13.7159	1.1
A_23_P24457	9.45e-09	1.55e-10	7.22	13.7159	1.47	LRRC4C	leucine rich repeat containing 4C
A_23_P116037	9.49e-09	1.56e-10	7.22	13.71	0.707	TM7SF2	transmembrane 7 superfamily member 2
A_23_P28969	9.54e-09	1.57e-10	-7.22	13.7034	-0.925	CHMP4B	charged multivesicular body protein 4B
A_24_P323104	9.55e-09	1.58e-10	-7.22	13.7005	-0.707	DIAPH1	diaphanous related formin 1
A_24_P363315	9.61e-09	1.59e-10	-7.22	13.6933	-0.986	PPP1R11	protein phosphatase 1 regulatory inhibitor subunit 11
A_23_P503127	9.64e-09	1.6e-10	7.22	13.689	1.65	2003-09-01	septin 3
A_24_P391531	9.67e-09	1.61e-10	-7.22	13.6842	-1.14	COX11	COX11, cytochrome c oxidase copper chaperone
A_24_P255865	9.75e-09	1.62e-10	-7.22	13.6742	-1.03
A_24_P306469	9.75e-09	1.62e-10	-7.22	13.6732	-1.09
A_24_P647163	9.85e-09	1.64e-10	-7.21	13.6615	-1.02	LOC100506100	uncharacterized LOC100506100
A_32_P165753	9.85e-09	1.65e-10	7.21	13.6606	1.31
A_24_P462330	9.9e-09	1.65e-10	-7.21	13.6548	-0.934
A_23_P258493	1.03e-08	1.73e-10	-7.2	13.6104	-1.68	LMNB1	lamin B1
A_23_P8139	1.04e-08	1.74e-10	7.2	13.6059	0.656	ZNF76	zinc finger protein 76
A_23_P36129	1.04e-08	1.74e-10	7.2	13.6053	0.712	TKFC	triokinase and FMN cyclase
A_24_P172990	1.04e-08	1.75e-10	7.2	13.5989	1.11	AARS	alanyl-tRNA synthetase
A_24_P42517	1.06e-08	1.78e-10	-7.2	13.5853	-1.09	KDELR2	KDEL endoplasmic reticulum protein retention receptor 2
A_23_P166502	1.06e-08	1.79e-10	7.19	13.5798	1.13	SREBF2	sterol regulatory element binding transcription factor 2
A_23_P94030	1.06e-08	1.79e-10	-7.19	13.5795	-2.14	LAMB1	laminin subunit beta 1
A_24_P876862	1.06e-08	1.8e-10	-7.19	13.5738	-0.736	GTF2IRD2	GTF2I repeat domain containing 2
A_24_P910325	1.09e-08	1.84e-10	-7.19	13.5521	-1.19	ZNF516	zinc finger protein 516
A_24_P687582	1.1e-08	1.86e-10	7.19	13.5413	0.76	TADA2B	transcriptional adaptor 2B
A_32_P5673	1.13e-08	1.92e-10	7.18	13.5092	0.78	FABP3	fatty acid binding protein 3
A_23_P69670	1.14e-08	1.93e-10	-7.18	13.5029	-0.702	BLOC1S4	biogenesis of lysosomal organelles complex 1 subunit 4
A_24_P315873	1.16e-08	1.98e-10	7.17	13.4787	0.869	SDHAP1	succinate dehydrogenase complex flavoprotein subunit A pseudogene 1
A_24_P61753	1.21e-08	2.06e-10	7.16	13.4429	0.779	CLUH	clustered mitochondria homolog
A_32_P532216	1.21e-08	2.07e-10	7.16	13.439	0.992	QARS	glutaminyl-tRNA synthetase
A_23_P132341	1.21e-08	2.07e-10	7.16	13.4372	0.935	C22orf46	chromosome 22 open reading frame 46
A_24_P925342	1.22e-08	2.09e-10	-7.16	13.4289	-1.75	MAN1C1	mannosidase alpha class 1C member 1
A_24_P401036	1.23e-08	2.11e-10	-7.16	13.4173	-1
A_23_P68452	1.23e-08	2.12e-10	7.16	13.4144	0.681	SLC35C2	solute carrier family 35 member C2
A_32_P10100	1.24e-08	2.13e-10	-7.16	13.4117	-0.869
A_24_P154573	1.24e-08	2.13e-10	-7.16	13.4089	-2.06	ZBTB49	zinc finger and BTB domain containing 49
A_23_P211244	1.26e-08	2.18e-10	7.15	13.387	0.869	PRMT2	protein arginine methyltransferase 2
A_23_P429478	1.28e-08	2.21e-10	-7.15	13.3728	-1.4	CCDC140	coiled-coil domain containing 140
A_23_P340909	1.29e-08	2.22e-10	-7.15	13.3673	-1.05	SKA3	spindle and kinetochore associated complex subunit 3
A_23_P12601	1.29e-08	2.23e-10	7.15	13.3657	0.821	DHTKD1	dehydrogenase E1 and transketolase domain containing 1
A_23_P52017	1.29e-08	2.24e-10	-7.15	13.3623	-2.15	ASPM	abnormal spindle microtubule assembly
A_23_P210285	1.3e-08	2.26e-10	-7.14	13.3539	-0.979
A_23_P383009	1.31e-08	2.28e-10	-7.14	13.3424	-1.62	IGFBP5	insulin like growth factor binding protein 5
A_32_P108396	1.31e-08	2.29e-10	7.14	13.3392	1.24
A_23_P153168	1.32e-08	2.3e-10	-7.14	13.334	-1.14	SKA1	spindle and kinetochore associated complex subunit 1
A_23_P403588	1.32e-08	2.31e-10	7.14	13.331	0.972	USP47	ubiquitin specific peptidase 47
A_32_P73717	1.32e-08	2.31e-10	-7.14	13.3307	-1.33
A_24_P176284	1.33e-08	2.34e-10	7.14	13.3174	0.638	BBS4	Bardet-Biedl syndrome 4
A_24_P187023	1.33e-08	2.34e-10	-7.14	13.3171	-0.914
A_23_P109677	1.34e-08	2.36e-10	-7.14	13.3116	-0.89
A_23_P83320	1.34e-08	2.36e-10	7.13	13.3082	1.2	GARNL3	GTPase activating Rap/RanGAP domain like 3
A_23_P356646	1.35e-08	2.37e-10	-7.13	13.3041	-1.18
A_24_P598836	1.36e-08	2.41e-10	-7.13	13.2912	-1.33
A_23_P15727	1.37e-08	2.42e-10	-7.13	13.2855	-1.87	FKBP10	FK506 binding protein 10
A_24_P892790	1.38e-08	2.44e-10	-7.13	13.2756	-1.61
A_23_P404606	1.39e-08	2.46e-10	7.13	13.2702	0.759	CREBRF	CREB3 regulatory factor
A_23_P42664	1.39e-08	2.47e-10	-7.13	13.2662	-0.783	SHFM1	split hand/foot malformation (ectrodactyly) type 1
A_32_P99275	1.42e-08	2.52e-10	-7.12	13.2459	-0.842	YTHDF2	YTH N6-methyladenosine RNA binding protein 2
A_23_P97906	1.45e-08	2.57e-10	7.12	13.2252	0.881	NT5C2	5'-nucleotidase, cytosolic II
A_23_P315206	1.47e-08	2.62e-10	7.11	13.2079	0.903	KYAT1	kynurenine aminotransferase 1
A_32_P85711	1.47e-08	2.62e-10	-7.11	13.2074	-1.49
A_24_P230502	1.48e-08	2.64e-10	-7.11	13.2019	-1.05
A_24_P303097	1.49e-08	2.66e-10	-7.11	13.1928	-0.595
A_24_P926053	1.49e-08	2.67e-10	7.11	13.189	1.5	EEF1D	eukaryotic translation elongation factor 1 delta
A_32_P227845	1.5e-08	2.7e-10	7.11	13.1802	0.605	LOC220729	succinate dehydrogenase complex flavoprotein subunit A pseudogene
A_23_P63847	1.51e-08	2.71e-10	-7.11	13.1743	-0.824	SUPV3L1	Suv3 like RNA helicase
A_23_P254353	1.56e-08	2.8e-10	7.1	13.143	0.958	NOXA1	NADPH oxidase activator 1
A_23_P129157	1.57e-08	2.84e-10	7.1	13.1313	0.692	NEIL1	nei like DNA glycosylase 1
A_23_P315386	1.59e-08	2.87e-10	7.09	13.1212	1.1	RHPN1	rhophilin Rho GTPase binding protein 1
A_24_P191750	1.59e-08	2.88e-10	7.09	13.1178	0.759	TAPT1	transmembrane anterior posterior transformation 1
A_24_P375205	1.59e-08	2.88e-10	-7.09	13.1163	-1.63	MKL2	MKL1/myocardin like 2
A_24_P316127	1.61e-08	2.92e-10	-7.09	13.1022	-0.822	LLPH-AS1///LLPH	LLPH antisense RNA 1 (head to head)///LLP homolog, long-term synaptic facilitation
A_23_P158533	1.62e-08	2.93e-10	7.09	13.099	1.28	DEAF1	DEAF1, transcription factor
A_23_P46673	1.63e-08	2.95e-10	-7.09	13.0926	-1.74
A_23_P392994	1.64e-08	2.98e-10	-7.08	13.0819	-1.66	RABL6	RAB, member RAS oncogene family-like 6
A_24_P298946	1.68e-08	3.06e-10	-7.08	13.0585	-1.52
A_24_P135551	1.68e-08	3.07e-10	-7.08	13.0558	-1.05
A_24_P517901	1.7e-08	3.1e-10	-7.08	13.0433	-1.7	HNRNPA1	heterogeneous nuclear ribonucleoprotein A1
A_23_P77721	1.71e-08	3.13e-10	7.07	13.0365	0.884	BCAR1	BCAR1, Cas family scaffolding protein
A_24_P324479	1.71e-08	3.14e-10	-7.07	13.0329	-1.45
A_23_P132139	1.72e-08	3.15e-10	-7.07	13.0287	-1.24	C21orf58	chromosome 21 open reading frame 58
A_32_P46765	1.72e-08	3.16e-10	7.07	13.0263	0.634	C12orf29	chromosome 12 open reading frame 29
A_24_P170384	1.73e-08	3.18e-10	-7.07	13.0187	-1.13
A_24_P123408	1.73e-08	3.19e-10	7.07	13.0182	1.17	ABLIM3	actin binding LIM protein family member 3
A_24_P933908	1.75e-08	3.22e-10	-7.07	13.0067	-1.95	GPNMB	glycoprotein nmb
A_24_P48627	1.77e-08	3.27e-10	-7.06	12.9935	-1.5
A_32_P183765	1.8e-08	3.32e-10	7.06	12.9776	1.31	ERBB4	erb-b2 receptor tyrosine kinase 4
A_23_P12282	1.81e-08	3.35e-10	-7.06	12.9692	-1.13	DYRK3	dual specificity tyrosine phosphorylation regulated kinase 3
A_24_P264207	1.81e-08	3.35e-10	-7.06	12.9681	-1.07	PTMA	prothymosin, alpha
A_23_P89762	1.81e-08	3.36e-10	7.06	12.9652	1.09	PHLPP1	PH domain and leucine rich repeat protein phosphatase 1
A_32_P202438	1.84e-08	3.42e-10	7.06	12.9507	0.674
A_23_P19134	1.85e-08	3.43e-10	7.05	12.9462	1.58	ADGRV1	adhesion G protein-coupled receptor V1
A_23_P48327	1.9e-08	3.54e-10	7.05	12.9169	2.76	KCTD4	potassium channel tetramerization domain containing 4
A_23_P47340	1.91e-08	3.56e-10	7.05	12.9098	2.1	DSCAML1	DS cell adhesion molecule like 1
A_24_P152753	1.93e-08	3.61e-10	-7.04	12.8979	-1.26
A_24_P184937	1.93e-08	3.61e-10	7.04	12.8967	0.637	KLHL36	kelch like family member 36
A_32_P216820	1.93e-08	3.62e-10	7.04	12.8945	2.43	CCEPR	cervical carcinoma expressed PCNA regulatory lncRNA
A_23_P83976	1.95e-08	3.66e-10	-7.04	12.8848	-1.27
A_23_P153441	1.98e-08	3.73e-10	7.04	12.8655	0.89	HOOK2	hook microtubule tethering protein 2
A_23_P103405	1.98e-08	3.73e-10	7.04	12.8649	1.24	LOC101928291	uncharacterized LOC101928291
A_24_P280897	1.98e-08	3.73e-10	-7.04	12.8647	-1.86
A_24_P34575	1.98e-08	3.74e-10	-7.04	12.8635	-1.28	POU3F3	POU class 3 homeobox 3
A_24_P172304	1.99e-08	3.75e-10	7.03	12.8587	0.827	ADAMTS13	ADAM metallopeptidase with thrombospondin type 1 motif 13
A_23_P170713	2e-08	3.78e-10	-7.03	12.8525	-1.43
A_24_P264383	2.03e-08	3.84e-10	-7.03	12.8372	-0.977
A_23_P210323	2.03e-08	3.85e-10	7.03	12.8348	0.928	CEP68	centrosomal protein 68
A_24_P295999	2.04e-08	3.86e-10	-7.03	12.8319	-0.756	CD4	CD4 molecule
A_24_P126931	2.05e-08	3.89e-10	-7.03	12.824	-1.28
A_32_P106056	2.06e-08	3.91e-10	-7.03	12.8191	-1.22
A_23_P327426	2.06e-08	3.92e-10	-7.03	12.8164	-0.558	TIPRL	TOR signaling pathway regulator
A_23_P133123	2.06e-08	3.93e-10	-7.03	12.8151	-1.58	MND1	meiotic nuclear divisions 1
A_24_P280903	2.06e-08	3.93e-10	-7.02	12.8131	-1.14
A_23_P152583	2.07e-08	3.96e-10	7.02	12.8069	0.609	ENGASE	endo-beta-N-acetylglucosaminidase
A_24_P765795	2.08e-08	3.98e-10	7.02	12.8012	0.738
A_23_P3169	2.09e-08	4.01e-10	7.02	12.7957	0.654	GMPR2	guanosine monophosphate reductase 2
A_23_P73982	2.11e-08	4.05e-10	-7.02	12.7859	-0.638	NDC1	NDC1 transmembrane nucleoporin
A_23_P217028	2.13e-08	4.1e-10	7.02	12.7742	0.736	USP20	ubiquitin specific peptidase 20
A_23_P357185	2.13e-08	4.1e-10	7.02	12.7731	0.916	CHDH	choline dehydrogenase
A_24_P649282	2.19e-08	4.21e-10	7.01	12.7463	2.82	LUZP2	leucine zipper protein 2
A_23_P166491	2.2e-08	4.24e-10	7.01	12.7401	0.809	SGSM3	small G protein signaling modulator 3
A_23_P212204	2.22e-08	4.28e-10	7.01	12.7316	1.31	SETD5	SET domain containing 5
A_32_P188143	2.22e-08	4.3e-10	-7.01	12.7278	-1.42
A_32_P149536	2.25e-08	4.35e-10	-7	12.7167	-0.863	SUMO2	small ubiquitin-like modifier 2
A_32_P464568	2.27e-08	4.4e-10	7	12.7037	0.964	GBA2	glucosylceramidase beta 2
A_24_P324084	2.29e-08	4.45e-10	-7	12.6945	-1.37
A_24_P406525	2.3e-08	4.46e-10	7	12.691	0.998	CSGALNACT1	chondroitin sulfate N-acetylgalactosaminyltransferase 1
A_24_P152881	2.31e-08	4.5e-10	-7	12.6824	-0.998	VWA5B2	von Willebrand factor A domain containing 5B2
A_24_P179903	2.31e-08	4.5e-10	-7	12.6817	-0.869	AK2	adenylate kinase 2
A_23_P142878	2.32e-08	4.51e-10	7	12.6795	1.87	ATOH8	atonal bHLH transcription factor 8
A_32_P89709	2.32e-08	4.52e-10	-6.99	12.6775	-1.26	TPM1	tropomyosin 1 (alpha)
A_24_P272073	2.32e-08	4.53e-10	-6.99	12.6754	-1.06
A_23_P66881	2.33e-08	4.56e-10	6.99	12.6701	2.23	RGS9	regulator of G-protein signaling 9
A_24_P152385	2.33e-08	4.57e-10	-6.99	12.6678	-0.549
A_32_P49309	2.36e-08	4.62e-10	6.99	12.6568	1.36	MRO	maestro
A_24_P120537	2.42e-08	4.75e-10	-6.98	12.6302	-1.08	SH3RF2	SH3 domain containing ring finger 2
A_24_P213950	2.42e-08	4.76e-10	6.98	12.6283	1.25	HEPACAM	hepatic and glial cell adhesion molecule
A_23_P92107	2.44e-08	4.8e-10	6.98	12.6199	1.46	SLC15A2	solute carrier family 15 member 2
A_24_P237601	2.5e-08	4.92e-10	6.98	12.5953	1.31	RPS6KA5	ribosomal protein S6 kinase A5
A_23_P4007	2.57e-08	5.07e-10	6.97	12.566	0.977	FXR2	FMR1 autosomal homolog 2
A_24_P100761	2.57e-08	5.08e-10	6.97	12.5654	0.613	BCAS3	BCAS3, microtubule associated cell migration factor
A_24_P289845	2.57e-08	5.08e-10	-6.97	12.5644	-0.755
A_23_P344515	2.6e-08	5.14e-10	-6.97	12.5532	-0.829
A_24_P15586	2.62e-08	5.2e-10	-6.96	12.543	-2.04	THAP5	THAP domain containing 5
A_23_P55846	2.63e-08	5.22e-10	-6.96	12.5381	-1.06	TPM3P9	tropomyosin 3 pseudogene 9
A_24_P920525	2.72e-08	5.4e-10	6.96	12.5059	0.873	SORBS1	sorbin and SH3 domain containing 1
A_24_P398790	2.77e-08	5.52e-10	6.95	12.4843	0.757	NRDE2	NRDE-2, necessary for RNA interference, domain containing
A_23_P30776	2.77e-08	5.52e-10	-6.95	12.484	-1.03	HIST1H2BE	histone cluster 1, H2be
A_32_P112401	2.8e-08	5.58e-10	-6.95	12.4739	-1.37
A_24_P212819	2.81e-08	5.61e-10	-6.95	12.4687	-1.36	COG3	component of oligomeric golgi complex 3
A_24_P891265	2.83e-08	5.65e-10	-6.95	12.4609	-0.975
A_23_P215009	2.84e-08	5.69e-10	6.94	12.4551	1.03	FAM65B	family with sequence similarity 65 member B
A_24_P213144	2.84e-08	5.69e-10	-6.94	12.4548	-0.887
A_24_P217063	2.84e-08	5.69e-10	-6.94	12.454	-1.08
A_23_P345575	2.89e-08	5.81e-10	6.94	12.4338	0.756	FOXO3	forkhead box O3
A_24_P307486	2.89e-08	5.82e-10	-6.94	12.4321	-0.792
A_32_P45588	2.95e-08	5.94e-10	-6.94	12.4123	-0.947
A_23_P83939	2.99e-08	6.03e-10	-6.93	12.3991	-0.856	SYAP1	synapse associated protein 1
A_24_P96780	3e-08	6.06e-10	-6.93	12.3937	-2.5	CENPF	centromere protein F
A_23_P50817	3.02e-08	6.11e-10	6.93	12.3854	1.63	TTYH1	tweety family member 1
A_23_P157838	3.04e-08	6.15e-10	6.93	12.3798	0.927	ZNF782	zinc finger protein 782
A_23_P399726	3.08e-08	6.23e-10	6.93	12.366	0.888	C22orf29	chromosome 22 open reading frame 29
A_23_P345808	3.09e-08	6.27e-10	6.92	12.3606	1.43	FAM133A	family with sequence similarity 133 member A
A_24_P156295	3.09e-08	6.28e-10	-6.92	12.3593	-0.764	ACSS2	acyl-CoA synthetase short-chain family member 2
A_32_P184933	3.09e-08	6.29e-10	-6.92	12.3568	-0.873	UBE2S	ubiquitin conjugating enzyme E2 S
A_32_P123652	3.12e-08	6.35e-10	6.92	12.3478	1.17	TSPAN33	tetraspanin 33
A_23_P118122	3.12e-08	6.37e-10	6.92	12.3455	1.38	RGS11	regulator of G-protein signaling 11
A_24_P418498	3.15e-08	6.42e-10	-6.92	12.3373	-0.941
A_23_P153197	3.18e-08	6.51e-10	-6.92	12.3246	-1.11	TGIF1	TGFB induced factor homeobox 1
A_24_P39454	3.32e-08	6.8e-10	6.91	12.2823	0.519	INO80	INO80 complex subunit
A_32_P315770	3.32e-08	6.81e-10	-6.91	12.2803	-1.33	RBMS1	RNA binding motif single stranded interacting protein 1
A_24_P279203	3.34e-08	6.86e-10	-6.9	12.2729	-1.55	GAS8	growth arrest specific 8
A_24_P853302	3.35e-08	6.87e-10	-6.9	12.2714	-0.959
A_24_P339974	3.4e-08	7e-10	6.9	12.2535	0.729	AP2A2	adaptor related protein complex 2 alpha 2 subunit
A_24_P921103	3.43e-08	7.07e-10	6.9	12.244	1.31
A_23_P419277	3.43e-08	7.07e-10	6.9	12.2435	1.01	MARCH8	membrane associated ring-CH-type finger 8
A_23_P216307	3.44e-08	7.09e-10	6.9	12.2411	1.4	RUNX1T1	RUNX1 translocation partner 1
A_24_P278552	3.45e-08	7.13e-10	-6.9	12.2353	-1.54	MPZL2	myelin protein zero like 2
A_23_P4144	3.46e-08	7.16e-10	6.9	12.2317	0.798	COASY	Coenzyme A synthase
A_32_P223918	3.46e-08	7.16e-10	-6.9	12.2314	-0.768
A_24_P233960	3.46e-08	7.17e-10	6.89	12.2301	0.946	SNX27	sorting nexin family member 27
A_23_P419254	3.48e-08	7.22e-10	-6.89	12.2232	-1.98	DIAPH3	diaphanous related formin 3
A_23_P353905	3.48e-08	7.23e-10	-6.89	12.2225	-0.941	DUSP16	dual specificity phosphatase 16
A_23_P254733	3.48e-08	7.23e-10	-6.89	12.2218	-1.48	CENPU	centromere protein U
A_23_P368740	3.52e-08	7.33e-10	6.89	12.2084	0.955	HDAC10	histone deacetylase 10
A_24_P188116	3.52e-08	7.34e-10	-6.89	12.2076	-0.946	ANKRD2	ankyrin repeat domain 2
A_24_P20807	3.53e-08	7.38e-10	-6.89	12.2026	-1.4	PRR7	proline rich 7 (synaptic)
A_23_P78952	3.61e-08	7.55e-10	-6.88	12.18	-1.21	PIP5K1C	phosphatidylinositol-4-phosphate 5-kinase type 1 gamma
A_23_P45456	3.64e-08	7.61e-10	-6.88	12.1722	-1.34	CLIC2	chloride intracellular channel 2
A_24_P402438	3.66e-08	7.69e-10	-6.88	12.1623	-1.34	TGFB2	transforming growth factor beta 2
A_23_P350808	3.66e-08	7.69e-10	6.88	12.1619	1.1	UNC80	unc-80 homolog, NALCN activator
A_24_P329939	3.66e-08	7.69e-10	6.88	12.1618	0.838	VPS11	VPS11, CORVET/HOPS core subunit
A_23_P16415	3.77e-08	7.93e-10	-6.87	12.133	-0.918	LRP3	LDL receptor related protein 3
A_23_P148410	3.77e-08	7.93e-10	-6.87	12.1327	-1.02	FTHL17	ferritin heavy chain like 17
A_24_P419109	3.82e-08	8.05e-10	6.87	12.1177	0.751	ATF6B	activating transcription factor 6 beta
A_23_P205818	3.82e-08	8.06e-10	6.87	12.117	0.988	PPIP5K1	diphosphoinositol pentakisphosphate kinase 1
A_23_P201963	3.84e-08	8.11e-10	6.87	12.1106	1.3	PARD3	par-3 family cell polarity regulator
A_32_P137939	3.85e-08	8.15e-10	-6.87	12.1057	-0.615	ACTB	actin beta
A_32_P114246	3.89e-08	8.23e-10	6.86	12.0967	0.995	USP47	ubiquitin specific peptidase 47
A_23_P58993	3.93e-08	8.33e-10	6.86	12.0851	0.869	MOCS1	molybdenum cofactor synthesis 1
A_32_P50452	3.95e-08	8.38e-10	-6.86	12.079	-1.44	SMS	spermine synthase
A_24_P720202	3.99e-08	8.47e-10	6.86	12.0686	0.931	EIF4H	eukaryotic translation initiation factor 4H
A_32_P178499	4e-08	8.51e-10	6.86	12.0638	0.847	C16orf86	chromosome 16 open reading frame 86
A_24_P397903	4.01e-08	8.55e-10	-6.86	12.0596	-2.22	ZC2HC1A	zinc finger C2HC-type containing 1A
A_23_P145904	4.04e-08	8.61e-10	-6.85	12.0522	-0.997	H2AFV	H2A histone family member V
A_32_P148058	4.05e-08	8.65e-10	-6.85	12.0484	-1.26	RUNX2	runt related transcription factor 2
A_24_P150676	4.05e-08	8.65e-10	6.85	12.0483	0.688	TRAPPC2L	trafficking protein particle complex 2 like
A_24_P386622	4.24e-08	9.06e-10	6.84	12.0026	1.56	ARRB1	arrestin beta 1
A_23_P155815	4.24e-08	9.09e-10	-6.84	12.0001	-2.46	NCAPG	non-SMC condensin I complex subunit G
A_23_P109452	4.24e-08	9.09e-10	-6.84	11.9998	-1.25	CHEK2	checkpoint kinase 2
A_23_P159907	4.27e-08	9.16e-10	6.84	11.9929	1.35	MAGED4B	MAGE family member D4B
A_24_P290188	4.27e-08	9.17e-10	-6.84	11.9913	-1.61
A_24_P390495	4.28e-08	9.22e-10	6.84	11.9866	1.12	CX3CL1	C-X3-C motif chemokine ligand 1
A_24_P942370	4.28e-08	9.23e-10	-6.84	11.9853	-0.773	GALNT4	polypeptide N-acetylgalactosaminyltransferase 4
A_23_P76633	4.28e-08	9.23e-10	6.84	11.985	1.07	NALCN	sodium leak channel, non-selective
A_23_P105028	4.28e-08	9.24e-10	-6.84	11.9843	-0.837	ATL3	atlastin GTPase 3
A_24_P332341	4.28e-08	9.24e-10	-6.84	11.9837	-0.905	POLR2J4	RNA polymerase II subunit J4, pseudogene
A_24_P367399	4.36e-08	9.43e-10	-6.84	11.9638	-1.01
A_24_P745670	4.39e-08	9.51e-10	-6.83	11.9563	-1.05
A_23_P60286	4.49e-08	9.73e-10	6.83	11.934	0.692	EIF4B	eukaryotic translation initiation factor 4B
A_23_P259012	4.5e-08	9.76e-10	6.83	11.9306	0.698	BAP1	BRCA1 associated protein 1
A_23_P8649	4.5e-08	9.78e-10	-6.83	11.9288	-1.13	FAM133B	family with sequence similarity 133 member B
A_24_P330633	4.5e-08	9.78e-10	-6.83	11.9286	-1.6	TAT	tyrosine aminotransferase
A_23_P71972	4.53e-08	9.87e-10	6.83	11.9202	0.605	WWOX	WW domain containing oxidoreductase
A_32_P179706	4.53e-08	9.87e-10	-6.83	11.9196	-1.27
A_23_P392928	4.55e-08	9.92e-10	6.82	11.9149	1.51	TSPAN33	tetraspanin 33
A_32_P118896	4.57e-08	9.98e-10	-6.82	11.9089	-0.789
A_23_P58642	4.57e-08	1e-09	-6.82	11.9069	-1.36	PITX1	paired like homeodomain 1
A_24_P930535	4.64e-08	1.02e-09	6.82	11.8922	0.771	RBM45	RNA binding motif protein 45
A_24_P42001	4.65e-08	1.02e-09	-6.82	11.8877	-1.23
A_23_P125420	4.67e-08	1.03e-09	-6.82	11.883	-0.744	ATP5I	ATP synthase, H+ transporting, mitochondrial Fo complex subunit E
A_23_P209538	4.78e-08	1.05e-09	6.81	11.8599	0.54
A_23_P56567	4.83e-08	1.06e-09	-6.81	11.8491	-0.675	GEMIN6	gem nuclear organelle associated protein 6
A_23_P304524	4.83e-08	1.06e-09	6.81	11.8469	1.42	DCLK2	doublecortin like kinase 2
A_24_P134955	4.9e-08	1.08e-09	6.81	11.8329	1.08	PPP2R5A	protein phosphatase 2 regulatory subunit B'alpha
A_24_P575336	4.97e-08	1.1e-09	-6.8	11.8169	-1.05
A_23_P61633	4.97e-08	1.1e-09	6.8	11.8168	1.35	TNK2	tyrosine kinase non receptor 2
A_23_P89062	4.98e-08	1.1e-09	6.8	11.8124	0.989	CLUHP3	clustered mitochondria homolog pseudogene 3
A_23_P53015	5.01e-08	1.11e-09	6.8	11.805	0.916	TUT1	terminal uridylyl transferase 1, U6 snRNA-specific
A_23_P146431	5.01e-08	1.11e-09	-6.8	11.8049	-0.76	KIAA0368	KIAA0368
A_23_P38328	5.03e-08	1.12e-09	6.8	11.8014	0.939	DBF4B	DBF4 zinc finger B
A_32_P35220	5.05e-08	1.12e-09	-6.8	11.7962	-0.709	CBWD5	COBW domain containing 5
A_24_P234196	5.06e-08	1.13e-09	-6.8	11.7927	-2.14	RRM2	ribonucleotide reductase regulatory subunit M2
A_24_P28295	5.11e-08	1.14e-09	6.79	11.7822	0.989	RABGAP1L	RAB GTPase activating protein 1 like
A_24_P356830	5.16e-08	1.15e-09	-6.79	11.7723	-0.773	NFIC	nuclear factor I C
A_32_P110156	5.19e-08	1.16e-09	-6.79	11.7641	-1.03	CCT6P1	chaperonin containing TCP1 subunit 6 pseudogene 1
A_23_P27473	5.21e-08	1.17e-09	-6.79	11.759	-0.573	CNFN	cornifelin
A_23_P143838	5.28e-08	1.18e-09	6.79	11.7456	1.88	ARPP21	cAMP regulated phosphoprotein 21
A_24_P380234	5.28e-08	1.18e-09	-6.79	11.7441	-0.868	FAM53C	family with sequence similarity 53 member C
A_24_P341603	5.39e-08	1.21e-09	-6.78	11.7237	-0.837
A_23_P256835	5.39e-08	1.21e-09	6.78	11.7232	0.668	TRAPPC12	trafficking protein particle complex 12
A_23_P19938	5.4e-08	1.21e-09	-6.78	11.7204	-1.31	KDELR2	KDEL endoplasmic reticulum protein retention receptor 2
A_24_P110601	5.42e-08	1.22e-09	-6.78	11.7141	-1.16
A_23_P127353	5.42e-08	1.22e-09	6.78	11.7134	0.657	NDUFV1	NADH:ubiquinone oxidoreductase core subunit V1
A_32_P160561	5.44e-08	1.23e-09	6.78	11.709	2.22	DOK6	docking protein 6
A_23_P154801	5.57e-08	1.26e-09	6.77	11.6855	0.749	TRPC4AP	transient receptor potential cation channel subfamily C member 4 associated protein
A_24_P384200	5.61e-08	1.27e-09	-6.77	11.6783	-1.33
A_24_P915007	5.73e-08	1.29e-09	-6.77	11.6567	-0.813	NACC1	nucleus accumbens associated 1
A_23_P66487	5.74e-08	1.3e-09	6.77	11.6528	0.864	SMARCD2	SWI/SNF related, matrix associated, actin dependent regulator of chromatin, subfamily d, member 2
A_23_P146217	5.78e-08	1.31e-09	-6.76	11.6453	-1.04	BAG4	BCL2 associated athanogene 4
A_23_P94422	5.78e-08	1.31e-09	-6.76	11.6448	-1.94	MELK	maternal embryonic leucine zipper kinase
A_24_P237686	5.81e-08	1.32e-09	-6.76	11.6387	-0.941
A_23_P13137	5.81e-08	1.32e-09	6.76	11.6373	1.37
A_24_P343255	5.91e-08	1.34e-09	6.76	11.6205	1.06	KLHDC3	kelch domain containing 3
A_24_P901084	5.97e-08	1.36e-09	-6.76	11.6082	-0.694
A_24_P910733	5.99e-08	1.37e-09	-6.75	11.6047	-0.993	CCDC50	coiled-coil domain containing 50
A_23_P36345	5.99e-08	1.37e-09	6.75	11.6027	0.747	STARD10	StAR related lipid transfer domain containing 10
A_32_P91156	5.99e-08	1.37e-09	-6.75	11.602	-0.715
A_24_P652174	6.05e-08	1.38e-09	6.75	11.5913	1.33
A_24_P555619	6.06e-08	1.39e-09	6.75	11.5894	1.18
A_23_P436526	6.1e-08	1.4e-09	6.75	11.5823	0.535	SLC25A42	solute carrier family 25 member 42
A_24_P84719	6.24e-08	1.43e-09	-6.74	11.5595	-1.45
A_24_P869138	6.25e-08	1.44e-09	-6.74	11.5564	-1.25
A_24_P332064	6.27e-08	1.44e-09	-6.74	11.5515	-0.912	LOC441204	uncharacterized LOC441204
A_24_P405621	6.28e-08	1.45e-09	6.74	11.5487	0.728	NISCH	nischarin
A_32_P199725	6.29e-08	1.45e-09	-6.74	11.5466	-0.846
A_23_P303390	6.31e-08	1.45e-09	-6.74	11.5433	-0.953	MYCN	v-myc avian myelocytomatosis viral oncogene neuroblastoma derived homolog
A_23_P140290	6.31e-08	1.46e-09	6.74	11.542	2.03	RTN1	reticulon 1
A_24_P237661	6.32e-08	1.47e-09	-6.74	11.5366	-1.43	NCOR1	nuclear receptor corepressor 1
A_24_P922101	6.32e-08	1.47e-09	-6.74	11.5362	-1.79
A_24_P292964	6.32e-08	1.47e-09	6.74	11.5362	0.795	CDK5RAP3	CDK5 regulatory subunit associated protein 3
A_23_P143600	6.32e-08	1.47e-09	6.74	11.5356	0.889
A_23_P166400	6.32e-08	1.47e-09	6.74	11.5356	2.58
A_24_P391960	6.33e-08	1.47e-09	-6.74	11.5324	-1.14
A_24_P318593	6.34e-08	1.48e-09	6.74	11.5295	0.833	SCRN2	secernin 2
A_23_P71864	6.38e-08	1.49e-09	6.74	11.5234	0.48	MIGA2	mitoguardin 2
A_24_P49597	6.42e-08	1.5e-09	-6.73	11.5156	-1.19
A_24_P131718	6.42e-08	1.5e-09	6.73	11.5148	1.12	RAB6B	RAB6B, member RAS oncogene family
A_32_P29703	6.5e-08	1.52e-09	6.73	11.5017	0.832	ABCA17P	ATP binding cassette subfamily A member 17, pseudogene
A_32_P37943	6.53e-08	1.53e-09	-6.73	11.4959	-0.957
A_23_P255016	6.57e-08	1.54e-09	-6.73	11.4887	-1.2	UGGT1	UDP-glucose glycoprotein glucosyltransferase 1
A_32_P149072	6.72e-08	1.57e-09	-6.72	11.4671	-1.4
A_23_P330301	6.78e-08	1.59e-09	6.72	11.4575	1.38	MMD2	monocyte to macrophage differentiation associated 2
A_24_P929974	6.83e-08	1.6e-09	-6.72	11.4494	-0.86
A_24_P350017	6.9e-08	1.62e-09	-6.72	11.4372	-1.4
A_24_P166434	6.91e-08	1.63e-09	-6.72	11.4358	-0.944	PSORS1C2	psoriasis susceptibility 1 candidate 2
A_23_P149494	6.92e-08	1.63e-09	6.72	11.4319	0.908	ABHD12	abhydrolase domain containing 12
A_32_P118978	6.92e-08	1.63e-09	6.72	11.4318	0.725	TP53BP1	tumor protein p53 binding protein 1
A_23_P48307	6.97e-08	1.65e-09	-6.71	11.424	-1.76	PABPC3	poly(A) binding protein cytoplasmic 3
A_23_P332042	6.98e-08	1.65e-09	6.71	11.4217	0.497	RECQL5	RecQ like helicase 5
A_23_P257201	6.98e-08	1.65e-09	6.71	11.4199	1.2	RNF146	ring finger protein 146
A_24_P105102	7.01e-08	1.66e-09	-6.71	11.4152	-1.05	PKMYT1	protein kinase, membrane associated tyrosine/threonine 1
A_24_P108738	7.01e-08	1.66e-09	-6.71	11.4143	-0.996	SCARF2	scavenger receptor class F member 2
A_24_P800978	7.01e-08	1.66e-09	6.71	11.4128	1.56
A_24_P80571	7.01e-08	1.67e-09	6.71	11.4124	0.879
A_32_P165340	7.01e-08	1.67e-09	-6.71	11.4121	-1.27	SRP9	signal recognition particle 9
A_32_P201496	7.02e-08	1.67e-09	6.71	11.4095	0.86	POLR3H	RNA polymerase III subunit H
A_24_P136161	7.03e-08	1.67e-09	-6.71	11.407	-0.88	HNRNPCL1	heterogeneous nuclear ribonucleoprotein C-like 1
A_24_P115007	7.03e-08	1.68e-09	6.71	11.4064	1.32	ALDH5A1	aldehyde dehydrogenase 5 family member A1
A_24_P132950	7.06e-08	1.69e-09	6.71	11.4005	0.926	NAP1L4	nucleosome assembly protein 1 like 4
A_23_P16944	7.06e-08	1.69e-09	-6.71	11.4	-1.78	SDC1	syndecan 1
A_24_P24183	7.08e-08	1.69e-09	-6.71	11.3955	-0.854
A_24_P127442	7.09e-08	1.7e-09	-6.71	11.3933	-1.04
A_24_P627415	7.1e-08	1.7e-09	-6.71	11.3909	-1.22
A_32_P234202	7.13e-08	1.71e-09	-6.71	11.386	-1.9
A_24_P194714	7.25e-08	1.74e-09	-6.7	11.3695	-0.894	UBALD2	UBA like domain containing 2
A_32_P102062	7.28e-08	1.75e-09	6.7	11.3634	0.604	FOXO3	forkhead box O3
A_24_P276073	7.32e-08	1.76e-09	6.7	11.3581	1.34	MGC10814	uncharacterized protein MGC10814
A_23_P250866	7.33e-08	1.77e-09	6.7	11.3554	1.32	TSC22D4	TSC22 domain family member 4
A_23_P418477	7.36e-08	1.77e-09	6.7	11.351	0.794
A_32_P211080	7.47e-08	1.8e-09	6.69	11.3348	1.02	HERC2P2	hect domain and RLD 2 pseudogene 2
A_23_P53324	7.47e-08	1.8e-09	6.69	11.3342	0.94	OGFOD2	2-oxoglutarate and iron dependent oxygenase domain containing 2
A_24_P323114	7.56e-08	1.83e-09	-6.69	11.322	-1.34	ANXA2P3	annexin A2 pseudogene 3
A_23_P82299	7.56e-08	1.83e-09	-6.69	11.321	-0.728	PPP1R35	protein phosphatase 1 regulatory subunit 35
A_23_P25354	7.61e-08	1.84e-09	6.69	11.3131	1.33	P2RX7	purinergic receptor P2X 7
A_32_P125736	7.83e-08	1.9e-09	-6.68	11.2841	-1.14
A_24_P388536	7.84e-08	1.9e-09	6.68	11.2827	0.693	WDR82	WD repeat domain 82
A_23_P33539	7.9e-08	1.92e-09	6.68	11.2733	1.57	ADCY2	adenylate cyclase 2
A_32_P143245	8.01e-08	1.95e-09	-6.68	11.2589	-1.35	CENPW	centromere protein W
A_24_P334845	8.02e-08	1.95e-09	6.68	11.257	1.17	TDH	L-threonine dehydrogenase (pseudogene)
A_23_P91900	8.09e-08	1.97e-09	-6.67	11.2473	-1.38	SMC4	structural maintenance of chromosomes 4
A_23_P4212	8.09e-08	1.98e-09	-6.67	11.2467	-1.02	HOXB13	homeobox B13
A_23_P159544	8.14e-08	1.99e-09	6.67	11.2402	0.974	ASMTL	acetylserotonin O-methyltransferase-like
A_24_P677712	8.2e-08	2.01e-09	-6.67	11.2319	-1.24	LOC101929680	uncharacterized LOC101929680
A_23_P502269	8.21e-08	2.01e-09	6.67	11.2293	0.866	POLDIP3	DNA polymerase delta interacting protein 3
A_24_P238616	8.24e-08	2.02e-09	-6.67	11.2249	-1.17
A_24_P251221	8.27e-08	2.03e-09	6.67	11.2211	0.767	PPP2R5A	protein phosphatase 2 regulatory subunit B'alpha
A_24_P252575	8.39e-08	2.06e-09	6.66	11.2057	0.833	RABGAP1	RAB GTPase activating protein 1
A_32_P123349	8.42e-08	2.07e-09	6.66	11.2019	0.765
A_24_P36229	8.43e-08	2.08e-09	6.66	11.1988	1.22	DTNA	dystrobrevin alpha
A_24_P548415	8.45e-08	2.08e-09	6.66	11.1954	0.744	FGD5-AS1	FGD5 antisense RNA 1
A_23_P102235	8.45e-08	2.08e-09	-6.66	11.195	-0.823	SNRPG	small nuclear ribonucleoprotein polypeptide G
A_24_P79300	8.46e-08	2.09e-09	6.66	11.1934	1.24	CLDN5	claudin 5
A_24_P208703	8.46e-08	2.09e-09	6.66	11.1919	1.18	FAM107A	family with sequence similarity 107 member A
A_23_P160377	8.48e-08	2.1e-09	-6.66	11.1883	-1.16	DNALI1	dynein axonemal light intermediate chain 1
A_24_P28811	8.48e-08	2.1e-09	-6.66	11.1874	-0.867	CYP4F30P	cytochrome P450 family 4 subfamily F member 30, pseudogene
A_23_P59888	8.62e-08	2.13e-09	-6.66	11.1712	-1.33	NACAP1	nascent polypeptide associated complex alpha subunit pseudogene 1
A_23_P393495	8.66e-08	2.15e-09	-6.66	11.1657	-1.35
A_23_P401580	8.69e-08	2.16e-09	6.65	11.161	0.602	RMND5B	required for meiotic nuclear division 5 homolog B
A_24_P321093	8.75e-08	2.18e-09	6.65	11.1527	1.17	SPOCK2	sparc/osteonectin, cwcv and kazal-like domains proteoglycan (testican) 2
A_23_P116430	8.75e-08	2.18e-09	6.65	11.1521	2.03	USH1C	USH1 protein network component harmonin
A_23_P311895	8.79e-08	2.19e-09	6.65	11.1474	0.575	CLIC5	chloride intracellular channel 5
A_24_P940790	8.8e-08	2.19e-09	-6.65	11.1443	-0.525	OGFOD3	2-oxoglutarate and iron dependent oxygenase domain containing 3
A_24_P341106	8.8e-08	2.2e-09	-6.65	11.1439	-1.17
A_23_P401	8.87e-08	2.22e-09	-6.65	11.1351	-2.02	CENPF	centromere protein F
A_24_P46689	8.88e-08	2.22e-09	6.65	11.134	0.653	SASH1	SAM and SH3 domain containing 1
A_23_P101193	8.92e-08	2.23e-09	-6.65	11.1286	-1.26	MYO5B	myosin VB
A_23_P154447	9.06e-08	2.27e-09	-6.64	11.1124	-0.884	NOP58	NOP58 ribonucleoprotein
A_32_P86318	9.06e-08	2.27e-09	-6.64	11.1116	-0.653	RAB43	RAB43, member RAS oncogene family
A_23_P47426	9.11e-08	2.29e-09	6.64	11.1045	0.655	ACAD8	acyl-CoA dehydrogenase family member 8
A_24_P71700	9.13e-08	2.29e-09	6.64	11.102	1.04	ZBTB47	zinc finger and BTB domain containing 47
A_23_P116387	9.15e-08	2.3e-09	-6.64	11.0987	-0.87	INCENP	inner centromere protein
A_23_P23194	9.16e-08	2.3e-09	6.64	11.0974	1.22	PINK1	PTEN induced putative kinase 1
A_32_P60065	9.19e-08	2.31e-09	-6.64	11.0933	-1.11	F2RL2	coagulation factor II thrombin receptor like 2
A_32_P221799	9.22e-08	2.32e-09	-6.64	11.0891	-1.18	HIST1H2AM	histone cluster 1, H2am
A_23_P140602	9.26e-08	2.34e-09	6.64	11.0839	1.11	NGRN	neugrin, neurite outgrowth associated
A_23_P127175	9.26e-08	2.34e-09	-6.64	11.0817	-0.805	SAR1A	secretion associated Ras related GTPase 1A
A_32_P234604	9.26e-08	2.34e-09	-6.64	11.0811	-0.667	PFN1	profilin 1
A_23_P139198	9.38e-08	2.38e-09	-6.63	11.0678	-1.27	LGALS12	galectin 12
A_23_P117852	9.43e-08	2.39e-09	-6.63	11.0624	-1.34	KIAA0101	KIAA0101
A_24_P295601	9.43e-08	2.39e-09	6.63	11.0616	0.974	ATG13	autophagy related 13
A_32_P168660	9.51e-08	2.41e-09	-6.63	11.0517	-1.6
A_24_P341958	9.51e-08	2.42e-09	6.63	11.0509	0.577	STT3B	STT3B, catalytic subunit of the oligosaccharyltransferase complex
A_23_P140490	9.53e-08	2.42e-09	6.63	11.0477	1.25	CELF6	CUGBP, Elav-like family member 6
A_32_P178800	9.62e-08	2.45e-09	-6.63	11.0385	-2.05	ITGA2	integrin subunit alpha 2
A_23_P81721	9.69e-08	2.47e-09	6.62	11.0306	1.24	SLC25A27	solute carrier family 25 member 27
A_23_P90339	9.72e-08	2.48e-09	-6.62	11.0258	-0.846	SF3A2	splicing factor 3a subunit 2
A_23_P168683	9.77e-08	2.49e-09	6.62	11.0208	0.855	DDX56	DEAD-box helicase 56
A_24_P113131	9.84e-08	2.51e-09	6.62	11.0124	1.35	TSPOAP1	TSPO associated protein 1
A_24_P124097	9.87e-08	2.52e-09	-6.62	11.0086	-0.992	FAM129B	family with sequence similarity 129 member B
A_24_P114255	9.94e-08	2.54e-09	6.62	11.001	0.894	MBOAT2	membrane bound O-acyltransferase domain containing 2
A_24_P832737	1e-07	2.57e-09	-6.62	10.9906	-1.03
A_24_P290751	1.01e-07	2.6e-09	6.61	10.9803	1.25	DTX1	deltex E3 ubiquitin ligase 1
A_32_P24165	1.03e-07	2.65e-09	-6.61	10.9631	-1.1	FANCD2	Fanconi anemia complementation group D2
A_32_P220912	1.03e-07	2.65e-09	6.61	10.9614	1.86
A_23_P207699	1.04e-07	2.69e-09	6.61	10.9481	1.13	MAPT	microtubule associated protein tau
A_23_P128706	1.05e-07	2.69e-09	6.61	10.9462	0.86	DYNC1H1	dynein cytoplasmic 1 heavy chain 1
A_23_P88848	1.05e-07	2.71e-09	6.6	10.9384	0.776	DUS2	dihydrouridine synthase 2
A_23_P35871	1.06e-07	2.74e-09	-6.6	10.9287	-1.21	E2F8	E2F transcription factor 8
A_24_P270376	1.06e-07	2.74e-09	-6.6	10.9281	-1.24	NUFIP1	NUFIP1, FMR1 interacting protein 1
A_24_P106166	1.07e-07	2.75e-09	-6.6	10.9239	-1.04
A_32_P79396	1.07e-07	2.76e-09	-6.6	10.9225	-1.51	NAMPT	nicotinamide phosphoribosyltransferase
A_24_P856273	1.1e-07	2.84e-09	-6.59	10.8956	-0.912
A_23_P140978	1.1e-07	2.85e-09	6.59	10.8908	0.828	ZNF263	zinc finger protein 263
A_24_P329597	1.1e-07	2.86e-09	-6.59	10.8891	-0.646	UBQLN1	ubiquilin 1
A_24_P29594	1.1e-07	2.86e-09	-6.59	10.8867	-2.07	HBS1L	HBS1 like translational GTPase
A_23_P336929	1.11e-07	2.88e-09	-6.59	10.8802	-2.25	MED29	mediator complex subunit 29
A_24_P89971	1.11e-07	2.88e-09	-6.59	10.8793	-0.873	SURF4	surfeit 4
A_24_P229903	1.12e-07	2.91e-09	6.59	10.8716	0.867
A_23_P205855	1.13e-07	2.94e-09	6.59	10.861	0.609	ARIH1	ariadne RBR E3 ubiquitin protein ligase 1
A_24_P408772	1.13e-07	2.95e-09	-6.59	10.8571	-1.34	NAMPT	nicotinamide phosphoribosyltransferase
A_32_P41471	1.13e-07	2.96e-09	6.58	10.8532	0.77	NUDT13	nudix hydrolase 13
A_23_P157569	1.16e-07	3.02e-09	6.58	10.8338	0.688	ADHFE1	alcohol dehydrogenase, iron containing 1
A_32_P342064	1.16e-07	3.04e-09	-6.58	10.8281	-0.726	FTH1	ferritin heavy chain 1
A_23_P320478	1.18e-07	3.08e-09	6.58	10.815	0.885	GOLGA2P10	golgin A2 pseudogene 10
A_32_P113380	1.18e-07	3.09e-09	6.58	10.8119	1.48
A_23_P412427	1.18e-07	3.1e-09	6.57	10.8098	0.993
A_24_P246863	1.19e-07	3.11e-09	-6.57	10.8051	-1.29
A_32_P206698	1.21e-07	3.18e-09	-6.57	10.7859	-1.17	CKS1B	CDC28 protein kinase regulatory subunit 1B
A_24_P54485	1.22e-07	3.21e-09	6.57	10.7743	0.865	CCDC115	coiled-coil domain containing 115
A_32_P190648	1.22e-07	3.22e-09	-6.57	10.7739	-0.96
A_23_P151506	1.22e-07	3.22e-09	-6.57	10.7724	-1.79	PLEK2	pleckstrin 2
A_32_P13417	1.22e-07	3.22e-09	-6.57	10.7721	-0.841	LOC100506302	uncharacterized LOC100506302
A_24_P572229	1.24e-07	3.27e-09	-6.56	10.7564	-0.966
A_23_P166333	1.25e-07	3.29e-09	-6.56	10.7506	-0.684	UFD1L	ubiquitin fusion degradation 1 like (yeast)
A_24_P367289	1.25e-07	3.31e-09	6.56	10.7472	1.51	DDR1	discoidin domain receptor tyrosine kinase 1
A_24_P413884	1.25e-07	3.31e-09	-6.56	10.7448	-2.42	CENPA	centromere protein A
A_23_P394809	1.28e-07	3.39e-09	6.55	10.7217	1.31	DTNA	dystrobrevin alpha
A_23_P124417	1.28e-07	3.39e-09	-6.55	10.7213	-1.51	BUB1	BUB1 mitotic checkpoint serine/threonine kinase
A_24_P107336	1.28e-07	3.41e-09	6.55	10.7178	0.701	VPS26B	VPS26, retromer complex component B
A_23_P61524	1.28e-07	3.41e-09	-6.55	10.7156	-0.792	CCDC71	coiled-coil domain containing 71
A_23_P256663	1.29e-07	3.43e-09	-6.55	10.7116	-1.16	GALR3	galanin receptor 3
A_24_P75056	1.29e-07	3.43e-09	-6.55	10.7111	-0.935	POLD3	DNA polymerase delta 3, accessory subunit
A_32_P86245	1.3e-07	3.46e-09	6.55	10.704	0.864	EFHC1	EF-hand domain containing 1
A_24_P366033	1.3e-07	3.48e-09	-6.55	10.697	-1.27	ECT2	epithelial cell transforming 2
A_23_P210849	1.3e-07	3.48e-09	6.55	10.6968	0.754	PYGB	phosphorylase, glycogen; brain
A_32_P82119	1.31e-07	3.49e-09	-6.55	10.6952	-1.17
A_32_P217523	1.31e-07	3.49e-09	-6.55	10.6932	-0.84
A_23_P48610	1.31e-07	3.5e-09	6.55	10.692	0.675	TMEM55B	transmembrane protein 55B
A_23_P80068	1.31e-07	3.51e-09	-6.55	10.6892	-1.09	BTG3	BTG anti-proliferation factor 3
A_23_P104193	1.31e-07	3.52e-09	-6.55	10.6854	-1.06	ITGB1	integrin subunit beta 1
A_23_P49192	1.32e-07	3.54e-09	6.55	10.6812	0.518	CES2	carboxylesterase 2
A_24_P636318	1.32e-07	3.56e-09	6.54	10.6758	0.693	FAM168B	family with sequence similarity 168 member B
A_23_P119526	1.32e-07	3.56e-09	6.54	10.6758	0.844	AP3D1	adaptor related protein complex 3 delta 1 subunit
A_32_P52785	1.32e-07	3.56e-09	6.54	10.6747	1.83	DAAM2	dishevelled associated activator of morphogenesis 2
A_23_P143662	1.34e-07	3.6e-09	6.54	10.6642	0.78	PISD	phosphatidylserine decarboxylase
A_23_P120839	1.34e-07	3.61e-09	6.54	10.6628	0.705	TFIP11	tuftelin interacting protein 11
A_32_P61074	1.34e-07	3.63e-09	-6.54	10.6571	-1.39
A_23_P33196	1.35e-07	3.64e-09	-6.54	10.6549	-1.34	COL5A2	collagen type V alpha 2 chain
A_24_P255252	1.35e-07	3.65e-09	-6.54	10.6498	-1.1
A_23_P90089	1.35e-07	3.66e-09	6.54	10.649	0.813	GCDH	glutaryl-CoA dehydrogenase
A_24_P158587	1.36e-07	3.69e-09	6.54	10.6416	0.857	CRY2	cryptochrome circadian clock 2
A_23_P150664	1.36e-07	3.69e-09	-6.54	10.6402	-1.43	IFITM5	interferon induced transmembrane protein 5
A_23_P118451	1.36e-07	3.7e-09	6.54	10.6376	0.585	STARD3	StAR related lipid transfer domain containing 3
A_23_P502035	1.38e-07	3.74e-09	6.53	10.6279	0.817	GALT	galactose-1-phosphate uridylyltransferase
A_24_P89080	1.38e-07	3.74e-09	-6.53	10.6268	-1.06	DCK	deoxycytidine kinase
A_24_P13032	1.38e-07	3.76e-09	-6.53	10.6232	-0.353	UBE2D1	ubiquitin conjugating enzyme E2 D1
A_23_P29079	1.38e-07	3.76e-09	-6.53	10.6228	-0.823	PFKL	phosphofructokinase, liver type
A_24_P490857	1.39e-07	3.8e-09	6.53	10.612	0.475	TAOK1	TAO kinase 1
A_24_P213684	1.43e-07	3.9e-09	-6.52	10.5867	-0.735	P4HB	prolyl 4-hydroxylase subunit beta
A_23_P62371	1.43e-07	3.92e-09	6.52	10.5827	0.583	TAZ	tafazzin
A_23_P156697	1.43e-07	3.92e-09	6.52	10.5819	0.855	ABHD16A	abhydrolase domain containing 16A
A_23_P160367	1.44e-07	3.93e-09	-6.52	10.5803	-0.621	THRAP3	thyroid hormone receptor associated protein 3
A_24_P924920	1.44e-07	3.94e-09	-6.52	10.5762	-1.23	ABHD2	abhydrolase domain containing 2
A_24_P418780	1.44e-07	3.94e-09	-6.52	10.576	-1.04
A_32_P31300	1.44e-07	3.94e-09	-6.52	10.5758	-1.82
A_24_P394940	1.44e-07	3.95e-09	6.52	10.5756	0.952	CYP2E1	cytochrome P450 family 2 subfamily E member 1
A_24_P301195	1.44e-07	3.97e-09	6.52	10.5707	0.738	ACOT2	acyl-CoA thioesterase 2
A_24_P280803	1.45e-07	3.99e-09	-6.52	10.5637	-0.706	RPS21	ribosomal protein S21
A_32_P62769	1.45e-07	4e-09	6.52	10.5619	1.46
A_24_P247044	1.45e-07	4e-09	-6.52	10.5611	-0.895	ZNF492	zinc finger protein 492
A_23_P156562	1.46e-07	4.02e-09	6.52	10.5564	0.763	CRIP3	cysteine rich protein 3
A_24_P345866	1.46e-07	4.03e-09	-6.52	10.5555	-1.78	HPSE	heparanase
A_23_P404108	1.47e-07	4.07e-09	6.51	10.5448	0.745	CCSER2	coiled-coil serine rich protein 2
A_23_P25913	1.47e-07	4.07e-09	-6.51	10.5446	-0.771	DNAL1	dynein axonemal light chain 1
A_24_P886336	1.47e-07	4.08e-09	6.51	10.543	1.04
A_24_P7873	1.48e-07	4.09e-09	-6.51	10.5407	-1.2	ELFN1	extracellular leucine rich repeat and fibronectin type III domain containing 1
A_23_P41021	1.48e-07	4.11e-09	6.51	10.5354	0.751	NISCH	nischarin
A_24_P221575	1.49e-07	4.13e-09	-6.51	10.5307	-1.41	RUFY3	RUN and FYVE domain containing 3
A_23_P4913	1.49e-07	4.14e-09	-6.51	10.5296	-0.569	KDELR1	KDEL endoplasmic reticulum protein retention receptor 1
A_23_P257672	1.49e-07	4.14e-09	-6.51	10.5291	-0.978	LYNX1	Ly6/neurotoxin 1
A_23_P152818	1.49e-07	4.15e-09	6.51	10.5257	0.538	KAT7	lysine acetyltransferase 7
A_23_P39910	1.49e-07	4.15e-09	6.51	10.5255	0.671	COA5	cytochrome c oxidase assembly factor 5
A_23_P131202	1.5e-07	4.17e-09	6.51	10.5214	2.34	HES6	hes family bHLH transcription factor 6
A_32_P160039	1.5e-07	4.17e-09	-6.51	10.521	-0.67	FAM86FP	family with sequence similarity 86, member A pseudogene
A_23_P114361	1.5e-07	4.19e-09	-6.51	10.5166	-0.755	MECP2	methyl-CpG binding protein 2
A_23_P48056	1.51e-07	4.21e-09	-6.51	10.5125	-0.975	CKAP4	cytoskeleton associated protein 4
A_32_P73821	1.52e-07	4.25e-09	-6.5	10.5026	-0.562	CSDE1	cold shock domain containing E1
A_24_P726215	1.52e-07	4.26e-09	6.5	10.5016	0.671
A_23_P51884	1.52e-07	4.26e-09	-6.5	10.5012	-0.788	PUSL1	pseudouridylate synthase-like 1
A_24_P361457	1.52e-07	4.27e-09	6.5	10.498	0.893	ENDOV	endonuclease V
A_24_P41850	1.53e-07	4.3e-09	6.5	10.4924	2.38	MASP1	mannan binding lectin serine peptidase 1
A_23_P124177	1.54e-07	4.33e-09	6.5	10.4864	0.856
A_32_P179205	1.54e-07	4.33e-09	-6.5	10.4849	-1.22
A_23_P392457	1.55e-07	4.37e-09	-6.5	10.4772	-0.632	LRP6	LDL receptor related protein 6
A_23_P355536	1.55e-07	4.37e-09	6.5	10.4768	1.01	USP54	ubiquitin specific peptidase 54
A_23_P95050	1.55e-07	4.37e-09	-6.5	10.4758	-0.985	ARFIP1	ADP ribosylation factor interacting protein 1
A_32_P231302	1.56e-07	4.4e-09	-6.5	10.4704	-0.575
A_24_P230457	1.58e-07	4.45e-09	-6.49	10.4592	-0.694
A_24_P371738	1.58e-07	4.47e-09	6.49	10.4542	1.13	LOC100506548	uncharacterized LOC100506548
A_23_P112452	1.58e-07	4.48e-09	6.49	10.4533	1.18	GGTA1P	glycoprotein, alpha-galactosyltransferase 1 pseudogene
A_24_P913431	1.58e-07	4.49e-09	-6.49	10.4511	-0.982
A_23_P5481	1.59e-07	4.49e-09	-6.49	10.4497	-0.629	DCAF17	DDB1 and CUL4 associated factor 17
A_32_P139302	1.59e-07	4.51e-09	-6.49	10.446	-0.774
A_24_P118281	1.6e-07	4.53e-09	-6.49	10.4421	-1.09
A_23_P150403	1.62e-07	4.61e-09	6.49	10.4257	0.776	VPS11	VPS11, CORVET/HOPS core subunit
A_23_P319005	1.62e-07	4.61e-09	6.49	10.4247	2.33	HMP19	HMP19 protein
A_24_P3461	1.63e-07	4.63e-09	-6.49	10.4205	-1.15	MORF4	mortality factor 4 (pseudogene)
A_24_P542375	1.63e-07	4.64e-09	-6.49	10.4175	-0.844	PTMA	prothymosin, alpha
A_23_P353316	1.64e-07	4.67e-09	-6.48	10.4125	-1.33	SMURF1	SMAD specific E3 ubiquitin protein ligase 1
A_24_P79591	1.64e-07	4.68e-09	6.48	10.4095	0.576	RER1	retention in endoplasmic reticulum sorting receptor 1
A_23_P138849	1.66e-07	4.75e-09	6.48	10.3953	0.701	KAT5	lysine acetyltransferase 5
A_23_P69293	1.67e-07	4.78e-09	6.48	10.3893	0.75	CHDH	choline dehydrogenase
A_24_P341386	1.68e-07	4.79e-09	6.48	10.3866	1.02
A_23_P87664	1.68e-07	4.8e-09	6.48	10.3857	0.699	SART3	squamous cell carcinoma antigen recognized by T-cells 3
A_24_P302685	1.69e-07	4.84e-09	6.48	10.3781	1.26	ARHGEF4	Rho guanine nucleotide exchange factor 4
A_23_P127584	1.69e-07	4.86e-09	-6.48	10.3743	-2.59	NNMT	nicotinamide N-methyltransferase
A_32_P82963	1.7e-07	4.89e-09	-6.47	10.3683	-0.549
A_24_P740857	1.7e-07	4.9e-09	-6.47	10.3665	-0.88	RPS11P6	ribosomal protein S11 pseudogene 6
A_23_P107421	1.71e-07	4.9e-09	-6.47	10.3652	-1.57	TK1	thymidine kinase 1
A_32_P91005	1.71e-07	4.93e-09	6.47	10.3593	1.23
A_23_P117862	1.72e-07	4.95e-09	-6.47	10.3564	-0.486	NSMCE3	NSE3 homolog, SMC5-SMC6 complex component
A_24_P493646	1.72e-07	4.97e-09	-6.47	10.3523	-0.832
A_23_P382488	1.72e-07	4.97e-09	6.47	10.3517	0.645	CARMIL3	capping protein regulator and myosin 1 linker 3
A_24_P349965	1.73e-07	4.98e-09	-6.47	10.3499	-1.29	TCF19	transcription factor 19
A_24_P213628	1.73e-07	5.01e-09	-6.47	10.3445	-1.02
A_24_P121171	1.74e-07	5.03e-09	6.47	10.3409	0.724	HINFP	histone H4 transcription factor
A_23_P360983	1.75e-07	5.05e-09	-6.47	10.3362	-0.616	NDUFAF2	NADH:ubiquinone oxidoreductase complex assembly factor 2
A_23_P208961	1.75e-07	5.07e-09	6.47	10.332	0.841	MUM1	melanoma associated antigen (mutated) 1
A_24_P328646	1.75e-07	5.07e-09	6.47	10.3317	0.932	RBM5	RNA binding motif protein 5
A_24_P82630	1.77e-07	5.12e-09	-6.46	10.3228	-2.15	SMCHD1	structural maintenance of chromosomes flexible hinge domain containing 1
A_32_P207360	1.79e-07	5.19e-09	-6.46	10.3089	-0.747	AK2	adenylate kinase 2
A_23_P146885	1.79e-07	5.2e-09	-6.46	10.3085	-1.27	UTS2R	urotensin 2 receptor
A_23_P88046	1.81e-07	5.26e-09	6.46	10.2976	0.688	NAXD	NAD(P)HX dehydratase
A_24_P524562	1.82e-07	5.3e-09	-6.46	10.2895	-0.827
A_24_P11587	1.82e-07	5.32e-09	-6.46	10.2866	-0.665	PEX13	peroxisomal biogenesis factor 13
A_24_P49322	1.83e-07	5.32e-09	6.46	10.2854	0.547	SELO	selenoprotein O
A_24_P152775	1.83e-07	5.33e-09	-6.45	10.2832	-0.614
A_24_P925040	1.83e-07	5.34e-09	-6.45	10.2816	-1.28	CAV2	caveolin 2
A_24_P153399	1.83e-07	5.35e-09	6.45	10.2801	0.758	SGSM3	small G protein signaling modulator 3
A_32_P118481	1.83e-07	5.35e-09	-6.45	10.2795	-1.44
A_24_P251688	1.85e-07	5.41e-09	6.45	10.2697	0.471	ABCF3	ATP binding cassette subfamily F member 3
A_32_P99116	1.85e-07	5.41e-09	6.45	10.2687	0.629
A_32_P229358	1.87e-07	5.47e-09	6.45	10.2582	0.717
A_23_P35645	1.9e-07	5.57e-09	6.45	10.2421	0.922	RBM17	RNA binding motif protein 17
A_24_P377277	1.9e-07	5.59e-09	-6.44	10.2385	-0.778	HSPA4	heat shock protein family A (Hsp70) member 4
A_24_P932208	1.91e-07	5.6e-09	-6.44	10.2353	-0.903	CREB1	cAMP responsive element binding protein 1
A_32_P6032	1.91e-07	5.62e-09	-6.44	10.2328	-0.832
A_23_P81121	1.92e-07	5.65e-09	-6.44	10.2275	-0.617	EXOSC9	exosome component 9
A_24_P319613	1.92e-07	5.67e-09	-6.44	10.2243	-1.57	NEK2	NIMA related kinase 2
A_23_P87379	1.93e-07	5.69e-09	6.44	10.2201	1.93	PDE2A	phosphodiesterase 2A
A_24_P187174	1.93e-07	5.7e-09	-6.44	10.2194	-0.764
A_23_P325080	1.95e-07	5.77e-09	6.44	10.2071	0.905	PTOV1	prostate tumor overexpressed 1
A_32_P158496	1.95e-07	5.77e-09	-6.44	10.2065	-1.03
A_24_P636130	1.97e-07	5.82e-09	6.44	10.198	1.91
A_24_P870362	1.97e-07	5.84e-09	-6.43	10.1948	-0.519	LOC101929977	uncharacterized LOC101929977
A_24_P87931	1.97e-07	5.85e-09	-6.43	10.1937	-0.975	APOL1	apolipoprotein L1
A_23_P253752	1.98e-07	5.87e-09	-6.43	10.1907	-1.19	MTFR2	mitochondrial fission regulator 2
A_23_P200404	1.98e-07	5.88e-09	-6.43	10.1887	-0.797	AK2	adenylate kinase 2
A_24_P169258	1.98e-07	5.89e-09	6.43	10.1876	0.66	TBCD	tubulin folding cofactor D
A_24_P137501	1.98e-07	5.91e-09	6.43	10.1838	2.89	SFRP2	secreted frizzled related protein 2
A_24_P341853	1.98e-07	5.91e-09	6.43	10.1838	0.546	SELO	selenoprotein O
A_32_P44453	1.98e-07	5.91e-09	6.43	10.1835	1.18	INPP1	inositol polyphosphate-1-phosphatase
A_24_P414183	2.01e-07	5.99e-09	-6.43	10.1704	-0.718	OGG1	8-oxoguanine DNA glycosylase
A_23_P59179	2.03e-07	6.05e-09	6.43	10.1611	0.75	RXRB	retinoid X receptor beta
A_23_P300905	2.04e-07	6.1e-09	6.42	10.1531	0.549	CCNY	cyclin Y
A_32_P104334	2.06e-07	6.15e-09	6.42	10.1448	0.947
A_32_P429872	2.06e-07	6.16e-09	-6.42	10.1439	-0.909	IER3IP1	immediate early response 3 interacting protein 1
A_23_P135190	2.06e-07	6.17e-09	6.42	10.1414	1.21	RALGDS	ral guanine nucleotide dissociation stimulator
A_23_P54963	2.07e-07	6.2e-09	6.42	10.1371	0.749	MRPL38	mitochondrial ribosomal protein L38
A_24_P384099	2.08e-07	6.23e-09	-6.42	10.1327	-0.783	ZNF775	zinc finger protein 775
A_24_P333357	2.1e-07	6.3e-09	6.42	10.1217	0.801
A_23_P157620	2.11e-07	6.33e-09	6.42	10.1172	0.59	FAM160B2	family with sequence similarity 160 member B2
A_23_P385861	2.14e-07	6.42e-09	-6.41	10.1036	-2.22	CDCA2	cell division cycle associated 2
A_24_P392486	2.15e-07	6.46e-09	-6.41	10.0972	-1.07	MYPOP	Myb related transcription factor, partner of profilin
A_23_P165372	2.17e-07	6.52e-09	6.41	10.0882	1.71	GALNT13	polypeptide N-acetylgalactosaminyltransferase 13
A_23_P150394	2.18e-07	6.56e-09	6.41	10.0833	1.62	FXYD6	FXYD domain containing ion transport regulator 6
A_23_P27096	2.19e-07	6.6e-09	-6.41	10.0773	-0.645	PFN1	profilin 1
A_24_P187094	2.22e-07	6.7e-09	-6.4	10.0621	-1.12
A_24_P417007	2.22e-07	6.72e-09	6.4	10.0593	0.649	POLR2F	RNA polymerase II subunit F
A_23_P394448	2.22e-07	6.72e-09	-6.4	10.0589	-1.08	DPY19L1	dpy-19 like 1
A_24_P737451	2.22e-07	6.73e-09	6.4	10.0579	0.748	MTERF4	mitochondrial transcription termination factor 4
A_32_P138330	2.24e-07	6.79e-09	6.4	10.0499	0.684	MED29	mediator complex subunit 29
A_32_P148914	2.25e-07	6.83e-09	6.4	10.0437	1.44	LOC729732	uncharacterized LOC729732
A_23_P316960	2.26e-07	6.86e-09	6.4	10.0394	0.764	GRINA	glutamate ionotropic receptor NMDA type subunit associated protein 1
A_24_P37540	2.27e-07	6.89e-09	6.4	10.0354	0.821	ARPC4-TTLL3	ARPC4-TTLL3 readthrough
A_23_P117037	2.27e-07	6.89e-09	6.4	10.0353	0.482	LETMD1	LETM1 domain containing 1
A_23_P85783	2.27e-07	6.89e-09	6.4	10.0348	1.46	PHGDH	phosphoglycerate dehydrogenase
A_32_P15169	2.27e-07	6.92e-09	-6.4	10.0311	-0.725
A_32_P895346	2.28e-07	6.93e-09	6.4	10.029	0.826	PSMG3-AS1	PSMG3 antisense RNA 1 (head to head)
A_23_P72680	2.28e-07	6.93e-09	-6.4	10.0288	-1.08	IFT81	intraflagellar transport 81
A_23_P143190	2.3e-07	7e-09	-6.39	10.0198	-0.877	MYBL2	MYB proto-oncogene like 2
A_23_P87528	2.31e-07	7.04e-09	-6.39	10.0143	-1.62	BCAT1	branched chain amino acid transaminase 1
A_24_P873764	2.32e-07	7.09e-09	6.39	10.0068	1.12	BCR	BCR, RhoGEF and GTPase activating protein
A_24_P208998	2.34e-07	7.14e-09	-6.39	10	-1.65	TRIM23	tripartite motif containing 23
A_23_P50108	2.34e-07	7.16e-09	-6.39	9.99759	-2.24	NDC80	NDC80, kinetochore complex component
A_23_P31489	2.34e-07	7.17e-09	6.39	9.99653	0.692	URGCP	upregulator of cell proliferation
A_23_P141974	2.34e-07	7.19e-09	-6.39	9.99388	-1.13	TPM4	tropomyosin 4
A_23_P78867	2.34e-07	7.19e-09	6.39	9.99385	1.32	RYR1	ryanodine receptor 1
A_23_P61761	2.37e-07	7.28e-09	6.39	9.98221	0.848	NRG3	neuregulin 3
A_24_P374741	2.39e-07	7.33e-09	6.38	9.97574	1.08	FRMD4A	FERM domain containing 4A
A_24_P127928	2.39e-07	7.34e-09	-6.38	9.97435	-0.714	RAB3GAP2	RAB3 GTPase activating non-catalytic protein subunit 2
A_24_P915158	2.41e-07	7.41e-09	-6.38	9.96469	-0.81	SP100	SP100 nuclear antigen
A_24_P346587	2.41e-07	7.42e-09	-6.38	9.96392	-0.644	MTFR1	mitochondrial fission regulator 1
A_32_P141708	2.43e-07	7.5e-09	6.38	9.95337	0.85
A_23_P136805	2.44e-07	7.53e-09	-6.38	9.94952	-0.899	ARHGAP11A	Rho GTPase activating protein 11A
A_23_P75647	2.45e-07	7.55e-09	6.38	9.94666	0.481	HYOU1	hypoxia up-regulated 1
A_23_P131706	2.5e-07	7.72e-09	-6.37	9.92551	-0.973	BOLA3	bolA family member 3
A_23_P153070	2.51e-07	7.76e-09	6.37	9.92051	0.513	BCAS3	BCAS3, microtubule associated cell migration factor
A_32_P142602	2.52e-07	7.81e-09	-6.37	9.91421	-0.762
A_24_P330385	2.52e-07	7.82e-09	6.37	9.91289	0.756	SLC22A17	solute carrier family 22 member 17
A_24_P409182	2.53e-07	7.84e-09	-6.37	9.91008	-1.09
A_24_P315885	2.53e-07	7.84e-09	-6.37	9.90937	-1.53
A_32_P216602	2.53e-07	7.86e-09	-6.37	9.90715	-1.09
A_32_P72351	2.55e-07	7.91e-09	-6.37	9.90182	-1.92	FAM20C	family with sequence similarity 20 member C
A_32_P150735	2.55e-07	7.93e-09	-6.37	9.8993	-0.68
A_24_P234391	2.57e-07	7.98e-09	6.37	9.8924	1.47	EFHD1	EF-hand domain family member D1
A_24_P125977	2.59e-07	8.06e-09	-6.36	9.8836	-0.868	KRTAP2-4	keratin associated protein 2-4
A_23_P162746	2.59e-07	8.08e-09	6.36	9.88112	1.03	CRYL1	crystallin lambda 1
A_32_P199429	2.59e-07	8.08e-09	6.36	9.88105	1.61
A_23_P52402	2.6e-07	8.11e-09	6.36	9.87723	0.751	PITRM1	pitrilysin metallopeptidase 1
A_23_P31437	2.62e-07	8.17e-09	-6.36	9.86995	-1	CYP2W1	cytochrome P450 family 2 subfamily W member 1
A_24_P520767	2.62e-07	8.18e-09	-6.36	9.86851	-1.54
A_24_P376902	2.63e-07	8.23e-09	6.36	9.86314	0.581	ICA1L	islet cell autoantigen 1 like
A_23_P97621	2.64e-07	8.27e-09	-6.36	9.85803	-0.62	RRAGC	Ras related GTP binding C
A_24_P48204	2.66e-07	8.33e-09	-6.36	9.85097	-1.64	SECTM1	secreted and transmembrane 1
A_32_P87145	2.67e-07	8.36e-09	-6.35	9.84808	-0.996	RUVBL1	RuvB like AAA ATPase 1
A_23_P29263	2.7e-07	8.48e-09	6.35	9.83408	1.01	CSNK1E	casein kinase 1 epsilon
A_23_P434518	2.72e-07	8.54e-09	-6.35	9.82689	-0.875	LFNG	LFNG O-fucosylpeptide 3-beta-N-acetylglucosaminyltransferase
A_32_P232411	2.72e-07	8.55e-09	6.35	9.82544	1.05	DISP3	dispatched RND transporter family member 3
A_23_P420038	2.72e-07	8.56e-09	6.35	9.82506	0.731	RRP7A	ribosomal RNA processing 7 homolog A
A_23_P37068	2.73e-07	8.61e-09	-6.35	9.81971	-0.791	TRAF3	TNF receptor associated factor 3
A_23_P332992	2.73e-07	8.61e-09	-6.35	9.81943	-0.854	HIST3H2BB	histone cluster 3, H2bb
A_24_P817863	2.78e-07	8.75e-09	6.34	9.80323	1.25	UNC80	unc-80 homolog, NALCN activator
A_24_P8257	2.78e-07	8.77e-09	6.34	9.80155	0.768
A_23_P82128	2.78e-07	8.78e-09	-6.34	9.8003	-0.717	RPS12	ribosomal protein S12
A_24_P672143	2.78e-07	8.79e-09	-6.34	9.79956	-1.22
A_23_P28834	2.79e-07	8.82e-09	6.34	9.79613	1.73	PHACTR3	phosphatase and actin regulator 3
A_24_P340891	2.8e-07	8.84e-09	-6.34	9.79318	-0.739
A_24_P325107	2.8e-07	8.88e-09	6.34	9.78962	0.827	FAM160B1	family with sequence similarity 160 member B1
A_23_P66608	2.82e-07	8.92e-09	6.34	9.78439	0.844	KAT2A	lysine acetyltransferase 2A
A_24_P181422	2.83e-07	8.98e-09	6.34	9.77801	0.664
A_24_P934245	2.83e-07	9e-09	6.34	9.77673	0.737	POLM	DNA polymerase mu
A_24_P251734	2.84e-07	9.04e-09	6.34	9.77226	2.22	FSTL5	follistatin like 5
A_32_P49555	2.84e-07	9.04e-09	-6.34	9.77181	-0.689	NDUFAF2	NADH:ubiquinone oxidoreductase complex assembly factor 2
A_24_P467449	2.85e-07	9.07e-09	-6.34	9.76827	-0.71
A_23_P165624	2.86e-07	9.09e-09	-6.34	9.7662	-1.72	TNFAIP6	TNF alpha induced protein 6
A_23_P146134	2.87e-07	9.13e-09	6.34	9.762	1.89	DUSP26	dual specificity phosphatase 26 (putative)
A_23_P320717	2.87e-07	9.13e-09	6.34	9.76193	0.707	COG4	component of oligomeric golgi complex 4
A_23_P424051	2.87e-07	9.15e-09	6.33	9.76032	2.31	SLC25A48	solute carrier family 25 member 48
A_24_P203658	2.87e-07	9.15e-09	-6.33	9.76019	-0.947
A_24_P345209	2.87e-07	9.18e-09	-6.33	9.7568	-1.2	DYRK3	dual specificity tyrosine phosphorylation regulated kinase 3
A_24_P105283	2.88e-07	9.22e-09	-6.33	9.75334	-0.875	SFPQ	splicing factor proline and glutamine rich
A_24_P101282	2.88e-07	9.22e-09	-6.33	9.75318	-2.52	HOTAIRM1	HOXA transcript antisense RNA, myeloid-specific 1
A_23_P403081	2.89e-07	9.26e-09	-6.33	9.7488	-0.82	C5orf34	chromosome 5 open reading frame 34
A_24_P416837	2.89e-07	9.27e-09	-6.33	9.74732	-0.777	NRSN2	neurensin 2
A_24_P6428	2.9e-07	9.29e-09	6.33	9.74523	0.727	FAM217B	family with sequence similarity 217 member B
A_24_P583549	2.95e-07	9.48e-09	-6.33	9.72612	-0.778	DCAF10	DDB1 and CUL4 associated factor 10
A_24_P220934	2.97e-07	9.53e-09	-6.33	9.72088	-1.57
A_23_P343843	2.98e-07	9.57e-09	6.32	9.71647	0.665	CENPBD1	CENPB DNA-binding domain containing 1
A_32_P31355	3e-07	9.66e-09	-6.32	9.70775	-0.49
A_32_P18251	3e-07	9.66e-09	-6.32	9.70727	-0.87	FUNDC2	FUN14 domain containing 2
A_24_P195454	3.02e-07	9.73e-09	-6.32	9.70093	-1.19
A_24_P313504	3.03e-07	9.78e-09	-6.32	9.69557	-0.854	PLK1	polo like kinase 1
A_24_P838748	3.03e-07	9.78e-09	6.32	9.69553	0.631	WIPF2	WAS/WASL interacting protein family member 2
A_23_P251680	3.03e-07	9.8e-09	6.32	9.69401	0.866	COMT	catechol-O-methyltransferase
A_23_P345692	3.03e-07	9.81e-09	6.32	9.69251	1.68	IL17D	interleukin 17D
A_23_P315602	3.03e-07	9.82e-09	6.32	9.69223	2.09	ARPP21	cAMP regulated phosphoprotein 21
A_32_P213861	3.04e-07	9.84e-09	6.32	9.68941	1.45	WDFY3-AS2	WDFY3 antisense RNA 2
A_24_P187407	3.04e-07	9.85e-09	-6.32	9.68904	-0.976
A_24_P654066	3.04e-07	9.86e-09	-6.32	9.68738	-0.936
A_23_P322593	3.04e-07	9.87e-09	6.32	9.68732	0.647	TAPT1-AS1	TAPT1 antisense RNA 1 (head to head)
A_24_P418590	3.06e-07	9.92e-09	-6.32	9.68152	-0.723
A_24_P365129	3.07e-07	9.96e-09	-6.32	9.67772	-1.13	ACE	angiotensin I converting enzyme
A_23_P71727	3.17e-07	1.03e-08	-6.31	9.64567	-1.28	CKS2	CDC28 protein kinase regulatory subunit 2
A_24_P652786	3.17e-07	1.03e-08	-6.31	9.64419	-1.01
A_23_P38757	3.18e-07	1.04e-08	-6.31	9.63898	-1.1	SLC14A1	solute carrier family 14 member 1 (Kidd blood group)
A_24_P295590	3.18e-07	1.04e-08	6.31	9.63881	1.38	RASSF4	Ras association domain family member 4
A_24_P188071	3.2e-07	1.05e-08	-6.31	9.63148	-1.6	TUBA1C	tubulin alpha 1c
A_23_P144656	3.22e-07	1.05e-08	6.3	9.62584	1.42	CDH10	cadherin 10
A_24_P84401	3.26e-07	1.07e-08	-6.3	9.61296	-0.913
A_24_P401270	3.27e-07	1.07e-08	-6.3	9.61086	-0.7	LOC649294	uncharacterized LOC649294
A_23_P116195	3.27e-07	1.07e-08	6.3	9.60873	1.75
A_23_P331638	3.28e-07	1.07e-08	6.3	9.60601	1.08	KIF1B	kinesin family member 1B
A_23_P4124	3.29e-07	1.08e-08	-6.3	9.6015	-0.536	CCDC43	coiled-coil domain containing 43
A_24_P655268	3.29e-07	1.08e-08	-6.3	9.59966	-0.538	OIP5-AS1	OIP5 antisense RNA 1
A_24_P153002	3.31e-07	1.09e-08	-6.3	9.59431	-1.04
A_23_P109393	3.31e-07	1.09e-08	6.3	9.59227	0.772	ARVCF	armadillo repeat gene deleted in velocardiofacial syndrome
A_23_P383053	3.31e-07	1.09e-08	6.3	9.59157	0.591	APPBP2	amyloid beta precursor protein binding protein 2
A_23_P148015	3.34e-07	1.1e-08	6.29	9.58411	0.962	AXIN2	axin 2
A_23_P201596	3.36e-07	1.1e-08	6.29	9.57763	0.804	AMPD2	adenosine monophosphate deaminase 2
A_23_P70968	3.36e-07	1.11e-08	-6.29	9.57609	-3.2	HOXA7	homeobox A7
A_24_P915675	3.37e-07	1.11e-08	-6.29	9.57301	-1.44
A_23_P87769	3.38e-07	1.12e-08	-6.29	9.56798	-1.16	PARPBP	PARP1 binding protein
A_24_P191207	3.4e-07	1.12e-08	6.29	9.5633	0.79
A_23_P68752	3.41e-07	1.13e-08	6.29	9.55828	0.666	DIP2A	disco interacting protein 2 homolog A
A_24_P766208	3.44e-07	1.14e-08	6.29	9.54977	0.827	RPL3	ribosomal protein L3
A_23_P325924	3.46e-07	1.14e-08	6.28	9.54317	1.13	GAREM2	GRB2 associated regulator of MAPK1 subtype 2
A_23_P163630	3.49e-07	1.15e-08	6.28	9.5351	0.72	ZNF276	zinc finger protein 276
A_32_P21993	3.51e-07	1.16e-08	-6.28	9.52703	-0.935	TPM4	tropomyosin 4
A_24_P145047	3.52e-07	1.17e-08	6.28	9.52465	0.653	ZNF609	zinc finger protein 609
A_24_P786713	3.52e-07	1.17e-08	-6.28	9.52278	-1.09
A_24_P320970	3.54e-07	1.17e-08	-6.28	9.51818	-1.47	CARNMT1	carnosine N-methyltransferase 1
A_23_P111054	3.55e-07	1.18e-08	-6.28	9.51533	-0.883	HIST1H2BB	histone cluster 1, H2bb
A_23_P28279	3.56e-07	1.18e-08	6.28	9.51118	0.995	ACTR1B	ARP1 actin-related protein 1 homolog B, centractin beta
A_24_P216165	3.56e-07	1.18e-08	-6.28	9.50987	-1.41	CEBPA	CCAAT/enhancer binding protein alpha
A_23_P58579	3.59e-07	1.19e-08	6.28	9.50178	0.516	TRIM52	tripartite motif containing 52
A_23_P201711	3.59e-07	1.19e-08	-6.28	9.50164	-1.23	S100A6	S100 calcium binding protein A6
A_32_P146898	3.6e-07	1.2e-08	6.27	9.49868	1.04
A_23_P31041	3.6e-07	1.2e-08	6.27	9.49743	1.48	MYLIP	myosin regulatory light chain interacting protein
A_23_P15233	3.61e-07	1.21e-08	-6.27	9.49205	-0.763
A_24_P573978	3.62e-07	1.21e-08	-6.27	9.49046	-1.01
A_23_P258410	3.62e-07	1.21e-08	6.27	9.48873	1.52	WNT7A	Wnt family member 7A
A_23_P151307	3.62e-07	1.21e-08	6.27	9.48814	1.75	RAPGEF3	Rap guanine nucleotide exchange factor 3
A_23_P103084	3.62e-07	1.21e-08	6.27	9.48662	0.573	TOM1	target of myb1 membrane trafficking protein
A_24_P226241	3.64e-07	1.22e-08	6.27	9.48188	1.95	LIX1	limb and CNS expressed 1
A_23_P138541	3.64e-07	1.22e-08	6.27	9.48147	2.01	AKR1C3	aldo-keto reductase family 1, member C3
A_24_P208513	3.66e-07	1.23e-08	-6.27	9.47482	-1.3	WNT6	Wnt family member 6
A_24_P286935	3.67e-07	1.23e-08	6.27	9.47289	0.625	ARL3	ADP ribosylation factor like GTPase 3
A_23_P163047	3.68e-07	1.24e-08	6.27	9.46597	0.421	WDR89	WD repeat domain 89
A_24_P923113	3.68e-07	1.24e-08	-6.27	9.46592	-0.771	TMOD3	tropomodulin 3
A_32_P23810	3.68e-07	1.24e-08	6.27	9.46575	1.17
A_23_P115482	3.73e-07	1.26e-08	-6.26	9.45291	-1.17	UBE2T	ubiquitin conjugating enzyme E2 T
A_23_P252556	3.75e-07	1.27e-08	6.26	9.44603	1.32	ADGRB3	adhesion G protein-coupled receptor B3
A_24_P612446	3.8e-07	1.28e-08	6.26	9.43273	1.13	C6orf89	chromosome 6 open reading frame 89
A_23_P149171	3.81e-07	1.28e-08	6.26	9.43142	0.876	FAM63A	family with sequence similarity 63 member A
A_24_P142269	3.81e-07	1.29e-08	6.26	9.42867	0.732	HIRIP3	HIRA interacting protein 3
A_23_P359111	3.82e-07	1.29e-08	-6.26	9.42655	-0.82	SERBP1	SERPINE1 mRNA binding protein 1
A_23_P217832	3.85e-07	1.3e-08	-6.26	9.4191	-1.81	FAM129A	family with sequence similarity 129 member A
A_23_P313550	3.86e-07	1.31e-08	6.26	9.41538	1.51	SLC25A41	solute carrier family 25 member 41
A_24_P247920	3.86e-07	1.31e-08	6.26	9.41513	0.955	KIAA1652	KIAA1652 protein
A_23_P65584	3.86e-07	1.31e-08	6.25	9.41394	0.421	COQ6	coenzyme Q6, monooxygenase
A_32_P147063	3.86e-07	1.31e-08	6.25	9.41279	0.752	ABCG1	ATP binding cassette subfamily G member 1
A_23_P135494	3.87e-07	1.31e-08	-6.25	9.4104	-1.03	CLIC4	chloride intracellular channel 4
A_23_P204751	3.88e-07	1.32e-08	6.25	9.40727	1.52	ASIC1	acid sensing ion channel subunit 1
A_24_P90097	3.88e-07	1.32e-08	6.25	9.40561	1.41	ADD3	adducin 3
A_24_P254789	3.91e-07	1.33e-08	-6.25	9.39669	-1.3	COL14A1	collagen type XIV alpha 1 chain
A_23_P374288	3.91e-07	1.33e-08	6.25	9.39588	0.62	CASC3	cancer susceptibility candidate 3
A_23_P37910	3.92e-07	1.33e-08	6.25	9.39455	0.725	MAPK3	mitogen-activated protein kinase 3
A_32_P89277	3.96e-07	1.35e-08	6.25	9.38223	1.21
A_24_P247699	3.97e-07	1.35e-08	-6.25	9.38	-0.64	PRRC2C	proline rich coiled-coil 2C
A_24_P378331	3.98e-07	1.36e-08	-6.25	9.3769	-1.33	KNL1	kinetochore scaffold 1
A_23_P85936	4.01e-07	1.37e-08	-6.24	9.36842	-0.961	LOC100506571	uncharacterized LOC100506571
A_32_P223189	4.06e-07	1.39e-08	-6.24	9.35551	-1.06	SUMO1P3	SUMO1 pseudogene 3
A_32_P172339	4.07e-07	1.39e-08	6.24	9.35445	1.57	GRIA2	glutamate ionotropic receptor AMPA type subunit 2
A_23_P36745	4.07e-07	1.39e-08	6.24	9.35316	1.11	ALDH2	aldehyde dehydrogenase 2 family (mitochondrial)
A_24_P917123	4.07e-07	1.4e-08	6.24	9.35165	0.951	MYLIP	myosin regulatory light chain interacting protein
A_32_P151800	4.09e-07	1.4e-08	-6.24	9.34726	-0.761	FAM72D	family with sequence similarity 72 member D
A_24_P675947	4.1e-07	1.41e-08	-6.24	9.34327	-1.16
A_23_P389676	4.1e-07	1.41e-08	6.24	9.34324	0.634	EXOC3	exocyst complex component 3
A_24_P374973	4.14e-07	1.42e-08	-6.24	9.33218	-0.876
A_24_P272873	4.16e-07	1.43e-08	-6.23	9.32794	-0.79	RPL13AP3	ribosomal protein L13a pseudogene 3
A_23_P115872	4.17e-07	1.44e-08	-6.23	9.32433	-1.69	CEP55	centrosomal protein 55
A_24_P3783	4.18e-07	1.44e-08	-6.23	9.32184	-0.871	HIST1H2BM	histone cluster 1, H2bm
A_24_P76288	4.19e-07	1.44e-08	-6.23	9.31826	-1.02
A_24_P246943	4.19e-07	1.44e-08	-6.23	9.31807	-0.708	PPIA	peptidylprolyl isomerase A
A_24_P11965	4.23e-07	1.46e-08	6.23	9.30858	0.851	MRFAP1	Morf4 family associated protein 1
A_24_P188325	4.23e-07	1.46e-08	-6.23	9.30752	-0.865	UCHL5	ubiquitin C-terminal hydrolase L5
A_23_P26468	4.27e-07	1.48e-08	-6.23	9.29646	-0.865
A_24_P803809	4.3e-07	1.49e-08	-6.23	9.29026	-0.691
A_23_P91991	4.3e-07	1.49e-08	-6.23	9.28963	-0.425	OXNAD1	oxidoreductase NAD binding domain containing 1
A_23_P259189	4.31e-07	1.49e-08	-6.23	9.28671	-1.06	CLIC4	chloride intracellular channel 4
A_23_P1833	4.33e-07	1.5e-08	6.22	9.28152	1.39	B3GAT1	beta-1,3-glucuronyltransferase 1
A_24_P324141	4.33e-07	1.5e-08	-6.22	9.28005	-0.922	MUC5B	mucin 5B, oligomeric mucus/gel-forming
A_23_P369899	4.34e-07	1.51e-08	-6.22	9.27682	-2.13	TMEM158	transmembrane protein 158 (gene/pseudogene)
A_23_P300770	4.34e-07	1.51e-08	-6.22	9.27594	-0.613	UBR1	ubiquitin protein ligase E3 component n-recognin 1
A_32_P179523	4.35e-07	1.51e-08	6.22	9.27478	0.887
A_24_P82358	4.35e-07	1.51e-08	-6.22	9.27396	-0.805	FOXC2	forkhead box C2
A_32_P175580	4.35e-07	1.51e-08	-6.22	9.27306	-0.866	RPS15A	ribosomal protein S15a
A_23_P208551	4.37e-07	1.52e-08	6.22	9.26787	0.853	ADGRL1	adhesion G protein-coupled receptor L1
A_24_P278367	4.37e-07	1.52e-08	6.22	9.26688	0.807	ACTR1A	ARP1 actin-related protein 1 homolog A, centractin alpha
A_23_P35219	4.37e-07	1.52e-08	-6.22	9.26552	-1.75	NEK2	NIMA related kinase 2
A_24_P595567	4.37e-07	1.53e-08	6.22	9.26412	0.819	GMDS-AS1	GMDS antisense RNA 1 (head to head)
A_23_P109950	4.37e-07	1.53e-08	6.22	9.26392	0.962	ACVR2B	activin A receptor type 2B
A_24_P175187	4.37e-07	1.53e-08	-6.22	9.26389	-0.949	SAMD9	sterile alpha motif domain containing 9
A_23_P304543	4.39e-07	1.54e-08	6.22	9.25827	0.529
A_23_P205031	4.4e-07	1.54e-08	-6.22	9.25632	-1.86	COL4A2	collagen type IV alpha 2 chain
A_23_P85893	4.46e-07	1.56e-08	-6.22	9.24242	-0.678	GLMP	glycosylated lysosomal membrane protein
A_24_P170496	4.47e-07	1.57e-08	-6.21	9.23986	-0.63
A_23_P250072	4.49e-07	1.58e-08	6.21	9.2342	0.57
A_23_P357374	4.52e-07	1.59e-08	-6.21	9.22711	-0.896	PTH2	parathyroid hormone 2
A_23_P145584	4.54e-07	1.6e-08	-6.21	9.22116	-0.726	UBE2H	ubiquitin conjugating enzyme E2 H
A_23_P142697	4.54e-07	1.6e-08	6.21	9.22105	0.896	TTLL4	tubulin tyrosine ligase like 4
A_24_P234732	4.55e-07	1.6e-08	6.21	9.21953	0.768	MXD4	MAX dimerization protein 4
A_23_P86164	4.55e-07	1.6e-08	6.21	9.21857	0.615	UBR4	ubiquitin protein ligase E3 component n-recognin 4
A_32_P69802	4.56e-07	1.6e-08	6.21	9.21613	2.32	SLCO1A2	solute carrier organic anion transporter family member 1A2
A_32_P37143	4.61e-07	1.63e-08	-6.21	9.2035	-0.998	GAS2L3	growth arrest specific 2 like 3
A_23_P153549	4.61e-07	1.63e-08	-6.21	9.20321	-1.21	GRIN2D	glutamate ionotropic receptor NMDA type subunit 2D
A_24_P101314	4.61e-07	1.63e-08	6.21	9.20234	0.724	SHF	Src homology 2 domain containing F
A_23_P19936	4.61e-07	1.63e-08	-6.21	9.20117	-0.591	KDELR2	KDEL endoplasmic reticulum protein retention receptor 2
A_24_P384369	4.61e-07	1.63e-08	-6.21	9.20109	-0.844
A_32_P220161	4.63e-07	1.64e-08	6.2	9.19594	1.04
A_23_P431971	4.64e-07	1.64e-08	6.2	9.19504	2.28	CRTAC1	cartilage acidic protein 1
A_23_P113405	4.64e-07	1.64e-08	6.2	9.19344	0.518	CNNM3	cyclin and CBS domain divalent metal cation transport mediator 3
A_32_P50406	4.64e-07	1.65e-08	6.2	9.19208	0.966	LINC01000	long intergenic non-protein coding RNA 1000
A_23_P43988	4.66e-07	1.65e-08	-6.2	9.18804	-1.03	DPYD	dihydropyrimidine dehydrogenase
A_32_P349145	4.67e-07	1.66e-08	6.2	9.1861	1.17	SLC4A4	solute carrier family 4 member 4
A_24_P522631	4.67e-07	1.66e-08	-6.2	9.18465	-0.795	TMEM201	transmembrane protein 201
A_32_P98502	4.68e-07	1.66e-08	-6.2	9.18128	-1.13	COX5A	cytochrome c oxidase subunit 5A
A_24_P273063	4.68e-07	1.66e-08	-6.2	9.18106	-1.14	BAALC	brain and acute leukemia, cytoplasmic
A_23_P76015	4.68e-07	1.66e-08	6.2	9.18093	0.847	ARHGEF17	Rho guanine nucleotide exchange factor 17
A_24_P570049	4.68e-07	1.67e-08	6.2	9.17884	0.659	PPARA	peroxisome proliferator activated receptor alpha
A_24_P930551	4.69e-07	1.67e-08	-6.2	9.17796	-1.72	LOC100507412///RNA5-8S5	uncharacterized LOC100507412///RNA, 5,8S ribosomal 5
A_24_P315581	4.7e-07	1.68e-08	-6.2	9.17385	-1.15
A_23_P331770	4.72e-07	1.68e-08	6.2	9.16931	1.04	USP49	ubiquitin specific peptidase 49
A_32_P10424	4.77e-07	1.7e-08	-6.2	9.15826	-0.584
A_24_P784846	4.79e-07	1.71e-08	6.19	9.15356	0.651
A_32_P231226	4.79e-07	1.71e-08	6.19	9.15301	1.41	FUT9	fucosyltransferase 9
A_32_P114268	4.81e-07	1.72e-08	-6.19	9.14956	-1.3
A_24_P185986	4.81e-07	1.72e-08	-6.19	9.14842	-0.448	UPRT	uracil phosphoribosyltransferase homolog
A_32_P162494	4.81e-07	1.72e-08	6.19	9.14797	1.52
A_32_P194915	4.84e-07	1.73e-08	6.19	9.14113	0.727
A_32_P83915	4.84e-07	1.73e-08	-6.19	9.14062	-0.752	RHOQ	ras homolog family member Q
A_23_P420218	4.86e-07	1.74e-08	6.19	9.13552	0.829	CACNG8	calcium voltage-gated channel auxiliary subunit gamma 8
A_32_P330000	4.86e-07	1.75e-08	6.19	9.13415	1.24	MIRLET7BHG	MIRLET7B host gene
A_23_P9926	4.87e-07	1.75e-08	-6.19	9.13201	-1.21	TSPAN10	tetraspanin 10
A_23_P88740	4.87e-07	1.75e-08	-6.19	9.13078	-1.18	CENPN	centromere protein N
A_23_P6474	4.87e-07	1.75e-08	6.19	9.13046	0.801	JOSD1	Josephin domain containing 1
A_32_P219753	4.89e-07	1.76e-08	-6.19	9.12694	-0.541	POLR2D	RNA polymerase II subunit D
A_24_P257099	4.89e-07	1.76e-08	-6.19	9.12614	-1.22	HJURP	Holliday junction recognition protein
A_24_P411815	4.89e-07	1.76e-08	-6.19	9.12538	-0.785	MPLKIP	M-phase specific PLK1 interacting protein
A_32_P151152	4.89e-07	1.77e-08	-6.19	9.12354	-0.892
A_24_P202978	4.92e-07	1.78e-08	6.19	9.11788	0.641	MTMR3	myotubularin related protein 3
A_32_P41070	4.93e-07	1.78e-08	6.19	9.11481	0.663	TMCC1	transmembrane and coiled-coil domain family 1
A_24_P306921	4.95e-07	1.79e-08	-6.18	9.11043	-1.05
A_24_P279718	4.95e-07	1.79e-08	6.18	9.10998	0.738	CLIP3	CAP-Gly domain containing linker protein 3
A_23_P50096	4.96e-07	1.8e-08	-6.18	9.10641	-1.65	TYMS	thymidylate synthetase
A_23_P142688	4.99e-07	1.81e-08	6.18	9.10098	1	FAM134A	family with sequence similarity 134 member A
A_23_P65741	4.99e-07	1.81e-08	6.18	9.10042	0.759	DIS3L	DIS3 like exosome 3'-5' exoribonuclease
A_23_P161190	4.99e-07	1.81e-08	-6.18	9.09959	-1.22	VIM	vimentin
A_24_P138361	4.99e-07	1.81e-08	-6.18	9.09889	-0.671	EIF3M	eukaryotic translation initiation factor 3 subunit M
A_23_P46819	4.99e-07	1.81e-08	6.18	9.09856	0.749	BTRC	beta-transducin repeat containing E3 ubiquitin protein ligase
A_23_P55518	4.99e-07	1.81e-08	6.18	9.09766	0.813	SMAD7	SMAD family member 7
A_23_P501985	5e-07	1.82e-08	6.18	9.09388	1.38	CSF2RA	colony stimulating factor 2 receptor alpha subunit
A_23_P154500	5.02e-07	1.83e-08	-6.18	9.08989	-0.778	DNMT3A	DNA methyltransferase 3 alpha
A_23_P207160	5.04e-07	1.84e-08	-6.18	9.08613	-0.727	GH2	growth hormone 2
A_24_P133822	5.05e-07	1.84e-08	6.18	9.08383	0.705	ELAC2	elaC ribonuclease Z 2
A_23_P19987	5.05e-07	1.84e-08	-6.18	9.08213	-1.84	IGF2BP3	insulin like growth factor 2 mRNA binding protein 3
A_23_P68007	5.07e-07	1.85e-08	-6.18	9.07716	-0.722	ATP1B3	ATPase Na+/K+ transporting subunit beta 3
A_32_P183609	5.07e-07	1.85e-08	6.18	9.07697	0.817	ASB1	ankyrin repeat and SOCS box containing 1
A_23_P88331	5.07e-07	1.85e-08	-6.18	9.07604	-1.91	DLGAP5	DLG associated protein 5
A_23_P97283	5.07e-07	1.86e-08	6.18	9.07535	1.59	PAQR6	progestin and adipoQ receptor family member 6
A_24_P911179	5.09e-07	1.86e-08	-6.18	9.07074	-2.73	ASPM	abnormal spindle microtubule assembly
A_23_P52373	5.17e-07	1.89e-08	6.17	9.05625	0.464	NDST2	N-deacetylase and N-sulfotransferase 2
A_23_P55286	5.25e-07	1.92e-08	6.17	9.04045	2.02	OMG	oligodendrocyte myelin glycoprotein
A_23_P207742	5.27e-07	1.93e-08	6.17	9.03607	1.25	THRA	thyroid hormone receptor, alpha
A_24_P475349	5.27e-07	1.94e-08	6.17	9.0347	1.82	RAB6B	RAB6B, member RAS oncogene family
A_24_P872359	5.28e-07	1.94e-08	-6.17	9.03281	-0.719
A_24_P392109	5.29e-07	1.94e-08	-6.17	9.03142	-0.956	CENPN	centromere protein N
A_23_P146849	5.3e-07	1.95e-08	6.17	9.02797	0.776	APBA2	amyloid beta precursor protein binding family A member 2
A_23_P322530	5.3e-07	1.95e-08	6.17	9.02692	0.71	TMCC2	transmembrane and coiled-coil domain family 2
A_24_P159948	5.31e-07	1.96e-08	6.16	9.02425	0.406	ARFRP1	ADP ribosylation factor related protein 1
A_24_P192805	5.33e-07	1.96e-08	-6.16	9.02092	-0.908	CARD17	caspase recruitment domain family member 17
A_32_P120084	5.33e-07	1.96e-08	-6.16	9.0203	-0.71	CCDC59	coiled-coil domain containing 59
A_32_P129540	5.33e-07	1.97e-08	-6.16	9.01885	-0.81	LOC728739	programmed cell death 2 pseudogene
A_24_P147910	5.34e-07	1.97e-08	-6.16	9.01708	-0.912	2009-09-01	septin 9
A_24_P39919	5.37e-07	1.98e-08	6.16	9.0107	0.853	ZSCAN18	zinc finger and SCAN domain containing 18
A_23_P3128	5.38e-07	1.99e-08	6.16	9.00842	0.752	YLPM1	YLP motif containing 1
A_32_P22014	5.4e-07	2e-08	-6.16	9.00375	-0.524
A_23_P107166	5.4e-07	2e-08	6.16	9.00307	0.654	ACBD4	acyl-CoA binding domain containing 4
AT_ssH_AB_3	5.48e-07	2.03e-08	-6.16	8.98929	-0.521
A_23_P122815	5.49e-07	2.04e-08	-6.16	8.98557	-0.652	CALU	calumenin
A_24_P876522	5.51e-07	2.05e-08	-6.15	8.98142	-1.96	GPX8	glutathione peroxidase 8 (putative)
A_23_P138253	5.53e-07	2.05e-08	-6.15	8.97716	-0.697	CHTOP	chromatin target of PRMT1
A_23_P154758	5.53e-07	2.06e-08	6.15	8.9767	0.724	ZNF337	zinc finger protein 337
A_24_P366735	5.56e-07	2.07e-08	-6.15	8.97127	-0.674	ARID1B	AT-rich interaction domain 1B
A_23_P113701	5.56e-07	2.07e-08	-6.15	8.97078	-0.77	PDGFA	platelet derived growth factor subunit A
A_24_P385134	5.57e-07	2.07e-08	6.15	8.96889	1.24	SCD5	stearoyl-CoA desaturase 5
A_24_P101601	5.58e-07	2.08e-08	-6.15	8.96562	-1.61
A_24_P239988	5.62e-07	2.09e-08	6.15	8.95845	0.589	ITSN2	intersectin 2
A_24_P625898	5.62e-07	2.1e-08	-6.15	8.95771	-0.599
A_23_P74799	5.63e-07	2.1e-08	-6.15	8.95628	-1.37	SLC25A24	solute carrier family 25 member 24
A_24_P122636	5.63e-07	2.1e-08	-6.15	8.95477	-1.46	BPNT1	3'(2'), 5'-bisphosphate nucleotidase 1
A_32_P10633	5.63e-07	2.1e-08	6.15	8.95448	0.54	TBC1D22A	TBC1 domain family member 22A
A_32_P186364	5.63e-07	2.1e-08	6.15	8.95424	0.955	C14orf37	chromosome 14 open reading frame 37
A_23_P10518	5.65e-07	2.11e-08	-6.15	8.94916	-0.822	TFDP3	transcription factor Dp family member 3
A_23_P36757	5.66e-07	2.12e-08	-6.15	8.94732	-0.778	HNF1A	HNF1 homeobox A
A_24_P309317	5.67e-07	2.12e-08	6.15	8.94533	1.15	PSAP	prosaposin
A_23_P155700	5.69e-07	2.13e-08	6.15	8.94121	0.568	GAK	cyclin G associated kinase
A_23_P341349	5.69e-07	2.13e-08	-6.15	8.9411	-0.725	CAPN10	calpain 10
A_24_P127621	5.73e-07	2.15e-08	-6.14	8.93216	-1.06
A_32_P222664	5.8e-07	2.18e-08	6.14	8.92039	0.557	UBR2	ubiquitin protein ligase E3 component n-recognin 2
A_23_P99920	5.81e-07	2.18e-08	6.14	8.91857	0.442	HACD3	3-hydroxyacyl-CoA dehydratase 3
A_24_P348885	5.84e-07	2.2e-08	-6.14	8.91188	-0.757	CYB561D1	cytochrome b561 family member D1
A_32_P175683	5.86e-07	2.21e-08	-6.14	8.90823	-0.78
A_24_P677642	5.86e-07	2.21e-08	-6.14	8.90801	-0.947	FAM21EP	family with sequence similarity 21, member A pseudogene
A_24_P349466	5.87e-07	2.21e-08	-6.14	8.90604	-0.759	PRR13	proline rich 13
A_32_P30345	5.9e-07	2.23e-08	6.14	8.89966	0.931
A_23_P97932	5.93e-07	2.24e-08	6.13	8.89419	0.941	MSRB2	methionine sulfoxide reductase B2
A_24_P827491	5.97e-07	2.25e-08	-6.13	8.8881	-0.673	PA2G4	proliferation-associated 2G4
A_24_P255628	6e-07	2.26e-08	6.13	8.88277	0.875	PACS2	phosphofurin acidic cluster sorting protein 2
A_23_P309155	6.02e-07	2.27e-08	6.13	8.87869	1.35	TMEM59L	transmembrane protein 59 like
A_23_P351305	6.02e-07	2.28e-08	6.13	8.87698	1.79	AMER2	APC membrane recruitment protein 2
A_24_P289029	6.04e-07	2.29e-08	6.13	8.87398	0.778	TBC1D5	TBC1 domain family member 5
A_24_P322354	6.04e-07	2.29e-08	-6.13	8.87314	-1.26	SKA1	spindle and kinetochore associated complex subunit 1
A_24_P264004	6.09e-07	2.31e-08	-6.13	8.8651	-0.868
A_24_P682550	6.1e-07	2.31e-08	6.13	8.86178	1.15
A_24_P51061	6.12e-07	2.32e-08	-6.13	8.85852	-1.11	DCBLD2	discoidin, CUB and LCCL domain containing 2
A_23_P100478	6.16e-07	2.34e-08	6.12	8.85141	0.809	KAT8	lysine acetyltransferase 8
A_23_P49467	6.17e-07	2.34e-08	-6.12	8.8493	-0.634	SZRD1	SUZ RNA binding domain containing 1
A_23_P165148	6.18e-07	2.35e-08	6.12	8.84689	0.65	ILVBL	ilvB acetolactate synthase like
A_23_P204170	6.2e-07	2.36e-08	-6.12	8.8437	-0.712	TMPO	thymopoietin
A_24_P539275	6.21e-07	2.36e-08	6.12	8.8415	0.717
A_24_P48069	6.28e-07	2.39e-08	6.12	8.82916	0.794	DOK4	docking protein 4
A_24_P727868	6.32e-07	2.41e-08	-6.12	8.82242	-0.578
A_24_P325118	6.37e-07	2.43e-08	6.12	8.81459	0.936	RGS11	regulator of G-protein signaling 11
A_24_P232049	6.38e-07	2.43e-08	-6.12	8.81329	-0.691	RABGEF1	RAB guanine nucleotide exchange factor 1
A_23_P73548	6.39e-07	2.44e-08	6.11	8.81079	0.67	GRIPAP1	GRIP1 associated protein 1
A_23_P152804	6.4e-07	2.45e-08	-6.11	8.80805	-0.731	NME1	NME/NM23 nucleoside diphosphate kinase 1
A_24_P814246	6.45e-07	2.47e-08	6.11	8.79964	1.02
A_23_P424582	6.46e-07	2.47e-08	6.11	8.79826	0.699	EGFL8	EGF like domain multiple 8
A_23_P150667	6.48e-07	2.48e-08	-6.11	8.79533	-1.83	KIF18A	kinesin family member 18A
A_23_P133216	6.58e-07	2.52e-08	-6.11	8.77965	-0.574	NLN	neurolysin
A_23_P69267	6.62e-07	2.54e-08	6.11	8.77268	0.842	ABHD14A	abhydrolase domain containing 14A
A_23_P65757	6.64e-07	2.55e-08	-6.1	8.76866	-1.61	CCNB2	cyclin B2
A_24_P358578	6.68e-07	2.56e-08	-6.1	8.76226	-0.886
A_24_P913855	6.68e-07	2.57e-08	-6.1	8.76157	-0.95
A_23_P434352	6.72e-07	2.58e-08	-6.1	8.75524	-0.811	CAST	calpastatin
A_32_P147865	6.76e-07	2.6e-08	-6.1	8.74892	-1.2
A_24_P289884	6.8e-07	2.62e-08	-6.1	8.74299	-1.03
A_23_P82868	6.87e-07	2.64e-08	-6.1	8.73285	-2.17	PLAT	plasminogen activator, tissue type
A_23_P368126	6.89e-07	2.66e-08	6.1	8.72847	1.13	AHCYL1	adenosylhomocysteinase like 1
A_23_P92370	6.91e-07	2.66e-08	-6.09	8.7254	-1.14	MAP9	microtubule associated protein 9
A_32_P176701	6.98e-07	2.69e-08	-6.09	8.71599	-1.31	CFAP65	cilia and flagella associated protein 65
A_24_P911259	7e-07	2.7e-08	-6.09	8.71167	-0.968	C1GALT1	core 1 synthase, glycoprotein-N-acetylgalactosamine 3-beta-galactosyltransferase 1
A_32_P94199	7.02e-07	2.71e-08	-6.09	8.70829	-1.64	TEKT4P2	tektin 4 pseudogene 2
A_24_P740549	7.05e-07	2.72e-08	6.09	8.70429	1.27	ARHGEF26-AS1	ARHGEF26 antisense RNA 1
A_32_P219279	7.08e-07	2.74e-08	6.09	8.69918	1.04	ELFN2	extracellular leucine rich repeat and fibronectin type III domain containing 2
A_23_P57417	7.11e-07	2.75e-08	-6.09	8.69347	-1.33	MMP11	matrix metallopeptidase 11
A_24_P935652	7.11e-07	2.75e-08	-6.09	8.69323	-0.948	NUB1	negative regulator of ubiquitin like proteins 1
A_23_P315241	7.12e-07	2.76e-08	-6.09	8.69207	-0.978	ACTN4	actinin alpha 4
A_23_P34554	7.19e-07	2.79e-08	-6.08	8.68162	-1.3	CACNA1E	calcium voltage-gated channel subunit alpha1 E
A_32_P125135	7.21e-07	2.8e-08	-6.08	8.67857	-1.56	CXADRP2	coxsackie virus and adenovirus receptor pseudogene 2
A_24_P937319	7.25e-07	2.81e-08	-6.08	8.67257	-0.872	HGS	hepatocyte growth factor-regulated tyrosine kinase substrate
A_23_P205900	7.25e-07	2.82e-08	6.08	8.67223	1.14	NTRK3	neurotrophic receptor tyrosine kinase 3
A_24_P246963	7.25e-07	2.82e-08	6.08	8.67127	0.75
A_32_P164522	7.3e-07	2.84e-08	-6.08	8.66354	-0.75	SKA2	spindle and kinetochore associated complex subunit 2
A_24_P136691	7.39e-07	2.87e-08	-6.08	8.65186	-0.969	C7orf50	chromosome 7 open reading frame 50
A_23_P254384	7.42e-07	2.89e-08	-6.08	8.64762	-1.03
A_32_P168727	7.44e-07	2.9e-08	-6.08	8.64407	-0.899
A_32_P232437	7.44e-07	2.9e-08	6.08	8.64349	1.93
A_24_P58607	7.49e-07	2.92e-08	-6.07	8.63613	-0.576
A_32_P65943	7.52e-07	2.94e-08	6.07	8.63116	0.864	EEF1D	eukaryotic translation elongation factor 1 delta
A_24_P302898	7.52e-07	2.94e-08	6.07	8.63092	0.604	BAP1	BRCA1 associated protein 1
A_23_P75028	7.54e-07	2.95e-08	-6.07	8.62822	-1.01	REEP3	receptor accessory protein 3
A_23_P112673	7.56e-07	2.96e-08	-6.07	8.62505	-0.776	ZWILCH	zwilch kinetochore protein
A_23_P206107	7.6e-07	2.97e-08	6.07	8.61936	0.736	ULK3	unc-51 like kinase 3
A_23_P423853	7.62e-07	2.98e-08	6.07	8.61641	0.876	ERBB4	erb-b2 receptor tyrosine kinase 4
A_23_P3849	7.64e-07	2.99e-08	6.07	8.61307	0.882	TRAP1	TNF receptor associated protein 1
A_23_P86002	7.67e-07	3.01e-08	-6.07	8.60804	-0.682	TMED5	transmembrane p24 trafficking protein 5
A_23_P367043	7.7e-07	3.02e-08	6.07	8.60397	0.462	CDC14C	cell division cycle 14C, pseuodgene
A_23_P103371	7.72e-07	3.03e-08	6.07	8.60072	0.929	AZIN2	antizyme inhibitor 2
A_24_P28367	7.76e-07	3.05e-08	6.06	8.59535	0.826	COPA	coatomer protein complex subunit alpha
A_32_P69492	7.84e-07	3.08e-08	-6.06	8.58431	-0.651	POLH	DNA polymerase eta
A_24_P213034	7.84e-07	3.08e-08	-6.06	8.58402	-0.834
A_24_P385739	7.84e-07	3.08e-08	-6.06	8.58376	-0.541	EIF5A2	eukaryotic translation initiation factor 5A2
A_32_P186038	7.84e-07	3.09e-08	-6.06	8.58294	-1.17
A_23_P125303	7.85e-07	3.09e-08	6.06	8.58146	2.05	IGSF1	immunoglobulin superfamily member 1
A_23_P5464	7.85e-07	3.09e-08	-6.06	8.58073	-0.815
A_32_P15017	7.85e-07	3.1e-08	6.06	8.57885	0.962	RICTOR	RPTOR independent companion of MTOR complex 2
A_24_P941896	7.85e-07	3.1e-08	6.06	8.57884	0.615	GRID1	glutamate ionotropic receptor delta type subunit 1
A_24_P203502	7.99e-07	3.15e-08	-6.06	8.56204	-0.776
A_23_P146584	8.02e-07	3.17e-08	-6.06	8.55707	-0.729	MSANTD3	Myb/SANT DNA binding domain containing 3
A_23_P419624	8.08e-07	3.2e-08	6.05	8.54963	1.01	BLCAP	bladder cancer associated protein
A_24_P73738	8.1e-07	3.2e-08	6.05	8.54681	1.09	RPL13	ribosomal protein L13
A_24_P217365	8.1e-07	3.21e-08	6.05	8.54665	0.772	ANKRD28	ankyrin repeat domain 28
A_24_P910262	8.1e-07	3.21e-08	-6.05	8.54553	-1.48	STYX	serine/threonine/tyrosine interacting protein
A_32_P95729	8.11e-07	3.22e-08	-6.05	8.54325	-1.44	FANCI	Fanconi anemia complementation group I
A_32_P2807	8.12e-07	3.22e-08	6.05	8.54186	0.652
A_23_P45475	8.17e-07	3.24e-08	-6.05	8.53567	-0.682	GLA	galactosidase alpha
A_23_P80473	8.17e-07	3.25e-08	-6.05	8.5343	-0.74	CHST13	carbohydrate sulfotransferase 13
A_32_P234076	8.18e-07	3.25e-08	6.05	8.53332	0.735
A_23_P102994	8.21e-07	3.26e-08	6.05	8.52882	1.23
A_32_P56392	8.28e-07	3.29e-08	-6.05	8.52009	-1.31	RBMX	RNA binding motif protein, X-linked
A_23_P143867	8.3e-07	3.31e-08	-6.05	8.51683	-0.823	TMF1	TATA element modulatory factor 1
A_32_P542318	8.34e-07	3.32e-08	6.04	8.51216	0.558	SNX2	sorting nexin 2
A_23_P346912	8.35e-07	3.33e-08	-6.04	8.51054	-1.05	SPATA17	spermatogenesis associated 17
A_24_P361158	8.35e-07	3.33e-08	6.04	8.50983	0.578	ZNF839	zinc finger protein 839
A_24_P375076	8.36e-07	3.34e-08	-6.04	8.50789	-1.2
A_24_P220984	8.39e-07	3.35e-08	-6.04	8.50321	-0.886
A_32_P125820	8.41e-07	3.36e-08	6.04	8.5013	0.589
A_32_P76811	8.41e-07	3.36e-08	-6.04	8.50016	-0.749	HLA-F-AS1	HLA-F antisense RNA 1
A_23_P256432	8.43e-07	3.37e-08	6.04	8.49756	1.02	PPP2R5A	protein phosphatase 2 regulatory subunit B'alpha
A_23_P39024	8.45e-07	3.38e-08	6.04	8.49485	0.495	WDR83	WD repeat domain 83
A_24_P941217	8.51e-07	3.41e-08	6.04	8.48752	0.833
A_23_P329353	8.51e-07	3.41e-08	6.04	8.48617	1.31	CNRIP1	cannabinoid receptor interacting protein 1
A_23_P48175	8.55e-07	3.43e-08	-6.04	8.48148	-0.917	TMEM106C	transmembrane protein 106C
A_24_P193648	8.55e-07	3.43e-08	6.04	8.48127	0.729	GPT2	glutamic--pyruvic transaminase 2
A_24_P527274	8.55e-07	3.43e-08	-6.04	8.47993	-1.15
A_23_P500892	8.6e-07	3.46e-08	6.04	8.47383	0.99	TUB	tubby bipartite transcription factor
A_24_P108401	8.6e-07	3.46e-08	-6.04	8.47303	-0.965	KLK3	kallikrein related peptidase 3
A_24_P684799	8.61e-07	3.46e-08	-6.04	8.47203	-1.01
A_24_P307384	8.61e-07	3.47e-08	-6.04	8.47107	-1.5
A_32_P205624	8.64e-07	3.48e-08	6.03	8.46675	0.825	SHC2	SHC adaptor protein 2
A_24_P935986	8.68e-07	3.5e-08	-6.03	8.46185	-1.77	BCAT1	branched chain amino acid transaminase 1
A_32_P231391	8.7e-07	3.51e-08	-6.03	8.45908	-1.01	LDHA	lactate dehydrogenase A
A_24_P392271	8.72e-07	3.52e-08	-6.03	8.45612	-1.27
A_24_P29665	8.84e-07	3.57e-08	6.03	8.44249	0.884	CYCS	cytochrome c, somatic
A_23_P411335	8.84e-07	3.57e-08	-6.03	8.44211	-0.646	SGO2	shugoshin 2
A_23_P66454	8.84e-07	3.57e-08	6.03	8.44141	0.829	GSDMB	gasdermin B
A_24_P211351	8.91e-07	3.61e-08	-6.03	8.43276	-0.749	DPH3P1	diphthamide biosynthesis 3 pseudogene 1
A_32_P155052	8.93e-07	3.61e-08	-6.03	8.4309	-0.793	TTC39C	tetratricopeptide repeat domain 39C
A_24_P925491	8.93e-07	3.62e-08	-6.03	8.43012	-0.657
A_24_P416079	8.93e-07	3.62e-08	-6.03	8.42931	-1.13	NUSAP1	nucleolar and spindle associated protein 1
A_23_P116743	8.99e-07	3.65e-08	6.02	8.42222	0.863	LINC01089	long intergenic non-protein coding RNA 1089
A_32_P74075	8.99e-07	3.65e-08	6.02	8.42135	0.474	LINC00849	long intergenic non-protein coding RNA 849
A_23_P327777	9.02e-07	3.66e-08	6.02	8.41733	1.22	GATS	GATS, stromal antigen 3 opposite strand
A_24_P297539	9.02e-07	3.66e-08	-6.02	8.41724	-1.86
A_32_P186474	9.08e-07	3.69e-08	-6.02	8.41001	-1.06	RACGAP1	Rac GTPase activating protein 1
A_23_P29347	9.08e-07	3.69e-08	6.02	8.40996	0.757	MAPK12	mitogen-activated protein kinase 12
A_23_P41009	9.08e-07	3.69e-08	6.02	8.40928	0.58	TEX264	testis expressed 264
A_23_P340617	9.17e-07	3.73e-08	6.02	8.39894	1.25	GRIA2	glutamate ionotropic receptor AMPA type subunit 2
A_32_P29582	9.17e-07	3.73e-08	-6.02	8.39891	-0.656	RPL23AP87	ribosomal protein L23a pseudogene 87
A_32_P203749	9.22e-07	3.76e-08	6.02	8.39285	1.35	ABCG1	ATP binding cassette subfamily G member 1
A_23_P429491	9.22e-07	3.76e-08	-6.02	8.39199	-0.764	DDIAS	DNA damage induced apoptosis suppressor
A_23_P88141	9.25e-07	3.77e-08	6.02	8.38879	0.451	GPHN	gephyrin
A_23_P206684	9.28e-07	3.79e-08	6.02	8.38516	0.776	WWP2	WW domain containing E3 ubiquitin protein ligase 2
A_23_P56404	9.3e-07	3.8e-08	-6.01	8.38235	-1.37	EN1	engrailed homeobox 1
A_23_P112883	9.33e-07	3.82e-08	6.01	8.37806	0.917	NRBP2	nuclear receptor binding protein 2
A_23_P151907	9.33e-07	3.82e-08	6.01	8.37758	1.8	PCSK6	proprotein convertase subtilisin/kexin type 6
A_23_P87049	9.39e-07	3.85e-08	6.01	8.37048	1.1	SORL1	sortilin related receptor 1
A_24_P662086	9.41e-07	3.85e-08	-6.01	8.36838	-0.724	GAPDHP62	glyceraldehyde 3 phosphate dehydrogenase pseudogene 62
A_24_P317827	9.44e-07	3.87e-08	6.01	8.3648	0.685	TMEM8B	transmembrane protein 8B
A_32_P137745	9.52e-07	3.9e-08	-6.01	8.35609	-0.663
A_23_P323751	9.55e-07	3.92e-08	-6.01	8.35189	-1.26	FAM83D	family with sequence similarity 83 member D
A_24_P280558	9.56e-07	3.92e-08	6.01	8.35089	0.854	ANKRD36BP2	ankyrin repeat domain 36B pseudogene 2
A_23_P361049	9.56e-07	3.93e-08	-6.01	8.35012	-1.48	MYO1B	myosin IB
A_32_P71943	9.56e-07	3.93e-08	6.01	8.34913	0.489	DSTYK	dual serine/threonine and tyrosine protein kinase
A_23_P52410	9.65e-07	3.97e-08	-6	8.33954	-1.24	RTKN2	rhotekin 2
A_23_P114185	9.66e-07	3.97e-08	6	8.33864	1.6	TSPAN7	tetraspanin 7
A_23_P205500	9.72e-07	4e-08	-6	8.33203	-1.17
A_24_P781757	9.72e-07	4e-08	6	8.33129	0.936	LOC148413	uncharacterized LOC148413
A_23_P126212	9.74e-07	4.02e-08	-6	8.32862	-1.52	CLSPN	claspin
A_32_P429876	9.77e-07	4.03e-08	6	8.32554	1.48	PPM1L	protein phosphatase, Mg2+/Mn2+ dependent 1L
A_24_P323598	9.85e-07	4.07e-08	-6	8.316	-1.55	ESCO2	establishment of sister chromatid cohesion N-acetyltransferase 2
A_24_P74088	9.85e-07	4.07e-08	-6	8.31572	-1.45	TIMM21	translocase of inner mitochondrial membrane 21
A_23_P23175	9.86e-07	4.07e-08	-6	8.31472	-1.26	SNIP1	Smad nuclear interacting protein 1
A_23_P113184	9.95e-07	4.11e-08	6	8.30562	0.496	FTO	fat mass and obesity associated
A_24_P213487	9.95e-07	4.12e-08	-6	8.3042	-0.516	BOLA2-SMG1P6	BOLA2-SMG1P6 readthrough
A_23_P487	9.98e-07	4.13e-08	-6	8.30137	-0.738	UCK2	uridine-cytidine kinase 2
A_24_P102650	9.99e-07	4.14e-08	-6	8.29978	-1.21	MUC5B	mucin 5B, oligomeric mucus/gel-forming
A_24_P66239	9.99e-07	4.14e-08	-5.99	8.299	-0.608	PELO	pelota homolog (Drosophila)
A_23_P128436	1.01e-06	4.18e-08	-5.99	8.29006	-0.598	PPHLN1	periphilin 1
A_23_P147698	1.01e-06	4.19e-08	5.99	8.28648	1.85	CALN1	calneuron 1
A_24_P58331	1.01e-06	4.21e-08	-5.99	8.28384	-0.974	DCAKD	dephospho-CoA kinase domain containing
A_23_P51278	1.02e-06	4.22e-08	-5.99	8.28012	-0.598	LRRC42	leucine rich repeat containing 42
A_23_P210400	1.02e-06	4.22e-08	5.99	8.2798	1.98	KCNQ2	potassium voltage-gated channel subfamily Q member 2
A_23_P117298	1.04e-06	4.32e-08	-5.99	8.25877	-1.31	F7	coagulation factor VII
A_24_P410117	1.04e-06	4.32e-08	-5.99	8.25806	-1.2
A_24_P246196	1.04e-06	4.32e-08	-5.99	8.25706	-0.96	CLEC4M	C-type lectin domain family 4 member M
A_23_P155830	1.04e-06	4.33e-08	5.98	8.25545	0.685	TBC1D14	TBC1 domain family member 14
A_32_P38145	1.04e-06	4.35e-08	5.98	8.25081	0.964	PACSIN2	protein kinase C and casein kinase substrate in neurons 2
A_23_P327605	1.05e-06	4.36e-08	5.98	8.24818	1.55	ADGRA1	adhesion G protein-coupled receptor A1
A_32_P86150	1.05e-06	4.37e-08	-5.98	8.24745	-0.617	CTRB2	chymotrypsinogen B2
A_24_P327084	1.06e-06	4.41e-08	5.98	8.23894	1.17	PRSS33	protease, serine 33
A_23_P128919	1.06e-06	4.41e-08	-5.98	8.23761	-1.91	LGALS3	lectin, galactoside binding soluble 3
A_23_P5342	1.06e-06	4.43e-08	5.98	8.23335	0.783	LRP1B	LDL receptor related protein 1B
A_32_P116538	1.06e-06	4.44e-08	-5.98	8.23185	-1.59
A_23_P57521	1.06e-06	4.45e-08	5.98	8.22827	0.961	EIF3L	eukaryotic translation initiation factor 3 subunit L
A_23_P146922	1.07e-06	4.47e-08	5.98	8.22409	1.07	GAS6	growth arrest specific 6
A_23_P368366	1.07e-06	4.49e-08	-5.98	8.22013	-0.869	ERICH1	glutamate rich 1
A_23_P256956	1.07e-06	4.5e-08	-5.98	8.21802	-1.43	KIF20A	kinesin family member 20A
A_23_P128541	1.08e-06	4.52e-08	5.98	8.21519	0.622	TRAFD1	TRAF-type zinc finger domain containing 1
A_32_P201107	1.08e-06	4.52e-08	-5.98	8.21491	-1.13	HNF4A	hepatocyte nuclear factor 4 alpha
A_24_P174063	1.08e-06	4.52e-08	-5.97	8.21335	-0.875
A_23_P254271	1.08e-06	4.55e-08	-5.97	8.20773	-1.64	TUBB6	tubulin beta 6 class V
A_23_P66117	1.08e-06	4.56e-08	-5.97	8.20561	-0.623	FAM234A	family with sequence similarity 234 member A
A_23_P422305	1.09e-06	4.58e-08	5.97	8.20238	1.09	SFXN4	sideroflexin 4
A_23_P140916	1.09e-06	4.59e-08	5.97	8.19941	0.719	GLG1	golgi glycoprotein 1
A_24_P589266	1.09e-06	4.61e-08	5.97	8.19546	0.666	SH3RF3	SH3 domain containing ring finger 3
A_24_P67748	1.1e-06	4.62e-08	-5.97	8.19284	-0.618
A_24_P349356	1.11e-06	4.68e-08	5.97	8.18163	0.668	ANKRD13D	ankyrin repeat domain 13D
A_23_P146526	1.12e-06	4.74e-08	-5.96	8.16876	-0.577	SMC5	structural maintenance of chromosomes 5
A_24_P846988	1.12e-06	4.74e-08	-5.96	8.16733	-0.971
A_23_P381332	1.12e-06	4.75e-08	-5.96	8.16718	-0.903	ZNF480	zinc finger protein 480
A_23_P431410	1.13e-06	4.77e-08	-5.96	8.16288	-1.17	RBMS1	RNA binding motif single stranded interacting protein 1
A_23_P21072	1.14e-06	4.83e-08	5.96	8.15014	0.687	RAB24	RAB24, member RAS oncogene family
A_23_P212126	1.14e-06	4.85e-08	5.96	8.14699	0.583	COLQ	collagen like tail subunit of asymmetric acetylcholinesterase
A_23_P78871	1.15e-06	4.85e-08	5.96	8.14552	0.832	KCTD15	potassium channel tetramerization domain containing 15
A_24_P320284	1.15e-06	4.86e-08	-5.96	8.14421	-0.818	DHFR	dihydrofolate reductase
A_24_P110558	1.15e-06	4.87e-08	5.96	8.14187	1.22	IGIP	IgA inducing protein
A_32_P40433	1.15e-06	4.89e-08	-5.96	8.13762	-0.684
A_32_P232496	1.15e-06	4.89e-08	5.96	8.13732	1.54
A_24_P158314	1.15e-06	4.9e-08	5.96	8.1364	1.11	GARNL3	GTPase activating Rap/RanGAP domain like 3
A_32_P61729	1.16e-06	4.93e-08	5.96	8.13037	0.7	RTN3	reticulon 3
A_32_P98423	1.17e-06	4.96e-08	-5.95	8.12514	-1.23	NREP	neuronal regeneration related protein
A_32_P19000	1.18e-06	5e-08	5.95	8.11605	0.676	TNRC6C-AS1	TNRC6C antisense RNA 1
A_24_P143843	1.18e-06	5.02e-08	-5.95	8.11372	-0.621
A_24_P363023	1.18e-06	5.02e-08	-5.95	8.11276	-0.817	AP1AR	adaptor related protein complex 1 associated regulatory protein
A_24_P195556	1.18e-06	5.03e-08	-5.95	8.11142	-0.998
A_24_P92624	1.19e-06	5.06e-08	5.95	8.10444	0.928
A_24_P910169	1.19e-06	5.07e-08	5.95	8.10407	1.12
A_23_P77360	1.19e-06	5.09e-08	-5.95	8.09943	-0.463	CIAO1	cytosolic iron-sulfur assembly component 1
A_23_P71570	1.19e-06	5.1e-08	-5.95	8.09752	-1.44	OSR2	odd-skipped related transciption factor 2
A_32_P105773	1.2e-06	5.12e-08	-5.95	8.09408	-0.72	SERBP1	SERPINE1 mRNA binding protein 1
A_24_P20200	1.2e-06	5.12e-08	5.95	8.09384	0.856	PLEKHB2	pleckstrin homology domain containing B2
A_23_P200560	1.2e-06	5.13e-08	-5.95	8.09269	-0.609	CDC42	cell division cycle 42
A_23_P93383	1.2e-06	5.13e-08	5.95	8.09202	0.888	RGL2	ral guanine nucleotide dissociation stimulator like 2
A_24_P45728	1.2e-06	5.13e-08	5.95	8.09096	0.85	CGN	cingulin
A_32_P59308	1.2e-06	5.14e-08	-5.95	8.09071	-0.981	HOXC-AS3	HOXC cluster antisense RNA 3
A_24_P551530	1.2e-06	5.15e-08	-5.95	8.08883	-0.895
A_32_P41106	1.21e-06	5.17e-08	-5.94	8.08397	-1.48	CBR3-AS1	CBR3 antisense RNA 1
A_24_P248255	1.21e-06	5.21e-08	5.94	8.07765	0.965
A_24_P247205	1.22e-06	5.22e-08	5.94	8.07434	1.65
A_32_P202708	1.22e-06	5.24e-08	-5.94	8.07196	-0.912
A_24_P382637	1.22e-06	5.27e-08	5.94	8.06639	0.545	MTG2	mitochondrial ribosome associated GTPase 2
A_32_P222571	1.23e-06	5.28e-08	-5.94	8.06373	-0.642
A_23_P115167	1.23e-06	5.29e-08	5.94	8.06223	0.953	LRRC8B	leucine rich repeat containing 8 family member B
A_24_P103922	1.23e-06	5.29e-08	5.94	8.06134	0.693	CTBP2	C-terminal binding protein 2
A_24_P455060	1.23e-06	5.32e-08	-5.94	8.05588	-0.599
A_23_P94009	1.23e-06	5.33e-08	-5.94	8.05573	-0.921	LSM8	LSM8 homolog, U6 small nuclear RNA associated
A_32_P144342	1.24e-06	5.36e-08	-5.94	8.05032	-1.62	PARP4	poly(ADP-ribose) polymerase family member 4
A_23_P90375	1.24e-06	5.36e-08	5.94	8.05031	0.701	TMEM259	transmembrane protein 259
A_32_P202082	1.25e-06	5.38e-08	-5.94	8.04526	-1.24
A_23_P121545	1.25e-06	5.39e-08	5.94	8.04482	1.54	GPM6A	glycoprotein M6A
A_23_P117302	1.25e-06	5.39e-08	-5.93	8.0445	-1.02
A_23_P105044	1.25e-06	5.41e-08	-5.93	8.04052	-0.651	MRPL23	mitochondrial ribosomal protein L23
A_24_P941322	1.26e-06	5.44e-08	-5.93	8.0343	-1.07	QKI	QKI, KH domain containing RNA binding
A_24_P280628	1.26e-06	5.47e-08	5.93	8.03058	0.686	VPS13B	vacuolar protein sorting 13 homolog B
A_23_P354591	1.26e-06	5.47e-08	5.93	8.0298	1.22	MVB12B	multivesicular body subunit 12B
A_23_P357147	1.27e-06	5.49e-08	5.93	8.0266	0.616	WWP2	WW domain containing E3 ubiquitin protein ligase 2
A_24_P940545	1.27e-06	5.5e-08	5.93	8.02505	1.55	PHYHIPL	phytanoyl-CoA 2-hydroxylase interacting protein like
A_24_P287392	1.27e-06	5.5e-08	5.93	8.02484	1.02	GPR162	G protein-coupled receptor 162
A_24_P290314	1.27e-06	5.51e-08	-5.93	8.02249	-1.28
A_24_P370484	1.29e-06	5.61e-08	-5.93	8.00603	-1.05
A_24_P153234	1.29e-06	5.62e-08	-5.93	8.00402	-1.22
A_23_P41143	1.29e-06	5.62e-08	5.93	8.004	0.898	APEH	acylaminoacyl-peptide hydrolase
A_23_P503200	1.29e-06	5.62e-08	-5.93	8.00337	-0.693	PHF10	PHD finger protein 10
A_32_P61298	1.29e-06	5.62e-08	5.93	8.00303	1.98
A_24_P124325	1.3e-06	5.67e-08	5.92	7.99579	1.05	IKZF5	IKAROS family zinc finger 5
A_32_P187951	1.3e-06	5.69e-08	5.92	7.99148	1.04	BTNL9	butyrophilin like 9
A_24_P248240	1.3e-06	5.69e-08	5.92	7.99129	0.86	SYT11	synaptotagmin 11
A_23_P7172	1.31e-06	5.73e-08	-5.92	7.98519	-0.622	PGM2	phosphoglucomutase 2
A_23_P203323	1.31e-06	5.74e-08	5.92	7.98265	0.54	VPS26B	VPS26, retromer complex component B
A_32_P53486	1.32e-06	5.76e-08	-5.92	7.9796	-0.611	BOLA2B	bolA family member 2B
A_24_P355006	1.32e-06	5.77e-08	5.92	7.97872	1.45	ADAM22	ADAM metallopeptidase domain 22
A_32_P132827	1.32e-06	5.77e-08	5.92	7.97842	1.34	OPHN1	oligophrenin 1
A_32_P40456	1.33e-06	5.8e-08	5.92	7.97275	0.637
A_24_P217848	1.33e-06	5.81e-08	-5.92	7.97161	-0.817	HIST1H2AK	histone cluster 1, H2ak
A_23_P67708	1.34e-06	5.86e-08	-5.92	7.96338	-1.01	TCF3	transcription factor 3
A_24_P118855	1.36e-06	5.95e-08	-5.91	7.94855	-0.694
A_32_P35603	1.36e-06	5.96e-08	5.91	7.94694	1.14
A_32_P64570	1.37e-06	6e-08	5.91	7.9409	0.801	KANK1	KN motif and ankyrin repeat domains 1
A_32_P129968	1.37e-06	6e-08	-5.91	7.9404	-1.16	ZNF284	zinc finger protein 284
A_32_P19966	1.37e-06	6.03e-08	5.91	7.93606	1.06	KCNB1	potassium voltage-gated channel subfamily B member 1
A_23_P200507	1.37e-06	6.04e-08	-5.91	7.93329	-0.844	CNIH4	cornichon family AMPA receptor auxiliary protein 4
A_32_P179258	1.37e-06	6.05e-08	5.91	7.93254	0.418	RAB22A	RAB22A, member RAS oncogene family
A_24_P810828	1.38e-06	6.06e-08	-5.91	7.93155	-0.753
A_23_P308119	1.38e-06	6.07e-08	5.91	7.92958	0.751	TPCN1	two pore segment channel 1
A_23_P406131	1.38e-06	6.1e-08	-5.91	7.92491	-1.02	TMEM159	transmembrane protein 159
A_23_P54041	1.38e-06	6.1e-08	5.91	7.92461	0.789	THTPA	thiamine triphosphatase
A_23_P370097	1.38e-06	6.11e-08	-5.91	7.92359	-0.489	TMEM237	transmembrane protein 237
A_23_P57306	1.39e-06	6.14e-08	-5.91	7.91839	-1.09	CHAF1B	chromatin assembly factor 1 subunit B
A_24_P880000	1.39e-06	6.16e-08	5.9	7.91566	0.906
A_23_P140241	1.4e-06	6.19e-08	5.9	7.9109	0.63	CHD8	chromodomain helicase DNA binding protein 8
A_24_P943472	1.4e-06	6.2e-08	5.9	7.90942	1	NR1D2	nuclear receptor subfamily 1 group D member 2
A_24_P922858	1.4e-06	6.21e-08	-5.9	7.90798	-0.891	TMEM33	transmembrane protein 33
A_24_P34100	1.41e-06	6.23e-08	-5.9	7.90413	-1.15	SLC25A43	solute carrier family 25 member 43
A_24_P834210	1.41e-06	6.26e-08	-5.9	7.89937	-1.07
A_23_P94501	1.43e-06	6.32e-08	-5.9	7.89014	-2.09	ANXA1	annexin A1
A_23_P60225	1.43e-06	6.34e-08	5.9	7.88774	0.875	GRHPR	glyoxylate and hydroxypyruvate reductase
A_32_P11381	1.43e-06	6.34e-08	-5.9	7.88655	-1.29
A_23_P13359	1.43e-06	6.35e-08	5.9	7.88601	0.681	NXF1	nuclear RNA export factor 1
A_23_P207520	1.44e-06	6.38e-08	-5.9	7.88072	-2.03	COL1A1	collagen type I alpha 1 chain
A_23_P43049	1.44e-06	6.42e-08	5.89	7.87542	0.855	DCTN6	dynactin subunit 6
A_32_P36404	1.45e-06	6.45e-08	5.89	7.87013	2.47	PTPRT	protein tyrosine phosphatase, receptor type T
A_32_P116840	1.45e-06	6.46e-08	-5.89	7.86915	-0.723	CTAGE5	CTAGE family member 5, ER export factor
A_32_P160216	1.45e-06	6.47e-08	5.89	7.86801	0.944
A_24_P333364	1.45e-06	6.48e-08	-5.89	7.86677	-0.811	AGAP3	ArfGAP with GTPase domain, ankyrin repeat and PH domain 3
A_24_P120346	1.46e-06	6.5e-08	-5.89	7.86256	-0.58	NIT2	nitrilase family member 2
A_23_P131899	1.46e-06	6.51e-08	5.89	7.86108	0.922	SDCBP2	syndecan binding protein 2
A_23_P38732	1.46e-06	6.53e-08	-5.89	7.85794	-0.816	CDH2	cadherin 2
A_32_P192430	1.47e-06	6.54e-08	-5.89	7.85704	-0.812	CKS1B	CDC28 protein kinase regulatory subunit 1B
A_23_P422831	1.47e-06	6.56e-08	5.89	7.85377	1.64	FAM189A2	family with sequence similarity 189 member A2
A_24_P404540	1.47e-06	6.58e-08	-5.89	7.85072	-1.27	ESF1	ESF1 nucleolar pre-rRNA processing protein homolog
A_24_P259083	1.48e-06	6.61e-08	5.89	7.84705	0.825	SIRPA	signal regulatory protein alpha
A_23_P368278	1.49e-06	6.67e-08	5.89	7.83853	0.836	FCHSD2	FCH and double SH3 domains 2
A_23_P127475	1.49e-06	6.67e-08	5.89	7.83807	0.657	CCS	copper chaperone for superoxide dismutase
A_23_P70583	1.49e-06	6.69e-08	5.89	7.83489	0.622	VPS52	VPS52, GARP complex subunit
A_24_P62237	1.5e-06	6.7e-08	5.88	7.83311	0.575	CERK	ceramide kinase
A_24_P355944	1.51e-06	6.75e-08	-5.88	7.82611	-0.78	EFNB2	ephrin B2
A_23_P211247	1.53e-06	6.85e-08	5.88	7.81199	0.838	PRMT2	protein arginine methyltransferase 2
A_24_P307205	1.53e-06	6.86e-08	-5.88	7.81039	-0.955
A_23_P121533	1.53e-06	6.87e-08	-5.88	7.81014	-2.06	SPON2	spondin 2
A_23_P355075	1.53e-06	6.88e-08	-5.88	7.80788	-1.12	CENPN	centromere protein N
A_32_P465938	1.54e-06	6.91e-08	5.88	7.80417	0.664	MARCH6	membrane associated ring-CH-type finger 6
A_32_P175349	1.54e-06	6.92e-08	-5.88	7.80302	-0.93	LOC100996291	uncharacterized LOC100996291
A_24_P331655	1.54e-06	6.94e-08	5.88	7.79923	0.818	KIAA0895L	KIAA0895 like
A_24_P195510	1.54e-06	6.95e-08	-5.88	7.79905	-1.35
A_24_P205327	1.54e-06	6.95e-08	5.88	7.79893	1.63	ATP13A4	ATPase 13A4
A_24_P386419	1.56e-06	7.04e-08	5.87	7.78579	0.609	MTG1	mitochondrial ribosome associated GTPase 1
A_24_P282363	1.56e-06	7.05e-08	5.87	7.78414	0.698
A_23_P256008	1.56e-06	7.06e-08	5.87	7.78325	1.54	ZDHHC11	zinc finger DHHC-type containing 11
A_23_P259344	1.57e-06	7.1e-08	5.87	7.77777	0.87	CECR6	cat eye syndrome chromosome region, candidate 6
A_23_P6818	1.58e-06	7.12e-08	5.87	7.77533	0.868	SEMA3G	semaphorin 3G
A_24_P912439	1.58e-06	7.16e-08	5.87	7.77026	1.23	AKNA	AT-hook transcription factor
A_24_P83922	1.58e-06	7.16e-08	-5.87	7.76939	-1.34	SNRPC	small nuclear ribonucleoprotein polypeptide C
A_23_P388780	1.58e-06	7.17e-08	5.87	7.76852	0.679	DMAP1	DNA methyltransferase 1 associated protein 1
A_24_P944751	1.59e-06	7.2e-08	5.87	7.76411	1.02	KIAA0930	KIAA0930
A_23_P72372	1.59e-06	7.22e-08	5.87	7.76221	0.772	ZNF827	zinc finger protein 827
A_23_P360340	1.6e-06	7.26e-08	-5.87	7.75595	-1.32	UACA	uveal autoantigen with coiled-coil domains and ankyrin repeats
A_23_P68610	1.61e-06	7.28e-08	-5.87	7.75353	-0.952	TPX2	TPX2, microtubule nucleation factor
A_24_P307816	1.61e-06	7.3e-08	5.87	7.75132	1.18	KIAA1661	KIAA1661 protein
A_32_P171530	1.61e-06	7.3e-08	5.87	7.75073	0.787	LIFR-AS1	LIFR antisense RNA 1
A_23_P201790	1.61e-06	7.33e-08	5.86	7.74723	0.892	PPP1R12B	protein phosphatase 1 regulatory subunit 12B
A_24_P237624	1.63e-06	7.38e-08	5.86	7.73982	0.697	BRICD5	BRICHOS domain containing 5
A_23_P32913	1.63e-06	7.39e-08	-5.86	7.73902	-0.63	ARMC10	armadillo repeat containing 10
A_32_P39963	1.63e-06	7.39e-08	-5.86	7.73879	-1.09	EXOSC6	exosome component 6
A_23_P55256	1.63e-06	7.42e-08	5.86	7.73519	0.763	ZNF652	zinc finger protein 652
A_32_P119704	1.63e-06	7.43e-08	5.86	7.73422	1.32
A_24_P297119	1.64e-06	7.46e-08	5.86	7.72937	1.31	OLIG1	oligodendrocyte transcription factor 1
A_23_P162579	1.64e-06	7.48e-08	5.86	7.72786	1.52	HSPB8	heat shock protein family B (small) member 8
A_23_P168080	1.65e-06	7.51e-08	5.86	7.72373	0.711	SKIV2L	Ski2 like RNA helicase
A_32_P15498	1.65e-06	7.52e-08	5.86	7.72254	0.528
A_23_P112275	1.65e-06	7.52e-08	5.86	7.72252	1.87	GABBR2	gamma-aminobutyric acid type B receptor subunit 2
A_24_P221903	1.65e-06	7.53e-08	5.86	7.72137	1.22
A_23_P303523	1.65e-06	7.56e-08	5.86	7.71731	0.715	KIF3C	kinesin family member 3C
A_32_P206549	1.66e-06	7.57e-08	5.86	7.71549	1.09	LOC105375677	uncharacterized LOC105375677
A_23_P9574	1.66e-06	7.58e-08	-5.86	7.71483	-1	ECT2	epithelial cell transforming 2
A_23_P104641	1.66e-06	7.59e-08	5.86	7.71349	0.927	VPS51	VPS51, GARP complex subunit
A_24_P818529	1.66e-06	7.59e-08	-5.86	7.71271	-0.552
A_23_P57379	1.66e-06	7.62e-08	-5.86	7.70931	-1.08	CDC45	cell division cycle 45
A_23_P12680	1.66e-06	7.63e-08	5.86	7.70779	0.884	PSAP	prosaposin
A_24_P230195	1.66e-06	7.64e-08	-5.86	7.7073	-1.04
A_23_P145114	1.67e-06	7.68e-08	5.85	7.70216	1.35	GCLC	glutamate-cysteine ligase catalytic subunit
A_24_P676216	1.68e-06	7.7e-08	-5.85	7.69929	-0.645
A_23_P69188	1.69e-06	7.77e-08	-5.85	7.69116	-0.642	DPH3	diphthamide biosynthesis 3
A_23_P39131	1.7e-06	7.81e-08	5.85	7.68604	1.01	GLTSCR2	glioma tumor suppressor candidate region gene 2
A_24_P337796	1.71e-06	7.86e-08	-5.85	7.67925	-1.15	STK17A	serine/threonine kinase 17a
A_24_P42373	1.71e-06	7.86e-08	-5.85	7.67923	-0.768	C17orf51	chromosome 17 open reading frame 51
A_23_P140698	1.71e-06	7.9e-08	5.85	7.67491	0.469	DNAJC17	DnaJ heat shock protein family (Hsp40) member C17
A_23_P127150	1.71e-06	7.9e-08	5.85	7.67484	0.854	TUBGCP2	tubulin gamma complex associated protein 2
A_23_P332960	1.72e-06	7.92e-08	5.85	7.67235	0.636	TMEM80	transmembrane protein 80
A_24_P565503	1.72e-06	7.95e-08	-5.85	7.66795	-1.02
A_23_P166248	1.73e-06	7.98e-08	-5.84	7.66484	-1.18	RCAN1	regulator of calcineurin 1
A_24_P666105	1.73e-06	7.99e-08	5.84	7.66392	1.7	LRRTM4	leucine rich repeat transmembrane neuronal 4
A_24_P115762	1.76e-06	8.12e-08	-5.84	7.64811	-1.28	CTSC	cathepsin C
A_23_P207881	1.78e-06	8.21e-08	-5.84	7.6379	-0.931
A_23_P41159	1.78e-06	8.23e-08	-5.84	7.63545	-0.854	PPP4R2	protein phosphatase 4 regulatory subunit 2
A_23_P366125	1.79e-06	8.29e-08	5.84	7.62779	0.501	EME2	essential meiotic structure-specific endonuclease subunit 2
A_32_P96719	1.8e-06	8.33e-08	-5.84	7.62394	-1.06	SHCBP1	SHC binding and spindle associated 1
A_23_P135385	1.8e-06	8.35e-08	-5.83	7.62056	-0.814
A_23_P127220	1.81e-06	8.39e-08	5.83	7.61625	1.07	DNAJC12	DnaJ heat shock protein family (Hsp40) member C12
A_32_P155645	1.82e-06	8.46e-08	-5.83	7.60903	-0.849	CCDC112	coiled-coil domain containing 112
A_24_P931964	1.83e-06	8.48e-08	5.83	7.60657	0.901
A_23_P344000	1.83e-06	8.5e-08	5.83	7.60354	0.952	B4GALNT4	beta-1,4-N-acetyl-galactosaminyltransferase 4
A_32_P90740	1.84e-06	8.53e-08	-5.83	7.60035	-0.578
A_23_P20328	1.84e-06	8.54e-08	5.83	7.59953	0.892
A_32_P42406	1.85e-06	8.58e-08	-5.83	7.5952	-0.91	AMD1P3	adenosylmethionine decarboxylase 1 pseudogene 3
A_24_P303874	1.85e-06	8.62e-08	-5.83	7.5901	-1.07	C9orf62	chromosome 9 open reading frame 62
A_24_P380348	1.86e-06	8.65e-08	5.83	7.5869	0.562	SMAP1	small ArfGAP 1
A_23_P49972	1.86e-06	8.66e-08	-5.83	7.58563	-1.62	CDC6	cell division cycle 6
A_23_P24077	1.89e-06	8.82e-08	5.82	7.56772	0.736	C10orf54	chromosome 10 open reading frame 54
A_24_P485105	1.9e-06	8.83e-08	5.82	7.56674	0.853
A_24_P933418	1.9e-06	8.85e-08	5.82	7.56489	0.867	ABI2	abl-interactor 2
A_23_P143902	1.9e-06	8.86e-08	5.82	7.5635	1.45	P2RY12	purinergic receptor P2Y12
A_32_P196247	1.91e-06	8.93e-08	-5.82	7.55655	-0.909
A_24_P414719	1.92e-06	8.97e-08	5.82	7.55163	0.784	NFYA	nuclear transcription factor Y subunit alpha
A_24_P401294	1.92e-06	8.97e-08	-5.82	7.55154	-0.917	FLJ35934	FLJ35934
A_32_P216872	1.93e-06	9.04e-08	5.82	7.54474	0.963	PDXDC2P	pyridoxal dependent decarboxylase domain containing 2, pseudogene
A_24_P101503	1.94e-06	9.06e-08	-5.82	7.54262	-0.586
A_32_P217853	1.94e-06	9.06e-08	5.82	7.54245	2.11
A_24_P133671	1.95e-06	9.15e-08	5.81	7.53308	0.798	ZNF276	zinc finger protein 276
A_23_P139881	1.96e-06	9.17e-08	-5.81	7.53041	-1.19	CCND2	cyclin D2
A_23_P165676	1.96e-06	9.18e-08	5.81	7.5293	0.833	MZT2B	mitotic spindle organizing protein 2B
A_24_P415839	1.96e-06	9.2e-08	-5.81	7.52767	-1.75	LIG4	DNA ligase 4
A_24_P67280	1.97e-06	9.24e-08	-5.81	7.52295	-0.973	CTAGE6	CTAGE family member 6
A_23_P334955	1.97e-06	9.25e-08	5.81	7.5219	1.91	FAM167A	family with sequence similarity 167 member A
A_24_P228027	1.97e-06	9.27e-08	5.81	7.52025	0.683	CYB5D2	cytochrome b5 domain containing 2
A_24_P227350	1.97e-06	9.28e-08	5.81	7.51925	0.828
A_24_P928798	1.98e-06	9.29e-08	5.81	7.51778	0.796	MAVS	mitochondrial antiviral signaling protein
A_23_P121506	1.98e-06	9.29e-08	5.81	7.51776	0.634	FAM193A	family with sequence similarity 193 member A
A_23_P134162	1.99e-06	9.35e-08	-5.81	7.51235	-1.62	DCDC2	doublecortin domain containing 2
A_23_P347562	1.99e-06	9.39e-08	-5.81	7.50818	-1.1	GK5	glycerol kinase 5 (putative)
A_24_P106953	2e-06	9.44e-08	5.81	7.50285	0.733	PTGES2	prostaglandin E synthase 2
A_23_P52697	2.01e-06	9.5e-08	-5.8	7.49673	-1.2	CD248	CD248 molecule
A_24_P134942	2.03e-06	9.58e-08	-5.8	7.4887	-0.67	VHL	von Hippel-Lindau tumor suppressor
A_32_P47157	2.03e-06	9.58e-08	5.8	7.48855	1.13	LINC00950	long intergenic non-protein coding RNA 950
A_23_P212672	2.03e-06	9.6e-08	5.8	7.48677	0.708	NME9	NME/NM23 family member 9
A_24_P263803	2.03e-06	9.61e-08	-5.8	7.48525	-1.12
A_23_P211080	2.03e-06	9.61e-08	5.8	7.48501	0.867	IFNAR2	interferon alpha and beta receptor subunit 2
A_23_P145895	2.04e-06	9.64e-08	-5.8	7.48211	-0.676	TP53TG1	TP53 target 1 (non-protein coding)
A_24_P941526	2.05e-06	9.69e-08	5.8	7.47737	1	ACSL6	acyl-CoA synthetase long-chain family member 6
A_23_P74688	2.05e-06	9.7e-08	5.8	7.47623	0.604	ATAD3B	ATPase family, AAA domain containing 3B
A_23_P77286	2.05e-06	9.72e-08	5.8	7.47422	0.669	KATNBL1	katanin regulatory subunit B1 like 1
A_24_P111134	2.05e-06	9.73e-08	5.8	7.47375	0.637	POMT2	protein O-mannosyltransferase 2
A_23_P156748	2.05e-06	9.73e-08	5.8	7.4733	0.878	ANKS1A	ankyrin repeat and sterile alpha motif domain containing 1A
A_24_P137602	2.06e-06	9.77e-08	-5.8	7.46934	-0.747	CEP120	centrosomal protein 120
A_23_P324873	2.07e-06	9.83e-08	5.8	7.46313	0.781	SNORA70	small nucleolar RNA, H/ACA box 70
A_23_P257104	2.07e-06	9.84e-08	-5.8	7.46257	-0.638	NCBP1	nuclear cap binding protein subunit 1
A_23_P151529	2.08e-06	9.87e-08	5.8	7.45997	1.25
A_23_P165295	2.09e-06	9.95e-08	5.79	7.45179	0.922	NFIX	nuclear factor I X
A_24_P204165	2.09e-06	9.96e-08	-5.79	7.45129	-0.811
A_23_P9293	2.1e-06	9.98e-08	5.79	7.44922	1.64	TJP2	tight junction protein 2
A_32_P41375	2.1e-06	9.99e-08	5.79	7.44825	0.898	LINC01000	long intergenic non-protein coding RNA 1000
A_23_P158231	2.1e-06	1e-07	5.79	7.44618	0.776	APBA2	amyloid beta precursor protein binding family A member 2
A_24_P43959	2.1e-06	1e-07	-5.79	7.44558	-0.929	FRMD4A	FERM domain containing 4A
A_23_P81805	2.11e-06	1e-07	-5.79	7.44302	-1.27	VEGFA	vascular endothelial growth factor A
A_23_P324327	2.11e-06	1e-07	5.79	7.44245	1.24	GPRC5B	G protein-coupled receptor class C group 5 member B
A_23_P128036	2.12e-06	1.01e-07	5.79	7.43589	0.743	MARS	methionyl-tRNA synthetase
A_23_P502425	2.12e-06	1.01e-07	-5.79	7.43451	-0.523	MRPL47	mitochondrial ribosomal protein L47
A_23_P71598	2.13e-06	1.02e-07	5.79	7.43223	0.942	MPDZ	multiple PDZ domain crumbs cell polarity complex component
A_23_P40088	2.13e-06	1.02e-07	-5.79	7.43151	-0.786	ASAP2	ArfGAP with SH3 domain, ankyrin repeat and PH domain 2
A_24_P75344	2.13e-06	1.02e-07	5.79	7.42922	0.618	SMYD4	SET and MYND domain containing 4
A_32_P228784	2.14e-06	1.02e-07	-5.79	7.42582	-0.667	PPP4R2	protein phosphatase 4 regulatory subunit 2
A_24_P4816	2.14e-06	1.02e-07	5.79	7.42492	1.2	GABARAPL1	GABA type A receptor associated protein like 1
A_23_P108819	2.14e-06	1.02e-07	5.79	7.42342	0.568	SFXN5	sideroflexin 5
A_24_P647965	2.14e-06	1.03e-07	-5.79	7.42304	-0.948
A_24_P281730	2.15e-06	1.03e-07	-5.79	7.41783	-0.804
A_24_P385585	2.15e-06	1.03e-07	5.79	7.41716	0.484	TMEM18	transmembrane protein 18
A_24_P42436	2.15e-06	1.03e-07	5.79	7.41697	0.618	ARHGAP32	Rho GTPase activating protein 32
A_23_P47614	2.15e-06	1.03e-07	-5.79	7.41582	-0.842	PHLDA2	pleckstrin homology like domain family A member 2
A_24_P281514	2.15e-06	1.03e-07	-5.79	7.41453	-1.35
A_32_P188921	2.15e-06	1.03e-07	-5.79	7.41421	-0.93
A_23_P84000	2.15e-06	1.04e-07	5.78	7.41315	1.06	CACNG2	calcium voltage-gated channel auxiliary subunit gamma 2
A_32_P151102	2.15e-06	1.04e-07	-5.78	7.41301	-1.3	MSN	moesin
A_32_P66788	2.15e-06	1.04e-07	5.78	7.41222	0.767
A_24_P191884	2.16e-06	1.04e-07	5.78	7.40784	0.572	PHAX	phosphorylated adaptor for RNA export
A_32_P116989	2.17e-06	1.04e-07	5.78	7.40594	1.02	ZCCHC18	zinc finger CCHC-type containing 18
A_23_P412962	2.18e-06	1.05e-07	-5.78	7.39835	-1.29	TBX19	T-box 19
A_23_P335452	2.18e-06	1.05e-07	5.78	7.39779	1.01	ZCCHC24	zinc finger CCHC-type containing 24
A_24_P366495	2.2e-06	1.06e-07	-5.78	7.39075	-1.14
A_23_P253068	2.2e-06	1.06e-07	5.78	7.3905	0.444	ANAPC2	anaphase promoting complex subunit 2
A_23_P48585	2.21e-06	1.07e-07	5.78	7.38348	1.11	SALL2	spalt like transcription factor 2
A_24_P255798	2.21e-06	1.07e-07	5.78	7.38267	0.539	SHARPIN	SHANK associated RH domain interactor
A_24_P123632	2.21e-06	1.07e-07	5.78	7.38259	0.693
A_32_P131940	2.21e-06	1.07e-07	-5.78	7.38234	-0.585	POM121	POM121 transmembrane nucleoporin
A_24_P761386	2.22e-06	1.08e-07	-5.78	7.37589	-0.427
A_24_P177279	2.23e-06	1.08e-07	5.78	7.37453	1.61	CSDC2	cold shock domain containing C2
A_23_P315892	2.25e-06	1.09e-07	5.77	7.36445	1.03	ST6GALNAC6	ST6 N-acetylgalactosaminide alpha-2,6-sialyltransferase 6
A_23_P74349	2.26e-06	1.09e-07	-5.77	7.3607	-1.61	NUF2	NUF2, NDC80 kinetochore complex component
A_23_P142174	2.26e-06	1.1e-07	-5.77	7.35879	-0.933	FOXA3	forkhead box A3
A_24_P938006	2.27e-06	1.1e-07	5.77	7.35492	0.626
A_24_P6825	2.27e-06	1.1e-07	5.77	7.35382	0.814	ZCCHC18	zinc finger CCHC-type containing 18
A_32_P230138	2.28e-06	1.11e-07	5.77	7.34973	0.791
A_24_P315474	2.29e-06	1.11e-07	-5.77	7.34271	-0.903
A_24_P227091	2.3e-06	1.12e-07	-5.77	7.33835	-0.851	KIF11	kinesin family member 11
A_23_P116123	2.31e-06	1.12e-07	-5.77	7.33434	-1.23	CHEK1	checkpoint kinase 1
[truncated: 39,092 more rows]
