# Supplementary material for: Meta-Analysis and Experimental Validation Identified FREM2 and SPRY1 as New Glioblastoma Marker Candidates
Source: Int J Mol Sci. 2018 May 4;19(5):1369. doi: 10.3390/ijms19051369 (PMC5983642; doi:10.3390/ijms19051369)
Supplement: Supplementary file 1 [file ijms-19-01369-s001.zip › Supplementary_files/Table S9 results of test v1-1.xlsx]

## Sheet: List1
ID	adj,P,Val	P,Value	t	B	logFC	Gene,symbol	Gene,title
209113_s_at	1.42e-41	2.6e-46	-17.6741	94.4899	-2.40161	HMG20B	high mobility group 20B
207035_at	2.8e-40	1.03e-44	17.2161	90.8701	3.93006	SLC30A3	solute carrier family 30 member 3
241672_at	3.17e-39	1.74e-43	16.8635	88.0779	3.34611	SERTM1	serine rich and transmembrane domain containing 1
200665_s_at	5.26e-37	3.84e-41	-16.1927	82.7559	-1.66317	SPARC	secreted protein acidic and cysteine rich
209040_s_at	4.11e-36	4.1e-40	-15.8986	80.4212	-4.45632	PSMB8	proteasome subunit beta 8
203505_at	4.11e-36	4.51e-40	-15.8869	80.3279	-2.2959	ABCA1	ATP binding cassette subfamily A member 1
214722_at	1.52e-35	1.95e-39	-15.7053	78.8857	-2.02411	NOTCH2NL	notch 2 N-terminal like
204162_at	1.01e-33	1.47e-37	-15.1676	74.6173	-4.90058	NDC80	NDC80, kinetochore complex component
214293_at	8.59e-33	1.41e-36	14.8863	72.3861	2.50598	2011-09-01	septin 11
200677_at	1.43e-32	2.61e-36	-14.8098	71.78	-1.38811	PTTG1IP	pituitary tumor-transforming 1 interacting protein
218678_at	5.23e-32	1.05e-35	-14.6362	70.4051	-3.03891	NES	nestin
220045_at	6.53e-32	1.43e-35	14.5978	70.1012	4.08724	NEUROD6	neuronal differentiation 6
214351_x_at	6.76e-32	1.61e-35	-14.5835	69.9879	-1.62695	SNORD68///RPL13	small nucleolar RNA, C/D box 68///ribosomal protein L13
230100_x_at	8.05e-32	2.06e-35	14.5525	69.7427	2.45512	PAK1	p21 (RAC1) activated kinase 1
202189_x_at	8.36e-32	2.29e-35	-14.5392	69.6372	-2.10749	MIR4745///PTBP1	microRNA 4745///polypyrimidine tract binding protein 1
216306_x_at	8.9e-32	2.61e-35	-14.5232	69.511	-2.00283	MIR4745///PTBP1	microRNA 4745///polypyrimidine tract binding protein 1
210719_s_at	9.06e-32	2.82e-35	-14.5136	69.4346	-1.57855	HMG20B	high mobility group 20B
201292_at	9.3e-32	3.08e-35	-14.5023	69.3454	-5.4923	TOP2A	topoisomerase (DNA) II alpha
218111_s_at	9.3e-32	3.38e-35	14.4906	69.2532	1.35444	CMAS	cytidine monophosphate N-acetylneuraminic acid synthetase
203266_s_at	9.3e-32	3.4e-35	14.49	69.2482	1.53421	MAP2K4	mitogen-activated protein kinase kinase 4
219565_at	1.48e-31	5.7e-35	-14.4256	68.7387	-1.82372	CYP20A1	cytochrome P450 family 20 subfamily A member 1
229460_at	1.68e-31	6.74e-35	14.4046	68.5728	1.6774	FAM126B	family with sequence similarity 126 member B
202111_at	2.56e-31	1.09e-34	-14.345	68.1021	-2.92728	SLC4A2	solute carrier family 4 member 2
210381_s_at	2.56e-31	1.17e-34	14.3357	68.0287	2.92701	CCKBR	cholecystokinin B receptor
212213_x_at	2.56e-31	1.17e-34	14.3356	68.0276	1.06869	OPA1	OPA1, mitochondrial dynamin like GTPase
201999_s_at	2.61e-31	1.24e-34	-14.3283	67.97	-1.79595	DYNLT1	dynein light chain Tctex-type 1
201645_at	3.39e-31	1.68e-34	-14.2909	67.6746	-3.51257	TNC	tenascin C
213612_x_at	3.61e-31	1.85e-34	-14.2787	67.5783	-0.864164	NBPF20///NBPF10///NBPF8///NBPF9///NBPF15///NBPF12///NBPF14	neuroblastoma breakpoint family member 20///neuroblastoma breakpoint family member 10///neuroblastoma breakpoint family member 8///neuroblastoma breakpoint family member 9///neuroblastoma breakpoint family member 15///neuroblastoma breakpoint family member 12///neuroblastoma breakpoint family member 14
238022_at	4.18e-31	2.22e-34	-14.256	67.3992	-4.20978	CRNDE	colorectal neoplasia differentially expressed (non-protein coding)
211148_s_at	5.6e-31	3.07e-34	-14.2152	67.0768	-3.34745	ANGPT2	angiopoietin 2
211270_x_at	6.32e-31	3.58e-34	-14.196	66.925	-1.86227	PTBP1	polypyrimidine tract binding protein 1
205572_at	7.38e-31	4.32e-34	-14.1726	66.7407	-3.34732	ANGPT2	angiopoietin 2
214553_s_at	7.41e-31	4.47e-34	14.1682	66.7058	1.94251	ARPP19	cAMP regulated phosphoprotein 19
242674_at	8.21e-31	5.1e-34	14.1518	66.5759	1.71411	EIF4E	eukaryotic translation initiation factor 4E
212554_at	1.47e-30	9.4e-34	14.0753	65.9728	2.35518	CAP2	CAP, adenylate cyclase-associated protein, 2 (yeast)
224649_x_at	2.16e-30	1.42e-33	14.0235	65.5645	1.7159	CCNY	cyclin Y
231876_at	2.37e-30	1.61e-33	-14.0082	65.4441	-2.21773	TRIM56	tripartite motif containing 56
211271_x_at	3.4e-30	2.36e-33	-13.9601	65.065	-1.96481	MIR4745///PTBP1	microRNA 4745///polypyrimidine tract binding protein 1
205644_s_at	3.69e-30	2.63e-33	-13.9464	64.9569	-1.34814	SNRPG	small nuclear ribonucleoprotein polypeptide G
227864_s_at	4.92e-30	3.6e-33	-13.9073	64.6488	-1.83932	MVB12A	multivesicular body subunit 12A
201890_at	5e-30	3.75e-33	-13.9021	64.6078	-4.84028	RRM2	ribonucleotide reductase regulatory subunit M2
202718_at	6.44e-30	4.95e-33	-13.8674	64.3348	-5.06944	IGFBP2	insulin like growth factor binding protein 2
225655_at	7.29e-30	5.73e-33	-13.849	64.1896	-3.82903	UHRF1	ubiquitin like with PHD and ring finger domains 1
201598_s_at	7.4e-30	5.95e-33	-13.8442	64.1522	-1.14084	INPPL1	inositol polyphosphate phosphatase like 1
212990_at	8.48e-30	6.98e-33	13.8242	63.9948	1.74557	SYNJ1	synaptojanin 1
236377_at	8.61e-30	7.25e-33	13.8195	63.9577	2.55504	TMEM132D	transmembrane protein 132D
218868_at	9.79e-30	8.41e-33	13.8007	63.8104	1.84548	ACTR3B	ARP3 actin related protein 3 homolog B
223239_at	1.29e-29	1.13e-32	13.7639	63.521	1.06946	GSKIP	GSK3B interacting protein
229419_at	1.75e-29	1.57e-32	13.7227	63.1966	2.36753	FBXW7	F-box and WD repeat domain containing 7
229447_x_at	1.78e-29	1.63e-32	-13.7181	63.1606	-0.856209	NBPF10///NBPF8///NBPF11	neuroblastoma breakpoint family member 10///neuroblastoma breakpoint family member 8///neuroblastoma breakpoint family member 11
228715_at	1.85e-29	1.72e-32	13.7109	63.1042	2.57408	ZCCHC12	zinc finger CCHC-type containing 12
224733_at	2.17e-29	2.07e-32	-13.688	62.9237	-2.13003	CMTM3	CKLF like MARVEL transmembrane domain containing 3
202282_at	2.67e-29	2.59e-32	-13.6596	62.7006	-1.32943	HSD17B10	hydroxysteroid 17-beta dehydrogenase 10
215411_s_at	2.69e-29	2.66e-32	-13.6563	62.675	-2.30253	TRAF3IP2	TRAF3 interacting protein 2
204729_s_at	2.82e-29	2.87e-32	13.6466	62.5992	2.76016	STX1A	syntaxin 1A
201655_s_at	2.82e-29	2.89e-32	-13.6457	62.5921	-4.0396	HSPG2	heparan sulfate proteoglycan 2
213921_at	3e-29	3.18e-32	13.6336	62.4971	3.679	SST	somatostatin
217280_x_at	3e-29	3.19e-32	13.6335	62.4964	2.05782	GABRA5	gamma-aminobutyric acid type A receptor alpha5 subunit
215313_x_at	3.06e-29	3.3e-32	-13.629	62.4608	-1.40479	HLA-A	major histocompatibility complex, class I, A
229648_at	3.28e-29	3.6e-32	13.6183	62.3765	1.92773	ARHGAP32	Rho GTPase activating protein 32
203240_at	3.6e-29	4.01e-32	-13.6046	62.2691	-4.05162	FCGBP	Fc fragment of IgG binding protein
209108_at	3.71e-29	4.2e-32	-13.5988	62.2232	-1.759	TSPAN6	tetraspanin 6
200885_at	3.82e-29	4.4e-32	-13.5931	62.1785	-1.90848	RHOC	ras homolog family member C
201726_at	5.77e-29	6.76e-32	-13.5391	61.755	-1.52909	ELAVL1	ELAV like RNA binding protein 1
228745_at	6.81e-29	8.1e-32	13.5163	61.5762	1.52529	SGTB	small glutamine rich tetratricopeptide repeat containing beta
216264_s_at	1.05e-28	1.27e-31	-13.4597	61.1325	-2.04524	LAMB2	laminin subunit beta 2
217716_s_at	1.36e-28	1.67e-31	-13.4253	60.8631	-1.81227	SEC61A1	Sec61 translocon alpha 1 subunit
225338_at	1.58e-28	1.97e-31	13.4043	60.6984	0.992257	ZYG11B	zyg-11 family member B, cell cycle regulator
202754_at	1.75e-28	2.21e-31	13.3897	60.5844	1.49161	R3HDM1	R3H domain containing 1
221696_s_at	1.8e-28	2.3e-31	13.3849	60.5466	2.1505	STYK1	serine/threonine/tyrosine kinase 1
225308_s_at	2.09e-28	2.71e-31	-13.3641	60.3841	-1.6464	TANC1	tetratricopeptide repeat, ankyrin repeat and coiled-coil containing 1
213051_at	2.26e-28	2.97e-31	-13.3526	60.2941	-1.42781	ZC3HAV1	zinc finger CCCH-type containing, antiviral 1
213933_at	2.32e-28	3.1e-31	13.3472	60.2515	2.32035	PTGER3	prostaglandin E receptor 3
213421_x_at	2.53e-28	3.42e-31	13.3348	60.1544	1.72898	PRSS3	protease, serine 3
216526_x_at	2.7e-28	3.71e-31	-13.3246	60.0747	-1.32684	HLA-C	major histocompatibility complex, class I, C
217456_x_at	3.1e-28	4.36e-31	-13.3043	59.916	-1.47081	HLA-E	major histocompatibility complex, class I, E
209300_s_at	3.1e-28	4.36e-31	13.3042	59.9155	1.55506	NECAP1	NECAP endocytosis associated 1
211981_at	3.92e-28	5.64e-31	-13.2717	59.6612	-4.63554	COL4A1	collagen type IV alpha 1 chain
200921_s_at	3.92e-28	5.66e-31	-13.2713	59.6581	-1.35158	BTG1	BTG anti-proliferation factor 1
212551_at	4.17e-28	6.24e-31	13.259	59.5618	2.40484	CAP2	CAP, adenylate cyclase-associated protein, 2 (yeast)
203855_at	4.17e-28	6.25e-31	13.2586	59.5591	1.45031	WDR47	WD repeat domain 47
206625_at	4.17e-28	6.26e-31	13.2585	59.5583	1.16437	PRPH2	peripherin 2
214459_x_at	4.17e-28	6.34e-31	-13.257	59.5462	-1.63231	HLA-C	major histocompatibility complex, class I, C
1569898_a_at	5.48e-28	8.42e-31	-13.2211	59.2655	-1.82342	PAXIP1-AS2	PAXIP1 antisense RNA 2
238594_x_at	5.57e-28	8.65e-31	13.2177	59.2389	1.80845	LOC101927562///DUSP8	uncharacterized LOC101927562///dual specificity phosphatase 8
213932_x_at	5.63e-28	8.93e-31	-13.2137	59.208	-1.20042	HLA-A	major histocompatibility complex, class I, A
213491_x_at	5.63e-28	8.96e-31	-13.2132	59.2042	-1.62076	RPN2	ribophorin II
227894_at	5.75e-28	9.29e-31	-13.2087	59.1692	-2.23425	WDR90	WD repeat domain 90
213399_x_at	5.75e-28	9.35e-31	-13.2078	59.1622	-1.50587	RPN2	ribophorin II
1557430_at	5.92e-28	9.75e-31	13.2025	59.1208	1.83254	SMIM17	small integral membrane protein 17
224906_at	6.32e-28	1.05e-30	-13.1929	59.0459	-1.60542	ANO6	anoctamin 6
202252_at	6.34e-28	1.07e-30	-13.1912	59.0321	-1.78976	RAB13	RAB13, member RAS oncogene family
210232_at	6.73e-28	1.14e-30	13.1824	58.9633	2.59887	CDC42	cell division cycle 42
205694_at	7.02e-28	1.21e-30	13.1754	58.9091	1.98733	TYRP1	tyrosinase related protein 1
206731_at	7.02e-28	1.22e-30	13.1743	58.9001	2.859	CNKSR2	connector enhancer of kinase suppressor of Ras 2
215543_s_at	7.53e-28	1.32e-30	13.1641	58.8207	1.60498	LARGE1	LARGE xylosyl- and glucuronyltransferase 1
209248_at	7.71e-28	1.37e-30	13.1599	58.7876	1.44821	GHITM	growth hormone inducible transmembrane protein
201426_s_at	7.91e-28	1.43e-30	-13.1544	58.7448	-1.62122	VIM	vimentin
201180_s_at	7.91e-28	1.45e-30	-13.1528	58.7324	-1.31168	GNAI3	G protein subunit alpha i3
226781_at	7.91e-28	1.45e-30	-13.1526	58.7313	-1.71958	C7orf55-LUC7L2///FMC1///LUC7L2	C7orf55-LUC7L2 readthrough///formation of mitochondrial complex V assembly factor 1 homolog///LUC7 like 2, pre-mRNA splicing factor
220731_s_at	7.95e-28	1.47e-30	-13.1508	58.7169	-1.17629	NECAP2	NECAP endocytosis associated 2
226154_at	8.24e-28	1.54e-30	13.145	58.6715	1.00456	DNM1L	dynamin 1 like
210471_s_at	8.4e-28	1.58e-30	13.1414	58.6438	2.326	KCNAB1	potassium voltage-gated channel subfamily A member regulatory beta subunit 1
212680_x_at	9.57e-28	1.82e-30	-13.1236	58.5046	-2.08377	PPP1R14B	protein phosphatase 1 regulatory inhibitor subunit 14B
207463_x_at	9.71e-28	1.87e-30	13.1203	58.4792	2.02709	PRSS3	protease, serine 3
201161_s_at	9.71e-28	1.88e-30	-13.1194	58.4721	-3.26271	YBX3	Y-box binding protein 3
225781_at	1.09e-27	2.14e-30	13.1032	58.3457	1.79674	MAPK9	mitogen-activated protein kinase 9
239275_at	1.16e-27	2.29e-30	13.0945	58.2781	2.82827	LOC101930006///FRMPD2B///FRMPD2	putative protein FRMPD2-like///FERM and PDZ domain containing 2B, pseudogene///FERM and PDZ domain containing 2
223174_at	1.24e-27	2.47e-30	13.0849	58.2033	1.17255	BTBD10	BTB domain containing 10
236195_x_at	1.28e-27	2.58e-30	13.0796	58.1617	2.1574	PRKCG	protein kinase C gamma
229890_at	1.28e-27	2.63e-30	13.0773	58.1437	2.48935	LOC100507547///PRRT1	uncharacterized LOC100507547///proline rich transmembrane protein 1
228550_at	1.28e-27	2.63e-30	13.077	58.1413	2.29195	RTN4R	reticulon 4 receptor
211616_s_at	1.35e-27	2.81e-30	13.0686	58.0757	2.86171	HTR2A	5-hydroxytryptamine receptor 2A
214752_x_at	1.35e-27	2.82e-30	-13.0683	58.0733	-2.37306	FLNA	filamin A
226568_at	1.39e-27	2.94e-30	13.0628	58.0309	1.19791	FAM102B	family with sequence similarity 102 member B
219278_at	1.39e-27	2.95e-30	-13.0627	58.0296	-2.54847	MAP3K6	mitogen-activated protein kinase kinase kinase 6
201029_s_at	1.42e-27	3.04e-30	-13.0588	57.9995	-1.7052	CD99	CD99 molecule
201103_x_at	1.51e-27	3.27e-30	-13.0495	57.9271	-0.779669	NBPF20///NBPF10///NBPF8///NBPF9///NBPF15///NBPF11///NBPF12///NBPF14	neuroblastoma breakpoint family member 20///neuroblastoma breakpoint family member 10///neuroblastoma breakpoint family member 8///neuroblastoma breakpoint family member 9///neuroblastoma breakpoint family member 15///neuroblastoma breakpoint family member 11///neuroblastoma breakpoint family member 12///neuroblastoma breakpoint family member 14
244130_at	1.51e-27	3.29e-30	13.0487	57.9208	3.9391	HTR2A	5-hydroxytryptamine receptor 2A
217908_s_at	1.55e-27	3.39e-30	13.0449	57.8911	1.18545	DCAF6	DDB1 and CUL4 associated factor 6
213437_at	1.67e-27	3.69e-30	-13.0344	57.8092	-1.55699	RUFY3	RUN and FYVE domain containing 3
222729_at	1.81e-27	4.06e-30	13.0222	57.7143	1.99623	FBXW7	F-box and WD repeat domain containing 7
212015_x_at	1.81e-27	4.06e-30	-13.022	57.7125	-2.04553	MIR4745///PTBP1	microRNA 4745///polypyrimidine tract binding protein 1
206384_at	2.02e-27	4.57e-30	13.0071	57.5967	5.53687	CACNG3	calcium voltage-gated channel auxiliary subunit gamma 3
242404_at	2.04e-27	4.67e-30	13.0042	57.5744	2.67023	GNB5	G protein subunit beta 5
203414_at	2.04e-27	4.73e-30	13.0029	57.5638	1.4786	MMD	monocyte to macrophage differentiation associated
200663_at	2.04e-27	4.74e-30	-13.0025	57.5607	-1.15316	CD63	CD63 molecule
202133_at	2.21e-27	5.19e-30	-12.9909	57.4704	-2.3513	WWTR1	WW domain containing transcription regulator 1
209109_s_at	2.21e-27	5.21e-30	-12.9905	57.4673	-2.17597	TSPAN6	tetraspanin 6
200058_s_at	2.24e-27	5.32e-30	-12.9878	57.4466	-1.02585	LOC101929240///SNRNP200	U5 small nuclear ribonucleoprotein 200 kDa helicase pseudogene///small nuclear ribonucleoprotein U5 subunit 200
201584_s_at	2.32e-27	5.56e-30	-12.9822	57.4027	-1.6397	DDX39A	DEAD-box helicase 39A
213636_at	2.4e-27	5.79e-30	12.9772	57.3635	2.8975	PHF24	PHD finger protein 24
206281_at	2.58e-27	6.27e-30	12.967	57.2848	1.63155	ADCYAP1	adenylate cyclase activating polypeptide 1
227004_at	2.98e-27	7.31e-30	12.9475	57.133	2.46478	CDKL5	cyclin dependent kinase like 5
223923_at	3e-27	7.4e-30	-12.946	57.1208	-3.87057	C21orf62	chromosome 21 open reading frame 62
213407_at	3.12e-27	7.77e-30	12.9399	57.0734	1.16711	PHLPP2	PH domain and leucine rich repeat protein phosphatase 2
226740_x_at	3.25e-27	8.13e-30	-12.934	57.028	-0.875459	NBPF26///NBPF10///NBPF14	neuroblastoma breakpoint family member 26///neuroblastoma breakpoint family member 10///neuroblastoma breakpoint family member 14
217762_s_at	3.28e-27	8.27e-30	-12.9319	57.0111	-1.46821	RAB31	RAB31, member RAS oncogene family
207030_s_at	3.4e-27	8.63e-30	-12.9265	56.9694	-2.77601	CSRP2	cysteine and glycine rich protein 2
202376_at	3.56e-27	9.12e-30	-12.9195	56.9148	-3.36663	SERPINA3	serpin family A member 3
223340_at	3.63e-27	9.37e-30	12.9161	56.8882	2.25964	ATL1	atlastin GTPase 1
201290_at	3.87e-27	1e-29	-12.9073	56.82	-1.23809	SEC11A	SEC11 homolog A, signal peptidase complex subunit
225295_at	3.9e-27	1.02e-29	12.9054	56.8052	1.5128	SLC39A10	solute carrier family 39 member 10
208856_x_at	3.9e-27	1.03e-29	-12.9044	56.7976	-1.00235	RPLP0	ribosomal protein lateral stalk subunit P0
201020_at	4.33e-27	1.15e-29	12.8903	56.6882	1.87092	YWHAH	tyrosine 3-monooxygenase/tryptophan 5-monooxygenase activation protein eta
208812_x_at	4.43e-27	1.19e-29	-12.8861	56.6554	-1.32165	HLA-C	major histocompatibility complex, class I, C
200782_at	4.43e-27	1.19e-29	-12.8856	56.6517	-1.62388	ANXA5	annexin A5
224728_at	4.52e-27	1.22e-29	12.8822	56.6245	1.41876	ATPAF1	ATP synthase mitochondrial F1 complex assembly factor 1
203390_s_at	5.03e-27	1.37e-29	12.8676	56.5116	1.36413	KIF3C	kinesin family member 3C
224626_at	5.03e-27	1.38e-29	-12.8669	56.5059	-0.867119	SLC35A4	solute carrier family 35 member A4
205738_s_at	5.65e-27	1.56e-29	12.8515	56.3861	1.90354	FABP3	fatty acid binding protein 3
208683_at	6.02e-27	1.67e-29	-12.8425	56.3162	-1.03967	CAPN2	calpain 2
209132_s_at	6.22e-27	1.74e-29	-12.8375	56.2776	-1.12287	COMMD4	COMM domain containing 4
215700_x_at	6.32e-27	1.78e-29	12.8347	56.2555	4.01944	CPNE6	copine 6
233144_s_at	6.41e-27	1.82e-29	12.8317	56.2328	2.79666	RASAL1	RAS protein activator like 1
219020_at	6.41e-27	1.83e-29	-12.8311	56.2281	-1.0127	HS1BP3	HCLS1 binding protein 3
225929_s_at	6.43e-27	1.85e-29	-12.8299	56.2188	-2.101	RNF213	ring finger protein 213
228189_at	6.86e-27	1.98e-29	12.8209	56.149	1.08888	BAG4	BCL2 associated athanogene 4
209341_s_at	7.69e-27	2.24e-29	-12.8057	56.0304	-1.21591	IKBKB	inhibitor of kappa light polypeptide gene enhancer in B-cells, kinase beta
218007_s_at	7.85e-27	2.3e-29	-12.8022	56.0033	-1.32131	RPS27L	ribosomal protein S27 like
232472_at	8.16e-27	2.4e-29	-12.7965	55.959	-2.52275
204506_at	8.4e-27	2.49e-29	12.792	55.9245	1.52574	PPP3R1	protein phosphatase 3 regulatory subunit B, alpha
205277_at	8.74e-27	2.61e-29	12.7862	55.8794	1.63928	PRDM2	PR/SET domain 2
225537_at	9.25e-27	2.79e-29	12.7775	55.8115	1.19842	TRAPPC6B	trafficking protein particle complex 6B
233310_at	9.25e-27	2.79e-29	12.7773	55.8105	2.12211
203504_s_at	9.25e-27	2.81e-29	-12.7766	55.8052	-1.98044	ABCA1	ATP binding cassette subfamily A member 1
1555310_a_at	1.03e-26	3.14e-29	12.7624	55.6945	2.48405	PAK6	p21 (RAC1) activated kinase 6
238021_s_at	1.05e-26	3.23e-29	-12.7589	55.6678	-4.36554	CRNDE	colorectal neoplasia differentially expressed (non-protein coding)
222589_at	1.09e-26	3.37e-29	12.7535	55.6256	1.59192	NLK	nemo like kinase
213558_at	1.1e-26	3.42e-29	12.7515	55.6102	3.16958	PCLO	piccolo presynaptic cytomatrix protein
224801_at	1.1e-26	3.45e-29	12.7504	55.6012	2.1166	NDFIP2	Nedd4 family interacting protein 2
212928_at	1.1e-26	3.47e-29	12.7499	55.5976	1.39434	TSPYL4	TSPY like 4
201761_at	1.1e-26	3.47e-29	-12.7496	55.5956	-2.29475	MTHFD2	methylenetetrahydrofolate dehydrogenase (NADP+ dependent) 2, methenyltetrahydrofolate cyclohydrolase
228680_at	1.1e-26	3.51e-29	12.7484	55.5864	1.44349	KIF3A	kinesin family member 3A
200859_x_at	1.14e-26	3.65e-29	-12.7432	55.5457	-2.48333	FLNA	filamin A
200781_s_at	1.14e-26	3.67e-29	-12.7426	55.5412	-1.04925	RPS15A	ribosomal protein S15a
59697_at	1.31e-26	4.23e-29	12.7245	55.4011	1.8076	RAB15	RAB15, member RAS oncogene family
230765_at	1.34e-26	4.37e-29	12.7205	55.37	3.47882	NWD2	NACHT and WD repeat domain containing 2
205383_s_at	1.38e-26	4.53e-29	-12.7158	55.3333	-1.3685	ZBTB20	zinc finger and BTB domain containing 20
213746_s_at	1.48e-26	4.87e-29	-12.7067	55.2629	-2.61217	FLNA	filamin A
203389_at	1.5e-26	4.97e-29	12.704	55.2415	1.93727	KIF3C	kinesin family member 3C
225239_at	1.5e-26	4.98e-29	-12.7038	55.2401	-2.18466	MIR612///NEAT1	microRNA 612///nuclear paraspeckle assembly transcript 1 (non-protein coding)
214097_at	1.57e-26	5.26e-29	-12.6968	55.1858	-2.21282	RPS21	ribosomal protein S21
221539_at	1.59e-26	5.36e-29	-12.6945	55.168	-3.09151	EIF4EBP1	eukaryotic translation initiation factor 4E binding protein 1
212930_at	1.69e-26	5.72e-29	12.6862	55.1043	2.28291	ATP2B1	ATPase plasma membrane Ca2+ transporting 1
221702_s_at	1.73e-26	5.88e-29	12.6826	55.0762	1.0017	TM2D3	TM2 domain containing 3
232366_at	1.76e-26	6e-29	12.68	55.0557	1.05086	KIAA0232	KIAA0232
209166_s_at	1.79e-26	6.17e-29	-12.6766	55.0296	-1.65585	MAN2B1	mannosidase alpha class 2B member 1
212063_at	1.82e-26	6.28e-29	-12.6742	55.0111	-2.594	CD44	CD44 molecule (Indian blood group)
227669_at	1.91e-26	6.63e-29	12.6673	54.9578	1.32511	MPC2	mitochondrial pyruvate carrier 2
208991_at	1.98e-26	6.93e-29	-12.6616	54.9137	-1.21795	STAT3	signal transducer and activator of transcription 3
238658_at	2.02e-26	7.11e-29	12.6585	54.8894	1.77376
201028_s_at	2.02e-26	7.14e-29	-12.6579	54.8844	-2.16527	CD99	CD99 molecule
201033_x_at	2.27e-26	8.06e-29	-12.6425	54.7655	-1.0028	RPLP0	ribosomal protein lateral stalk subunit P0
202951_at	2.3e-26	8.21e-29	-12.6401	54.7468	-1.47884	STK38	serine/threonine kinase 38
210410_s_at	2.81e-26	1.01e-28	-12.614	54.5449	-2.92245	MSH5-SAPCD1///SAPCD1///MSH5	MSH5-SAPCD1 readthrough (NMD candidate)///suppressor APC domain containing 1///mutS homolog 5
230411_at	2.93e-26	1.06e-28	12.6081	54.4992	1.16757	UBE2V2	ubiquitin conjugating enzyme E2 V2
204647_at	3.29e-26	1.19e-28	-12.5927	54.3806	-1.61274	HOMER3	homer scaffolding protein 3
219329_s_at	3.29e-26	1.2e-28	-12.5922	54.3761	-1.23272	ATRAID	all-trans retinoic acid induced differentiation factor
203358_s_at	3.32e-26	1.21e-28	-12.5903	54.3617	-2.82313	EZH2	enhancer of zeste 2 polycomb repressive complex 2 subunit
211972_x_at	3.33e-26	1.22e-28	-12.5893	54.3538	-1.0488	RPLP0	ribosomal protein lateral stalk subunit P0
212791_at	3.4e-26	1.26e-28	12.586	54.3282	1.38474	C1orf216	chromosome 1 open reading frame 216
222900_at	3.42e-26	1.27e-28	12.5842	54.3149	1.87754	NRIP3	nuclear receptor interacting protein 3
210675_s_at	3.42e-26	1.28e-28	12.5837	54.3108	2.56851	PTPRR	protein tyrosine phosphatase, receptor type R
218248_at	3.47e-26	1.3e-28	-12.5816	54.294	-1.52292	FAM111A	family with sequence similarity 111 member A
241398_at	3.67e-26	1.38e-28	12.5736	54.2325	1.98493	MPPED1	metallophosphoesterase domain containing 1
202832_at	3.93e-26	1.49e-28	12.5643	54.1605	0.962987	GCC2	GRIP and coiled-coil domain containing 2
226507_at	4.03e-26	1.53e-28	12.5604	54.1306	2.3557	PAK1	p21 (RAC1) activated kinase 1
238697_at	4.07e-26	1.56e-28	12.5585	54.1158	2.30214	SMIM10L2A	small integral membrane protein 10 like 2A
213811_x_at	4.1e-26	1.57e-28	-12.5571	54.1053	-2.03502	TCF3	transcription factor 3
239381_at	4.45e-26	1.72e-28	12.546	54.0188	1.3297	KLK7	kallikrein related peptidase 7
212377_s_at	4.75e-26	1.84e-28	-12.5372	53.951	-1.02655	NOTCH2	notch 2
232720_at	4.89e-26	1.9e-28	12.5328	53.917	2.24352	LINGO2	leucine rich repeat and Ig domain containing 2
208729_x_at	4.96e-26	1.94e-28	-12.5304	53.8983	-1.98728	HLA-B	major histocompatibility complex, class I, B
213938_at	5.09e-26	2e-28	12.5265	53.8686	3.2375	ERC2	ELKS/RAB6-interacting/CAST family member 2
237832_at	5.1e-26	2.02e-28	12.5255	53.8607	4.09549
209620_s_at	5.11e-26	2.03e-28	-12.5248	53.8552	-1.10821	ABCB7	ATP binding cassette subfamily B member 7
204675_at	5.15e-26	2.05e-28	12.5232	53.8431	2.23626	SRD5A1	steroid 5 alpha-reductase 1
235360_at	5.37e-26	2.15e-28	12.5173	53.7977	1.47324	PLEKHM3	pleckstrin homology domain containing M3
229818_at	5.42e-26	2.18e-28	12.5156	53.784	3.42064	SVOP	SV2 related protein
205186_at	5.43e-26	2.2e-28	-12.5146	53.7764	-2.46853	DNALI1	dynein axonemal light intermediate chain 1
204489_s_at	5.46e-26	2.22e-28	-12.5135	53.7677	-2.33012	CD44	CD44 molecule (Indian blood group)
219557_s_at	5.92e-26	2.42e-28	12.5024	53.682	1.89686	NRIP3	nuclear receptor interacting protein 3
237509_at	6e-26	2.46e-28	12.5001	53.6649	2.68166	LINC01616	long intergenic non-protein coding RNA 1616
225059_at	6.12e-26	2.52e-28	-12.497	53.6408	-1.51641	AGTRAP	angiotensin II receptor associated protein
203989_x_at	6.84e-26	2.83e-28	-12.4823	53.527	-3.04471	F2R	coagulation factor II thrombin receptor
215631_s_at	6.85e-26	2.84e-28	-12.4816	53.522	-1.02253	BRMS1	breast cancer metastasis suppressor 1
201587_s_at	7.24e-26	3.02e-28	-12.4739	53.4623	-1.26999	IRAK1	interleukin 1 receptor associated kinase 1
226258_at	7.9e-26	3.31e-28	12.462	53.3705	1.52611	AMN1	antagonist of mitotic exit network 1 homolog
1555736_a_at	7.9e-26	3.32e-28	-12.4617	53.368	-1.49437	AGTRAP	angiotensin II receptor associated protein
225179_at	8.17e-26	3.45e-28	12.4568	53.3304	0.939809	UBE2K	ubiquitin conjugating enzyme E2 K
227559_at	8.43e-26	3.58e-28	12.4523	53.2954	1.45948	NDUFAF4	NADH:ubiquinone oxidoreductase complex assembly factor 4
200909_s_at	8.81e-26	3.75e-28	-12.4461	53.2479	-0.996888	SNORA52///RPLP2	small nucleolar RNA, H/ACA box 52///ribosomal protein lateral stalk subunit P2
225060_at	8.97e-26	3.84e-28	12.4432	53.2256	1.73221	LRP11	LDL receptor related protein 11
207827_x_at	9.38e-26	4.03e-28	12.4369	53.1771	2.15777	SNCA	synuclein alpha
230076_at	9.77e-26	4.22e-28	12.4309	53.131	2.65736	PITPNM3	PITPNM family member 3
206855_s_at	9.77e-26	4.23e-28	-12.4307	53.129	-1.01532	HYAL2	hyaluronoglucosaminidase 2
224356_x_at	9.86e-26	4.29e-28	-12.4289	53.1151	-3.02874	MS4A6A	membrane spanning 4-domains A6A
228747_at	1.03e-25	4.49e-28	12.4232	53.0717	1.27684	SEC61A2	Sec61 translocon alpha 2 subunit
218725_at	1.11e-25	4.89e-28	12.4122	52.9867	1.36767	SLC25A22	solute carrier family 25 member 22
210078_s_at	1.12e-25	4.94e-28	12.4108	52.9757	2.43252	KCNAB1	potassium voltage-gated channel subfamily A member regulatory beta subunit 1
225066_at	1.12e-25	4.98e-28	12.4099	52.9689	1.62862	PPP2R2D	protein phosphatase 2 regulatory subunit Bdelta
223089_at	1.17e-25	5.24e-28	12.4035	52.9193	1.13311	VEZT	vezatin, adherens junctions transmembrane protein
214306_at	1.17e-25	5.25e-28	12.4032	52.9169	1.18943	OPA1	OPA1, mitochondrial dynamin like GTPase
235571_at	1.17e-25	5.25e-28	-12.4031	52.9167	-2.15759	MIR34A	microRNA 34a
203745_at	1.18e-25	5.32e-28	12.4014	52.9032	0.700854	HCCS	holocytochrome c synthase
224184_s_at	1.19e-25	5.36e-28	-12.4004	52.8953	-2.45716	BOC	BOC cell adhesion associated, oncogene regulated
239031_at	1.29e-25	5.86e-28	12.3891	52.8088	1.21509	SSTR2	somatostatin receptor 2
230154_at	1.31e-25	5.98e-28	12.3865	52.7881	1.83158	WAC	WW domain containing adaptor with coiled-coil
226152_at	1.34e-25	6.16e-28	12.3827	52.7591	1.53539	TTC7B	tetratricopeptide repeat domain 7B
1558620_at	1.34e-25	6.16e-28	-12.3826	52.7587	-1.2664	ZNF621	zinc finger protein 621
226259_at	1.34e-25	6.17e-28	12.3825	52.7579	1.31247	EXOC6	exocyst complex component 6
243904_at	1.34e-25	6.19e-28	12.382	52.754	2.20554	STXBP5	syntaxin binding protein 5
217028_at	1.35e-25	6.29e-28	-12.3799	52.7377	-2.6587	CXCR4	C-X-C motif chemokine receptor 4
230298_at	1.35e-25	6.3e-28	12.3798	52.7367	1.47699	MBLAC2	metallo-beta-lactamase domain containing 2
212880_at	1.35e-25	6.32e-28	12.3795	52.7343	1.66173	WDR7	WD repeat domain 7
209790_s_at	1.38e-25	6.5e-28	-12.3759	52.7066	-1.88285	CASP6	caspase 6
204287_at	1.44e-25	6.77e-28	12.3705	52.6651	2.4719	SYNGR1	synaptogyrin 1
228174_at	1.44e-25	6.83e-28	12.3694	52.6571	1.83982	SCAI	suppressor of cancer cell invasion
211720_x_at	1.46e-25	6.96e-28	-12.367	52.6386	-0.960128	RPLP0	ribosomal protein lateral stalk subunit P0
211980_at	1.59e-25	7.6e-28	-12.3558	52.5521	-3.20737	COL4A1	collagen type IV alpha 1 chain
202854_at	1.61e-25	7.7e-28	12.3541	52.5388	1.81437	HPRT1	hypoxanthine phosphoribosyltransferase 1
204592_at	1.64e-25	7.89e-28	12.351	52.5149	1.53629	DLG4	discs large MAGUK scaffold protein 4
232426_at	1.64e-25	7.91e-28	12.3507	52.5127	2.64278	SV2B	synaptic vesicle glycoprotein 2B
203159_at	1.67e-25	8.11e-28	12.3474	52.4871	2.57353	GLS	glutaminase
212642_s_at	1.72e-25	8.38e-28	12.3433	52.4559	1.44032	HIVEP2	human immunodeficiency virus type I enhancer binding protein 2
235070_at	1.76e-25	8.61e-28	12.3397	52.4284	3.26352	RBFOX1	RNA binding protein, fox-1 homolog 1
218838_s_at	1.76e-25	8.64e-28	-12.3393	52.425	-1.06154	TTC31	tetratricopeptide repeat domain 31
225415_at	1.8e-25	8.86e-28	-12.3362	52.4008	-1.7671	DTX3L	deltex E3 ubiquitin ligase 3L
208890_s_at	1.82e-25	8.97e-28	-12.3344	52.3877	-1.59231	PLXNB2	plexin B2
208813_at	1.82e-25	9.04e-28	12.3336	52.3809	2.21688	GOT1	glutamic-oxaloacetic transaminase 1
230029_x_at	1.82e-25	9.07e-28	12.333	52.3769	1.10613	UBR3	ubiquitin protein ligase E3 component n-recognin 3 (putative)
224164_at	1.9e-25	9.51e-28	12.327	52.3307	2.32978	TPM3	tropomyosin 3
44040_at	1.9e-25	9.53e-28	12.3268	52.3286	2.17436	LOC101927826///FBXO41	uncharacterized LOC101927826///F-box protein 41
200654_at	1.9e-25	9.58e-28	-12.3261	52.3233	-1.41393	P4HB	prolyl 4-hydroxylase subunit beta
223413_s_at	2e-25	1.01e-27	-12.3196	52.2731	-1.48976	LYAR	Ly1 antibody reactive
235486_at	2.06e-25	1.05e-27	12.3148	52.2365	2.34252	KIAA1549L	KIAA1549 like
200920_s_at	2.06e-25	1.05e-27	-12.3145	52.234	-1.51086	BTG1	BTG anti-proliferation factor 1
201162_at	2.06e-25	1.05e-27	-12.3143	52.233	-2.07343	IGFBP7	insulin like growth factor binding protein 7
1566901_at	2.1e-25	1.07e-27	-12.3114	52.21	-1.89162	TGIF1	TGFB induced factor homeobox 1
239095_at	2.17e-25	1.12e-27	12.3066	52.1732	2.75433	GRIN2B	glutamate ionotropic receptor NMDA type subunit 2B
212508_at	2.19e-25	1.13e-27	12.3048	52.1593	1.78251	MOAP1	modulator of apoptosis 1
205345_at	2.19e-25	1.14e-27	-12.3042	52.1552	-2.5782	BARD1	BRCA1 associated RING domain 1
211546_x_at	2.28e-25	1.19e-27	12.2986	52.1119	2.01952	SNCA	synuclein alpha
213566_at	2.33e-25	1.22e-27	-12.2955	52.0881	-3.33029	RNASE6	ribonuclease A family member k6
225533_at	2.43e-25	1.27e-27	-12.2899	52.0448	-1.69933	PHF19	PHD finger protein 19
226040_at	2.5e-25	1.31e-27	-12.2859	52.0143	-1.66994	TRIM56	tripartite motif containing 56
209282_at	2.55e-25	1.34e-27	-12.2829	51.9914	-1.48251	PRKD2	protein kinase D2
201960_s_at	2.57e-25	1.36e-27	12.2812	51.9781	1.59594	MYCBP2	MYC binding protein 2, E3 ubiquitin protein ligase
204825_at	2.64e-25	1.4e-27	-12.2772	51.947	-4.05643	MELK	maternal embryonic leucine zipper kinase
225634_at	2.69e-25	1.43e-27	-12.2747	51.9285	-1.59545	ZC3HAV1	zinc finger CCCH-type containing, antiviral 1
227698_s_at	2.78e-25	1.48e-27	12.2699	51.8913	1.0431	RAB40C	RAB40C, member RAS oncogene family
202715_at	3.02e-25	1.62e-27	-12.259	51.8074	-1.00255	CAD	carbamoyl-phosphate synthetase 2, aspartate transcarbamylase, and dihydroorotase
202432_at	3.32e-25	1.78e-27	12.2462	51.7094	2.03142	PPP3CB	protein phosphatase 3 catalytic subunit beta
208628_s_at	3.32e-25	1.79e-27	-12.2459	51.7072	-1.34677	YBX1	Y-box binding protein 1
212976_at	3.39e-25	1.84e-27	12.2425	51.6809	2.59565	LRRC8B	leucine rich repeat containing 8 family member B
242372_s_at	3.39e-25	1.84e-27	12.2423	51.6791	5.86352	MFSD4A	major facilitator superfamily domain containing 4A
226695_at	3.54e-25	1.93e-27	-12.2364	51.6337	-2.01333	PRRX1	paired related homeobox 1
228206_at	3.72e-25	2.03e-27	12.2295	51.5806	2.74725	HS3ST4	heparan sulfate-glucosamine 3-sulfotransferase 4
202666_s_at	3.81e-25	2.09e-27	-12.2258	51.5523	-1.73855	ACTL6A	actin like 6A
207880_at	3.83e-25	2.11e-27	12.225	51.5463	2.34678	ADAM11	ADAM metallopeptidase domain 11
225081_s_at	3.86e-25	2.13e-27	-12.2233	51.5332	-2.90388	CDCA7L	cell division cycle associated 7 like
225242_s_at	3.86e-25	2.14e-27	-12.2228	51.5296	-2.11691	CCDC80	coiled-coil domain containing 80
223280_x_at	3.88e-25	2.16e-27	-12.2219	51.5229	-2.82399	MS4A6A	membrane spanning 4-domains A6A
228414_at	4.09e-25	2.28e-27	12.2147	51.4674	3.00172	KCNMA1	potassium calcium-activated channel subfamily M alpha 1
217886_at	4.09e-25	2.29e-27	12.2143	51.4642	1.33835	EPS15	epidermal growth factor receptor pathway substrate 15
217436_x_at	4.2e-25	2.36e-27	-12.2103	51.4336	-2.23148	HLA-J	major histocompatibility complex, class I, J (pseudogene)
52837_at	4.35e-25	2.45e-27	12.2054	51.396	2.77029	KIAA1644	KIAA1644
227178_at	4.4e-25	2.49e-27	12.2035	51.3814	1.36096	CELF2	CUGBP, Elav-like family member 2
229355_at	4.58e-25	2.6e-27	12.1979	51.3384	0.889096	UBE2D3	ubiquitin conjugating enzyme E2 D3
204742_s_at	4.58e-25	2.6e-27	12.1977	51.3368	1.67154	PDS5B	PDS5 cohesin associated factor B
58780_s_at	4.63e-25	2.64e-27	-12.1959	51.3228	-1.35962	ARHGEF40	Rho guanine nucleotide exchange factor 40
230137_at	4.75e-25	2.72e-27	12.1922	51.2945	3.30112	TMEM155	transmembrane protein 155
211911_x_at	4.82e-25	2.77e-27	-12.1899	51.2769	-1.82121	HLA-B	major histocompatibility complex, class I, B
208627_s_at	5e-25	2.88e-27	-12.1846	51.2365	-1.69066	YBX1	Y-box binding protein 1
209370_s_at	5.25e-25	3.04e-27	-12.1778	51.1845	-1.786	SH3BP2	SH3 domain binding protein 2
231170_at	5.25e-25	3.04e-27	12.1776	51.1827	2.2446
226103_at	5.27e-25	3.07e-27	-12.1766	51.1751	-2.17724	NEXN	nexilin F-actin binding protein
231956_at	5.34e-25	3.12e-27	-12.1746	51.1599	-1.53943	RNF213	ring finger protein 213
214167_s_at	5.44e-25	3.19e-27	-12.1717	51.1377	-1.47336	RPLP0	ribosomal protein lateral stalk subunit P0
211250_s_at	5.59e-25	3.28e-27	-12.168	51.1091	-1.72499	SH3BP2	SH3 domain binding protein 2
202872_at	5.76e-25	3.39e-27	12.1638	51.0766	0.94975	ATP6V1C1	ATPase H+ transporting V1 subunit C1
229867_at	5.81e-25	3.43e-27	12.1622	51.0641	1.4202	BTBD9	BTB domain containing 9
210227_at	5.84e-25	3.46e-27	12.1612	51.0567	3.13321	DLGAP2	DLG associated protein 2
203548_s_at	5.89e-25	3.5e-27	-12.1596	51.0442	-3.37252	LPL	lipoprotein lipase
234645_at	6.14e-25	3.66e-27	-12.1539	51.0006	-1.68487
221766_s_at	6.39e-25	3.82e-27	-12.1484	50.959	-2.65641	FAM46A	family with sequence similarity 46 member A
229657_at	6.46e-25	3.87e-27	12.1467	50.9454	2.44306	THRB	thyroid hormone receptor beta
238458_at	6.49e-25	3.9e-27	12.1457	50.9376	2.09129	MICU3	mitochondrial calcium uptake family member 3
206307_s_at	6.53e-25	3.94e-27	-12.1443	50.9274	-2.60381	FOXD1	forkhead box D1
218383_at	6.65e-25	4.03e-27	-12.1416	50.9067	-0.924933	MIR4707///HAUS4	microRNA 4707///HAUS augmin like complex subunit 4
203157_s_at	6.89e-25	4.18e-27	12.1367	50.8692	2.40988	GLS	glutaminase
227817_at	6.96e-25	4.25e-27	12.1348	50.8545	2.83152	PRKCB	protein kinase C beta
212820_at	6.96e-25	4.25e-27	12.1347	50.8534	0.996167	DMXL2	Dmx like 2
207135_at	7.09e-25	4.34e-27	12.1319	50.8322	3.19329	HTR2A	5-hydroxytryptamine receptor 2A
231986_at	7.09e-25	4.36e-27	12.1314	50.8286	2.80806	RIMS1	regulating synaptic membrane exocytosis 1
208869_s_at	7.19e-25	4.43e-27	12.1294	50.8127	1.82424	GABARAPL1	GABA type A receptor associated protein like 1
204466_s_at	7.44e-25	4.6e-27	12.1246	50.7759	3.12214	SNCA	synuclein alpha
200096_s_at	7.78e-25	4.82e-27	-12.1185	50.7292	-1.17956	ATP6V0E1	ATPase H+ transporting V0 subunit e1
209129_at	8.19e-25	5.1e-27	-12.1113	50.6746	-2.00155	TRIP6	thyroid hormone receptor interactor 6
200622_x_at	8.25e-25	5.14e-27	12.1102	50.6656	1.35061	CALM3///CALM2///CALM1	calmodulin 3///calmodulin 2///calmodulin 1
207643_s_at	8.33e-25	5.21e-27	-12.1085	50.6531	-1.8894	TNFRSF1A	TNF receptor superfamily member 1A
215145_s_at	8.71e-25	5.46e-27	12.1024	50.6063	4.22905	CNTNAP2	contactin associated protein-like 2
201004_at	8.78e-25	5.53e-27	-12.1009	50.5946	-1.09061	SSR4	signal sequence receptor subunit 4
225448_at	8.83e-25	5.57e-27	12.0999	50.5868	1.2298	NAPG	NSF attachment protein gamma
208857_s_at	8.84e-25	5.6e-27	12.0993	50.5822	1.12901	PCMT1	protein-L-isoaspartate (D-aspartate) O-methyltransferase
212687_at	9.34e-25	5.93e-27	-12.0919	50.5255	-1.68307	LIMS4///LIMS3///LIMS1	LIM zinc finger domain containing 4///LIM zinc finger domain containing 3///LIM zinc finger domain containing 1
218350_s_at	9.85e-25	6.27e-27	-12.0846	50.4698	-1.48253	GMNN	geminin, DNA replication inhibitor
212358_at	9.95e-25	6.35e-27	12.0829	50.4569	1.48136	CLIP3	CAP-Gly domain containing linker protein 3
215056_at	1.04e-24	6.66e-27	12.0768	50.4098	2.36599
209539_at	1.06e-24	6.83e-27	-12.0736	50.3859	-1.27439	ARHGEF6	Rac/Cdc42 guanine nucleotide exchange factor 6
234982_at	1.08e-24	6.94e-27	12.0716	50.3702	1.17084	UBR3	ubiquitin protein ligase E3 component n-recognin 3 (putative)
202887_s_at	1.12e-24	7.2e-27	-12.0667	50.3332	-1.87337	DDIT4	DNA damage inducible transcript 4
209200_at	1.15e-24	7.44e-27	12.0626	50.3017	2.4135	MEF2C	myocyte enhancer factor 2C
238554_at	1.15e-24	7.47e-27	12.062	50.2972	1.53324	CYB5B	cytochrome b5 type B
212701_at	1.15e-24	7.49e-27	12.0617	50.2949	1.7218	TLN2	talin 2
209140_x_at	1.18e-24	7.7e-27	-12.0581	50.2673	-1.30656	HLA-B	major histocompatibility complex, class I, B
221207_s_at	1.19e-24	7.76e-27	12.0572	50.2598	2.00003	NBEA	neurobeachin
227592_at	1.2e-24	7.86e-27	-12.0554	50.2465	-2.41254	ALDH16A1	aldehyde dehydrogenase 16 family member A1
203158_s_at	1.21e-24	7.98e-27	12.0535	50.2318	2.00596	GLS	glutaminase
1552879_a_at	1.22e-24	8.08e-27	12.0519	50.2195	3.00187	ATOH7	atonal bHLH transcription factor 7
228532_at	1.23e-24	8.17e-27	-12.0505	50.2092	-2.4003	C1orf162	chromosome 1 open reading frame 162
205630_at	1.24e-24	8.2e-27	12.05	50.2048	3.32023	CRH	corticotropin releasing hormone
218831_s_at	1.24e-24	8.23e-27	-12.0496	50.2019	-1.79363	FCGRT	Fc fragment of IgG receptor and transporter
241500_at	1.25e-24	8.32e-27	12.0482	50.1913	2.92429	CDH8	cadherin 8
207826_s_at	1.25e-24	8.36e-27	-12.0475	50.186	-3.20348	ID3	inhibitor of DNA binding 3, HLH protein
201755_at	1.27e-24	8.54e-27	-12.0448	50.1651	-2.54781	MCM5	minichromosome maintenance complex component 5
202649_x_at	1.28e-24	8.61e-27	-12.0437	50.1567	-1.19887	RPS19	ribosomal protein S19
205191_at	1.36e-24	9.15e-27	-12.0359	50.0973	-1.85408	RP2	retinitis pigmentosa 2 (X-linked recessive)
218102_at	1.36e-24	9.21e-27	-12.0351	50.0908	-1.06846	DERA	deoxyribose-phosphate aldolase
219038_at	1.36e-24	9.22e-27	-12.035	50.0901	-1.22405	MORC4	MORC family CW-type zinc finger 4
200770_s_at	1.57e-24	1.07e-26	-12.0158	49.9434	-2.21405	LAMC1	laminin subunit gamma 1
229160_at	1.6e-24	1.09e-26	12.013	49.9225	2.88894	MUM1L1	MUM1 like 1
202429_s_at	1.62e-24	1.11e-26	12.011	49.907	1.66836	PPP3CA	protein phosphatase 3 catalytic subunit alpha
212852_s_at	1.63e-24	1.12e-26	-12.0096	49.8964	-1.05252	TROVE2	TROVE domain family member 2
240216_at	1.63e-24	1.12e-26	-12.0094	49.8945	-1.52904
227909_at	1.64e-24	1.13e-26	12.0086	49.8889	2.91468	SMIM10L2B///SMIM10L2A	small integral membrane protein 10 like 2B///small integral membrane protein 10 like 2A
201012_at	1.76e-24	1.22e-26	-11.999	49.815	-3.01801	ANXA1	annexin A1
218584_at	1.78e-24	1.23e-26	-11.9975	49.8037	-1.22133	TCTN1	tectonic family member 1
214788_x_at	1.78e-24	1.24e-26	11.9972	49.8013	5.32315	DDN	dendrin
203218_at	1.82e-24	1.27e-26	11.9938	49.7751	0.995548	MAPK9	mitogen-activated protein kinase 9
1552715_a_at	1.83e-24	1.28e-26	11.9926	49.7666	2.58615	RXFP1	relaxin/insulin like family peptide receptor 1
203148_s_at	1.88e-24	1.32e-26	-11.9884	49.7342	-1.84494	TRIM14	tripartite motif containing 14
223639_s_at	1.88e-24	1.32e-26	-11.9883	49.7333	-1.61688	ZNRD1	zinc ribbon domain containing 1
223810_at	1.88e-24	1.33e-26	11.9879	49.7307	4.17579	KLHL1	kelch like family member 1
219259_at	1.91e-24	1.35e-26	11.986	49.7161	2.03054	SEMA4A	semaphorin 4A
210247_at	1.93e-24	1.36e-26	11.9844	49.7039	2.61088	SYN2	synapsin II
212349_at	1.93e-24	1.37e-26	-11.984	49.701	-1.99033	POFUT1	protein O-fucosyltransferase 1
215972_at	1.94e-24	1.38e-26	11.983	49.6929	2.25512	PART1	prostate androgen-regulated transcript 1 (non-protein coding)
212613_at	1.94e-24	1.39e-26	-11.9823	49.6875	-3.00459	BTN3A2	butyrophilin subfamily 3 member A2
242922_at	2.09e-24	1.5e-26	-11.9724	49.6122	-2.40874	NOMO3	NODAL modulator 3
203422_at	2.11e-24	1.51e-26	-11.9712	49.6031	-1.34443	POLD1	DAN polymerase delta 1, catalytic subunit
214998_at	2.17e-24	1.56e-26	11.9671	49.5718	3.36928	AAK1	AP2 associated kinase 1
238719_at	2.2e-24	1.59e-26	11.9647	49.5535	1.19974	PPP2CA	protein phosphatase 2 catalytic subunit alpha
221058_s_at	2.2e-24	1.59e-26	-11.9646	49.5525	-1.24991	CKLF	chemokine like factor
218613_at	2.22e-24	1.61e-26	11.963	49.5406	1.86804	PSD3	pleckstrin and Sec7 domain containing 3
203113_s_at	2.39e-24	1.73e-26	-11.9535	49.4677	-0.964131	EEF1D	eukaryotic translation elongation factor 1 delta
1556151_at	2.47e-24	1.8e-26	11.9485	49.4297	1.14506	ITFG1	integrin alpha FG-GAP repeat containing 1
227630_at	2.52e-24	1.84e-26	11.9456	49.4078	0.970684	PPP2R5E	protein phosphatase 2 regulatory subunit B'epsilon
225912_at	2.52e-24	1.84e-26	-11.9454	49.4059	-1.52887	TP53INP1	tumor protein p53 inducible nuclear protein 1
204546_at	2.64e-24	1.93e-26	11.9393	49.3596	2.74215	KIAA0513	KIAA0513
204900_x_at	2.67e-24	1.96e-26	-11.9374	49.3449	-1.24235	SAP30	Sin3A associated protein 30
201163_s_at	2.75e-24	2.03e-26	-11.9333	49.3136	-1.38126	IGFBP7	insulin like growth factor binding protein 7
227761_at	2.84e-24	2.1e-26	11.9287	49.2785	1.82485	MYO5A	myosin VA
1560647_at	2.84e-24	2.1e-26	11.9285	49.2771	2.04118	TSPYL1	TSPY like 1
200897_s_at	3.13e-24	2.33e-26	-11.9153	49.1766	-1.44578	PALLD	palladin, cytoskeletal associated protein
241957_x_at	3.13e-24	2.33e-26	11.915	49.174	1.02453	LIN7B	lin-7 homolog B, crumbs cell polarity complex component
1553978_at	3.15e-24	2.35e-26	-11.9142	49.1681	-1.23912	BORCS8	BLOC-1 related complex subunit 8
201335_s_at	3.2e-24	2.39e-26	11.9117	49.1491	1.3359	ARHGEF12	Rho guanine nucleotide exchange factor 12
221482_s_at	3.22e-24	2.41e-26	11.9107	49.141	1.41774	ARPP19	cAMP regulated phosphoprotein 19
210916_s_at	3.27e-24	2.46e-26	-11.9083	49.1227	-3.06746	CD44	CD44 molecule (Indian blood group)
220326_s_at	3.32e-24	2.5e-26	-11.906	49.1053	-1.39822	ARHGEF40	Rho guanine nucleotide exchange factor 40
204009_s_at	3.47e-24	2.62e-26	11.9001	49.0604	0.806022	KRAS	KRAS proto-oncogene, GTPase
223504_at	3.5e-24	2.65e-26	11.8986	49.0487	1.15236	DNAJC27	DnaJ heat shock protein family (Hsp40) member C27
202395_at	3.51e-24	2.67e-26	11.8975	49.0404	2.00822	LOC101930324///NSF	uncharacterized LOC101930324///N-ethylmaleimide sensitive factor, vesicle fusing ATPase
225232_at	3.51e-24	2.67e-26	11.8973	49.0393	0.930873	MTMR12	myotubularin related protein 12
1553764_a_at	3.51e-24	2.68e-26	-11.8971	49.0375	-1.86068	AJUBA	ajuba LIM protein
217976_s_at	3.53e-24	2.7e-26	11.8963	49.0313	0.885592	DYNC1LI1	dynein cytoplasmic 1 light intermediate chain 1
208932_at	3.53e-24	2.71e-26	-11.8958	49.0273	-2.25292	PPP4C	protein phosphatase 4 catalytic subunit
201412_at	3.53e-24	2.71e-26	-11.8956	49.0263	-1.30346	LRP10	LDL receptor related protein 10
243450_at	3.53e-24	2.72e-26	-11.8953	49.0235	-1.83544
1560145_at	3.59e-24	2.77e-26	-11.8926	49.0034	-1.3295	MKLN1	muskelin 1
242029_at	3.73e-24	2.88e-26	-11.8876	48.9655	-2.70413
232349_x_at	3.74e-24	2.9e-26	11.8869	48.9602	0.895513	DCAF6	DDB1 and CUL4 associated factor 6
227087_at	3.86e-24	3e-26	11.8825	48.9264	1.18985	INPP4A	inositol polyphosphate-4-phosphatase type I A
202990_at	3.88e-24	3.02e-26	-11.8815	48.9185	-1.88196	PYGL	phosphorylase, glycogen, liver
230300_at	3.88e-24	3.03e-26	11.8812	48.9165	1.69915	PSMA5	proteasome subunit alpha 5
213156_at	3.94e-24	3.09e-26	-11.8788	48.8978	-1.53231	ZBTB20	zinc finger and BTB domain containing 20
200923_at	3.96e-24	3.11e-26	-11.8778	48.8907	-1.84539	LGALS3BP	galectin 3 binding protein
242789_at	4.19e-24	3.29e-26	11.8704	48.8338	3.15518	PDE1A	phosphodiesterase 1A
219461_at	4.38e-24	3.45e-26	11.8643	48.7878	2.49983	PAK6	p21 (RAC1) activated kinase 6
218546_at	4.57e-24	3.61e-26	11.8584	48.7424	3.26644	C1orf115	chromosome 1 open reading frame 115
218434_s_at	4.7e-24	3.72e-26	11.8545	48.7129	1.1875	AACS	acetoacetyl-CoA synthetase
208924_at	5.03e-24	3.99e-26	11.8455	48.6442	0.831574	RNF11	ring finger protein 11
203973_s_at	5.06e-24	4.02e-26	-11.8444	48.6362	-2.0783	CEBPD	CCAAT/enhancer binding protein delta
216237_s_at	5.19e-24	4.14e-26	-11.8408	48.6087	-2.51488	MCM5	minichromosome maintenance complex component 5
210983_s_at	5.27e-24	4.21e-26	-11.8384	48.5907	-1.92372	MCM7	minichromosome maintenance complex component 7
213307_at	5.31e-24	4.25e-26	11.8373	48.582	2.57965	SHANK2	SH3 and multiple ankyrin repeat domains 2
212252_at	5.52e-24	4.44e-26	11.8317	48.5395	1.46422	CAMKK2	calcium/calmodulin dependent protein kinase kinase 2
205635_at	5.52e-24	4.45e-26	11.8315	48.5381	2.88431	KALRN	kalirin, RhoGEF kinase
236166_at	5.75e-24	4.64e-26	11.826	48.4958	2.45219	LOC285147	uncharacterized LOC285147
203906_at	5.9e-24	4.77e-26	11.8224	48.469	1.63143	IQSEC1	IQ motif and Sec7 domain 1
203410_at	5.9e-24	4.79e-26	11.8219	48.4646	1.2414	AP3M2	adaptor related protein complex 3 mu 2 subunit
226583_at	5.9e-24	4.79e-26	11.8218	48.4639	1.1792	C12orf76	chromosome 12 open reading frame 76
214434_at	5.95e-24	4.84e-26	11.8204	48.4538	2.74129	HSPA12A	heat shock protein family A (Hsp70) member 12A
200600_at	6.17e-24	5.03e-26	-11.8154	48.4155	-1.71933	MSN	moesin
219365_s_at	6.54e-24	5.34e-26	11.8077	48.3565	2.44024	CAMKV	CaM kinase like vesicle associated
202780_at	7.07e-24	5.8e-26	11.7972	48.2766	1.22452	OXCT1	3-oxoacid CoA-transferase 1
222553_x_at	7.07e-24	5.8e-26	11.797	48.2752	1.35245	OXR1	oxidation resistance 1
201923_at	7.11e-24	5.85e-26	-11.7959	48.2672	-1.82661	PRDX4	peroxiredoxin 4
211719_x_at	7.16e-24	5.91e-26	-11.7947	48.258	-2.35579	FN1	fibronectin 1
212683_at	7.41e-24	6.12e-26	11.79	48.2225	0.739058	SLC25A44	solute carrier family 25 member 44
238782_at	7.61e-24	6.3e-26	11.7863	48.194	1.48598	WDR13	WD repeat domain 13
217827_s_at	7.68e-24	6.38e-26	-11.7847	48.1817	-0.917476	SPG21	spastic paraplegia 21 (autosomal recessive, Mast syndrome)
202701_at	8e-24	6.67e-26	-11.779	48.1387	-1.20562	BMP1	bone morphogenetic protein 1
227191_at	8e-24	6.67e-26	11.7789	48.1378	1.56492	ITFG1	integrin alpha FG-GAP repeat containing 1
228228_at	8.02e-24	6.7e-26	11.7783	48.1332	1.23708	DACT3	dishevelled binding antagonist of beta catenin 3
203224_at	8.06e-24	6.75e-26	11.7774	48.1261	0.95225	RFK	riboflavin kinase
219249_s_at	8.11e-24	6.81e-26	-11.7762	48.1172	-3.54902	FKBP10	FK506 binding protein 10
224471_s_at	8.18e-24	6.88e-26	11.7748	48.107	1.48342	BTRC	beta-transducin repeat containing E3 ubiquitin protein ligase
208782_at	8.23e-24	6.94e-26	-11.7737	48.0987	-1.75165	FSTL1	follistatin like 1
214808_at	8.72e-24	7.37e-26	-11.7659	48.0393	-1.5418
230839_at	8.74e-24	7.4e-26	11.7654	48.035	1.9846	PRMT8	protein arginine methyltransferase 8
205202_at	9.18e-24	7.79e-26	11.7588	47.9851	1.06164	PCMT1	protein-L-isoaspartate (D-aspartate) O-methyltransferase
216834_at	9.55e-24	8.12e-26	-11.7533	47.9435	-3.24256	RGS1	regulator of G-protein signaling 1
200944_s_at	9.55e-24	8.14e-26	-11.7531	47.9415	-1.143	LOC101927733///HMGN1	uncharacterized LOC101927733///high mobility group nucleosome binding domain 1
218593_at	9.55e-24	8.16e-26	-11.7528	47.9393	-1.3883	RBM28	RNA binding motif protein 28
206253_at	9.69e-24	8.3e-26	11.7506	47.9227	2.26409	DLG2	discs large MAGUK scaffold protein 2
220949_s_at	9.82e-24	8.42e-26	-11.7486	47.9078	-1.03023	C7orf49	chromosome 7 open reading frame 49
226382_at	9.87e-24	8.49e-26	11.7477	47.9005	2.1572
221486_at	9.91e-24	8.54e-26	11.7469	47.8944	1.04101	ENSA	endosulfine alpha
206014_at	9.94e-24	8.6e-26	11.746	47.8877	3.9032	ACTL6B	actin like 6B
206456_at	9.94e-24	8.6e-26	11.746	47.8876	4.95543	GABRA5	gamma-aminobutyric acid type A receptor alpha5 subunit
221945_at	1.02e-23	8.82e-26	11.7427	47.8627	1.88763	LOC101927826///FBXO41	uncharacterized LOC101927826///F-box protein 41
244579_at	1.02e-23	8.88e-26	-11.7417	47.8555	-1.54097
212969_x_at	1.04e-23	9.05e-26	-11.7394	47.8375	-1.08059	EML3	echinoderm microtubule associated protein like 3
200771_at	1.04e-23	9.06e-26	-11.7392	47.836	-1.71998	LAMC1	laminin subunit gamma 1
222565_s_at	1.04e-23	9.08e-26	-11.7388	47.8335	-2.23452	PRKD3	protein kinase D3
227728_at	1.08e-23	9.46e-26	11.7336	47.7935	1.34168	PPM1A	protein phosphatase, Mg2+/Mn2+ dependent 1A
209582_s_at	1.08e-23	9.52e-26	11.7327	47.7868	1.74126	CD200	CD200 molecule
208270_s_at	1.1e-23	9.66e-26	-11.7308	47.7727	-0.844088	RNPEP	arginyl aminopeptidase
203474_at	1.12e-23	9.92e-26	-11.7274	47.7469	-2.2979	IQGAP2	IQ motif containing GTPase activating protein 2
220979_s_at	1.14e-23	1e-25	11.7257	47.7341	2.63053	ST6GALNAC5	ST6 N-acetylgalactosaminide alpha-2,6-sialyltransferase 5
210650_s_at	1.14e-23	1.01e-25	11.7254	47.7312	3.13321	PCLO	piccolo presynaptic cytomatrix protein
201172_x_at	1.14e-23	1.01e-25	-11.7244	47.7242	-0.951465	ATP6V0E1	ATPase H+ transporting V0 subunit e1
201193_at	1.15e-23	1.03e-25	-11.7231	47.7141	-1.71977	IDH1	isocitrate dehydrogenase (NADP(+)) 1, cytosolic
214098_at	1.21e-23	1.08e-25	11.7169	47.6666	3.33132	KIAA1107	KIAA1107
221918_at	1.21e-23	1.08e-25	11.7168	47.6662	0.890245	CDK17	cyclin dependent kinase 17
211048_s_at	1.24e-23	1.11e-25	-11.7129	47.6368	-1.60637	PDIA4	protein disulfide isomerase family A member 4
212164_at	1.26e-23	1.13e-25	11.711	47.6221	1.06797	TMEM183B///TMEM183A	transmembrane protein 183B///transmembrane protein 183A
235320_at	1.27e-23	1.14e-25	11.7096	47.6113	1.05275	ARL6	ADP ribosylation factor like GTPase 6
212709_at	1.27e-23	1.15e-25	-11.7086	47.6039	-1.23355	NUP160	nucleoporin 160
202670_at	1.27e-23	1.15e-25	11.7084	47.6026	1.41135	MAP2K1	mitogen-activated protein kinase kinase 1
225128_at	1.28e-23	1.16e-25	-11.7075	47.5957	-1.24185	KDELC2	KDEL motif containing 2
226399_at	1.29e-23	1.16e-25	11.7065	47.5881	0.983082	DNAJB14	DnaJ heat shock protein family (Hsp40) member B14
202758_s_at	1.29e-23	1.17e-25	-11.7062	47.5861	-1.38284	RFXANK	regulatory factor X associated ankyrin containing protein
215711_s_at	1.33e-23	1.21e-25	-11.7012	47.5481	-2.99076	WEE1	WEE1 G2 checkpoint kinase
211555_s_at	1.34e-23	1.23e-25	11.7	47.5385	1.83745	GUCY1B3	guanylate cyclase 1 soluble subunit beta
235227_at	1.35e-23	1.24e-25	11.6988	47.5293	2.75071	STXBP5	syntaxin binding protein 5
211126_s_at	1.38e-23	1.26e-25	-11.6965	47.5123	-2.35059	CSRP2	cysteine and glycine rich protein 2
204723_at	1.44e-23	1.32e-25	11.6906	47.4678	3.57754	SCN3B	sodium voltage-gated channel beta subunit 3
209201_x_at	1.45e-23	1.33e-25	-11.6894	47.4582	-1.72667	CXCR4	C-X-C motif chemokine receptor 4
211724_x_at	1.45e-23	1.34e-25	-11.6888	47.4535	-0.873926	MIOS	meiosis regulator for oocyte development
1557203_at	1.45e-23	1.34e-25	11.6886	47.4524	1.51625	PABPC1L2B///PABPC1L2A	poly(A) binding protein cytoplasmic 1 like 2B///poly(A) binding protein cytoplasmic 1 like 2A
206888_s_at	1.5e-23	1.38e-25	11.6841	47.418	2.64657	ARHGDIG	Rho GDP dissociation inhibitor gamma
240095_at	1.51e-23	1.4e-25	11.683	47.4102	1.1242
206441_s_at	1.52e-23	1.41e-25	-11.6816	47.3994	-1.00045	COMMD4	COMM domain containing 4
221725_at	1.62e-23	1.51e-25	-11.6729	47.3331	-1.23215	WASF2	WAS protein family member 2
224840_at	1.65e-23	1.53e-25	-11.6707	47.3162	-2.24984	FKBP5	FK506 binding protein 5
1558293_at	1.71e-23	1.59e-25	11.6657	47.2788	2.65509	KIAA1107	KIAA1107
209342_s_at	1.72e-23	1.61e-25	-11.6642	47.2676	-1.49639	IKBKB	inhibitor of kappa light polypeptide gene enhancer in B-cells, kinase beta
208921_s_at	1.73e-23	1.62e-25	-11.6634	47.2609	-1.24138	SRI	sorcin
203243_s_at	1.76e-23	1.65e-25	-11.6613	47.2451	-1.32397	PDLIM5	PDZ and LIM domain 5
204762_s_at	1.81e-23	1.71e-25	11.6569	47.2117	2.48277	GNAO1	G protein subunit alpha o1
220359_s_at	1.84e-23	1.73e-25	11.6549	47.1971	4.49819	ARPP21	cAMP regulated phosphoprotein 21
228734_at	1.86e-23	1.75e-25	11.6534	47.1858	1.08429	UBE2V2	ubiquitin conjugating enzyme E2 V2
47560_at	1.88e-23	1.78e-25	11.6515	47.1714	1.02764	ADGRL1	adhesion G protein-coupled receptor L1
233110_s_at	1.89e-23	1.79e-25	-11.6507	47.1647	-1.84807	BCL2L12	BCL2 like 12
203313_s_at	1.91e-23	1.81e-25	-11.6488	47.1508	-2.02777	TGIF1	TGFB induced factor homeobox 1
210150_s_at	1.93e-23	1.84e-25	-11.6472	47.1387	-1.56476	LAMA5	laminin subunit alpha 5
213693_s_at	1.96e-23	1.87e-25	-11.6452	47.1236	-3.19155	MUC1	mucin 1, cell surface associated
204507_s_at	1.97e-23	1.88e-25	11.6439	47.1136	1.35252	PPP3R1	protein phosphatase 3 regulatory subunit B, alpha
201555_at	1.99e-23	1.91e-25	-11.6423	47.1016	-1.36051	MCM3	minichromosome maintenance complex component 3
230973_at	2.06e-23	1.97e-25	11.638	47.069	2.01265	SH2D5	SH2 domain containing 5
200797_s_at	2.08e-23	2e-25	-11.6361	47.0542	-1.34576	MCL1	BCL2 family apoptosis regulator
206529_x_at	2.18e-23	2.09e-25	11.6303	47.0103	1.95757	SLC26A4	solute carrier family 26 member 4
225765_at	2.18e-23	2.1e-25	-11.6298	47.0065	-1.33641	TNPO1	transportin 1
203909_at	2.18e-23	2.11e-25	11.6294	47.0037	1.4451	SLC9A6	solute carrier family 9 member A6
224972_at	2.18e-23	2.11e-25	-11.6291	47.0014	-1.3007	ROMO1	reactive oxygen species modulator 1
218751_s_at	2.19e-23	2.13e-25	11.6282	46.995	2.13201	FBXW7	F-box and WD repeat domain containing 7
222526_at	2.2e-23	2.14e-25	-11.6273	46.988	-1.02447	GATAD2A	GATA zinc finger domain containing 2A
232341_x_at	2.21e-23	2.15e-25	11.6269	46.9846	1.34374	HABP4	hyaluronan binding protein 4
222447_at	2.25e-23	2.2e-25	11.6238	46.9611	0.94694	METTL9	methyltransferase like 9
218728_s_at	2.25e-23	2.2e-25	-11.6237	46.9607	-1.62043	CNIH4	cornichon family AMPA receptor auxiliary protein 4
219246_s_at	2.29e-23	2.24e-25	-11.6216	46.9447	-1.70841	OGFOD2	2-oxoglutarate and iron dependent oxygenase domain containing 2
243686_at	2.29e-23	2.25e-25	11.621	46.9398	2.3423	LINGO2	leucine rich repeat and Ig domain containing 2
207266_x_at	2.34e-23	2.31e-25	-11.6176	46.9146	-2.59886	RBMS1	RNA binding motif single stranded interacting protein 1
217784_at	2.34e-23	2.31e-25	-11.6176	46.9142	-1.78722	YKT6	YKT6 v-SNARE homolog (S, cerevisiae)
238862_at	2.49e-23	2.45e-25	11.6096	46.8538	2.3312	MFSD4A	major facilitator superfamily domain containing 4A
200713_s_at	2.54e-23	2.5e-25	-11.6069	46.833	-0.99681	MAPRE1	microtubule associated protein RP/EB family member 1
203047_at	2.56e-23	2.53e-25	-11.6056	46.8238	-2.55033	STK10	serine/threonine kinase 10
213386_at	2.62e-23	2.6e-25	11.6021	46.7968	2.04728	TMEM246	transmembrane protein 246
38269_at	2.63e-23	2.61e-25	-11.6013	46.7912	-0.968947	PRKD2	protein kinase D2
225979_at	2.65e-23	2.64e-25	-11.6001	46.7822	-2.54806	PLEKHG2	pleckstrin homology and RhoGEF domain containing G2
235457_at	2.81e-23	2.8e-25	-11.5924	46.7234	-1.66098	MAML2	mastermind like transcriptional coactivator 2
230047_at	2.82e-23	2.82e-25	-11.5915	46.7167	-2.3951	ARHGAP42	Rho GTPase activating protein 42
221823_at	2.82e-23	2.82e-25	11.5913	46.7151	1.4575	C5orf30	chromosome 5 open reading frame 30
1555705_a_at	2.84e-23	2.85e-25	-11.59	46.7056	-2.24019	CMTM3	CKLF like MARVEL transmembrane domain containing 3
222920_s_at	3.02e-23	3.03e-25	11.5819	46.6446	4.48706	TESPA1	thymocyte expressed, positive selection associated 1
212214_at	3.02e-23	3.03e-25	11.5818	46.6438	0.980329	OPA1	OPA1, mitochondrial dynamin like GTPase
213234_at	3.03e-23	3.05e-25	11.581	46.6374	1.01602	FAM234B	family with sequence similarity 234 member B
212854_x_at	3.03e-23	3.06e-25	-11.581	46.6372	-0.779585	NBPF1	neuroblastoma breakpoint family member 1
1556047_s_at	3.07e-23	3.11e-25	11.5786	46.6193	2.62891	MAGEE1	MAGE family member E1
213045_at	3.07e-23	3.11e-25	11.5785	46.6185	2.38025	MAST3	microtubule associated serine/threonine kinase 3
224650_at	3.07e-23	3.12e-25	11.5784	46.618	4.51031	MAL2	mal, T-cell differentiation protein 2 (gene/pseudogene)
235591_at	3.07e-23	3.12e-25	11.5782	46.6162	3.57376	SSTR1	somatostatin receptor 1
235935_at	3.07e-23	3.13e-25	11.5778	46.6131	1.37609	LRRC73	leucine rich repeat containing 73
205923_at	3.07e-23	3.14e-25	11.5776	46.6116	2.46273	RELN	reelin
244709_at	3.19e-23	3.26e-25	11.5724	46.5725	3.0803	AMER3	APC membrane recruitment protein 3
216442_x_at	3.21e-23	3.29e-25	-11.5714	46.5645	-2.45008	FN1	fibronectin 1
219922_s_at	3.28e-23	3.36e-25	-11.5686	46.5433	-1.53577	LTBP3	latent transforming growth factor beta binding protein 3
202279_at	3.31e-23	3.4e-25	11.5669	46.5307	1.34838	C14orf2	chromosome 14 open reading frame 2
202864_s_at	3.32e-23	3.42e-25	-11.5663	46.5264	-2.13134	SP100	SP100 nuclear antigen
218581_at	3.32e-23	3.42e-25	-11.5661	46.5246	-0.815828	ABHD4	abhydrolase domain containing 4
219752_at	3.4e-23	3.51e-25	11.5628	46.5	2.49728	RASAL1	RAS protein activator like 1
217763_s_at	3.4e-23	3.51e-25	-11.5627	46.499	-1.51717	RAB31	RAB31, member RAS oncogene family
204360_s_at	3.49e-23	3.62e-25	-11.5588	46.4698	-1.08751	NAGLU	N-acetyl-alpha-glucosaminidase
208093_s_at	3.66e-23	3.8e-25	11.5525	46.4223	1.08598	NDEL1	nudE neurodevelopment protein 1 like 1
1552426_a_at	3.71e-23	3.86e-25	11.5504	46.406	1.04272	TM2D3	TM2 domain containing 3
224659_at	3.71e-23	3.87e-25	-11.5501	46.404	-1.42356	SEPN1	selenoprotein N, 1
203884_s_at	3.82e-23	3.99e-25	11.5462	46.3747	1.26335	RAB11FIP2	RAB11 family interacting protein 2
213414_s_at	3.82e-23	4e-25	-11.5458	46.3717	-1.09512	RPS19	ribosomal protein S19
228579_at	3.86e-23	4.04e-25	11.5445	46.3617	1.92531	KCNQ3	potassium voltage-gated channel subfamily Q member 3
224888_at	3.86e-23	4.06e-25	11.544	46.3575	0.742373	EPT1	ethanolaminephosphotransferase 1
214762_at	3.89e-23	4.09e-25	11.543	46.3505	2.82458	ATP6V1G2	ATPase H+ transporting V1 subunit G2
206270_at	4.05e-23	4.27e-25	11.5373	46.3072	2.99507	PRKCG	protein kinase C gamma
230303_at	4.17e-23	4.4e-25	11.5333	46.2771	4.00254	SYNPR	synaptoporin
219918_s_at	4.18e-23	4.42e-25	-11.5328	46.2731	-4.98942	ASPM	abnormal spindle microtubule assembly
209726_at	4.27e-23	4.52e-25	11.5299	46.2513	3.09546	CA11	carbonic anhydrase 11
213721_at	4.46e-23	4.73e-25	-11.5239	46.2059	-1.92736	SOX2	SRY-box 2
229057_at	4.54e-23	4.82e-25	11.5214	46.1873	3.30394	SCN2A	sodium voltage-gated channel alpha subunit 2
227124_at	4.64e-23	4.94e-25	11.5182	46.1629	1.09824	SMIM13	small integral membrane protein 13
1553984_s_at	4.64e-23	4.95e-25	-11.518	46.1613	-1.33137	DTYMK	deoxythymidylate kinase
225930_at	4.68e-23	5e-25	11.5167	46.1513	1.45511	NKIRAS1	NFKB inhibitor interacting Ras like 1
227448_at	4.94e-23	5.29e-25	11.5094	46.0963	1.44788	ARGLU1	arginine and glutamate rich 1
222570_at	5.14e-23	5.51e-25	11.504	46.056	2.46061	NCS1	neuronal calcium sensor 1
242286_at	5.14e-23	5.52e-25	11.5038	46.054	3.25816	GRIN2A	glutamate ionotropic receptor NMDA type subunit 2A
229642_at	5.24e-23	5.63e-25	11.5011	46.0337	1.94059	ARHGEF7	Rho guanine nucleotide exchange factor 7
226463_at	5.29e-23	5.7e-25	11.4995	46.0215	1.18795	ATP6V1C1	ATPase H+ transporting V1 subunit C1
202075_s_at	5.29e-23	5.71e-25	-11.4994	46.0207	-1.92928	PLTP	phospholipid transfer protein
242677_at	5.34e-23	5.77e-25	-11.498	46.0104	-1.85951
1556903_at	5.4e-23	5.85e-25	11.4962	45.9969	1.55714	LOC101928335	uncharacterized LOC101928335
201291_s_at	5.42e-23	5.88e-25	-11.4956	45.9921	-5.32441	TOP2A	topoisomerase (DNA) II alpha
200651_at	5.5e-23	5.98e-25	-11.4933	45.975	-1.18497	SNORD96A///SNORD95///RACK1	small nucleolar RNA, C/D box 96A///small nucleolar RNA, C/D box 95///receptor for activated C kinase 1
203018_s_at	5.53e-23	6.02e-25	11.4924	45.9681	1.74375	SSX2IP	SSX family member 2 interacting protein
212077_at	5.59e-23	6.09e-25	-11.4908	45.9562	-1.55762	CALD1	caldesmon 1
213503_x_at	5.64e-23	6.16e-25	-11.4895	45.9463	-2.62128	ANXA2	annexin A2
223290_at	5.65e-23	6.18e-25	11.489	45.9427	1.71247	PDXP///SH3BP1	pyridoxal phosphatase///SH3 domain binding protein 1
221654_s_at	5.69e-23	6.24e-25	-11.4878	45.9334	-1.13301	USP3	ubiquitin specific peptidase 3
218306_s_at	5.71e-23	6.26e-25	11.4872	45.9292	1.26696	HERC1	HECT and RLD domain containing E3 ubiquitin protein ligase family member 1
229385_s_at	5.83e-23	6.41e-25	11.4843	45.9072	1.40577	TINCR	tissue differentiation-inducing non-protein coding RNA
218767_at	5.86e-23	6.45e-25	-11.4834	45.9005	-1.02567	REXO4	REX4 homolog, 3'-5' exonuclease
201795_at	5.91e-23	6.51e-25	-11.4821	45.8906	-1.45225	LBR	lamin B receptor
211799_x_at	5.93e-23	6.55e-25	-11.4813	45.8845	-2.31141	HLA-C	major histocompatibility complex, class I, C
242852_at	5.97e-23	6.6e-25	11.4804	45.8775	2.449	LOC285147	uncharacterized LOC285147
207165_at	5.98e-23	6.62e-25	-11.4799	45.8741	-3.10978	HMMR	hyaluronan mediated motility receptor
210852_s_at	6.21e-23	6.89e-25	-11.4747	45.8348	-1.258	AASS	aminoadipate-semialdehyde synthase
212334_at	6.44e-23	7.16e-25	-11.4697	45.7969	-1.31284	GNS	glucosamine (N-acetyl)-6-sulfatase
202605_at	6.44e-23	7.17e-25	-11.4695	45.7958	-1.52589	GUSB	glucuronidase beta
200768_s_at	6.51e-23	7.26e-25	-11.4679	45.7833	-0.945725	MAT2A	methionine adenosyltransferase 2A
212425_at	6.52e-23	7.29e-25	11.4674	45.7801	1.67643	SCAMP1	secretory carrier membrane protein 1
207169_x_at	6.78e-23	7.59e-25	-11.4621	45.7399	-1.33808	MIR4640///DDR1	microRNA 4640///discoidin domain receptor tyrosine kinase 1
226748_at	6.89e-23	7.73e-25	11.4597	45.7219	1.13858	LYSMD2	LysM domain containing 2
226826_at	7.14e-23	8.02e-25	11.4549	45.6853	1.33322	LSM11	LSM11, U7 small nuclear RNA associated
200734_s_at	7.22e-23	8.12e-25	11.4533	45.6735	1.28282	ARF3	ADP ribosylation factor 3
234984_at	7.48e-23	8.43e-25	-11.4484	45.6365	-1.52008	NEDD1	neural precursor cell expressed, developmentally down-regulated 1
242337_at	7.83e-23	8.84e-25	-11.4422	45.5897	-1.21863
219373_at	8.23e-23	9.32e-25	-11.4353	45.5377	-1.0113	DPM3	dolichyl-phosphate mannosyltransferase subunit 3
210776_x_at	8.23e-23	9.32e-25	-11.4353	45.5374	-2.287	TCF3	transcription factor 3
213219_at	8.28e-23	9.39e-25	11.4342	45.5298	2.98981	ADCY2	adenylate cyclase 2
214735_at	8.3e-23	9.43e-25	11.4338	45.5261	2.603	IPCEF1	interaction protein for cytohesin exchange factors 1
209199_s_at	8.36e-23	9.51e-25	11.4326	45.5176	1.84699	MEF2C	myocyte enhancer factor 2C
202422_s_at	8.41e-23	9.59e-25	11.4315	45.5095	1.24193	ACSL4	acyl-CoA synthetase long-chain family member 4
210438_x_at	8.88e-23	1.01e-24	-11.4243	45.4547	-0.936117	TROVE2	TROVE domain family member 2
212533_at	8.92e-23	1.02e-24	-11.4234	45.4484	-2.82166	WEE1	WEE1 G2 checkpoint kinase
201136_at	9.01e-23	1.03e-24	-11.422	45.4376	-2.85054	PLP2	proteolipid protein 2
225890_at	9.06e-23	1.04e-24	-11.421	45.4303	-1.14688	MGME1	mitochondrial genome maintenance exonuclease 1
223460_at	9.06e-23	1.04e-24	11.4208	45.4285	1.59203	CAMKK1	calcium/calmodulin dependent protein kinase kinase 1
219055_at	9.08e-23	1.04e-24	-11.4203	45.4247	-0.939197	SRBD1	S1 RNA binding domain 1
200725_x_at	9.2e-23	1.06e-24	-11.4184	45.4105	-0.844923	SNORA70///RPL10	small nucleolar RNA, H/ACA box 70///ribosomal protein L10
229267_at	9.22e-23	1.06e-24	11.4179	45.4067	0.765208	LOC730268///ANAPC1	anaphase-promoting complex subunit 1-like///anaphase promoting complex subunit 1
229118_at	9.34e-23	1.08e-24	11.416	45.3924	2.31133	PRRG3	proline rich and Gla domain 3
48531_at	9.49e-23	1.1e-24	-11.4137	45.375	-1.2032	TNIP2	TNFAIP3 interacting protein 2
222091_at	9.54e-23	1.11e-24	11.4128	45.3682	3.70824	HPCAL4	hippocalcin like 4
201664_at	9.56e-23	1.11e-24	-11.4123	45.3649	-2.17454	SMC4	structural maintenance of chromosomes 4
212751_at	9.57e-23	1.11e-24	11.412	45.3622	0.888718	UBE2N	ubiquitin conjugating enzyme E2 N
212014_x_at	9.61e-23	1.12e-24	-11.4111	45.3558	-2.97757	CD44	CD44 molecule (Indian blood group)
1559065_a_at	9.61e-23	1.12e-24	11.4109	45.3545	2.93851	CLEC4G	C-type lectin domain family 4 member G
218798_at	9.61e-23	1.12e-24	-11.4109	45.3539	-2.02441	KRI1	KRI1 homolog
219119_at	9.63e-23	1.13e-24	-11.4103	45.3495	-1.25893	LSM8	LSM8 homolog, U6 small nuclear RNA associated
209767_s_at	9.77e-23	1.15e-24	11.4082	45.3341	1.96884	SEPT5-GP1BB///SEPT5///GP1BB	SEPT5-GP1BB readthrough///septin 5///glycoprotein Ib platelet beta subunit
218273_s_at	1e-22	1.18e-24	11.4048	45.3079	1.9878	PDP1	pyruvate dehyrogenase phosphatase catalytic subunit 1
224751_at	1.01e-22	1.19e-24	-11.4036	45.299	-1.47152	LOC101930655///C7orf73	uncharacterized LOC101930655///chromosome 7 open reading frame 73
225446_at	1.03e-22	1.22e-24	11.4005	45.2758	1.5899	BRWD1	bromodomain and WD repeat domain containing 1
214376_at	1.05e-22	1.24e-24	11.398	45.2572	2.42372	MAPK10	mitogen-activated protein kinase 10
226738_at	1.06e-22	1.25e-24	-11.3969	45.2484	-0.949891	WDR81	WD repeat domain 81
1557889_at	1.13e-22	1.34e-24	-11.3878	45.1803	-2.50279
210315_at	1.15e-22	1.36e-24	11.3854	45.1623	3.57543	SYN2	synapsin II
232544_at	1.15e-22	1.37e-24	-11.385	45.1594	-3.36053
212710_at	1.16e-22	1.38e-24	11.3835	45.1476	1.07983	CAMSAP1	calmodulin regulated spectrin associated protein 1
238673_at	1.18e-22	1.4e-24	11.3816	45.1334	2.93451	SAMD12	sterile alpha motif domain containing 12
226779_at	1.18e-22	1.41e-24	11.3809	45.1287	1.243	LMBRD2	LMBR1 domain containing 2
243542_at	1.2e-22	1.43e-24	11.3788	45.1127	1.61203	PREPL	prolyl endopeptidase-like
208816_x_at	1.27e-22	1.51e-24	-11.3716	45.0585	-2.29122	ANXA2P2	annexin A2 pseudogene 2
225061_at	1.3e-22	1.56e-24	11.3678	45.0297	2.18082	DNAJA4	DnaJ heat shock protein family (Hsp40) member A4
211940_x_at	1.32e-22	1.58e-24	-11.3658	45.0149	-0.990952	H3F3AP4///H3F3B///H3F3A	H3 histone, family 3A, pseudogene 4///H3 histone, family 3B///H3 histone, family 3A
227176_at	1.35e-22	1.63e-24	11.3623	44.9887	2.24125	SLC2A13	solute carrier family 2 member 13
208716_s_at	1.35e-22	1.63e-24	-11.3619	44.9859	-1.073	TMCO1	transmembrane and coiled-coil domains 1
212877_at	1.36e-22	1.63e-24	11.3617	44.9837	2.21151	KLC1	kinesin light chain 1
204615_x_at	1.38e-22	1.66e-24	11.3593	44.9663	1.24783	IDI1	isopentenyl-diphosphate delta isomerase 1
215161_at	1.38e-22	1.67e-24	11.359	44.964	4.14706	CAMK1G	calcium/calmodulin dependent protein kinase IG
217986_s_at	1.39e-22	1.68e-24	-11.358	44.9564	-1.56965	BAZ1A	bromodomain adjacent to zinc finger domain 1A
218682_s_at	1.41e-22	1.71e-24	11.3558	44.9398	0.576609	SLC4A1AP	solute carrier family 4 member 1 adaptor protein
221663_x_at	1.41e-22	1.72e-24	11.3552	44.935	2.91942	HRH3	histamine receptor H3
228027_at	1.45e-22	1.77e-24	11.3512	44.9052	1.50075	ARMCX5-GPRASP2///GPRASP2	ARMCX5-GPRASP2 readthrough///G protein-coupled receptor associated sorting protein 2
209877_at	1.49e-22	1.82e-24	11.3477	44.8789	3.50685	SNCG	synuclein gamma
222005_s_at	1.5e-22	1.83e-24	11.3471	44.8744	3.01798	GNG3	G protein subunit gamma 3
209935_at	1.51e-22	1.84e-24	11.3461	44.867	1.04771	ATP2C1	ATPase secretory pathway Ca2+ transporting 1
207383_s_at	1.51e-22	1.84e-24	11.3457	44.8641	3.25178	RHBDL1	rhomboid like 1
206161_s_at	1.51e-22	1.86e-24	11.345	44.8582	2.24125	SYT5	synaptotagmin 5
1556365_at	1.53e-22	1.88e-24	11.343	44.8438	1.49542	LY86-AS1	LY86 antisense RNA 1
200764_s_at	1.56e-22	1.91e-24	-11.3411	44.8291	-0.90485	CTNNA1	catenin alpha 1
219890_at	1.58e-22	1.94e-24	-11.339	44.8134	-2.86903	CLEC5A	C-type lectin domain family 5 member A
213327_s_at	1.58e-22	1.95e-24	11.3387	44.8111	0.983297	USP12	ubiquitin specific peptidase 12
209524_at	1.59e-22	1.96e-24	11.3377	44.8034	1.13183	HDGFRP3	hepatoma-derived growth factor, related protein 3
225990_at	1.6e-22	1.97e-24	-11.337	44.7984	-1.65733	BOC	BOC cell adhesion associated, oncogene regulated
207248_at	1.62e-22	2.01e-24	11.3344	44.7791	2.33671	KCNA4	potassium voltage-gated channel subfamily A member 4
209685_s_at	1.62e-22	2.01e-24	11.3342	44.7776	2.95136	PRKCB	protein kinase C beta
206857_s_at	1.64e-22	2.04e-24	11.3324	44.7639	1.5468	FKBP1B	FK506 binding protein 1B
201970_s_at	1.67e-22	2.07e-24	-11.3303	44.7484	-1.54547	NASP	nuclear autoantigenic sperm protein
212703_at	1.67e-22	2.08e-24	11.3302	44.7471	1.755	TLN2	talin 2
200656_s_at	1.71e-22	2.13e-24	-11.327	44.7234	-1.48749	P4HB	prolyl 4-hydroxylase subunit beta
217832_at	1.71e-22	2.13e-24	-11.3268	44.7218	-1.22398	SYNCRIP	synaptotagmin binding cytoplasmic RNA interacting protein
200015_s_at	1.72e-22	2.15e-24	-11.3259	44.7153	-0.64911	2002-09-01	septin 2
235375_x_at	1.73e-22	2.16e-24	11.325	44.708	4.3561	TTC9B	tetratricopeptide repeat domain 9B
204924_at	1.83e-22	2.29e-24	-11.3172	44.6496	-2.11383	TLR2	toll like receptor 2
210871_x_at	1.84e-22	2.31e-24	11.3164	44.6441	1.57182	SSX2IP	SSX family member 2 interacting protein
232697_at	1.85e-22	2.33e-24	11.3152	44.6348	2.23091	LRFN2	leucine rich repeat and fibronectin type III domain containing 2
233547_x_at	1.87e-22	2.36e-24	11.3133	44.6205	2.94815	PDE1A	phosphodiesterase 1A
204490_s_at	1.94e-22	2.45e-24	-11.3087	44.586	-2.64345	CD44	CD44 molecule (Indian blood group)
218387_s_at	1.96e-22	2.47e-24	-11.3072	44.575	-1.17071	PGLS	6-phosphogluconolactonase
227816_at	1.99e-22	2.52e-24	-11.3047	44.5557	-2.02561	NTN1	netrin 1
229925_at	1.99e-22	2.52e-24	11.3046	44.5555	2.65871	SLC6A17	solute carrier family 6 member 17
215531_s_at	1.99e-22	2.53e-24	11.3043	44.5527	3.1702	GABRA5	gamma-aminobutyric acid type A receptor alpha5 subunit
221504_s_at	2.14e-22	2.73e-24	11.2945	44.4792	1.31664	ATP6V1H	ATPase H+ transporting V1 subunit H
1559630_at	2.18e-22	2.78e-24	11.2921	44.4612	3.77652
204544_at	2.32e-22	2.96e-24	-11.2836	44.3975	-1.11459	HPS5	HPS5, biogenesis of lysosomal organelles complex 2 subunit 2
223451_s_at	2.33e-22	2.97e-24	-11.2832	44.3943	-1.27614	CKLF	chemokine like factor
210844_x_at	2.36e-22	3.01e-24	-11.2814	44.3808	-0.930105	CTNNA1	catenin alpha 1
223173_at	2.41e-22	3.08e-24	-11.2783	44.3577	-0.839769	SPNS1	sphingolipid transporter 1 (putative)
223241_at	2.41e-22	3.08e-24	-11.2782	44.3574	-1.48456	MIR6836///SNX8	microRNA 6836///sorting nexin 8
242196_at	2.44e-22	3.13e-24	11.2763	44.3431	1.32644	ARHGAP32	Rho GTPase activating protein 32
1556583_a_at	2.48e-22	3.19e-24	11.2739	44.3249	2.50694	SLC8A1	solute carrier family 8 member A1
239750_x_at	2.48e-22	3.2e-24	11.2736	44.3225	1.83113	VAPA	VAMP associated protein A
204552_at	2.52e-22	3.25e-24	11.2713	44.3052	1.08267	INPP4A	inositol polyphosphate-4-phosphatase type I A
218755_at	2.6e-22	3.36e-24	-11.2671	44.2742	-3.93826	KIF20A	kinesin family member 20A
209642_at	2.62e-22	3.39e-24	-11.2659	44.2648	-3.07058	BUB1	BUB1 mitotic checkpoint serine/threonine kinase
226793_at	2.64e-22	3.42e-24	11.2645	44.2548	1.38274	LINC00294	long intergenic non-protein coding RNA 294
40472_at	2.68e-22	3.47e-24	11.2626	44.2405	2.26833	LPCAT4	lysophosphatidylcholine acyltransferase 4
223592_s_at	2.68e-22	3.48e-24	-11.2625	44.2393	-1.69977	RNF135	ring finger protein 135
209583_s_at	2.74e-22	3.56e-24	11.2592	44.2148	1.62852	CD200	CD200 molecule
219671_at	2.75e-22	3.58e-24	11.2585	44.2096	3.38845	HPCAL4	hippocalcin like 4
225806_at	2.75e-22	3.59e-24	-11.2583	44.2083	-1.87988	AJUBA	ajuba LIM protein
215684_s_at	2.76e-22	3.6e-24	-11.2579	44.2051	-1.40254	ASCC2	activating signal cointegrator 1 complex subunit 2
218539_at	2.77e-22	3.62e-24	11.2571	44.1987	0.822577	FBXO34	F-box protein 34
205629_s_at	2.77e-22	3.63e-24	11.2569	44.1975	2.35319	CRH	corticotropin releasing hormone
226101_at	2.78e-22	3.65e-24	11.2562	44.1926	2.26991	PRKCE	protein kinase C epsilon
231213_at	2.78e-22	3.65e-24	11.256	44.1907	3.88011	PDE1A	phosphodiesterase 1A
211733_x_at	2.94e-22	3.86e-24	-11.2486	44.1351	-0.830723	SCP2	sterol carrier protein 2
226670_s_at	3.06e-22	4.03e-24	-11.2431	44.0943	-3.46175	PABPC1L	poly(A) binding protein cytoplasmic 1 like
228436_at	3.08e-22	4.06e-24	11.2422	44.0873	1.29585	KCNC4	potassium voltage-gated channel subfamily C member 4
220887_at	3.08e-22	4.07e-24	11.2419	44.0848	1.56983	CCDC177	coiled-coil domain containing 177
212621_at	3.11e-22	4.11e-24	-11.2404	44.0737	-1.53433	NEMP1	nuclear envelope integral membrane protein 1
233135_at	3.15e-22	4.17e-24	11.2384	44.059	1.83622	LINC01007	long intergenic non-protein coding RNA 1007
203107_x_at	3.16e-22	4.19e-24	-11.238	44.0561	-0.872907	SNORA64///RPS2	small nucleolar RNA, H/ACA box 64///ribosomal protein S2
214230_at	3.17e-22	4.2e-24	11.2375	44.0522	2.97297	CDC42	cell division cycle 42
220025_at	3.18e-22	4.23e-24	11.2368	44.0468	2.82494	TBR1	T-box, brain 1
212987_at	3.23e-22	4.31e-24	11.2344	44.0286	0.927892	FBXO9	F-box protein 9
229032_at	3.25e-22	4.34e-24	11.2334	44.0215	3.01289	WSCD2	WSC domain containing 2
235202_x_at	3.25e-22	4.34e-24	-11.2333	44.0208	-2.33853	IKBIP	IKBKB interacting protein
218542_at	3.31e-22	4.43e-24	-11.2305	44.0001	-3.58257	CEP55	centrosomal protein 55
212161_at	3.34e-22	4.48e-24	11.2292	43.9903	1.13589	AP2A2	adaptor related protein complex 2 alpha 2 subunit
205705_at	3.36e-22	4.52e-24	11.2281	43.9815	1.21054	ANKRD26	ankyrin repeat domain 26
220447_at	3.36e-22	4.52e-24	11.228	43.9812	3.55099	HRH3	histamine receptor H3
214652_at	3.36e-22	4.52e-24	11.228	43.9809	3.70515	DRD1	dopamine receptor D1
218774_at	3.38e-22	4.54e-24	-11.2273	43.9755	-1.23483	DCPS	decapping enzyme, scavenger
220294_at	3.41e-22	4.6e-24	11.2258	43.9642	4.53286	KCNV1	potassium voltage-gated channel modifier subfamily V member 1
37566_at	3.42e-22	4.61e-24	11.2252	43.9603	2.66366	PHF24	PHD finger protein 24
225225_at	3.42e-22	4.62e-24	11.2252	43.96	1.24671	OIP5-AS1	OIP5 antisense RNA 1
233059_at	3.47e-22	4.7e-24	11.2228	43.9421	3.52941	KCNJ3	potassium voltage-gated channel subfamily J member 3
1557721_at	3.5e-22	4.74e-24	11.2217	43.9341	1.68173
233499_at	3.53e-22	4.8e-24	11.2202	43.9223	3.55317	LRRC7	leucine rich repeat containing 7
204508_s_at	3.57e-22	4.86e-24	-11.2185	43.9099	-4.03324	CA12	carbonic anhydrase 12
208779_x_at	3.6e-22	4.9e-24	-11.2174	43.9019	-1.24707	MIR4640///DDR1	microRNA 4640///discoidin domain receptor tyrosine kinase 1
225503_at	3.6e-22	4.9e-24	-11.2173	43.901	-3.25047	DHRSX	dehydrogenase/reductase X-linked
204339_s_at	3.62e-22	4.94e-24	11.2164	43.8939	2.91477	RGS4	regulator of G-protein signaling 4
200907_s_at	3.67e-22	5.01e-24	-11.2143	43.8785	-1.63725	PALLD	palladin, cytoskeletal associated protein
207081_s_at	3.7e-22	5.07e-24	11.2129	43.8677	1.71459	PI4KA	phosphatidylinositol 4-kinase alpha
219097_x_at	3.73e-22	5.11e-24	-11.2119	43.8606	-0.88137	SMIM7	small integral membrane protein 7
1555852_at	3.82e-22	5.24e-24	-11.2086	43.8358	-1.46047	PSMB8-AS1	PSMB8 antisense RNA 1 (head to head)
226186_at	3.84e-22	5.28e-24	11.2075	43.8274	1.75783	TMOD2	tropomodulin 2
228987_at	3.89e-22	5.35e-24	11.2057	43.8142	1.88573	FAM49B	family with sequence similarity 49 member B
240512_x_at	3.9e-22	5.37e-24	11.2054	43.8116	3.61798	KCTD4	potassium channel tetramerization domain containing 4
205626_s_at	4.02e-22	5.55e-24	11.2009	43.7783	2.67703	CALB1	calbindin 1
202822_at	4.02e-22	5.55e-24	-11.2009	43.7779	-1.21792	LPP	LIM domain containing preferred translocation partner in lipoma
224564_s_at	4.03e-22	5.57e-24	11.2004	43.7747	0.99009	RTN3	reticulon 3
204306_s_at	4.18e-22	5.8e-24	-11.1952	43.7356	-2.30427	CD151	CD151 molecule (Raph blood group)
204365_s_at	4.18e-22	5.8e-24	11.1951	43.7347	1.60721	REEP1	receptor accessory protein 1
201460_at	4.28e-22	5.94e-24	-11.192	43.7114	-1.00496	MAPKAPK2	mitogen-activated protein kinase-activated protein kinase 2
232806_s_at	4.31e-22	5.99e-24	11.1908	43.7023	1.33344	FAM131A	family with sequence similarity 131 member A
204505_s_at	4.35e-22	6.05e-24	11.1895	43.693	2.55733	DMTN	dematin actin binding protein
215149_at	4.41e-22	6.15e-24	11.1874	43.677	2.21553	AJAP1	adherens junctions associated protein 1
200978_at	4.47e-22	6.23e-24	11.1856	43.6639	1.24856	MDH1	malate dehydrogenase 1
211964_at	4.47e-22	6.24e-24	-11.1854	43.6624	-2.70099	COL4A2	collagen type IV alpha 2 chain
214100_x_at	4.53e-22	6.34e-24	-11.1833	43.6468	-1.49917	NSUN5P1	NOP2/Sun RNA methyltransferase family member 5 pseudogene 1
207023_x_at	4.62e-22	6.47e-24	-11.1806	43.6266	-0.756551	KRT10	keratin 10
200689_x_at	4.68e-22	6.56e-24	-11.1788	43.6131	-0.721262	MIR3654///EEF1G	microRNA 3654///eukaryotic translation elongation factor 1 gamma
218663_at	4.68e-22	6.58e-24	-11.1786	43.6111	-4.02974	NCAPG	non-SMC condensin I complex subunit G
201972_at	4.75e-22	6.68e-24	11.1764	43.5952	1.10306	ATP6V1A	ATPase H+ transporting V1 subunit A
202447_at	4.76e-22	6.7e-24	-11.1761	43.593	-0.896564	DECR1	2,4-dienoyl-CoA reductase 1, mitochondrial
232429_at	4.82e-22	6.79e-24	11.1743	43.5791	1.58033	DTWD1	DTW domain containing 1
231804_at	4.91e-22	6.94e-24	11.1715	43.558	3.66116	RXFP1	relaxin/insulin like family peptide receptor 1
200673_at	5.13e-22	7.26e-24	-11.1656	43.5142	-0.793438	LAPTM4A	lysosomal protein transmembrane 4 alpha
238786_at	5.13e-22	7.26e-24	11.1656	43.514	1.96565	ANK3	ankyrin 3, node of Ranvier (ankyrin G)
200943_at	5.16e-22	7.32e-24	-11.1644	43.5053	-1.33057	HMGN1	high mobility group nucleosome binding domain 1
215241_at	5.21e-22	7.4e-24	11.163	43.4948	4.03438	ANO3	anoctamin 3
235468_at	5.21e-22	7.41e-24	11.1629	43.4937	3.82063	RBFOX3	RNA binding protein, fox-1 homolog 3
217728_at	5.21e-22	7.42e-24	-11.1627	43.4927	-2.01149	S100A6	S100 calcium binding protein A6
212956_at	5.24e-22	7.46e-24	11.1619	43.4867	1.74617	TBC1D9	TBC1 domain family member 9
220999_s_at	5.26e-22	7.5e-24	11.1613	43.4817	2.35123	CYFIP2	cytoplasmic FMR1 interacting protein 2
227217_at	5.28e-22	7.54e-24	11.1606	43.4768	3.30316	WNK2	WNK lysine deficient protein kinase 2
228381_at	5.32e-22	7.6e-24	11.1594	43.4677	0.96231	ATF7IP2	activating transcription factor 7 interacting protein 2
205257_s_at	5.32e-22	7.61e-24	11.1592	43.4666	2.5796	AMPH	amphiphysin
218388_at	5.32e-22	7.64e-24	-11.1589	43.4638	-1.12694	PGLS	6-phosphogluconolactonase
201095_at	5.43e-22	7.79e-24	-11.1561	43.4436	-1.20416	DAP	death associated protein
212959_s_at	5.44e-22	7.81e-24	11.1558	43.4411	0.837981	GNPTAB	N-acetylglucosamine-1-phosphate transferase alpha and beta subunits
206577_at	5.46e-22	7.86e-24	11.1551	43.4356	3.19691	VIP	vasoactive intestinal peptide
200891_s_at	5.47e-22	7.88e-24	-11.1547	43.4326	-1.05314	SSR1	signal sequence receptor subunit 1
201590_x_at	5.5e-22	7.94e-24	-11.1538	43.4257	-2.4367	ANXA2	annexin A2
212727_at	5.62e-22	8.13e-24	11.1506	43.4024	1.26291	DLG3	discs large MAGUK scaffold protein 3
244414_at	5.62e-22	8.13e-24	-11.1506	43.4022	-1.78892
231935_at	5.64e-22	8.17e-24	11.1499	43.3969	2.80393	ARPP21	cAMP regulated phosphoprotein 21
230447_at	5.75e-22	8.34e-24	11.1473	43.3773	2.01276	FAXC	failed axon connections homolog
213280_at	5.85e-22	8.49e-24	11.1448	43.3588	2.74354	RAP1GAP2	RAP1 GTPase activating protein 2
235647_at	5.85e-22	8.51e-24	11.1446	43.3574	1.19543	AP4S1	adaptor related protein complex 4 sigma 1 subunit
228101_at	5.91e-22	8.61e-24	11.143	43.3453	1.98942	APBA1	amyloid beta precursor protein binding family A member 1
229345_at	5.94e-22	8.66e-24	11.1422	43.3397	3.49498	RTN4RL2	reticulon 4 receptor-like 2
226794_at	6.07e-22	8.86e-24	11.1393	43.3174	1.58137	STXBP5	syntaxin binding protein 5
225144_at	6.16e-22	9e-24	11.1372	43.3018	0.823511	BMPR2	bone morphogenetic protein receptor type 2
212641_at	6.21e-22	9.08e-24	11.136	43.2931	1.40127	HIVEP2	human immunodeficiency virus type I enhancer binding protein 2
205173_x_at	6.3e-22	9.24e-24	-11.1337	43.2762	-1.78868	CD58	CD58 molecule
221493_at	6.41e-22	9.4e-24	11.1314	43.259	1.18711	TSPYL1	TSPY like 1
207729_at	6.5e-22	9.55e-24	11.1293	43.2431	2.5704	CDH9	cadherin 9
233095_at	6.57e-22	9.66e-24	11.1278	43.2317	3.09802	EPHA6	EPH receptor A6
242405_at	6.64e-22	9.78e-24	-11.1262	43.2201	-1.71111
226397_s_at	6.73e-22	9.91e-24	11.1244	43.2063	1.85238	PHACTR1	phosphatase and actin regulator 1
213198_at	6.83e-22	1.01e-23	11.1222	43.1899	0.909032	ACVR1B	activin A receptor type 1B
206490_at	6.83e-22	1.01e-23	11.1221	43.1893	1.44016	DLGAP1	DLG associated protein 1
239202_at	6.83e-22	1.01e-23	11.1218	43.1871	2.56169	RAB3B	RAB3B, member RAS oncogene family
212433_x_at	6.88e-22	1.02e-23	-11.1208	43.1796	-1.06754	SNORA64///RPS2	small nucleolar RNA, H/ACA box 64///ribosomal protein S2
213009_s_at	6.89e-22	1.02e-23	11.1203	43.1762	1.13237	TRIM37	tripartite motif containing 37
1552722_at	7.03e-22	1.04e-23	11.1176	43.1559	3.35399	ARPP21	cAMP regulated phosphoprotein 21
219080_s_at	7.18e-22	1.07e-23	-11.1146	43.1338	-1.04806	CTPS2	CTP synthase 2
204068_at	7.2e-22	1.07e-23	-11.1141	43.1294	-1.1745	STK3	serine/threonine kinase 3
202484_s_at	7.21e-22	1.07e-23	-11.1137	43.127	-1.17789	MBD2	methyl-CpG binding domain protein 2
211458_s_at	7.24e-22	1.08e-23	11.1131	43.1221	2.08573	GABARAPL3///GABARAPL1	GABA type A receptor associated protein like 3 pseudogene///GABA type A receptor associated protein like 1
232735_at	7.3e-22	1.09e-23	11.1117	43.1121	3.48032	ANKRD34A	ankyrin repeat domain 34A
224611_s_at	7.33e-22	1.1e-23	11.1111	43.1069	0.890894	DNAJC5	DnaJ heat shock protein family (Hsp40) member C5
214848_at	7.7e-22	1.15e-23	11.1043	43.0567	1.34149	YWHAZ	tyrosine 3-monooxygenase/tryptophan 5-monooxygenase activation protein zeta
229649_at	7.83e-22	1.17e-23	11.102	43.0397	2.71039	NRXN3	neurexin 3
227534_at	7.85e-22	1.18e-23	-11.1015	43.0356	-1.23488	AAED1	AhpC/TSA antioxidant enzyme domain containing 1
204531_s_at	7.91e-22	1.19e-23	-11.1004	43.0273	-1.70343	BRCA1	BRCA1, DNA repair associated
201398_s_at	7.91e-22	1.19e-23	-11.1002	43.026	-1.01627	TRAM1	translocation associated membrane protein 1
205489_at	7.98e-22	1.2e-23	11.0989	43.0162	3.35218	CRYM	crystallin mu
210495_x_at	7.99e-22	1.21e-23	-11.0985	43.013	-2.12533	FN1	fibronectin 1
213927_at	8.03e-22	1.21e-23	11.0977	43.0076	2.28961	MAP3K9	mitogen-activated protein kinase kinase kinase 9
241873_at	8.09e-22	1.22e-23	11.0965	42.9987	2.17922
204793_at	8.13e-22	1.23e-23	11.0957	42.9922	1.9887	GPRASP1	G protein-coupled receptor associated sorting protein 1
210781_x_at	8.28e-22	1.25e-23	11.0932	42.9739	3.89882	GRIN1	glutamate ionotropic receptor NMDA type subunit 1
230700_at	8.32e-22	1.26e-23	11.0923	42.9672	2.28735	RTN4RL1	reticulon 4 receptor like 1
223849_s_at	8.44e-22	1.28e-23	-11.0904	42.9527	-1.49946	MOV10	Mov10 RISC complex RNA helicase
217947_at	8.47e-22	1.29e-23	-11.0897	42.9478	-1.39813	CMTM6	CKLF like MARVEL transmembrane domain containing 6
44702_at	8.52e-22	1.3e-23	-11.0888	42.9412	-1.19238	SYDE1	synapse defective Rho GTPase homolog 1
235225_at	8.67e-22	1.32e-23	11.0863	42.9227	2.54214	SCN2B	sodium voltage-gated channel beta subunit 2
204000_at	8.75e-22	1.34e-23	11.0849	42.912	1.28408	GNB5	G protein subunit beta 5
211927_x_at	8.83e-22	1.35e-23	-11.0836	42.902	-0.700367	MIR3654///EEF1G	microRNA 3654///eukaryotic translation elongation factor 1 gamma
239390_at	8.83e-22	1.35e-23	11.0834	42.9009	1.25045	GTDC1	glycosyltransferase like domain containing 1
202239_at	8.87e-22	1.36e-23	-11.0826	42.8946	-0.83084	PARP4	poly(ADP-ribose) polymerase family member 4
233185_at	8.93e-22	1.37e-23	11.0816	42.8871	1.29678	FGF14	fibroblast growth factor 14
226192_at	8.98e-22	1.38e-23	-11.0807	42.8808	-2.03501	AR	androgen receptor
203097_s_at	9.29e-22	1.43e-23	11.076	42.8455	1.18413	RAPGEF2	Rap guanine nucleotide exchange factor 2
202443_x_at	9.34e-22	1.44e-23	-11.0752	42.8395	-0.798259	NOTCH2	notch 2
225932_s_at	9.34e-22	1.44e-23	-11.0751	42.8387	-1.2042	HNRNPA2B1	heterogeneous nuclear ribonucleoprotein A2/B1
221792_at	9.42e-22	1.45e-23	11.0737	42.8285	1.74139	RAB6B	RAB6B, member RAS oncogene family
220331_at	9.46e-22	1.46e-23	11.0731	42.8237	2.43778	CYP46A1	cytochrome P450 family 46 subfamily A member 1
222572_at	9.48e-22	1.47e-23	11.0725	42.8198	1.78224	PDP1	pyruvate dehyrogenase phosphatase catalytic subunit 1
208881_x_at	9.48e-22	1.47e-23	11.0725	42.8192	1.11014	IDI1	isopentenyl-diphosphate delta isomerase 1
215267_s_at	9.51e-22	1.47e-23	11.0719	42.8151	4.15686	SLC8A2	solute carrier family 8 member A2
224209_s_at	9.65e-22	1.5e-23	11.0698	42.7992	3.43472	GDA	guanine deaminase
208841_s_at	9.66e-22	1.5e-23	11.0695	42.7971	0.79536	G3BP2	G3BP stress granule assembly factor 2
208396_s_at	9.95e-22	1.55e-23	11.0653	42.7655	2.46961	PDE1A	phosphodiesterase 1A
202007_at	9.95e-22	1.55e-23	-11.0652	42.7655	-2.57971	NID1	nidogen 1
204467_s_at	1e-21	1.56e-23	11.0642	42.758	3.42382	SNCA	synuclein alpha
206084_at	1e-21	1.56e-23	11.0641	42.7572	3.17008	PTPRR	protein tyrosine phosphatase, receptor type R
228345_at	1.05e-21	1.64e-23	11.058	42.7112	1.13332	CHIC1	cysteine rich hydrophobic domain 1
236034_at	1.05e-21	1.64e-23	-11.0578	42.7098	-2.06811	ANGPT2	angiopoietin 2
212878_s_at	1.05e-21	1.65e-23	11.0568	42.7025	1.49355	KLC1	kinesin light chain 1
203817_at	1.06e-21	1.66e-23	11.0565	42.7	2.0996	GUCY1B3	guanylate cyclase 1 soluble subunit beta
215537_x_at	1.07e-21	1.67e-23	-11.0551	42.6901	-1.36931	DDAH2	dimethylarginine dimethylaminohydrolase 2
212918_at	1.08e-21	1.7e-23	-11.0529	42.6735	-1.2983	RECQL	RecQ like helicase
200816_s_at	1.08e-21	1.7e-23	11.0527	42.672	0.886506	PAFAH1B1	platelet activating factor acetylhydrolase 1b regulatory subunit 1
214919_s_at	1.1e-21	1.73e-23	-11.0509	42.6586	-1.00712	ANKHD1-EIF4EBP3///ANKHD1///EIF4EBP3	ANKHD1-EIF4EBP3 readthrough///ankyrin repeat and KH domain containing 1///eukaryotic translation initiation factor 4E binding protein 3
217756_x_at	1.11e-21	1.75e-23	-11.0494	42.6473	-0.864946	MIR1282///HYPK///SERF2	microRNA 1282///huntingtin interacting protein K///small EDRK-rich factor 2
210040_at	1.12e-21	1.77e-23	11.0476	42.6344	3.72863	SLC12A5	solute carrier family 12 member 5
228758_at	1.12e-21	1.78e-23	-11.0471	42.6305	-1.99476	BCL6	B-cell CLL/lymphoma 6
228670_at	1.13e-21	1.79e-23	-11.0464	42.6249	-1.13996	TEP1	telomerase associated protein 1
238206_at	1.13e-21	1.8e-23	11.0455	42.6187	3.36062	RXFP1	relaxin/insulin like family peptide receptor 1
231151_at	1.16e-21	1.85e-23	11.0422	42.5938	3.56499	DLGAP3	DLG associated protein 3
224973_at	1.16e-21	1.85e-23	-11.042	42.5922	-2.85939	FAM46A	family with sequence similarity 46 member A
229029_at	1.18e-21	1.88e-23	11.0397	42.5754	2.60373	CAMK4	calcium/calmodulin dependent protein kinase IV
205651_x_at	1.22e-21	1.94e-23	11.0356	42.5444	2.89205	RAPGEF4	Rap guanine nucleotide exchange factor 4
215148_s_at	1.22e-21	1.94e-23	-11.0355	42.5437	-0.903917	APBA3	amyloid beta precursor protein binding family A member 3
223469_at	1.22e-21	1.95e-23	-11.035	42.5405	-1.16295	PGPEP1	pyroglutamyl-peptidase I
211345_x_at	1.23e-21	1.96e-23	-11.0343	42.5353	-0.711896	MIR3654///EEF1G	microRNA 3654///eukaryotic translation elongation factor 1 gamma
228416_at	1.25e-21	2e-23	11.0317	42.516	1.05831	ACVR2A	activin A receptor type 2A
205678_at	1.26e-21	2.01e-23	11.0306	42.5078	2.0199	AP3B2	adaptor related protein complex 3 beta 2 subunit
226580_at	1.27e-21	2.03e-23	11.0293	42.4976	1.01209	BRMS1L	breast cancer metastasis-suppressor 1-like
238974_at	1.27e-21	2.04e-23	11.0291	42.4962	0.629644	C2orf69	chromosome 2 open reading frame 69
235504_at	1.29e-21	2.07e-23	11.0271	42.4812	1.24564	GREM2	gremlin 2, DAN family BMP antagonist
210427_x_at	1.29e-21	2.08e-23	-11.0261	42.474	-2.4095	ANXA2	annexin A2
205874_at	1.3e-21	2.09e-23	11.0258	42.4714	3.5867	ITPKA	inositol-trisphosphate 3-kinase A
211034_s_at	1.33e-21	2.14e-23	11.0225	42.447	1.08864	HECTD4	HECT domain E3 ubiquitin protein ligase 4
217250_s_at	1.38e-21	2.23e-23	11.0171	42.4067	3.05173	CHD5	chromodomain helicase DNA binding protein 5
230923_at	1.39e-21	2.25e-23	11.0157	42.3964	4.4168	FAM19A1	family with sequence similarity 19 member A1, C-C motif chemokine like
225111_s_at	1.39e-21	2.26e-23	11.0155	42.3954	2.91833	NAPB	NSF attachment protein beta
226339_at	1.4e-21	2.27e-23	11.015	42.3914	1.14518	TRUB1	TruB pseudouridine synthase family member 1
226416_at	1.45e-21	2.36e-23	-11.0098	42.3527	-1.41625	ERI1	exoribonuclease 1
225792_at	1.45e-21	2.36e-23	11.0096	42.3516	3.22092	HOOK1	hook microtubule tethering protein 1
204252_at	1.45e-21	2.36e-23	-11.0096	42.3512	-1.63669	CDK2	cyclin dependent kinase 2
225872_at	1.47e-21	2.39e-23	-11.0081	42.3401	-1.41276	SLC35F5	solute carrier family 35 member F5
229084_at	1.5e-21	2.44e-23	11.0054	42.3198	3.18143	CNTN4	contactin 4
202228_s_at	1.5e-21	2.45e-23	11.0049	42.3162	1.136	NPTN	neuroplastin
210633_x_at	1.52e-21	2.48e-23	-11.0031	42.3029	-0.995666	KRT10	keratin 10
203812_at	1.52e-21	2.48e-23	11.0029	42.3016	1.34619	SLIT3	slit guidance ligand 3
212923_s_at	1.52e-21	2.49e-23	-11.0025	42.2985	-1.41466	PXDC1	PX domain containing 1
204230_s_at	1.54e-21	2.52e-23	11.0009	42.2865	3.76111	SLC17A7	solute carrier family 17 member 7
212607_at	1.54e-21	2.52e-23	11.0008	42.2857	1.19853	AKT3	AKT serine/threonine kinase 3
226245_at	1.54e-21	2.53e-23	11.0003	42.2818	1.13993	KCTD1	potassium channel tetramerization domain containing 1
202795_x_at	1.55e-21	2.54e-23	-10.9997	42.2777	-0.936768	TRIOBP	TRIO and F-actin binding protein
1553983_at	1.56e-21	2.56e-23	-10.9986	42.2695	-1.25515	DTYMK	deoxythymidylate kinase
221901_at	1.57e-21	2.58e-23	10.9977	42.2629	4.15772	KIAA1644	KIAA1644
201962_s_at	1.6e-21	2.63e-23	10.995	42.2428	1.6366	RNF41	ring finger protein 41
203020_at	1.61e-21	2.65e-23	10.9942	42.2367	1.17311	RABGAP1L	RAB GTPase activating protein 1 like
200824_at	1.62e-21	2.67e-23	-10.9931	42.2284	-0.908794	GSTP1	glutathione S-transferase pi 1
207157_s_at	1.63e-21	2.69e-23	-10.9922	42.222	-1.08711	GNG5	G protein subunit gamma 5
215303_at	1.68e-21	2.78e-23	10.988	42.1904	2.15071	DCLK1	doublecortin like kinase 1
1558404_at	1.69e-21	2.8e-23	10.9869	42.1828	2.00062	LINC00622	long intergenic non-protein coding RNA 622
224786_at	1.7e-21	2.82e-23	10.986	42.1755	0.918937	SCOC	short coiled-coil protein
207307_at	1.7e-21	2.83e-23	10.9857	42.1738	3.8623	HTR2C	5-hydroxytryptamine receptor 2C
203748_x_at	1.74e-21	2.9e-23	-10.9823	42.148	-2.17918	RBMS1	RNA binding motif single stranded interacting protein 1
209152_s_at	1.8e-21	3e-23	-10.978	42.1162	-1.7482	TCF3	transcription factor 3
225336_at	1.82e-21	3.04e-23	-10.9762	42.1026	-0.814125	SCAF11	SR-related CTD associated factor 11
218236_s_at	1.89e-21	3.15e-23	-10.9713	42.0668	-1.24664	PRKD3	protein kinase D3
222482_at	1.94e-21	3.24e-23	10.9677	42.0396	1.59586	SSBP3	single stranded DNA binding protein 3
208868_s_at	1.94e-21	3.25e-23	10.9671	42.0355	1.69533	GABARAPL1	GABA type A receptor associated protein like 1
206213_at	1.94e-21	3.26e-23	10.9669	42.0341	3.16122	WNT10B	Wnt family member 10B
210705_s_at	1.95e-21	3.28e-23	-10.966	42.0275	-1.53246	TRIM5	tripartite motif containing 5
230680_at	2.01e-21	3.38e-23	10.9622	41.9987	5.33678	SLITRK4	SLIT and NTRK like family member 4
212559_at	2.04e-21	3.42e-23	10.9603	41.9846	2.06597	PRKAR1B	protein kinase cAMP-dependent type I regulatory subunit beta
243163_at	2.07e-21	3.48e-23	10.9581	41.9689	2.58901	HECW1	HECT, C2 and WW domain containing E3 ubiquitin protein ligase 1
206849_at	2.09e-21	3.52e-23	10.9564	41.9562	2.77874	GABRG2	gamma-aminobutyric acid type A receptor gamma2 subunit
221904_at	2.1e-21	3.54e-23	10.9558	41.9512	1.04997	FAM131A	family with sequence similarity 131 member A
238727_at	2.1e-21	3.55e-23	10.9556	41.9501	2.34464	LOC440934	uncharacterized LOC440934
228949_at	2.1e-21	3.55e-23	-10.9554	41.9482	-1.41077	WLS	wntless Wnt ligand secretion mediator
219690_at	2.1e-21	3.55e-23	-10.9553	41.9481	-1.55675	IGFLR1	IGF like family receptor 1
232003_at	2.18e-21	3.69e-23	10.9502	41.9099	4.09427	PNMAL2	paraneoplastic Ma antigen family-like 2
222990_at	2.19e-21	3.71e-23	10.9497	41.9062	0.637475	UBQLN1	ubiquilin 1
208847_s_at	2.19e-21	3.72e-23	-10.9493	41.9031	-0.706681	ADH5	alcohol dehydrogenase 5 (class III), chi polypeptide
218657_at	2.2e-21	3.74e-23	10.9485	41.8974	3.30613	RAPGEFL1	Rap guanine nucleotide exchange factor like 1
201003_x_at	2.21e-21	3.77e-23	-10.9476	41.8903	-0.761873	TMEM189-UBE2V1///TMEM189///UBE2V2///UBE2V1	TMEM189-UBE2V1 readthrough///transmembrane protein 189///ubiquitin conjugating enzyme E2 V2///ubiquitin conjugating enzyme E2 V1
239726_at	2.21e-21	3.77e-23	10.9475	41.8898	2.21473	ANK3	ankyrin 3, node of Ranvier (ankyrin G)
1553422_s_at	2.28e-21	3.88e-23	10.9437	41.8617	3.28567	RBFOX1	RNA binding protein, fox-1 homolog 1
210363_s_at	2.28e-21	3.9e-23	10.943	41.8568	3.83059	SCN2B	sodium voltage-gated channel beta subunit 2
202712_s_at	2.3e-21	3.92e-23	10.9421	41.8501	3.04226	CKMT1A///CKMT1B	creatine kinase, mitochondrial 1A///creatine kinase, mitochondrial 1B
222011_s_at	2.32e-21	3.97e-23	10.9405	41.8381	0.982761	SNORA29///TCP1	small nucleolar RNA, H/ACA box 29///t-complex 1
240532_at	2.33e-21	3.99e-23	10.9399	41.8331	2.55228	SLC32A1	solute carrier family 32 member 1
242973_at	2.33e-21	4e-23	10.9397	41.8317	1.98307	CACNA1C	calcium voltage-gated channel subunit alpha1 C
202251_at	2.34e-21	4.01e-23	-10.9393	41.8287	-0.941065	PRPF3	pre-mRNA processing factor 3
226439_s_at	2.35e-21	4.04e-23	10.9384	41.8225	2.02094	NBEA	neurobeachin
206089_at	2.38e-21	4.1e-23	10.9364	41.8073	3.47005	NELL1	neural EGFL like 1
212446_s_at	2.38e-21	4.1e-23	10.9364	41.8073	1.06152	CERS6	ceramide synthase 6
201440_at	2.41e-21	4.15e-23	-10.9347	41.7952	-1.8546	DDX23	DEAD-box helicase 23
34187_at	2.41e-21	4.16e-23	-10.9344	41.7927	-1.09206	RBMS2	RNA binding motif single stranded interacting protein 2
235125_x_at	2.42e-21	4.18e-23	10.9339	41.7889	1.28997	MIGA1	mitoguardin 1
1557107_at	2.46e-21	4.25e-23	10.9315	41.7713	3.23788	SLC26A4-AS1	SLC26A4 antisense RNA 1
226032_at	2.49e-21	4.31e-23	-10.9298	41.7584	-1.26293	CASP2	caspase 2
226628_at	2.5e-21	4.34e-23	-10.9289	41.7515	-1.95433	THOC2	THO complex 2
204375_at	2.56e-21	4.44e-23	10.9256	41.7278	1.35265	CLSTN3	calsyntenin 3
209882_at	2.58e-21	4.48e-23	-10.9245	41.7192	-1.35027	RIT1	Ras like without CAAX 1
214120_at	2.64e-21	4.59e-23	10.9212	41.695	3.69182	RFPL1S	RFPL1 antisense RNA 1
213688_at	2.68e-21	4.67e-23	10.9191	41.6795	1.86814	CALM3///CALM2///CALM1	calmodulin 3///calmodulin 2///calmodulin 1
203156_at	2.69e-21	4.68e-23	10.9187	41.676	1.1571	AKAP11	A-kinase anchoring protein 11
226567_at	2.71e-21	4.72e-23	10.9176	41.6684	0.744196	USP14	ubiquitin specific peptidase 14
207548_at	2.73e-21	4.76e-23	10.9166	41.6606	3.86541	LOC100996542///GRM7	uncharacterized LOC100996542///glutamate metabotropic receptor 7
216272_x_at	2.78e-21	4.85e-23	-10.9139	41.6409	-1.53118	SYDE1	synapse defective Rho GTPase homolog 1
207714_s_at	2.85e-21	4.98e-23	-10.9105	41.6158	-4.72327	SERPINH1	serpin family H member 1
241922_at	2.9e-21	5.07e-23	10.9082	41.5981	1.27484	LMO4	LIM domain only 4
221759_at	2.96e-21	5.2e-23	-10.9049	41.5737	-1.49103	G6PC3	glucose-6-phosphatase catalytic subunit 3
1552400_a_at	3.01e-21	5.28e-23	10.9028	41.5584	1.26899	TMEM266	transmembrane protein 266
221561_at	3.02e-21	5.3e-23	-10.9023	41.5544	-1.73426	SOAT1	sterol O-acyltransferase 1
206275_s_at	3.03e-21	5.32e-23	10.9017	41.5503	2.45263	MICAL2	microtubule associated monooxygenase, calponin and LIM domain containing 2
208056_s_at	3.04e-21	5.36e-23	10.9008	41.5437	1.4492	CBFA2T3	CBFA2/RUNX1 translocation partner 3
235164_at	3.06e-21	5.4e-23	10.8998	41.5361	1.19452	ZNF25	zinc finger protein 25
233220_at	3.1e-21	5.47e-23	10.8979	41.5224	2.48514	GRIN3A	glutamate ionotropic receptor NMDA type subunit 3A
201381_x_at	3.12e-21	5.5e-23	10.8973	41.5177	0.831205	CACYBP	calcyclin binding protein
205172_x_at	3.12e-21	5.52e-23	10.8968	41.5137	1.48801	CLTB	clathrin light chain B
227545_at	3.19e-21	5.64e-23	-10.894	41.4933	-1.3859	BARD1	BRCA1 associated RING domain 1
218259_at	3.21e-21	5.69e-23	10.8928	41.4843	1.40715	MKL2	MKL1/myocardin like 2
226814_at	3.22e-21	5.7e-23	-10.8925	41.4823	-3.06106	ADAMTS9	ADAM metallopeptidase with thrombospondin type 1 motif 9
1561642_at	3.23e-21	5.73e-23	10.8919	41.4773	2.86531
223764_x_at	3.24e-21	5.75e-23	10.8914	41.4737	1.55764	NIPSNAP3B	nipsnap homolog 3B
212842_x_at	3.24e-21	5.77e-23	10.891	41.4709	0.855378	RGPD6///RGPD8///RGPD3///RGPD4///RGPD5	RANBP2-like and GRIP domain containing 6///RANBP2-like and GRIP domain containing 8///RANBP2-like and GRIP domain containing 3///RANBP2-like and GRIP domain containing 4///RANBP2-like and GRIP domain containing 5
224625_x_at	3.34e-21	5.95e-23	-10.8868	41.4395	-0.840884	MIR1282///HYPK///SERF2	microRNA 1282///huntingtin interacting protein K///small EDRK-rich factor 2
60471_at	3.44e-21	6.12e-23	-10.883	41.4118	-1.44844	RIN3	Ras and Rab interactor 3
226269_at	3.46e-21	6.18e-23	10.8819	41.4032	1.72292	GDAP1	ganglioside induced differentiation associated protein 1
239290_at	3.53e-21	6.31e-23	10.8791	41.3827	2.30856	FRMPD4	FERM and PDZ domain containing 4
208986_at	3.53e-21	6.31e-23	-10.8789	41.3815	-1.35244	TCF12	transcription factor 12
207162_s_at	3.56e-21	6.36e-23	10.8778	41.3735	2.39005	CACNA1B	calcium voltage-gated channel subunit alpha1 B
220030_at	3.56e-21	6.37e-23	10.8778	41.3733	4.39029	STYK1	serine/threonine/tyrosine kinase 1
219316_s_at	3.56e-21	6.38e-23	-10.8775	41.3712	-1.52601	FLVCR2	feline leukemia virus subgroup C cellular receptor family member 2
230255_at	3.59e-21	6.44e-23	10.8763	41.3618	3.96155	GABRD	gamma-aminobutyric acid type A receptor delta subunit
237393_at	3.61e-21	6.49e-23	10.8753	41.3549	1.34857	TPBGL	trophoblast glycoprotein-like
218335_x_at	3.65e-21	6.56e-23	-10.8738	41.3437	-0.973274	TNIP2	TNFAIP3 interacting protein 2
209171_at	3.68e-21	6.62e-23	-10.8725	41.3342	-1.05343	ITPA	inosine triphosphatase
1554761_a_at	3.76e-21	6.77e-23	-10.8695	41.312	-1.70891	DNAAF5	dynein axonemal assembly factor 5
201760_s_at	3.83e-21	6.9e-23	10.8671	41.2936	0.758107	WSB2	WD repeat and SOCS box containing 2
200640_at	3.95e-21	7.12e-23	10.8629	41.2627	0.824062	YWHAZ	tyrosine 3-monooxygenase/tryptophan 5-monooxygenase activation protein zeta
1554524_a_at	3.98e-21	7.2e-23	10.8614	41.252	4.92598	OLFM3	olfactomedin 3
230962_at	3.99e-21	7.22e-23	10.8611	41.2492	2.06797	DCLK1	doublecortin like kinase 1
218618_s_at	4.01e-21	7.27e-23	-10.8602	41.2425	-1.86102	LOC101928615///FNDC3B	uncharacterized LOC101928615///fibronectin type III domain containing 3B
227702_at	4.02e-21	7.28e-23	10.8599	41.2407	3.10478	CYP4X1	cytochrome P450 family 4 subfamily X member 1
200652_at	4.06e-21	7.36e-23	-10.8585	41.2307	-1.03921	SSR2	signal sequence receptor subunit 2
200623_s_at	4.16e-21	7.56e-23	10.855	41.2044	1.68072	CALM3///CALM2///CALM1	calmodulin 3///calmodulin 2///calmodulin 1
201202_at	4.17e-21	7.58e-23	-10.8546	41.2011	-1.44353	PCNA	proliferating cell nuclear antigen
1560648_s_at	4.19e-21	7.62e-23	10.8538	41.1959	2.66499	TSPYL1	TSPY like 1
223993_s_at	4.25e-21	7.75e-23	-10.8516	41.1789	-1.27722	CNIH4	cornichon family AMPA receptor auxiliary protein 4
207957_s_at	4.25e-21	7.76e-23	10.8515	41.1785	3.49678	PRKCB	protein kinase C beta
213744_at	4.28e-21	7.82e-23	10.8505	41.1708	2.45276	ATRNL1	attractin like 1
34408_at	4.29e-21	7.84e-23	10.8501	41.168	1.55706	RTN2	reticulon 2
223859_at	4.31e-21	7.88e-23	10.8495	41.1636	2.58635	EPB41L4B	erythrocyte membrane protein band 4,1 like 4B
207808_s_at	4.32e-21	7.92e-23	-10.8488	41.1584	-2.23219	PROS1	protein S (alpha)
206557_at	4.34e-21	7.96e-23	10.8481	41.1533	1.28221	ZNF702P	zinc finger protein 702, pseudogene
228708_at	4.35e-21	7.98e-23	10.8476	41.15	2.46278	RAB27B	RAB27B, member RAS oncogene family
203831_at	4.38e-21	8.04e-23	10.8468	41.1437	0.87732	R3HDM2	R3H domain containing 2
224637_at	4.39e-21	8.07e-23	-10.8462	41.1397	-1.00752	OST4	oligosaccharyltransferase complex subunit 4, non-catalytic
222927_s_at	4.4e-21	8.09e-23	10.8458	41.1367	1.65921	CPLX3	complexin 3
235615_at	4.47e-21	8.23e-23	-10.8436	41.1199	-1.12462	PGGT1B	protein geranylgeranyltransferase type I subunit beta
204820_s_at	4.6e-21	8.48e-23	-10.8396	41.0905	-1.60128	BTN3A2///BTN3A3	butyrophilin subfamily 3 member A2///butyrophilin subfamily 3 member A3
228184_at	4.66e-21	8.59e-23	-10.8378	41.0775	-1.06612	DISP1	dispatched RND transporter family member 1
243357_at	4.7e-21	8.68e-23	10.8366	41.0681	2.53214	NEGR1	neuronal growth regulator 1
223773_s_at	4.89e-21	9.03e-23	-10.8312	41.0284	-1.23296	SNORA16A///SNORA61///SNORA44///SNHG12	small nucleolar RNA, H/ACA box 16A///small nucleolar RNA, H/ACA box 61///small nucleolar RNA, H/ACA box 44///small nucleolar RNA host gene 12
201268_at	4.9e-21	9.07e-23	-10.8307	41.0248	-0.9419	NME1-NME2///NME2	NME1-NME2 readthrough///NME/NM23 nucleoside diphosphate kinase 2
235497_at	4.9e-21	9.07e-23	10.8306	41.0241	1.69503	LINC01128	long intergenic non-protein coding RNA 1128
211763_s_at	5e-21	9.28e-23	10.8276	41.0016	0.826055	UBE2B	ubiquitin conjugating enzyme E2 B
201344_at	5.01e-21	9.31e-23	10.8272	40.9987	1.01923	UBE2D2	ubiquitin conjugating enzyme E2 D2
232510_s_at	5.16e-21	9.59e-23	-10.8233	40.9697	-1.25	DPP3	dipeptidyl peptidase 3
204588_s_at	5.24e-21	9.74e-23	-10.8211	40.9538	-1.26696	SLC7A7	solute carrier family 7 member 7
208368_s_at	5.25e-21	9.78e-23	-10.8206	40.9499	-2.66442	BRCA2	BRCA2, DNA repair associated
204589_at	5.3e-21	9.88e-23	10.8193	40.9405	1.99849	NUAK1	NUAK family kinase 1
209110_s_at	5.33e-21	9.95e-23	-10.8183	40.9332	-0.697459	RGL2	ral guanine nucleotide dissociation stimulator like 2
203164_at	5.42e-21	1.01e-22	-10.8161	40.9166	-0.853566	SLC33A1	solute carrier family 33 member 1
204226_at	5.43e-21	1.02e-22	10.8156	40.9131	1.20395	STAU2	staufen double-stranded RNA binding protein 2
226203_at	5.45e-21	1.02e-22	10.815	40.9088	1.03933	MYO9A	myosin IXA
35617_at	5.48e-21	1.03e-22	-10.8142	40.9029	-1.1286	MAPK7	mitogen-activated protein kinase 7
226391_at	5.48e-21	1.03e-22	10.8141	40.902	0.947593	BRAF	B-Raf proto-oncogene, serine/threonine kinase
201258_at	5.51e-21	1.03e-22	-10.8132	40.8956	-0.926051	RPS16	ribosomal protein S16
203495_at	5.53e-21	1.04e-22	-10.8126	40.8911	-1.62058	LRRC14	leucine rich repeat containing 14
1559257_a_at	5.53e-21	1.04e-22	10.8125	40.8901	1.53326	MAGI1	membrane associated guanylate kinase, WW and PDZ domain containing 1
226959_at	5.62e-21	1.06e-22	10.8101	40.8727	2.00356
203219_s_at	5.66e-21	1.07e-22	-10.8092	40.8655	-1.405	APRT	adenine phosphoribosyltransferase
235466_s_at	5.74e-21	1.08e-22	-10.8071	40.8503	-1.09557	LOC102724017	uncharacterized LOC102724017
205641_s_at	5.74e-21	1.08e-22	-10.8069	40.8486	-1.34346	TRADD	TNFRSF1A associated via death domain
1007_s_at	5.81e-21	1.1e-22	-10.8053	40.8368	-0.998904	MIR4640///DDR1	microRNA 4640///discoidin domain receptor tyrosine kinase 1
237246_at	5.83e-21	1.1e-22	-10.8047	40.8322	-2.36992
225524_at	6.04e-21	1.14e-22	-10.7997	40.7957	-1.82849	ANTXR2	anthrax toxin receptor 2
209683_at	6.11e-21	1.16e-22	10.7981	40.7838	1.59175	FAM49A	family with sequence similarity 49 member A
220525_s_at	6.15e-21	1.17e-22	-10.797	40.7758	-0.74424	AUP1	ancient ubiquitous protein 1
209575_at	6.15e-21	1.17e-22	-10.7969	40.7753	-1.03618	IL10RB	interleukin 10 receptor subunit beta
224955_at	6.15e-21	1.17e-22	-10.7969	40.7752	-1.13191	TEAD1	TEA domain transcription factor 1
229770_at	6.38e-21	1.21e-22	10.7919	40.7382	3.82974	GLT1D1	glycosyltransferase 1 domain containing 1
203264_s_at	6.42e-21	1.22e-22	10.7908	40.7296	1.65128	ARHGEF9	Cdc42 guanine nucleotide exchange factor 9
219549_s_at	6.47e-21	1.23e-22	10.7898	40.7222	1.20707	RTN3	reticulon 3
206882_at	6.49e-21	1.24e-22	10.7891	40.7175	2.4435	SLC1A6	solute carrier family 1 member 6
236234_at	6.5e-21	1.24e-22	10.7889	40.7156	3.75363	PDE1A	phosphodiesterase 1A
219697_at	6.52e-21	1.25e-22	10.7881	40.7103	2.02706	HS3ST2	heparan sulfate-glucosamine 3-sulfotransferase 2
221274_s_at	6.52e-21	1.25e-22	-10.7881	40.71	-0.856057	LMAN2L	lectin, mannose binding 2 like
213287_s_at	6.56e-21	1.26e-22	-10.7872	40.7037	-0.970618	KRT10	keratin 10
214811_at	6.57e-21	1.26e-22	10.7869	40.7008	3.29246	RIMBP2	RIMS binding protein 2
213848_at	6.58e-21	1.26e-22	10.7866	40.6988	1.22733	DUSP7	dual specificity phosphatase 7
201938_at	6.59e-21	1.27e-22	-10.7862	40.6959	-0.64041	CDK2AP1	cyclin dependent kinase 2 associated protein 1
1557474_at	6.69e-21	1.29e-22	10.7841	40.6808	2.86862	LOC284578	uncharacterized LOC284578
231823_s_at	6.7e-21	1.29e-22	-10.7838	40.6782	-1.4039	SH3PXD2B	SH3 and PX domains 2B
201271_s_at	6.76e-21	1.3e-22	-10.7824	40.6677	-0.880266	RALY	RALY heterogeneous nuclear ribonucleoprotein
227425_at	6.8e-21	1.31e-22	10.7814	40.6602	3.03446	REPS2	RALBP1 associated Eps domain containing 2
203442_x_at	6.8e-21	1.31e-22	-10.7813	40.6595	-1.03752	EML3	echinoderm microtubule associated protein like 3
208808_s_at	6.8e-21	1.31e-22	-10.7812	40.659	-1.69952	HMGB2	high mobility group box 2
227067_x_at	6.81e-21	1.32e-22	-10.7809	40.6572	-1.1919	LOC101929796///LOC100996763///LOC100996717///NOTCH2NL///NOTCH2	notch homolog 2 N-terminal-like protein///notch homolog 2 N-terminal-like protein///notch homolog 2 N-terminal-like protein///notch 2 N-terminal like///notch 2
204517_at	6.83e-21	1.32e-22	-10.7803	40.6528	-1.89097	PPIC	peptidylprolyl isomerase C
212361_s_at	6.84e-21	1.32e-22	10.7801	40.6512	1.1064	ATP2A2	ATPase sarcoplasmic/endoplasmic reticulum Ca2+ transporting 2
212699_at	6.89e-21	1.34e-22	10.779	40.643	1.48241	SCAMP5	secretory carrier membrane protein 5
205991_s_at	6.95e-21	1.35e-22	-10.7778	40.6338	-1.80323	PRRX1	paired related homeobox 1
213408_s_at	6.97e-21	1.35e-22	10.7773	40.63	1.33263	PI4KAP1///PI4KAP2///PI4KA	phosphatidylinositol 4-kinase alpha pseudogene 1///phosphatidylinositol 4-kinase alpha pseudogene 2///phosphatidylinositol 4-kinase alpha
216693_x_at	6.98e-21	1.36e-22	10.7769	40.6272	1.15246	HDGFRP3	hepatoma-derived growth factor, related protein 3
213670_x_at	7.02e-21	1.37e-22	-10.776	40.6204	-1.47142	NSUN5P1	NOP2/Sun RNA methyltransferase family member 5 pseudogene 1
34726_at	7.15e-21	1.39e-22	10.7734	40.6014	1.31962	CACNB3	calcium voltage-gated channel auxiliary subunit beta 3
212464_s_at	7.2e-21	1.4e-22	-10.7725	40.5946	-2.21937	FN1	fibronectin 1
213304_at	7.21e-21	1.41e-22	10.772	40.5913	0.935308	FAM179B	family with sequence similarity 179 member B
206780_at	7.23e-21	1.41e-22	10.7716	40.5882	2.715	GAD2	glutamate decarboxylase 2
206690_at	7.32e-21	1.43e-22	10.7697	40.5744	3.17755	ASIC2	acid sensing ion channel subunit 2
230262_at	7.32e-21	1.43e-22	10.7697	40.5739	2.93612	ST8SIA3	ST8 alpha-N-acetyl-neuraminide alpha-2,8-sialyltransferase 3
212247_at	7.32e-21	1.43e-22	-10.7696	40.5737	-1.24841	NUP205	nucleoporin 205
204889_s_at	7.33e-21	1.44e-22	10.7693	40.5713	1.74212	NEURL1	neuralized E3 ubiquitin protein ligase 1
239579_at	7.36e-21	1.44e-22	10.7686	40.5658	2.27319	EPHX4	epoxide hydrolase 4
228093_at	7.54e-21	1.48e-22	-10.7653	40.5416	-1.25677	ZNF599	zinc finger protein 599
236081_at	7.6e-21	1.5e-22	10.764	40.5318	3.73565	SNCA	synuclein alpha
224583_at	7.88e-21	1.55e-22	-10.7592	40.4964	-1.42298	COTL1	coactosin like F-actin binding protein 1
241382_at	7.92e-21	1.56e-22	10.7583	40.4898	2.33196	PCP4L1	Purkinje cell protein 4 like 1
239575_at	8.01e-21	1.58e-22	10.7567	40.478	2.84907	OPALIN	oligodendrocytic myelin paranodal and inner loop protein
203645_s_at	8.04e-21	1.59e-22	-10.756	40.4734	-3.10842	CD163	CD163 molecule
226914_at	8.05e-21	1.59e-22	10.7557	40.471	1.13208	ARPC5L	actin related protein 2/3 complex subunit 5 like
230297_x_at	8.29e-21	1.64e-22	10.7516	40.4406	1.01757	SYNGAP1	synaptic Ras GTPase activating protein 1
223376_s_at	8.29e-21	1.64e-22	-10.7515	40.4402	-1.03027	BRI3	brain protein I3
218495_at	8.32e-21	1.65e-22	-10.751	40.4362	-0.97951	UXT	ubiquitously expressed prefoldin like chaperone
202260_s_at	8.35e-21	1.65e-22	10.7504	40.4318	2.25728	STXBP1	syntaxin binding protein 1
207672_at	8.44e-21	1.67e-22	-10.7489	40.4205	-2.72552	RFX4	regulatory factor X4
242549_at	8.47e-21	1.68e-22	-10.7483	40.416	-1.63101	PRKD3	protein kinase D3
1557905_s_at	8.49e-21	1.69e-22	-10.7477	40.4118	-2.74031	CD44	CD44 molecule (Indian blood group)
202095_s_at	8.63e-21	1.72e-22	-10.7454	40.3951	-3.84678	BIRC5	baculoviral IAP repeat containing 5
201369_s_at	8.64e-21	1.72e-22	-10.7452	40.3937	-1.77063	ZFP36L2	ZFP36 ring finger protein like 2
226430_at	8.64e-21	1.72e-22	-10.745	40.3923	-1.17678	RELL1	RELT like 1
228636_at	8.7e-21	1.74e-22	10.744	40.3846	2.41524	BHLHE22	basic helix-loop-helix family member e22
210518_at	8.85e-21	1.77e-22	10.7416	40.3668	1.51247	CDH8	cadherin 8
229537_at	8.95e-21	1.79e-22	10.74	40.355	1.64017	LMO4	LIM domain only 4
202440_s_at	9.13e-21	1.83e-22	-10.7372	40.3347	-1.15527	ST5	suppression of tumorigenicity 5
205294_at	9.2e-21	1.84e-22	10.736	40.3258	1.61346	BAIAP2	BAI1 associated protein 2
218253_s_at	9.21e-21	1.85e-22	-10.7357	40.3236	-0.826317	EIF2D	eukaryotic translation initiation factor 2D
230581_at	9.32e-21	1.87e-22	10.7339	40.3105	1.1138
227020_at	9.32e-21	1.87e-22	10.7339	40.31	1.54182	YPEL2	yippee like 2
212541_at	9.52e-21	1.91e-22	-10.731	40.2887	-1.14967	FLAD1	flavin adenine dinucleotide synthetase 1
227824_at	9.52e-21	1.92e-22	10.7308	40.2871	2.71239	PRKCB	protein kinase C beta
208887_at	9.52e-21	1.92e-22	-10.7307	40.2867	-1.02337	EIF3G	eukaryotic translation initiation factor 3 subunit G
213496_at	9.55e-21	1.92e-22	10.7302	40.283	2.18535	PLPPR4	phospholipid phosphatase related 4
225739_at	9.57e-21	1.93e-22	10.7298	40.2797	2.05372	RAB11FIP4	RAB11 family interacting protein 4
209651_at	9.6e-21	1.94e-22	-10.7292	40.2757	-1.99559	TGFB1I1	transforming growth factor beta 1 induced transcript 1
228109_at	9.6e-21	1.94e-22	10.7291	40.2746	2.54842	RASGRF2	Ras protein specific guanine nucleotide releasing factor 2
235128_at	9.88e-21	2e-22	10.7252	40.2459	1.9356	SYNPO	synaptopodin
228063_s_at	1e-20	2.03e-22	10.7229	40.2292	1.96096	NAP1L5	nucleosome assembly protein 1 like 5
222693_at	1.01e-20	2.04e-22	-10.7225	40.2262	-2.25494	LOC101928615///FNDC3B	uncharacterized LOC101928615///fibronectin type III domain containing 3B
38398_at	1.01e-20	2.06e-22	10.7214	40.218	0.950864	MADD	MAP kinase activating death domain
241703_at	1.01e-20	2.06e-22	10.7213	40.2174	2.25896	RUNDC3B	RUN domain containing 3B
226651_at	1.01e-20	2.06e-22	10.7211	40.2163	1.33452	HOMER1	homer scaffolding protein 1
230550_at	1.04e-20	2.11e-22	-10.7182	40.1944	-2.14009	MS4A6A	membrane spanning 4-domains A6A
208117_s_at	1.04e-20	2.11e-22	-10.7177	40.1912	-1.2286	LAS1L	LAS1 like, ribosome biogenesis factor
213108_at	1.05e-20	2.13e-22	10.7166	40.1831	3.30029	CAMK2A	calcium/calmodulin dependent protein kinase II alpha
200836_s_at	1.07e-20	2.18e-22	-10.7136	40.161	-0.791399	MAP4	microtubule associated protein 4
212948_at	1.1e-20	2.24e-22	10.7102	40.1354	1.19912	CAMTA2	calmodulin binding transcription activator 2
209934_s_at	1.11e-20	2.26e-22	10.7084	40.1226	0.981599	ATP2C1	ATPase secretory pathway Ca2+ transporting 1
239787_at	1.11e-20	2.27e-22	10.7082	40.1208	3.19232	KCTD4	potassium channel tetramerization domain containing 4
233234_at	1.12e-20	2.3e-22	10.7066	40.1094	2.54213	KCTD16	potassium channel tetramerization domain containing 16
217008_s_at	1.17e-20	2.41e-22	10.7003	40.0628	1.48745	LOC100996542///GRM7	uncharacterized LOC100996542///glutamate metabotropic receptor 7
206698_at	1.18e-20	2.43e-22	10.6992	40.0545	2.15978	XK	X-linked Kx blood group
225716_at	1.19e-20	2.45e-22	10.6981	40.0468	1.07282	BRI3BP	BRI3 binding protein
211761_s_at	1.21e-20	2.48e-22	10.6961	40.0316	0.776519	CACYBP	calcyclin binding protein
200805_at	1.21e-20	2.49e-22	-10.6957	40.0286	-1.00729	LMAN2	lectin, mannose binding 2
214945_at	1.26e-20	2.58e-22	10.6907	39.9924	3.56473	LOC101930363///LOC101928349///LOC100507387///FAM153C///FAM153A///FAM153B	uncharacterized LOC101930363///uncharacterized LOC101928349///uncharacterized LOC100507387///family with sequence similarity 153, member C///family with sequence similarity 153 member A///family with sequence similarity 153 member B
49077_at	1.27e-20	2.62e-22	10.6888	39.9783	0.641136	PPME1	protein phosphatase methylesterase 1
204279_at	1.27e-20	2.63e-22	-10.6886	39.9764	-1.77994	PSMB9	proteasome subunit beta 9
204134_at	1.27e-20	2.63e-22	10.6885	39.9761	2.66312	PDE2A	phosphodiesterase 2A
209154_at	1.28e-20	2.65e-22	-10.6873	39.9668	-1.26237	P2RX5-TAX1BP3///TAX1BP3	P2RX5-TAX1BP3 readthrough (NMD candidate)///Tax1 binding protein 3
213686_at	1.29e-20	2.68e-22	10.6861	39.9584	1.10231	VPS13A	vacuolar protein sorting 13 homolog A
225808_at	1.3e-20	2.69e-22	-10.6854	39.9531	-0.885068	METTL23	methyltransferase like 23
222431_at	1.31e-20	2.7e-22	10.6847	39.948	0.77495	SPIN1	spindlin 1
202741_at	1.31e-20	2.72e-22	10.684	39.943	1.27946	PRKACB	protein kinase cAMP-activated catalytic subunit beta
230932_at	1.32e-20	2.74e-22	10.683	39.9354	2.54353	RNF130	ring finger protein 130
243308_at	1.32e-20	2.74e-22	10.6827	39.9334	1.19068
218824_at	1.35e-20	2.8e-22	10.6802	39.9148	1.52016	PNMAL1	paraneoplastic Ma antigen family like 1
225728_at	1.35e-20	2.81e-22	10.6797	39.9114	2.45783	SORBS2	sorbin and SH3 domain containing 2
218132_s_at	1.35e-20	2.82e-22	-10.6791	39.9069	-0.979388	TSEN34	tRNA splicing endonuclease subunit 34
222230_s_at	1.36e-20	2.83e-22	10.6785	39.9024	0.72729	ACTR10	actin-related protein 10 homolog
227812_at	1.36e-20	2.83e-22	-10.6785	39.9024	-2.27987	TNFRSF19	TNF receptor superfamily member 19
237384_x_at	1.36e-20	2.84e-22	10.6782	39.9004	4.15737	KCTD16	potassium channel tetramerization domain containing 16
214812_s_at	1.36e-20	2.84e-22	-10.6781	39.8998	-0.820146	MOB1A	MOB kinase activator 1A
224871_at	1.37e-20	2.87e-22	10.6769	39.8907	1.6138	TPRG1L	tumor protein p63 regulated 1-like
244434_at	1.37e-20	2.87e-22	-10.6765	39.8875	-2.63203	GPR82	G protein-coupled receptor 82
229724_at	1.39e-20	2.9e-22	10.6752	39.8779	2.98069	GABRB3	gamma-aminobutyric acid type A receptor beta3 subunit
231874_at	1.39e-20	2.92e-22	10.6744	39.8721	1.04212	FAM126B	family with sequence similarity 126 member B
243244_at	1.41e-20	2.95e-22	10.6731	39.8629	1.78787	CACNB4	calcium voltage-gated channel auxiliary subunit beta 4
213925_at	1.41e-20	2.95e-22	10.6729	39.8611	2.49189	STUM	stum, mechanosensory transduction mediator homolog
208079_s_at	1.42e-20	2.98e-22	-10.6718	39.8529	-2.28577	AURKA	aurora kinase A
206460_at	1.42e-20	2.99e-22	10.6713	39.8491	1.59316	AJAP1	adherens junctions associated protein 1
202858_at	1.46e-20	3.07e-22	-10.6676	39.8221	-0.887926	U2AF1	U2 small nuclear RNA auxiliary factor 1
212473_s_at	1.52e-20	3.2e-22	10.662	39.7812	2.46611	MICAL2	microtubule associated monooxygenase, calponin and LIM domain containing 2
217863_at	1.53e-20	3.22e-22	10.6612	39.7754	0.891135	PIAS1	protein inhibitor of activated STAT 1
239252_at	1.57e-20	3.32e-22	10.6573	39.7465	1.60936	COX7B	cytochrome c oxidase subunit 7B
238191_at	1.57e-20	3.32e-22	10.6573	39.7463	1.22455	SDHC	succinate dehydrogenase complex subunit C
225847_at	1.57e-20	3.33e-22	10.6569	39.7434	1.70914	NCEH1	neutral cholesterol ester hydrolase 1
238852_at	1.59e-20	3.37e-22	-10.6552	39.7311	-2.27899	PRRX1	paired related homeobox 1
213913_s_at	1.61e-20	3.41e-22	10.6534	39.7181	1.57326	TBC1D30	TBC1 domain family member 30
221288_at	1.64e-20	3.47e-22	10.6514	39.7032	4.31973	GPR22	G protein-coupled receptor 22
205279_s_at	1.66e-20	3.51e-22	10.6495	39.6896	1.78606	GLRB	glycine receptor beta
238812_at	1.66e-20	3.53e-22	-10.6488	39.6841	-1.02431
210095_s_at	1.67e-20	3.55e-22	-10.6483	39.6805	-3.60803	IGFBP3	insulin like growth factor binding protein 3
204945_at	1.68e-20	3.59e-22	10.6468	39.6695	2.04804	PTPRN	protein tyrosine phosphatase, receptor type N
217128_s_at	1.68e-20	3.59e-22	10.6468	39.6695	1.58774	CAMK1G	calcium/calmodulin dependent protein kinase IG
1555037_a_at	1.69e-20	3.6e-22	-10.6463	39.6659	-1.5842	IDH1	isocitrate dehydrogenase (NADP(+)) 1, cytosolic
1554500_a_at	1.69e-20	3.61e-22	10.6461	39.6643	2.91276	RGS7	regulator of G-protein signaling 7
206547_s_at	1.7e-20	3.63e-22	10.6454	39.6589	1.69245	PPEF1	protein phosphatase with EF-hand domain 1
200872_at	1.73e-20	3.69e-22	-10.6429	39.6408	-2.29196	S100A10	S100 calcium binding protein A10
237261_at	1.74e-20	3.73e-22	-10.6417	39.6321	-1.98784	ANGPT2	angiopoietin 2
1560116_a_at	1.75e-20	3.74e-22	-10.6413	39.6288	-1.25472	NEDD1	neural precursor cell expressed, developmentally down-regulated 1
201616_s_at	1.76e-20	3.77e-22	-10.6401	39.6204	-1.93695	CALD1	caldesmon 1
212977_at	1.77e-20	3.79e-22	-10.6395	39.6158	-1.8104	ACKR3	atypical chemokine receptor 3
225959_s_at	1.77e-20	3.79e-22	10.6393	39.6147	0.730534	ZNRF1	zinc and ring finger 1, E3 ubiquitin protein ligase
203413_at	1.78e-20	3.82e-22	10.6384	39.6079	2.10564	NELL2	neural EGFL like 2
223952_x_at	1.78e-20	3.82e-22	10.6382	39.6065	1.53054	DHRS9	dehydrogenase/reductase 9
202771_at	1.78e-20	3.83e-22	-10.638	39.6049	-1.78683	PIEZO1	piezo type mechanosensitive ion channel component 1
219129_s_at	1.78e-20	3.84e-22	-10.6378	39.6035	-1.02298	SAP30L	SAP30 like
1555216_a_at	1.78e-20	3.84e-22	-10.6377	39.6029	-1.93212	LOC101060604///SLC7A5P2///SLC7A5P1	putative L-type amino acid transporter 1-like protein IMAA///solute carrier family 7 member 5 pseudogene 2///solute carrier family 7 member 5 pseudogene 1
228044_at	1.8e-20	3.89e-22	10.636	39.5902	1.44346	SERP2	stress-associated endoplasmic reticulum protein family member 2
50965_at	1.84e-20	3.98e-22	10.6328	39.5669	1.48871	RAB26	RAB26, member RAS oncogene family
210749_x_at	1.85e-20	3.99e-22	-10.6325	39.5645	-1.11908	MIR4640///DDR1	microRNA 4640///discoidin domain receptor tyrosine kinase 1
238983_at	1.85e-20	4.01e-22	-10.6319	39.5597	-2.59908	NSUN7	NOP2/Sun RNA methyltransferase family member 7
221875_x_at	1.85e-20	4.01e-22	-10.6318	39.5592	-1.54424	HLA-F	major histocompatibility complex, class I, F
222469_s_at	1.87e-20	4.05e-22	10.6307	39.551	1.54915	TOLLIP	toll interacting protein
201746_at	1.87e-20	4.05e-22	-10.6304	39.5491	-1.8055	TP53	tumor protein p53
228062_at	1.88e-20	4.07e-22	10.6297	39.544	1.84056	NAP1L5	nucleosome assembly protein 1 like 5
212427_at	1.9e-20	4.11e-22	10.6284	39.5343	1.4114	KIAA0368	KIAA0368
200989_at	1.94e-20	4.21e-22	-10.6252	39.5108	-1.02962	HIF1A	hypoxia inducible factor 1 alpha subunit
43511_s_at	1.97e-20	4.28e-22	10.6232	39.4963	1.88632	ARRB1	arrestin beta 1
214770_at	1.99e-20	4.33e-22	-10.6215	39.4837	-2.18489	MSR1	macrophage scavenger receptor 1
228480_at	2.1e-20	4.57e-22	10.6144	39.4317	1.0793	VAPA	VAMP associated protein A
201663_s_at	2.14e-20	4.66e-22	-10.6117	39.4121	-2.06724	SMC4	structural maintenance of chromosomes 4
218308_at	2.17e-20	4.73e-22	-10.6097	39.3969	-3.52716	TACC3	transforming acidic coiled-coil containing protein 3
209835_x_at	2.19e-20	4.79e-22	-10.6081	39.3855	-2.74114	CD44	CD44 molecule (Indian blood group)
212217_at	2.2e-20	4.81e-22	10.6075	39.3809	1.52128	PREPL	prolyl endopeptidase-like
231838_at	2.25e-20	4.92e-22	-10.6045	39.3589	-1.58262	PABPC1L	poly(A) binding protein cytoplasmic 1 like
204806_x_at	2.25e-20	4.93e-22	-10.6041	39.3561	-1.81408	HLA-F	major histocompatibility complex, class I, F
226247_at	2.27e-20	4.98e-22	10.6029	39.347	1.5463	PLEKHA1	pleckstrin homology domain containing A1
214626_s_at	2.27e-20	4.99e-22	-10.6026	39.3447	-0.796779	GANAB	glucosidase II alpha subunit
203019_x_at	2.28e-20	5.01e-22	10.6021	39.3412	1.65646	SSX2IP	SSX family member 2 interacting protein
224861_at	2.34e-20	5.14e-22	10.5986	39.3156	1.01714	GNAQ	G protein subunit alpha q
228565_at	2.36e-20	5.19e-22	10.5972	39.3055	1.49979	KIAA1804	mixed lineage kinase 4
219148_at	2.37e-20	5.21e-22	-10.5967	39.3019	-3.45613	PBK	PDZ binding kinase
236656_s_at	2.37e-20	5.21e-22	10.5966	39.3009	1.87683	LOC100288911	uncharacterized LOC100288911
214909_s_at	2.38e-20	5.24e-22	-10.5959	39.2962	-1.0636	DDAH2	dimethylarginine dimethylaminohydrolase 2
207772_s_at	2.38e-20	5.25e-22	10.5956	39.2937	2.30271	PRMT8	protein arginine methyltransferase 8
217746_s_at	2.44e-20	5.39e-22	-10.592	39.2675	-0.854501	PDCD6IP	programmed cell death 6 interacting protein
221914_at	2.47e-20	5.45e-22	10.5906	39.2569	3.28532	SYN1	synapsin I
208002_s_at	2.51e-20	5.56e-22	10.588	39.2376	1.50185	ACOT7	acyl-CoA thioesterase 7
223590_at	2.52e-20	5.58e-22	-10.5875	39.2343	-1.00962	ZNF700	zinc finger protein 700
1552417_a_at	2.53e-20	5.61e-22	-10.5868	39.2293	-1.92092	NEDD1	neural precursor cell expressed, developmentally down-regulated 1
239357_at	2.55e-20	5.65e-22	10.5857	39.2214	4.41737	ATP2B2	ATPase plasma membrane Ca2+ transporting 2
217977_at	2.59e-20	5.74e-22	-10.5837	39.2065	-1.23676	MSRB1	methionine sulfoxide reductase B1
226086_at	2.6e-20	5.77e-22	10.583	39.2014	3.49687	SYT13	synaptotagmin 13
230237_at	2.61e-20	5.79e-22	10.5825	39.1977	2.1511	ADCYAP1	adenylate cyclase activating polypeptide 1
226752_at	2.69e-20	5.98e-22	10.5781	39.1654	1.0186	FAM174A	family with sequence similarity 174 member A
208567_s_at	2.71e-20	6.04e-22	10.5768	39.1556	2.42294	LOC100996843///KCNJ18///KCNJ12	ATP-sensitive inward rectifier potassium channel 12-like///potassium voltage-gated channel subfamily J member 18///potassium voltage-gated channel subfamily J member 12
237476_at	2.74e-20	6.11e-22	10.5752	39.1445	1.25747
223719_s_at	2.77e-20	6.17e-22	10.5739	39.1348	2.24963	RTBDN	retbindin
221059_s_at	2.82e-20	6.28e-22	-10.5715	39.1171	-1.41106	COTL1	coactosin like F-actin binding protein 1
203281_s_at	2.87e-20	6.4e-22	-10.569	39.0991	-1.80532	MIR5193///UBA7	microRNA 5193///ubiquitin like modifier activating enzyme 7
238815_at	2.87e-20	6.41e-22	10.5688	39.0974	1.67839	LRRTM1	leucine rich repeat transmembrane neuronal 1
225723_at	2.92e-20	6.53e-22	-10.5663	39.0786	-2.04578	CCDC167	coiled-coil domain containing 167
205996_s_at	2.92e-20	6.54e-22	-10.5661	39.0778	-1.10195	AK2	adenylate kinase 2
243681_at	2.92e-20	6.55e-22	10.5659	39.0761	3.32511	SHANK2	SH3 and multiple ankyrin repeat domains 2
213666_at	2.93e-20	6.56e-22	10.5657	39.0747	1.51038	2006-09-01	septin 6
226519_s_at	2.97e-20	6.67e-22	-10.5634	39.0578	-0.835002	PHYKPL	5-phosphohydroxy-L-lysine phospho-lyase
213044_at	3.02e-20	6.78e-22	-10.5612	39.0417	-0.878087	ROCK1	Rho associated coiled-coil containing protein kinase 1
230783_at	3.03e-20	6.82e-22	10.5606	39.037	2.31244	LOC283713///OTUD7A	uncharacterized LOC283713///OTU deubiquitinase 7A
219308_s_at	3.04e-20	6.85e-22	10.5599	39.0323	3.76876	AK5	adenylate kinase 5
205006_s_at	3.05e-20	6.87e-22	10.5595	39.029	1.00635	NMT2	N-myristoyltransferase 2
224009_x_at	3.11e-20	7.02e-22	10.5567	39.0084	1.57579	DHRS9	dehydrogenase/reductase 9
205632_s_at	3.12e-20	7.03e-22	10.5565	39.0069	1.35009	PIP5K1B	phosphatidylinositol-4-phosphate 5-kinase type 1 beta
200905_x_at	3.14e-20	7.09e-22	-10.5552	38.9977	-1.2801	HLA-E	major histocompatibility complex, class I, E
221931_s_at	3.16e-20	7.15e-22	10.5542	38.9902	0.723643	SEH1L	SEH1 like nucleoporin
224966_s_at	3.18e-20	7.19e-22	-10.5533	38.984	-1.03212	DUS3L	dihydrouridine synthase 3 like
204165_at	3.18e-20	7.21e-22	10.553	38.9819	1.90615	WASF1	WAS protein family member 1
208862_s_at	3.18e-20	7.21e-22	-10.553	38.9819	-0.806847	TMX2-CTNND1///CTNND1	TMX2-CTNND1 readthrough (NMD candidate)///catenin delta 1
201560_at	3.19e-20	7.22e-22	-10.5527	38.9798	-1.47627	CLIC4	chloride intracellular channel 4
210276_s_at	3.21e-20	7.27e-22	-10.5519	38.9732	-1.3224	NOL12///TRIOBP	nucleolar protein 12///TRIO and F-actin binding protein
213368_x_at	3.21e-20	7.28e-22	10.5518	38.9726	1.26552	PPFIA3	PTPRF interacting protein alpha 3
230151_at	3.27e-20	7.43e-22	10.5489	38.9514	1.214	SPRYD7	SPRY domain containing 7
201557_at	3.31e-20	7.53e-22	10.5471	38.9386	1.50172	VAMP2	vesicle associated membrane protein 2
213200_at	3.31e-20	7.54e-22	10.547	38.9377	2.55325	SYP	synaptophysin
222581_at	3.32e-20	7.56e-22	-10.5465	38.9343	-1.41506	XPR1	xenotropic and polytropic retrovirus receptor 1
202047_s_at	3.32e-20	7.57e-22	10.5464	38.9331	1.21428	CBX6	chromobox 6
206678_at	3.33e-20	7.6e-22	10.5459	38.9295	5.09456	GABRA1	gamma-aminobutyric acid type A receptor alpha1 subunit
242191_at	3.37e-20	7.69e-22	-10.5444	38.9185	-1.27598
227701_at	3.41e-20	7.8e-22	10.5425	38.9045	1.23945	CCDC186	coiled-coil domain containing 186
222656_at	3.53e-20	8.06e-22	10.538	38.8717	0.784821	UBE2W	ubiquitin conjugating enzyme E2 W (putative)
231438_x_at	3.55e-20	8.13e-22	10.5368	38.8633	1.93065	CDH8	cadherin 8
211474_s_at	3.59e-20	8.22e-22	-10.5353	38.8523	-0.97922	SERPINB6	serpin family B member 6
225869_s_at	3.6e-20	8.24e-22	-10.535	38.8496	-2.59221	UNC93B1	unc-93 homolog B1 (C, elegans)
208463_at	3.6e-20	8.25e-22	10.5348	38.8484	1.33138	GABRA4	gamma-aminobutyric acid type A receptor alpha4 subunit
201160_s_at	3.61e-20	8.27e-22	-10.5344	38.8458	-1.8344	YBX3	Y-box binding protein 3
203704_s_at	3.65e-20	8.38e-22	-10.5327	38.8332	-1.3466	RREB1	ras responsive element binding protein 1
233437_at	3.72e-20	8.55e-22	10.53	38.813	3.04989	GABRA4	gamma-aminobutyric acid type A receptor alpha4 subunit
237006_at	3.73e-20	8.58e-22	-10.5295	38.8099	-1.10399
218266_s_at	3.76e-20	8.66e-22	10.5283	38.8011	1.43505	NCS1	neuronal calcium sensor 1
1564031_a_at	3.78e-20	8.72e-22	10.5274	38.7946	0.972136	RELL2	RELT like 2
225223_at	3.8e-20	8.76e-22	-10.5268	38.7898	-1.05145	SMAD5	SMAD family member 5
217764_s_at	3.8e-20	8.78e-22	-10.5264	38.7871	-0.982498	RAB31	RAB31, member RAS oncogene family
223604_at	3.8e-20	8.78e-22	10.5264	38.787	1.19361	GARNL3	GTPase activating Rap/RanGAP domain like 3
221217_s_at	3.82e-20	8.83e-22	10.5258	38.7823	3.81544	RBFOX1	RNA binding protein, fox-1 homolog 1
225766_s_at	3.84e-20	8.88e-22	-10.5249	38.776	-1.64933	TNPO1	transportin 1
1557543_at	3.87e-20	8.95e-22	-10.5239	38.7686	-1.24374
224562_at	3.88e-20	9e-22	-10.5231	38.7629	-1.05054	WASF2	WAS protein family member 2
222871_at	3.93e-20	9.13e-22	-10.5213	38.7494	-2.57552	KLHDC8A	kelch domain containing 8A
219619_at	3.97e-20	9.22e-22	10.5199	38.7393	2.97407	DIRAS2	DIRAS family GTPase 2
218244_at	4e-20	9.29e-22	-10.5189	38.7323	-1.20595	NOL8	nucleolar protein 8
215049_x_at	4.03e-20	9.38e-22	-10.5176	38.7224	-3.2571	CD163	CD163 molecule
220166_at	4.08e-20	9.49e-22	10.516	38.7109	2.13542	CNNM1	cyclin and CBS domain divalent metal cation transport mediator 1
229065_at	4.08e-20	9.49e-22	10.5159	38.7105	2.80396	SLC35F3	solute carrier family 35 member F3
227476_at	4.1e-20	9.56e-22	10.515	38.7039	1.30467	LPGAT1	lysophosphatidylglycerol acyltransferase 1
239413_at	4.12e-20	9.6e-22	-10.5145	38.6998	-2.28121	CEP152	centrosomal protein 152
235355_at	4.21e-20	9.83e-22	10.5113	38.6763	2.17503	CSRNP3	cysteine and serine rich nuclear protein 3
230343_at	4.28e-20	1e-21	-10.509	38.6597	-1.69477	CST3	cystatin C
201561_s_at	4.29e-20	1e-21	10.5085	38.656	1.10224	CLSTN1	calsyntenin 1
232032_x_at	4.31e-20	1.01e-21	-10.5079	38.6515	-0.93498	SDF4	stromal cell derived factor 4
210240_s_at	4.34e-20	1.01e-21	10.5069	38.6447	1.85727	CDKN2D	cyclin dependent kinase inhibitor 2D
239738_at	4.34e-20	1.02e-21	10.5067	38.6428	3.25978	DACH2	dachshund family transcription factor 2
200057_s_at	4.34e-20	1.02e-21	-10.5065	38.6416	-0.711691	NONO	non-POU domain containing, octamer-binding
236714_at	4.41e-20	1.03e-21	10.5044	38.6263	2.6863
242470_at	4.41e-20	1.04e-21	10.5042	38.6245	1.07091	EID2B	EP300 interacting inhibitor of differentiation 2B
202457_s_at	4.42e-20	1.04e-21	10.5039	38.6226	1.68479	PPP3CA	protein phosphatase 3 catalytic subunit alpha
212383_at	4.43e-20	1.04e-21	10.5033	38.6179	1.10076	ATP6V0A1	ATPase H+ transporting V0 subunit a1
229256_at	4.47e-20	1.05e-21	10.5022	38.6099	1.69726	PGM2L1	phosphoglucomutase 2 like 1
203702_s_at	4.47e-20	1.05e-21	-10.5019	38.6081	-1.81638	TTLL4	tubulin tyrosine ligase like 4
1566110_at	4.51e-20	1.07e-21	10.5004	38.5971	0.993997	PIEZO1	piezo type mechanosensitive ion channel component 1
222848_at	4.51e-20	1.07e-21	-10.5004	38.5971	-3.09803	CENPK	centromere protein K
209124_at	4.63e-20	1.09e-21	-10.4968	38.5707	-1.2647	MYD88	myeloid differentiation primary response 88
242317_at	4.65e-20	1.1e-21	10.4963	38.567	0.96118	HIGD1A	HIG1 hypoxia inducible domain family member 1A
241869_at	4.77e-20	1.13e-21	-10.4927	38.5408	-1.63898	APOL6	apolipoprotein L6
40420_at	4.78e-20	1.13e-21	-10.4922	38.5369	-0.909566	STK10	serine/threonine kinase 10
223591_at	4.84e-20	1.15e-21	-10.4905	38.5245	-1.53206	RNF135	ring finger protein 135
212684_at	4.98e-20	1.18e-21	-10.4865	38.4952	-1.19104	ZNF3	zinc finger protein 3
204260_at	5e-20	1.19e-21	10.4858	38.4906	2.6244	CHGB	chromogranin B
235417_at	5.02e-20	1.19e-21	-10.4854	38.4874	-4.51745	SPOCD1	SPOC domain containing 1
230238_at	5.07e-20	1.21e-21	10.4838	38.4753	3.19425	SOWAHA	sosondowah ankyrin repeat domain family member A
220212_s_at	5.08e-20	1.21e-21	-10.4835	38.4731	-1.1603	THADA	THADA, armadillo repeat containing
1554334_a_at	5.15e-20	1.23e-21	10.4816	38.4593	1.71029	DNAJA4	DnaJ heat shock protein family (Hsp40) member A4
224885_s_at	5.15e-20	1.23e-21	-10.4815	38.4589	-0.857221	KRTCAP2	keratinocyte associated protein 2
207595_s_at	5.15e-20	1.23e-21	-10.4814	38.4579	-1.74334	BMP1	bone morphogenetic protein 1
201599_at	5.24e-20	1.25e-21	10.4789	38.4402	1.16266	OAT	ornithine aminotransferase
203964_at	5.28e-20	1.26e-21	-10.4778	38.4318	-1.54221	NMI	N-myc and STAT interactor
233924_s_at	5.29e-20	1.26e-21	10.4775	38.4295	0.923468	EXOC6	exocyst complex component 6
223245_at	5.3e-20	1.27e-21	10.4771	38.4265	0.92937	STRBP	spermatid perinuclear RNA binding protein
214277_at	5.31e-20	1.27e-21	10.4767	38.4236	1.17326	COX11	COX11, cytochrome c oxidase copper chaperone
207014_at	5.37e-20	1.29e-21	10.4749	38.4109	3.63117	GABRA2	gamma-aminobutyric acid type A receptor alpha2 subunit
226661_at	5.39e-20	1.29e-21	-10.4744	38.4071	-2.82709	CDCA2	cell division cycle associated 2
214874_at	5.52e-20	1.32e-21	10.4711	38.3831	2.40726	PKP4	plakophilin 4
208659_at	5.56e-20	1.33e-21	-10.47	38.375	-2.02592	CLIC1	chloride intracellular channel 1
218622_at	5.57e-20	1.34e-21	-10.4696	38.372	-0.877782	NUP37	nucleoporin 37
234832_at	5.57e-20	1.34e-21	-10.4696	38.3719	-1.82598	ANTXR1	anthrax toxin receptor 1
200701_at	5.66e-20	1.36e-21	-10.4674	38.3562	-1.4538	NPC2	NPC intracellular cholesterol transporter 2
202096_s_at	5.67e-20	1.36e-21	-10.467	38.3534	-1.44412	TSPO	translocator protein
1553264_a_at	5.92e-20	1.43e-21	10.4611	38.3096	2.53762	SYN1	synapsin I
208626_s_at	5.93e-20	1.43e-21	-10.4608	38.308	-1.28343	VAT1	vesicle amine transport 1
214430_at	6.05e-20	1.46e-21	-10.458	38.2872	-0.962014	GLA	galactosidase alpha
216380_x_at	6.11e-20	1.47e-21	-10.4565	38.2766	-1.01941
203333_at	6.17e-20	1.49e-21	10.455	38.2653	1.10699	KIFAP3	kinesin associated protein 3
218700_s_at	6.23e-20	1.51e-21	-10.4537	38.2562	-1.21	RAB29	RAB29, member RAS oncogene family
235007_at	6.24e-20	1.51e-21	10.4533	38.253	1.02993	BBS7	Bardet-Biedl syndrome 7
209991_x_at	6.29e-20	1.52e-21	10.452	38.2436	2.72405	GABBR2	gamma-aminobutyric acid type B receptor subunit 2
202329_at	6.29e-20	1.52e-21	-10.452	38.2436	-1.03421	CSK	c-src tyrosine kinase
224931_at	6.29e-20	1.53e-21	10.452	38.2434	0.888037	SLC41A3	solute carrier family 41 member 3
224811_at	6.33e-20	1.54e-21	-10.4509	38.2354	-1.00718	LPP	LIM domain containing preferred translocation partner in lipoma
218883_s_at	6.33e-20	1.54e-21	-10.4509	38.2353	-2.22643	CENPU	centromere protein U
228140_s_at	6.35e-20	1.54e-21	10.4503	38.2311	2.75377	PPP2R2C	protein phosphatase 2 regulatory subunit Bgamma
216347_s_at	6.35e-20	1.54e-21	10.4502	38.2308	1.05851	PPP1R13B	protein phosphatase 1 regulatory subunit 13B
201053_s_at	6.37e-20	1.55e-21	-10.4497	38.227	-1.04154	PSMF1	proteasome inhibitor subunit 1
232289_at	6.44e-20	1.57e-21	10.4481	38.215	1.17882	LOC100996843///KCNJ18///KCNJ12	ATP-sensitive inward rectifier potassium channel 12-like///potassium voltage-gated channel subfamily J member 18///potassium voltage-gated channel subfamily J member 12
213532_at	6.48e-20	1.58e-21	-10.4472	38.2086	-0.795428	ADAM17	ADAM metallopeptidase domain 17
212262_at	6.55e-20	1.6e-21	-10.4457	38.1978	-1.09904	QKI	QKI, KH domain containing RNA binding
227830_at	6.57e-20	1.6e-21	10.4451	38.1932	3.28436	GABRB3	gamma-aminobutyric acid type A receptor beta3 subunit
1556877_at	6.57e-20	1.61e-21	10.445	38.1927	1.95181
205359_at	6.61e-20	1.62e-21	10.4442	38.1867	1.34503	AKAP6	A-kinase anchoring protein 6
221798_x_at	6.62e-20	1.62e-21	-10.4437	38.1832	-0.741317
205280_at	6.67e-20	1.63e-21	10.4426	38.1751	1.99808	GLRB	glycine receptor beta
218935_at	6.71e-20	1.64e-21	10.4418	38.1694	2.03364	EHD3	EH domain containing 3
224578_at	6.82e-20	1.67e-21	-10.4395	38.1525	-0.971702	RCC2	regulator of chromosome condensation 2
213553_x_at	6.84e-20	1.68e-21	-10.439	38.1488	-1.73971	APOC1	apolipoprotein C1
212175_s_at	6.84e-20	1.68e-21	-10.439	38.1487	-0.969812	AK2	adenylate kinase 2
224666_at	6.84e-20	1.68e-21	-10.4388	38.1475	-0.833131	NSMCE1	NSE1 homolog, SMC5-SMC6 complex component
45633_at	6.87e-20	1.69e-21	-10.4381	38.1422	-1.68689	GINS3	GINS complex subunit 3
1558414_at	6.87e-20	1.69e-21	10.438	38.1413	2.25398	FRRS1L	ferric chelate reductase 1 like
229905_at	6.87e-20	1.69e-21	10.4379	38.1411	1.23975	RAP1GDS1	Rap1 GTPase-GDP dissociation stimulator 1
231908_at	6.93e-20	1.71e-21	10.4367	38.132	2.69363	ZDHHC18	zinc finger DHHC-type containing 18
203729_at	6.94e-20	1.71e-21	-10.4363	38.1294	-2.59244	EMP3	epithelial membrane protein 3
200867_at	7.06e-20	1.74e-21	-10.434	38.1122	-0.845078	RNF114	ring finger protein 114
226560_at	7.09e-20	1.75e-21	10.4333	38.1074	1.40086	SGPP2	sphingosine-1-phosphate phosphatase 2
226922_at	7.17e-20	1.77e-21	10.4317	38.0955	0.875221	RANBP2	RAN binding protein 2
230776_at	7.21e-20	1.78e-21	-10.4308	38.0888	-1.88016	RNF157-AS1	RNF157 antisense RNA 1
204263_s_at	7.25e-20	1.8e-21	-10.4299	38.0828	-1.77863	CPT2	carnitine palmitoyltransferase 2
205394_at	7.32e-20	1.81e-21	-10.4285	38.0723	-2.00219	CHEK1	checkpoint kinase 1
211479_s_at	7.34e-20	1.82e-21	10.4281	38.0693	1.48536	HTR2C	5-hydroxytryptamine receptor 2C
213678_at	7.35e-20	1.82e-21	10.4278	38.0674	2.14233	TMEM151B	transmembrane protein 151B
235527_at	7.4e-20	1.84e-21	10.4268	38.0596	2.76419	DLGAP1	DLG associated protein 1
1552904_at	7.45e-20	1.85e-21	10.4258	38.0524	2.42351	NETO1	neuropilin and tolloid like 1
201368_at	7.52e-20	1.87e-21	-10.4244	38.0427	-1.46466	ZFP36L2	ZFP36 ring finger protein like 2
234985_at	7.55e-20	1.88e-21	-10.4238	38.0382	-1.38098	LDLRAD3	low density lipoprotein receptor class A domain containing 3
208795_s_at	7.56e-20	1.88e-21	-10.4234	38.0352	-1.27026	MCM7	minichromosome maintenance complex component 7
244680_at	7.59e-20	1.89e-21	10.4228	38.0311	2.1142	GLRB	glycine receptor beta
216039_at	7.62e-20	1.9e-21	10.4223	38.0268	2.91527	GABRA2	gamma-aminobutyric acid type A receptor alpha2 subunit
236038_at	7.65e-20	1.91e-21	10.4216	38.0223	1.78792	RNF150	ring finger protein 150
231257_at	7.78e-20	1.94e-21	10.4191	38.0041	1.53402	TCERG1L	transcription elongation regulator 1 like
1560865_a_at	7.82e-20	1.96e-21	10.4184	37.9985	2.38597
224761_at	7.88e-20	1.97e-21	-10.4173	37.991	-0.730223	GNA13	G protein subunit alpha 13
225032_at	7.88e-20	1.97e-21	-10.4172	37.99	-1.41392	LOC101928615///FNDC3B	uncharacterized LOC101928615///fibronectin type III domain containing 3B
1558624_at	7.95e-20	1.99e-21	-10.4159	37.9802	-1.2325
1552790_a_at	8.02e-20	2.01e-21	10.4146	37.9714	0.998067	SEC62	SEC62 homolog, preprotein translocation factor
202930_s_at	8.06e-20	2.02e-21	10.4139	37.9656	0.912905	SUCLA2	succinate-CoA ligase ADP-forming beta subunit
223220_s_at	8.08e-20	2.03e-21	-10.4133	37.9617	-1.35091	PARP9	poly(ADP-ribose) polymerase family member 9
203140_at	8.16e-20	2.05e-21	-10.4119	37.951	-1.32467	BCL6	B-cell CLL/lymphoma 6
211945_s_at	8.16e-20	2.05e-21	-10.4118	37.9507	-1.16472	ITGB1	integrin subunit beta 1
223407_at	8.18e-20	2.06e-21	-10.4114	37.9477	-1.32411	ENKD1	enkurin domain containing 1
209249_s_at	8.33e-20	2.1e-21	10.4088	37.929	0.966623	GHITM	growth hormone inducible transmembrane protein
210347_s_at	8.5e-20	2.14e-21	10.406	37.9086	2.03932	BCL11A	B-cell CLL/lymphoma 11A
208918_s_at	8.55e-20	2.16e-21	-10.4051	37.9021	-0.962371	NADK	NAD kinase
219261_at	8.59e-20	2.17e-21	-10.4044	37.8965	-1.29821	C7orf26	chromosome 7 open reading frame 26
201503_at	8.6e-20	2.17e-21	-10.4041	37.8945	-0.9502	G3BP1	G3BP stress granule assembly factor 1
211833_s_at	8.66e-20	2.19e-21	-10.4032	37.8877	-1.91109	BAX	BCL2 associated X, apoptosis regulator
210550_s_at	8.66e-20	2.19e-21	10.403	37.8866	3.93425	RASGRF1	Ras protein specific guanine nucleotide releasing factor 1
203854_at	8.66e-20	2.19e-21	-10.403	37.8864	-2.5428	CFI	complement factor I
218277_s_at	8.67e-20	2.2e-21	-10.4027	37.8842	-0.972682	DHX40	DEAH-box helicase 40
242719_at	8.7e-20	2.21e-21	10.4021	37.88	1.13263	RYBP	RING1 and YY1 binding protein
217965_s_at	8.7e-20	2.21e-21	-10.402	37.879	-0.971609	SAP30BP	SAP30 binding protein
232488_at	8.79e-20	2.23e-21	-10.4005	37.8683	-1.43344	PHYKPL	5-phosphohydroxy-L-lysine phospho-lyase
216005_at	8.82e-20	2.24e-21	-10.4	37.8646	-2.30462	TNC	tenascin C
211329_x_at	9.06e-20	2.3e-21	-10.3962	37.8373	-1.92919	HFE	hemochromatosis
232173_at	9.16e-20	2.33e-21	10.3946	37.8253	2.3209	CLEC2L	C-type lectin domain family 2 member L
244217_at	9.22e-20	2.35e-21	10.3937	37.8191	2.41133
219688_at	9.36e-20	2.39e-21	10.3915	37.8026	0.988153	BBS7	Bardet-Biedl syndrome 7
226151_x_at	9.4e-20	2.4e-21	10.3909	37.7983	0.971986	CRYZL1	crystallin zeta like 1
206196_s_at	9.43e-20	2.41e-21	10.3903	37.7938	3.15459	RUNDC3A	RUN domain containing 3A
219499_at	9.46e-20	2.42e-21	10.3897	37.79	1.45473	SEC61A2	Sec61 translocon alpha 2 subunit
225367_at	9.47e-20	2.42e-21	-10.3895	37.7882	-1.39398	PGM2	phosphoglucomutase 2
241399_at	9.49e-20	2.43e-21	10.3892	37.7859	3.9383	FAM19A2	family with sequence similarity 19 member A2, C-C motif chemokine like
218595_s_at	9.5e-20	2.43e-21	-10.389	37.7844	-0.791135	HEATR1	HEAT repeat containing 1
214217_at	9.61e-20	2.46e-21	10.3872	37.7716	3.04143	GRM5	glutamate metabotropic receptor 5
219607_s_at	9.78e-20	2.51e-21	-10.3848	37.7541	-2.75367	MS4A4A	membrane spanning 4-domains A4A
212367_at	9.82e-20	2.52e-21	10.3842	37.7497	0.731363	FEM1B	fem-1 homolog B
204364_s_at	9.98e-20	2.56e-21	10.3819	37.7332	1.91866	REEP1	receptor accessory protein 1
218197_s_at	1e-19	2.58e-21	10.3809	37.726	1.65838	OXR1	oxidation resistance 1
203265_s_at	1.01e-19	2.58e-21	10.3806	37.7238	1.04913	MAP2K4	mitogen-activated protein kinase kinase 4
212519_at	1.01e-19	2.61e-21	-10.3795	37.7153	-0.703645	UBE2E1	ubiquitin conjugating enzyme E2 E1
235018_at	1.02e-19	2.62e-21	10.3788	37.7103	1.73211	CSRNP3	cysteine and serine rich nuclear protein 3
213268_at	1.03e-19	2.66e-21	10.3769	37.6965	2.3165	CAMTA1	calmodulin binding transcription activator 1
201877_s_at	1.05e-19	2.69e-21	10.375	37.6832	0.753754	PPP2R5C	protein phosphatase 2 regulatory subunit B'gamma
201658_at	1.05e-19	2.7e-21	10.3746	37.6801	0.785347	ARL1	ADP ribosylation factor like GTPase 1
226353_at	1.05e-19	2.72e-21	-10.3739	37.675	-1.30919	SPPL2A	signal peptide peptidase like 2A
235740_at	1.06e-19	2.73e-21	10.3731	37.6688	2.56941	MCTP1	multiple C2 and transmembrane domain containing 1
200919_at	1.07e-19	2.75e-21	-10.3721	37.6617	-1.02087	PHC2	polyhomeotic homolog 2
237602_at	1.09e-19	2.81e-21	10.3694	37.6419	2.90115
218740_s_at	1.09e-19	2.81e-21	-10.3693	37.6415	-0.776222	CDK5RAP3	CDK5 regulatory subunit associated protein 3
201834_at	1.09e-19	2.83e-21	-10.3682	37.6332	-0.893706	PRKAB1	protein kinase AMP-activated non-catalytic subunit beta 1
224927_at	1.1e-19	2.84e-21	-10.3679	37.6312	-1.57461	PPP1R18	protein phosphatase 1 regulatory subunit 18
230977_at	1.1e-19	2.85e-21	10.3672	37.626	1.49304	NPM2	nucleophosmin/nucleoplasmin 2
211966_at	1.11e-19	2.87e-21	-10.3662	37.6189	-3.05565	COL4A2	collagen type IV alpha 2 chain
205052_at	1.11e-19	2.89e-21	10.3653	37.6124	0.84959	AUH	AU RNA binding methylglutaconyl-CoA hydratase
203883_s_at	1.12e-19	2.9e-21	10.3649	37.6095	1.10318	RAB11FIP2	RAB11 family interacting protein 2
37408_at	1.12e-19	2.9e-21	-10.3648	37.6087	-2.08259	MRC2	mannose receptor C type 2
205454_at	1.13e-19	2.95e-21	10.3627	37.5935	3.21777	HPCA	hippocalcin
215116_s_at	1.13e-19	2.95e-21	10.3627	37.5931	2.39275	DNM1	dynamin 1
230998_at	1.13e-19	2.96e-21	-10.3623	37.5909	-2.25526	CBX3	chromobox 3
226974_at	1.16e-19	3.03e-21	10.3589	37.5659	1.70166	NEDD4L	neural precursor cell expressed, developmentally down-regulated 4-like, E3 ubiquitin protein ligase
215089_s_at	1.16e-19	3.03e-21	-10.3589	37.5659	-1.36713	RBM10	RNA binding motif protein 10
228185_at	1.17e-19	3.06e-21	10.358	37.5589	1.34371	ZNF25	zinc finger protein 25
206385_s_at	1.17e-19	3.06e-21	10.3577	37.5569	2.47947	ANK3	ankyrin 3, node of Ranvier (ankyrin G)
202503_s_at	1.19e-19	3.11e-21	-10.3556	37.5419	-2.40972	KIAA0101	KIAA0101
221865_at	1.19e-19	3.12e-21	10.355	37.5375	1.13156	TMEM268	transmembrane protein 268
227456_s_at	1.21e-19	3.16e-21	10.3535	37.5269	0.96758	C6orf136	chromosome 6 open reading frame 136
227123_at	1.22e-19	3.21e-21	10.3514	37.5115	2.41026	RAB3B	RAB3B, member RAS oncogene family
205531_s_at	1.22e-19	3.21e-21	10.3513	37.5108	3.15736	GLS2	glutaminase 2
244340_x_at	1.23e-19	3.23e-21	-10.3502	37.5027	-2.40437
221958_s_at	1.23e-19	3.24e-21	-10.3502	37.5023	-1.09695	WLS	wntless Wnt ligand secretion mediator
220795_s_at	1.24e-19	3.25e-21	10.3497	37.4988	1.39831	BEGAIN	brain enriched guanylate kinase associated
237553_at	1.25e-19	3.29e-21	10.3477	37.4847	0.789395	LZTFL1	leucine zipper transcription factor like 1
217834_s_at	1.25e-19	3.3e-21	-10.3477	37.4842	-1.33508	SYNCRIP	synaptotagmin binding cytoplasmic RNA interacting protein
203820_s_at	1.26e-19	3.32e-21	-10.3468	37.4777	-3.00606	IGF2BP3	insulin like growth factor 2 mRNA binding protein 3
204416_x_at	1.28e-19	3.36e-21	-10.3449	37.4643	-2.01751	APOC1	apolipoprotein C1
229039_at	1.28e-19	3.39e-21	10.3439	37.4568	4.1733	SYN2	synapsin II
212442_s_at	1.28e-19	3.39e-21	10.3439	37.4566	1.01734	CERS6	ceramide synthase 6
201174_s_at	1.29e-19	3.42e-21	10.3427	37.4481	0.889675	TERF2IP	TERF2 interacting protein
201765_s_at	1.3e-19	3.43e-21	-10.3424	37.4458	-0.955572	HEXA	hexosaminidase subunit alpha
213078_x_at	1.3e-19	3.44e-21	10.3421	37.4435	1.31591	LPCAT4	lysophosphatidylcholine acyltransferase 4
214821_at	1.3e-19	3.44e-21	10.3417	37.4408	1.84365	SLC25A4	solute carrier family 25 member 4
202307_s_at	1.31e-19	3.48e-21	-10.3402	37.43	-1.53227	TAP1	transporter 1, ATP binding cassette subfamily B member
242725_at	1.32e-19	3.49e-21	-10.34	37.4286	-1.21052
201519_at	1.32e-19	3.5e-21	10.3394	37.4242	0.601275	TOMM70	translocase of outer mitochondrial membrane 70
239671_at	1.33e-19	3.52e-21	10.3386	37.4184	2.87777	SYT16	synaptotagmin 16
1563182_at	1.33e-19	3.53e-21	10.3382	37.4156	2.18104	ACVR1C	activin A receptor type 1C
203182_s_at	1.35e-19	3.58e-21	10.3365	37.4035	0.833502	SRPK2	SRSF protein kinase 2
232636_at	1.35e-19	3.58e-21	10.3363	37.4017	3.15495	SLITRK4	SLIT and NTRK like family member 4
1553357_at	1.38e-19	3.68e-21	10.3327	37.3757	2.82832	LINC00889	long intergenic non-protein coding RNA 889
222692_s_at	1.38e-19	3.68e-21	-10.3327	37.3754	-2.33803	LOC101928615///FNDC3B	uncharacterized LOC101928615///fibronectin type III domain containing 3B
209845_at	1.39e-19	3.71e-21	10.3318	37.3689	0.874524	MKRN1	makorin ring finger protein 1
213271_s_at	1.39e-19	3.72e-21	10.3313	37.3651	0.880069	DOPEY1	dopey family member 1
220551_at	1.41e-19	3.77e-21	10.3296	37.3529	3.20034	SLC17A6	solute carrier family 17 member 6
235573_at	1.41e-19	3.77e-21	10.3293	37.3509	1.18987	HSPH1	heat shock protein family H (Hsp110) member 1
221104_s_at	1.42e-19	3.79e-21	10.3288	37.347	1.13537	NIPSNAP3B	nipsnap homolog 3B
218039_at	1.44e-19	3.84e-21	-10.3269	37.3335	-2.59041	NUSAP1	nucleolar and spindle associated protein 1
241867_at	1.44e-19	3.85e-21	-10.3267	37.3317	-1.06634
202034_x_at	1.45e-19	3.88e-21	10.3256	37.3243	0.935764	RB1CC1	RB1 inducible coiled-coil 1
223475_at	1.45e-19	3.9e-21	-10.325	37.3197	-2.29657	CRISPLD1	cysteine rich secretory protein LCCL domain containing 1
205778_at	1.46e-19	3.92e-21	10.3241	37.3135	2.93668	KLK7	kallikrein related peptidase 7
230179_at	1.48e-19	3.96e-21	10.3228	37.3035	2.12882	LOC285812	uncharacterized LOC285812
213040_s_at	1.52e-19	4.08e-21	10.3186	37.2732	3.32863	NPTXR	neuronal pentraxin receptor
1555875_at	1.53e-19	4.11e-21	-10.3176	37.2657	-1.31554	SRGAP1	SLIT-ROBO Rho GTPase activating protein 1
217297_s_at	1.56e-19	4.19e-21	-10.3151	37.2479	-1.63405	MYO9B	myosin IXB
209264_s_at	1.56e-19	4.19e-21	-10.3151	37.2475	-1.51755	TSPAN4	tetraspanin 4
242982_x_at	1.56e-19	4.2e-21	-10.3148	37.2458	-2.05027	ITGB8	integrin subunit beta 8
1557155_a_at	1.56e-19	4.21e-21	-10.3145	37.2432	-2.5258
201380_at	1.58e-19	4.25e-21	-10.3131	37.2336	-0.928402	CRTAP	cartilage associated protein
213242_x_at	1.59e-19	4.28e-21	10.3121	37.2258	1.2708	CEP170B	centrosomal protein 170B
208992_s_at	1.63e-19	4.4e-21	-10.3086	37.2004	-1.40406	STAT3	signal transducer and activator of transcription 3
202988_s_at	1.63e-19	4.41e-21	-10.3082	37.1976	-2.61611	RGS1	regulator of G-protein signaling 1
242826_at	1.63e-19	4.42e-21	10.308	37.196	1.07637
227634_at	1.64e-19	4.44e-21	10.3072	37.1908	1.34225	STK32C	serine/threonine kinase 32C
219660_s_at	1.66e-19	4.49e-21	10.3057	37.1798	2.50819	ATP8A2	ATPase phospholipid transporting 8A2
219937_at	1.67e-19	4.52e-21	10.3049	37.1742	4.45514	TRHDE	thyrotropin releasing hormone degrading enzyme
244647_at	1.67e-19	4.52e-21	10.3049	37.1741	0.955892	WBP11	WW domain binding protein 11
227179_at	1.68e-19	4.57e-21	10.3034	37.1632	0.739933	STAU2	staufen double-stranded RNA binding protein 2
207556_s_at	1.68e-19	4.57e-21	10.3033	37.1623	1.74845	DGKZ	diacylglycerol kinase zeta
238032_at	1.68e-19	4.57e-21	-10.3033	37.1621	-1.95275
201341_at	1.68e-19	4.57e-21	10.3032	37.1614	2.0848	ENC1	ectodermal-neural cortex 1
223611_s_at	1.69e-19	4.59e-21	10.3028	37.1586	2.2196	LNX1	ligand of numb-protein X 1
1554333_at	1.7e-19	4.62e-21	10.3017	37.1507	2.06202	DNAJA4	DnaJ heat shock protein family (Hsp40) member A4
242607_at	1.71e-19	4.66e-21	10.3007	37.1431	0.888551
208359_s_at	1.72e-19	4.69e-21	10.2998	37.1368	3.68517	KCNJ4	potassium voltage-gated channel subfamily J member 4
225531_at	1.73e-19	4.71e-21	10.2992	37.1323	1.55365	CABLES1	Cdk5 and Abl enzyme substrate 1
224859_at	1.74e-19	4.75e-21	-10.298	37.1241	-1.53168	CD276	CD276 molecule
204402_at	1.75e-19	4.78e-21	-10.2972	37.1182	-0.953614	RHBDD3	rhomboid domain containing 3
1558680_s_at	1.75e-19	4.79e-21	10.2969	37.1156	2.60723	PDE1A	phosphodiesterase 1A
225352_at	1.77e-19	4.83e-21	10.2958	37.1082	0.941249	SEC62	SEC62 homolog, preprotein translocation factor
1552519_at	1.77e-19	4.85e-21	10.2953	37.1042	1.81399	ACVR1C	activin A receptor type 1C
225344_at	1.77e-19	4.85e-21	10.2952	37.1033	1.61951	NCOA7	nuclear receptor coactivator 7
228368_at	1.77e-19	4.86e-21	10.2951	37.1026	1.23048	ARHGAP20	Rho GTPase activating protein 20
202933_s_at	1.81e-19	4.97e-21	-10.2918	37.0791	-1.15109	YES1	YES proto-oncogene 1, Src family tyrosine kinase
228903_at	1.89e-19	5.19e-21	10.2861	37.0376	3.06663	CES4A	carboxylesterase 4A
224986_s_at	1.89e-19	5.19e-21	10.2859	37.0364	0.74267	LOC101060747///PDPK1	3-phosphoinositide-dependent protein kinase 1-like///3-phosphoinositide dependent protein kinase 1
49111_at	1.92e-19	5.29e-21	10.2836	37.0191	1.86266	ARRB1	arrestin beta 1
219425_at	1.93e-19	5.3e-21	10.2832	37.0167	3.42917	SULT4A1	sulfotransferase family 4A member 1
206448_at	1.94e-19	5.32e-21	10.2826	37.0121	2.47975	ZNF365	zinc finger protein 365
211056_s_at	1.94e-19	5.33e-21	10.2823	37.0104	2.25207	SRD5A1	steroid 5 alpha-reductase 1
213793_s_at	1.94e-19	5.33e-21	10.2823	37.0101	1.47082	HOMER1	homer scaffolding protein 1
1553037_a_at	1.94e-19	5.34e-21	10.2822	37.0097	2.66841	SYN2	synapsin II
206976_s_at	1.96e-19	5.41e-21	10.2805	36.9969	1.11451	HSPH1	heat shock protein family H (Hsp110) member 1
203188_at	1.96e-19	5.41e-21	10.2804	36.9959	1.38751	B4GAT1	beta-1,4-glucuronyltransferase 1
223529_at	1.96e-19	5.43e-21	10.28	36.9932	3.58397	SYT4	synaptotagmin 4
212397_at	1.99e-19	5.49e-21	-10.2783	36.9812	-1.07116	RDX	radixin
205899_at	2e-19	5.53e-21	10.2773	36.9739	1.57928	CCNA1	cyclin A1
210978_s_at	2.02e-19	5.59e-21	-10.2758	36.9631	-1.9574	TAGLN2	transgelin 2
206874_s_at	2.02e-19	5.59e-21	10.2758	36.963	1.10524	SLK	STE20 like kinase
222433_at	2.02e-19	5.61e-21	-10.2755	36.9611	-1.21821	ENAH	enabled homolog (Drosophila)
200968_s_at	2.05e-19	5.68e-21	-10.2738	36.9488	-1.33335	PPIB	peptidylprolyl isomerase B
200880_at	2.05e-19	5.7e-21	10.2733	36.9448	0.833008	DNAJA1	DnaJ heat shock protein family (Hsp40) member A1
214156_at	2.06e-19	5.71e-21	10.2729	36.9421	2.59544	MYRIP	myosin VIIA and Rab interacting protein
1557132_at	2.06e-19	5.72e-21	10.2729	36.9417	1.65653	WDR17	WD repeat domain 17
207968_s_at	2.07e-19	5.76e-21	10.2718	36.9337	1.81952	MEF2C	myocyte enhancer factor 2C
208146_s_at	2.1e-19	5.83e-21	-10.2702	36.9223	-2.01553	CPVL	carboxypeptidase, vitellogenic like
225331_at	2.11e-19	5.87e-21	-10.2694	36.9163	-1.10411	CCDC50	coiled-coil domain containing 50
218184_at	2.11e-19	5.87e-21	10.2693	36.9161	1.20778	TULP4	tubby like protein 4
215020_at	2.11e-19	5.88e-21	10.269	36.9139	3.3314	NRXN3	neurexin 3
1554486_a_at	2.11e-19	5.89e-21	10.2689	36.9127	1.29557	GFOD1	glucose-fructose oxidoreductase domain containing 1
205691_at	2.13e-19	5.96e-21	10.2672	36.901	3.67068	SYNGR3	synaptogyrin 3
206381_at	2.2e-19	6.14e-21	10.2632	36.8715	2.69218	SCN2A	sodium voltage-gated channel alpha subunit 2
224752_at	2.2e-19	6.14e-21	-10.2632	36.8715	-0.972139	LOC101930655///C7orf73	uncharacterized LOC101930655///chromosome 7 open reading frame 73
232409_x_at	2.24e-19	6.28e-21	10.2602	36.8497	4.38063	FBXL16	F-box and leucine rich repeat protein 16
201841_s_at	2.26e-19	6.31e-21	-10.2594	36.8444	-1.6205	HSPB1	heat shock protein family B (small) member 1
239888_at	2.26e-19	6.33e-21	10.2589	36.8408	0.992772	UBQLN2	ubiquilin 2
231980_at	2.28e-19	6.39e-21	10.2577	36.8316	3.64844	DOK6	docking protein 6
225592_at	2.34e-19	6.56e-21	-10.2541	36.8055	-0.926218	NRM	nurim (nuclear envelope membrane protein)
211919_s_at	2.35e-19	6.58e-21	-10.2537	36.8027	-1.51193	CXCR4	C-X-C motif chemokine receptor 4
209526_s_at	2.36e-19	6.62e-21	10.253	36.798	1.25751	HDGFRP3	hepatoma-derived growth factor, related protein 3
242999_at	2.36e-19	6.62e-21	10.2529	36.797	2.7839	ARHGEF7	Rho guanine nucleotide exchange factor 7
201959_s_at	2.39e-19	6.71e-21	10.2512	36.7846	1.20284	MYCBP2	MYC binding protein 2, E3 ubiquitin protein ligase
220794_at	2.4e-19	6.76e-21	10.2501	36.7772	2.37061	GREM2	gremlin 2, DAN family BMP antagonist
211622_s_at	2.4e-19	6.76e-21	10.2501	36.7769	1.30711	ARF3	ADP ribosylation factor 3
204743_at	2.42e-19	6.81e-21	10.249	36.7692	2.57764	TAGLN3	transgelin 3
225082_at	2.44e-19	6.89e-21	-10.2476	36.7586	-0.71986	CPSF3	cleavage and polyadenylation specific factor 3
219254_at	2.47e-19	6.97e-21	-10.2459	36.7462	-1.94443	OGFOD3	2-oxoglutarate and iron dependent oxygenase domain containing 3
235758_at	2.49e-19	7.01e-21	10.245	36.7403	2.12303	PNMA6A	paraneoplastic Ma antigen family member 6A
238966_at	2.5e-19	7.06e-21	10.2442	36.7343	3.19409	CELF4	CUGBP, Elav-like family member 4
216212_s_at	2.51e-19	7.09e-21	-10.2436	36.7299	-1.88048	MIR664B///SNORA56///DKC1	microRNA 664b///small nucleolar RNA, H/ACA box 56///dyskerin pseudouridine synthase 1
224539_s_at	2.53e-19	7.14e-21	10.2425	36.7221	2.50705	PCDHAC2	protocadherin alpha subfamily C, 2
208745_at	2.54e-19	7.19e-21	10.2416	36.7155	1.00275	ATP5L	ATP synthase, H+ transporting, mitochondrial Fo complex subunit G
211787_s_at	2.54e-19	7.2e-21	-10.2414	36.714	-0.968381	LOC101928634///SENP3-EIF4A1///SNORD10///SNORA48///SNORA67///EIF4A1	uncharacterized LOC101928634///SENP3-EIF4A1 readthrough (NMD candidate)///small nucleolar RNA, C/D box 10///small nucleolar RNA, H/ACA box 48///small nucleolar RNA, H/ACA box 67///eukaryotic translation initiation factor 4A1
230846_at	2.54e-19	7.21e-21	10.2413	36.7134	3.20713	AKAP5	A-kinase anchoring protein 5
223628_at	2.55e-19	7.23e-21	10.2409	36.7107	2.51443	TMEM191A	transmembrane protein 191A (pseudogene)
225530_at	2.6e-19	7.36e-21	-10.2384	36.6924	-0.830864	MOB3A	MOB kinase activator 3A
228141_at	2.6e-19	7.4e-21	-10.2378	36.6879	-2.94688	GPX8	glutathione peroxidase 8 (putative)
1555123_at	2.6e-19	7.4e-21	10.2378	36.6877	1.78738	ST6GAL2	ST6 beta-galactoside alpha-2,6-sialyltransferase 2
228771_at	2.62e-19	7.46e-21	10.2367	36.6801	1.60169	GRK3	G protein-coupled receptor kinase 3
219157_at	2.64e-19	7.52e-21	10.2355	36.6715	1.67534	KLHL2	kelch like family member 2
1554143_a_at	2.67e-19	7.61e-21	10.234	36.6606	1.58157	SUGT1P3	SGT1 homolog, MIS12 kinetochore complex assembly cochaperone pseudogene 3
213460_x_at	2.69e-19	7.66e-21	-10.2331	36.6537	-1.33514	NSUN5P2///NSUN5P1	NOP2/Sun RNA methyltransferase family member 5 pseudogene 2///NOP2/Sun RNA methyltransferase family member 5 pseudogene 1
223649_s_at	2.82e-19	8.03e-21	-10.2266	36.607	-0.783929	SLC25A39	solute carrier family 25 member 39
225506_at	2.85e-19	8.14e-21	10.2248	36.5937	0.8136	KIAA1468	KIAA1468
238155_at	2.85e-19	8.14e-21	10.2247	36.5934	1.0334
212150_at	2.85e-19	8.15e-21	10.2247	36.5929	1.10338	EFR3A	EFR3 homolog A
213172_at	2.86e-19	8.17e-21	10.2243	36.5905	2.80913	TTC9	tetratricopeptide repeat domain 9
217933_s_at	2.86e-19	8.17e-21	-10.2243	36.5904	-1.40027	LAP3	leucine aminopeptidase 3
219992_at	2.88e-19	8.23e-21	10.2233	36.583	1.39968	TAC3	tachykinin 3
218274_s_at	2.88e-19	8.25e-21	-10.2229	36.5803	-2.17116	ANKZF1	ankyrin repeat and zinc finger domain containing 1
200916_at	2.9e-19	8.32e-21	-10.2218	36.5724	-2.41373	TAGLN2	transgelin 2
202916_s_at	2.93e-19	8.39e-21	10.2207	36.5642	0.824212	FAM20B	family with sequence similarity 20 member B
236289_at	2.94e-19	8.42e-21	10.2201	36.5601	2.18338	LOC100506563	uncharacterized LOC100506563
1556121_at	2.95e-19	8.48e-21	10.2192	36.5536	1.18142	NAP1L1	nucleosome assembly protein 1 like 1
205325_at	2.95e-19	8.48e-21	10.2192	36.5532	3.30936	PHYHIP	phytanoyl-CoA 2-hydroxylase interacting protein
41220_at	2.98e-19	8.58e-21	-10.2177	36.5423	-0.927852	2009-09-01	septin 9
205637_s_at	3e-19	8.62e-21	10.2169	36.5369	2.5735	SH3GL3	SH3 domain containing GRB2 like 3, endophilin A3
1557370_s_at	3e-19	8.63e-21	10.2168	36.5361	1.22423	MYCBP2	MYC binding protein 2, E3 ubiquitin protein ligase
209829_at	3.02e-19	8.71e-21	10.2155	36.527	2.25793	FAM65B	family with sequence similarity 65 member B
213012_at	3.02e-19	8.71e-21	-10.2155	36.5269	-1.21515	NEDD4	neural precursor cell expressed, developmentally down-regulated 4, E3 ubiquitin protein ligase
222001_x_at	3.04e-19	8.76e-21	-10.2148	36.5219	-0.859511	LINC00623///LINC00869	long intergenic non-protein coding RNA 623///long intergenic non-protein coding RNA 869
1553998_at	3.06e-19	8.83e-21	10.2136	36.5132	2.01759	DMRTC1B///DMRTC1	DMRT like family C1B///DMRT like family C1
214956_at	3.07e-19	8.85e-21	10.2133	36.5108	3.11166	AAK1	AP2 associated kinase 1
229557_at	3.13e-19	9.03e-21	10.2106	36.491	2.18756	MEG3	maternally expressed 3 (non-protein coding)
221898_at	3.14e-19	9.08e-21	-10.2098	36.4857	-3.18052	PDPN	podoplanin
239767_at	3.16e-19	9.13e-21	10.2091	36.4807	4.24997	LRRC7	leucine rich repeat containing 7
202693_s_at	3.18e-19	9.2e-21	-10.2081	36.473	-1.78846	STK17A	serine/threonine kinase 17a
217783_s_at	3.19e-19	9.23e-21	10.2076	36.4697	0.863809	YPEL5	yippee like 5
223499_at	3.21e-19	9.31e-21	-10.2065	36.4617	-1.5864	C1QTNF5///MFRP	C1q and tumor necrosis factor related protein 5///membrane frizzled-related protein
235344_at	3.25e-19	9.41e-21	10.205	36.4509	1.23912	PPM1A	protein phosphatase, Mg2+/Mn2+ dependent 1A
207149_at	3.28e-19	9.51e-21	10.2036	36.4408	2.93531	CDH12	cadherin 12
226375_at	3.3e-19	9.59e-21	10.2024	36.4321	1.16326	LMTK2	lemur tyrosine kinase 2
227926_s_at	3.31e-19	9.61e-21	-10.2022	36.4307	-1.60132	NBPF20	neuroblastoma breakpoint family member 20
242410_s_at	3.33e-19	9.69e-21	10.201	36.4219	3.80235	CACNA1E	calcium voltage-gated channel subunit alpha1 E
243317_at	3.37e-19	9.79e-21	10.1996	36.4118	1.96005
238479_at	3.4e-19	9.91e-21	10.1979	36.3999	0.774973	DCUN1D5	defective in cullin neddylation 1 domain containing 5
213676_at	3.4e-19	9.91e-21	10.1979	36.3997	2.34344	TMEM151B	transmembrane protein 151B
204586_at	3.43e-19	9.98e-21	10.1969	36.3927	3.14434	BSN	bassoon presynaptic cytomatrix protein
212686_at	3.45e-19	1.01e-20	10.196	36.3861	2.23907	PPM1H	protein phosphatase, Mg2+/Mn2+ dependent 1H
1568683_at	3.45e-19	1.01e-20	10.1958	36.3846	2.24165	SNAI3-AS1	SNAI3 antisense RNA 1
218616_at	3.47e-19	1.01e-20	-10.195	36.3787	-0.78543	INTS12	integrator complex subunit 12
1558943_x_at	3.54e-19	1.03e-20	-10.192	36.3573	-1.04697	ZNF765	zinc finger protein 765
210555_s_at	3.59e-19	1.05e-20	-10.1903	36.3446	-1.04264	NFATC3	nuclear factor of activated T-cells 3
231806_s_at	3.6e-19	1.05e-20	-10.1897	36.3403	-0.99758	STK36	serine/threonine kinase 36
210125_s_at	3.6e-19	1.05e-20	-10.1895	36.3393	-0.709166	BANF1	barrier to autointegration factor 1
233910_at	3.65e-19	1.07e-20	10.1875	36.3243	2.23153	TMEFF2	transmembrane protein with EGF like and two follistatin like domains 2
202418_at	3.72e-19	1.09e-20	-10.1851	36.3069	-0.802648	YIF1A	Yip1 interacting factor homolog A, membrane trafficking protein
229417_at	3.73e-19	1.09e-20	10.1845	36.3028	1.31842
233972_s_at	3.75e-19	1.1e-20	10.1838	36.2978	3.46293	FEZF2	FEZ family zinc finger 2
208689_s_at	3.76e-19	1.1e-20	-10.1833	36.2945	-1.11854	RPN2	ribophorin II
224681_at	3.84e-19	1.13e-20	-10.1804	36.2734	-1.0835	GNA12	G protein subunit alpha 12
214800_x_at	3.85e-19	1.13e-20	-10.1799	36.2694	-0.904532	BTF3	basic transcription factor 3
203832_at	3.85e-19	1.13e-20	-10.1798	36.2689	-1.13309	SNRPF	small nuclear ribonucleoprotein polypeptide F
205499_at	3.91e-19	1.15e-20	-10.1775	36.2523	-3.35005	SRPX2	sushi repeat containing protein, X-linked 2
201528_at	3.92e-19	1.15e-20	-10.1773	36.2507	-0.868988	RPA1	replication protein A1
211451_s_at	3.95e-19	1.16e-20	10.1759	36.2409	3.65589	KCNJ4	potassium voltage-gated channel subfamily J member 4
1558445_at	3.97e-19	1.17e-20	10.1752	36.236	1.05381
1559256_at	3.97e-19	1.17e-20	10.1752	36.2358	1.52086	MAGI1	membrane associated guanylate kinase, WW and PDZ domain containing 1
244724_at	3.98e-19	1.17e-20	10.1749	36.2335	1.49192
204408_at	4.01e-19	1.18e-20	-10.1737	36.2249	-1.04477	APEX2	apurinic/apyrimidinic endodeoxyribonuclease 2
238521_at	4.02e-19	1.19e-20	10.1731	36.2205	2.51948	FGF12	fibroblast growth factor 12
209295_at	4.11e-19	1.22e-20	-10.1701	36.199	-1.36526	TNFRSF10B	TNF receptor superfamily member 10b
227908_at	4.11e-19	1.22e-20	10.1701	36.1988	1.18569	TBC1D24	TBC1 domain family member 24
213278_at	4.12e-19	1.22e-20	10.1695	36.1947	0.914904	MTMR9	myotubularin related protein 9
239068_at	4.13e-19	1.22e-20	10.1692	36.1923	1.2736	GNL1	G protein nucleolar 1 (putative)
230320_at	4.18e-19	1.24e-20	10.1675	36.1799	1.01144	TBRG1	transforming growth factor beta regulator 1
218051_s_at	4.18e-19	1.24e-20	-10.1673	36.1789	-2.04261	NT5DC2	5'-nucleotidase domain containing 2
225604_s_at	4.18e-19	1.24e-20	-10.1672	36.178	-1.46174	GLIPR2	GLI pathogenesis related 2
225497_at	4.22e-19	1.25e-20	10.166	36.1693	0.971865	ATE1	arginyltransferase 1
214769_at	4.24e-19	1.26e-20	10.165	36.1625	2.15493	CLCN4	chloride voltage-gated channel 4
219770_at	4.25e-19	1.26e-20	10.1647	36.16	0.702247	GTDC1	glycosyltransferase like domain containing 1
219011_at	4.25e-19	1.26e-20	-10.1646	36.1596	-3.77758	PLEKHA4	pleckstrin homology domain containing A4
226495_at	4.29e-19	1.28e-20	-10.1633	36.1501	-0.967259	MAVS	mitochondrial antiviral signaling protein
225134_at	4.31e-19	1.29e-20	10.1625	36.144	1.44404	SPRYD3	SPRY domain containing 3
241887_at	4.31e-19	1.29e-20	10.1624	36.1433	0.979871	UBE2W	ubiquitin conjugating enzyme E2 W (putative)
207292_s_at	4.34e-19	1.29e-20	-10.1616	36.1376	-2.0899	MAPK7	mitogen-activated protein kinase 7
202270_at	4.4e-19	1.31e-20	-10.1594	36.1217	-2.38015	GBP1	guanylate binding protein 1
210454_s_at	4.41e-19	1.32e-20	10.1591	36.1199	2.24613	KCNJ6	potassium voltage-gated channel subfamily J member 6
1558295_a_at	4.41e-19	1.32e-20	10.159	36.1189	2.84544	PPFIA2	PTPRF interacting protein alpha 2
235248_at	4.41e-19	1.32e-20	10.1589	36.1179	0.911968	BTBD9	BTB domain containing 9
226313_at	4.48e-19	1.34e-20	10.1566	36.1015	1.55115	C10orf35	chromosome 10 open reading frame 35
200888_s_at	4.52e-19	1.35e-20	-10.1555	36.0935	-0.74153	SNORA21///RPL23	small nucleolar RNA, H/ACA box 21///ribosomal protein L23
214823_at	4.53e-19	1.36e-20	10.1551	36.0912	1.65426	ZNF204P	zinc finger protein 204, pseudogene
213379_at	4.53e-19	1.36e-20	-10.1551	36.0907	-1.09551	COQ2	coenzyme Q2, polyprenyltransferase
217846_at	4.55e-19	1.37e-20	-10.1541	36.0837	-0.720462	MIR6890///QARS	microRNA 6890///glutaminyl-tRNA synthetase
200813_s_at	4.61e-19	1.38e-20	10.1525	36.0722	0.946174	PAFAH1B1	platelet activating factor acetylhydrolase 1b regulatory subunit 1
221859_at	4.61e-19	1.38e-20	10.1524	36.0711	1.14408	SYT13	synaptotagmin 13
208320_at	4.61e-19	1.38e-20	10.1523	36.0704	4.15836	CABP1	calcium binding protein 1
223066_at	4.61e-19	1.39e-20	-10.152	36.0687	-0.791342	SNAPIN	SNAP associated protein
224468_s_at	4.62e-19	1.39e-20	-10.1517	36.0662	-2.19517	SNORD88C///C19orf48	small nucleolar RNA, C/D box 88C///chromosome 19 open reading frame 48
204883_s_at	4.63e-19	1.39e-20	-10.1514	36.0641	-1.70161	HUS1	HUS1 checkpoint clamp component
213547_at	4.74e-19	1.43e-20	10.1482	36.0408	0.752224	CAND2	cullin associated and neddylation dissociated 2 (putative)
226134_s_at	4.75e-19	1.43e-20	-10.1478	36.0379	-1.13214	MSI2	musashi RNA binding protein 2
205479_s_at	4.77e-19	1.44e-20	-10.1472	36.0337	-2.63382	PLAU	plasminogen activator, urokinase
212624_s_at	4.84e-19	1.46e-20	10.1449	36.0171	2.16718	CHN1	chimerin 1
202276_at	4.86e-19	1.47e-20	-10.1444	36.014	-1.26015	SHFM1	split hand/foot malformation (ectrodactyly) type 1
202863_at	4.87e-19	1.47e-20	-10.1439	36.0102	-1.68939	SP100	SP100 nuclear antigen
203133_at	4.93e-19	1.49e-20	-10.1423	35.9984	-1.17065	SEC61B	Sec61 translocon beta subunit
229365_at	4.94e-19	1.5e-20	10.1418	35.9949	1.30725	PPP1R3F	protein phosphatase 1 regulatory subunit 3F
207011_s_at	4.96e-19	1.5e-20	-10.1413	35.9912	-1.65891	PTK7	protein tyrosine kinase 7 (inactive)
239837_at	4.96e-19	1.5e-20	10.1411	35.9897	2.15098	ADAM11	ADAM metallopeptidase domain 11
233139_at	4.97e-19	1.51e-20	10.1408	35.9881	2.36789
221810_at	5e-19	1.52e-20	10.1398	35.9803	1.45745	RAB15	RAB15, member RAS oncogene family
224950_at	5.06e-19	1.54e-20	-10.138	35.968	-1.69435	PTGFRN	prostaglandin F2 receptor inhibitor
206499_s_at	5.16e-19	1.57e-20	-10.1353	35.9483	-1.19104	RCC1	regulator of chromosome condensation 1
209311_at	5.18e-19	1.58e-20	10.1346	35.9434	1.42783	BCL2L2	BCL2 like 2
229606_at	5.18e-19	1.58e-20	10.1346	35.9434	1.46652
240942_at	5.25e-19	1.6e-20	10.1329	35.9308	2.05934	MPHOSPH8	M-phase phosphoprotein 8
218676_s_at	5.27e-19	1.6e-20	-10.1322	35.9256	-1.67376	PCTP	phosphatidylcholine transfer protein
1554526_at	5.3e-19	1.61e-20	10.1313	35.9197	4.46449	OLFM3	olfactomedin 3
233898_s_at	5.3e-19	1.61e-20	10.1313	35.9195	1.04209	FGFR1OP2	FGFR1 oncogene partner 2
200954_at	5.35e-19	1.63e-20	10.13	35.9099	0.791701	ATP6V0C	ATPase H+ transporting V0 subunit c
215264_at	5.4e-19	1.65e-20	10.1286	35.8999	2.79909	EMX1	empty spiracles homeobox 1
216232_s_at	5.44e-19	1.66e-20	-10.1273	35.8907	-0.68839	GCN1	GCN1, eIF2 alpha kinase activator homolog
212242_at	5.46e-19	1.67e-20	10.1268	35.8868	1.64383	TUBA4A	tubulin alpha 4a
238778_at	5.47e-19	1.67e-20	10.1266	35.8855	3.1707	MPP7	membrane palmitoylated protein 7
223452_s_at	5.5e-19	1.68e-20	-10.1257	35.8792	-1.47962	ATL3	atlastin GTPase 3
225602_at	5.53e-19	1.69e-20	-10.1248	35.8724	-1.2174	GLIPR2	GLI pathogenesis related 2
218130_at	5.56e-19	1.7e-20	-10.1241	35.8673	-0.882473	C17orf62	chromosome 17 open reading frame 62
224428_s_at	5.56e-19	1.7e-20	-10.1239	35.8661	-1.98598	CDCA7	cell division cycle associated 7
203167_at	5.59e-19	1.71e-20	-10.1231	35.8606	-1.53139	TIMP2	TIMP metallopeptidase inhibitor 2
206376_at	5.59e-19	1.72e-20	10.123	35.8595	4.47188	SLC6A15	solute carrier family 6 member 15
1552658_a_at	5.6e-19	1.72e-20	10.1226	35.857	2.27408	NAV3	neuron navigator 3
225707_at	5.69e-19	1.75e-20	-10.1205	35.8414	-1.17098	ARL6IP6	ADP ribosylation factor like GTPase 6 interacting protein 6
215728_s_at	5.75e-19	1.77e-20	10.1189	35.8302	1.44649	ACOT7	acyl-CoA thioesterase 7
201324_at	5.8e-19	1.78e-20	-10.1177	35.8212	-2.57019	EMP1	epithelial membrane protein 1
208161_s_at	5.8e-19	1.79e-20	-10.1175	35.8203	-4.27562	ABCC3	ATP binding cassette subfamily C member 3
212459_x_at	5.82e-19	1.79e-20	-10.117	35.8165	-0.913704	SUCLG2	succinate-CoA ligase GDP-forming beta subunit
204337_at	5.9e-19	1.82e-20	10.115	35.8022	3.59708	RGS4	regulator of G-protein signaling 4
227690_at	5.95e-19	1.83e-20	10.1139	35.794	3.14129	GABRB3	gamma-aminobutyric acid type A receptor beta3 subunit
224709_s_at	5.99e-19	1.85e-20	10.113	35.7874	0.794741	CDC42SE2	CDC42 small effector 2
206949_s_at	6.01e-19	1.86e-20	10.1123	35.7825	0.890408	RUSC1	RUN and SH3 domain containing 1
201853_s_at	6.1e-19	1.88e-20	-10.1102	35.7675	-1.12088	CDC25B	cell division cycle 25B
219007_at	6.11e-19	1.89e-20	-10.1098	35.7646	-0.948887	NUP43	nucleoporin 43
208966_x_at	6.15e-19	1.9e-20	-10.1088	35.7576	-1.77437	IFI16	interferon gamma inducible protein 16
228138_at	6.15e-19	1.9e-20	-10.1087	35.7571	-0.878112	ZSCAN25	zinc finger and SCAN domain containing 25
224530_s_at	6.17e-19	1.91e-20	10.1084	35.7545	3.65651	KCNIP4	potassium voltage-gated channel interacting protein 4
1557270_at	6.22e-19	1.92e-20	-10.1072	35.7463	-1.2033
210331_at	6.22e-19	1.93e-20	10.107	35.7444	1.37325	HECW1	HECT, C2 and WW domain containing E3 ubiquitin protein ligase 1
209615_s_at	6.3e-19	1.95e-20	10.1053	35.7324	2.16268	PAK1	p21 (RAC1) activated kinase 1
201063_at	6.46e-19	2.01e-20	-10.1016	35.7057	-1.36045	RCN1	reticulocalbin 1
228795_at	6.47e-19	2.01e-20	10.1015	35.7048	3.5533	PRKCB	protein kinase C beta
205914_s_at	6.69e-19	2.08e-20	10.0968	35.6711	3.38842	GRIN1	glutamate ionotropic receptor NMDA type subunit 1
206424_at	6.71e-19	2.09e-20	10.0962	35.667	2.06949	CYP26A1	cytochrome P450 family 26 subfamily A member 1
219767_s_at	6.71e-19	2.09e-20	10.0962	35.6668	0.817034	CRYZL1	crystallin zeta like 1
203069_at	6.74e-19	2.1e-20	10.0954	35.6611	1.7651	SV2A	synaptic vesicle glycoprotein 2A
234947_s_at	6.75e-19	2.1e-20	10.0952	35.6594	0.919909	FAM204A	family with sequence similarity 204 member A
236249_at	6.83e-19	2.13e-20	-10.0936	35.6481	-1.49745	IKBIP	IKBKB interacting protein
224368_s_at	6.83e-19	2.13e-20	10.0934	35.6469	1.18235	NDRG3	NDRG family member 3
211952_at	6.94e-19	2.16e-20	10.0912	35.631	0.83779	IPO5	importin 5
209476_at	7.07e-19	2.21e-20	-10.0885	35.6114	-1.09282	TMX1	thioredoxin related transmembrane protein 1
215321_at	7.17e-19	2.24e-20	10.0865	35.5973	2.12225	RUNDC3B	RUN domain containing 3B
224130_s_at	7.19e-19	2.25e-20	-10.0861	35.5941	-0.783945	SRA1	steroid receptor RNA activator 1
230146_s_at	7.22e-19	2.26e-20	10.0854	35.5891	1.27236	NCS1	neuronal calcium sensor 1
215280_s_at	7.26e-19	2.27e-20	10.0846	35.5834	1.21681	PPFIA3	PTPRF interacting protein alpha 3
200827_at	7.28e-19	2.28e-20	-10.0841	35.5799	-1.30232	PLOD1	procollagen-lysine,2-oxoglutarate 5-dioxygenase 1
238100_at	7.3e-19	2.29e-20	10.0836	35.5765	3.53221	AAK1	AP2 associated kinase 1
201541_s_at	7.36e-19	2.31e-20	-10.0824	35.5681	-1.01503	ZNHIT1	zinc finger HIT-type containing 1
200011_s_at	7.42e-19	2.33e-20	10.0813	35.5601	0.866304	ARF3	ADP ribosylation factor 3
229823_at	7.52e-19	2.36e-20	10.0794	35.5461	3.28964	RIMS2	regulating synaptic membrane exocytosis 2
205050_s_at	7.53e-19	2.36e-20	10.0792	35.5445	1.80062	MAPK8IP2	mitogen-activated protein kinase 8 interacting protein 2
1559760_at	7.53e-19	2.36e-20	10.0791	35.5437	2.81953	LOC401220	uncharacterized LOC401220
202132_at	7.54e-19	2.37e-20	-10.0788	35.5418	-1.87047	WWTR1	WW domain containing transcription regulator 1
1555250_a_at	7.81e-19	2.46e-20	10.0738	35.5058	2.22024	CPEB3	cytoplasmic polyadenylation element binding protein 3
203344_s_at	7.92e-19	2.49e-20	-10.0719	35.4923	-1.29256	RBBP8	RB binding protein 8, endonuclease
201529_s_at	8.03e-19	2.53e-20	-10.0699	35.4782	-1.08034	RPA1	replication protein A1
209931_s_at	8.05e-19	2.53e-20	10.0695	35.4751	1.0693	MFSD2B///FKBP1B	major facilitator superfamily domain containing 2B///FK506 binding protein 1B
216944_s_at	8.07e-19	2.54e-20	10.0691	35.472	2.11155	ITPR1	inositol 1,4,5-trisphosphate receptor type 1
224899_s_at	8.07e-19	2.55e-20	-10.0689	35.4707	-1.17465	MAGT1	magnesium transporter 1
206436_at	8.16e-19	2.57e-20	10.0674	35.4597	2.06629	MPPED1	metallophosphoesterase domain containing 1
218708_at	8.16e-19	2.58e-20	-10.0672	35.4587	-1.26999	NXT1	nuclear transport factor 2 like export factor 1
204966_at	8.3e-19	2.62e-20	10.0648	35.4413	1.24872	ADGRB2	adhesion G protein-coupled receptor B2
209053_s_at	8.37e-19	2.65e-20	-10.0636	35.4325	-1.91801	WHSC1	Wolf-Hirschhorn syndrome candidate 1
203213_at	8.39e-19	2.65e-20	-10.0632	35.4295	-3.24373	CDK1	cyclin dependent kinase 1
228762_at	8.39e-19	2.66e-20	-10.0631	35.4291	-3.45868	LFNG	LFNG O-fucosylpeptide 3-beta-N-acetylglucosaminyltransferase
218478_s_at	8.4e-19	2.66e-20	-10.0629	35.4279	-0.873935	ZCCHC8	zinc finger CCHC-type containing 8
238017_at	8.42e-19	2.67e-20	10.0626	35.4254	2.55595	SDR16C5	short chain dehydrogenase/reductase family 16C, member 5
218460_at	8.44e-19	2.68e-20	-10.0621	35.4219	-1.00958	DNAAF5	dynein axonemal assembly factor 5
231251_at	8.47e-19	2.69e-20	10.0615	35.4176	0.863801	WIPF2	WAS/WASL interacting protein family member 2
227996_at	8.48e-19	2.69e-20	10.0613	35.4159	1.73212	FARP1	FERM, ARH/RhoGEF and pleckstrin domain protein 1
1564841_at	8.5e-19	2.7e-20	10.0609	35.4135	3.10342
201389_at	8.56e-19	2.72e-20	-10.0599	35.4058	-2.07454	ITGA5	integrin subunit alpha 5
204447_at	8.59e-19	2.73e-20	10.0593	35.4016	1.46902	LZTS3	leucine zipper tumor suppressor family member 3
204974_at	8.6e-19	2.73e-20	10.0591	35.4003	2.95134	RAB3A	RAB3A, member RAS oncogene family
230816_at	8.68e-19	2.76e-20	10.0576	35.3898	2.74986	FAM163B	family with sequence similarity 163 member B
201894_s_at	8.69e-19	2.77e-20	-10.0575	35.3888	-0.867925	SSR1	signal sequence receptor subunit 1
203138_at	8.8e-19	2.8e-20	-10.0557	35.376	-1.06159	HAT1	histone acetyltransferase 1
222715_s_at	8.81e-19	2.81e-20	-10.0554	35.3735	-0.798596	SYNRG	synergin, gamma
235300_x_at	8.86e-19	2.83e-20	10.0545	35.3676	0.922139	RCHY1	ring finger and CHY zinc finger domain containing 1
204428_s_at	8.95e-19	2.86e-20	-10.0531	35.3575	-3.00668	LCAT	lecithin-cholesterol acyltransferase
208652_at	9e-19	2.87e-20	10.0523	35.3518	0.489896	PPP2CA	protein phosphatase 2 catalytic subunit alpha
203677_s_at	9.04e-19	2.89e-20	-10.0515	35.3459	-0.710759	TARBP2	TARBP2, RISC loading complex RNA binding subunit
212892_at	9.09e-19	2.91e-20	-10.0507	35.3403	-0.78452	ZNF282	zinc finger protein 282
212782_x_at	9.16e-19	2.93e-20	-10.0496	35.3325	-0.948956	POLR2J	RNA polymerase II subunit J
219240_s_at	9.17e-19	2.94e-20	10.0493	35.3303	0.66864	C10orf88	chromosome 10 open reading frame 88
219724_s_at	9.18e-19	2.94e-20	10.0492	35.329	1.81286	TESPA1	thymocyte expressed, positive selection associated 1
207776_s_at	9.25e-19	2.97e-20	10.048	35.3204	1.47285	CACNB2	calcium voltage-gated channel auxiliary subunit beta 2
208392_x_at	9.39e-19	3.01e-20	-10.0459	35.3056	-1.62698	SP110	SP110 nuclear body protein
216233_at	9.41e-19	3.02e-20	-10.0455	35.3031	-3.47367	CD163	CD163 molecule
208878_s_at	9.43e-19	3.03e-20	-10.0451	35.3	-0.844529	PAK2	p21 (RAC1) activated kinase 2
229108_at	9.46e-19	3.04e-20	10.0446	35.2965	2.38294
206373_at	9.58e-19	3.08e-20	-10.0428	35.2837	-2.36605	ZIC1	Zic family member 1
201089_at	9.61e-19	3.09e-20	10.0423	35.2802	1.08171	ATP6V1B2	ATPase H+ transporting V1 subunit B2
201105_at	9.65e-19	3.1e-20	-10.0417	35.2754	-1.67864	LGALS1	galectin 1
202185_at	9.75e-19	3.14e-20	-10.0401	35.2641	-1.08743	PLOD3	procollagen-lysine,2-oxoglutarate 5-dioxygenase 3
218627_at	9.95e-19	3.2e-20	-10.0374	35.2445	-1.2563	DRAM1	DNA damage regulated autophagy modulator 1
214150_x_at	9.97e-19	3.21e-20	-10.037	35.2415	-0.927104	ATP6V0E1	ATPase H+ transporting V0 subunit e1
242036_x_at	1e-18	3.23e-20	10.0363	35.2367	3.7815	ATP2B3	ATPase plasma membrane Ca2+ transporting 3
216268_s_at	1.01e-18	3.25e-20	-10.0356	35.2317	-1.90149	JAG1	jagged 1
219685_at	1.01e-18	3.26e-20	10.0349	35.227	1.86979	TMEM35A	transmembrane protein 35A
229286_at	1.03e-18	3.33e-20	10.0322	35.2073	3.48508	MAGEE1	MAGE family member E1
236738_at	1.05e-18	3.38e-20	10.03	35.1913	2.77739	C3orf80	chromosome 3 open reading frame 80
235890_at	1.05e-18	3.4e-20	10.0294	35.1872	1.05658	TBL1XR1	transducin (beta)-like 1 X-linked receptor 1
225841_at	1.05e-18	3.4e-20	10.0293	35.1864	1.39348	HENMT1	HEN1 methyltransferase homolog 1
229254_at	1.06e-18	3.43e-20	10.028	35.1775	3.56288	MFSD4A	major facilitator superfamily domain containing 4A
228070_at	1.08e-18	3.48e-20	10.0258	35.1617	0.664515	PPP2R5E	protein phosphatase 2 regulatory subunit B'epsilon
209042_s_at	1.08e-18	3.49e-20	-10.0258	35.1613	-0.894553	UBE2G2	ubiquitin conjugating enzyme E2 G2
206280_at	1.09e-18	3.53e-20	10.0241	35.1497	3.12617	CDH18	cadherin 18
200088_x_at	1.1e-18	3.57e-20	-10.0225	35.1375	-0.81012	NBEAL1///RPL12	neurobeachin like 1///ribosomal protein L12
225354_s_at	1.11e-18	3.59e-20	10.0218	35.1329	1.69067	SH3BGRL2	SH3 domain binding glutamate rich protein like 2
203680_at	1.11e-18	3.61e-20	10.0211	35.1279	1.89109	PRKAR2B	protein kinase cAMP-dependent type II regulatory subunit beta
235083_at	1.11e-18	3.62e-20	10.0207	35.1246	1.92493	LINC01123///LINC01106	long intergenic non-protein coding RNA 1123///long intergenic non-protein coding RNA 1106
217841_s_at	1.11e-18	3.62e-20	10.0206	35.1241	0.725839	PPME1	protein phosphatase methylesterase 1
216210_x_at	1.12e-18	3.64e-20	-10.0198	35.1184	-0.947386	TRIOBP	TRIO and F-actin binding protein
203739_at	1.12e-18	3.64e-20	-10.0197	35.1178	-1.71192	ZNF217	zinc finger protein 217
226612_at	1.14e-18	3.7e-20	10.0175	35.1018	3.12849	UBE2QL1	ubiquitin conjugating enzyme E2 Q family like 1
1552364_s_at	1.14e-18	3.72e-20	-10.0167	35.0965	-1.17407	MSI2	musashi RNA binding protein 2
209379_s_at	1.15e-18	3.76e-20	10.0153	35.086	1.02873	CCSER2	coiled-coil serine rich protein 2
211747_s_at	1.16e-18	3.8e-20	-10.014	35.0771	-1.12495	LSM5	LSM5 homolog, U6 small nuclear RNA and mRNA degradation associated
219928_s_at	1.17e-18	3.8e-20	10.0137	35.0751	0.988775	CABYR	calcium binding tyrosine phosphorylation regulated
1554569_a_at	1.18e-18	3.84e-20	10.0123	35.0651	1.36055	CELF2	CUGBP, Elav-like family member 2
204869_at	1.18e-18	3.86e-20	10.0118	35.0614	3.25283	PCSK2	proprotein convertase subtilisin/kexin type 2
230276_at	1.18e-18	3.86e-20	10.0117	35.0606	1.44669	FAM49A	family with sequence similarity 49 member A
1557051_s_at	1.2e-18	3.91e-20	-10.0099	35.0477	-2.15698	HOTAIRM1	HOXA transcript antisense RNA, myeloid-specific 1
212339_at	1.21e-18	3.95e-20	10.0086	35.0381	2.18637	EPB41L1	erythrocyte membrane protein band 4,1 like 1
202903_at	1.21e-18	3.98e-20	-10.0076	35.0314	-1.4812	LSM5	LSM5 homolog, U6 small nuclear RNA and mRNA degradation associated
236204_at	1.22e-18	4.01e-20	10.0065	35.0235	1.15159	COPS8	COP9 signalosome subunit 8
206534_at	1.24e-18	4.06e-20	10.0047	35.0101	2.29303	GRIN2A	glutamate ionotropic receptor NMDA type subunit 2A
201798_s_at	1.26e-18	4.14e-20	-10.002	34.9909	-1.66171	MYOF	myoferlin
1555938_x_at	1.26e-18	4.15e-20	-10.0018	34.9899	-2.46825	VIM	vimentin
219772_s_at	1.27e-18	4.17e-20	10.0012	34.9856	3.09072	SMPX	small muscle protein, X-linked
212412_at	1.27e-18	4.19e-20	-10.0005	34.9802	-0.941012	PDLIM5	PDZ and LIM domain 5
203907_s_at	1.28e-18	4.2e-20	10.0003	34.979	1.14568	IQSEC1	IQ motif and Sec7 domain 1
1556366_s_at	1.28e-18	4.22e-20	9.99954	34.9734	4.57657	LY86-AS1	LY86 antisense RNA 1
38710_at	1.28e-18	4.23e-20	9.99918	34.9708	0.813782	LOC101927673///OTUB1	uncharacterized LOC101927673///OTU deubiquitinase, ubiquitin aldehyde binding 1
1552334_at	1.32e-18	4.36e-20	-9.99492	34.9403	-1.7007	TRIOBP	TRIO and F-actin binding protein
213333_at	1.32e-18	4.37e-20	9.99482	34.9396	0.761799	MDH2	malate dehydrogenase 2
205428_s_at	1.33e-18	4.38e-20	9.9945	34.9373	1.86287	CALB2	calbindin 2
210570_x_at	1.33e-18	4.38e-20	9.99431	34.9359	1.0636	MAPK9	mitogen-activated protein kinase 9
235848_x_at	1.33e-18	4.41e-20	9.99354	34.9305	1.04181
202507_s_at	1.34e-18	4.43e-20	9.99273	34.9246	3.37292	SNAP25	synaptosome associated protein 25
200763_s_at	1.35e-18	4.48e-20	-9.99131	34.9145	-0.644869	RPLP1	ribosomal protein lateral stalk subunit P1
206290_s_at	1.35e-18	4.48e-20	9.99128	34.9143	3.13081	RGS7	regulator of G-protein signaling 7
217788_s_at	1.36e-18	4.49e-20	-9.99096	34.912	-1.09121	GALNT2	polypeptide N-acetylgalactosaminyltransferase 2
212711_at	1.38e-18	4.56e-20	9.98894	34.8975	0.855769	CAMSAP1	calmodulin regulated spectrin associated protein 1
211934_x_at	1.38e-18	4.58e-20	-9.98833	34.8932	-0.818885	GANAB	glucosidase II alpha subunit
225247_at	1.41e-18	4.66e-20	-9.98587	34.8756	-1.07365	TMEM259	transmembrane protein 259
216086_at	1.41e-18	4.68e-20	9.98527	34.8712	2.47669	SV2C	synaptic vesicle glycoprotein 2C
212308_at	1.41e-18	4.69e-20	9.98492	34.8687	1.3734	CLASP2	cytoplasmic linker associated protein 2
206688_s_at	1.43e-18	4.76e-20	-9.9829	34.8543	-0.997832	CPSF4	cleavage and polyadenylation specific factor 4
1559388_a_at	1.45e-18	4.82e-20	9.98131	34.843	0.841304	LYNX1	Ly6/neurotoxin 1
212223_at	1.45e-18	4.82e-20	9.98129	34.8428	1.37045	IDS	iduronate 2-sulfatase
243_g_at	1.47e-18	4.87e-20	-9.9797	34.8314	-0.878003	MAP4	microtubule associated protein 4
211367_s_at	1.47e-18	4.9e-20	-9.97888	34.8255	-2.21596	CASP1	caspase 1
224776_at	1.47e-18	4.91e-20	-9.97873	34.8245	-0.85206	GPAT4	glycerol-3-phosphate acyltransferase 4
223440_at	1.48e-18	4.91e-20	9.97854	34.8231	0.554433	C16orf70	chromosome 16 open reading frame 70
218109_s_at	1.48e-18	4.92e-20	-9.97829	34.8213	-1.1513	MFSD1	major facilitator superfamily domain containing 1
225257_at	1.48e-18	4.94e-20	-9.97789	34.8185	-1.15611	CCDC97	coiled-coil domain containing 97
235113_at	1.48e-18	4.95e-20	-9.97744	34.8152	-1.10502	LRR1	leucine rich repeat protein 1
236024_at	1.49e-18	4.98e-20	9.97675	34.8103	1.72268	GPM6A	glycoprotein M6A
205574_x_at	1.49e-18	4.98e-20	-9.97675	34.8103	-1.55356	BMP1	bone morphogenetic protein 1
239038_at	1.49e-18	4.99e-20	9.97647	34.8083	1.08931	C1orf52	chromosome 1 open reading frame 52
204718_at	1.49e-18	4.99e-20	9.97645	34.8082	2.4462	EPHB6	EPH receptor B6
201589_at	1.5e-18	5.02e-20	-9.97557	34.8019	-1.20756	SMC1A	structural maintenance of chromosomes 1A
221559_s_at	1.5e-18	5.04e-20	-9.97518	34.7991	-0.947082	MIS12	MIS12, kinetochore complex component
222662_at	1.52e-18	5.08e-20	-9.97389	34.7899	-1.65977	PPP1R3B	protein phosphatase 1 regulatory subunit 3B
226831_at	1.54e-18	5.17e-20	9.97151	34.7728	0.706407	SLC25A46	solute carrier family 25 member 46
210408_s_at	1.58e-18	5.29e-20	9.96834	34.7502	4.11046	CPNE6	copine 6
202705_at	1.58e-18	5.29e-20	-9.9683	34.7499	-3.00043	CCNB2	cyclin B2
225679_at	1.58e-18	5.3e-20	9.96821	34.7492	0.788489	NAA30	N(alpha)-acetyltransferase 30, NatC catalytic subunit
203656_at	1.58e-18	5.3e-20	9.96812	34.7486	0.752314	FIG4	FIG4 phosphoinositide 5-phosphatase
1559697_a_at	1.61e-18	5.41e-20	9.9653	34.7285	2.10556
223124_s_at	1.61e-18	5.42e-20	9.96518	34.7275	1.09994	PITHD1	PITH domain containing 1
205839_s_at	1.61e-18	5.42e-20	9.96504	34.7266	1.70764	TSPOAP1	TSPO associated protein 1
213828_x_at	1.62e-18	5.47e-20	-9.96385	34.7181	-0.734053	H3F3AP4///H3F3B///H3F3A	H3 histone, family 3A, pseudogene 4///H3 histone, family 3B///H3 histone, family 3A
223647_x_at	1.64e-18	5.51e-20	-9.96275	34.7102	-0.824297	HSCB	HscB mitochondrial iron-sulfur cluster cochaperone
243556_at	1.65e-18	5.57e-20	9.96131	34.6999	2.42808	NGEF	neuronal guanine nucleotide exchange factor
229917_at	1.66e-18	5.58e-20	9.96107	34.6982	3.64324	AGAP2	ArfGAP with GTPase domain, ankyrin repeat and PH domain 2
223389_s_at	1.66e-18	5.59e-20	-9.96091	34.697	-1.03116	ZNF581	zinc finger protein 581
235004_at	1.68e-18	5.66e-20	9.95903	34.6836	1.95531	RBM24	RNA binding motif protein 24
231783_at	1.69e-18	5.69e-20	9.95826	34.6781	4.18771	CHRM1	cholinergic receptor muscarinic 1
233881_s_at	1.71e-18	5.77e-20	9.95648	34.6654	1.11731	TOLLIP	toll interacting protein
218477_at	1.78e-18	6.02e-20	9.95063	34.6236	0.869622	TMEM14A	transmembrane protein 14A
226576_at	1.79e-18	6.06e-20	9.94959	34.6162	1.32942	ARHGAP26	Rho GTPase activating protein 26
215045_at	1.81e-18	6.12e-20	9.94832	34.6071	2.56308	CELF3	CUGBP, Elav-like family member 3
204730_at	1.83e-18	6.2e-20	9.94654	34.5943	2.98187	RIMS3	regulating synaptic membrane exocytosis 3
205737_at	1.84e-18	6.25e-20	9.94552	34.5871	2.99784	KCNQ2	potassium voltage-gated channel subfamily Q member 2
200019_s_at	1.86e-18	6.29e-20	-9.94447	34.5796	-0.641008	FAU	FAU, ubiquitin like and ribosomal protein S30 fusion
219368_at	1.87e-18	6.35e-20	9.94321	34.5706	2.8577	NAP1L2	nucleosome assembly protein 1 like 2
200638_s_at	1.88e-18	6.36e-20	9.94292	34.5685	0.733924	YWHAZ	tyrosine 3-monooxygenase/tryptophan 5-monooxygenase activation protein zeta
217889_s_at	1.88e-18	6.38e-20	-9.94264	34.5665	-3.03277	CYBRD1	cytochrome b reductase 1
206118_at	1.89e-18	6.41e-20	9.94196	34.5616	1.43743	STAT4	signal transducer and activator of transcription 4
219410_at	1.9e-18	6.45e-20	-9.94102	34.5549	-2.18781	TMEM45A	transmembrane protein 45A
223416_at	1.92e-18	6.51e-20	-9.93972	34.5456	-0.752939	SF3B6	splicing factor 3b subunit 6
205399_at	1.93e-18	6.56e-20	9.9387	34.5384	1.61251	DCLK1	doublecortin like kinase 1
219532_at	1.95e-18	6.62e-20	9.93745	34.5295	2.16087	ELOVL4	ELOVL fatty acid elongase 4
201069_at	1.95e-18	6.64e-20	-9.93699	34.5262	-2.07215	MMP2	matrix metallopeptidase 2
212191_x_at	1.98e-18	6.74e-20	-9.93494	34.5115	-0.877362	SNORD68///RPL13	small nucleolar RNA, C/D box 68///ribosomal protein L13
232111_at	1.98e-18	6.75e-20	9.93484	34.5108	3.06685	TUNAR	TCL1 upstream neural differentiation-associated RNA
211529_x_at	2e-18	6.84e-20	-9.93307	34.4982	-1.70565	HLA-G	major histocompatibility complex, class I, G
1566469_at	2.02e-18	6.91e-20	9.93162	34.4878	2.67221
33736_at	2.03e-18	6.91e-20	9.93149	34.4869	0.966603	STOML1	stomatin like 1
229287_at	2.03e-18	6.92e-20	9.9314	34.4862	0.827181	PCNX1	pecanex homolog 1 (Drosophila)
206573_at	2.03e-18	6.94e-20	9.93108	34.484	0.785509	KCNQ3	potassium voltage-gated channel subfamily Q member 3
209099_x_at	2.03e-18	6.95e-20	-9.93072	34.4814	-1.87642	JAG1	jagged 1
203340_s_at	2.05e-18	7.02e-20	9.92935	34.4716	0.981862	SLC25A12	solute carrier family 25 member 12
230042_at	2.07e-18	7.07e-20	9.92839	34.4648	1.5647	ITSN1	intersectin 1
200736_s_at	2.07e-18	7.08e-20	-9.92825	34.4638	-0.975212	GPX1	glutathione peroxidase 1
218103_at	2.09e-18	7.16e-20	-9.9267	34.4527	-0.670031	FTSJ3	FtsJ homolog 3
217721_at	2.1e-18	7.2e-20	9.92591	34.4471	1.32179	2007-09-01	septin 7
228698_at	2.11e-18	7.25e-20	9.9249	34.4399	1.05292	SOX7	SRY-box 7
229300_at	2.11e-18	7.26e-20	9.92476	34.4389	4.88386	RAB3C	RAB3C, member RAS oncogene family
212721_at	2.13e-18	7.31e-20	-9.92381	34.4321	-0.941009	SREK1	splicing regulatory glutamic acid and lysine rich protein 1
48808_at	2.13e-18	7.33e-20	-9.92353	34.4301	-1.39175	DHFR	dihydrofolate reductase
224612_s_at	2.14e-18	7.36e-20	9.92282	34.425	0.839511	DNAJC5	DnaJ heat shock protein family (Hsp40) member C5
227756_at	2.15e-18	7.39e-20	9.92226	34.421	1.81533	FAM81A	family with sequence similarity 81 member A
228010_at	2.16e-18	7.45e-20	9.92126	34.4139	3.31883	PPP2R2C	protein phosphatase 2 regulatory subunit Bgamma
208755_x_at	2.17e-18	7.47e-20	-9.92089	34.4113	-0.706384	H3F3AP4///H3F3B///H3F3A	H3 histone, family 3A, pseudogene 4///H3 histone, family 3B///H3 histone, family 3A
1558587_at	2.17e-18	7.48e-20	9.92068	34.4098	2.34884	LOC100996385	uncharacterized LOC100996385
203819_s_at	2.19e-18	7.55e-20	-9.91936	34.4003	-3.82029	IGF2BP3	insulin like growth factor 2 mRNA binding protein 3
209035_at	2.19e-18	7.56e-20	-9.91918	34.399	-2.84714	MDK	midkine (neurite growth-promoting factor 2)
202006_at	2.2e-18	7.59e-20	-9.91858	34.3948	-1.16435	PTPN12	protein tyrosine phosphatase, non-receptor type 12
223425_at	2.2e-18	7.61e-20	-9.91827	34.3926	-0.917504	RAVER1	ribonucleoprotein, PTB binding 1
202927_at	2.22e-18	7.66e-20	9.91744	34.3867	1.12717	PIN1	peptidylprolyl cis/trans isomerase, NIMA-interacting 1
212789_at	2.22e-18	7.66e-20	-9.91735	34.386	-1.19135	NCAPD3	non-SMC condensin II complex subunit D3
200979_at	2.24e-18	7.73e-20	9.91606	34.3768	0.73182	PDHA1	pyruvate dehydrogenase (lipoamide) alpha 1
244623_at	2.26e-18	7.82e-20	9.9145	34.3657	3.2278	KCNQ5	potassium voltage-gated channel subfamily Q member 5
227155_at	2.29e-18	7.92e-20	9.91276	34.3532	1.9639	LMO4	LIM domain only 4
203618_at	2.29e-18	7.94e-20	9.9124	34.3507	2.09115	FAIM2	Fas apoptotic inhibitory molecule 2
213308_at	2.31e-18	8e-20	9.91129	34.3428	3.19575	SHANK2	SH3 and multiple ankyrin repeat domains 2
226314_at	2.32e-18	8.06e-20	-9.91032	34.3359	-1.18818	CHST14	carbohydrate sulfotransferase 14
204163_at	2.33e-18	8.08e-20	-9.90993	34.3331	-3.06591	EMILIN1	elastin microfibril interfacer 1
217778_at	2.34e-18	8.14e-20	-9.90905	34.3268	-0.756651	SLC39A1	solute carrier family 39 member 1
230010_at	2.38e-18	8.26e-20	9.9069	34.3114	2.61627	SRRM4	serine/arginine repetitive matrix 4
228051_at	2.39e-18	8.3e-20	9.90627	34.307	1.99699	ARFGEF3	ARFGEF family member 3
205915_x_at	2.4e-18	8.35e-20	9.90539	34.3007	3.29253	GRIN1	glutamate ionotropic receptor NMDA type subunit 1
201530_x_at	2.42e-18	8.4e-20	-9.9046	34.2951	-0.788285	LOC101928634///SENP3-EIF4A1///SNORD10///SNORA48///SNORA67///EIF4A1	uncharacterized LOC101928634///SENP3-EIF4A1 readthrough (NMD candidate)///small nucleolar RNA, C/D box 10///small nucleolar RNA, H/ACA box 48///small nucleolar RNA, H/ACA box 67///eukaryotic translation initiation factor 4A1
204078_at	2.42e-18	8.43e-20	-9.90419	34.2921	-1.62937	P3H4	prolyl 3-hydroxylase family member 4 (non-enzymatic)
223039_at	2.44e-18	8.48e-20	-9.90331	34.2859	-0.757333	GUCD1	guanylyl cyclase domain containing 1
212012_at	2.45e-18	8.54e-20	-9.90234	34.279	-1.67103	PXDN	peroxidasin
235230_at	2.46e-18	8.59e-20	9.90163	34.2739	1.9517	PLCXD2	phosphatidylinositol specific phospholipase C X domain containing 2
201939_at	2.47e-18	8.63e-20	9.90095	34.269	2.1085	PLK2	polo like kinase 2
226822_at	2.48e-18	8.65e-20	9.90052	34.266	1.33781	STOX2	storkhead box 2
200924_s_at	2.48e-18	8.66e-20	-9.90047	34.2656	-0.838698	SLC3A2	solute carrier family 3 member 2
211161_s_at	2.48e-18	8.66e-20	-9.90046	34.2656	-3.94027	COL3A1	collagen type III alpha 1 chain
211284_s_at	2.5e-18	8.72e-20	-9.8994	34.258	-1.52291	GRN	granulin
225438_at	2.51e-18	8.77e-20	9.89868	34.2529	1.24316	NUDCD1	NudC domain containing 1
221885_at	2.52e-18	8.81e-20	-9.89798	34.2479	-1.3476	DENND2A	DENN domain containing 2A
229991_s_at	2.54e-18	8.89e-20	-9.89687	34.24	-2.92459	SYTL4	synaptotagmin like 4
219497_s_at	2.57e-18	9e-20	9.89517	34.2279	2.16586	BCL11A	B-cell CLL/lymphoma 11A
224754_at	2.57e-18	9.01e-20	-9.89494	34.2262	-0.790044	SP1	Sp1 transcription factor
242032_at	2.57e-18	9.02e-20	9.89486	34.2256	1.04722	KIDINS220	kinase D-interacting substrate 220kDa
203911_at	2.58e-18	9.04e-20	9.89445	34.2227	1.83351	RAP1GAP	RAP1 GTPase activating protein
223454_at	2.59e-18	9.08e-20	-9.89385	34.2184	-1.29175	CXCL16	C-X-C motif chemokine ligand 16
238636_at	2.6e-18	9.12e-20	9.89331	34.2146	1.77263	CACNA1C	calcium voltage-gated channel subunit alpha1 C
1556749_at	2.62e-18	9.2e-20	9.89205	34.2056	3.10607
237828_at	2.62e-18	9.22e-20	9.89178	34.2037	3.19117	SRRM4	serine/arginine repetitive matrix 4
222819_at	2.66e-18	9.35e-20	-9.88987	34.1901	-0.836095	CTPS2	CTP synthase 2
206906_at	2.66e-18	9.37e-20	9.88956	34.1878	3.42016	ICAM5	intercellular adhesion molecule 5
201179_s_at	2.68e-18	9.43e-20	-9.88867	34.1815	-1.31662	GNAI3	G protein subunit alpha i3
230773_at	2.69e-18	9.49e-20	9.88774	34.1749	1.38817	ZNF385D	zinc finger protein 385D
209395_at	2.73e-18	9.62e-20	-9.88586	34.1615	-3.5133	CHI3L1	chitinase 3 like 1
239367_at	2.74e-18	9.66e-20	9.88534	34.1578	2.69645	BDNF	brain derived neurotrophic factor
207557_s_at	2.74e-18	9.67e-20	9.88525	34.1572	3.83962	RYR2	ryanodine receptor 2
227103_s_at	2.81e-18	9.91e-20	-9.8818	34.1326	-1.72877	ECE2	endothelin converting enzyme 2
229113_s_at	2.83e-18	9.99e-20	-9.88073	34.125	-0.807063	FAAP20	Fanconi anemia core complex associated protein 20
204995_at	2.86e-18	1.01e-19	9.87911	34.1134	2.48981	CDK5R1	cyclin dependent kinase 5 regulatory subunit 1
202919_at	2.87e-18	1.01e-19	9.87873	34.1107	0.595179	MOB4	MOB family member 4, phocein
202155_s_at	2.87e-18	1.02e-19	-9.87836	34.1081	-0.757399	NUP214	nucleoporin 214
217939_s_at	2.88e-18	1.02e-19	9.87763	34.1029	0.590776	AFTPH	aftiphilin
211528_x_at	2.88e-18	1.02e-19	-9.87762	34.1028	-1.42219	HLA-G	major histocompatibility complex, class I, G
214668_at	2.92e-18	1.04e-19	9.87575	34.0895	1.10192	SPRYD7	SPRY domain containing 7
228990_at	2.92e-18	1.04e-19	-9.87564	34.0887	-1.1995	SNORA16A///SNORA61///SNORA44///SNHG12	small nucleolar RNA, H/ACA box 16A///small nucleolar RNA, H/ACA box 61///small nucleolar RNA, H/ACA box 44///small nucleolar RNA host gene 12
244493_at	2.94e-18	1.04e-19	9.87489	34.0834	4.19773	GPR22	G protein-coupled receptor 22
201204_s_at	2.97e-18	1.05e-19	-9.87315	34.071	-1.28832	RRBP1	ribosome binding protein 1
201957_at	2.98e-18	1.06e-19	9.87278	34.0683	0.998397	PPP1R12B	protein phosphatase 1 regulatory subunit 12B
216331_at	3.01e-18	1.07e-19	-9.8712	34.0571	-1.74225	ITGA7	integrin subunit alpha 7
209958_s_at	3.13e-18	1.11e-19	-9.86569	34.0179	-1.54819	BBS9	Bardet-Biedl syndrome 9
202576_s_at	3.17e-18	1.13e-19	-9.8642	34.0073	-1.18818	DDX19A///DDX19B	DEAD-box helicase 19A///DEAD-box helicase 19B
1555370_a_at	3.2e-18	1.14e-19	9.86275	33.9969	1.77986	CAMTA1	calmodulin binding transcription activator 1
200029_at	3.2e-18	1.14e-19	-9.86269	33.9965	-0.638035	RPL19	ribosomal protein L19
217574_at	3.21e-18	1.14e-19	9.86227	33.9935	1.82023	CDH8	cadherin 8
223980_s_at	3.21e-18	1.15e-19	-9.86179	33.9901	-1.12749	SP110	SP110 nuclear body protein
224783_at	3.23e-18	1.15e-19	-9.86101	33.9846	-1.27773	UBALD2	UBA like domain containing 2
208929_x_at	3.24e-18	1.15e-19	-9.86071	33.9825	-0.805259	SNORD68///RPL13	small nucleolar RNA, C/D box 68///ribosomal protein L13
236045_x_at	3.24e-18	1.16e-19	9.86032	33.9797	1.8956
223653_x_at	3.27e-18	1.17e-19	9.85914	33.9712	2.8828	CELF4	CUGBP, Elav-like family member 4
209556_at	3.27e-18	1.17e-19	9.859	33.9702	2.1136	NCDN	neurochondrin
202793_at	3.3e-18	1.18e-19	-9.85769	33.961	-1.10274	LPCAT3	lysophosphatidylcholine acyltransferase 3
229574_at	3.34e-18	1.19e-19	-9.85619	33.9503	-1.08578	TRA2A	transformer 2 alpha homolog
213571_s_at	3.35e-18	1.2e-19	-9.85532	33.9441	-1.53884	EIF4E2	eukaryotic translation initiation factor 4E family member 2
202952_s_at	3.4e-18	1.22e-19	-9.85325	33.9294	-2.41777	ADAM12	ADAM metallopeptidase domain 12
238136_at	3.41e-18	1.22e-19	9.85295	33.9272	2.81672	SHISA7	shisa family member 7
224825_at	3.45e-18	1.24e-19	-9.85118	33.9147	-1.12225	DNTTIP1	deoxynucleotidyltransferase terminal interacting protein 1
219659_at	3.47e-18	1.24e-19	9.85028	33.9082	3.63524	ATP8A2	ATPase phospholipid transporting 8A2
202591_s_at	3.47e-18	1.25e-19	-9.85009	33.9069	-0.936785	SSBP1	single stranded DNA binding protein 1
1557465_at	3.51e-18	1.26e-19	9.84875	33.8974	1.50914	LINC00282	long intergenic non-protein coding RNA 282
228132_at	3.52e-18	1.26e-19	9.84817	33.8932	1.53525	ABLIM2	actin binding LIM protein family member 2
1554872_a_at	3.53e-18	1.27e-19	9.84775	33.8903	1.77801	HMGCLL1	3-hydroxymethyl-3-methylglutaryl-CoA lyase like 1
226802_s_at	3.55e-18	1.27e-19	9.84698	33.8847	1.22414	BMS1P20	BMS1, ribosome biogenesis factor pseudogene 20
229259_at	3.57e-18	1.28e-19	-9.84588	33.8769	-2.61151	GFAP	glial fibrillary acidic protein
227859_at	3.57e-18	1.29e-19	9.84579	33.8763	0.842243	DNAJC27	DnaJ heat shock protein family (Hsp40) member C27
229664_at	3.59e-18	1.29e-19	9.84527	33.8726	1.07787	MAPK8	mitogen-activated protein kinase 8
229468_at	3.59e-18	1.29e-19	-9.84503	33.8709	-0.782649	TEN1-CDK3///CDK3	TEN1-CDK3 readthrough (NMD candidate)///cyclin dependent kinase 3
205956_x_at	3.62e-18	1.3e-19	-9.8439	33.8629	-0.948592	PSMC3IP	PSMC3 interacting protein
206316_s_at	3.62e-18	1.3e-19	-9.84382	33.8623	-1.67554	KNTC1	kinetochore associated 1
212003_at	3.62e-18	1.31e-19	-9.84355	33.8604	-1.89355	SZRD1	SUZ RNA binding domain containing 1
217452_s_at	3.66e-18	1.32e-19	9.84224	33.8511	2.86739	B3GALT2	beta-1,3-galactosyltransferase 2
220104_at	3.67e-18	1.33e-19	-9.84144	33.8454	-1.3485	ZC3HAV1	zinc finger CCCH-type containing, antiviral 1
1557475_at	3.7e-18	1.34e-19	9.84057	33.8392	3.37247	LINC00507	long intergenic non-protein coding RNA 507
205352_at	3.7e-18	1.34e-19	9.8405	33.8387	3.1649	SERPINI1	serpin family I member 1
1556633_at	3.7e-18	1.34e-19	9.84043	33.8382	1.03637	C1orf204	chromosome 1 open reading frame 204
217556_at	3.71e-18	1.34e-19	9.83995	33.8348	1.51095	CLCN4	chloride voltage-gated channel 4
239765_at	3.76e-18	1.36e-19	9.83806	33.8214	3.99576	CPEB3	cytoplasmic polyadenylation element binding protein 3
204787_at	3.84e-18	1.39e-19	-9.83481	33.7983	-2.15491	VSIG4	V-set and immunoglobulin domain containing 4
223651_x_at	3.84e-18	1.39e-19	9.83476	33.7979	0.649998	CDC23	cell division cycle 23
205744_at	3.85e-18	1.4e-19	9.83444	33.7956	2.74115	DOC2A	double C2 domain alpha
36566_at	3.87e-18	1.4e-19	-9.83381	33.7912	-0.742032	CTNS	cystinosin, lysosomal cystine transporter
212067_s_at	3.88e-18	1.41e-19	-9.83322	33.787	-2.13368	C1R	complement C1r subcomponent
202070_s_at	3.89e-18	1.41e-19	9.83273	33.7835	1.00783	IDH3A	isocitrate dehydrogenase 3 (NAD(+)) alpha
202487_s_at	3.89e-18	1.41e-19	-9.83266	33.7829	-1.19486	H2AFV	H2A histone family member V
212555_at	3.91e-18	1.42e-19	9.83192	33.7777	2.47234	PRKAR1B	protein kinase cAMP-dependent type I regulatory subunit beta
232392_at	3.93e-18	1.43e-19	-9.8313	33.7733	-1.92157	SRSF3	serine and arginine rich splicing factor 3
231713_s_at	4.03e-18	1.47e-19	-9.82747	33.7461	-0.64715	ELP2	elongator acetyltransferase complex subunit 2
202033_s_at	4.06e-18	1.48e-19	9.82659	33.7398	0.868605	RB1CC1	RB1 inducible coiled-coil 1
220840_s_at	4.07e-18	1.48e-19	-9.82596	33.7353	-1.76206	C1orf112	chromosome 1 open reading frame 112
214997_at	4.09e-18	1.49e-19	9.82521	33.73	1.52021	SCAI	suppressor of cancer cell invasion
32091_at	4.2e-18	1.53e-19	9.82175	33.7055	0.721799	SLC25A44	solute carrier family 25 member 44
238567_at	4.25e-18	1.55e-19	9.82005	33.6934	2.33284	SGPP2	sphingosine-1-phosphate phosphatase 2
223047_at	4.27e-18	1.56e-19	-9.81913	33.6869	-1.12544	CMTM6	CKLF like MARVEL transmembrane domain containing 6
223396_at	4.29e-18	1.57e-19	-9.81854	33.6826	-0.775021	TMEM60	transmembrane protein 60
207613_s_at	4.29e-18	1.57e-19	9.81839	33.6816	3.3899	CAMK2A	calcium/calmodulin dependent protein kinase II alpha
203155_at	4.31e-18	1.57e-19	-9.8178	33.6774	-0.981659	SETDB1	SET domain bifurcated 1
233002_at	4.34e-18	1.59e-19	9.81669	33.6695	4.14487	PPP4R4	protein phosphatase 4 regulatory subunit 4
[truncated: 52,676 more rows]
