# Supplementary material for: Meta-Analysis and Experimental Validation Identified FREM2 and SPRY1 as New Glioblastoma Marker Candidates
Source: Int J Mol Sci. 2018 May 4;19(5):1369. doi: 10.3390/ijms19051369 (PMC5983642; doi:10.3390/ijms19051369)
Supplement: Supplementary file 1 [file ijms-19-01369-s001.zip › Supplementary_files/Table S16 results of test v3-4.xlsx]

## Sheet: List1
ID	adj,P,Val	P,Value	t	B	logFC	Gene,symbol	Gene,title
201012_at	1.6e-29	4.84e-34	-13.9	66.4645	-2.66	ANXA1	annexin A1
203729_at	1.6e-29	6.46e-34	-13.8	66.1822	-2.72	EMP3	epithelial membrane protein 3
200600_at	1.6e-29	8.8e-34	-13.8	65.8791	-1.69	MSN	moesin
218918_at	1.78e-28	1.3e-32	-13.5	63.2337	-1.8	MAN1C1	mannosidase alpha class 1C member 1
218802_at	1.64e-27	1.5e-31	-13.2	60.8359	-1.57	MCUB	mitochondrial calcium uniporter dominant negative beta subunit
208789_at	3.16e-27	3.47e-31	-13.1	60.0139	-1.67	PTRF	polymerase I and transcript release factor
1557938_s_at	3.48e-27	4.46e-31	-13.1	59.7693	-1.12	PTRF	polymerase I and transcript release factor
223398_at	4.78e-27	7e-31	-13	59.3263	-1.44	CARD19	caspase recruitment domain family member 19
208637_x_at	1.28e-26	2.11e-30	-12.9	58.2419	-1.58	ACTN1	actinin alpha 1
212355_at	3.73e-26	6.81e-30	-12.7	57.093	-0.796	KHNYN	KH and NYN domain containing
201666_at	4.91e-26	9.89e-30	-12.7	56.7278	-2.71	TIMP1	TIMP metallopeptidase inhibitor 1
200791_s_at	4.59e-25	1.01e-28	-12.4	54.4499	-1.55	IQGAP1	IQ motif containing GTPase activating protein 1
1555630_a_at	5.96e-25	1.42e-28	-12.4	54.116	-1.93	NARR///RAB34	nine-amino acid residue-repeats///RAB34, member RAS oncogene family
221898_at	5.96e-25	1.53e-28	-12.3	54.0432	-2.92	PDPN	podoplanin
208636_at	6.29e-25	1.73e-28	-12.3	53.9217	-1.42	ACTN1	actinin alpha 1
204615_x_at	9.12e-25	2.67e-28	12.3	53.4949	1.03	IDI1	isopentenyl-diphosphate delta isomerase 1
209395_at	1.08e-24	3.45e-28	-12.2	53.2417	-3.48	CHI3L1	chitinase 3 like 1
211160_x_at	1.08e-24	3.6e-28	-12.2	53.1996	-1.94	ACTN1	actinin alpha 1
209396_s_at	1.08e-24	3.76e-28	-12.2	53.1583	-3.62	CHI3L1	chitinase 3 like 1
208881_x_at	1.51e-24	5.53e-28	12.2	52.7796	0.945	IDI1	isopentenyl-diphosphate delta isomerase 1
228121_at	2.62e-24	1e-27	-12.1	52.1937	-1.64	TGFB2	transforming growth factor beta 2
208949_s_at	2.85e-24	1.15e-27	-12.1	52.0645	-1.9	LGALS3	lectin, galactoside binding soluble 3
226517_at	3.76e-24	1.58e-27	-12.1	51.7481	-2.02	BCAT1	branched chain amino acid transaminase 1
212067_s_at	6.77e-24	2.97e-27	-12	51.1305	-1.85	C1R	complement C1r subcomponent
200649_at	7.46e-24	3.41e-27	-12	50.9952	-0.901	NUCB1	nucleobindin 1
218983_at	7.7e-24	3.66e-27	-12	50.9244	-1.86	C1RL	complement C1r subcomponent like
213340_s_at	8.67e-24	4.28e-27	-11.9	50.7717	-1.1	TP73-AS1	TP73 antisense RNA 1
222150_s_at	1.23e-23	6.3e-27	-11.9	50.3931	-1.42	GSAP	gamma-secretase activating protein
223120_at	1.5e-23	7.95e-27	-11.9	50.165	-1.05	FUCA2	fucosidase, alpha-L- 2, plasma
201572_x_at	1.82e-23	9.96e-27	-11.8	49.9432	-1.09	DCTD	dCMP deaminase
213142_x_at	1.85e-23	1.05e-26	-11.8	49.8946	-1.47	GSAP	gamma-secretase activating protein
200650_s_at	2.06e-23	1.21e-26	-11.8	49.7558	-1.22	LDHA	lactate dehydrogenase A
224710_at	3.99e-23	2.41e-26	-11.7	49.0769	-2.54	NARR///RAB34	nine-amino acid residue-repeats///RAB34, member RAS oncogene family
201105_at	4.09e-23	2.54e-26	-11.7	49.024	-1.67	LGALS1	galectin 1
210137_s_at	4.21e-23	2.69e-26	-11.7	48.9672	-1.21	DCTD	dCMP deaminase
212356_at	4.26e-23	2.8e-26	-11.7	48.9282	-1.82	KHNYN	KH and NYN domain containing
1558706_a_at	4.56e-23	3.08e-26	11.7	48.8349	1.72	ATOH8	atonal bHLH transcription factor 8
203186_s_at	4.73e-23	3.29e-26	-11.7	48.7726	-2.24	S100A4	S100 calcium binding protein A4
201896_s_at	5.14e-23	3.7e-26	-11.7	48.6563	-1.31	PSRC1	proline and serine rich coiled-coil 1
209307_at	5.14e-23	3.76e-26	-11.7	48.6394	-1.17	SWAP70	SWAP switching B-cell complex 70kDa subunit
223592_s_at	6.61e-23	4.96e-26	-11.6	48.3693	-1.34	RNF135	ring finger protein 135
217730_at	7.23e-23	5.68e-26	-11.6	48.2357	-1.67	MIR6513///TMBIM1	microRNA 6513///transmembrane BAX inhibitor motif containing 1
201319_at	7.23e-23	5.69e-26	-11.6	48.2342	-1	MYL12A	myosin light chain 12A
209306_s_at	7.38e-23	5.94e-26	-11.6	48.1922	-1.23	SWAP70	SWAP switching B-cell complex 70kDa subunit
200986_at	8.69e-23	7.15e-26	-11.6	48.0093	-1.77	SERPING1	serpin family G member 1
208936_x_at	9.48e-23	7.97e-26	-11.6	47.9026	-0.988	LGALS8	galectin 8
204858_s_at	9.76e-23	8.39e-26	-11.6	47.8526	-1.15	TYMP	thymidine phosphorylase
208790_s_at	1.07e-22	9.4e-26	-11.6	47.7409	-1.47	PTRF	polymerase I and transcript release factor
227013_at	1.11e-22	9.95e-26	-11.6	47.6854	-1.61	LATS2	large tumor suppressor kinase 2
228790_at	1.19e-22	1.09e-25	11.5	47.5973	0.979	FAM110B	family with sequence similarity 110 member B
205173_x_at	1.38e-22	1.29e-25	-11.5	47.4341	-1.47	CD58	CD58 molecule
212765_at	1.92e-22	1.83e-25	11.5	47.0892	0.661	CAMSAP2	calmodulin regulated spectrin associated protein family member 2
228234_at	2.05e-22	1.98e-25	-11.5	47.0093	-0.777	TMED7-TICAM2///TICAM2	TMED7-TICAM2 readthrough///toll like receptor adaptor molecule 2
204879_at	2.4e-22	2.37e-25	-11.4	46.8332	-3.79	PDPN	podoplanin
227584_at	2.48e-22	2.49e-25	11.4	46.7856	0.773	NAV1	neuron navigator 1
223591_at	2.66e-22	2.72e-25	-11.4	46.699	-1.27	RNF135	ring finger protein 135
201798_s_at	2.83e-22	3.01e-25	-11.4	46.6013	-1.34	MYOF	myoferlin
204646_at	2.83e-22	3.01e-25	-11.4	46.601	-1.84	DPYD	dihydropyrimidine dehydrogenase
201590_x_at	2.98e-22	3.21e-25	-11.4	46.5362	-1.82	ANXA2	annexin A2
207266_x_at	3.92e-22	4.3e-25	-11.4	46.2502	-2.09	RBMS1	RNA binding motif single stranded interacting protein 1
218717_s_at	4.03e-22	4.5e-25	-11.4	46.2055	-2.2	P3H2	prolyl 3-hydroxylase 2
213503_x_at	4.18e-22	4.73e-25	-11.4	46.1555	-1.89	ANXA2	annexin A2
208816_x_at	4.79e-22	5.52e-25	-11.3	46.0057	-1.69	ANXA2P2	annexin A2 pseudogene 2
203594_at	5.46e-22	6.46e-25	-11.3	45.8501	-0.785	RTCA	RNA 3'-terminal phosphate cyclase
225285_at	5.46e-22	6.5e-25	-11.3	45.8452	-1.99	BCAT1	branched chain amino acid transaminase 1
225401_at	5.97e-22	7.21e-25	-11.3	45.7433	-0.925	GLMP	glycosylated lysosomal membrane protein
226237_at	6.05e-22	7.41e-25	-11.3	45.7161	-3.28	COL8A1	collagen type VIII alpha 1 chain
200660_at	6.38e-22	7.94e-25	-11.3	45.6489	-2.01	S100A11	S100 calcium binding protein A11
225239_at	8.16e-22	1.03e-24	-11.3	45.3939	-1.55	MIR612///NEAT1	microRNA 612///nuclear paraspeckle assembly transcript 1 (non-protein coding)
212462_at	8.93e-22	1.15e-24	11.2	45.2825	0.89	KAT6B	lysine acetyltransferase 6B
210427_x_at	8.93e-22	1.16e-24	-11.2	45.2764	-1.8	ANXA2	annexin A2
202863_at	9.05e-22	1.19e-24	-11.2	45.2497	-1.36	SP100	SP100 nuclear antigen
217733_s_at	9.65e-22	1.29e-24	-11.2	45.1731	-0.837	TMSB10	thymosin beta 10
209356_x_at	1.08e-21	1.47e-24	-11.2	45.0469	-1.4	EFEMP2	EGF containing fibulin like extracellular matrix protein 2
202345_s_at	1.18e-21	1.62e-24	-11.2	44.9477	-2.45	FABP5	fatty acid binding protein 5
226658_at	1.49e-21	2.07e-24	-11.2	44.7091	-3.1	PDPN	podoplanin
202868_s_at	1.6e-21	2.25e-24	-11.2	44.6271	-0.523	POP4	POP4 homolog, ribonuclease P/MRP subunit
211564_s_at	1.86e-21	2.65e-24	-11.1	44.4673	-3.11	PDLIM4	PDZ and LIM domain 4
203854_at	1.89e-21	2.73e-24	-11.1	44.4367	-1.92	CFI	complement factor I
230682_x_at	1.94e-21	2.83e-24	-11.1	44.4008	-2.15	ABCC3	ATP binding cassette subfamily C member 3
200001_at	2.08e-21	3.08e-24	-11.1	44.3196	-0.7	CAPNS1	calpain small subunit 1
225673_at	2.51e-21	3.76e-24	-11.1	44.1221	-1.12	MYADM	myeloid associated differentiation marker
213556_at	2.91e-21	4.42e-24	-11.1	43.9646	-2.09	PINLYP	phospholipase A2 inhibitor and LY6/PLAUR domain containing
200916_at	3.5e-21	5.38e-24	-11	43.7719	-1.92	TAGLN2	transgelin 2
212792_at	4.3e-21	6.68e-24	-11	43.5594	-1.08	DPY19L1	dpy-19 like 1
204158_s_at	4.68e-21	7.48e-24	-11	43.4487	-1.99	TCIRG1	T-cell immune regulator 1, ATPase H+ transporting V0 subunit a3
226480_at	4.68e-21	7.55e-24	11	43.4391	0.73
215049_x_at	4.68e-21	7.56e-24	-11	43.4388	-2.36	CD163	CD163 molecule
1555736_a_at	4.68e-21	7.67e-24	-11	43.4239	-0.995	AGTRAP	angiotensin II receptor associated protein
213061_s_at	4.68e-21	7.71e-24	-11	43.4194	-0.633	NTAN1	N-terminal asparagine amidase
209909_s_at	4.75e-21	7.91e-24	-11	43.3943	-1.81	TGFB2	transforming growth factor beta 2
200661_at	5.84e-21	9.83e-24	-11	43.1804	-0.732	CTSA	cathepsin A
214770_at	6.21e-21	1.06e-23	-11	43.1104	-1.64	MSR1	macrophage scavenger receptor 1
208540_x_at	6.31e-21	1.09e-23	-11	43.0838	-1.39
202014_at	6.45e-21	1.12e-23	-11	43.0491	-1.75	PPP1R15A	protein phosphatase 1 regulatory subunit 15A
229391_s_at	6.45e-21	1.13e-23	-11	43.0417	-1.88	FAM26F	family with sequence similarity 26 member F
229390_at	8.11e-21	1.44e-23	-10.9	42.8072	-1.98	FAM26F	family with sequence similarity 26 member F
217995_at	8.46e-21	1.52e-23	-10.9	42.7553	-1.14	SQRDL	sulfide quinone reductase-like (yeast)
205479_s_at	8.78e-21	1.59e-23	-10.9	42.7093	-2	PLAU	plasminogen activator, urokinase
208747_s_at	1.13e-20	2.06e-23	-10.9	42.4536	-1.9	C1S	complement component 1, s subcomponent
221477_s_at	1.28e-20	2.37e-23	-10.9	42.3186	-1.5	LOC100129518///SOD2	uncharacterized LOC100129518///superoxide dismutase 2, mitochondrial
232032_x_at	1.33e-20	2.48e-23	-10.9	42.275	-0.697	SDF4	stromal cell derived factor 4
207467_x_at	1.36e-20	2.56e-23	-10.9	42.2431	-0.981	CAST	calpastatin
55093_at	1.36e-20	2.59e-23	-10.8	42.2294	-0.855	CHPF2	chondroitin polymerizing factor 2
233546_at	1.71e-20	3.3e-23	10.8	41.9926	0.915	LOC283075	uncharacterized LOC283075
203240_at	1.71e-20	3.32e-23	-10.8	41.9868	-2.33	FCGBP	Fc fragment of IgG binding protein
208659_at	1.75e-20	3.43e-23	-10.8	41.9556	-1.51	CLIC1	chloride intracellular channel 1
31845_at	1.86e-20	3.68e-23	-10.8	41.8854	-1.58	ELF4	E74 like ETS transcription factor 4
1558693_s_at	2.41e-20	4.81e-23	-10.8	41.6242	-1.09	GLMP	glycosylated lysosomal membrane protein
224566_at	2.5e-20	5.03e-23	-10.8	41.5791	-1.45	MIR612///NEAT1	microRNA 612///nuclear paraspeckle assembly transcript 1 (non-protein coding)
223158_s_at	2.79e-20	5.66e-23	-10.7	41.4641	-1.23	NEK6	NIMA related kinase 6
213288_at	3.08e-20	6.3e-23	10.7	41.3589	0.724	MBOAT2	membrane bound O-acyltransferase domain containing 2
212169_at	3.21e-20	6.63e-23	-10.7	41.3094	-1.14	FKBP9	FK506 binding protein 9
223852_s_at	3.52e-20	7.34e-23	-10.7	41.21	-1.36	STK40	serine/threonine kinase 40
225314_at	3.54e-20	7.45e-23	-10.7	41.1943	-1.76	OCIAD2	OCIA domain containing 2
203645_s_at	4.36e-20	9.33e-23	-10.7	40.9742	-2.14	CD163	CD163 molecule
211047_x_at	4.36e-20	9.38e-23	-10.7	40.9692	-0.701	AP2S1	adaptor related protein complex 2 sigma 1 subunit
206580_s_at	4.36e-20	9.41e-23	-10.7	40.9656	-1.24	EFEMP2	EGF containing fibulin like extracellular matrix protein 2
211864_s_at	4.38e-20	9.53e-23	-10.7	40.9532	-1.39	MYOF	myoferlin
203303_at	4.53e-20	9.95e-23	-10.7	40.9113	-1.21	DYNLT3	dynein light chain Tctex-type 3
222784_at	4.91e-20	1.09e-22	10.7	40.8245	2.81	SMOC1	SPARC related modular calcium binding 1
228141_at	5.09e-20	1.14e-22	-10.7	40.7815	-2.26	GPX8	glutathione peroxidase 8 (putative)
227143_s_at	5.22e-20	1.18e-22	10.7	40.747	0.846	BID	BH3 interacting domain death agonist
202628_s_at	5.22e-20	1.18e-22	-10.7	40.74	-2.52	SERPINE1	serpin family E member 1
226621_at	5.88e-20	1.34e-22	-10.6	40.6159	-1.32	OSMR	oncostatin M receptor
212501_at	6.51e-20	1.51e-22	-10.6	40.5022	-1.18	CEBPB	CCAAT/enhancer binding protein beta
209183_s_at	6.51e-20	1.51e-22	-10.6	40.4995	-1.69	C10orf10	chromosome 10 open reading frame 10
204363_at	6.51e-20	1.52e-22	-10.6	40.4938	-1.61	F3	coagulation factor III, tissue factor
212203_x_at	6.73e-20	1.59e-22	-10.6	40.453	-1.33	IFITM3	interferon induced transmembrane protein 3
33304_at	6.75e-20	1.61e-22	-10.6	40.4424	-1.17	ISG20	interferon stimulated exonuclease gene 20
229544_at	6.78e-20	1.62e-22	10.6	40.4306	0.747
217967_s_at	6.8e-20	1.64e-22	-10.6	40.4196	-1.67	FAM129A	family with sequence similarity 129 member A
208934_s_at	7.42e-20	1.81e-22	-10.6	40.3269	-1.07	LGALS8	galectin 8
221729_at	7.48e-20	1.83e-22	-10.6	40.3124	-1.73	COL5A2	collagen type V alpha 2 chain
227697_at	7.63e-20	1.88e-22	-10.6	40.2859	-2.66	SOCS3	suppressor of cytokine signaling 3
240061_at	8.18e-20	2.03e-22	-10.6	40.2101	-1.33
214175_x_at	9.01e-20	2.26e-22	-10.6	40.1077	-2.71	PDLIM4	PDZ and LIM domain 4
227781_x_at	9.03e-20	2.28e-22	10.6	40.0982	1.94	FAM57B	family with sequence similarity 57 member B
203620_s_at	9.42e-20	2.41e-22	10.6	40.0443	0.84	FCHSD2	FCH and double SH3 domains 2
227038_at	9.42e-20	2.41e-22	-10.6	40.0428	-1.5	SGMS2	sphingomyelin synthase 2
1556599_s_at	9.91e-20	2.56e-22	10.6	39.9864	1.43	ARPP21	cAMP regulated phosphoprotein 21
208161_s_at	1.08e-19	2.8e-22	-10.5	39.8984	-3.18	ABCC3	ATP binding cassette subfamily C member 3
203748_x_at	1.09e-19	2.85e-22	-10.5	39.8794	-1.65	RBMS1	RNA binding motif single stranded interacting protein 1
202864_s_at	1.19e-19	3.13e-22	-10.5	39.7869	-1.43	SP100	SP100 nuclear antigen
211744_s_at	1.28e-19	3.41e-22	-10.5	39.7043	-1.13	CD58	CD58 molecule
210840_s_at	1.28e-19	3.43e-22	-10.5	39.6974	-1.21	IQGAP1	IQ motif containing GTPase activating protein 1
210423_s_at	1.28e-19	3.43e-22	-10.5	39.6966	-1.07	SLC11A1	solute carrier family 11 member 1
212543_at	1.28e-19	3.45e-22	-10.5	39.6912	-1.31	AIM1	absent in melanoma 1
204342_at	1.28e-19	3.49e-22	-10.5	39.681	-1.37	SLC25A24	solute carrier family 25 member 24
214180_at	1.28e-19	3.5e-22	-10.5	39.6777	-0.835	MAN1C1	mannosidase alpha class 1C member 1
209276_s_at	1.33e-19	3.68e-22	-10.5	39.6297	-0.876	GLRX	glutaredoxin
213549_at	1.5e-19	4.17e-22	10.5	39.5065	0.956	PDZD8	PDZ domain containing 8
229545_at	1.51e-19	4.24e-22	10.5	39.4912	1.09	FERMT1	fermitin family member 1
238497_at	1.54e-19	4.34e-22	10.5	39.4684	0.733	TMEM136	transmembrane protein 136
224950_at	1.59e-19	4.52e-22	-10.5	39.4285	-1.41	PTGFRN	prostaglandin F2 receptor inhibitor
1553954_at	1.62e-19	4.62e-22	-10.5	39.4066	-0.609	ALG14	ALG14, UDP-N-acetylglucosaminyltransferase subunit
202458_at	1.65e-19	4.73e-22	-10.5	39.3823	-1.55	PRSS23	protease, serine 23
207643_s_at	1.69e-19	4.88e-22	-10.5	39.3516	-1.24	TNFRSF1A	TNF receptor superfamily member 1A
202376_at	1.69e-19	4.92e-22	-10.5	39.3452	-2.11	SERPINA3	serpin family A member 3
204174_at	1.81e-19	5.3e-22	-10.5	39.2722	-1.71	ALOX5AP	arachidonate 5-lipoxygenase activating protein
227325_at	1.94e-19	5.75e-22	-10.4	39.1912	-1.02	INAFM1	InaF motif containing 1
203423_at	1.94e-19	5.76e-22	-10.4	39.1895	-1.91	RBP1	retinol binding protein 1
212998_x_at	1.95e-19	5.8e-22	-10.4	39.1831	-2.49	LOC101060835///HLA-DQB1	HLA class II histocompatibility antigen, DQ beta 1 chain-like///major histocompatibility complex, class II, DQ beta 1
202855_s_at	1.99e-19	5.97e-22	-10.4	39.1552	-2.19	MIR6787///SLC16A3	microRNA 6787///solute carrier family 16 member 3
37953_s_at	2.02e-19	6.09e-22	10.4	39.1351	1.16	ASIC1	acid sensing ion channel subunit 1
228813_at	2.3e-19	6.99e-22	10.4	39.0003	0.936	HDAC4	histone deacetylase 4
211612_s_at	2.69e-19	8.22e-22	-10.4	38.8416	-0.911	IL13RA1	interleukin 13 receptor subunit alpha 1
240228_at	2.75e-19	8.46e-22	10.4	38.813	2.1	CSMD3	CUB and Sushi multiple domains 3
204214_s_at	2.77e-19	8.58e-22	-10.4	38.7998	-0.951	RAB32	RAB32, member RAS oncogene family
206662_at	3.14e-19	9.76e-22	-10.4	38.6732	-1.25	GLRX	glutaredoxin
221024_s_at	3.45e-19	1.08e-21	-10.4	38.5736	-1.73	SLC2A10	solute carrier family 2 member 10
201887_at	3.52e-19	1.11e-21	-10.4	38.5504	-1.03	IL13RA1	interleukin 13 receptor subunit alpha 1
208306_x_at	3.76e-19	1.19e-21	-10.4	38.478	-1.35	HLA-DRB1	major histocompatibility complex, class II, DR beta 1
228949_at	3.82e-19	1.21e-21	-10.4	38.4584	-1.07	WLS	wntless Wnt ligand secretion mediator
225434_at	3.82e-19	1.23e-21	-10.4	38.4476	-0.75	DEDD2	death effector domain containing 2
224565_at	3.82e-19	1.23e-21	-10.4	38.4461	-1.36	MIR612///NEAT1	microRNA 612///nuclear paraspeckle assembly transcript 1 (non-protein coding)
228970_at	4.23e-19	1.37e-21	-10.3	38.3401	-0.574	ZBTB8OS	zinc finger and BTB domain containing 8 opposite strand
244731_at	4.25e-19	1.38e-21	-10.3	38.3312	-2.64
212294_at	4.3e-19	1.41e-21	-10.3	38.3138	-1.07	GNG12	G protein subunit gamma 12
215506_s_at	4.35e-19	1.43e-21	-10.3	38.2968	-1.56	DIRAS3	DIRAS family GTPase 3
210978_s_at	4.64e-19	1.54e-21	-10.3	38.229	-1.52	TAGLN2	transgelin 2
208782_at	4.75e-19	1.58e-21	-10.3	38.2009	-1.16	FSTL1	follistatin like 1
201422_at	5.11e-19	1.71e-21	-10.3	38.124	-1.75	IFI30///PIK3R2	IFI30, lysosomal thiol reductase///phosphoinositide-3-kinase regulatory subunit 2
203136_at	6.03e-19	2.03e-21	-10.3	37.955	-0.535	RABAC1	Rab acceptor 1
209619_at	6.39e-19	2.16e-21	-10.3	37.8939	-1.3	CD74	CD74 molecule
203973_s_at	6.4e-19	2.18e-21	-10.3	37.8867	-1.35	CEBPD	CCAAT/enhancer binding protein delta
213397_x_at	6.85e-19	2.35e-21	-10.3	37.8098	-1.31	RNASE4	ribonuclease A family member 4
219890_at	6.85e-19	2.35e-21	-10.3	37.8097	-1.89	CLEC5A	C-type lectin domain family 5 member A
209312_x_at	7.03e-19	2.43e-21	-10.3	37.7787	-1.35	LOC101060835///LOC100996809///HLA-DRB5///HLA-DRB4///HLA-DRB1///HLA-DQB1	HLA class II histocompatibility antigen, DQ beta 1 chain-like///HLA class II histocompatibility antigen, DRB1-10 beta chain-like///major histocompatibility complex, class II, DR beta 5///major histocompatibility complex, class II, DR beta 4///major histocompatibility complex, class II, DR beta 1///major histocompatibility complex, class II, DQ beta 1
218924_s_at	7.09e-19	2.47e-21	-10.3	37.7648	-0.951	CTBS	chitobiase
201850_at	7.87e-19	2.75e-21	-10.2	37.6579	-1.38	CAPG	capping actin protein, gelsolin like
226279_at	8.43e-19	2.96e-21	-10.2	37.5853	-1.25	PRSS23	protease, serine 23
202627_s_at	8.58e-19	3.03e-21	-10.2	37.5633	-2.25	SERPINE1	serpin family E member 1
235309_at	8.64e-19	3.07e-21	10.2	37.551	0.808	RPS15A	ribosomal protein S15a
215617_at	8.71e-19	3.11e-21	-10.2	37.5379	-1.14	SPATS2L	spermatogenesis associated serine rich 2 like
210592_s_at	9.78e-19	3.51e-21	-10.2	37.4193	-0.769	SAT1	spermidine/spermine N1-acetyltransferase 1
202718_at	1.2e-18	4.33e-21	-10.2	37.2137	-3	IGFBP2	insulin like growth factor binding protein 2
235417_at	1.24e-18	4.49e-21	-10.2	37.1765	-3.15	SPOCD1	SPOC domain containing 1
220459_at	1.27e-18	4.61e-21	10.2	37.151	1.06	MCM3AP-AS1	MCM3AP antisense RNA 1
226981_at	1.44e-18	5.26e-21	10.2	37.023	0.599	KMT2A	lysine methyltransferase 2A
213369_at	1.44e-18	5.28e-21	10.2	37.0188	2.58	CDHR1	cadherin related family member 1
202375_at	1.48e-18	5.48e-21	-10.2	36.9819	-1.18	SEC24D	SEC24 homolog D, COPII coat complex component
209213_at	1.53e-18	5.69e-21	-10.2	36.9445	-2.01	CBR1	carbonyl reductase 1
204908_s_at	1.56e-18	5.81e-21	-10.1	36.9252	-1.58	MIR8085///BCL3	microRNA 8085///B-cell CLL/lymphoma 3
234989_at	1.57e-18	5.89e-21	-10.1	36.9118	-1.17	MIR612///NEAT1	microRNA 612///nuclear paraspeckle assembly transcript 1 (non-protein coding)
219471_at	1.63e-18	6.14e-21	-10.1	36.8713	-1.09	KIAA0226L	KIAA0226 like
202237_at	1.7e-18	6.43e-21	-10.1	36.8257	-2.61	LOC101928916///NNMT	uncharacterized LOC101928916///nicotinamide N-methyltransferase
213418_at	1.71e-18	6.52e-21	-10.1	36.8123	-1.81	HSPA6	heat shock protein family A (Hsp70) member 6
202238_s_at	1.81e-18	6.92e-21	-10.1	36.753	-3.18	LOC101928916///NNMT	uncharacterized LOC101928916///nicotinamide N-methyltransferase
225417_at	1.88e-18	7.22e-21	10.1	36.7115	0.498	EPC1	enhancer of polycomb homolog 1
201426_s_at	1.88e-18	7.27e-21	-10.1	36.7051	-1.06	VIM	vimentin
212350_at	2.01e-18	7.78e-21	-10.1	36.6392	-0.762	TBC1D1	TBC1 domain family member 1
226217_at	2.17e-18	8.46e-21	-10.1	36.5569	-0.659	SLC30A7	solute carrier family 30 member 7
211471_s_at	2.35e-18	9.23e-21	-10.1	36.4709	-0.717	RAB36	RAB36, member RAS oncogene family
216942_s_at	2.35e-18	9.27e-21	-10.1	36.4666	-1.51	CD58	CD58 molecule
209129_at	2.35e-18	9.28e-21	-10.1	36.4664	-1.25	TRIP6	thyroid hormone receptor interactor 6
228042_at	2.45e-18	9.71e-21	-10.1	36.4215	-1.48	ADPRH	ADP-ribosylarginine hydrolase
226388_at	2.95e-18	1.18e-20	-10.1	36.2334	-1.6	TCEA3	transcription elongation factor A3
210845_s_at	3.06e-18	1.23e-20	-10	36.1923	-1.23	PLAUR	plasminogen activator, urokinase receptor
226722_at	3.12e-18	1.26e-20	-10	36.1688	-1.49	FAM20C	family with sequence similarity 20 member C
236536_at	3.2e-18	1.3e-20	10	36.1391	1.51	GALNT13	polypeptide N-acetylgalactosaminyltransferase 13
215193_x_at	3.23e-18	1.31e-20	-10	36.1263	-1.46	LOC101060835///LOC100996809///HLA-DRB4///HLA-DRB3///HLA-DRB1///HLA-DQB1	HLA class II histocompatibility antigen, DQ beta 1 chain-like///HLA class II histocompatibility antigen, DRB1-10 beta chain-like///major histocompatibility complex, class II, DR beta 4///major histocompatibility complex, class II, DR beta 3///major histocompatibility complex, class II, DR beta 1///major histocompatibility complex, class II, DQ beta 1
208933_s_at	3.39e-18	1.38e-20	-10	36.0766	-1.31	LGALS8	galectin 8
218589_at	3.42e-18	1.4e-20	-10	36.0619	-0.976	LPAR6	lysophosphatidic acid receptor 6
1555938_x_at	3.52e-18	1.45e-20	-10	36.0303	-1.83	VIM	vimentin
202621_at	3.75e-18	1.55e-20	-10	35.9631	-0.68	IRF3	interferon regulatory factor 3
213373_s_at	3.75e-18	1.56e-20	-10	35.9588	-1.03	CASP8	caspase 8
214467_at	3.76e-18	1.57e-20	-10	35.9511	-1.3	GPR65	G protein-coupled receptor 65
1554281_at	3.98e-18	1.67e-20	10	35.8926	2.58
204971_at	4e-18	1.68e-20	-10	35.8829	-1.39	CSTA	cystatin A
233688_at	4.07e-18	1.72e-20	10	35.8623	1.65	KCNIP3	potassium voltage-gated channel interacting protein 3
235940_at	4.24e-18	1.8e-20	-10	35.8148	-1.23	C9orf64	chromosome 9 open reading frame 64
214657_s_at	4.24e-18	1.81e-20	-10	35.8137	-1.46	MIR612///NEAT1	microRNA 612///nuclear paraspeckle assembly transcript 1 (non-protein coding)
213566_at	4.31e-18	1.85e-20	-10	35.7925	-2.02	RNASE6	ribonuclease A family member k6
213187_x_at	4.41e-18	1.89e-20	-9.99	35.7665	-0.62	FTL	ferritin light chain
225579_at	4.73e-18	2.04e-20	-9.98	35.6937	-0.935	PQLC3	PQ loop repeat containing 3
208894_at	4.87e-18	2.11e-20	-9.98	35.6604	-1.57	HLA-DRA	major histocompatibility complex, class II, DR alpha
227628_at	4.92e-18	2.14e-20	-9.98	35.6466	-1.79	GPX8	glutathione peroxidase 8 (putative)
224772_at	5.15e-18	2.25e-20	9.97	35.5971	0.93	NAV1	neuron navigator 1
208374_s_at	5.15e-18	2.26e-20	-9.97	35.5935	-0.567	CAPZA1	capping actin protein of muscle Z-line alpha subunit 1
224874_at	5.27e-18	2.32e-20	-9.96	35.5677	-0.784	POLR1D	RNA polymerase I subunit D
228532_at	5.64e-18	2.5e-20	-9.95	35.4959	-1.46	C1orf162	chromosome 1 open reading frame 162
1558705_at	5.77e-18	2.57e-20	9.95	35.4693	0.752	ATOH8	atonal bHLH transcription factor 8
237696_at	7.14e-18	3.19e-20	9.92	35.2565	1.41
212609_s_at	7.14e-18	3.2e-20	9.92	35.2526	0.664	AKT3	AKT serine/threonine kinase 3
217728_at	8.31e-18	3.74e-20	-9.9	35.0997	-1.25	S100A6	S100 calcium binding protein A6
223361_at	8.31e-18	3.76e-20	-9.9	35.0939	-0.849	ABRACL	ABRA C-terminal like
215127_s_at	8.31e-18	3.77e-20	-9.9	35.0921	-1.07	RBMS1	RNA binding motif single stranded interacting protein 1
1554474_a_at	8.77e-18	4e-20	-9.89	35.0355	-1.91	MOXD1	monooxygenase DBH like 1
214390_s_at	8.98e-18	4.11e-20	-9.89	35.0086	-2.15	BCAT1	branched chain amino acid transaminase 1
235256_s_at	9e-18	4.13e-20	-9.89	35.0027	-1.12	GALM	galactose mutarotase
220088_at	9.67e-18	4.46e-20	-9.88	34.9282	-1.46	C5AR1	complement component 5a receptor 1
235072_s_at	1.02e-17	4.7e-20	9.87	34.8768	0.731	KIF13A	kinesin family member 13A
201058_s_at	1.03e-17	4.79e-20	-9.87	34.8572	-2.07	MYL9	myosin light chain 9
202136_at	1.04e-17	4.85e-20	9.87	34.8463	0.718	ZMYND11	zinc finger MYND-type containing 11
217388_s_at	1.05e-17	4.9e-20	-9.87	34.8358	-1.52	KYNU	kynureninase
231650_s_at	1.06e-17	4.96e-20	9.86	34.8229	1.87	SEZ6L	seizure related 6 homolog like
213455_at	1.12e-17	5.29e-20	-9.85	34.7606	-1.02	FAM114A1	family with sequence similarity 114 member A1
205156_s_at	1.14e-17	5.4e-20	9.85	34.7397	1.11	ASIC1	acid sensing ion channel subunit 1
225059_at	1.18e-17	5.63e-20	-9.85	34.6996	-0.903	AGTRAP	angiotensin II receptor associated protein
209354_at	1.2e-17	5.72e-20	-9.84	34.6839	-0.832	TNFRSF14	TNF receptor superfamily member 14
45297_at	1.23e-17	5.89e-20	-9.84	34.6557	-1.27	EHD2	EH domain containing 2
202856_s_at	1.24e-17	5.96e-20	-9.84	34.6436	-1.41	MIR6787///SLC16A3	microRNA 6787///solute carrier family 16 member 3
209156_s_at	1.31e-17	6.32e-20	-9.83	34.5866	-2.59	COL6A2	collagen type VI alpha 2 chain
204041_at	1.42e-17	6.89e-20	-9.82	34.5022	-2.06	MAOB	monoamine oxidase B
228906_at	1.44e-17	7.02e-20	9.82	34.4842	0.8	TET1	tet methylcytosine dioxygenase 1
214914_at	1.45e-17	7.11e-20	9.82	34.4717	1.98	FAM13C	family with sequence similarity 13 member C
204670_x_at	1.57e-17	7.68e-20	-9.81	34.3953	-1.31	LOC100996809///HLA-DRB4///HLA-DRB1	HLA class II histocompatibility antigen, DRB1-10 beta chain-like///major histocompatibility complex, class II, DR beta 4///major histocompatibility complex, class II, DR beta 1
225171_at	1.6e-17	7.87e-20	-9.8	34.3716	-1.28	ARHGAP18	Rho GTPase activating protein 18
208454_s_at	1.6e-17	7.91e-20	-9.8	34.3672	-1.2	CPQ	carboxypeptidase Q
200625_s_at	1.6e-17	7.95e-20	-9.8	34.3621	-0.595	CAP1	adenylate cyclase associated protein 1
225166_at	1.72e-17	8.55e-20	-9.79	34.2899	-1.85	ARHGAP18	Rho GTPase activating protein 18
225799_at	1.72e-17	8.61e-20	-9.79	34.284	-1.63	LOC101930489///MIR4435-2HG///LINC00152	uncharacterized LOC101930489///MIR4435-2 host gene///long intergenic non-protein coding RNA 152
221437_s_at	1.78e-17	8.9e-20	-9.79	34.2514	-0.821	MRPS15	mitochondrial ribosomal protein S15
226282_at	1.93e-17	9.69e-20	-9.77	34.1681	-1.82	PTPN14	protein tyrosine phosphatase, non-receptor type 14
213062_at	1.93e-17	9.75e-20	-9.77	34.1618	-0.667	NTAN1	N-terminal asparagine amidase
233357_at	1.93e-17	9.78e-20	9.77	34.1585	1.04	TRIM67	tripartite motif containing 67
203567_s_at	1.93e-17	9.79e-20	-9.77	34.1579	-1.3	TRIM38	tripartite motif containing 38
221269_s_at	1.93e-17	9.86e-20	-9.77	34.151	-0.827	SH3BGRL3	SH3 domain binding glutamate rich protein like 3
242598_at	2.02e-17	1.03e-19	-9.77	34.1035	-1.51
229550_at	2.23e-17	1.14e-19	9.75	34.0045	1.35	UNC79	unc-79 homolog (C, elegans)
214791_at	2.25e-17	1.16e-19	-9.75	33.9925	-1.06	SP140L	SP140 nuclear body protein like
201829_at	2.4e-17	1.24e-19	9.74	33.9243	0.955	NET1	neuroepithelial cell transforming 1
209179_s_at	2.48e-17	1.29e-19	-9.74	33.8902	-0.836	MBOAT7	membrane bound O-acyltransferase domain containing 7
201954_at	2.49e-17	1.3e-19	-9.73	33.8814	-1.05	ARPC1B	actin related protein 2/3 complex subunit 1B
207610_s_at	2.5e-17	1.31e-19	-9.73	33.8739	-1.2	ADGRE2	adhesion G protein-coupled receptor E2
221730_at	2.52e-17	1.32e-19	-9.73	33.864	-1.86	COL5A2	collagen type V alpha 2 chain
224917_at	2.56e-17	1.35e-19	-9.73	33.8442	-1.99	MIR21///VMP1	microRNA 21///vacuole membrane protein 1
212586_at	2.58e-17	1.36e-19	-9.73	33.8328	-0.708	CAST	calpastatin
207157_s_at	2.6e-17	1.38e-19	-9.73	33.8226	-0.79	GNG5	G protein subunit gamma 5
201136_at	2.6e-17	1.39e-19	-9.73	33.8165	-1.76	PLP2	proteolipid protein 2
213798_s_at	2.6e-17	1.39e-19	-9.73	33.8142	-0.569	CAP1	adenylate cyclase associated protein 1
218878_s_at	2.6e-17	1.39e-19	9.73	33.8117	0.598	SIRT1	sirtuin 1
208858_s_at	2.66e-17	1.43e-19	-9.72	33.7852	-0.887	ESYT1	extended synaptotagmin 1
204924_at	2.66e-17	1.43e-19	-9.72	33.784	-1.23	TLR2	toll like receptor 2
44790_s_at	2.66e-17	1.44e-19	-9.72	33.7811	-1.45	KIAA0226L	KIAA0226 like
211429_s_at	2.84e-17	1.54e-19	-9.71	33.7136	-1.52	SERPINA1	serpin family A member 1
208963_x_at	3.05e-17	1.66e-19	9.7	33.6404	1.1	MIR1908///FADS1	microRNA 1908///fatty acid desaturase 1
203370_s_at	3.05e-17	1.67e-19	-9.7	33.6372	-1.19	PDLIM7	PDZ and LIM domain 7
225869_s_at	3.13e-17	1.72e-19	-9.7	33.6086	-1.76	UNC93B1	unc-93 homolog B1 (C, elegans)
202297_s_at	3.23e-17	1.78e-19	-9.69	33.5741	-0.675	RER1	retention in endoplasmic reticulum sorting receptor 1
232059_at	3.26e-17	1.8e-19	9.69	33.5595	1.37	DSCAML1	DS cell adhesion molecule like 1
209970_x_at	3.29e-17	1.82e-19	-9.69	33.5481	-1.13	CASP1	caspase 1
1552703_s_at	3.3e-17	1.83e-19	-9.69	33.5433	-1.38	CARD16///CASP1	caspase recruitment domain family member 16///caspase 1
219196_at	3.32e-17	1.85e-19	9.69	33.5321	1.81	SCG3	secretogranin III
221870_at	3.35e-17	1.88e-19	-9.69	33.5181	-2.1	EHD2	EH domain containing 2
202772_at	3.35e-17	1.88e-19	-9.68	33.5171	-0.528	HMGCL	3-hydroxymethyl-3-methylglutaryl-CoA lyase
202475_at	3.55e-17	2e-19	-9.68	33.4586	-0.618	TMEM147	transmembrane protein 147
208908_s_at	3.58e-17	2.02e-19	-9.68	33.4464	-0.87	CAST	calpastatin
1556499_s_at	3.58e-17	2.03e-19	-9.67	33.444	-2.48	COL1A1	collagen type I alpha 1 chain
224356_x_at	3.65e-17	2.08e-19	-9.67	33.422	-1.72	MS4A6A	membrane spanning 4-domains A6A
202018_s_at	4.45e-17	2.54e-19	-9.64	33.2237	-4.67	LTF	lactotransferrin
221223_x_at	4.45e-17	2.55e-19	-9.64	33.2218	-1.28	CISH	cytokine inducible SH2 containing protein
232833_at	4.63e-17	2.66e-19	9.64	33.177	1.51
213609_s_at	4.63e-17	2.67e-19	9.64	33.1759	1.53	SEZ6L	seizure related 6 homolog like
217478_s_at	4.66e-17	2.7e-19	-9.64	33.1658	-1.16	HLA-DMA	major histocompatibility complex, class II, DM alpha
206087_x_at	4.77e-17	2.77e-19	-9.63	33.14	-0.738	HFE	hemochromatosis
203427_at	4.95e-17	2.88e-19	9.63	33.1007	0.711	ASF1A	anti-silencing function 1A histone chaperone
204205_at	5.04e-17	2.94e-19	-9.62	33.081	-0.946	APOBEC3G	apolipoprotein B mRNA editing enzyme catalytic subunit 3G
204446_s_at	5.05e-17	2.96e-19	-9.62	33.0755	-1.3	ALOX5	arachidonate 5-lipoxygenase
208918_s_at	5.2e-17	3.06e-19	-9.62	33.0407	-0.688	NADK	NAD kinase
202296_s_at	5.2e-17	3.06e-19	-9.62	33.0403	-0.584	RER1	retention in endoplasmic reticulum sorting receptor 1
205499_at	5.55e-17	3.28e-19	-9.61	32.9745	-2.28	SRPX2	sushi repeat containing protein, X-linked 2
209496_at	5.64e-17	3.34e-19	-9.61	32.9548	-2.21	RARRES2	retinoic acid receptor responder 2
224967_at	5.7e-17	3.39e-19	-9.61	32.9411	-0.726	UGCG	UDP-glucose ceramide glucosyltransferase
225867_at	5.73e-17	3.42e-19	-9.6	32.9338	-1.1	VASN	vasorin
229687_s_at	6.36e-17	3.81e-19	9.59	32.8279	0.802	PRDM11	PR/SET domain 11
201838_s_at	6.44e-17	3.87e-19	9.59	32.8126	0.452	SUPT7L	SPT7-like STAGA complex gamma subunit
208074_s_at	6.71e-17	4.04e-19	-9.58	32.77	-0.656	AP2S1	adaptor related protein complex 2 sigma 1 subunit
228328_at	6.71e-17	4.06e-19	9.58	32.7649	0.638	KLHL28	kelch like family member 28
203839_s_at	6.71e-17	4.06e-19	9.58	32.7638	0.998	TNK2	tyrosine kinase non receptor 2
228188_at	7.02e-17	4.26e-19	-9.57	32.7176	-1.09	FOSL2	FOS like 2, AP-1 transcription factor subunit
207020_at	7.21e-17	4.39e-19	9.57	32.6873	0.596	HSF2BP	heat shock transcription factor 2 binding protein
236333_at	7.73e-17	4.72e-19	9.56	32.617	1.82
227094_at	8.58e-17	5.26e-19	9.55	32.5119	0.608	DHTKD1	dehydrogenase E1 and transketolase domain containing 1
226581_at	8.74e-17	5.38e-19	9.54	32.4891	0.574	RBSN	rabenosyn, RAB effector
218232_at	8.74e-17	5.39e-19	-9.54	32.4876	-1.35	C1QA	complement C1q A chain
218008_at	8.82e-17	5.45e-19	-9.54	32.4761	-0.782	TMEM248	transmembrane protein 248
238076_at	8.98e-17	5.57e-19	9.54	32.455	1.13	GATAD2B	GATA zinc finger domain containing 2B
201505_at	9.06e-17	5.64e-19	-9.54	32.4437	-1.67	LAMB1	laminin subunit beta 1
1560916_a_at	9.07e-17	5.66e-19	-9.54	32.4397	-1.13	DPY19L1	dpy-19 like 1
202446_s_at	9.26e-17	5.79e-19	-9.53	32.4166	-1.17	PLSCR1	phospholipid scramblase 1
225414_at	9.31e-17	5.84e-19	-9.53	32.4084	-1	RNF149	ring finger protein 149
226698_at	9.45e-17	5.95e-19	-9.53	32.3913	-1.17	FCHSD1	FCH and double SH3 domains 1
209823_x_at	9.45e-17	5.96e-19	-9.53	32.3888	-1.97	LOC101060835///HLA-DQB1	HLA class II histocompatibility antigen, DQ beta 1 chain-like///major histocompatibility complex, class II, DQ beta 1
203523_at	9.7e-17	6.14e-19	-9.53	32.3605	-1.82	LSP1	lymphocyte-specific protein 1
208935_s_at	9.83e-17	6.24e-19	-9.52	32.3437	-0.899	LGALS8	galectin 8
210369_at	9.87e-17	6.28e-19	-9.52	32.3373	-1.05	SWAP70	SWAP switching B-cell complex 70kDa subunit
220948_s_at	1.01e-16	6.45e-19	-9.52	32.311	-0.687	ATP1A1	ATPase Na+/K+ transporting subunit alpha 1
206584_at	1.01e-16	6.48e-19	-9.52	32.3064	-1.39	LY96	lymphocyte antigen 96
221204_s_at	1.03e-16	6.64e-19	9.51	32.2837	1.06	CRTAC1	cartilage acidic protein 1
213746_s_at	1.08e-16	6.97e-19	-9.51	32.2357	-1.41	FLNA	filamin A
213006_at	1.09e-16	7.04e-19	-9.51	32.2263	-1.39	CEBPD	CCAAT/enhancer binding protein delta
228679_at	1.1e-16	7.12e-19	9.51	32.2149	1.77	CCEPR	cervical carcinoma expressed PCNA regulatory lncRNA
1562415_a_at	1.1e-16	7.13e-19	-9.51	32.214	-2.39	SPOCD1	SPOC domain containing 1
222061_at	1.13e-16	7.35e-19	-9.5	32.1832	-1.33	CD58	CD58 molecule
208990_s_at	1.13e-16	7.39e-19	9.5	32.1777	0.506	HNRNPH3	heterogeneous nuclear ribonucleoprotein H3
203556_at	1.14e-16	7.48e-19	9.5	32.1659	0.751	ZHX2	zinc fingers and homeoboxes 2
205158_at	1.18e-16	7.73e-19	-9.49	32.1343	-1.34	RNASE4	ribonuclease A family member 4
202990_at	1.19e-16	7.84e-19	-9.49	32.1199	-1.11	PYGL	phosphorylase, glycogen, liver
213572_s_at	1.29e-16	8.55e-19	-9.48	32.0356	-1.11	SERPINB1	serpin family B member 1
240709_at	1.31e-16	8.69e-19	9.48	32.0197	1.52	SEZ6L	seizure related 6 homolog like
228890_at	1.31e-16	8.73e-19	9.48	32.0154	1.22	ATOH8	atonal bHLH transcription factor 8
213603_s_at	1.34e-16	8.9e-19	-9.47	31.9963	-0.889	RAC2	ras-related C3 botulinum toxin substrate 2 (rho family, small GTP binding protein Rac2)
202430_s_at	1.34e-16	8.95e-19	-9.47	31.9906	-1.31	PLSCR1	phospholipid scramblase 1
228869_at	1.45e-16	9.72e-19	-9.46	31.9103	-0.862	SNX20	sorting nexin 20
227550_at	1.45e-16	9.74e-19	9.46	31.908	2.07	GFRA1	GDNF family receptor alpha 1
202838_at	1.45e-16	9.79e-19	-9.46	31.9031	-0.878	FUCA1	fucosidase, alpha-L- 1, tissue
37966_at	1.5e-16	1.02e-18	-9.46	31.8648	-0.825	PARVB	parvin beta
202910_s_at	1.5e-16	1.02e-18	-9.46	31.8642	-1.47	ADGRE5	adhesion G protein-coupled receptor E5
206026_s_at	1.5e-16	1.02e-18	-9.46	31.8623	-1.7	TNFAIP6	TNF alpha induced protein 6
219144_at	1.5e-16	1.02e-18	9.46	31.8623	1.32	DUSP26	dual specificity phosphatase 26 (putative)
204017_at	1.5e-16	1.02e-18	-9.46	31.8607	-1.23	KDELR3	KDEL endoplasmic reticulum protein retention receptor 3
202957_at	1.55e-16	1.06e-18	-9.45	31.8228	-1.11	HCLS1	hematopoietic cell-specific Lyn substrate 1
203430_at	1.6e-16	1.1e-18	-9.45	31.7914	-0.658	HEBP2	heme binding protein 2
201215_at	1.66e-16	1.14e-18	-9.44	31.7544	-0.94	PLS3	plastin 3
214452_at	1.71e-16	1.18e-18	-9.44	31.7211	-1.67	BCAT1	branched chain amino acid transaminase 1
206342_x_at	1.72e-16	1.19e-18	-9.44	31.7105	-1.04	IDS	iduronate 2-sulfatase
204225_at	1.77e-16	1.23e-18	9.43	31.6822	0.8	HDAC4	histone deacetylase 4
235405_at	1.81e-16	1.25e-18	9.43	31.6598	0.752	GSTA4	glutathione S-transferase alpha 4
204990_s_at	1.81e-16	1.26e-18	-9.43	31.6535	-1.58	ITGB4	integrin subunit beta 4
221710_x_at	1.91e-16	1.34e-18	-9.42	31.5984	-0.773	EVA1B	eva-1 homolog B
221256_s_at	1.91e-16	1.34e-18	-9.42	31.5949	-1.27	HDHD3	haloacid dehalogenase like hydrolase domain containing 3
209868_s_at	1.93e-16	1.36e-18	-9.42	31.5842	-1	RBMS1	RNA binding motif single stranded interacting protein 1
1555564_a_at	1.98e-16	1.39e-18	-9.41	31.5567	-1.79	CFI	complement factor I
227599_at	2e-16	1.41e-18	9.41	31.5431	0.823	MB21D2	Mab-21 domain containing 2
220990_s_at	2.01e-16	1.42e-18	-9.41	31.5363	-0.786	MIR21///VMP1	microRNA 21///vacuole membrane protein 1
207842_s_at	2.08e-16	1.47e-18	9.41	31.5031	0.579	MIR6866///CASC3	microRNA 6866///cancer susceptibility candidate 3
215446_s_at	2.08e-16	1.48e-18	-9.41	31.5004	-2.55	LOX	lysyl oxidase
214733_s_at	2.11e-16	1.51e-18	-9.4	31.4814	-0.588	YIPF1	Yip1 domain family member 1
220345_at	2.3e-16	1.64e-18	9.39	31.3964	1.58	LRRTM4	leucine rich repeat transmembrane neuronal 4
200701_at	2.3e-16	1.65e-18	-9.39	31.3936	-0.921	NPC2	NPC intracellular cholesterol transporter 2
210982_s_at	2.3e-16	1.65e-18	-9.39	31.3899	-1.66	HLA-DRA	major histocompatibility complex, class II, DR alpha
228055_at	2.32e-16	1.67e-18	-9.39	31.381	-1.48	NAPSB	napsin B aspartic peptidase, pseudogene
202133_at	2.33e-16	1.68e-18	-9.39	31.3726	-1.35	WWTR1	WW domain containing transcription regulator 1
202484_s_at	2.36e-16	1.71e-18	-9.39	31.3566	-0.701	MBD2	methyl-CpG binding domain protein 2
218494_s_at	2.37e-16	1.72e-18	-9.38	31.3488	-0.847	SLC2A4RG	SLC2A4 regulator
203879_at	2.39e-16	1.74e-18	-9.38	31.339	-1.06	PIK3CD	phosphatidylinositol-4,5-bisphosphate 3-kinase catalytic subunit delta
203234_at	2.39e-16	1.74e-18	-9.38	31.3387	-1.54	UPP1	uridine phosphorylase 1
218424_s_at	2.42e-16	1.77e-18	-9.38	31.3211	-1.3	STEAP3	STEAP3 metalloreductase
226296_s_at	2.42e-16	1.78e-18	-9.38	31.319	-0.776	MRPS15	mitochondrial ribosomal protein S15
204485_s_at	2.45e-16	1.8e-18	-9.38	31.3069	-1.27	TOM1L1	target of myb1 like 1 membrane trafficking protein
229875_at	2.49e-16	1.83e-18	9.38	31.2894	2.59	ZDHHC22	zinc finger DHHC-type containing 22
201318_s_at	2.54e-16	1.88e-18	-9.37	31.2667	-0.709	MYL12B///MYL12A	myosin light chain 12B///myosin light chain 12A
208964_s_at	2.54e-16	1.88e-18	9.37	31.2644	0.692	MIR1908///FADS1	microRNA 1908///fatty acid desaturase 1
238429_at	2.57e-16	1.91e-18	-9.37	31.2507	-2.51	TMEM71	transmembrane protein 71
202625_at	2.64e-16	1.96e-18	-9.37	31.2221	-0.957	LYN	LYN proto-oncogene, Src family tyrosine kinase
216233_at	2.67e-16	2e-18	-9.36	31.2057	-2.27	CD163	CD163 molecule
1566342_at	2.72e-16	2.04e-18	-9.36	31.1863	-1.09	SOD2	superoxide dismutase 2, mitochondrial
221577_x_at	2.77e-16	2.08e-18	-9.36	31.1654	-1.77	GDF15	growth differentiation factor 15
202270_at	2.79e-16	2.09e-18	-9.36	31.1587	-1.57	GBP1	guanylate binding protein 1
217739_s_at	2.81e-16	2.12e-18	-9.36	31.1477	-1.62	NAMPT	nicotinamide phosphoribosyltransferase
202803_s_at	2.84e-16	2.14e-18	-9.35	31.1359	-1.3	ITGB2	integrin subunit beta 2
200859_x_at	2.85e-16	2.16e-18	-9.35	31.1298	-1.3	FLNA	filamin A
204006_s_at	2.85e-16	2.17e-18	-9.35	31.1258	-1.81	FCGR3B///FCGR3A	Fc fragment of IgG receptor IIIb///Fc fragment of IgG receptor IIIa
202310_s_at	2.91e-16	2.22e-18	-9.35	31.1009	-2.9	COL1A1	collagen type I alpha 1 chain
225585_at	2.91e-16	2.23e-18	9.35	31.0983	0.796	RAP2A	RAP2A, member of RAS oncogene family
212268_at	2.91e-16	2.23e-18	-9.35	31.0974	-1.39	SERPINB1	serpin family B member 1
243931_at	2.91e-16	2.23e-18	-9.35	31.0955	-0.754
223119_s_at	3.04e-16	2.33e-18	9.34	31.0534	0.739	USP47	ubiquitin specific peptidase 47
211651_s_at	3.08e-16	2.37e-18	-9.34	31.0355	-1.48	LAMB1	laminin subunit beta 1
228325_at	3.15e-16	2.43e-18	-9.34	31.0118	-1.43	SPIDR	scaffolding protein involved in DNA repair
209091_s_at	3.16e-16	2.45e-18	-9.34	31.006	-0.978	SH3GLB1	SH3 domain containing GRB2 like endophilin B1
208616_s_at	3.3e-16	2.56e-18	-9.33	30.9635	-0.565	PTP4A2	protein tyrosine phosphatase type IVA, member 2
228882_at	3.34e-16	2.59e-18	9.33	30.9489	1.22	TUB	tubby bipartite transcription factor
216841_s_at	3.43e-16	2.67e-18	-9.32	30.921	-1.77	LOC100129518///SOD2	uncharacterized LOC100129518///superoxide dismutase 2, mitochondrial
227497_at	3.57e-16	2.79e-18	9.32	30.8788	1.19	SOX6	SRY-box 6
211991_s_at	3.62e-16	2.83e-18	-9.32	30.8638	-1.51	HLA-DPA1	major histocompatibility complex, class II, DP alpha 1
235384_at	3.74e-16	2.94e-18	-9.31	30.8277	-0.711	NUDT19	nudix hydrolase 19
212675_s_at	3.77e-16	2.97e-18	9.31	30.818	0.635	CEP68	centrosomal protein 68
207876_s_at	3.88e-16	3.06e-18	-9.31	30.787	-1.36	FLNC	filamin C
200839_s_at	3.9e-16	3.08e-18	-9.31	30.7812	-0.841	CTSB	cathepsin B
230836_at	3.94e-16	3.12e-18	-9.3	30.7691	-1.11	ST8SIA4	ST8 alpha-N-acetyl-neuraminide alpha-2,8-sialyltransferase 4
206611_at	4e-16	3.18e-18	9.3	30.7509	0.826	C2orf27A	chromosome 2 open reading frame 27A
211366_x_at	4.03e-16	3.2e-18	-9.3	30.7421	-0.965	CASP1	caspase 1
200844_s_at	4.08e-16	3.26e-18	-9.3	30.7267	-0.706	PRDX6	peroxiredoxin 6
218791_s_at	4.19e-16	3.35e-18	9.29	30.6979	0.496	KATNBL1	katanin regulatory subunit B1 like 1
213010_at	4.31e-16	3.46e-18	-9.29	30.6683	-1.14	PRKCDBP	protein kinase C delta binding protein
219011_at	4.37e-16	3.51e-18	-9.29	30.6535	-2.55	PLEKHA4	pleckstrin homology domain containing A4
227261_at	4.38e-16	3.53e-18	9.29	30.6481	0.644	KLF12	Kruppel like factor 12
235727_at	4.42e-16	3.56e-18	9.29	30.6379	0.68	KLHL28	kelch like family member 28
202748_at	4.44e-16	3.59e-18	-9.28	30.6315	-1.33	GBP2	guanylate binding protein 2
203041_s_at	4.53e-16	3.67e-18	-9.28	30.6096	-0.916	LAMP2	lysosomal associated membrane protein 2
206111_at	4.75e-16	3.86e-18	-9.27	30.5604	-1.26	RNASE2	ribonuclease A family member 2
218874_s_at	4.81e-16	3.92e-18	9.27	30.5459	0.62	ATAT1	alpha tubulin acetyltransferase 1
224780_at	4.86e-16	3.96e-18	9.27	30.534	0.635	RBM17	RNA binding motif protein 17
218368_s_at	5.19e-16	4.25e-18	-9.26	30.465	-1.86	TNFRSF12A	TNF receptor superfamily member 12A
207714_s_at	5.19e-16	4.25e-18	-9.26	30.4647	-2.95	SERPINH1	serpin family H member 1
202638_s_at	5.29e-16	4.34e-18	-9.26	30.4449	-1.38	ICAM1	intercellular adhesion molecule 1
244693_at	5.32e-16	4.38e-18	9.26	30.4374	0.861
201888_s_at	5.35e-16	4.41e-18	-9.26	30.4297	-1.16	IL13RA1	interleukin 13 receptor subunit alpha 1
209641_s_at	5.39e-16	4.45e-18	-9.25	30.42	-2.55	ABCC3	ATP binding cassette subfamily C member 3
211668_s_at	5.55e-16	4.6e-18	-9.25	30.3893	-1.51	PLAU	plasminogen activator, urokinase
1729_at	5.64e-16	4.68e-18	-9.25	30.3715	-0.667	TRADD	TNFRSF1A associated via death domain
235033_at	5.7e-16	4.75e-18	-9.25	30.3579	-0.936	NPEPL1	aminopeptidase-like 1
233873_x_at	5.73e-16	4.78e-18	9.24	30.3505	0.521	MTPAP	mitochondrial poly(A) polymerase
201655_s_at	5.81e-16	4.86e-18	-9.24	30.3348	-2.11	HSPG2	heparan sulfate proteoglycan 2
200872_at	5.91e-16	4.95e-18	-9.24	30.3168	-1.45	S100A10	S100 calcium binding protein A10
201247_at	6.15e-16	5.16e-18	9.23	30.276	0.541	SREBF2	sterol regulatory element binding transcription factor 2
214752_x_at	6.15e-16	5.18e-18	-9.23	30.2729	-1.2	FLNA	filamin A
217767_at	6.32e-16	5.33e-18	-9.23	30.244	-1.62	C3	complement component 3
1557049_at	6.46e-16	5.46e-18	-9.23	30.2208	-0.785	BTBD19	BTB domain containing 19
204150_at	6.53e-16	5.53e-18	-9.22	30.2076	-1.19	STAB1	stabilin 1
224857_s_at	6.6e-16	5.6e-18	-9.22	30.1953	-0.93	POLR1D	RNA polymerase I subunit D
203409_at	6.76e-16	5.77e-18	-9.22	30.167	-1.25	DDB2	damage specific DNA binding protein 2
201642_at	6.76e-16	5.77e-18	-9.22	30.1668	-0.664	IFNGR2	interferon gamma receptor 2 (interferon gamma transducer 1)
208647_at	6.76e-16	5.78e-18	9.22	30.1656	0.727	FDFT1	farnesyl-diphosphate farnesyltransferase 1
227970_at	6.84e-16	5.86e-18	-9.22	30.1518	-1.05	GPR157	G protein-coupled receptor 157
205140_at	7.01e-16	6.01e-18	-9.21	30.1261	-0.665	FPGT	fucose-1-phosphate guanylyltransferase
227391_x_at	7.14e-16	6.13e-18	-9.21	30.1067	-0.968	LRRFIP1	LRR binding FLII interacting protein 1
1555724_s_at	7.35e-16	6.33e-18	-9.21	30.0761	-1.54	TAGLN	transgelin
57715_at	7.36e-16	6.36e-18	-9.21	30.072	-0.709	CALHM2	calcium homeostasis modulator 2
205579_at	7.5e-16	6.49e-18	-9.2	30.0513	-1.02	HRH1	histamine receptor H1
221972_s_at	7.6e-16	6.6e-18	-9.2	30.035	-0.634	SDF4	stromal cell derived factor 4
209324_s_at	7.6e-16	6.6e-18	-9.2	30.0346	-1.32	RGS16	regulator of G-protein signaling 16
222794_x_at	8.05e-16	7.01e-18	9.19	29.9764	0.573	MTPAP	mitochondrial poly(A) polymerase
208690_s_at	8.22e-16	7.17e-18	-9.19	29.9535	-1.39	PDLIM1	PDZ and LIM domain 1
219666_at	8.26e-16	7.23e-18	-9.19	29.9462	-1.27	MS4A6A	membrane spanning 4-domains A6A
210645_s_at	8.26e-16	7.24e-18	9.19	29.9448	0.583	TTC3P1///TTC3	tetratricopeptide repeat domain 3 pseudogene 1///tetratricopeptide repeat domain 3
220956_s_at	8.35e-16	7.33e-18	-9.19	29.9327	-0.542	RAB4B-EGLN2///EGLN2	RAB4B-EGLN2 readthrough (NMD candidate)///egl-9 family hypoxia inducible factor 2
221739_at	8.49e-16	7.47e-18	-9.18	29.9145	-0.589	MYDGF	myeloid derived growth factor
203028_s_at	8.93e-16	7.87e-18	-9.18	29.8628	-1.18	CYBA	cytochrome b-245 alpha chain
213616_at	8.96e-16	7.92e-18	-9.17	29.8568	-0.746	TPGS2	tubulin polyglutamylase complex subunit 2
203827_at	8.99e-16	7.96e-18	-9.17	29.8522	-0.794	WIPI1	WD repeat domain, phosphoinositide interacting 1
221799_at	9.15e-16	8.12e-18	-9.17	29.8325	-0.847	CHPF2	chondroitin polymerizing factor 2
226103_at	9.22e-16	8.19e-18	-9.17	29.8236	-1.28	NEXN	nexilin F-actin binding protein
201743_at	9.29e-16	8.27e-18	-9.17	29.8141	-1.52	CD14	CD14 molecule
208662_s_at	9.43e-16	8.41e-18	9.17	29.7974	0.491	TTC3P1///TTC3	tetratricopeptide repeat domain 3 pseudogene 1///tetratricopeptide repeat domain 3
230826_at	9.55e-16	8.54e-18	9.16	29.7832	0.771	MMD2	monocyte to macrophage differentiation associated 2
225262_at	9.56e-16	8.56e-18	-9.16	29.7802	-1.12	FOSL2	FOS like 2, AP-1 transcription factor subunit
220141_at	9.81e-16	8.81e-18	-9.16	29.752	-1.36	C11orf63	chromosome 11 open reading frame 63
210176_at	9.81e-16	8.82e-18	-9.16	29.7509	-0.949	TLR1	toll like receptor 1
227934_at	9.85e-16	8.88e-18	9.16	29.7446	0.613	KPNA5	karyopherin subunit alpha 5
201862_s_at	1e-15	9.06e-18	-9.16	29.7246	-0.686	LRRFIP1	LRR binding FLII interacting protein 1
202953_at	1e-15	9.07e-18	-9.16	29.7238	-1.47	C1QB	complement C1q B chain
209431_s_at	1.01e-15	9.15e-18	9.16	29.7159	0.652	PATZ1	POZ/BTB and AT hook containing zinc finger 1
212300_at	1.01e-15	9.15e-18	-9.15	29.7152	-0.735	TXLNA	taxilin alpha
218341_at	1.04e-15	9.46e-18	-9.15	29.683	-0.887	PPCS	phosphopantothenoylcysteine synthetase
209065_at	1.04e-15	9.51e-18	9.15	29.6779	0.833	UQCRB	ubiquinol-cytochrome c reductase binding protein
213716_s_at	1.06e-15	9.71e-18	-9.15	29.6571	-1.56	SECTM1	secreted and transmembrane 1
202668_at	1.08e-15	9.93e-18	-9.14	29.6354	-1.03	EFNB2	ephrin B2
213060_s_at	1.11e-15	1.02e-17	-9.14	29.6068	-2.21	CHI3L2	chitinase 3 like 2
220980_s_at	1.12e-15	1.03e-17	-9.14	29.5996	-0.511	ADPGK	ADP dependent glucokinase
200918_s_at	1.13e-15	1.04e-17	-9.14	29.5922	-0.481	SRPRA	SRP receptor alpha subunit
1555349_a_at	1.14e-15	1.05e-17	-9.14	29.5762	-1.51	ITGB2	integrin subunit beta 2
201288_at	1.15e-15	1.06e-17	-9.13	29.5702	-1.1	ARHGDIB	Rho GDP dissociation inhibitor beta
200838_at	1.18e-15	1.09e-17	-9.13	29.541	-0.97	CTSB	cathepsin B
227251_at	1.18e-15	1.1e-17	9.13	29.537	0.606	DCAF5	DDB1 and CUL4 associated factor 5
229664_at	1.2e-15	1.12e-17	9.13	29.5185	0.708	MAPK8	mitogen-activated protein kinase 8
1552701_a_at	1.21e-15	1.13e-17	-9.13	29.5096	-1.47	CARD16	caspase recruitment domain family member 16
223276_at	1.22e-15	1.14e-17	-9.12	29.5023	-1.21	SMIM3	small integral membrane protein 3
215223_s_at	1.27e-15	1.19e-17	-9.12	29.4587	-1.73	LOC100129518///SOD2	uncharacterized LOC100129518///superoxide dismutase 2, mitochondrial
221641_s_at	1.29e-15	1.21e-17	-9.12	29.4404	-0.896	ACOT9	acyl-CoA thioesterase 9
202096_s_at	1.33e-15	1.25e-17	-9.11	29.4118	-0.941	TSPO	translocator protein
202208_s_at	1.36e-15	1.28e-17	-9.11	29.3849	-1.1	ARL4C	ADP ribosylation factor like GTPase 4C
202796_at	1.36e-15	1.29e-17	-9.11	29.382	-1.58	SYNPO	synaptopodin
211367_s_at	1.38e-15	1.31e-17	-9.11	29.3675	-1.46	CASP1	caspase 1
1566901_at	1.42e-15	1.35e-17	-9.1	29.3368	-1.02	TGIF1	TGFB induced factor homeobox 1
222976_s_at	1.42e-15	1.35e-17	-9.1	29.3355	-0.393	TPM3	tropomyosin 3
203608_at	1.45e-15	1.38e-17	9.1	29.3116	1.08	ALDH5A1	aldehyde dehydrogenase 5 family member A1
201944_at	1.48e-15	1.41e-17	-9.1	29.293	-0.692	HEXB	hexosaminidase subunit beta
222154_s_at	1.48e-15	1.41e-17	-9.09	29.291	-0.692	SPATS2L	spermatogenesis associated serine rich 2 like
227188_at	1.48e-15	1.42e-17	-9.09	29.2863	-1.1	EVA1C	eva-1 homolog C
210692_s_at	1.48e-15	1.42e-17	-9.09	29.2844	-1.11	SLC43A3	solute carrier family 43 member 3
226603_at	1.51e-15	1.45e-17	-9.09	29.2639	-0.985	SAMD9L	sterile alpha motif domain containing 9 like
212646_at	1.56e-15	1.5e-17	-9.09	29.2287	-0.918	RFTN1	raftlin, lipid raft linker 1
239024_at	1.57e-15	1.51e-17	9.08	29.2221	0.57	ZNF148	zinc finger protein 148
209875_s_at	1.59e-15	1.53e-17	-9.08	29.2093	-1.02	SPP1	secreted phosphoprotein 1
226043_at	1.63e-15	1.58e-17	9.08	29.1835	0.615	GPSM1	G-protein signaling modulator 1
225548_at	1.65e-15	1.6e-17	-9.08	29.167	-1.64	SHROOM3	shroom family member 3
208680_at	1.71e-15	1.66e-17	-9.07	29.1339	-0.811	PRDX1	peroxiredoxin 1
231876_at	1.71e-15	1.67e-17	-9.07	29.129	-1.05	TRIM56	tripartite motif containing 56
209501_at	1.72e-15	1.68e-17	-9.07	29.1203	-0.76	LOC101060399///CDR2	cerebellar degeneration-related protein 2///cerebellar degeneration related protein 2
238975_at	1.74e-15	1.7e-17	9.07	29.1113	1.07	MMAB	methylmalonic aciduria (cobalamin deficiency) cblB type
218454_at	1.79e-15	1.75e-17	-9.07	29.0825	-0.905	PLBD1	phospholipase B domain containing 1
224840_at	1.8e-15	1.77e-17	-9.06	29.0717	-1.42	FKBP5	FK506 binding protein 5
217788_s_at	1.91e-15	1.88e-17	-9.06	29.0134	-0.703	GALNT2	polypeptide N-acetylgalactosaminyltransferase 2
213269_at	1.91e-15	1.88e-17	9.06	29.0131	0.76	ZNF248	zinc finger protein 248
224763_at	2e-15	1.98e-17	9.05	28.962	0.904	LOC100506548///RPL37	uncharacterized LOC100506548///ribosomal protein L37
226547_at	2.02e-15	1.99e-17	9.05	28.9545	0.371	KAT6A	lysine acetyltransferase 6A
226206_at	2.03e-15	2.01e-17	-9.05	28.9458	-0.677	MAFK	MAF bZIP transcription factor K
224215_s_at	2.03e-15	2.01e-17	9.05	28.9453	1.41	DLL1	delta like canonical Notch ligand 1
1555958_at	2.08e-15	2.07e-17	9.04	28.918	1.47	CRTAC1	cartilage acidic protein 1
204166_at	2.12e-15	2.11e-17	-9.04	28.8986	-2.17	SBNO2	strawberry notch homolog 2
37408_at	2.14e-15	2.13e-17	-9.04	28.8894	-1.31	MRC2	mannose receptor C type 2
202912_at	2.15e-15	2.15e-17	-9.04	28.8786	-1.96	ADM	adrenomedullin
213836_s_at	2.18e-15	2.18e-17	-9.03	28.867	-0.937	WIPI1	WD repeat domain, phosphoinositide interacting 1
202043_s_at	2.21e-15	2.21e-17	-9.03	28.8511	-0.779	SMS	spermine synthase
203042_at	2.22e-15	2.23e-17	-9.03	28.8453	-0.825	LAMP2	lysosomal associated membrane protein 2
235634_at	2.22e-15	2.23e-17	9.03	28.8419	0.591	PURG	purine rich element binding protein G
221750_at	2.22e-15	2.24e-17	9.03	28.8384	0.813	HMGCS1	3-hydroxy-3-methylglutaryl-CoA synthase 1
210644_s_at	2.22e-15	2.25e-17	-9.03	28.8369	-0.944	LAIR1	leukocyte associated immunoglobulin like receptor 1
220584_at	2.28e-15	2.31e-17	9.03	28.8089	2.4	PRR36	proline rich 36
225001_at	2.32e-15	2.35e-17	-9.02	28.7924	-0.665	RAB3D	RAB3D, member RAS oncogene family
205641_s_at	2.55e-15	2.59e-17	-9.01	28.6966	-0.75	TRADD	TNFRSF1A associated via death domain
51192_at	2.56e-15	2.6e-17	-9.01	28.6931	-0.884	SSH3	slingshot protein phosphatase 3
202540_s_at	2.56e-15	2.6e-17	9.01	28.6924	0.754	HMGCR	3-hydroxy-3-methylglutaryl-CoA reductase
1555219_at	2.62e-15	2.67e-17	9.01	28.6671	1.29	RGR	retinal G protein coupled receptor
223991_s_at	2.63e-15	2.69e-17	-9	28.6604	-0.747	GALNT2	polypeptide N-acetylgalactosaminyltransferase 2
204400_at	2.63e-15	2.69e-17	9	28.6593	0.886	EFS	embryonal Fyn-associated substrate
201137_s_at	2.64e-15	2.71e-17	-9	28.6529	-1.18	HLA-DPB1	major histocompatibility complex, class II, DP beta 1
243591_at	2.71e-15	2.78e-17	-9	28.6267	-1.16
203799_at	2.72e-15	2.8e-17	-9	28.6223	-1.06	LY75-CD302///CD302///LY75	LY75-CD302 readthrough///CD302 molecule///lymphocyte antigen 75
214239_x_at	2.73e-15	2.81e-17	9	28.6165	0.767	PCGF2	polycomb group ring finger 2
209708_at	2.73e-15	2.82e-17	-9	28.6137	-1.54	MOXD1	monooxygenase DBH like 1
204549_at	2.75e-15	2.85e-17	-9	28.6036	-0.454	IKBKE	inhibitor of kappa light polypeptide gene enhancer in B-cells, kinase epsilon
217896_s_at	2.79e-15	2.89e-17	8.99	28.5896	0.57	FAM192A	family with sequence similarity 192 member A
203324_s_at	2.92e-15	3.03e-17	-8.99	28.5439	-1.49	CAV2	caveolin 2
1558837_a_at	2.93e-15	3.04e-17	-8.99	28.5391	-0.777
229991_s_at	2.95e-15	3.08e-17	-8.99	28.5286	-1.89	SYTL4	synaptotagmin like 4
224374_s_at	2.95e-15	3.08e-17	-8.99	28.5285	-1.02	EMILIN2	elastin microfibril interfacer 2
215870_s_at	2.99e-15	3.13e-17	-8.98	28.5129	-2.45	PLA2G5	phospholipase A2 group V
223640_at	3.08e-15	3.23e-17	-8.98	28.4818	-0.808	HCST	hematopoietic cell signal transducer
207667_s_at	3.14e-15	3.29e-17	-8.98	28.4622	-0.595	LOC100996792///MAP2K3	dual specificity mitogen-activated protein kinase kinase 3///mitogen-activated protein kinase kinase 3
236126_at	3.16e-15	3.32e-17	8.98	28.4539	0.754	ACVR2B	activin A receptor type 2B
226219_at	3.16e-15	3.33e-17	-8.98	28.4513	-0.921	ARHGAP30	Rho GTPase activating protein 30
231832_at	3.17e-15	3.35e-17	-8.97	28.4443	-0.801	POC1B-GALNT4///GALNT4	POC1B-GALNT4 readthrough///polypeptide N-acetylgalactosaminyltransferase 4
201252_at	3.17e-15	3.36e-17	-8.97	28.4422	-0.624	PSMC4	proteasome 26S subunit, ATPase 4
203561_at	3.17e-15	3.36e-17	-8.97	28.4421	-1.22	FCGR2A	Fc fragment of IgG receptor IIa
216565_x_at	3.22e-15	3.42e-17	-8.97	28.4257	-0.914
201609_x_at	3.23e-15	3.43e-17	-8.97	28.4216	-0.565	ICMT	isoprenylcysteine carboxyl methyltransferase
225353_s_at	3.27e-15	3.48e-17	-8.97	28.409	-1.2	C1QC	complement C1q C chain
211924_s_at	3.31e-15	3.53e-17	-8.97	28.3941	-1.25	PLAUR	plasminogen activator, urokinase receptor
200820_at	3.34e-15	3.56e-17	-8.97	28.385	-0.786	PSMD8	proteasome 26S subunit, non-ATPase 8
226623_at	3.34e-15	3.57e-17	8.97	28.3829	1.19	PHYHIPL	phytanoyl-CoA 2-hydroxylase interacting protein like
203065_s_at	3.34e-15	3.58e-17	-8.96	28.3812	-1.68	CAV1	caveolin 1
213437_at	3.39e-15	3.64e-17	-8.96	28.3648	-0.891	RUFY3	RUN and FYVE domain containing 3
38487_at	3.45e-15	3.71e-17	-8.96	28.3463	-1.12	STAB1	stabilin 1
219278_at	3.46e-15	3.73e-17	-8.96	28.3406	-1.35	MAP3K6	mitogen-activated protein kinase kinase kinase 6
238136_at	3.48e-15	3.75e-17	8.96	28.3353	1.82	SHISA7	shisa family member 7
218242_s_at	3.51e-15	3.79e-17	8.96	28.3252	0.484	KMT5B	lysine methyltransferase 5B
220750_s_at	3.52e-15	3.81e-17	-8.96	28.3208	-0.591	P3H1	prolyl 3-hydroxylase 1
1555575_a_at	3.58e-15	3.89e-17	-8.95	28.3001	-0.521	KDELR1	KDEL endoplasmic reticulum protein retention receptor 1
204629_at	3.63e-15	3.95e-17	-8.95	28.2856	-0.709	PARVB	parvin beta
203284_s_at	3.99e-15	4.34e-17	-8.94	28.1923	-0.673	HS2ST1	heparan sulfate 2-O-sulfotransferase 1
220407_s_at	4.05e-15	4.41e-17	-8.94	28.1761	-1.14	TGFB2	transforming growth factor beta 2
207179_at	4.08e-15	4.46e-17	8.93	28.165	1.25	TLX1	T-cell leukemia homeobox 1
200885_at	4.08e-15	4.47e-17	-8.93	28.1645	-0.964	RHOC	ras homolog family member C
211330_s_at	4.21e-15	4.61e-17	-8.93	28.1327	-0.878	HFE	hemochromatosis
202967_at	4.21e-15	4.62e-17	8.93	28.1311	0.561	GSTA4	glutathione S-transferase alpha 4
203325_s_at	4.22e-15	4.63e-17	-8.93	28.1284	-1.92	COL5A1	collagen type V alpha 1 chain
1568791_s_at	4.28e-15	4.71e-17	8.93	28.1121	1.13	EDNRB-AS1	EDNRB antisense RNA 1
226878_at	4.28e-15	4.72e-17	-8.93	28.1105	-1.01	HLA-DOA	major histocompatibility complex, class II, DO alpha
218194_at	4.28e-15	4.73e-17	-8.93	28.1079	-0.683	REXO2	RNA exonuclease 2
231117_at	4.3e-15	4.75e-17	-8.93	28.1032	-0.683	FAM181A	family with sequence similarity 181 member A
211368_s_at	4.3e-15	4.77e-17	-8.92	28.101	-1.45	CASP1	caspase 1
229774_at	4.3e-15	4.77e-17	8.92	28.1002	1.06	CXXC4	CXXC finger protein 4
216988_s_at	4.34e-15	4.82e-17	-8.92	28.0896	-0.592	PTP4A2	protein tyrosine phosphatase type IVA, member 2
204411_at	4.43e-15	4.93e-17	8.92	28.0671	2.18	KIF21B	kinesin family member 21B
236114_at	4.43e-15	4.95e-17	-8.92	28.0647	-1.14
236202_at	4.43e-15	4.95e-17	8.92	28.0634	0.565
213411_at	4.48e-15	5.02e-17	8.92	28.0502	1.09	ADAM22	ADAM metallopeptidase domain 22
1554899_s_at	4.5e-15	5.05e-17	-8.92	28.0452	-1.36	FCER1G	Fc fragment of IgE receptor Ig
223027_at	4.55e-15	5.11e-17	-8.92	28.0334	-0.735	SNX9	sorting nexin 9
201830_s_at	4.6e-15	5.17e-17	8.91	28.021	1.47	NET1	neuroepithelial cell transforming 1
235571_at	4.67e-15	5.26e-17	-8.91	28.0047	-1.23	MIR34A	microRNA 34a
223280_x_at	4.68e-15	5.28e-17	-8.91	27.9999	-1.41	MS4A6A	membrane spanning 4-domains A6A
206925_at	4.71e-15	5.33e-17	-8.91	27.9921	-1.43	ST8SIA4	ST8 alpha-N-acetyl-neuraminide alpha-2,8-sialyltransferase 4
226804_at	4.75e-15	5.38e-17	-8.91	27.9819	-1.88	FAM20A	family with sequence similarity 20 member A
242239_at	4.78e-15	5.42e-17	8.91	27.9751	0.841	NSUN6	NOP2/Sun RNA methyltransferase family member 6
228600_x_at	4.83e-15	5.48e-17	-8.91	27.9642	-1.14	FAM221A	family with sequence similarity 221 member A
218035_s_at	4.83e-15	5.49e-17	-8.9	27.9617	-1.11	RBM47	RNA binding motif protein 47
38269_at	4.89e-15	5.57e-17	-8.9	27.9485	-0.548	PRKD2	protein kinase D2
201721_s_at	4.93e-15	5.63e-17	-8.9	27.9386	-0.932	LAPTM5	lysosomal protein transmembrane 5
243533_x_at	4.94e-15	5.65e-17	8.9	27.9345	1.08
203283_s_at	4.99e-15	5.72e-17	-8.9	27.9228	-0.927	HS2ST1	heparan sulfate 2-O-sulfotransferase 1
221879_at	5.05e-15	5.8e-17	-8.9	27.9096	-1.08	CALML4	calmodulin like 4
219386_s_at	5.09e-15	5.84e-17	-8.9	27.9014	-1.69	SLAMF8	SLAM family member 8
211964_at	5.09e-15	5.86e-17	-8.9	27.8992	-1.66	COL4A2	collagen type IV alpha 2 chain
200663_at	5.12e-15	5.9e-17	-8.89	27.8915	-0.574	CD63	CD63 molecule
215498_s_at	5.21e-15	6.01e-17	-8.89	27.8742	-0.843	LOC100996792///MAP2K3	dual specificity mitogen-activated protein kinase kinase 3///mitogen-activated protein kinase kinase 3
204232_at	5.27e-15	6.09e-17	-8.89	27.8616	-1	FCER1G	Fc fragment of IgE receptor Ig
236539_at	5.29e-15	6.12e-17	-8.89	27.856	-1.51	PTPN22	protein tyrosine phosphatase, non-receptor type 22
229317_at	5.33e-15	6.18e-17	8.89	27.8466	0.661	KPNA5	karyopherin subunit alpha 5
209182_s_at	5.57e-15	6.47e-17	-8.88	27.802	-1.23	C10orf10	chromosome 10 open reading frame 10
203401_at	5.62e-15	6.53e-17	-8.88	27.7922	-0.958	PRPS2	phosphoribosyl pyrophosphate synthetase 2
203925_at	5.65e-15	6.58e-17	-8.88	27.7854	-0.841	GCLM	glutamate-cysteine ligase modifier subunit
224584_at	6.22e-15	7.26e-17	-8.87	27.6897	-0.42	TMEM230	transmembrane protein 230
238040_at	6.29e-15	7.36e-17	8.86	27.6764	0.684
210101_x_at	6.3e-15	7.37e-17	-8.86	27.6745	-0.839	SH3GLB1	SH3 domain containing GRB2 like endophilin B1
200078_s_at	6.34e-15	7.43e-17	-8.86	27.6664	-0.486	ATP6V0B	ATPase H+ transporting V0 subunit b
229438_at	6.49e-15	7.62e-17	-8.86	27.6424	-2.05	FAM20C	family with sequence similarity 20 member C
1555907_at	6.62e-15	7.78e-17	-8.86	27.6212	-2.42	AGAP2-AS1	AGAP2 antisense RNA 1
225646_at	6.63e-15	7.81e-17	-8.86	27.6172	-1.54	CTSC	cathepsin C
225245_x_at	6.73e-15	7.94e-17	-8.85	27.602	-1.01	H2AFJ	H2A histone family member J
213693_s_at	6.8e-15	8.04e-17	-8.85	27.5893	-1.76	MUC1	mucin 1, cell surface associated
201571_s_at	6.8e-15	8.05e-17	-8.85	27.5885	-0.998	DCTD	dCMP deaminase
226142_at	6.87e-15	8.15e-17	-8.85	27.5764	-1.12	GLIPR1	GLI pathogenesis related 1
200646_s_at	6.87e-15	8.15e-17	-8.85	27.5759	-0.775	NUCB1	nucleobindin 1
208970_s_at	6.93e-15	8.24e-17	-8.85	27.5655	-0.477	UROD	uroporphyrinogen decarboxylase
226136_at	6.96e-15	8.28e-17	-8.85	27.5605	-1.13	GLIPR1	GLI pathogenesis related 1
1553972_a_at	7.07e-15	8.44e-17	8.84	27.5423	0.854	CBS	cystathionine-beta-synthase
37028_at	7.07e-15	8.44e-17	-8.84	27.542	-0.682	PPP1R15A	protein phosphatase 1 regulatory subunit 15A
230479_at	7.17e-15	8.57e-17	8.84	27.5268	0.609	EIF3F	eukaryotic translation initiation factor 3 subunit F
202134_s_at	7.24e-15	8.67e-17	-8.84	27.5155	-1.54	WWTR1	WW domain containing transcription regulator 1
230869_at	7.27e-15	8.73e-17	8.84	27.5093	1.76	FAM155A	family with sequence similarity 155 member A
219093_at	7.38e-15	8.88e-17	8.84	27.4927	1.25	PID1	phosphotyrosine interaction domain containing 1
203126_at	7.38e-15	8.88e-17	-8.84	27.4923	-1.4	IMPA2	inositol monophosphatase 2
242943_at	7.54e-15	9.08e-17	-8.83	27.4701	-1.28	ST8SIA4	ST8 alpha-N-acetyl-neuraminide alpha-2,8-sialyltransferase 4
208674_x_at	7.58e-15	9.15e-17	-8.83	27.4626	-0.579	DDOST	dolichyl-diphosphooligosaccharide--protein glycosyltransferase non-catalytic subunit
212097_at	8.03e-15	9.7e-17	-8.82	27.4057	-1.57	CAV1	caveolin 1
201841_s_at	8.1e-15	9.81e-17	-8.82	27.3947	-1.1	HSPB1	heat shock protein family B (small) member 1
226310_at	8.16e-15	9.89e-17	8.82	27.387	0.813	RICTOR	RPTOR independent companion of MTOR complex 2
203313_s_at	8.57e-15	1.04e-16	-8.81	27.3365	-1.22	TGIF1	TGFB induced factor homeobox 1
208919_s_at	8.59e-15	1.05e-16	-8.81	27.3329	-0.524	NADK	NAD kinase
203986_at	8.59e-15	1.05e-16	-8.81	27.3314	-0.87	FAM47E-STBD1///FAM47E///STBD1	FAM47E-STBD1 readthrough///family with sequence similarity 47 member E///starch binding domain 1
223530_at	8.6e-15	1.05e-16	8.81	27.3289	0.633	TDRKH	tudor and KH domain containing
204168_at	8.65e-15	1.06e-16	-8.81	27.3212	-0.765	MGST2	microsomal glutathione S-transferase 2
209379_s_at	8.65e-15	1.06e-16	8.81	27.3211	0.674	CCSER2	coiled-coil serine rich protein 2
224755_at	8.67e-15	1.06e-16	8.81	27.3172	0.739	TM9SF3	transmembrane 9 superfamily member 3
218961_s_at	8.89e-15	1.09e-16	-8.81	27.2907	-0.585	PNKP	polynucleotide kinase 3'-phosphatase
204493_at	9.04e-15	1.11e-16	8.81	27.2728	0.943	BID	BH3 interacting domain death agonist
217770_at	9.04e-15	1.11e-16	-8.81	27.2721	-0.641	PIGT	phosphatidylinositol glycan anchor biosynthesis class T
229351_at	9.04e-15	1.11e-16	8.81	27.2699	0.657	USP49	ubiquitin specific peptidase 49
230505_at	9.2e-15	1.14e-16	-8.8	27.2511	-0.924	LOC145474	uncharacterized LOC145474
218880_at	9.29e-15	1.15e-16	-8.8	27.2411	-1.44	FOSL2	FOS like 2, AP-1 transcription factor subunit
212334_at	9.44e-15	1.17e-16	-8.8	27.2235	-0.798	GNS	glucosamine (N-acetyl)-6-sulfatase
1557232_at	9.53e-15	1.18e-16	8.8	27.2123	0.558
202403_s_at	9.56e-15	1.19e-16	-8.8	27.208	-1.81	COL1A2	collagen type I alpha 2 chain
225911_at	9.84e-15	1.22e-16	-8.79	27.1783	-1.78	NPNT	nephronectin
211161_s_at	1.01e-14	1.25e-16	-8.79	27.1548	-2.49	COL3A1	collagen type III alpha 1 chain
204961_s_at	1.01e-14	1.26e-16	-8.79	27.1514	-1.7	NCF1C///NCF1B///NCF1	neutrophil cytosolic factor 1C pseudogene///neutrophil cytosolic factor 1B pseudogene///neutrophil cytosolic factor 1
202404_s_at	1.04e-14	1.3e-16	-8.78	27.119	-2.26	COL1A2	collagen type I alpha 2 chain
223218_s_at	1.05e-14	1.31e-16	-8.78	27.1116	-1.29	NFKBIZ	NFKB inhibitor zeta
201749_at	1.06e-14	1.33e-16	-8.78	27.0971	-0.751	ECE1	endothelin converting enzyme 1
204163_at	1.08e-14	1.36e-16	-8.78	27.0778	-1.94	EMILIN1	elastin microfibril interfacer 1
202833_s_at	1.09e-14	1.37e-16	-8.78	27.0648	-1.77	SERPINA1	serpin family A member 1
200765_x_at	1.11e-14	1.39e-16	-8.77	27.0532	-0.505	CTNNA1	catenin alpha 1
232573_at	1.14e-14	1.43e-16	-8.77	27.0244	-1.46
205729_at	1.15e-14	1.45e-16	-8.77	27.0132	-1.26	OSMR	oncostatin M receptor
203088_at	1.15e-14	1.46e-16	-8.77	27.0071	-1.82	FBLN5	fibulin 5
200736_s_at	1.2e-14	1.52e-16	-8.76	26.9672	-0.611	GPX1	glutathione peroxidase 1
217738_at	1.21e-14	1.54e-16	-8.76	26.9564	-1.38	NAMPT	nicotinamide phosphoribosyltransferase
234969_s_at	1.24e-14	1.58e-16	8.76	26.9293	0.576	EPC1	enhancer of polycomb homolog 1
203964_at	1.26e-14	1.6e-16	-8.75	26.9159	-0.927	NMI	N-myc and STAT interactor
205547_s_at	1.26e-14	1.6e-16	-8.75	26.9149	-1.66	TAGLN	transgelin
227984_at	1.32e-14	1.68e-16	8.75	26.8664	1.54	LMF1	lipase maturation factor 1
211945_s_at	1.33e-14	1.7e-16	-8.75	26.8564	-0.734	ITGB1	integrin subunit beta 1
221474_at	1.47e-14	1.88e-16	-8.73	26.7569	-0.585	MYL12B	myosin light chain 12B
209732_at	1.47e-14	1.89e-16	-8.73	26.7559	-1.23	CLEC2B	C-type lectin domain family 2 member B
1569362_at	1.47e-14	1.89e-16	8.73	26.7533	1.23	ALCAM	activated leukocyte cell adhesion molecule
217889_s_at	1.5e-14	1.92e-16	-8.73	26.7367	-1.97	CYBRD1	cytochrome b reductase 1
211866_x_at	1.51e-14	1.94e-16	-8.73	26.728	-0.625	HFE	hemochromatosis
218947_s_at	1.59e-14	2.05e-16	8.72	26.6758	0.559	MTPAP	mitochondrial poly(A) polymerase
226040_at	1.6e-14	2.06e-16	-8.72	26.6689	-0.824	TRIM56	tripartite motif containing 56
228310_at	1.6e-14	2.07e-16	8.72	26.6661	0.842	ENAH	enabled homolog (Drosophila)
209163_at	1.6e-14	2.07e-16	-8.72	26.6627	-0.819	CYB561	cytochrome b561
244071_at	1.62e-14	2.1e-16	8.71	26.6483	0.928	FBLL1	fibrillarin-like 1
221527_s_at	1.62e-14	2.11e-16	8.71	26.6474	0.71	PARD3	par-3 family cell polarity regulator
202950_at	1.65e-14	2.14e-16	-8.71	26.6328	-0.878	CRYZ	crystallin zeta
218731_s_at	1.66e-14	2.16e-16	-8.71	26.6244	-1.64	VWA1	von Willebrand factor A domain containing 1
216264_s_at	1.67e-14	2.17e-16	-8.71	26.6166	-0.955	LAMB2	laminin subunit beta 2
223080_at	1.67e-14	2.18e-16	-8.71	26.6134	-0.512	GLS	glutaminase
220532_s_at	1.69e-14	2.21e-16	-8.71	26.6028	-1.37	TMEM176B	transmembrane protein 176B
206359_at	1.7e-14	2.22e-16	-8.71	26.5943	-1.64	SOCS3	suppressor of cytokine signaling 3
208308_s_at	1.72e-14	2.25e-16	-8.71	26.5838	-0.753	GPI	glucose-6-phosphate isomerase
202598_at	1.73e-14	2.27e-16	-8.7	26.5745	-0.892	S100A13	S100 calcium binding protein A13
213696_s_at	1.77e-14	2.33e-16	-8.7	26.5507	-1.06	MED8	mediator complex subunit 8
218264_at	1.77e-14	2.33e-16	8.7	26.5486	0.88	BCCIP	BRCA2 and CDKN1A interacting protein
230350_at	1.77e-14	2.33e-16	8.7	26.5485	0.538	TIAL1	TIA1 cytotoxic granule-associated RNA binding protein-like 1
202545_at	1.77e-14	2.34e-16	-8.7	26.5446	-1.58	PRKCD	protein kinase C delta
204072_s_at	1.78e-14	2.35e-16	8.7	26.5415	0.893	FRY	FRY microtubule binding protein
242826_at	1.79e-14	2.37e-16	8.7	26.5336	0.659
226431_at	1.87e-14	2.47e-16	8.69	26.4916	0.627	FAM117B	family with sequence similarity 117 member B
222783_s_at	1.88e-14	2.49e-16	8.69	26.4846	2.05	SMOC1	SPARC related modular calcium binding 1
225323_at	1.97e-14	2.61e-16	-8.68	26.4374	-0.752	CC2D1B	coiled-coil and C2 domain containing 1B
230733_at	1.97e-14	2.62e-16	-8.68	26.4346	-0.883
203760_s_at	1.97e-14	2.62e-16	-8.68	26.4339	-1.42	SLA	Src-like-adaptor
244533_at	1.99e-14	2.65e-16	-8.68	26.4214	-0.983	PTPN14	protein tyrosine phosphatase, non-receptor type 14
208405_s_at	2.02e-14	2.7e-16	-8.68	26.4045	-0.567	CD164	CD164 molecule
212267_at	2.04e-14	2.73e-16	8.68	26.3936	0.401	WAPL	WAPL cohesin release factor
213598_at	2.05e-14	2.74e-16	8.68	26.3909	0.557
204362_at	2.06e-14	2.76e-16	-8.68	26.3831	-1.23	SKAP2	src kinase associated phosphoprotein 2
214696_at	2.09e-14	2.8e-16	-8.67	26.3683	-0.894	MIR22///MIR22HG	microRNA 22///MIR22 host gene
210844_x_at	2.09e-14	2.8e-16	-8.67	26.3679	-0.52	CTNNA1	catenin alpha 1
234245_at	2.13e-14	2.87e-16	8.67	26.3443	0.747
223281_s_at	2.14e-14	2.89e-16	8.67	26.3398	0.66	COX15	COX15, cytochrome c oxidase assembly homolog
211981_at	2.15e-14	2.9e-16	-8.67	26.3355	-2.38	COL4A1	collagen type IV alpha 1 chain
232914_s_at	2.17e-14	2.94e-16	-8.67	26.3219	-0.975	SYTL2	synaptotagmin like 2
231577_s_at	2.18e-14	2.95e-16	-8.67	26.3183	-1.71	GBP1	guanylate binding protein 1
202641_at	2.18e-14	2.96e-16	8.67	26.3166	0.539	ARL3	ADP ribosylation factor like GTPase 3
225663_at	2.29e-14	3.11e-16	8.66	26.2675	0.614	ACBD5	acyl-CoA binding domain containing 5
203725_at	2.29e-14	3.11e-16	-8.66	26.2661	-1.23	GADD45A	growth arrest and DNA damage inducible alpha
204135_at	2.29e-14	3.12e-16	-8.66	26.2631	-0.869	FILIP1L	filamin A interacting protein 1 like
223377_x_at	2.32e-14	3.17e-16	-8.66	26.2474	-0.876	CISH	cytokine inducible SH2 containing protein
222630_at	2.32e-14	3.17e-16	8.66	26.2474	0.55	RFX7	regulatory factor X7
212816_s_at	2.37e-14	3.24e-16	8.65	26.2281	0.742	CBS	cystathionine-beta-synthase
209191_at	2.41e-14	3.29e-16	-8.65	26.2104	-1.42	TUBB6	tubulin beta 6 class V
213841_at	2.42e-14	3.32e-16	8.65	26.203	2.04	TNR	tenascin R
204588_s_at	2.43e-14	3.33e-16	-8.65	26.2003	-0.745	SLC7A7	solute carrier family 7 member 7
201645_at	2.45e-14	3.37e-16	-8.65	26.1896	-1.62	TNC	tenascin C
211959_at	2.48e-14	3.41e-16	-8.65	26.178	-1.23	IGFBP5	insulin like growth factor binding protein 5
212677_s_at	2.48e-14	3.42e-16	8.65	26.1752	0.686	CEP68	centrosomal protein 68
1569149_at	2.48e-14	3.42e-16	-8.65	26.1742	-1.17	PDLIM7	PDZ and LIM domain 7
228824_s_at	2.5e-14	3.46e-16	-8.64	26.1633	-0.919	PTGR1	prostaglandin reductase 1
214862_x_at	2.51e-14	3.47e-16	8.64	26.1604	0.819	TET1	tet methylcytosine dioxygenase 1
223553_s_at	2.54e-14	3.52e-16	-8.64	26.1464	-0.71	DOK3	docking protein 3
227314_at	2.57e-14	3.56e-16	-8.64	26.134	-1.36	ITGA2	integrin subunit alpha 2
201141_at	2.59e-14	3.59e-16	-8.64	26.1252	-1.63	GPNMB	glycoprotein nmb
216399_s_at	2.59e-14	3.61e-16	8.64	26.1221	0.539	SCAPER	S-phase cyclin A associated protein in the ER
1569898_a_at	2.65e-14	3.69e-16	-8.63	26.0987	-0.834	PAXIP1-AS2	PAXIP1 antisense RNA 2
223394_at	2.7e-14	3.77e-16	-8.63	26.0797	-0.897	SERTAD1	SERTA domain containing 1
221773_at	2.72e-14	3.8e-16	-8.63	26.0709	-0.995	ELK3	ELK3, ETS transcription factor
203795_s_at	2.74e-14	3.83e-16	8.63	26.063	1.12	BCL7A	BCL tumor suppressor 7A
204933_s_at	2.78e-14	3.89e-16	-8.63	26.047	-2.08	TNFRSF11B	TNF receptor superfamily member 11b
230036_at	2.81e-14	3.94e-16	-8.63	26.035	-1.14	SAMD9L	sterile alpha motif domain containing 9 like
1569003_at	2.84e-14	3.98e-16	-8.62	26.0257	-1.79	VMP1	vacuole membrane protein 1
217196_s_at	2.87e-14	4.03e-16	8.62	26.0145	0.586	CAMSAP2	calmodulin regulated spectrin associated protein family member 2
221935_s_at	2.88e-14	4.05e-16	-8.62	26.0086	-0.696	EOGT	EGF domain specific O-linked N-acetylglucosamine transferase
226777_at	2.9e-14	4.08e-16	-8.62	26.002	-1.51	ADAM12	ADAM metallopeptidase domain 12
201643_x_at	2.9e-14	4.1e-16	8.62	25.9972	0.359	KDM3B	lysine demethylase 3B
214830_at	2.9e-14	4.1e-16	-8.62	25.9963	-0.588	SLC38A6	solute carrier family 38 member 6
235766_x_at	2.93e-14	4.15e-16	-8.62	25.9855	-0.818	RAB27A	RAB27A, member RAS oncogene family
212774_at	2.94e-14	4.16e-16	8.62	25.9828	0.809	ZBTB18	zinc finger and BTB domain containing 18
201814_at	2.96e-14	4.19e-16	8.62	25.9753	0.406	TBC1D5	TBC1 domain family member 5
230821_at	2.98e-14	4.23e-16	8.62	25.9661	0.467	ZNF148	zinc finger protein 148
227677_at	2.98e-14	4.23e-16	-8.62	25.9655	-0.859	JAK3	Janus kinase 3
214084_x_at	3e-14	4.27e-16	-8.61	25.9565	-1.47	NCF1	neutrophil cytosolic factor 1
224581_s_at	3.02e-14	4.31e-16	8.61	25.9481	0.347	NUCKS1	nuclear casein kinase and cyclin dependent kinase substrate 1
227516_at	3.03e-14	4.32e-16	8.61	25.9451	0.567	SF3A1	splicing factor 3a subunit 1
211980_at	3.04e-14	4.34e-16	-8.61	25.9403	-1.74	COL4A1	collagen type IV alpha 1 chain
209325_s_at	3.09e-14	4.42e-16	-8.61	25.9228	-0.998	RGS16	regulator of G-protein signaling 16
210809_s_at	3.09e-14	4.43e-16	-8.61	25.9208	-2.85	POSTN	periostin
202269_x_at	3.11e-14	4.46e-16	-8.61	25.9145	-1.44	GBP1	guanylate binding protein 1
219332_at	3.11e-14	4.47e-16	-8.61	25.9127	-0.87	MICALL2	MICAL like 2
218923_at	3.11e-14	4.48e-16	-8.61	25.9105	-0.713	CTBS	chitobiase
207127_s_at	3.12e-14	4.5e-16	8.61	25.9064	0.471	HNRNPH3	heterogeneous nuclear ribonucleoprotein H3
201487_at	3.17e-14	4.56e-16	-8.6	25.8918	-1.47	CTSC	cathepsin C
212024_x_at	3.21e-14	4.63e-16	-8.6	25.8787	-0.59	FLII	FLII, actin remodeling protein
201030_x_at	3.23e-14	4.67e-16	8.6	25.8691	0.366	LDHB	lactate dehydrogenase B
218806_s_at	3.25e-14	4.71e-16	-8.6	25.8617	-1.64	VAV3	vav guanine nucleotide exchange factor 3
208967_s_at	3.25e-14	4.71e-16	-8.6	25.861	-0.624	AK2	adenylate kinase 2
203780_at	3.27e-14	4.74e-16	-8.6	25.8541	-1.41	MPZL2	myelin protein zero like 2
203835_at	3.29e-14	4.78e-16	-8.6	25.8462	-1.2	LRRC32	leucine rich repeat containing 32
202733_at	3.33e-14	4.84e-16	-8.6	25.8338	-0.902	LOC101927705///P4HA2	uncharacterized LOC101927705///prolyl 4-hydroxylase subunit alpha 2
213852_at	3.35e-14	4.87e-16	8.59	25.8277	0.494	RBM8A	RNA binding motif protein 8A
227868_at	3.38e-14	4.93e-16	-8.59	25.8173	-1.28	LOC154761	family with sequence similarity 115, member C pseudogene
1568780_at	3.41e-14	4.97e-16	8.59	25.8076	1.29	LOC729732	uncharacterized LOC729732
205076_s_at	3.47e-14	5.08e-16	-8.59	25.7876	-0.73	MTMR11	myotubularin related protein 11
1558836_at	3.55e-14	5.2e-16	-8.59	25.7646	-2.2
201852_x_at	3.55e-14	5.2e-16	-8.59	25.7639	-2.29	COL3A1	collagen type III alpha 1 chain
209969_s_at	3.57e-14	5.24e-16	-8.58	25.7574	-1.23	STAT1	signal transducer and activator of transcription 1
228999_at	3.59e-14	5.27e-16	8.58	25.7518	0.836	CHD2	chromodomain helicase DNA binding protein 2
205147_x_at	3.64e-14	5.35e-16	-8.58	25.736	-0.725	NCF4	neutrophil cytosolic factor 4
201315_x_at	3.65e-14	5.37e-16	-8.58	25.733	-0.98	IFITM2	interferon induced transmembrane protein 2
230307_at	3.65e-14	5.38e-16	8.58	25.7305	1.88	SLC25A21-AS1	SLC25A21 antisense RNA 1
213664_at	3.72e-14	5.49e-16	8.58	25.7106	1.37	SLC1A1	solute carrier family 1 member 1
226056_at	3.79e-14	5.6e-16	8.57	25.6912	0.793	ARHGAP31	Rho GTPase activating protein 31
243271_at	3.79e-14	5.62e-16	-8.57	25.6885	-1.04
230509_at	3.79e-14	5.62e-16	8.57	25.6884	0.828	SNX22	sorting nexin 22
212295_s_at	3.82e-14	5.67e-16	8.57	25.6799	0.524	SLC7A1	solute carrier family 7 member 1
242452_at	3.98e-14	5.91e-16	8.57	25.6386	1.41
226335_at	3.98e-14	5.92e-16	-8.57	25.6375	-0.422	RPS6KA3	ribosomal protein S6 kinase A3
242907_at	4e-14	5.96e-16	-8.57	25.6311	-1.58	GBP2	guanylate binding protein 2
1555862_s_at	4e-14	5.97e-16	-8.57	25.6297	-1.88	MICALL2	MICAL like 2
237268_at	4.11e-14	6.13e-16	8.56	25.6035	1.05	DSCAM	DS cell adhesion molecule
219358_s_at	4.21e-14	6.29e-16	-8.56	25.578	-0.716	ADAP2	ArfGAP with dual PH domains 2
203455_s_at	4.21e-14	6.3e-16	-8.56	25.577	-0.536	SAT1	spermidine/spermine N1-acetyltransferase 1
229222_at	4.22e-14	6.32e-16	-8.56	25.5741	-1.25	ACSS3	acyl-CoA synthetase short-chain family member 3
222390_at	4.22e-14	6.33e-16	8.56	25.5721	0.496	WAC	WW domain containing adaptor with coiled-coil
217895_at	4.3e-14	6.45e-16	8.55	25.5532	0.352	PTCD3	pentatricopeptide repeat domain 3
202207_at	4.34e-14	6.53e-16	-8.55	25.5412	-1.1	ARL4C	ADP ribosylation factor like GTPase 4C
242255_at	4.34e-14	6.54e-16	8.55	25.5404	0.636	WDR37	WD repeat domain 37
212489_at	4.37e-14	6.59e-16	-8.55	25.5324	-1.8	COL5A1	collagen type V alpha 1 chain
204220_at	4.4e-14	6.63e-16	-8.55	25.5264	-1.23	GMFG	glia maturation factor gamma
233310_at	4.45e-14	6.72e-16	8.55	25.5144	1.11
227139_s_at	4.5e-14	6.81e-16	-8.55	25.5006	-0.55	HPS3	HPS3, biogenesis of lysosomal organelles complex 2 subunit 1
225662_at	4.52e-14	6.84e-16	-8.55	25.4967	-0.992	ZAK	sterile alpha motif and leucine zipper containing kinase AZK
209215_at	4.54e-14	6.88e-16	-8.55	25.4906	-0.797	MFSD10	major facilitator superfamily domain containing 10
225612_s_at	4.54e-14	6.88e-16	-8.55	25.4901	-1.02	B3GNT5	UDP-GlcNAc:betaGal beta-1,3-N-acetylglucosaminyltransferase 5
204361_s_at	4.57e-14	6.95e-16	-8.54	25.4809	-1.47	SKAP2	src kinase associated phosphoprotein 2
210260_s_at	4.61e-14	7.02e-16	-8.54	25.4711	-1.06	TNFAIP8	TNF alpha induced protein 8
227444_at	4.66e-14	7.1e-16	8.54	25.4596	0.686	ARMCX4	armadillo repeat containing, X-linked 4
1568765_at	4.68e-14	7.14e-16	-8.54	25.4542	-1.61	SERPINE1	serpin family E member 1
240655_at	4.68e-14	7.14e-16	8.54	25.4539	1.1
210139_s_at	4.78e-14	7.31e-16	-8.54	25.4315	-0.825	PMP22	peripheral myelin protein 22
223097_at	4.78e-14	7.32e-16	-8.54	25.4302	-0.471	ADPRHL2	ADP-ribosylhydrolase like 2
1555229_a_at	4.78e-14	7.33e-16	-8.54	25.4284	-2.36	C1S	complement component 1, s subcomponent
214855_s_at	4.8e-14	7.37e-16	8.54	25.424	0.567	RALGAPA1///RALGAPA1P1	Ral GTPase activating protein catalytic alpha subunit 1///Ral GTPase activating protein catalytic alpha subunit 1 pseudogene 1
204336_s_at	4.86e-14	7.46e-16	-8.53	25.4114	-0.507	RGS19	regulator of G-protein signaling 19
38671_at	4.96e-14	7.62e-16	-8.53	25.3905	-0.645	PLXND1	plexin D1
228754_at	4.98e-14	7.67e-16	-8.53	25.3839	-1.12	SLC6A6	solute carrier family 6 member 6
219432_at	5.03e-14	7.76e-16	-8.53	25.3737	-1.99	EVC	EvC ciliary complex subunit 1
222244_s_at	5.06e-14	7.81e-16	8.53	25.3667	0.42	TUG1	taurine up-regulated 1 (non-protein coding)
227112_at	5.06e-14	7.82e-16	8.53	25.3658	0.498	TMCC1	transmembrane and coiled-coil domain family 1
223496_s_at	5.1e-14	7.89e-16	-8.53	25.3565	-1.56	CCDC8	coiled-coil domain containing 8
242677_at	5.14e-14	7.96e-16	-8.52	25.3479	-1.06
1560018_at	5.22e-14	8.1e-16	8.52	25.3313	1.47	ARPP21	cAMP regulated phosphoprotein 21
229869_at	5.27e-14	8.18e-16	8.52	25.3215	0.711
224598_at	5.28e-14	8.21e-16	-8.52	25.3177	-0.533	MGAT4B	mannosyl (alpha-1,3-)-glycoprotein beta-1,4-N-acetylglucosaminyltransferase, isozyme B
209558_s_at	5.43e-14	8.45e-16	8.52	25.2894	1.27	HIP1R	huntingtin interacting protein 1 related
204575_s_at	5.43e-14	8.47e-16	-8.52	25.288	-2.53	MMP19	matrix metallopeptidase 19
218691_s_at	5.61e-14	8.76e-16	-8.51	25.2546	-1.83	PDLIM4	PDZ and LIM domain 4
227983_at	5.67e-14	8.86e-16	-8.51	25.2431	-0.626	RILPL2	Rab interacting lysosomal protein like 2
236028_at	5.79e-14	9.06e-16	-8.51	25.2222	-2.79	IBSP	integrin binding sialoprotein
217969_at	5.95e-14	9.31e-16	8.5	25.1949	0.507	VPS51	VPS51, GARP complex subunit
210517_s_at	6.1e-14	9.56e-16	-8.5	25.1692	-1.15	AKAP12	A-kinase anchoring protein 12
231271_x_at	6.17e-14	9.69e-16	-8.5	25.1565	-0.774	NMRAL1	NmrA like redox sensor 1
204775_at	6.2e-14	9.75e-16	-8.5	25.1502	-1.44	CHAF1B	chromatin assembly factor 1 subunit B
230755_at	6.2e-14	9.75e-16	8.5	25.1502	0.92	RHBDL3	rhomboid like 3
221830_at	6.45e-14	1.02e-15	8.49	25.1093	0.852	RAP2A	RAP2A, member of RAS oncogene family
200922_at	6.48e-14	1.02e-15	-8.49	25.1046	-0.975	KDELR1	KDEL endoplasmic reticulum protein retention receptor 1
227792_at	6.5e-14	1.03e-15	-8.49	25.0999	-0.827	ITPRIPL2	inositol 1,4,5-trisphosphate receptor interacting protein like 2
212235_at	6.61e-14	1.05e-15	-8.48	25.082	-1.09	PLXND1	plexin D1
219732_at	6.69e-14	1.06e-15	8.48	25.0696	1.61	PLPPR1	phospholipid phosphatase related 1
234986_at	6.7e-14	1.06e-15	-8.48	25.0665	-0.816	GCLM	glutamate-cysteine ligase modifier subunit
218154_at	6.75e-14	1.07e-15	-8.48	25.0592	-1.37	GSDMD	gasdermin D
202596_at	6.83e-14	1.08e-15	-8.48	25.0459	-0.719	ENSA	endosulfine alpha
222401_s_at	6.88e-14	1.09e-15	-8.48	25.038	-0.468	TMEM50A	transmembrane protein 50A
204787_at	6.91e-14	1.1e-15	-8.48	25.0326	-1.26	VSIG4	V-set and immunoglobulin domain containing 4
226545_at	6.94e-14	1.11e-15	-8.48	25.0275	-0.96	CD109	CD109 molecule
210957_s_at	6.95e-14	1.11e-15	8.48	25.0252	1.37	AFF2	AF4/FMR2 family member 2
200609_s_at	7.03e-14	1.12e-15	-8.47	25.0123	-0.475	WDR1	WD repeat domain 1
226017_at	7.05e-14	1.13e-15	-8.47	25.009	-0.713	CMTM7	CKLF like MARVEL transmembrane domain containing 7
1569872_a_at	7.13e-14	1.14e-15	8.47	24.9963	1.25	LMF1	lipase maturation factor 1
223412_at	7.25e-14	1.16e-15	8.47	24.9789	0.55	KBTBD7	kelch repeat and BTB domain containing 7
227845_s_at	7.4e-14	1.19e-15	8.47	24.958	1.63	SHD	Src homology 2 domain containing transforming protein D
210341_at	7.4e-14	1.19e-15	8.47	24.9573	2.31	MYT1	myelin transcription factor 1
204928_s_at	7.8e-14	1.25e-15	-8.46	24.9047	-1.36	SLC10A3	solute carrier family 10 member 3
202952_s_at	7.8e-14	1.26e-15	-8.46	24.9028	-1.55	ADAM12	ADAM metallopeptidase domain 12
213551_x_at	7.8e-14	1.26e-15	8.46	24.9019	0.66	PCGF2	polycomb group ring finger 2
227365_at	7.81e-14	1.26e-15	8.46	24.8995	1.58	ATCAY	ATCAY, caytaxin
225647_s_at	8e-14	1.29e-15	-8.45	24.8755	-1.32	CTSC	cathepsin C
221816_s_at	8.02e-14	1.3e-15	-8.45	24.8708	-0.859	PHF11	PHD finger protein 11
226482_s_at	8.05e-14	1.3e-15	-8.45	24.8662	-1.98	TSTD1	thiosulfate sulfurtransferase like domain containing 1
200905_x_at	8.11e-14	1.31e-15	-8.45	24.8585	-0.719	HLA-E	major histocompatibility complex, class I, E
225524_at	8.12e-14	1.32e-15	-8.45	24.8565	-1.03	ANTXR2	anthrax toxin receptor 2
212731_at	8.14e-14	1.32e-15	8.45	24.8519	0.748	ANKRD46	ankyrin repeat domain 46
36030_at	8.18e-14	1.33e-15	-8.45	24.8463	-0.441	IFFO1	intermediate filament family orphan 1
238603_at	8.29e-14	1.35e-15	8.45	24.8323	1.67	MIR9-3HG	MIR9-3 host gene
222701_s_at	8.37e-14	1.36e-15	-8.45	24.8213	-0.609	CHCHD7	coiled-coil-helix-coiled-coil-helix domain containing 7
223321_s_at	8.37e-14	1.37e-15	-8.45	24.8205	-0.991	FGFRL1	fibroblast growth factor receptor-like 1
241698_at	8.81e-14	1.44e-15	8.44	24.77	0.835	RFTN2	raftlin family member 2
202283_at	8.87e-14	1.45e-15	-8.44	24.762	-1.18	SERPINF1	serpin family F member 1
201110_s_at	8.93e-14	1.46e-15	-8.44	24.7544	-2.09	THBS1	thrombospondin 1
211938_at	9.07e-14	1.49e-15	8.43	24.738	0.471	EIF4B	eukaryotic translation initiation factor 4B
1556414_at	9.14e-14	1.5e-15	8.43	24.729	0.625	LINC00515	long intergenic non-protein coding RNA 515
225639_at	9.29e-14	1.53e-15	-8.43	24.7123	-1.26	SKAP2	src kinase associated phosphoprotein 2
209933_s_at	9.33e-14	1.53e-15	-8.43	24.7076	-1.08	CD300A	CD300a molecule
237444_at	9.33e-14	1.54e-15	8.43	24.7057	0.6	KIF13A	kinesin family member 13A
221763_at	9.62e-14	1.58e-15	8.42	24.6754	0.623	JMJD1C	jumonji domain containing 1C
204608_at	9.76e-14	1.61e-15	-8.42	24.66	-0.671	ASL	argininosuccinate lyase
203317_at	1e-13	1.66e-15	-8.42	24.6325	-0.839	PSD4	pleckstrin and Sec7 domain containing 4
219505_at	1e-13	1.66e-15	-8.42	24.63	-1.19	CECR1	cat eye syndrome chromosome region, candidate 1
219668_at	1.02e-13	1.69e-15	8.42	24.6152	1.16	GDAP1L1	ganglioside induced differentiation associated protein 1 like 1
212174_at	1.02e-13	1.7e-15	-8.41	24.6079	-0.64	AK2	adenylate kinase 2
201641_at	1.05e-13	1.74e-15	-8.41	24.585	-1.53	BST2	bone marrow stromal cell antigen 2
205996_s_at	1.07e-13	1.78e-15	-8.41	24.5626	-0.64	AK2	adenylate kinase 2
210414_at	1.12e-13	1.86e-15	8.4	24.5214	0.746	FLRT1	fibronectin leucine rich transmembrane protein 1
222389_s_at	1.12e-13	1.86e-15	8.4	24.5195	0.458	WAC	WW domain containing adaptor with coiled-coil
203501_at	1.12e-13	1.86e-15	-8.4	24.5179	-0.891	CPQ	carboxypeptidase Q
218088_s_at	1.13e-13	1.88e-15	-8.4	24.5095	-0.491	RRAGC	Ras related GTP binding C
223000_s_at	1.13e-13	1.89e-15	-8.4	24.5044	-0.986	F11R	F11 receptor
203416_at	1.13e-13	1.9e-15	-8.4	24.5002	-0.797	CD53	CD53 molecule
225777_at	1.15e-13	1.93e-15	8.4	24.4834	1.06	SAPCD2	suppressor APC domain containing 2
200931_s_at	1.17e-13	1.96e-15	-8.39	24.4675	-0.682	VCL	vinculin
221824_s_at	1.17e-13	1.96e-15	8.39	24.466	0.655	MARCH8	membrane associated ring-CH-type finger 8
213537_at	1.21e-13	2.03e-15	-8.39	24.4354	-1.91	HLA-DPA1	major histocompatibility complex, class II, DP alpha 1
205634_x_at	1.21e-13	2.03e-15	-8.39	24.434	-0.73	ZDHHC24	zinc finger DHHC-type containing 24
201800_s_at	1.21e-13	2.04e-15	8.39	24.4295	0.287	OSBP	oxysterol binding protein
209981_at	1.24e-13	2.09e-15	8.38	24.4043	2.01	CSDC2	cold shock domain containing C2
223017_at	1.24e-13	2.1e-15	-8.38	24.4027	-0.54	TXNDC12	thioredoxin domain containing 12
1554547_at	1.25e-13	2.12e-15	8.38	24.3922	1.13	FAM13C	family with sequence similarity 13 member C
201438_at	1.25e-13	2.12e-15	-8.38	24.3908	-2.3	COL6A3	collagen type VI alpha 3 chain
222986_s_at	1.25e-13	2.12e-15	-8.38	24.3907	-0.53	SHISA5	shisa family member 5
204479_at	1.26e-13	2.13e-15	-8.38	24.3857	-0.529	OSTF1	osteoclast stimulating factor 1
216840_s_at	1.27e-13	2.15e-15	-8.38	24.3786	-1.22	LAMA2	laminin subunit alpha 2
239545_at	1.27e-13	2.16e-15	8.38	24.3731	0.686
229312_s_at	1.27e-13	2.17e-15	8.38	24.37	0.616	GKAP1	G kinase anchoring protein 1
200923_at	1.28e-13	2.18e-15	-8.38	24.3657	-0.905	LGALS3BP	galectin 3 binding protein
212807_s_at	1.28e-13	2.19e-15	-8.38	24.3605	-0.614	SORT1	sortilin 1
201109_s_at	1.3e-13	2.21e-15	-8.38	24.3501	-1.99	THBS1	thrombospondin 1
205773_at	1.37e-13	2.33e-15	8.37	24.2987	0.978	CPEB3	cytoplasmic polyadenylation element binding protein 3
1553344_at	1.39e-13	2.37e-15	8.37	24.2821	2.25	PCDH15	protocadherin related 15
244605_at	1.39e-13	2.38e-15	-8.37	24.2784	-0.72
217691_x_at	1.4e-13	2.4e-15	-8.36	24.2711	-0.656	MIR6787///SLC16A3	microRNA 6787///solute carrier family 16 member 3
223786_at	1.4e-13	2.41e-15	-8.36	24.2666	-1.93	CHST6	carbohydrate sulfotransferase 6
1558692_at	1.4e-13	2.41e-15	-8.36	24.2665	-0.875	GLMP	glycosylated lysosomal membrane protein
214430_at	1.43e-13	2.46e-15	-8.36	24.2461	-0.535	GLA	galactosidase alpha
224937_at	1.43e-13	2.46e-15	-8.36	24.2459	-0.991	PTGFRN	prostaglandin F2 receptor inhibitor
209454_s_at	1.44e-13	2.48e-15	-8.36	24.2381	-0.901	TEAD3	TEA domain transcription factor 3
206025_s_at	1.45e-13	2.49e-15	-8.36	24.233	-1.56	TNFAIP6	TNF alpha induced protein 6
222294_s_at	1.45e-13	2.5e-15	-8.36	24.2312	-0.778	RAB27A	RAB27A, member RAS oncogene family
1553974_at	1.46e-13	2.52e-15	8.36	24.2223	0.574	C22orf39	chromosome 22 open reading frame 39
241954_at	1.46e-13	2.52e-15	8.36	24.2218	0.771	FDFT1	farnesyl-diphosphate farnesyltransferase 1
228108_at	1.47e-13	2.54e-15	8.36	24.215	1.03	PPM1L	protein phosphatase, Mg2+/Mn2+ dependent 1L
1558046_x_at	1.47e-13	2.55e-15	8.36	24.2099	1.51	LOC389906	zinc finger protein 839 pseudogene
223303_at	1.47e-13	2.55e-15	-8.36	24.2094	-1.16	FERMT3	fermitin family member 3
219253_at	1.49e-13	2.58e-15	-8.35	24.1993	-0.884	TMEM185B	transmembrane protein 185B
230416_at	1.49e-13	2.58e-15	8.35	24.1986	0.723	PDZD8	PDZ domain containing 8
204028_s_at	1.5e-13	2.6e-15	8.35	24.1904	0.477	RABGAP1	RAB GTPase activating protein 1
202944_at	1.52e-13	2.64e-15	-8.35	24.177	-0.764	NAGA	alpha-N-acetylgalactosaminidase
208732_at	1.52e-13	2.65e-15	8.35	24.1718	0.479	RAB2A	RAB2A, member RAS oncogene family
230764_at	1.53e-13	2.67e-15	8.35	24.1645	0.891
210950_s_at	1.54e-13	2.69e-15	8.35	24.1598	0.666	FDFT1	farnesyl-diphosphate farnesyltransferase 1
228248_at	1.54e-13	2.7e-15	8.35	24.1551	0.711	RICTOR	RPTOR independent companion of MTOR complex 2
203739_at	1.56e-13	2.73e-15	-8.35	24.1432	-1.02	ZNF217	zinc finger protein 217
231798_at	1.59e-13	2.79e-15	8.34	24.1219	1.43	NOG	noggin
242321_at	1.6e-13	2.8e-15	-8.34	24.1185	-0.992	PTPN14	protein tyrosine phosphatase, non-receptor type 14
242876_at	1.61e-13	2.82e-15	8.34	24.1112	0.668	AKT3	AKT serine/threonine kinase 3
219282_s_at	1.61e-13	2.83e-15	-8.34	24.1084	-0.643	TRPV2	transient receptor potential cation channel subfamily V member 2
215076_s_at	1.63e-13	2.86e-15	-8.34	24.0973	-2.4	COL3A1	collagen type III alpha 1 chain
204122_at	1.63e-13	2.88e-15	-8.34	24.0912	-1.06	TYROBP	TYRO protein tyrosine kinase binding protein
204420_at	1.63e-13	2.88e-15	-8.34	24.0909	-1.28	FOSL1	FOS like 1, AP-1 transcription factor subunit
203910_at	1.65e-13	2.92e-15	-8.34	24.0781	-0.805	ARHGAP29	Rho GTPase activating protein 29
228839_s_at	1.66e-13	2.93e-15	8.34	24.074	0.507	LOC642361///LINC00863	uncharacterized LOC642361///long intergenic non-protein coding RNA 863
222566_at	1.66e-13	2.94e-15	8.33	24.0729	0.551	KMT5B	lysine methyltransferase 5B
221623_at	1.67e-13	2.95e-15	8.33	24.0674	1.4	BCAN	brevican
231779_at	1.72e-13	3.04e-15	-8.33	24.0379	-0.775	IRAK2	interleukin 1 receptor associated kinase 2
203765_at	1.78e-13	3.16e-15	-8.32	24.0016	-0.787	GCA	grancalcin
225665_at	1.78e-13	3.16e-15	-8.32	24.0013	-0.781	ZAK	sterile alpha motif and leucine zipper containing kinase AZK
204897_at	1.79e-13	3.18e-15	-8.32	23.9945	-1.13	PTGER4	prostaglandin E receptor 4
228726_at	1.79e-13	3.19e-15	-8.32	23.9929	-1.09	SERPINB1	serpin family B member 1
226074_at	1.81e-13	3.22e-15	-8.32	23.9831	-0.643	PPM1M	protein phosphatase, Mg2+/Mn2+ dependent 1M
226122_at	1.84e-13	3.29e-15	-8.32	23.9632	-0.782	PLEKHG1	pleckstrin homology and RhoGEF domain containing G1
217751_at	1.84e-13	3.29e-15	-8.32	23.9616	-0.599	GSTK1	glutathione S-transferase kappa 1
206201_s_at	1.85e-13	3.31e-15	-8.32	23.9556	-3.45	MEOX2	mesenchyme homeobox 2
235798_at	1.91e-13	3.41e-15	8.31	23.9261	0.743	TMEM170B	transmembrane protein 170B
230550_at	1.92e-13	3.43e-15	-8.31	23.921	-1.14	MS4A6A	membrane spanning 4-domains A6A
210314_x_at	1.92e-13	3.45e-15	-8.31	23.9166	-0.976	TNFSF13	tumor necrosis factor superfamily member 13
202289_s_at	1.93e-13	3.46e-15	8.31	23.9118	0.788	TACC2	transforming acidic coiled-coil containing protein 2
220233_at	1.95e-13	3.5e-15	-8.31	23.9005	-2.06	FBXO17	F-box protein 17
226352_at	1.96e-13	3.52e-15	8.31	23.8969	0.497	JMY	junction mediating and regulatory protein, p53 cofactor
213029_at	1.97e-13	3.55e-15	8.31	23.8887	0.799	NFIB	nuclear factor I B
202377_at	1.98e-13	3.56e-15	-8.31	23.8835	-0.473	LEPROT	leptin receptor overlapping transcript
235056_at	1.99e-13	3.59e-15	-8.31	23.877	-0.588	ETV6	ETS variant 6
205270_s_at	2e-13	3.61e-15	-8.3	23.8719	-0.844	LCP2	lymphocyte cytosolic protein 2
219819_s_at	2e-13	3.61e-15	8.3	23.871	0.52	MRPS28	mitochondrial ribosomal protein S28
211654_x_at	2.01e-13	3.64e-15	-8.3	23.8629	-1.07	HLA-DQB1	major histocompatibility complex, class II, DQ beta 1
218831_s_at	2.03e-13	3.68e-15	-8.3	23.8533	-0.868	FCGRT	Fc fragment of IgG receptor and transporter
241607_at	2.03e-13	3.68e-15	-8.3	23.8521	-0.837	LOC730102	quinone oxidoreductase-like protein 2 pseudogene
44702_at	2.03e-13	3.68e-15	-8.3	23.8519	-0.623	SYDE1	synapse defective Rho GTPase homolog 1
224301_x_at	2.03e-13	3.69e-15	-8.3	23.851	-1.15	H2AFJ	H2A histone family member J
201792_at	2.03e-13	3.7e-15	-8.3	23.8482	-1.69	AEBP1	AE binding protein 1
202111_at	2.09e-13	3.8e-15	-8.3	23.8212	-1.29	SLC4A2	solute carrier family 4 member 2
222495_at	2.09e-13	3.81e-15	-8.3	23.8185	-0.475	TMEM167B	transmembrane protein 167B
224767_at	2.14e-13	3.91e-15	8.29	23.794	0.729	LOC100506548///RPL37	uncharacterized LOC100506548///ribosomal protein L37
1561480_a_at	2.18e-13	3.98e-15	8.29	23.7756	1.33
209790_s_at	2.19e-13	3.99e-15	-8.29	23.7726	-0.945	CASP6	caspase 6
1557527_at	2.19e-13	4.01e-15	-8.29	23.7695	-1.15
213076_at	2.21e-13	4.04e-15	-8.29	23.7605	-0.503	ITPKC	inositol-trisphosphate 3-kinase C
212588_at	2.22e-13	4.07e-15	-8.29	23.7543	-1.05	PTPRC	protein tyrosine phosphatase, receptor type C
209803_s_at	2.22e-13	4.08e-15	-8.29	23.7524	-1.84	PHLDA2	pleckstrin homology like domain family A member 2
1557051_s_at	2.26e-13	4.16e-15	-8.28	23.7335	-1.28	HOTAIRM1	HOXA transcript antisense RNA, myeloid-specific 1
209360_s_at	2.27e-13	4.18e-15	-8.28	23.7282	-1.77	LOC101928269///LOC100506403///RUNX1	uncharacterized LOC101928269///uncharacterized LOC100506403///runt related transcription factor 1
203823_at	2.28e-13	4.19e-15	-8.28	23.7265	-0.836	RGS3	regulator of G-protein signaling 3
207677_s_at	2.29e-13	4.22e-15	-8.28	23.7193	-1.67	NCF4	neutrophil cytosolic factor 4
211382_s_at	2.3e-13	4.24e-15	8.28	23.7151	0.68	TACC2	transforming acidic coiled-coil containing protein 2
232724_at	2.32e-13	4.27e-15	-8.28	23.7065	-1.15	MS4A6A	membrane spanning 4-domains A6A
201466_s_at	2.32e-13	4.28e-15	-8.28	23.704	-0.99	JUN	Jun proto-oncogene, AP-1 transcription factor subunit
214761_at	2.36e-13	4.36e-15	8.28	23.686	1.08	ZNF423	zinc finger protein 423
235381_at	2.39e-13	4.42e-15	8.28	23.6738	0.456	RSF1	remodeling and spacing factor 1
229590_at	2.4e-13	4.45e-15	8.27	23.6659	0.582	SNORD68///RPL13	small nucleolar RNA, C/D box 68///ribosomal protein L13
229218_at	2.44e-13	4.53e-15	-8.27	23.6502	-1.76	COL1A2	collagen type I alpha 2 chain
1569871_at	2.45e-13	4.56e-15	8.27	23.6438	1.1	LMF1	lipase maturation factor 1
1553268_at	2.47e-13	4.59e-15	8.27	23.6367	0.973	RHBDL3	rhomboid like 3
230261_at	2.47e-13	4.59e-15	-8.27	23.636	-0.998	ST8SIA4	ST8 alpha-N-acetyl-neuraminide alpha-2,8-sialyltransferase 4
226114_at	2.53e-13	4.71e-15	-8.27	23.6113	-0.783	ZNF436	zinc finger protein 436
209721_s_at	2.58e-13	4.81e-15	-8.26	23.5916	-0.498	IFFO1	intermediate filament family orphan 1
222820_at	2.61e-13	4.87e-15	8.26	23.578	0.622	TNRC6C	trinucleotide repeat containing 6C
207353_s_at	2.65e-13	4.94e-15	8.26	23.5645	1.38	HMX1	H6 family homeobox 1
226046_at	2.65e-13	4.95e-15	8.26	23.5625	0.567	MAPK8	mitogen-activated protein kinase 8
211656_x_at	2.65e-13	4.95e-15	-8.26	23.5619	-1.27	LOC101060835///HLA-DQB1	HLA class II histocompatibility antigen, DQ beta 1 chain-like///major histocompatibility complex, class II, DQ beta 1
204929_s_at	2.72e-13	5.09e-15	-8.25	23.5352	-0.825	VAMP5	vesicle associated membrane protein 5
212992_at	2.74e-13	5.13e-15	-8.25	23.5281	-1.42	AHNAK2	AHNAK nucleoprotein 2
226353_at	2.76e-13	5.18e-15	-8.25	23.5192	-0.763	SPPL2A	signal peptide peptidase like 2A
1555962_at	2.77e-13	5.21e-15	-8.25	23.5127	-1.38	B3GNT7	UDP-GlcNAc:betaGal beta-1,3-N-acetylglucosaminyltransferase 7
220615_s_at	2.79e-13	5.24e-15	-8.25	23.5067	-0.916	FAR2	fatty acyl-CoA reductase 2
227498_at	2.79e-13	5.25e-15	8.25	23.5045	1.19	SOX6	SRY-box 6
211926_s_at	2.8e-13	5.27e-15	-8.25	23.5018	-0.83	MYH9	myosin, heavy chain 9, non-muscle
221476_s_at	2.8e-13	5.28e-15	8.25	23.5	0.349	RPL15	ribosomal protein L15
225130_at	2.81e-13	5.31e-15	8.25	23.495	0.73	ZRANB1	zinc finger RANBP2-type containing 1
211474_s_at	2.84e-13	5.36e-15	-8.25	23.4843	-0.616	SERPINB6	serpin family B member 6
243280_at	2.86e-13	5.41e-15	8.25	23.4761	0.545
214995_s_at	2.88e-13	5.45e-15	-8.24	23.4682	-1.02	APOBEC3F///APOBEC3G	apolipoprotein B mRNA editing enzyme catalytic subunit 3F///apolipoprotein B mRNA editing enzyme catalytic subunit 3G
209741_x_at	2.89e-13	5.47e-15	8.24	23.4656	0.592	SCAPER	S-phase cyclin A associated protein in the ER
212658_at	2.9e-13	5.5e-15	-8.24	23.4593	-0.647	LHFPL2	lipoma HMGIC fusion partner-like 2
61734_at	2.93e-13	5.56e-15	-8.24	23.4491	-0.829	RCN3	reticulocalbin 3
221698_s_at	2.94e-13	5.58e-15	-8.24	23.4451	-1.13	CLEC7A	C-type lectin domain family 7 member A
205098_at	2.94e-13	5.59e-15	-8.24	23.4436	-0.872	CCR1	C-C motif chemokine receptor 1
231897_at	2.94e-13	5.6e-15	-8.24	23.4433	-0.751	PTGR1	prostaglandin reductase 1
201170_s_at	2.98e-13	5.69e-15	-8.24	23.4276	-0.908	BHLHE40	basic helix-loop-helix family member e40
203704_s_at	2.99e-13	5.71e-15	-8.24	23.4229	-0.775	RREB1	ras responsive element binding protein 1
241888_at	3.12e-13	5.95e-15	8.23	23.3831	0.9	LOC101930608	uncharacterized LOC101930608
217719_at	3.16e-13	6.05e-15	8.23	23.3677	0.46	EIF3L	eukaryotic translation initiation factor 3 subunit L
201673_s_at	3.2e-13	6.13e-15	-8.23	23.3545	-0.659	GYS1	glycogen synthase 1
225405_at	3.26e-13	6.24e-15	8.22	23.3372	0.393	HNRNPUL2	heterogeneous nuclear ribonucleoprotein U like 2
210880_s_at	3.33e-13	6.38e-15	8.22	23.315	0.907	EFS	embryonal Fyn-associated substrate
226021_at	3.33e-13	6.4e-15	-8.22	23.3124	-1.52	RDH10	retinol dehydrogenase 10 (all-trans)
218473_s_at	3.36e-13	6.46e-15	-8.22	23.3034	-0.542	COLGALT1	collagen beta(1-O)galactosyltransferase 1
223727_at	3.38e-13	6.5e-15	8.22	23.2976	1.32	KCNIP2	potassium voltage-gated channel interacting protein 2
204298_s_at	3.4e-13	6.55e-15	-8.22	23.2895	-1.85	LOX	lysyl oxidase
226048_at	3.41e-13	6.57e-15	8.22	23.286	0.575	MAPK8	mitogen-activated protein kinase 8
228709_at	3.41e-13	6.58e-15	8.22	23.2854	0.501	TPR	translocated promoter region, nuclear basket protein
208443_x_at	3.51e-13	6.78e-15	-8.21	23.2562	-1.56	SHOX2	short stature homeobox 2
228056_s_at	3.53e-13	6.82e-15	-8.21	23.2505	-2.13	NAPSB	napsin B aspartic peptidase, pseudogene
208939_at	3.55e-13	6.87e-15	8.21	23.2426	0.545	SEPHS1	selenophosphate synthetase 1
218450_at	3.6e-13	6.96e-15	-8.21	23.2303	-0.808	HEBP1	heme binding protein 1
200771_at	3.68e-13	7.12e-15	-8.2	23.2074	-0.91	LAMC1	laminin subunit gamma 1
204949_at	3.71e-13	7.19e-15	-8.2	23.1985	-1.23	ICAM3	intercellular adhesion molecule 3
202336_s_at	3.76e-13	7.3e-15	-8.2	23.1842	-0.753	PAM	peptidylglycine alpha-amidating monooxygenase
229812_at	3.76e-13	7.3e-15	-8.2	23.1839	-0.696	USP48	ubiquitin specific peptidase 48
213644_at	3.77e-13	7.32e-15	-8.2	23.1808	-0.631	CEP112	centrosomal protein 112
228642_at	3.77e-13	7.34e-15	-8.2	23.1778	-1.37	HOTAIRM1	HOXA transcript antisense RNA, myeloid-specific 1
212124_at	3.89e-13	7.59e-15	8.2	23.146	0.473	ZMIZ1	zinc finger MIZ-type containing 1
213433_at	3.89e-13	7.59e-15	8.2	23.1454	0.766	ARL3	ADP ribosylation factor like GTPase 3
212455_at	3.9e-13	7.61e-15	8.2	23.1428	0.329	YTHDC1	YTH domain containing 1
216598_s_at	3.9e-13	7.62e-15	-8.19	23.1416	-2.37	CCL2	C-C motif chemokine ligand 2
210878_s_at	3.92e-13	7.66e-15	8.19	23.1362	0.397	KDM3B	lysine demethylase 3B
224766_at	3.92e-13	7.67e-15	8.19	23.1356	0.69	LOC100506548///RPL37	uncharacterized LOC100506548///ribosomal protein L37
213283_s_at	3.92e-13	7.68e-15	8.19	23.1343	0.589	SALL2	spalt like transcription factor 2
227609_at	3.95e-13	7.75e-15	-8.19	23.1246	-0.849	EPSTI1	epithelial stromal interaction 1 (breast)
225269_s_at	3.98e-13	7.81e-15	-8.19	23.1172	-0.99	RBMS1	RNA binding motif single stranded interacting protein 1
209015_s_at	3.99e-13	7.83e-15	-8.19	23.1149	-0.614	DNAJB6	DnaJ heat shock protein family (Hsp40) member B6
37965_at	4.03e-13	7.93e-15	-8.19	23.103	-0.666	PARVB	parvin beta
217984_at	4.03e-13	7.93e-15	-8.19	23.1029	-0.786	RNASET2	ribonuclease T2
232034_at	4.03e-13	7.94e-15	8.19	23.1015	0.971	LINC00537	long intergenic non-protein coding RNA 537
205269_at	4.03e-13	7.95e-15	-8.19	23.0998	-0.926	LCP2	lymphocyte cytosolic protein 2
1564426_x_at	4.04e-13	7.98e-15	8.19	23.0964	1.69	LOC729732	uncharacterized LOC729732
224653_at	4.13e-13	8.17e-15	8.18	23.074	0.354	EIF4EBP2	eukaryotic translation initiation factor 4E binding protein 2
221211_s_at	4.16e-13	8.22e-15	-8.18	23.0676	-1.17	MAP3K7CL	MAP3K7 C-terminal like
218638_s_at	4.17e-13	8.25e-15	-8.18	23.0641	-0.818	LOC100130872///SPON2	uncharacterized LOC100130872///spondin 2
226688_at	4.17e-13	8.27e-15	8.18	23.0619	0.453	TCAIM	T-cell activation inhibitor, mitochondrial
226446_at	4.21e-13	8.34e-15	8.18	23.0536	1.9	HES6	hes family bHLH transcription factor 6
214853_s_at	4.21e-13	8.35e-15	-8.18	23.0521	-0.948	SHC1	SHC adaptor protein 1
211990_at	4.21e-13	8.36e-15	-8.18	23.0512	-1.15	HLA-DPA1	major histocompatibility complex, class II, DP alpha 1
221581_s_at	4.25e-13	8.45e-15	-8.18	23.0412	-0.841	LAT2	linker for activation of T-cells family member 2
209626_s_at	4.25e-13	8.46e-15	-8.18	23.0399	-0.978	OSBPL3	oxysterol binding protein like 3
220522_at	4.25e-13	8.47e-15	8.18	23.0385	0.9	CRB1	crumbs 1, cell polarity complex component
202160_at	4.3e-13	8.56e-15	8.18	23.0276	0.365	CREBBP	CREB binding protein
202121_s_at	4.32e-13	8.62e-15	-8.18	23.0212	-0.504	CHMP2A	charged multivesicular body protein 2A
214073_at	4.4e-13	8.78e-15	-8.17	23.0032	-1.24	CTTN	cortactin
231893_at	4.48e-13	8.95e-15	8.17	22.9841	1.48	KIAA1755	KIAA1755
215706_x_at	4.51e-13	9.03e-15	-8.17	22.9762	-0.802	ZYX	zyxin
202546_at	4.51e-13	9.03e-15	-8.17	22.9756	-1.23	VAMP8	vesicle associated membrane protein 8
211966_at	4.52e-13	9.07e-15	-8.17	22.9718	-1.83	COL4A2	collagen type IV alpha 2 chain
217983_s_at	4.58e-13	9.19e-15	-8.17	22.9584	-0.942	RNASET2	ribonuclease T2
36084_at	4.58e-13	9.19e-15	-8.17	22.9582	-0.581	CUL7	cullin 7
242329_at	4.58e-13	9.2e-15	-8.17	22.9572	-0.691	LOC401317///CREB5	uncharacterized LOC401317///cAMP responsive element binding protein 5
204306_s_at	4.61e-13	9.27e-15	-8.17	22.9504	-1.21	CD151	CD151 molecule (Raph blood group)
226884_at	4.65e-13	9.36e-15	8.16	22.9407	1.28	LRRN1	leucine rich repeat neuronal 1
218166_s_at	4.65e-13	9.38e-15	8.16	22.9391	0.536	RSF1	remodeling and spacing factor 1
233014_at	4.69e-13	9.46e-15	8.16	22.9309	0.644	IDI1	isopentenyl-diphosphate delta isomerase 1
223206_s_at	4.71e-13	9.51e-15	-8.16	22.9255	-0.95	NMRAL1	NmrA like redox sensor 1
201860_s_at	4.72e-13	9.54e-15	-8.16	22.9218	-1.26	PLAT	plasminogen activator, tissue type
238681_at	4.74e-13	9.58e-15	8.16	22.9183	0.886	GDPD1	glycerophosphodiester phosphodiesterase domain containing 1
205128_x_at	4.75e-13	9.63e-15	-8.16	22.9135	-0.906	PTGS1	prostaglandin-endoperoxide synthase 1
204517_at	4.77e-13	9.67e-15	-8.16	22.9095	-1.07	PPIC	peptidylprolyl isomerase C
218854_at	4.77e-13	9.68e-15	-8.16	22.9085	-0.854	DSE	dermatan sulfate epimerase
1552257_a_at	4.83e-13	9.8e-15	8.16	22.8958	0.478	TTLL12	tubulin tyrosine ligase like 12
222434_at	4.9e-13	9.95e-15	8.16	22.8808	0.75	ENAH	enabled homolog (Drosophila)
211495_x_at	5.02e-13	1.02e-14	-8.15	22.8551	-0.609	TNFSF12-TNFSF13///TNFSF13	TNFSF12-TNFSF13 readthrough///tumor necrosis factor superfamily member 13
205153_s_at	5.17e-13	1.05e-14	-8.15	22.8272	-1.41	CD40	CD40 molecule
204458_at	5.21e-13	1.06e-14	-8.15	22.8177	-0.587	PLA2G15	phospholipase A2 group XV
34210_at	5.3e-13	1.08e-14	-8.14	22.8007	-1.76	CD52	CD52 molecule
212357_at	5.33e-13	1.09e-14	8.14	22.7938	0.475	FAM168A	family with sequence similarity 168 member A
232230_at	5.34e-13	1.09e-14	8.14	22.7917	0.763	OLMALINC	oligodendrocyte maturation-associated long intergenic non-coding RNA
1554018_at	5.36e-13	1.1e-14	-8.14	22.7876	-1.61	GPNMB	glycoprotein nmb
222025_s_at	5.37e-13	1.1e-14	-8.14	22.784	-1.03	OPLAH	5-oxoprolinase (ATP-hydrolysing)
216438_s_at	5.39e-13	1.1e-14	-8.14	22.7804	-0.475	TMSB4X	thymosin beta 4, X-linked
212920_at	5.42e-13	1.11e-14	-8.14	22.7742	-0.727	REST	RE1 silencing transcription factor
210246_s_at	5.43e-13	1.11e-14	8.14	22.7708	2.47	ABCC8	ATP binding cassette subfamily C member 8
210538_s_at	5.47e-13	1.12e-14	-8.14	22.7623	-1.6	BIRC3	baculoviral IAP repeat containing 3
244293_at	5.47e-13	1.13e-14	8.14	22.7609	0.668	UQCRB	ubiquinol-cytochrome c reductase binding protein
216457_s_at	5.5e-13	1.13e-14	8.14	22.7549	0.412	SF3A1	splicing factor 3a subunit 1
219801_at	5.5e-13	1.13e-14	8.14	22.7539	0.355	ZNF34	zinc finger protein 34
60474_at	5.58e-13	1.15e-14	8.13	22.7392	1.8	FERMT1	fermitin family member 1
205116_at	5.59e-13	1.15e-14	-8.13	22.7365	-0.922	LAMA2	laminin subunit alpha 2
227055_at	5.64e-13	1.16e-14	-8.13	22.728	-1.49	METTL7B	methyltransferase like 7B
203665_at	5.65e-13	1.17e-14	-8.13	22.7255	-1.47	HMOX1	heme oxygenase 1
222686_s_at	5.69e-13	1.18e-14	-8.13	22.7179	-0.757	CPPED1	calcineurin like phosphoesterase domain containing 1
200757_s_at	5.8e-13	1.2e-14	-8.13	22.6972	-0.793	CALU	calumenin
202180_s_at	5.81e-13	1.21e-14	-8.13	22.694	-1.02	MVP	major vault protein
201068_s_at	5.81e-13	1.21e-14	-8.13	22.6936	-0.42	PSMC2	proteasome 26S subunit, ATPase 2
232231_at	5.85e-13	1.22e-14	-8.13	22.6859	-1.01	RUNX2	runt related transcription factor 2
210135_s_at	5.85e-13	1.22e-14	-8.13	22.6856	-2.39	SHOX2	short stature homeobox 2
207571_x_at	5.87e-13	1.22e-14	-8.12	22.6804	-0.931	THEMIS2	thymocyte selection associated family member 2
224479_s_at	5.87e-13	1.22e-14	8.12	22.6801	0.328	MRPL45	mitochondrial ribosomal protein L45
219616_at	5.93e-13	1.24e-14	-8.12	22.6702	-0.859	ACSS3	acyl-CoA synthetase short-chain family member 3
226527_at	5.95e-13	1.24e-14	8.12	22.6666	0.409	RPRD2	regulation of nuclear pre-mRNA domain containing 2
1555812_a_at	6.05e-13	1.26e-14	-8.12	22.6481	-0.976	ARHGDIB	Rho GDP dissociation inhibitor beta
217923_at	6.11e-13	1.28e-14	-8.12	22.6376	-0.42	PEF1	penta-EF-hand domain containing 1
214751_at	6.12e-13	1.28e-14	-8.12	22.6361	-0.652	ZNF468	zinc finger protein 468
243543_at	6.13e-13	1.28e-14	8.12	22.6331	1.36
225593_at	6.2e-13	1.3e-14	-8.12	22.6217	-0.431	LSM10	LSM10, U7 small nuclear RNA associated
202878_s_at	6.23e-13	1.31e-14	-8.12	22.6161	-1.1	CD93	CD93 molecule
1559255_a_at	6.36e-13	1.33e-14	-8.11	22.5954	-1.48
210495_x_at	6.42e-13	1.35e-14	-8.11	22.5851	-1.12	FN1	fibronectin 1
1567628_at	6.46e-13	1.36e-14	-8.11	22.5783	-1.37	CD74	CD74 molecule
203149_at	6.48e-13	1.36e-14	-8.11	22.5747	-0.478	NECTIN2	nectin cell adhesion molecule 2
217933_s_at	6.48e-13	1.36e-14	-8.11	22.5739	-0.788	LAP3	leucine aminopeptidase 3
240044_x_at	6.53e-13	1.38e-14	8.11	22.5647	0.6	TNRC6B	trinucleotide repeat containing 6B
224856_at	6.53e-13	1.38e-14	-8.11	22.5638	-1.09	FKBP5	FK506 binding protein 5
235759_at	6.56e-13	1.38e-14	-8.11	22.559	-0.801
203921_at	6.57e-13	1.39e-14	-8.11	22.5558	-0.869	CHST2	carbohydrate sulfotransferase 2
208073_x_at	6.67e-13	1.41e-14	8.1	22.5413	0.452	TTC3P1///TTC3	tetratricopeptide repeat domain 3 pseudogene 1///tetratricopeptide repeat domain 3
209515_s_at	6.83e-13	1.44e-14	-8.1	22.517	-0.695	RAB27A	RAB27A, member RAS oncogene family
1555123_at	6.86e-13	1.45e-14	8.1	22.5118	1.04	ST6GAL2	ST6 beta-galactoside alpha-2,6-sialyltransferase 2
228143_at	7.1e-13	1.5e-14	-8.09	22.4776	-1.31	CP	ceruloplasmin (ferroxidase)
228821_at	7.2e-13	1.53e-14	8.09	22.4627	1.62	ST6GAL2	ST6 beta-galactoside alpha-2,6-sialyltransferase 2
205266_at	7.24e-13	1.54e-14	-8.09	22.456	-1.76	LIF	leukemia inhibitory factor
212308_at	7.33e-13	1.56e-14	8.09	22.443	0.786	CLASP2	cytoplasmic linker associated protein 2
1555752_at	7.47e-13	1.59e-14	8.09	22.4242	0.56	STH	saitohin
224707_at	7.5e-13	1.6e-14	-8.09	22.4198	-0.753	CYSTM1	cysteine rich transmembrane module containing 1
221959_at	7.52e-13	1.6e-14	8.08	22.4161	0.803	FAM110B	family with sequence similarity 110 member B
210764_s_at	7.68e-13	1.64e-14	-8.08	22.3942	-1.43	CYR61	cysteine rich angiogenic inducer 61
212076_at	7.68e-13	1.64e-14	8.08	22.3942	0.534	KMT2A	lysine methyltransferase 2A
1555756_a_at	7.8e-13	1.67e-14	-8.08	22.3773	-1.18	CLEC7A	C-type lectin domain family 7 member A
221486_at	7.8e-13	1.67e-14	8.08	22.3764	0.514	ENSA	endosulfine alpha
213733_at	7.84e-13	1.68e-14	-8.08	22.3713	-0.846	MYO1F	myosin IF
218418_s_at	7.99e-13	1.71e-14	-8.07	22.3516	-0.769	KANK2	KN motif and ankyrin repeat domains 2
234124_at	8.06e-13	1.73e-14	8.07	22.3419	0.902
201950_x_at	8.11e-13	1.74e-14	-8.07	22.3356	-0.492	CAPZB	capping actin protein of muscle Z-line beta subunit
218552_at	8.22e-13	1.76e-14	-8.07	22.3222	-1.03	ECHDC2	enoyl-CoA hydratase domain containing 2
202132_at	8.57e-13	1.84e-14	-8.06	22.2803	-1.11	WWTR1	WW domain containing transcription regulator 1
213224_s_at	8.71e-13	1.87e-14	8.06	22.264	0.652	BBIP1	BBSome interacting protein 1
218822_s_at	8.72e-13	1.88e-14	-8.06	22.2618	-0.906	LOC100652930///STX16-NPEPL1///NPEPL1	uncharacterized LOC100652930///STX16-NPEPL1 readthrough (NMD candidate)///aminopeptidase-like 1
244066_at	8.77e-13	1.89e-14	8.06	22.2549	1.04
1569009_s_at	8.78e-13	1.89e-14	8.06	22.2532	1.6	LOC648761///FAM201B	uncharacterized LOC648761///family with sequence similarity 201 member B
229298_at	8.9e-13	1.92e-14	8.06	22.2391	0.531	KBTBD7	kelch repeat and BTB domain containing 7
221882_s_at	9.07e-13	1.96e-14	-8.05	22.2196	-0.746	TMEM8A	transmembrane protein 8A
227963_at	9.17e-13	1.98e-14	8.05	22.2081	1.01
205786_s_at	9.19e-13	1.99e-14	-8.05	22.2052	-0.827	ITGAM	integrin subunit alpha M
212867_at	9.29e-13	2.01e-14	8.05	22.1935	0.449	NCOA2	nuclear receptor coactivator 2
218204_s_at	9.29e-13	2.02e-14	-8.05	22.1916	-0.489	FYCO1	FYVE and coiled-coil domain containing 1
222541_at	9.29e-13	2.02e-14	8.05	22.1912	0.471	RSF1	remodeling and spacing factor 1
228216_at	9.29e-13	2.02e-14	8.05	22.1906	0.445	ZBTB37	zinc finger and BTB domain containing 37
200808_s_at	9.29e-13	2.02e-14	-8.05	22.1899	-0.892	ZYX	zyxin
218950_at	9.29e-13	2.02e-14	-8.05	22.1898	-1.04	ARAP3	ArfGAP with RhoGAP domain, ankyrin repeat and PH domain 3
211898_s_at	9.3e-13	2.02e-14	8.05	22.1883	2.1	EPHB1	EPH receptor B1
217877_s_at	9.35e-13	2.04e-14	-8.05	22.1819	-0.491	GPBP1L1	GC-rich promoter binding protein 1 like 1
200782_at	9.42e-13	2.05e-14	-8.05	22.1738	-0.758	ANXA5	annexin A5
218541_s_at	9.67e-13	2.11e-14	-8.04	22.147	-1.67	C8orf4	chromosome 8 open reading frame 4
201531_at	9.67e-13	2.11e-14	-8.04	22.147	-1.34	ZFP36	ZFP36 ring finger protein
212282_at	9.71e-13	2.12e-14	8.04	22.1422	0.747	TMEM97	transmembrane protein 97
204533_at	9.73e-13	2.13e-14	-8.04	22.1392	-1.15	CXCL10	C-X-C motif chemokine ligand 10
236038_at	9.73e-13	2.13e-14	8.04	22.1383	0.98	RNF150	ring finger protein 150
238056_at	9.74e-13	2.14e-14	8.04	22.1358	0.38	SDHC	succinate dehydrogenase complex subunit C
223220_s_at	9.74e-13	2.14e-14	-8.04	22.1355	-0.771	PARP9	poly(ADP-ribose) polymerase family member 9
244434_at	9.77e-13	2.15e-14	-8.04	22.1313	-1.34	GPR82	G protein-coupled receptor 82
219863_at	9.87e-13	2.17e-14	-8.04	22.1213	-0.88	HERC5	HECT and RLD domain containing E3 ubiquitin protein ligase 5
219569_s_at	1.01e-12	2.22e-14	-8.04	22.0993	-0.713	SLC35G2	solute carrier family 35 member G2
223103_at	1.01e-12	2.23e-14	8.04	22.094	0.721	STARD10	StAR related lipid transfer domain containing 10
226345_at	1.01e-12	2.23e-14	8.04	22.0919	0.45	ARL5B	ADP ribosylation factor like GTPase 5B
203558_at	1.02e-12	2.25e-14	-8.03	22.0832	-1.59	CUL7	cullin 7
221751_at	1.03e-12	2.27e-14	8.03	22.0745	0.443	PANK3	pantothenate kinase 3
212870_at	1.03e-12	2.28e-14	8.03	22.0726	0.405	SOS2	SOS Ras/Rho guanine nucleotide exchange factor 2
224920_x_at	1.03e-12	2.28e-14	-8.03	22.0714	-0.573	MYADM	myeloid associated differentiation marker
237973_at	1.06e-12	2.34e-14	8.03	22.0472	1.01
218799_at	1.06e-12	2.34e-14	-8.03	22.0464	-0.434	GPN2	GPN-loop GTPase 2
208709_s_at	1.06e-12	2.35e-14	-8.03	22.0426	-0.44	NRDC	nardilysin convertase
221781_s_at	1.06e-12	2.36e-14	-8.03	22.0398	-0.895	DNAJC10	DnaJ heat shock protein family (Hsp40) member C10
209154_at	1.08e-12	2.4e-14	-8.02	22.023	-0.689	P2RX5-TAX1BP3///TAX1BP3	P2RX5-TAX1BP3 readthrough (NMD candidate)///Tax1 binding protein 3
201924_at	1.08e-12	2.4e-14	-8.02	22.0214	-0.585	AFF1	AF4/FMR2 family member 1
210889_s_at	1.08e-12	2.41e-14	-8.02	22.0197	-1.41	FCGR2B	Fc fragment of IgG receptor IIb
202275_at	1.1e-12	2.44e-14	-8.02	22.0067	-0.669	G6PD	glucose-6-phosphate dehydrogenase
212547_at	1.11e-12	2.47e-14	8.02	21.9948	0.423	BRD3	bromodomain containing 3
209124_at	1.11e-12	2.48e-14	-8.02	21.9898	-0.696	MYD88	myeloid differentiation primary response 88
219888_at	1.11e-12	2.48e-14	-8.02	21.9897	-1.31	SPAG4	sperm associated antigen 4
205382_s_at	1.12e-12	2.49e-14	-8.02	21.9861	-1.83	CFD	complement factor D
200611_s_at	1.12e-12	2.49e-14	-8.02	21.984	-0.703	WDR1	WD repeat domain 1
237563_s_at	1.12e-12	2.5e-14	-8.02	21.9801	-0.614
209500_x_at	1.13e-12	2.52e-14	-8.02	21.973	-0.821	TNFSF12-TNFSF13///TNFSF13	TNFSF12-TNFSF13 readthrough///tumor necrosis factor superfamily member 13
212958_x_at	1.15e-12	2.57e-14	-8.01	21.9552	-0.698	PAM	peptidylglycine alpha-amidating monooxygenase
201289_at	1.15e-12	2.58e-14	-8.01	21.9527	-1.54	CYR61	cysteine rich angiogenic inducer 61
241981_at	1.16e-12	2.6e-14	-8.01	21.943	-0.984	FAM20A	family with sequence similarity 20 member A
211730_s_at	1.16e-12	2.61e-14	-8.01	21.9396	-0.544	POLR2L	RNA polymerase II subunit L
225768_at	1.18e-12	2.65e-14	8.01	21.9265	0.624	NR1D2	nuclear receptor subfamily 1 group D member 2
1565644_at	1.18e-12	2.65e-14	8.01	21.9258	0.842	LOC143286	uncharacterized LOC143286
209511_at	1.19e-12	2.67e-14	8.01	21.9181	0.868	POLR2F	RNA polymerase II subunit F
204780_s_at	1.2e-12	2.69e-14	-8.01	21.909	-1	FAS	Fas cell surface death receptor
224906_at	1.2e-12	2.71e-14	-8.01	21.9029	-0.707	ANO6	anoctamin 6
225384_at	1.21e-12	2.73e-14	-8.01	21.8945	-0.635	DOCK7	dedicator of cytokinesis 7
202934_at	1.22e-12	2.75e-14	-8	21.8889	-1.36	HK2	hexokinase 2
229625_at	1.22e-12	2.76e-14	-8	21.8853	-1.65	GBP5	guanylate binding protein 5
200995_at	1.25e-12	2.83e-14	8	21.8618	0.425	IPO7	importin 7
212534_at	1.26e-12	2.85e-14	8	21.8537	0.309	ZNF24	zinc finger protein 24
224513_s_at	1.28e-12	2.89e-14	8	21.8408	0.396	UBQLN4	ubiquilin 4
213988_s_at	1.28e-12	2.9e-14	-8	21.8369	-0.909	SAT1	spermidine/spermine N1-acetyltransferase 1
217456_x_at	1.28e-12	2.91e-14	-8	21.8337	-0.601	HLA-E	major histocompatibility complex, class I, E
225803_at	1.3e-12	2.95e-14	-7.99	21.8205	-0.97	FBXO32	F-box protein 32
201744_s_at	1.3e-12	2.95e-14	-7.99	21.8196	-2.12	LUM	lumican
208812_x_at	1.31e-12	2.98e-14	-7.99	21.8117	-0.597	HLA-C	major histocompatibility complex, class I, C
222496_s_at	1.31e-12	2.99e-14	-7.99	21.8076	-0.741	RBM47	RNA binding motif protein 47
239142_at	1.31e-12	2.99e-14	-7.99	21.8062	-0.728	RFESD	Rieske Fe-S domain containing
212859_x_at	1.33e-12	3.02e-14	-7.99	21.7969	-0.89	MT1E	metallothionein 1E
223283_s_at	1.33e-12	3.03e-14	7.99	21.793	0.627	TSHZ1	teashirt zinc finger homeobox 1
206219_s_at	1.34e-12	3.07e-14	-7.99	21.783	-0.917	VAV1	vav guanine nucleotide exchange factor 1
1554314_at	1.34e-12	3.07e-14	-7.99	21.7814	-1.76	C6orf141	chromosome 6 open reading frame 141
200826_at	1.35e-12	3.08e-14	-7.99	21.7794	-0.523	SNRPD2	small nuclear ribonucleoprotein D2 polypeptide
218084_x_at	1.39e-12	3.17e-14	-7.98	21.7489	-0.897	FXYD5	FXYD domain containing ion transport regulator 5
243713_at	1.39e-12	3.17e-14	7.98	21.7488	1.45
204932_at	1.4e-12	3.21e-14	-7.98	21.7388	-1.2	TNFRSF11B	TNF receptor superfamily member 11b
213339_at	1.4e-12	3.21e-14	-7.98	21.7385	-1.19	TP73-AS1	TP73 antisense RNA 1
222742_s_at	1.4e-12	3.22e-14	-7.98	21.7361	-0.45	IFT22	intraflagellar transport 22
239973_at	1.41e-12	3.24e-14	-7.98	21.7283	-1.18
228442_at	1.42e-12	3.27e-14	-7.98	21.7212	-1.15	NFATC2	nuclear factor of activated T-cells 2
216899_s_at	1.44e-12	3.31e-14	-7.98	21.7089	-1.23	SKAP2	src kinase associated phosphoprotein 2
227549_x_at	1.45e-12	3.34e-14	-7.97	21.6984	-1.06	ZDHHC24	zinc finger DHHC-type containing 24
213342_at	1.45e-12	3.35e-14	-7.97	21.6962	-0.956	YAP1	Yes associated protein 1
218028_at	1.47e-12	3.38e-14	-7.97	21.6877	-0.752	MIR6734///ELOVL1	microRNA 6734///ELOVL fatty acid elongase 1
222757_s_at	1.5e-12	3.46e-14	-7.97	21.6658	-0.456	ZAK	sterile alpha motif and leucine zipper containing kinase AZK
227312_at	1.5e-12	3.47e-14	-7.97	21.6621	-0.545	SNTB2	syntrophin beta 2
222212_s_at	1.51e-12	3.49e-14	-7.97	21.6568	-0.535	CERS2	ceramide synthase 2
212967_x_at	1.54e-12	3.56e-14	7.97	21.6362	0.388	NAP1L1	nucleosome assembly protein 1 like 1
219506_at	1.56e-12	3.62e-14	-7.96	21.6214	-0.819	C1orf54	chromosome 1 open reading frame 54
223543_at	1.58e-12	3.67e-14	7.96	21.6074	1.28	PDZD4	PDZ domain containing 4
210992_x_at	1.61e-12	3.74e-14	-7.96	21.5897	-2.15	FCGR2C	Fc fragment of IgG receptor IIc (gene/pseudogene)
224451_x_at	1.67e-12	3.87e-14	-7.95	21.5553	-0.806	ARHGAP9	Rho GTPase activating protein 9
214002_at	1.67e-12	3.87e-14	-7.95	21.5543	-0.604	MYL6	myosin light chain 6
242769_at	1.69e-12	3.93e-14	7.95	21.5398	0.958
211529_x_at	1.71e-12	3.97e-14	-7.95	21.5297	-0.95	HLA-G	major histocompatibility complex, class I, G
201601_x_at	1.71e-12	3.98e-14	-7.95	21.5286	-1.07	IFITM2///IFITM1	interferon induced transmembrane protein 2///interferon induced transmembrane protein 1
226751_at	1.71e-12	3.98e-14	7.95	21.5274	0.856	CNRIP1	cannabinoid receptor interacting protein 1
209326_at	1.71e-12	4e-14	-7.95	21.5243	-0.364	SLC35A2	solute carrier family 35 member A2
226312_at	1.75e-12	4.07e-14	7.95	21.5053	0.646	RICTOR	RPTOR independent companion of MTOR complex 2
213126_at	1.75e-12	4.08e-14	-7.94	21.5028	-1.05	MED8	mediator complex subunit 8
208666_s_at	1.76e-12	4.12e-14	7.94	21.4935	0.563	ST13	suppression of tumorigenicity 13 (colon carcinoma) (Hsp70 interacting protein)
221081_s_at	1.77e-12	4.14e-14	-7.94	21.4906	-1.32	DENND2D	DENN domain containing 2D
212970_at	1.79e-12	4.19e-14	7.94	21.4773	0.545	APBB2	amyloid beta precursor protein binding family B member 2
227839_at	1.8e-12	4.22e-14	7.94	21.47	0.455	MBD5	methyl-CpG binding domain protein 5
212335_at	1.8e-12	4.23e-14	-7.94	21.4692	-0.79	GNS	glucosamine (N-acetyl)-6-sulfatase
230056_at	1.81e-12	4.25e-14	7.94	21.4635	0.656	BPTF	bromodomain PHD finger transcription factor
227639_at	1.82e-12	4.27e-14	-7.94	21.4596	-0.448	PIGK	phosphatidylinositol glycan anchor biosynthesis class K
204260_at	1.84e-12	4.34e-14	7.94	21.4446	1.52	CHGB	chromogranin B
205418_at	1.85e-12	4.36e-14	-7.93	21.4387	-1.39	FES	FES proto-oncogene, tyrosine kinase
202828_s_at	1.86e-12	4.39e-14	-7.93	21.4333	-1.79	MMP14	matrix metallopeptidase 14
219593_at	1.86e-12	4.39e-14	-7.93	21.432	-1.23	SLC15A3	solute carrier family 15 member 3
209282_at	1.87e-12	4.4e-14	-7.93	21.4309	-0.688	PRKD2	protein kinase D2
208736_at	1.88e-12	4.44e-14	-7.93	21.4222	-0.398	ARPC3	actin related protein 2/3 complex subunit 3
244868_at	1.9e-12	4.48e-14	7.93	21.413	0.693
230141_at	1.91e-12	4.51e-14	7.93	21.4069	0.656	ARID4A	AT-rich interaction domain 4A
209584_x_at	1.91e-12	4.53e-14	-7.93	21.4026	-0.816	APOBEC3C	apolipoprotein B mRNA editing enzyme catalytic subunit 3C
226602_s_at	1.92e-12	4.54e-14	7.93	21.3999	0.987	BCR	BCR, RhoGEF and GTPase activating protein
239481_at	1.93e-12	4.56e-14	7.93	21.3945	1.04	FAM133A	family with sequence similarity 133 member A
1556364_at	1.99e-12	4.71e-14	-7.92	21.3628	-1.34	ADAMTS9-AS2	ADAMTS9 antisense RNA 2
218870_at	1.99e-12	4.73e-14	-7.92	21.3592	-1.13	LOC101928361///ARHGAP15	uncharacterized LOC101928361///Rho GTPase activating protein 15
211373_s_at	1.99e-12	4.74e-14	-7.92	21.3585	-0.577	PSEN2	presenilin 2
206190_at	2e-12	4.75e-14	7.92	21.3562	3.35	GPR17	G protein-coupled receptor 17
211528_x_at	2e-12	4.75e-14	-7.92	21.355	-0.793	HLA-G	major histocompatibility complex, class I, G
229715_at	2.02e-12	4.82e-14	7.92	21.342	1.06	NCR3LG1	natural killer cell cytotoxicity receptor 3 ligand 1
213698_at	2.03e-12	4.84e-14	-7.92	21.3377	-0.51	TMEM35B///ZMYM6	transmembrane protein 35B///zinc finger MYM-type containing 6
228057_at	2.05e-12	4.88e-14	-7.92	21.3295	-1.12	DDIT4L	DNA damage inducible transcript 4 like
204597_x_at	2.05e-12	4.9e-14	-7.92	21.3259	-2.16	STC1	stanniocalcin 1
205463_s_at	2.11e-12	5.04e-14	-7.91	21.2979	-1.04	PDGFA	platelet derived growth factor subunit A
223821_s_at	2.15e-12	5.13e-14	7.91	21.2802	1.04	SUSD4	sushi domain containing 4
1555867_at	2.16e-12	5.16e-14	7.91	21.2741	1.35	GNG4	G protein subunit gamma 4
214017_s_at	2.17e-12	5.2e-14	-7.91	21.2677	-0.731	DHX34	DEAH-box helicase 34
229693_at	2.19e-12	5.24e-14	-7.91	21.2593	-0.8	TMEM220	transmembrane protein 220
1569481_s_at	2.21e-12	5.29e-14	7.91	21.2508	0.719	SNX22	sorting nexin 22
213138_at	2.22e-12	5.31e-14	-7.91	21.2461	-0.912	ARID5A	AT-rich interaction domain 5A
200961_at	2.22e-12	5.32e-14	-7.91	21.2454	-0.407	SEPHS2	selenophosphate synthetase 2
1560035_at	2.22e-12	5.32e-14	7.9	21.2442	0.937	RTP5	receptor transporter protein 5 (putative)
223282_at	2.23e-12	5.37e-14	7.9	21.2362	0.613	TSHZ1	teashirt zinc finger homeobox 1
212080_at	2.25e-12	5.41e-14	7.9	21.2281	0.498	KMT2A	lysine methyltransferase 2A
223551_at	2.27e-12	5.46e-14	-7.9	21.2201	-1.33	PKIB	protein kinase (cAMP-dependent, catalytic) inhibitor beta
208961_s_at	2.27e-12	5.46e-14	-7.9	21.2188	-1	KLF6	Kruppel like factor 6
208370_s_at	2.28e-12	5.5e-14	-7.9	21.2133	-0.896	RCAN1	regulator of calcineurin 1
228253_at	2.28e-12	5.5e-14	-7.9	21.2127	-0.677	LOXL3	lysyl oxidase like 3
206157_at	2.28e-12	5.5e-14	-7.9	21.2118	-2.12	PTX3	pentraxin 3
203305_at	2.31e-12	5.57e-14	-7.9	21.1997	-1.64	F13A1	coagulation factor XIII A chain
217966_s_at	2.32e-12	5.6e-14	-7.9	21.1945	-1.4	FAM129A	family with sequence similarity 129 member A
215433_at	2.33e-12	5.63e-14	-7.9	21.1893	-0.848	DPY19L1	dpy-19 like 1
243779_at	2.33e-12	5.64e-14	7.9	21.1877	1.94	GALNT13	polypeptide N-acetylgalactosaminyltransferase 13
207181_s_at	2.36e-12	5.72e-14	-7.89	21.1748	-0.514	CASP7	caspase 7
224393_s_at	2.39e-12	5.79e-14	7.89	21.1617	1.53	CECR6	cat eye syndrome chromosome region, candidate 6
225174_at	2.4e-12	5.83e-14	-7.89	21.1556	-0.363	DNAJC10	DnaJ heat shock protein family (Hsp40) member C10
203285_s_at	2.4e-12	5.83e-14	-7.89	21.1555	-0.549	HS2ST1	heparan sulfate 2-O-sulfotransferase 1
214825_at	2.42e-12	5.88e-14	7.89	21.1467	1.36	FAM155A	family with sequence similarity 155 member A
236771_at	2.44e-12	5.92e-14	7.89	21.14	1.69	RIPPLY2	ripply transcriptional repressor 2
202998_s_at	2.44e-12	5.94e-14	-7.89	21.1373	-1.21	LOXL2	lysyl oxidase like 2
212671_s_at	2.45e-12	5.96e-14	-7.89	21.1344	-1.79	LOC100509457///HLA-DQA2///HLA-DQA1	HLA class II histocompatibility antigen, DQ alpha 1 chain-like///major histocompatibility complex, class II, DQ alpha 2///major histocompatibility complex, class II, DQ alpha 1
213189_at	2.47e-12	6.02e-14	-7.89	21.1246	-0.935	MINA	MYC induced nuclear antigen
218999_at	2.47e-12	6.03e-14	-7.89	21.1224	-0.887	TMEM140	transmembrane protein 140
203146_s_at	2.48e-12	6.05e-14	7.89	21.1195	1.12	GABBR1	gamma-aminobutyric acid type B receptor subunit 1
235460_at	2.49e-12	6.09e-14	7.88	21.1129	1.63	SNX22	sorting nexin 22
218998_at	2.5e-12	6.12e-14	-7.88	21.1083	-0.485	FAM206A	family with sequence similarity 206 member A
228457_at	2.53e-12	6.19e-14	7.88	21.0978	0.506	PPM1L	protein phosphatase, Mg2+/Mn2+ dependent 1L
216834_at	2.59e-12	6.33e-14	-7.88	21.0752	-1.62	RGS1	regulator of G-protein signaling 1
212453_at	2.59e-12	6.34e-14	7.88	21.0739	0.493	KIF1BP	KIF1 binding protein
1556126_s_at	2.64e-12	6.47e-14	-7.88	21.0546	-0.634
212873_at	2.64e-12	6.48e-14	-7.88	21.0527	-1.4	ARHGAP45	Rho GTPase activating protein 45
214292_at	2.65e-12	6.51e-14	-7.87	21.0484	-1.49	ITGB4	integrin subunit beta 4
225328_at	2.65e-12	6.53e-14	-7.87	21.0457	-1.02	FBXO32	F-box protein 32
209310_s_at	2.66e-12	6.54e-14	-7.87	21.0439	-0.888	CASP4	caspase 4
202122_s_at	2.66e-12	6.55e-14	-7.87	21.0428	-0.63	PLIN3	perilipin 3
224436_s_at	2.66e-12	6.56e-14	-7.87	21.0403	-0.664	NIPSNAP3A	nipsnap homolog 3A
1555778_a_at	2.67e-12	6.58e-14	-7.87	21.0375	-2.67	POSTN	periostin
209066_x_at	2.7e-12	6.66e-14	7.87	21.0256	0.4	UQCRB	ubiquinol-cytochrome c reductase binding protein
211395_x_at	2.71e-12	6.69e-14	-7.87	21.0221	-0.958	FCGR2C	Fc fragment of IgG receptor IIc (gene/pseudogene)
225969_at	2.71e-12	6.69e-14	-7.87	21.0214	-0.451	ALKBH6	alkB homolog 6
225698_at	2.71e-12	6.69e-14	7.87	21.021	0.695	EPB41L4A-AS1	EPB41L4A antisense RNA 1
1552378_s_at	2.71e-12	6.7e-14	-7.87	21.0198	-2.43	RDH10	retinol dehydrogenase 10 (all-trans)
224636_at	2.71e-12	6.71e-14	7.87	21.018	0.282	ZFP91	ZFP91 zinc finger protein
219607_s_at	2.72e-12	6.74e-14	-7.87	21.0143	-1.44	MS4A4A	membrane spanning 4-domains A4A
225830_at	2.75e-12	6.83e-14	7.87	21.002	0.552	PDZD8	PDZ domain containing 8
229506_at	2.75e-12	6.84e-14	7.87	21.0001	0.753	PPM1L	protein phosphatase, Mg2+/Mn2+ dependent 1L
211742_s_at	2.75e-12	6.84e-14	-7.87	20.9998	-0.812	EVI2B	ecotropic viral integration site 2B
213274_s_at	2.76e-12	6.87e-14	-7.87	20.9958	-0.75	CTSB	cathepsin B
202075_s_at	2.79e-12	6.93e-14	-7.87	20.9874	-0.96	PLTP	phospholipid transfer protein
212309_at	2.79e-12	6.94e-14	7.86	20.9854	0.764	CLASP2	cytoplasmic linker associated protein 2
220744_s_at	2.79e-12	6.95e-14	-7.86	20.9841	-0.923	LOC101927266///IFT122	intraflagellar transport protein 122 homolog///intraflagellar transport 122
215225_s_at	2.8e-12	6.98e-14	7.86	20.9808	2.43	GPR17	G protein-coupled receptor 17
201336_at	2.8e-12	6.98e-14	-7.86	20.9808	-0.551	VAMP3	vesicle associated membrane protein 3
210512_s_at	2.84e-12	7.09e-14	-7.86	20.965	-1.49	VEGFA	vascular endothelial growth factor A
209974_s_at	2.85e-12	7.11e-14	7.86	20.9615	0.472	BUB3	BUB3, mitotic checkpoint protein
204164_at	2.85e-12	7.13e-14	-7.86	20.959	-0.837	SIPA1	signal-induced proliferation-associated 1
209665_at	2.9e-12	7.24e-14	-7.86	20.9439	-0.448	CYB561D2	cytochrome b561 family member D2
205918_at	2.93e-12	7.34e-14	-7.86	20.9314	-1.72	SLC4A3	solute carrier family 4 member 3
202620_s_at	2.93e-12	7.35e-14	-7.86	20.9293	-1.06	PLOD2	procollagen-lysine,2-oxoglutarate 5-dioxygenase 2
239935_at	2.96e-12	7.42e-14	7.85	20.9204	1.92	MDGA2	MAM domain containing glycosylphosphatidylinositol anchor 2
218815_s_at	2.96e-12	7.43e-14	-7.85	20.9189	-1.16	TMEM51	transmembrane protein 51
229724_at	3.01e-12	7.55e-14	7.85	20.9038	1.52	GABRB3	gamma-aminobutyric acid type A receptor beta3 subunit
1570093_at	3.03e-12	7.63e-14	7.85	20.8937	0.713	RNU6-501P	RNA, U6 small nuclear 501, pseudogene
203005_at	3.09e-12	7.77e-14	-7.85	20.8754	-1.06	LTBR	lymphotoxin beta receptor
218095_s_at	3.09e-12	7.79e-14	-7.85	20.8735	-0.626	TMEM165	transmembrane protein 165
225950_at	3.09e-12	7.79e-14	7.85	20.8729	0.541	SAMD8	sterile alpha motif domain containing 8
203535_at	3.1e-12	7.82e-14	-7.85	20.8691	-1.7	S100A9	S100 calcium binding protein A9
203411_s_at	3.13e-12	7.88e-14	-7.85	20.8615	-0.751	LMNA	lamin A/C
207238_s_at	3.15e-12	7.94e-14	-7.84	20.8543	-1.29	PTPRC	protein tyrosine phosphatase, receptor type C
233011_at	3.16e-12	7.99e-14	-7.84	20.8485	-1.46	ANXA1	annexin A1
238087_at	3.18e-12	8.05e-14	-7.84	20.8415	-0.496	RTCA	RNA 3'-terminal phosphate cyclase
31846_at	3.19e-12	8.06e-14	-7.84	20.8394	-0.499	RHOD	ras homolog family member D
200764_s_at	3.19e-12	8.08e-14	-7.84	20.837	-0.449	CTNNA1	catenin alpha 1
226913_s_at	3.21e-12	8.14e-14	7.84	20.8307	1.57	SOX8	SRY-box 8
224097_s_at	3.21e-12	8.14e-14	-7.84	20.8305	-0.658	F11R	F11 receptor
228988_at	3.22e-12	8.18e-14	7.84	20.8258	0.825	ZNF711	zinc finger protein 711
244377_at	3.27e-12	8.3e-14	7.84	20.8113	0.547	SLC1A4	solute carrier family 1 member 4
1559072_a_at	3.31e-12	8.4e-14	7.84	20.799	1.59	ELFN2	extracellular leucine rich repeat and fibronectin type III domain containing 2
211719_x_at	3.33e-12	8.47e-14	-7.83	20.7914	-1.13	FN1	fibronectin 1
220277_at	3.35e-12	8.52e-14	7.83	20.7851	0.844	CXXC4	CXXC finger protein 4
212655_at	3.35e-12	8.53e-14	7.83	20.7842	0.505	ZCCHC14	zinc finger CCHC-type containing 14
202357_s_at	3.35e-12	8.54e-14	-7.83	20.783	-1.15	CFB	complement factor B
226649_at	3.37e-12	8.6e-14	7.83	20.7771	0.808	PANK1	pantothenate kinase 1
220299_at	3.39e-12	8.65e-14	-7.83	20.7707	-0.901	SPATA6	spermatogenesis associated 6
1555628_a_at	3.4e-12	8.69e-14	-7.83	20.7663	-1.07	HAVCR2	hepatitis A virus cellular receptor 2
229816_at	3.4e-12	8.7e-14	-7.83	20.7657	-1.08	WDR78	WD repeat domain 78
1561642_at	3.4e-12	8.7e-14	7.83	20.7652	1.44
224645_at	3.44e-12	8.81e-14	7.83	20.7533	0.518	EIF4EBP2	eukaryotic translation initiation factor 4E binding protein 2
208296_x_at	3.45e-12	8.84e-14	-7.83	20.7501	-0.874	TNFAIP8	TNF alpha induced protein 8
201720_s_at	3.45e-12	8.84e-14	-7.83	20.7497	-1.01	LAPTM5	lysosomal protein transmembrane 5
219132_at	3.45e-12	8.86e-14	7.83	20.7478	0.669	PELI2	pellino E3 ubiquitin protein ligase family member 2
219152_at	3.46e-12	8.87e-14	7.83	20.7467	0.846	PODXL2	podocalyxin like 2
211386_at	3.49e-12	8.96e-14	7.83	20.7367	0.741	MGC12488	uncharacterized protein MGC12488
221565_s_at	3.56e-12	9.15e-14	-7.82	20.7158	-0.742	CALHM2	calcium homeostasis modulator 2
214459_x_at	3.57e-12	9.17e-14	-7.82	20.7138	-0.7	HLA-C	major histocompatibility complex, class I, C
204407_at	3.58e-12	9.23e-14	-7.82	20.7081	-0.665	TTF2	transcription termination factor 2
223983_s_at	3.6e-12	9.26e-14	-7.82	20.7045	-0.402	C19orf12	chromosome 19 open reading frame 12
223159_s_at	3.6e-12	9.27e-14	-7.82	20.7034	-0.685	NEK6	NIMA related kinase 6
203793_x_at	3.61e-12	9.32e-14	7.82	20.6986	0.636	PCGF2	polycomb group ring finger 2
205992_s_at	3.64e-12	9.4e-14	-7.82	20.6901	-0.836	IL15	interleukin 15
1552377_s_at	3.65e-12	9.42e-14	-7.82	20.6877	-0.47	TVP23C	trans-golgi network vesicle protein 23 homolog C (S, cerevisiae)
220330_s_at	3.67e-12	9.49e-14	-7.82	20.681	-1.05	SAMSN1	SAM domain, SH3 domain and nuclear localization signals 1
213032_at	3.68e-12	9.51e-14	7.82	20.6788	0.743	NFIB	nuclear factor I B
222821_s_at	3.7e-12	9.57e-14	-7.82	20.6724	-0.386	GEMIN7	gem nuclear organelle associated protein 7
238818_at	3.7e-12	9.59e-14	7.82	20.6706	0.515	KIAA1429	KIAA1429
202644_s_at	3.71e-12	9.62e-14	-7.82	20.6675	-0.906	TNFAIP3	TNF alpha induced protein 3
209140_x_at	3.72e-12	9.64e-14	-7.82	20.6654	-0.613	HLA-B	major histocompatibility complex, class I, B
1553978_at	3.73e-12	9.69e-14	-7.81	20.6604	-0.552	BORCS8	BLOC-1 related complex subunit 8
226599_at	3.74e-12	9.71e-14	7.81	20.6579	0.662	FHDC1	FH2 domain containing 1
225293_at	3.81e-12	9.9e-14	-7.81	20.6392	-0.742	COL27A1	collagen type XXVII alpha 1 chain
210042_s_at	3.81e-12	9.91e-14	-7.81	20.6384	-0.878	CTSZ	cathepsin Z
224472_x_at	3.85e-12	1e-13	-7.81	20.627	-0.512	SDF4	stromal cell derived factor 4
1558801_at	3.95e-12	1.03e-13	7.81	20.6013	0.517	NNT-AS1	NNT antisense RNA 1
210904_s_at	3.97e-12	1.04e-13	-7.8	20.5957	-0.877	IL13RA1	interleukin 13 receptor subunit alpha 1
228291_s_at	4.05e-12	1.06e-13	7.8	20.5749	0.612	KIZ	kizuna centrosomal protein
229437_at	4.06e-12	1.06e-13	-7.8	20.5733	-1.41	MIR155///MIR155HG	microRNA 155///MIR155 host gene
223923_at	4.11e-12	1.07e-13	-7.8	20.5606	-1.75	C21orf62	chromosome 21 open reading frame 62
211241_at	4.12e-12	1.08e-13	-7.8	20.5565	-1.14	ANXA2P3	annexin A2 pseudogene 3
227830_at	4.14e-12	1.08e-13	7.8	20.5529	1.74	GABRB3	gamma-aminobutyric acid type A receptor beta3 subunit
201324_at	4.14e-12	1.08e-13	-7.8	20.5507	-1.5	EMP1	epithelial membrane protein 1
207443_at	4.17e-12	1.09e-13	-7.8	20.5442	-1.58	NR2E1	nuclear receptor subfamily 2 group E member 1
200629_at	4.24e-12	1.11e-13	-7.79	20.5269	-0.883	WARS	tryptophanyl-tRNA synthetase
205349_at	4.24e-12	1.11e-13	-7.79	20.5249	-0.7	GNA15	G protein subunit alpha 15
218807_at	4.28e-12	1.12e-13	-7.79	20.5169	-0.955	VAV3	vav guanine nucleotide exchange factor 3
227042_at	4.33e-12	1.14e-13	-7.79	20.505	-0.958	YDJC	YdjC homolog (bacterial)
203449_s_at	4.37e-12	1.15e-13	7.79	20.495	0.316	TERF1	telomeric repeat binding factor 1
228433_at	4.41e-12	1.16e-13	7.79	20.4839	0.517	NFYA	nuclear transcription factor Y subunit alpha
209201_x_at	4.5e-12	1.18e-13	-7.78	20.4654	-0.873	CXCR4	C-X-C motif chemokine receptor 4
226627_at	4.52e-12	1.19e-13	7.78	20.4591	1.09	2008-09-01	septin 8
200620_at	4.55e-12	1.2e-13	-7.78	20.4526	-0.414	TMEM59	transmembrane protein 59
202877_s_at	4.58e-12	1.21e-13	-7.78	20.4444	-1.11	CD93	CD93 molecule
229414_at	4.63e-12	1.22e-13	7.78	20.434	0.87	PITPNC1	phosphatidylinositol transfer protein, cytoplasmic 1
221875_x_at	4.63e-12	1.22e-13	-7.78	20.4325	-0.796	HLA-F	major histocompatibility complex, class I, F
234472_at	4.67e-12	1.24e-13	7.78	20.4232	1.92	GALNT13	polypeptide N-acetylgalactosaminyltransferase 13
216442_x_at	4.71e-12	1.25e-13	-7.78	20.4144	-1.18	FN1	fibronectin 1
212171_x_at	4.72e-12	1.25e-13	-7.78	20.4134	-1.61	VEGFA	vascular endothelial growth factor A
220987_s_at	4.72e-12	1.25e-13	-7.78	20.4109	-0.593	NUAK2///AKIP1	NUAK family kinase 2///A-kinase interacting protein 1
222430_s_at	4.75e-12	1.26e-13	-7.77	20.4056	-0.499	YTHDF2	YTH N6-methyladenosine RNA binding protein 2
206206_at	4.77e-12	1.26e-13	-7.77	20.4003	-1.02	CD180	CD180 molecule
211929_at	4.78e-12	1.27e-13	7.77	20.3971	0.401	HNRNPA3	heterogeneous nuclear ribonucleoprotein A3
238063_at	4.78e-12	1.27e-13	-7.77	20.3968	-1.14	TMEM154	transmembrane protein 154
205560_at	4.8e-12	1.28e-13	-7.77	20.3905	-0.814	PCSK5	proprotein convertase subtilisin/kexin type 5
216221_s_at	4.8e-12	1.28e-13	7.77	20.39	0.324	PUM2	pumilio RNA binding family member 2
201782_s_at	4.8e-12	1.28e-13	7.77	20.3899	0.327	AIP	aryl hydrocarbon receptor interacting protein
208981_at	4.81e-12	1.28e-13	-7.77	20.389	-0.745	PECAM1	platelet and endothelial cell adhesion molecule 1
35846_at	4.84e-12	1.29e-13	7.77	20.3821	0.736	THRA	thyroid hormone receptor, alpha
1569041_at	4.85e-12	1.29e-13	7.77	20.3784	0.64
204518_s_at	4.87e-12	1.3e-13	-7.77	20.3733	-0.999	PPIC	peptidylprolyl isomerase C
218543_s_at	4.92e-12	1.31e-13	-7.77	20.364	-0.737	PARP12	poly(ADP-ribose) polymerase family member 12
236638_at	4.93e-12	1.32e-13	7.77	20.3599	1.56	AMER3	APC membrane recruitment protein 3
227981_at	4.95e-12	1.32e-13	-7.77	20.3565	-0.475	CYB561D1	cytochrome b561 family member D1
223132_s_at	4.96e-12	1.33e-13	7.77	20.353	0.542	TRIM8	tripartite motif containing 8
201859_at	4.98e-12	1.33e-13	-7.77	20.3496	-0.819	SRGN	serglycin
1563217_at	5e-12	1.34e-13	7.76	20.3448	0.814
204846_at	5.02e-12	1.35e-13	-7.76	20.3387	-1.52	CP	ceruloplasmin (ferroxidase)
233424_at	5.02e-12	1.35e-13	7.76	20.3381	0.906
200601_at	5.05e-12	1.36e-13	-7.76	20.3327	-0.601	ACTN4	actinin alpha 4
203233_at	5.14e-12	1.38e-13	-7.76	20.3136	-1.02	IL4R	interleukin 4 receptor
205568_at	5.14e-12	1.38e-13	-7.76	20.3134	-2.02	AQP9	aquaporin 9
226659_at	5.16e-12	1.39e-13	-7.76	20.3099	-0.907	DEF6	DEF6, guanine nucleotide exchange factor
212025_s_at	5.18e-12	1.4e-13	-7.76	20.3043	-0.473	FLII	FLII, actin remodeling protein
231214_at	5.2e-12	1.4e-13	7.76	20.3014	1.35
203611_at	5.33e-12	1.44e-13	7.75	20.2752	0.397	TERF2	telomeric repeat binding factor 2
38964_r_at	5.41e-12	1.46e-13	-7.75	20.2601	-0.636	WAS	Wiskott-Aldrich syndrome
232617_at	5.43e-12	1.47e-13	-7.75	20.2567	-0.742	CTSS	cathepsin S
218753_at	5.46e-12	1.48e-13	-7.75	20.2498	-0.312	XKR8	XK related 8
203932_at	5.52e-12	1.49e-13	-7.75	20.2388	-0.958	HLA-DMB	major histocompatibility complex, class II, DM beta
213398_s_at	5.52e-12	1.49e-13	7.75	20.2381	0.348	SDR39U1	short chain dehydrogenase/reductase family 39U member 1
203857_s_at	5.53e-12	1.5e-13	-7.75	20.2356	-0.709	MIR7110///PDIA5	microRNA 7110///protein disulfide isomerase family A member 5
200827_at	5.57e-12	1.51e-13	-7.75	20.2284	-0.721	PLOD1	procollagen-lysine,2-oxoglutarate 5-dioxygenase 1
1559394_a_at	5.63e-12	1.52e-13	-7.75	20.218	-1.24
230465_at	5.65e-12	1.53e-13	-7.74	20.2137	-1.09	HS2ST1	heparan sulfate 2-O-sulfotransferase 1
218445_at	5.66e-12	1.53e-13	7.74	20.2116	1.13	H2AFY2	H2A histone family member Y2
202255_s_at	5.69e-12	1.55e-13	-7.74	20.2051	-0.707	SIPA1L1	signal induced proliferation associated 1 like 1
216041_x_at	5.71e-12	1.55e-13	-7.74	20.201	-0.593	GRN	granulin
1569150_x_at	5.72e-12	1.56e-13	-7.74	20.1983	-1.22	PDLIM7	PDZ and LIM domain 7
230220_at	5.8e-12	1.58e-13	7.74	20.1839	1.05	UNC80	unc-80 homolog, NALCN activator
227467_at	5.85e-12	1.59e-13	-7.74	20.176	-1.12	RDH10	retinol dehydrogenase 10 (all-trans)
218829_s_at	5.87e-12	1.6e-13	7.74	20.1718	0.776	CHD7	chromodomain helicase DNA binding protein 7
1558759_s_at	5.94e-12	1.62e-13	7.74	20.1594	0.717	CLASP2	cytoplasmic linker associated protein 2
222931_s_at	6.02e-12	1.64e-13	7.73	20.1454	0.49	THNSL1	threonine synthase like 1
213102_at	6.06e-12	1.66e-13	-7.73	20.138	-0.463	ACTR3	ARP3 actin related protein 3 homolog
220298_s_at	6.06e-12	1.66e-13	-7.73	20.1377	-1.21	SPATA6	spermatogenesis associated 6
202130_at	6.11e-12	1.67e-13	-7.73	20.1287	-0.392	RIOK3	RIO kinase 3
227361_at	6.14e-12	1.68e-13	-7.73	20.1233	-2.21	HS3ST3B1	heparan sulfate-glucosamine 3-sulfotransferase 3B1
218097_s_at	6.16e-12	1.69e-13	7.73	20.1201	0.385	CUEDC2	CUE domain containing 2
226366_at	6.32e-12	1.73e-13	7.73	20.0937	0.474	SHPRH	SNF2 histone linker PHD RING helicase
202539_s_at	6.37e-12	1.75e-13	7.72	20.0865	0.712	HMGCR	3-hydroxy-3-methylglutaryl-CoA reductase
202003_s_at	6.41e-12	1.76e-13	-7.72	20.0796	-0.754	ACAA2	acetyl-CoA acyltransferase 2
202521_at	6.42e-12	1.76e-13	7.72	20.0774	0.267	CTCF	CCCTC-binding factor
224720_at	6.42e-12	1.77e-13	7.72	20.0753	0.503	MIB1	mindbomb E3 ubiquitin protein ligase 1
1558724_at	6.42e-12	1.77e-13	7.72	20.0748	0.814
201029_s_at	6.42e-12	1.77e-13	-7.72	20.0748	-0.884	CD99	CD99 molecule
211527_x_at	6.44e-12	1.77e-13	-7.72	20.0705	-2.15	VEGFA	vascular endothelial growth factor A
228028_at	6.49e-12	1.79e-13	7.72	20.0637	0.965	GAREM2	GRB2 associated regulator of MAPK1 subtype 2
209494_s_at	6.54e-12	1.8e-13	7.72	20.0544	0.45	PATZ1	POZ/BTB and AT hook containing zinc finger 1
202362_at	6.57e-12	1.81e-13	-7.72	20.0503	-0.484	RAP1A	RAP1A, member of RAS oncogene family
223922_x_at	6.59e-12	1.82e-13	-7.72	20.0459	-0.794	MS4A6A	membrane spanning 4-domains A6A
203320_at	6.6e-12	1.82e-13	-7.72	20.0433	-0.566	SH2B3	SH2B adaptor protein 3
217787_s_at	6.64e-12	1.84e-13	-7.72	20.0372	-0.774	GALNT2	polypeptide N-acetylgalactosaminyltransferase 2
212464_s_at	6.75e-12	1.87e-13	-7.71	20.0206	-1.15	FN1	fibronectin 1
200947_s_at	6.78e-12	1.87e-13	7.71	20.0166	0.694	GLUD1	glutamate dehydrogenase 1
209122_at	6.8e-12	1.88e-13	-7.71	20.0119	-1.29	PLIN2	perilipin 2
200039_s_at	6.87e-12	1.9e-13	-7.71	20.0016	-0.509	PSMB2	proteasome subunit beta 2
221666_s_at	6.89e-12	1.91e-13	-7.71	19.9983	-0.883	PYCARD	PYD and CARD domain containing
204912_at	6.97e-12	1.93e-13	-7.71	19.9861	-0.809	IL10RA	interleukin 10 receptor subunit alpha
1555167_s_at	7.01e-12	1.95e-13	-7.71	19.9805	-2.24	NAMPT	nicotinamide phosphoribosyltransferase
226133_s_at	7.01e-12	1.95e-13	7.71	19.9783	0.439	TBC1D10A	TBC1 domain family member 10A
226487_at	7.01e-12	1.95e-13	7.71	19.9783	1.17	FAM222A	family with sequence similarity 222 member A
1562794_at	7.09e-12	1.97e-13	7.71	19.9676	0.656
200946_x_at	7.13e-12	1.98e-13	7.7	19.9617	0.72	GLUD1	glutamate dehydrogenase 1
204224_s_at	7.23e-12	2.01e-13	-7.7	19.947	-0.917	GCH1	GTP cyclohydrolase 1
219073_s_at	7.29e-12	2.03e-13	-7.7	19.9383	-0.941	OSBPL10	oxysterol binding protein like 10
220443_s_at	7.3e-12	2.04e-13	7.7	19.9362	0.789	VAX2	ventral anterior homeobox 2
1553693_s_at	7.38e-12	2.06e-13	7.7	19.9254	0.611	CBR4	carbonyl reductase 4
212719_at	7.38e-12	2.06e-13	7.7	19.9237	0.648	PHLPP1	PH domain and leucine rich repeat protein phosphatase 1
231270_at	7.39e-12	2.06e-13	-7.7	19.9225	-0.695	LOC100507258///CA13	uncharacterized LOC100507258///carbonic anhydrase 13
201932_at	7.39e-12	2.07e-13	-7.7	19.9213	-0.423	LRRC41	leucine rich repeat containing 41
217867_x_at	7.39e-12	2.07e-13	-7.7	19.9211	-0.96	BACE2	beta-site APP-cleaving enzyme 2
244184_at	7.44e-12	2.08e-13	7.7	19.914	1.38
218162_at	7.67e-12	2.15e-13	-7.69	19.8834	-0.962	OLFML3	olfactomedin like 3
213113_s_at	7.68e-12	2.15e-13	-7.69	19.882	-0.729	SLC43A3	solute carrier family 43 member 3
41037_at	7.73e-12	2.17e-13	-7.69	19.8749	-1.2	TEAD4	TEA domain transcription factor 4
227169_at	7.77e-12	2.18e-13	7.69	19.8686	0.469	DNAJC18	DnaJ heat shock protein family (Hsp40) member C18
202408_s_at	7.77e-12	2.18e-13	-7.69	19.8677	-0.513	PRPF31	pre-mRNA processing factor 31
227334_at	7.8e-12	2.19e-13	7.69	19.8638	0.775	USP54	ubiquitin specific peptidase 54
217028_at	7.8e-12	2.19e-13	-7.69	19.8634	-1.2	CXCR4	C-X-C motif chemokine receptor 4
211958_at	7.85e-12	2.21e-13	-7.69	19.8569	-1.2	IGFBP5	insulin like growth factor binding protein 5
210095_s_at	7.85e-12	2.21e-13	-7.69	19.8553	-1.86	IGFBP3	insulin like growth factor binding protein 3
228680_at	7.86e-12	2.22e-13	7.69	19.8534	0.611	KIF3A	kinesin family member 3A
214608_s_at	7.86e-12	2.22e-13	7.69	19.853	1.56	EYA1	EYA transcriptional coactivator and phosphatase 1
200755_s_at	7.86e-12	2.22e-13	-7.69	19.8523	-0.862	CALU	calumenin
228916_at	7.89e-12	2.23e-13	7.69	19.8485	0.391	CWF19L2	CWF19-like 2, cell cycle control (S, pombe)
235866_at	7.9e-12	2.23e-13	7.69	19.8461	0.529	C9orf85	chromosome 9 open reading frame 85
208661_s_at	7.95e-12	2.25e-13	7.69	19.8401	0.678	TTC3P1///TTC3	tetratricopeptide repeat domain 3 pseudogene 1///tetratricopeptide repeat domain 3
218530_at	7.97e-12	2.26e-13	-7.69	19.8364	-0.558	FHOD1	formin homology 2 domain containing 1
225255_at	7.99e-12	2.26e-13	7.68	19.8337	0.491	MRPL35	mitochondrial ribosomal protein L35
224059_s_at	8e-12	2.27e-13	-7.68	19.8322	-1.12	NUMBL	NUMB like, endocytic adaptor protein
1557777_at	8.01e-12	2.27e-13	-7.68	19.8303	-0.958	PDE6B	phosphodiesterase 6B
233622_x_at	8.02e-12	2.28e-13	7.68	19.8276	1.41
200845_s_at	8.08e-12	2.29e-13	-7.68	19.8203	-0.541	PRDX6	peroxiredoxin 6
244029_at	8.11e-12	2.3e-13	7.68	19.8158	0.793	LOC100131043	uncharacterized LOC100131043
216247_at	8.23e-12	2.34e-13	7.68	19.8014	0.642	SNORD54///RPS20	small nucleolar RNA, C/D box 54///ribosomal protein S20
219559_at	8.24e-12	2.34e-13	-7.68	19.7988	-0.686	SLC17A9	solute carrier family 17 member 9
230445_at	8.24e-12	2.34e-13	7.68	19.7987	1.65	BTBD17	BTB domain containing 17
211894_x_at	8.28e-12	2.36e-13	7.68	19.7927	0.911	SEZ6L	seizure related 6 homolog like
225258_at	8.35e-12	2.38e-13	-7.68	19.7839	-1.34	FBLIM1	filamin binding LIM protein 1
244050_at	8.37e-12	2.39e-13	-7.68	19.7809	-0.702	HACD4	3-hydroxyacyl-CoA dehydratase 4
239678_at	8.37e-12	2.39e-13	7.68	19.7804	0.975
230163_at	8.4e-12	2.4e-13	7.68	19.7766	0.877	GFRA1	GDNF family receptor alpha 1
201169_s_at	8.42e-12	2.41e-13	-7.68	19.7727	-1.42	BHLHE40	basic helix-loop-helix family member e40
222379_at	8.42e-12	2.41e-13	-7.68	19.7725	-1.26	KCNE4	potassium voltage-gated channel subfamily E regulatory subunit 4
227113_at	8.42e-12	2.41e-13	7.68	19.7721	0.647	ADHFE1	alcohol dehydrogenase, iron containing 1
224867_at	8.42e-12	2.41e-13	-7.67	19.7717	-0.486	MINOS1	mitochondrial inner membrane organizing system 1
229269_x_at	8.5e-12	2.43e-13	-7.67	19.7623	-0.531	SSBP4	single stranded DNA binding protein 4
212905_at	8.58e-12	2.46e-13	7.67	19.7517	0.523	CSTF2T	cleavage stimulation factor subunit 2, tau variant
224252_s_at	8.67e-12	2.49e-13	-7.67	19.7412	-0.832	FXYD5	FXYD domain containing ion transport regulator 5
202637_s_at	8.76e-12	2.51e-13	-7.67	19.7309	-0.893	ICAM1	intercellular adhesion molecule 1
227068_at	8.84e-12	2.54e-13	-7.67	19.7213	-0.698	PGK1	phosphoglycerate kinase 1
224929_at	8.93e-12	2.57e-13	-7.67	19.7108	-0.569	TMEM173	transmembrane protein 173
209164_s_at	8.97e-12	2.58e-13	-7.66	19.7055	-0.557	CYB561	cytochrome b561
201356_at	9.02e-12	2.6e-13	7.66	19.6992	0.393	SF3A1	splicing factor 3a subunit 1
218272_at	9.06e-12	2.61e-13	-7.66	19.6945	-1.14	TTC38	tetratricopeptide repeat domain 38
238453_at	9.35e-12	2.69e-13	7.66	19.6639	0.987	FGFBP3	fibroblast growth factor binding protein 3
223118_s_at	9.35e-12	2.7e-13	7.66	19.6628	0.404	USP47	ubiquitin specific peptidase 47
240218_at	9.46e-12	2.73e-13	7.66	19.6507	1.05	DSCAM	DS cell adhesion molecule
229071_at	9.63e-12	2.78e-13	7.65	19.6323	0.493	C17orf100	chromosome 17 open reading frame 100
207697_x_at	9.74e-12	2.81e-13	-7.65	19.6209	-1.63	LILRB2	leukocyte immunoglobulin like receptor B2
211122_s_at	9.77e-12	2.82e-13	-7.65	19.6172	-1.76	CXCL11	C-X-C motif chemokine ligand 11
226741_at	9.8e-12	2.83e-13	7.65	19.6142	0.324	SLC12A6	solute carrier family 12 member 6
224933_s_at	9.82e-12	2.84e-13	7.65	19.6112	0.595	JMJD1C	jumonji domain containing 1C
45828_at	9.84e-12	2.85e-13	-7.65	19.6091	-0.378	ATP5SL	ATP5S like
201389_at	9.87e-12	2.86e-13	-7.65	19.605	-1.07	ITGA5	integrin subunit alpha 5
232422_at	9.9e-12	2.87e-13	-7.65	19.6012	-0.563	GGACT	gamma-glutamylamine cyclotransferase
205946_at	9.92e-12	2.88e-13	7.65	19.5986	1.94	VIPR2	vasoactive intestinal peptide receptor 2
219645_at	1e-11	2.91e-13	7.65	19.5864	0.973	CASQ1	calsequestrin 1
235494_at	1e-11	2.92e-13	7.65	19.5858	0.984	LSAMP	limbic system-associated membrane protein
202720_at	1.01e-11	2.92e-13	-7.65	19.5841	-0.737	TES	testin LIM domain protein
1555874_x_at	1.01e-11	2.92e-13	7.65	19.5834	0.817	GLIDR	glioblastoma down-regulated RNA
202827_s_at	1.02e-11	2.96e-13	-7.64	19.5726	-1.68	MMP14	matrix metallopeptidase 14
223222_at	1.02e-11	2.96e-13	-7.64	19.5718	-0.641	SLC25A19	solute carrier family 25 member 19
213422_s_at	1.02e-11	2.96e-13	-7.64	19.5712	-0.823	MXRA8	matrix remodeling associated 8
227965_at	1.02e-11	2.97e-13	-7.64	19.5673	-0.928
234088_at	1.02e-11	2.98e-13	-7.64	19.5663	-1.1
205669_at	1.03e-11	3.01e-13	7.64	19.5566	0.7	NCAM2	neural cell adhesion molecule 2
207196_s_at	1.03e-11	3.01e-13	-7.64	19.5538	-0.559	TNIP1	TNFAIP3 interacting protein 1
228218_at	1.04e-11	3.05e-13	7.64	19.5437	0.838	LSAMP	limbic system-associated membrane protein
1555872_a_at	1.05e-11	3.07e-13	7.64	19.5362	0.721	LOC728903///GLIDR	uncharacterized LOC728903///glioblastoma down-regulated RNA
226652_at	1.06e-11	3.09e-13	7.64	19.5291	0.524	USP3	ubiquitin specific peptidase 3
218796_at	1.06e-11	3.1e-13	7.64	19.5265	2.15	FERMT1	fermitin family member 1
237525_at	1.06e-11	3.11e-13	7.64	19.5222	0.576
220889_s_at	1.06e-11	3.11e-13	7.64	19.5221	2.01	CA10	carbonic anhydrase 10
218217_at	1.08e-11	3.16e-13	-7.63	19.5067	-0.572	SCPEP1	serine carboxypeptidase 1
228289_at	1.08e-11	3.17e-13	7.63	19.5031	0.586	BRD7	bromodomain containing 7
213171_s_at	1.1e-11	3.24e-13	7.63	19.4831	1.2	MMP24	matrix metallopeptidase 24
224820_at	1.1e-11	3.24e-13	7.63	19.4819	0.559	COX20	COX20, cytochrome c oxidase assembly factor
1559910_at	1.11e-11	3.25e-13	7.63	19.4796	0.775
210869_s_at	1.11e-11	3.26e-13	-7.63	19.4788	-0.963	MIR6756///MCAM	microRNA 6756///melanoma cell adhesion molecule
203511_s_at	1.11e-11	3.26e-13	-7.63	19.4786	-0.483	TRAPPC3	trafficking protein particle complex 3
241542_at	1.11e-11	3.28e-13	7.63	19.4719	0.936
223279_s_at	1.12e-11	3.3e-13	-7.63	19.466	-0.847	UACA	uveal autoantigen with coiled-coil domains and ankyrin repeats
212850_s_at	1.12e-11	3.32e-13	7.63	19.4609	0.872	LRP4	LDL receptor related protein 4
204866_at	1.12e-11	3.32e-13	7.63	19.4608	0.854	JADE3	jade family PHD finger 3
221561_at	1.13e-11	3.33e-13	-7.63	19.4557	-0.843	SOAT1	sterol O-acyltransferase 1
212483_at	1.16e-11	3.44e-13	7.62	19.4261	0.404	NIPBL	NIPBL, cohesin loading factor
214495_at	1.16e-11	3.44e-13	7.62	19.4249	1.72	CACNG2	calcium voltage-gated channel auxiliary subunit gamma 2
202522_at	1.17e-11	3.45e-13	7.62	19.4222	0.351	PITPNB	phosphatidylinositol transfer protein beta
1552309_a_at	1.17e-11	3.46e-13	-7.62	19.4204	-0.736	NEXN	nexilin F-actin binding protein
202901_x_at	1.17e-11	3.46e-13	-7.62	19.4202	-0.997	CTSS	cathepsin S
230019_s_at	1.19e-11	3.53e-13	7.62	19.4	0.988	DISP3	dispatched RND transporter family member 3
228243_at	1.19e-11	3.53e-13	-7.62	19.3986	-1.17
1562300_at	1.19e-11	3.55e-13	7.62	19.3955	0.963
201861_s_at	1.21e-11	3.59e-13	-7.61	19.3828	-0.494	LRRFIP1	LRR binding FLII interacting protein 1
212115_at	1.21e-11	3.6e-13	-7.61	19.3796	-1.01	HN1L	hematological and neurological expressed 1 like
223380_s_at	1.22e-11	3.63e-13	-7.61	19.372	-0.806	LATS2	large tumor suppressor kinase 2
215822_x_at	1.22e-11	3.64e-13	7.61	19.3692	0.689	MYT1	myelin transcription factor 1
220134_x_at	1.23e-11	3.67e-13	-7.61	19.3617	-0.537	EVA1B	eva-1 homolog B
209087_x_at	1.24e-11	3.7e-13	-7.61	19.3545	-0.792	MCAM	melanoma cell adhesion molecule
240922_at	1.28e-11	3.83e-13	-7.6	19.3209	-0.987
236915_at	1.29e-11	3.84e-13	-7.6	19.3172	-1.53	C4orf47	chromosome 4 open reading frame 47
210112_at	1.3e-11	3.87e-13	-7.6	19.3092	-0.764	HPS1	HPS1, biogenesis of lysosomal organelles complex 3 subunit 1
225015_s_at	1.31e-11	3.9e-13	-7.6	19.3026	-0.919	STK40	serine/threonine kinase 40
211911_x_at	1.31e-11	3.91e-13	-7.6	19.3007	-0.818	HLA-B	major histocompatibility complex, class I, B
225897_at	1.34e-11	4.01e-13	7.6	19.2759	0.67	MARCKS	myristoylated alanine rich protein kinase C substrate
204490_s_at	1.34e-11	4.02e-13	-7.6	19.2732	-1.28	CD44	CD44 molecule (Indian blood group)
232668_at	1.34e-11	4.03e-13	7.6	19.2714	0.963
225214_at	1.36e-11	4.08e-13	-7.59	19.2584	-0.648	LOC100129034	uncharacterized LOC100129034
231935_at	1.36e-11	4.09e-13	7.59	19.2559	1.38	ARPP21	cAMP regulated phosphoprotein 21
202862_at	1.37e-11	4.12e-13	-7.59	19.249	-0.691	FAH	fumarylacetoacetate hydrolase
218624_s_at	1.38e-11	4.14e-13	-7.59	19.2438	-0.537	CENPBD1P1	CENPB DNA-binding domains containing 1 pseudogene 1
201162_at	1.39e-11	4.18e-13	-7.59	19.236	-0.873	IGFBP7	insulin like growth factor binding protein 7
202497_x_at	1.41e-11	4.22e-13	-7.59	19.2252	-1.43	SLC2A3	solute carrier family 2 member 3
230738_at	1.41e-11	4.23e-13	7.59	19.2231	0.693
218302_at	1.41e-11	4.24e-13	-7.59	19.222	-0.598	PSENEN	presenilin enhancer gamma-secretase subunit
203761_at	1.42e-11	4.27e-13	-7.59	19.2149	-0.798	SLA	Src-like-adaptor
228269_x_at	1.42e-11	4.28e-13	7.59	19.2131	1.36	KCNIP3	potassium voltage-gated channel interacting protein 3
219094_at	1.43e-11	4.3e-13	7.59	19.2076	0.516	ARMC8	armadillo repeat containing 8
239031_at	1.43e-11	4.32e-13	7.59	19.2039	0.556	SSTR2	somatostatin receptor 2
1555977_at	1.44e-11	4.35e-13	-7.58	19.197	-0.805	MYL12A	myosin light chain 12A
221908_at	1.46e-11	4.42e-13	7.58	19.1805	0.731	RNFT2	ring finger protein, transmembrane 2
203732_at	1.47e-11	4.45e-13	-7.58	19.1731	-0.554	TRIP4	thyroid hormone receptor interactor 4
1552439_s_at	1.51e-11	4.56e-13	7.58	19.1501	1.95	MEGF11	multiple EGF like domains 11
201209_at	1.51e-11	4.57e-13	-7.58	19.1486	-0.611	HDAC1	histone deacetylase 1
206034_at	1.52e-11	4.59e-13	-7.58	19.1433	-0.67	SERPINB8	serpin family B member 8
203570_at	1.52e-11	4.6e-13	-7.58	19.1417	-1.68	LOXL1	lysyl oxidase like 1
38340_at	1.52e-11	4.62e-13	7.57	19.1382	0.917	HIP1R	huntingtin interacting protein 1 related
205952_at	1.54e-11	4.68e-13	7.57	19.1257	1.2	KCNK3	potassium two pore domain channel subfamily K member 3
201028_s_at	1.54e-11	4.68e-13	-7.57	19.1256	-1.07	CD99	CD99 molecule
201506_at	1.57e-11	4.77e-13	-7.57	19.1069	-1.69	TGFBI	transforming growth factor beta induced
229441_at	1.57e-11	4.77e-13	-7.57	19.1063	-1.32	PRSS23	protease, serine 23
200837_at	1.57e-11	4.79e-13	-7.57	19.1031	-0.388	BCAP31	B-cell receptor-associated protein 31
207447_s_at	1.57e-11	4.79e-13	7.57	19.103	1.53	MGAT4C	MGAT4 family member C
224606_at	1.58e-11	4.8e-13	-7.57	19.0997	-0.791	KLF6	Kruppel like factor 6
203568_s_at	1.58e-11	4.82e-13	-7.57	19.0972	-0.709	TRIM38	tripartite motif containing 38
227834_at	1.58e-11	4.82e-13	-7.57	19.0957	-1.29	TXLNB	taxilin beta
242263_at	1.59e-11	4.85e-13	-7.57	19.0901	-0.592	TMED5	transmembrane p24 trafficking protein 5
228792_at	1.6e-11	4.87e-13	7.57	19.0868	0.699	MYEF2	myelin expression factor 2
220320_at	1.62e-11	4.94e-13	-7.56	19.0721	-1.19	DOK3	docking protein 3
210130_s_at	1.62e-11	4.96e-13	7.56	19.068	0.715	TM7SF2	transmembrane 7 superfamily member 2
205119_s_at	1.62e-11	4.96e-13	-7.56	19.068	-1.12	FPR1	formyl peptide receptor 1
201631_s_at	1.63e-11	4.99e-13	-7.56	19.0619	-1.08	IER3	immediate early response 3
203464_s_at	1.63e-11	5e-13	7.56	19.0613	0.681	EPN2-IT1///EPN2	EPN2 intronic transcript 1///epsin 2
213923_at	1.64e-11	5.03e-13	-7.56	19.0553	-0.49	RAP2B	RAP2B, member of RAS oncogene family
211184_s_at	1.64e-11	5.03e-13	7.56	19.0547	1.07	USH1C	USH1 protein network component harmonin
1562831_a_at	1.64e-11	5.04e-13	7.56	19.0533	0.538	WDR11-AS1	WDR11 antisense RNA 1
228044_at	1.64e-11	5.05e-13	7.56	19.0517	0.718	SERP2	stress-associated endoplasmic reticulum protein family member 2
239979_at	1.65e-11	5.06e-13	-7.56	19.0491	-0.783
227295_at	1.65e-11	5.06e-13	-7.56	19.0487	-0.743	IKBIP	IKBKB interacting protein
1552506_at	1.66e-11	5.11e-13	-7.56	19.0384	-0.928	CRB2	crumbs 2, cell polarity complex component
202948_at	1.66e-11	5.12e-13	-7.56	19.038	-1.18	IL1R1	interleukin 1 receptor type 1
202820_at	1.67e-11	5.13e-13	-7.56	19.0349	-1.34	AHR	aryl hydrocarbon receptor
204352_at	1.68e-11	5.18e-13	-7.56	19.0258	-0.837	TRAF5	TNF receptor associated factor 5
207873_x_at	1.71e-11	5.26e-13	7.55	19.0105	1.3	SEZ6L	seizure related 6 homolog like
212175_s_at	1.71e-11	5.27e-13	-7.55	19.0098	-0.531	AK2	adenylate kinase 2
205081_at	1.71e-11	5.29e-13	-7.55	19.0062	-1.65	CRIP1	cysteine rich protein 1
238824_at	1.71e-11	5.29e-13	7.55	19.0059	0.46	RPS29	ribosomal protein S29
201301_s_at	1.72e-11	5.32e-13	-7.55	19.0009	-0.739	ANXA4	annexin A4
226288_s_at	1.72e-11	5.32e-13	7.55	18.9999	0.598	NLGN2	neuroligin 2
1554830_a_at	1.73e-11	5.33e-13	-7.55	18.9975	-1.42	STEAP3	STEAP3 metalloreductase
205186_at	1.73e-11	5.34e-13	-7.55	18.9963	-1.08	DNALI1	dynein axonemal light intermediate chain 1
1562733_at	1.73e-11	5.34e-13	-7.55	18.9959	-0.403	LINC00092	long intergenic non-protein coding RNA 92
204222_s_at	1.73e-11	5.37e-13	-7.55	18.9918	-1.03	GLIPR1	GLI pathogenesis related 1
212787_at	1.74e-11	5.41e-13	7.55	18.9844	0.313	YLPM1	YLP motif containing 1
201379_s_at	1.78e-11	5.51e-13	-7.55	18.9664	-0.459	TPD52L2	tumor protein D52 like 2
214780_s_at	1.78e-11	5.53e-13	-7.55	18.9625	-0.411	MYO9B	myosin IXB
229970_at	1.79e-11	5.55e-13	7.55	18.9594	0.538	KBTBD7	kelch repeat and BTB domain containing 7
219603_s_at	1.8e-11	5.59e-13	-7.54	18.9517	-0.664	ZNF226	zinc finger protein 226
224870_at	1.82e-11	5.65e-13	7.54	18.9415	0.755	DANCR	differentiation antagonizing non-protein coding RNA
213626_at	1.83e-11	5.69e-13	7.54	18.9338	0.504	CBR4	carbonyl reductase 4
202405_at	1.85e-11	5.77e-13	7.54	18.9208	0.469	TIAL1	TIA1 cytotoxic granule-associated RNA binding protein-like 1
1405_i_at	1.86e-11	5.78e-13	-7.54	18.9192	-1.63	CCL5	C-C motif chemokine ligand 5
219537_x_at	1.86e-11	5.79e-13	7.54	18.9171	1.7	DLL3	delta like canonical Notch ligand 3
213519_s_at	1.86e-11	5.79e-13	-7.54	18.9168	-0.795	LAMA2	laminin subunit alpha 2
221725_at	1.91e-11	5.95e-13	-7.54	18.8903	-0.599	WASF2	WAS protein family member 2
225504_at	1.91e-11	5.97e-13	7.53	18.8881	0.33	HMBOX1	homeobox containing 1
243111_at	1.92e-11	5.98e-13	7.53	18.886	1.14
219725_at	1.92e-11	5.98e-13	-7.53	18.8857	-1.27	TREM2	triggering receptor expressed on myeloid cells 2
205141_at	1.92e-11	6.02e-13	-7.53	18.8801	-1.02	ANG	angiogenin
232375_at	1.93e-11	6.03e-13	-7.53	18.8778	-0.766
227690_at	1.94e-11	6.07e-13	7.53	18.872	1.64	GABRB3	gamma-aminobutyric acid type A receptor beta3 subunit
231086_at	1.95e-11	6.12e-13	7.53	18.8634	0.414
227674_at	1.95e-11	6.12e-13	-7.53	18.863	-0.613	ZNF585A	zinc finger protein 585A
225553_at	1.95e-11	6.12e-13	7.53	18.8628	0.47	CNIH1	cornichon family AMPA receptor auxiliary protein 1
213790_at	1.95e-11	6.13e-13	-7.53	18.8627	-1.41	ADAM12	ADAM metallopeptidase domain 12
228416_at	1.96e-11	6.16e-13	7.53	18.8569	0.51	ACVR2A	activin A receptor type 2A
231774_at	1.97e-11	6.19e-13	7.53	18.8525	0.718	KCNIP3	potassium voltage-gated channel interacting protein 3
230268_at	1.99e-11	6.24e-13	7.53	18.8448	0.986
1555832_s_at	2.01e-11	6.31e-13	-7.53	18.834	-0.702	KLF6	Kruppel like factor 6
210785_s_at	2.02e-11	6.36e-13	-7.52	18.8263	-0.866	THEMIS2	thymocyte selection associated family member 2
218563_at	2.05e-11	6.44e-13	-7.52	18.8142	-0.538	NDUFA3	NADH:ubiquinone oxidoreductase subunit A3
214684_at	2.06e-11	6.48e-13	-7.52	18.8079	-0.535	MEF2A	myocyte enhancer factor 2A
201765_s_at	2.06e-11	6.5e-13	-7.52	18.8056	-0.486	HEXA	hexosaminidase subunit alpha
235949_at	2.06e-11	6.51e-13	-7.52	18.8034	-0.804	TTC26	tetratricopeptide repeat domain 26
229275_at	2.07e-11	6.52e-13	7.52	18.8017	1.56	IGFN1	immunoglobulin-like and fibronectin type III domain containing 1
36612_at	2.07e-11	6.53e-13	7.52	18.8006	0.502	FAM168A	family with sequence similarity 168 member A
216526_x_at	2.1e-11	6.64e-13	-7.52	18.7841	-0.549	HLA-C	major histocompatibility complex, class I, C
203787_at	2.11e-11	6.66e-13	-7.52	18.7819	-0.654	SSBP2	single stranded DNA binding protein 2
207265_s_at	2.15e-11	6.81e-13	-7.51	18.7599	-0.655	KDELR3	KDEL endoplasmic reticulum protein retention receptor 3
219275_at	2.18e-11	6.9e-13	-7.51	18.7468	-0.382	PDCD5	programmed cell death 5
235536_at	2.21e-11	6.99e-13	-7.51	18.7342	-0.681	SNORD89	small nucleolar RNA, C/D box 89
201587_s_at	2.21e-11	7e-13	-7.51	18.7333	-0.522	IRAK1	interleukin 1 receptor associated kinase 1
202120_x_at	2.23e-11	7.08e-13	-7.51	18.721	-0.442	AP2S1	adaptor related protein complex 2 sigma 1 subunit
204007_at	2.23e-11	7.09e-13	-7.51	18.7206	-0.68	FCGR3B	Fc fragment of IgG receptor IIIb
218345_at	2.24e-11	7.09e-13	-7.51	18.7199	-0.953	TMEM176A	transmembrane protein 176A
225032_at	2.24e-11	7.1e-13	-7.51	18.7194	-0.719	LOC101928615///FNDC3B	uncharacterized LOC101928615///fibronectin type III domain containing 3B
238229_at	2.28e-11	7.23e-13	-7.5	18.7006	-0.723	TMEM67	transmembrane protein 67
227506_at	2.28e-11	7.24e-13	7.5	18.6998	0.9	SLC16A9	solute carrier family 16 member 9
1557059_at	2.31e-11	7.34e-13	7.5	18.6871	0.374	NIFK-AS1	NIFK antisense RNA 1
211340_s_at	2.32e-11	7.37e-13	-7.5	18.6825	-0.718	MIR6756///MCAM	microRNA 6756///melanoma cell adhesion molecule
228452_at	2.33e-11	7.42e-13	7.5	18.6759	0.371	GID4	GID complex subunit 4 homolog
224659_at	2.35e-11	7.47e-13	-7.5	18.6692	-0.662	SEPN1	selenoprotein N, 1
226694_at	2.36e-11	7.52e-13	-7.5	18.6623	-0.829	PALM2-AKAP2///AKAP2	PALM2-AKAP2 readthrough///A-kinase anchoring protein 2
207799_x_at	2.36e-11	7.54e-13	7.5	18.6602	1.11	ARMCX4	armadillo repeat containing, X-linked 4
208749_x_at	2.37e-11	7.55e-13	-7.5	18.6586	-0.402	FLOT1	flotillin 1
223322_at	2.37e-11	7.56e-13	-7.5	18.6583	-0.611	RASSF5	Ras association domain family member 5
215691_x_at	2.38e-11	7.6e-13	-7.5	18.6532	-0.5	HSPB11	heat shock protein family B (small) member 11
200770_s_at	2.39e-11	7.65e-13	-7.5	18.646	-0.973	LAMC1	laminin subunit gamma 1
224602_at	2.41e-11	7.71e-13	-7.49	18.6381	-0.51	C4orf3	chromosome 4 open reading frame 3
225216_at	2.41e-11	7.73e-13	7.49	18.6362	0.382	FAM199X	family with sequence similarity 199, X-linked
219526_at	2.42e-11	7.76e-13	-7.49	18.6328	-0.553	C14orf169	chromosome 14 open reading frame 169
209707_at	2.43e-11	7.78e-13	-7.49	18.6302	-0.406	PIGK	phosphatidylinositol glycan anchor biosynthesis class K
202605_at	2.43e-11	7.79e-13	-7.49	18.6282	-0.694	GUSB	glucuronidase beta
210501_x_at	2.45e-11	7.85e-13	-7.49	18.6211	-0.332	EIF3K	eukaryotic translation initiation factor 3 subunit K
239675_at	2.45e-11	7.86e-13	-7.49	18.6199	-0.665	LINC00900	long intergenic non-protein coding RNA 900
224248_x_at	2.46e-11	7.9e-13	7.49	18.6151	0.444	FAM192A	family with sequence similarity 192 member A
215571_at	2.48e-11	7.96e-13	7.49	18.6075	0.888
242521_at	2.49e-11	7.99e-13	-7.49	18.6033	-0.918	CARD8-AS1	CARD8 antisense RNA 1
209499_x_at	2.51e-11	8.08e-13	-7.49	18.5931	-0.663	TNFSF12-TNFSF13///TNFSF13	TNFSF12-TNFSF13 readthrough///tumor necrosis factor superfamily member 13
208654_s_at	2.53e-11	8.15e-13	-7.49	18.5842	-0.641	CD164	CD164 molecule
200612_s_at	2.55e-11	8.21e-13	7.49	18.5768	0.401	AP2B1	adaptor related protein complex 2 beta 1 subunit
230913_at	2.56e-11	8.27e-13	7.48	18.5707	0.932	ABCG1	ATP binding cassette subfamily G member 1
236030_at	2.56e-11	8.27e-13	7.48	18.5702	0.921	RCOR2	REST corepressor 2
209696_at	2.58e-11	8.32e-13	-7.48	18.5649	-0.741	FBP1	fructose-bisphosphatase 1
224971_at	2.62e-11	8.45e-13	7.48	18.5495	0.293	MRPL30	mitochondrial ribosomal protein L30
212509_s_at	2.63e-11	8.51e-13	-7.48	18.5423	-0.566	MXRA7	matrix remodeling associated 7
229937_x_at	2.64e-11	8.54e-13	-7.48	18.5385	-1.05
227933_at	2.64e-11	8.54e-13	7.48	18.5384	1.16	LINGO1	leucine rich repeat and Ig domain containing 1
208752_x_at	2.64e-11	8.55e-13	7.48	18.5381	0.356	NAP1L1	nucleosome assembly protein 1 like 1
226918_at	2.64e-11	8.55e-13	7.48	18.5379	1.48	JPH4///AP1G2	junctophilin 4///adaptor related protein complex 1 gamma 2 subunit
239068_at	2.66e-11	8.62e-13	7.48	18.5303	0.664	GNL1	G protein nucleolar 1 (putative)
200704_at	2.7e-11	8.75e-13	-7.48	18.5156	-0.763	LITAF	lipopolysaccharide induced TNF factor
229518_at	2.7e-11	8.75e-13	-7.48	18.5152	-1.2	FAM46B	family with sequence similarity 46 member B
201441_at	2.7e-11	8.77e-13	-7.47	18.5127	-0.378	COX6B1	cytochrome c oxidase subunit 6B1
222550_at	2.71e-11	8.81e-13	7.47	18.5084	0.351	ARMC1	armadillo repeat containing 1
222803_at	2.75e-11	8.94e-13	7.47	18.4946	0.606	PRTFDC1	phosphoribosyl transferase domain containing 1
239519_at	2.77e-11	8.99e-13	-7.47	18.4885	-0.972
206011_at	2.78e-11	9.06e-13	-7.47	18.4818	-0.863	CASP1	caspase 1
1554600_s_at	2.8e-11	9.1e-13	-7.47	18.4774	-0.932	LMNA	lamin A/C
230129_at	2.8e-11	9.12e-13	7.47	18.4749	0.496	PSTK	phosphoseryl-tRNA kinase
224795_x_at	2.82e-11	9.18e-13	-7.47	18.4686	-1.81	IGK///IGKC	immunoglobulin kappa locus///immunoglobulin kappa constant
223406_x_at	2.82e-11	9.18e-13	7.47	18.4683	0.416	FAM192A	family with sequence similarity 192 member A
213267_at	2.83e-11	9.22e-13	7.47	18.4642	0.54	DOPEY1	dopey family member 1
235111_at	2.83e-11	9.22e-13	7.47	18.4639	0.822	LSAMP	limbic system-associated membrane protein
221692_s_at	2.83e-11	9.23e-13	-7.47	18.4636	-0.407	MRPL34	mitochondrial ribosomal protein L34
204051_s_at	2.85e-11	9.31e-13	-7.47	18.4547	-1.21	SFRP4	secreted frizzled related protein 4
244061_at	2.91e-11	9.52e-13	-7.46	18.4328	-1.05
225263_at	2.92e-11	9.53e-13	-7.46	18.4317	-0.478	HS6ST1	heparan sulfate 6-O-sulfotransferase 1
201951_at	2.95e-11	9.64e-13	7.46	18.4213	1.04	ALCAM	activated leukocyte cell adhesion molecule
229435_at	2.96e-11	9.67e-13	-7.46	18.4175	-1.39	GLIS3	GLIS family zinc finger 3
203360_s_at	2.96e-11	9.68e-13	-7.46	18.4169	-0.994	GJA9-MYCBP///GJA9///MYCBP	GJA9-MYCBP readthrough///gap junction protein alpha 9///MYC binding protein
222957_at	2.98e-11	9.78e-13	7.46	18.4073	1.23	NEU4	neuraminidase 4
212488_at	2.99e-11	9.79e-13	-7.46	18.406	-1.34	COL5A1	collagen type V alpha 1 chain
208729_x_at	3e-11	9.84e-13	-7.46	18.4014	-0.847	HLA-B	major histocompatibility complex, class I, B
230534_at	3e-11	9.86e-13	7.46	18.3992	0.618	ZNF678	zinc finger protein 678
219889_at	3.03e-11	9.95e-13	7.46	18.3901	0.39	FRAT1	frequently rearranged in advanced T-cell lymphomas 1
1554155_at	3.03e-11	9.95e-13	7.46	18.3898	0.45	MCPH1	microcephalin 1
240103_at	3.05e-11	1e-12	7.45	18.3834	0.808
223401_at	3.05e-11	1e-12	7.45	18.3805	0.294	ADPRM	ADP-ribose/CDP-alcohol diphosphatase, manganese dependent
209912_s_at	3.05e-11	1.01e-12	-7.45	18.3804	-0.519	MIR4656///AP5Z1	microRNA 4656///adaptor related protein complex 5 zeta 1 subunit
1558906_a_at	3.06e-11	1.01e-12	7.45	18.3784	0.647	OSER1-AS1	OSER1 antisense RNA 1 (head to head)
222898_s_at	3.06e-11	1.01e-12	7.45	18.3773	1.75	DLL3	delta like canonical Notch ligand 3
219919_s_at	3.07e-11	1.01e-12	-7.45	18.3724	-1.29	SSH3	slingshot protein phosphatase 3
228400_at	3.09e-11	1.02e-12	-7.45	18.367	-1.37	SHROOM3	shroom family member 3
212618_at	3.11e-11	1.03e-12	7.45	18.3583	1.09	ZNF609	zinc finger protein 609
221804_s_at	3.12e-11	1.03e-12	7.45	18.356	0.424	FAM45A///FAM45BP	family with sequence similarity 45 member A///family with sequence similarity 45, member A pseudogene
243483_at	3.12e-11	1.03e-12	-7.45	18.3548	-1.66	TRPM8	transient receptor potential cation channel subfamily M member 8
216236_s_at	3.14e-11	1.04e-12	-7.45	18.348	-0.93	SLC2A14///SLC2A3	solute carrier family 2 member 14///solute carrier family 2 member 3
243788_at	3.16e-11	1.05e-12	-7.45	18.3417	-1.06
233786_at	3.18e-11	1.05e-12	-7.45	18.3361	-1.31
226500_at	3.18e-11	1.05e-12	7.45	18.3354	0.557	ZBTB47	zinc finger and BTB domain containing 47
219099_at	3.2e-11	1.06e-12	-7.45	18.3292	-0.604	TIGAR	TP53 induced glycolysis regulatory phosphatase
217855_x_at	3.22e-11	1.07e-12	-7.44	18.3223	-0.434	SDF4	stromal cell derived factor 4
239294_at	3.24e-11	1.08e-12	-7.44	18.3145	-0.657	PIK3CG	phosphatidylinositol-4,5-bisphosphate 3-kinase catalytic subunit gamma
204958_at	3.24e-11	1.08e-12	-7.44	18.3131	-0.656	PLK3	polo like kinase 3
211833_s_at	3.25e-11	1.08e-12	-7.44	18.3102	-0.944	BAX	BCL2 associated X, apoptosis regulator
203510_at	3.25e-11	1.08e-12	-7.44	18.3093	-2.14	MET	MET proto-oncogene, receptor tyrosine kinase
202006_at	3.29e-11	1.1e-12	-7.44	18.2964	-0.627	PTPN12	protein tyrosine phosphatase, non-receptor type 12
212077_at	3.29e-11	1.1e-12	-7.44	18.296	-0.733	CALD1	caldesmon 1
227231_at	3.33e-11	1.11e-12	7.44	18.285	0.853	KIAA1211	KIAA1211
201204_s_at	3.33e-11	1.11e-12	-7.44	18.2848	-0.687	RRBP1	ribosome binding protein 1
212063_at	3.34e-11	1.11e-12	-7.44	18.2802	-1.16	CD44	CD44 molecule (Indian blood group)
208464_at	3.38e-11	1.13e-12	7.44	18.2693	0.942	GRIA4	glutamate ionotropic receptor AMPA type subunit 4
230495_at	3.42e-11	1.14e-12	7.43	18.2556	1.04	LINC01102	long intergenic non-protein coding RNA 1102
219017_at	3.44e-11	1.15e-12	-7.43	18.2516	-0.514	ETNK1	ethanolamine kinase 1
226601_at	3.45e-11	1.15e-12	-7.43	18.2471	-0.597	SLC30A7	solute carrier family 30 member 7
214647_s_at	3.47e-11	1.16e-12	-7.43	18.2422	-0.954	HFE	hemochromatosis
218626_at	3.5e-11	1.17e-12	7.43	18.232	0.406	EIF4ENIF1	eukaryotic translation initiation factor 4E nuclear import factor 1
209321_s_at	3.51e-11	1.17e-12	-7.43	18.2286	-0.399	ADCY3	adenylate cyclase 3
226117_at	3.52e-11	1.18e-12	-7.43	18.2248	-0.803	TIFA	TRAF interacting protein with forkhead associated domain
235305_s_at	3.55e-11	1.19e-12	-7.43	18.2161	-0.686	ECHDC2	enoyl-CoA hydratase domain containing 2
213188_s_at	3.56e-11	1.19e-12	-7.43	18.2135	-0.619	MINA	MYC induced nuclear antigen
241391_at	3.58e-11	1.2e-12	7.43	18.2077	0.66
202852_s_at	3.59e-11	1.21e-12	-7.42	18.2029	-0.506	AAGAB	alpha- and gamma-adaptin binding protein
224873_s_at	3.65e-11	1.22e-12	7.42	18.1878	0.552	MRPS25	mitochondrial ribosomal protein S25
200700_s_at	3.67e-11	1.23e-12	-7.42	18.1822	-0.773	KDELR2	KDEL endoplasmic reticulum protein retention receptor 2
201464_x_at	3.68e-11	1.23e-12	-7.42	18.1798	-0.751	JUN	Jun proto-oncogene, AP-1 transcription factor subunit
205289_at	3.73e-11	1.25e-12	7.42	18.1643	1.47	BMP2	bone morphogenetic protein 2
225301_s_at	3.76e-11	1.27e-12	-7.42	18.1555	-0.825	MYO5B	myosin VB
203055_s_at	3.83e-11	1.29e-12	-7.41	18.1383	-0.4	LOC100505585///ARHGEF1	uncharacterized LOC100505585///Rho guanine nucleotide exchange factor 1
227239_at	3.84e-11	1.29e-12	-7.41	18.1343	-0.683	FAM126A	family with sequence similarity 126 member A
203724_s_at	3.86e-11	1.3e-12	7.41	18.1296	0.865	RUFY3	RUN and FYVE domain containing 3
207375_s_at	3.87e-11	1.31e-12	-7.41	18.1251	-0.914	IL15RA	interleukin 15 receptor subunit alpha
226747_at	3.88e-11	1.31e-12	7.41	18.1244	0.517	TXNDC16	thioredoxin domain containing 16
219434_at	3.88e-11	1.31e-12	-7.41	18.1221	-1.95	TREM1	triggering receptor expressed on myeloid cells 1
228214_at	3.89e-11	1.31e-12	7.41	18.1209	1.11	SOX6	SRY-box 6
1554966_a_at	3.9e-11	1.32e-12	-7.41	18.1171	-0.81	FILIP1L	filamin A interacting protein 1 like
218436_at	3.98e-11	1.35e-12	-7.41	18.0957	-0.735	SIL1	SIL1 nucleotide exchange factor
202902_s_at	4.01e-11	1.36e-12	-7.41	18.0882	-1.02	CTSS	cathepsin S
204332_s_at	4.02e-11	1.36e-12	-7.41	18.0859	-0.457	AGA	aspartylglucosaminidase
217653_x_at	4.03e-11	1.36e-12	7.41	18.0833	0.482
204781_s_at	4.06e-11	1.37e-12	-7.4	18.0753	-0.9	FAS	Fas cell surface death receptor
202364_at	4.06e-11	1.38e-12	7.4	18.0743	0.606	MXI1	MAX interactor 1, dimerization protein
206715_at	4.06e-11	1.38e-12	-7.4	18.0729	-0.768	TFEC	transcription factor EC
202465_at	4.08e-11	1.39e-12	-7.4	18.0679	-1.86	PCOLCE	procollagen C-endopeptidase enhancer
238663_x_at	4.13e-11	1.4e-12	7.4	18.0554	1.7	GRIA4	glutamate ionotropic receptor AMPA type subunit 4
242082_at	4.15e-11	1.41e-12	7.4	18.05	0.952	MMAB	methylmalonic aciduria (cobalamin deficiency) cblB type
242463_x_at	4.16e-11	1.41e-12	-7.4	18.048	-0.686	ZNF600	zinc finger protein 600
206491_s_at	4.16e-11	1.41e-12	-7.4	18.0475	-0.491	NAPA	NSF attachment protein alpha
1556034_s_at	4.22e-11	1.43e-12	-7.4	18.034	-0.866	MTMR11	myotubularin related protein 11
210554_s_at	4.23e-11	1.44e-12	7.4	18.0292	0.331	CTBP2	C-terminal binding protein 2
212414_s_at	4.28e-11	1.46e-12	-7.4	18.0187	-0.929	GLYR1///SEPT6	glyoxylate reductase 1 homolog///septin 6
209982_s_at	4.3e-11	1.47e-12	7.39	18.0132	0.879	NRXN2	neurexin 2
227278_at	4.37e-11	1.49e-12	-7.39	17.9976	-0.529	TAF13	TATA-box binding protein associated factor 13
215473_at	4.37e-11	1.49e-12	7.39	17.9962	0.884
232826_at	4.38e-11	1.49e-12	7.39	17.9944	0.775
219382_at	4.4e-11	1.5e-12	-7.39	17.9884	-0.51	SERTAD3	SERTA domain containing 3
219800_s_at	4.41e-11	1.51e-12	7.39	17.9857	0.675	THNSL1	threonine synthase like 1
200897_s_at	4.49e-11	1.54e-12	-7.39	17.9676	-0.688	PALLD	palladin, cytoskeletal associated protein
229613_at	4.51e-11	1.54e-12	7.39	17.9632	0.889
217899_at	4.52e-11	1.55e-12	-7.39	17.961	-0.405	TMEM214	transmembrane protein 214
225286_at	4.58e-11	1.57e-12	-7.38	17.9479	-0.721	ARSD	arylsulfatase D
201050_at	4.58e-11	1.57e-12	-7.38	17.9471	-0.764	PLD3	phospholipase D family member 3
210422_x_at	4.58e-11	1.57e-12	-7.38	17.9456	-0.705	SLC11A1	solute carrier family 11 member 1
203987_at	4.63e-11	1.59e-12	-7.38	17.9343	-0.963	FZD6	frizzled class receptor 6
244403_at	4.66e-11	1.6e-12	7.38	17.9272	1.23	CRB1	crumbs 1, cell polarity complex component
225496_s_at	4.73e-11	1.62e-12	-7.38	17.9131	-0.843	SYTL2	synaptotagmin like 2
212306_at	4.74e-11	1.63e-12	7.38	17.9095	0.513	CLASP2	cytoplasmic linker associated protein 2
204443_at	4.74e-11	1.63e-12	-7.38	17.9092	-0.872	ARSA	arylsulfatase A
203068_at	4.74e-11	1.63e-12	-7.38	17.9087	-1.08	KLHL21	kelch like family member 21
218876_at	4.76e-11	1.64e-12	-7.38	17.9044	-1.89	TPPP3	tubulin polymerization promoting protein family member 3
217549_at	4.77e-11	1.64e-12	-7.38	17.9031	-0.871	NCKAP1L	NCK associated protein 1 like
201160_s_at	4.78e-11	1.65e-12	-7.38	17.9002	-0.923	YBX3	Y-box binding protein 3
219409_at	4.8e-11	1.66e-12	-7.38	17.8942	-0.447	SNIP1	Smad nuclear interacting protein 1
1558034_s_at	4.82e-11	1.66e-12	-7.37	17.8903	-1.74	CP	ceruloplasmin (ferroxidase)
229688_at	4.83e-11	1.66e-12	7.37	17.8888	0.603	PRDM11	PR/SET domain 11
235352_at	4.83e-11	1.67e-12	-7.37	17.8881	-1.33	MR1	major histocompatibility complex, class I-related
218269_at	4.83e-11	1.67e-12	7.37	17.8862	0.373	DROSHA	drosha ribonuclease III
237426_at	4.83e-11	1.67e-12	-7.37	17.886	-0.651	SP100	SP100 nuclear antigen
213208_at	4.93e-11	1.71e-12	7.37	17.8651	0.375	GLTSCR1L	GLTSCR1 like
209835_x_at	5.16e-11	1.79e-12	-7.36	17.8207	-1.38	CD44	CD44 molecule (Indian blood group)
210513_s_at	5.17e-11	1.79e-12	-7.36	17.8187	-1.44	VEGFA	vascular endothelial growth factor A
226304_at	5.17e-11	1.79e-12	-7.36	17.8174	-1.1	HSPB6	heat shock protein family B (small) member 6
1556590_s_at	5.18e-11	1.8e-12	-7.36	17.8155	-0.929
223336_s_at	5.22e-11	1.81e-12	7.36	17.8074	0.522	RAB18	RAB18, member RAS oncogene family
211374_x_at	5.23e-11	1.82e-12	7.36	17.8047	0.521
217742_s_at	5.26e-11	1.82e-12	7.36	17.7996	0.387	WAC	WW domain containing adaptor with coiled-coil
203379_at	5.3e-11	1.84e-12	-7.36	17.7903	-0.672	RPS6KA1	ribosomal protein S6 kinase A1
219241_x_at	5.3e-11	1.84e-12	-7.36	17.7902	-0.58	SSH3	slingshot protein phosphatase 3
201726_at	5.31e-11	1.85e-12	-7.36	17.7884	-0.638	ELAVL1	ELAV like RNA binding protein 1
213524_s_at	5.31e-11	1.85e-12	-7.36	17.7875	-0.967	G0S2	G0/G1 switch 2
202939_at	5.32e-11	1.85e-12	-7.36	17.785	-0.381	ZMPSTE24	zinc metallopeptidase STE24
1555781_at	5.34e-11	1.86e-12	-7.36	17.7822	-0.527	PQLC2	PQ loop repeat containing 2
225681_at	5.36e-11	1.87e-12	-7.36	17.7783	-1.53	CTHRC1	collagen triple helix repeat containing 1
239778_x_at	5.41e-11	1.89e-12	7.35	17.7676	0.651
1568656_at	5.42e-11	1.89e-12	7.35	17.7662	0.485	LOC105375677	uncharacterized LOC105375677
202299_s_at	5.45e-11	1.9e-12	-7.35	17.7591	-0.379	LAMTOR5	late endosomal/lysosomal adaptor, MAPK and MTOR activator 5
201361_at	5.5e-11	1.92e-12	-7.35	17.7508	-0.407	TMEM109	transmembrane protein 109
200901_s_at	5.52e-11	1.93e-12	-7.35	17.7466	-0.398	M6PR///PHC1	mannose-6-phosphate receptor, cation dependent///polyhomeotic homolog 1
202311_s_at	5.54e-11	1.94e-12	-7.35	17.7424	-1.62	COL1A1	collagen type I alpha 1 chain
235264_at	5.57e-11	1.95e-12	7.35	17.7357	0.533	HCFC2	host cell factor C2
228100_at	5.62e-11	1.97e-12	-7.35	17.7271	-1.03	PIFO	primary cilia formation
211936_at	5.62e-11	1.97e-12	-7.35	17.7271	-0.593	HSPA5	heat shock protein family A (Hsp70) member 5
223523_at	5.69e-11	1.99e-12	7.35	17.7138	0.983	TMEM108	transmembrane protein 108
202108_at	5.7e-11	2e-12	-7.35	17.7114	-0.495	PEPD	peptidase D
225406_at	5.7e-11	2e-12	-7.35	17.7113	-0.714	TWSG1	twisted gastrulation BMP signaling modulator 1
209712_at	5.71e-11	2e-12	-7.35	17.7101	-0.511	SLC35D1	solute carrier family 35 member D1
215605_at	5.71e-11	2e-12	7.35	17.7091	0.372	NCOA2	nuclear receptor coactivator 2
225974_at	5.71e-11	2.01e-12	-7.34	17.7078	-0.674	TMEM64	transmembrane protein 64
223550_s_at	5.74e-11	2.02e-12	7.34	17.7021	2.38	CA10	carbonic anhydrase 10
1556573_s_at	5.82e-11	2.04e-12	7.34	17.6893	2.03	LOC286178	uncharacterized LOC286178
229213_at	5.82e-11	2.05e-12	7.34	17.6879	0.394	DIRC2	disrupted in renal carcinoma 2
214623_at	5.82e-11	2.05e-12	7.34	17.6878	1.19	FBXW4P1	F-box and WD repeat domain containing 4 pseudogene 1
209581_at	5.82e-11	2.05e-12	-7.34	17.6877	-0.978	PLA2G16	phospholipase A2 group XVI
213610_s_at	5.82e-11	2.05e-12	7.34	17.6873	0.717	PHOSPHO2-KLHL23///KLHL23	PHOSPHO2-KLHL23 readthrough///kelch like family member 23
205330_at	5.83e-11	2.05e-12	7.34	17.6844	1.01	MN1	MN1 proto-oncogene, transcriptional regulator
203085_s_at	5.83e-11	2.05e-12	-7.34	17.6843	-0.836	TGFB1	transforming growth factor beta 1
228449_at	5.85e-11	2.06e-12	7.34	17.6805	1.13	MORC2	MORC family CW-type zinc finger 2
201321_s_at	5.88e-11	2.08e-12	7.34	17.6741	0.415	SMARCC2	SWI/SNF related, matrix associated, actin dependent regulator of chromatin subfamily c member 2
243296_at	5.91e-11	2.09e-12	-7.34	17.6694	-1.32	NAMPT	nicotinamide phosphoribosyltransferase
1555116_s_at	5.94e-11	2.1e-12	-7.34	17.6634	-1.49	SLC11A1	solute carrier family 11 member 1
208944_at	5.96e-11	2.11e-12	-7.34	17.6604	-0.701	TGFBR2	transforming growth factor beta receptor 2
201331_s_at	5.99e-11	2.12e-12	-7.34	17.6545	-0.634	STAT6	signal transducer and activator of transcription 6
232740_at	6.01e-11	2.13e-12	7.34	17.651	0.612	MCM3AP-AS1	MCM3AP antisense RNA 1
239277_at	6.03e-11	2.14e-12	-7.33	17.6465	-0.51
206850_at	6.03e-11	2.14e-12	7.33	17.6462	1.19	RASL10A	RAS like family 10 member A
224995_at	6.04e-11	2.14e-12	7.33	17.6447	0.528	SPIRE1	spire type actin nucleation factor 1
208960_s_at	6.05e-11	2.15e-12	-7.33	17.6418	-0.835	KLF6	Kruppel like factor 6
202022_at	6.06e-11	2.15e-12	7.33	17.6407	1.25	ALDOC	aldolase, fructose-bisphosphate C
217897_at	6.07e-11	2.15e-12	7.33	17.6379	0.926	FXYD6	FXYD domain containing ion transport regulator 6
243283_at	6.08e-11	2.16e-12	-7.33	17.6361	-0.798	CROT	carnitine O-octanoyltransferase
210999_s_at	6.1e-11	2.17e-12	-7.33	17.632	-1.1	GRB10	growth factor receptor bound protein 10
215719_x_at	6.1e-11	2.17e-12	-7.33	17.6318	-0.958	FAS	Fas cell surface death receptor
203649_s_at	6.12e-11	2.18e-12	-7.33	17.6283	-2.06	PLA2G2A	phospholipase A2 group IIA
208071_s_at	6.12e-11	2.18e-12	-7.33	17.627	-1.42	LAIR1	leukocyte associated immunoglobulin like receptor 1
239863_at	6.14e-11	2.18e-12	7.33	17.6243	0.546
224773_at	6.15e-11	2.19e-12	7.33	17.6223	0.718	NAV1	neuron navigator 1
224622_at	6.15e-11	2.19e-12	7.33	17.6217	0.395	TBC1D14	TBC1 domain family member 14
204034_at	6.16e-11	2.19e-12	-7.33	17.6197	-0.409	ETHE1	ETHE1, persulfide dioxygenase
231131_at	6.21e-11	2.22e-12	7.33	17.6107	1.73	FAM133A	family with sequence similarity 133 member A
210663_s_at	6.22e-11	2.22e-12	-7.33	17.6091	-1.27	KYNU	kynureninase
216326_s_at	6.25e-11	2.23e-12	-7.33	17.603	-0.299	HDAC3	histone deacetylase 3
232909_s_at	6.28e-11	2.24e-12	7.33	17.5981	0.38	BPTF	bromodomain PHD finger transcription factor
203308_x_at	6.32e-11	2.26e-12	-7.33	17.5925	-0.865	HPS1	HPS1, biogenesis of lysosomal organelles complex 3 subunit 1
218038_at	6.33e-11	2.26e-12	-7.33	17.5895	-0.738	ATP5SL	ATP5S like
203002_at	6.33e-11	2.26e-12	7.33	17.5895	0.753	AMOTL2	angiomotin like 2
1557905_s_at	6.35e-11	2.27e-12	-7.32	17.5849	-1.4	CD44	CD44 molecule (Indian blood group)
200706_s_at	6.35e-11	2.28e-12	-7.32	17.5845	-0.772	LITAF	lipopolysaccharide induced TNF factor
203706_s_at	6.38e-11	2.29e-12	-7.32	17.5799	-1.25	FZD7	frizzled class receptor 7
210732_s_at	6.39e-11	2.29e-12	-7.32	17.5776	-0.786	LGALS8	galectin 8
224735_at	6.41e-11	2.3e-12	-7.32	17.5746	-0.41	CYB561A3	cytochrome b561 family member A3
200654_at	6.41e-11	2.3e-12	-7.32	17.5737	-0.596	P4HB	prolyl 4-hydroxylase subunit beta
208731_at	6.41e-11	2.3e-12	7.32	17.573	0.372	RAB2A	RAB2A, member RAS oncogene family
202499_s_at	6.42e-11	2.3e-12	-7.32	17.5721	-0.949	SLC2A3	solute carrier family 2 member 3
1555997_s_at	6.51e-11	2.34e-12	-7.32	17.557	-1.52	IGFBP5	insulin like growth factor binding protein 5
230212_at	6.53e-11	2.35e-12	-7.32	17.5548	-0.909	SPRY1	sprouty RTK signaling antagonist 1
238622_at	6.59e-11	2.37e-12	-7.32	17.5443	-0.698	RAP2B	RAP2B, member of RAS oncogene family
223077_at	6.59e-11	2.37e-12	-7.32	17.5435	-0.502	TMOD3	tropomodulin 3
202734_at	6.59e-11	2.37e-12	-7.32	17.5434	-0.57	TRIP10	thyroid hormone receptor interactor 10
61297_at	6.63e-11	2.39e-12	7.32	17.5378	0.664	CASKIN2	CASK interacting protein 2
213308_at	6.71e-11	2.42e-12	7.31	17.5245	1.64	SHANK2	SH3 and multiple ankyrin repeat domains 2
228602_at	6.77e-11	2.44e-12	7.31	17.5161	0.614	SGCD	sarcoglycan delta
228064_at	6.77e-11	2.44e-12	7.31	17.5148	0.662	LRRC75B	leucine rich repeat containing 75B
1554132_a_at	6.79e-11	2.45e-12	7.31	17.5124	0.778	CCSER2	coiled-coil serine rich protein 2
212730_at	6.79e-11	2.45e-12	-7.31	17.5119	-0.965	SYNM	synemin
202626_s_at	6.81e-11	2.46e-12	-7.31	17.5083	-0.706	LYN	LYN proto-oncogene, Src family tyrosine kinase
227401_at	6.86e-11	2.48e-12	7.31	17.5003	0.944	IL17D	interleukin 17D
236728_at	6.94e-11	2.51e-12	7.31	17.4888	0.666	LNPEP	leucyl and cystinyl aminopeptidase
208675_s_at	6.96e-11	2.52e-12	-7.31	17.4856	-0.548	DDOST	dolichyl-diphosphooligosaccharide--protein glycosyltransferase non-catalytic subunit
202804_at	7.08e-11	2.56e-12	-7.31	17.4681	-0.547	ABCC1	ATP binding cassette subfamily C member 1
207180_s_at	7.15e-11	2.59e-12	-7.3	17.4586	-0.669	HTATIP2	HIV-1 Tat interactive protein 2
226447_at	7.24e-11	2.62e-12	7.3	17.4457	0.354	ASH1L	ASH1 like histone lysine methyltransferase
232472_at	7.28e-11	2.64e-12	-7.3	17.4404	-1.02
201809_s_at	7.3e-11	2.65e-12	-7.3	17.4373	-0.78	ENG	endoglin
225549_at	7.33e-11	2.66e-12	7.3	17.4326	0.423	DDX6	DEAD-box helicase 6
227291_s_at	7.4e-11	2.69e-12	-7.3	17.4228	-0.377	BOLA3	bolA family member 3
204682_at	7.44e-11	2.7e-12	-7.3	17.4171	-0.834	LTBP2	latent transforming growth factor beta binding protein 2
239108_at	7.48e-11	2.72e-12	-7.3	17.4107	-0.967	FAR2	fatty acyl-CoA reductase 2
205893_at	7.56e-11	2.75e-12	7.29	17.4006	0.664	NLGN1	neuroligin 1
213049_at	7.58e-11	2.76e-12	7.29	17.3978	0.483	RALGAPA1	Ral GTPase activating protein catalytic alpha subunit 1
225288_at	7.7e-11	2.81e-12	-7.29	17.3809	-0.945	COL27A1	collagen type XXVII alpha 1 chain
1552752_a_at	7.8e-11	2.84e-12	7.29	17.3684	0.869	CADM2	cell adhesion molecule 2
219451_at	7.88e-11	2.87e-12	7.29	17.3582	0.871	MSRB2	methionine sulfoxide reductase B2
215464_s_at	7.95e-11	2.9e-12	-7.29	17.3493	-0.749	P2RX5-TAX1BP3///TAX1BP3///P2RX5	P2RX5-TAX1BP3 readthrough (NMD candidate)///Tax1 binding protein 3///purinergic receptor P2X 5
211148_s_at	7.95e-11	2.9e-12	-7.29	17.3479	-1.38	ANGPT2	angiopoietin 2
1552365_at	7.96e-11	2.91e-12	-7.29	17.3468	-1.42	SCIN	scinderin
204633_s_at	7.96e-11	2.91e-12	7.29	17.3461	0.825	RPS6KA5	ribosomal protein S6 kinase A5
228641_at	7.98e-11	2.91e-12	-7.29	17.3437	-0.616	CARD8	caspase recruitment domain family member 8
219147_s_at	8e-11	2.93e-12	-7.28	17.3401	-0.632	NMRK1	nicotinamide riboside kinase 1
[truncated: 52,676 more rows]
