# Supplementary material for: Meta-Analysis and Experimental Validation Identified FREM2 and SPRY1 as New Glioblastoma Marker Candidates
Source: Int J Mol Sci. 2018 May 4;19(5):1369. doi: 10.3390/ijms19051369 (PMC5983642; doi:10.3390/ijms19051369)
Supplement: Supplementary file 1 [file ijms-19-01369-s001.zip › Supplementary_files/Table S17 results of test v4-1.xlsx]

## Sheet: List1
ID	adj,P,Val	P,Value	t	B	logFC	Gene,symbol	Gene,title
202112_at	2.48e-30	6.59e-35	35.4762	67.6455	5.64581	VWF	von Willebrand factor
217414_x_at	2.48e-30	9.1e-35	35.2181	67.3628	9.36618	HBA2///HBA1	hemoglobin subunit alpha 2///hemoglobin subunit alpha 1
213566_at	7.36e-28	4.04e-32	30.6499	61.9169	6.40014	RNASE6	ribonuclease A family member k6
209116_x_at	2.56e-27	1.88e-31	29.5875	60.5174	9.093	HBB	hemoglobin subunit beta
222876_s_at	1.42e-26	1.3e-30	28.2989	58.7439	5.11443	ADAP2	ArfGAP with dual PH domains 2
212951_at	1.53e-26	1.68e-30	28.1291	58.5037	5.67708	ADGRF5	adhesion G protein-coupled receptor F5
230925_at	2.08e-26	2.67e-30	27.8313	58.0787	6.31333	APBB1IP	amyloid beta precursor protein binding family B member 1 interacting protein
222885_at	2.62e-25	3.84e-29	26.1591	55.5991	5.22121	EMCN	endomucin
211745_x_at	3.89e-25	6.4e-29	25.8491	55.1212	6.70507	HBA2///HBA1	hemoglobin subunit alpha 2///hemoglobin subunit alpha 1
225353_s_at	5.27e-25	9.75e-29	25.5964	54.7273	8.25694	C1QC	complement C1q C chain
211699_x_at	5.27e-25	1.12e-28	25.511	54.5934	8.34978	HBA2///HBA1	hemoglobin subunit alpha 2///hemoglobin subunit alpha 1
214414_x_at	5.27e-25	1.2e-28	25.473	54.5336	7.20469	HBA2///HBA1	hemoglobin subunit alpha 2///hemoglobin subunit alpha 1
204018_x_at	5.27e-25	1.26e-28	25.4455	54.4903	7.86578	HBA2///HBA1	hemoglobin subunit alpha 2///hemoglobin subunit alpha 1
201721_s_at	6.41e-25	1.64e-28	25.2858	54.2377	5.11815	LAPTM5	lysosomal protein transmembrane 5
209458_x_at	9.74e-25	2.68e-28	24.9986	53.7795	7.6646	HBA2///HBA1	hemoglobin subunit alpha 2///hemoglobin subunit alpha 1
213160_at	2.41e-24	7.08e-28	24.4343	52.8638	4.34751	DOCK2	dedicator of cytokinesis 2
211696_x_at	2.84e-24	8.83e-28	24.3073	52.6547	6.18508	HBB	hemoglobin subunit beta
203104_at	3.08e-24	1.02e-27	24.2268	52.5215	4.22264	CSF1R	colony stimulating factor 1 receptor
204220_at	1.05e-23	3.66e-27	23.5049	51.3083	5.02636	GMFG	glia maturation factor gamma
205801_s_at	1.19e-23	4.36e-27	23.4079	51.1425	5.08552	RASGRP3	RAS guanyl releasing protein 3
226498_at	3.59e-23	1.38e-26	22.7766	50.0468	6.41711	FLT1	fms related tyrosine kinase 1
219725_at	3.85e-23	1.55e-26	22.7139	49.9365	5.30342	TREM2	triggering receptor expressed on myeloid cells 2
217767_at	3.99e-23	1.68e-26	22.6714	49.8614	8.09689	C3	complement component 3
204006_s_at	1.64e-22	7.21e-26	21.8969	48.4705	6.14927	FCGR3B///FCGR3A	Fc fragment of IgG receptor IIIb///Fc fragment of IgG receptor IIIa
202747_s_at	2.22e-22	1.02e-25	21.7169	48.1407	4.86294	ITM2A	integral membrane protein 2A
203416_at	2.65e-22	1.26e-25	21.6062	47.9365	3.09415	CD53	CD53 molecule
224356_x_at	3.68e-22	1.82e-25	21.4165	47.5842	5.79705	MS4A6A	membrane spanning 4-domains A6A
223280_x_at	4.1e-22	2.1e-25	21.3421	47.4454	5.20266	MS4A6A	membrane spanning 4-domains A6A
219315_s_at	6.05e-22	3.21e-25	21.1256	47.0386	3.13683	TMEM204	transmembrane protein 204
216834_at	8.91e-22	4.9e-25	20.9124	46.6343	8.64277	RGS1	regulator of G-protein signaling 1
238032_at	9.8e-22	5.56e-25	20.8483	46.5119	3.44617
203240_at	1.05e-21	6.16e-25	20.7967	46.4134	6.64523	FCGBP	Fc fragment of IgG binding protein
212950_at	2.16e-21	1.3e-24	20.423	45.6917	3.87523	ADGRF5	adhesion G protein-coupled receptor F5
201859_at	2.83e-21	1.8e-24	20.2647	45.3826	6.61377	SRGN	serglycin
207238_s_at	2.83e-21	1.81e-24	20.2613	45.3757	4.59544	PTPRC	protein tyrosine phosphatase, receptor type C
217232_x_at	2.89e-21	1.9e-24	20.2371	45.3284	5.37558	HBB	hemoglobin subunit beta
204482_at	3.79e-21	2.57e-24	20.0899	45.0384	5.05657	CLDN5	claudin 5
202878_s_at	9.48e-21	6.6e-24	19.6338	44.1282	4.3093	CD93	CD93 molecule
203473_at	1.06e-20	7.64e-24	19.5638	43.9867	4.16338	SLCO2B1	solute carrier organic anion transporter family member 2B1
211582_x_at	1.06e-20	7.77e-24	19.5556	43.9702	3.90436	LST1	leukocyte specific transcript 1
215051_x_at	1.34e-20	1.01e-23	19.4328	43.7209	5.56506	AIF1	allograft inflammatory factor 1
208983_s_at	1.75e-20	1.35e-23	19.293	43.4357	4.84353	PECAM1	platelet and endothelial cell adhesion molecule 1
202953_at	2.27e-20	1.79e-23	19.1596	43.1617	4.74462	C1QB	complement C1q B chain
209071_s_at	2.35e-20	1.91e-23	19.1294	43.0994	4.64507	RGS5	regulator of G-protein signaling 5
205898_at	2.35e-20	1.94e-23	19.1223	43.0847	6.39766	CX3CR1	C-X3-C motif chemokine receptor 1
1555812_a_at	2.35e-20	1.98e-23	19.1118	43.063	4.50069	ARHGDIB	Rho GDP dissociation inhibitor beta
203028_s_at	2.73e-20	2.35e-23	19.0331	42.9003	5.20144	CYBA	cytochrome b-245 alpha chain
208982_at	4.06e-20	3.56e-23	18.8381	42.4946	3.71729	PECAM1	platelet and endothelial cell adhesion molecule 1
218353_at	4.7e-20	4.22e-23	18.7604	42.3318	4.02488	RGS5	regulator of G-protein signaling 5
204122_at	7.24e-20	6.63e-23	18.5517	41.8919	5.34386	TYROBP	TYRO protein tyrosine kinase binding protein
214511_x_at	8.25e-20	7.7e-23	18.4833	41.7469	5.61821	FCGR1B	Fc fragment of IgG receptor Ib
202746_at	1e-19	9.66e-23	18.38	41.5269	6.76624	ITM2A	integral membrane protein 2A
210004_at	1e-19	9.72e-23	18.3768	41.5201	3.93688	OLR1	oxidized low density lipoprotein receptor 1
201893_x_at	1.03e-19	1.02e-22	18.3541	41.4716	4.3718	DCN	decorin
201858_s_at	1.11e-19	1.12e-22	18.3116	41.3807	7.043	SRGN	serglycin
213800_at	1.15e-19	1.18e-22	18.2878	41.3298	4.94859	CFH	complement factor H
204446_s_at	1.18e-19	1.23e-22	18.2709	41.2935	4.03848	ALOX5	arachidonate 5-lipoxygenase
203523_at	1.19e-19	1.26e-22	18.2589	41.2677	3.78594	LSP1	lymphocyte-specific protein 1
205997_at	1.19e-19	1.28e-22	18.2505	41.2497	5.03342	ADAM28	ADAM metallopeptidase domain 28
225369_at	1.51e-19	1.65e-22	18.1362	41.0035	5.0519	ESAM	endothelial cell adhesion molecule
223343_at	1.85e-19	2.06e-22	18.0365	40.788	6.03995	MS4A7	membrane spanning 4-domains A7
202957_at	2.28e-19	2.59e-22	17.9353	40.568	4.1085	HCLS1	hematopoietic cell-specific Lyn substrate 1
208981_at	3.81e-19	4.41e-22	17.6982	40.0485	3.72065	PECAM1	platelet and endothelial cell adhesion molecule 1
38487_at	3.81e-19	4.47e-22	17.6924	40.0358	4.04587	STAB1	stabilin 1
201427_s_at	4.57e-19	5.49e-22	17.6013	39.8346	3.48852	SEPP1	selenoprotein P, plasma, 1
229367_s_at	4.57e-19	5.52e-22	17.5992	39.8299	4.73612	GIMAP6	GTPase, IMAP family member 6
208071_s_at	5.2e-19	6.38e-22	17.5355	39.6889	3.21237	LAIR1	leukocyte associated immunoglobulin like receptor 1
229391_s_at	5.9e-19	7.35e-22	17.4733	39.5507	4.25293	FAM26F	family with sequence similarity 26 member F
218232_at	7.04e-19	8.9e-22	17.3899	39.3646	5.94536	C1QA	complement C1q A chain
201743_at	9.76e-19	1.25e-21	17.2415	39.0319	6.55328	CD14	CD14 molecule
204463_s_at	1.56e-18	2.03e-21	17.0334	38.5614	6.80522	EDNRA	endothelin receptor type A
223620_at	1.7e-18	2.24e-21	16.9899	38.4625	3.81969	GPR34	G protein-coupled receptor 34
240038_at	1.78e-18	2.38e-21	16.9649	38.4054	3.89955
201720_s_at	1.78e-18	2.42e-21	16.9577	38.389	5.36196	LAPTM5	lysosomal protein transmembrane 5
223344_s_at	1.92e-18	2.64e-21	16.9203	38.3036	3.70584	MS4A7	membrane spanning 4-domains A7
225763_at	2.16e-18	3.01e-21	16.864	38.1749	3.83533	RCSD1	RCSD domain containing 1
207691_x_at	2.67e-18	3.76e-21	16.7687	37.9562	2.19264	ENTPD1	ectonucleoside triphosphate diphosphohydrolase 1
212588_at	2.78e-18	3.97e-21	16.7458	37.9035	5.61403	PTPRC	protein tyrosine phosphatase, receptor type C
201280_s_at	3.46e-18	5.01e-21	16.6474	37.6763	5.98751	LOC101926921///DAB2	uncharacterized LOC101926921///DAB2, clathrin adaptor protein
216950_s_at	3.79e-18	5.55e-21	16.6037	37.5752	3.46278	FCGR1CP///FCGR1B///FCGR1A	Fc fragment of IgG receptor Ic, pseudogene///Fc fragment of IgG receptor Ib///Fc fragment of IgG receptor Ia
218729_at	4.07e-18	6.04e-21	16.5684	37.4933	4.55404	LXN	latexin
201279_s_at	4.41e-18	6.62e-21	16.5294	37.4027	5.37157	LOC101926921///DAB2	uncharacterized LOC101926921///DAB2, clathrin adaptor protein
228153_at	4.51e-18	6.85e-21	16.5151	37.3693	3.3688	RNF144B	ring finger protein 144B
1555349_a_at	4.79e-18	7.36e-21	16.4849	37.2989	5.34705	ITGB2	integrin subunit beta 2
204464_s_at	4.81e-18	7.49e-21	16.4776	37.282	4.73079	EDNRA	endothelin receptor type A
235458_at	5.08e-18	7.99e-21	16.4505	37.2186	4.99959	HAVCR2	hepatitis A virus cellular receptor 2
226028_at	5.31e-18	8.46e-21	16.4265	37.1626	3.84748	ROBO4	roundabout guidance receptor 4
202988_s_at	7.81e-18	1.26e-20	16.2611	36.7744	6.27311	RGS1	regulator of G-protein signaling 1
211896_s_at	9.75e-18	1.59e-20	16.1641	36.5454	5.24203	DCN	decorin
204232_at	1.8e-17	2.96e-20	15.9081	35.9356	3.37365	FCER1G	Fc fragment of IgE receptor Ig
212873_at	1.82e-17	3.03e-20	15.8984	35.9124	3.66599	ARHGAP45	Rho GTPase activating protein 45
219358_s_at	1.94e-17	3.27e-20	15.8679	35.8393	2.15726	ADAP2	ArfGAP with dual PH domains 2
213620_s_at	2.23e-17	3.79e-20	15.8072	35.6934	4.13927	ICAM2	intercellular adhesion molecule 2
219243_at	2.58e-17	4.44e-20	15.7431	35.5387	4.30267	GIMAP4	GTPase, IMAP family member 4
220330_s_at	2.78e-17	4.83e-20	15.7084	35.455	5.42562	SAMSN1	SAM domain, SH3 domain and nuclear localization signals 1
209335_at	2.81e-17	4.93e-20	15.7	35.4347	3.95112	DCN	decorin
235306_at	2.96e-17	5.26e-20	15.6741	35.3718	2.86384	GIMAP8	GTPase, IMAP family member 8
210495_x_at	2.97e-17	5.33e-20	15.6689	35.3592	3.5532	FN1	fibronectin 1
228507_at	3.15e-17	5.7e-20	15.6412	35.2922	4.56866	PDE3A	phosphodiesterase 3A
1555756_a_at	4.32e-17	7.9e-20	15.5097	34.9719	5.79647	CLEC7A	C-type lectin domain family 7 member A
203507_at	4.88e-17	9.03e-20	15.456	34.8407	3.53225	LOC101928634///SNORA67///CD68	uncharacterized LOC101928634///small nucleolar RNA, H/ACA box 67///CD68 molecule
203332_s_at	5.72e-17	1.07e-19	15.3888	34.676	2.20841	INPP5D	inositol polyphosphate-5-phosphatase D
225975_at	6.15e-17	1.16e-19	15.356	34.5952	2.37961	PCDH18	protocadherin 18
209473_at	6.31e-17	1.2e-19	15.3415	34.5595	2.49941	ENTPD1	ectonucleoside triphosphate diphosphohydrolase 1
1554899_s_at	8.19e-17	1.57e-19	15.2339	34.2941	5.0533	FCER1G	Fc fragment of IgE receptor Ig
204416_x_at	8.33e-17	1.62e-19	15.2233	34.2678	4.9166	APOC1	apolipoprotein C1
219909_at	1.01e-16	1.98e-19	15.1428	34.0682	3.91659	MMP28	matrix metallopeptidase 28
216442_x_at	1.03e-16	2.05e-19	15.1303	34.0372	3.83409	FN1	fibronectin 1
244026_at	1.05e-16	2.11e-19	15.1172	34.0045	4.25589
201288_at	1.05e-16	2.11e-19	15.1171	34.0043	5.72587	ARHGDIB	Rho GDP dissociation inhibitor beta
209543_s_at	1.09e-16	2.21e-19	15.0991	33.9594	1.68963	CD34	CD34 molecule
232843_s_at	1.14e-16	2.34e-19	15.0776	33.9059	4.51188	DOCK8	dedicator of cytokinesis 8
205859_at	1.16e-16	2.4e-19	15.0675	33.8808	2.2931	LY86	lymphocyte antigen 86
237904_at	1.34e-16	2.8e-19	15.007	33.7296	4.3827
202803_s_at	1.34e-16	2.82e-19	15.0034	33.7207	4.2082	ITGB2	integrin subunit beta 2
219134_at	1.4e-16	2.98e-19	14.9815	33.6658	5.9552	ADGRL4	adhesion G protein-coupled receptor L4
215633_x_at	1.46e-16	3.13e-19	14.9623	33.6178	3.46226	LST1	leukocyte specific transcript 1
212998_x_at	1.67e-16	3.6e-19	14.9078	33.481	5.84704	LOC101060835///HLA-DQB1	HLA class II histocompatibility antigen, DQ beta 1 chain-like///major histocompatibility complex, class II, DQ beta 1
211719_x_at	1.79e-16	3.89e-19	14.8773	33.4043	3.92272	FN1	fibronectin 1
220005_at	1.79e-16	3.93e-19	14.8735	33.3947	4.10127	P2RY13	purinergic receptor P2Y13
213095_x_at	1.84e-16	4.09e-19	14.8576	33.3545	5.00589	AIF1	allograft inflammatory factor 1
219436_s_at	1.84e-16	4.14e-19	14.8528	33.3424	3.84053	EMCN	endomucin
1556314_a_at	1.84e-16	4.16e-19	14.8517	33.3398	3.88473	ZNF366	zinc finger protein 366
225373_at	1.88e-16	4.27e-19	14.8408	33.3124	3.13177	C10orf54	chromosome 10 open reading frame 54
211813_x_at	1.91e-16	4.37e-19	14.832	33.29	5.71236	DCN	decorin
226244_at	2.69e-16	6.21e-19	14.695	32.9434	3.30158	CLEC14A	C-type lectin domain family 14 member A
236262_at	2.99e-16	6.96e-19	14.6513	32.8324	2.7794	MMRN2	multimerin 2
229635_at	3.18e-16	7.46e-19	14.624	32.7629	3.454	LINC01094	long intergenic non-protein coding RNA 1094
226950_at	3.3e-16	7.79e-19	14.6075	32.7207	4.22428	ACVRL1	activin A receptor like type 1
219607_s_at	3.41e-16	8.12e-19	14.5915	32.68	6.47643	MS4A4A	membrane spanning 4-domains A4A
212464_s_at	3.51e-16	8.42e-19	14.5776	32.6445	4.09558	FN1	fibronectin 1
204774_at	3.84e-16	9.27e-19	14.5402	32.5491	3.57907	EVI2A	ecotropic viral integration site 2A
222670_s_at	4.37e-16	1.06e-18	14.4876	32.4142	3.82685	MAFB	MAF bZIP transcription factor B
205586_x_at	4.58e-16	1.12e-18	-14.4667	32.3606	-2.50118	VGF	VGF nerve growth factor inducible
221666_s_at	4.59e-16	1.13e-18	14.4629	32.3509	3.7094	PYCARD	PYD and CARD domain containing
225502_at	5.79e-16	1.44e-18	14.3712	32.115	4.34897	DOCK8	dedicator of cytokinesis 8
211742_s_at	5.96e-16	1.5e-18	14.3568	32.0777	4.13165	EVI2B	ecotropic viral integration site 2B
204468_s_at	6.3e-16	1.6e-18	14.332	32.0137	5.26493	TIE1	tyrosine kinase with immunoglobulin like and EGF like domains 1
204039_at	6.3e-16	1.6e-18	14.3305	32.01	2.70018	CEBPA	CCAAT/enhancer binding protein alpha
201058_s_at	6.72e-16	1.72e-18	14.303	31.9388	5.66055	MYL9	myosin light chain 9
232615_at	6.94e-16	1.79e-18	14.288	31.9	1.71083
209070_s_at	7.67e-16	1.99e-18	14.2473	31.7946	4.28032	RGS5	regulator of G-protein signaling 5
228532_at	8.26e-16	2.16e-18	14.2167	31.715	3.62191	C1orf162	chromosome 1 open reading frame 162
204174_at	1.02e-15	2.68e-18	14.1352	31.503	4.03764	ALOX5AP	arachidonate 5-lipoxygenase activating protein
202901_x_at	1.04e-15	2.76e-18	14.1245	31.475	4.23966	CTSS	cathepsin S
219994_at	1.06e-15	2.83e-18	14.1141	31.4478	3.17452	APBB1IP	amyloid beta precursor protein binding family B member 1 interacting protein
219666_at	1.08e-15	2.92e-18	14.1032	31.4196	3.56671	MS4A6A	membrane spanning 4-domains A6A
213553_x_at	1.13e-15	3.06e-18	14.0847	31.3711	4.77071	APOC1	apolipoprotein C1
223922_x_at	1.23e-15	3.34e-18	14.0517	31.2848	2.56944	MS4A6A	membrane spanning 4-domains A6A
202833_s_at	1.24e-15	3.42e-18	14.0437	31.2637	5.17455	SERPINA1	serpin family A member 1
209735_at	1.29e-15	3.55e-18	14.0288	31.2249	2.92051	ABCG2	ATP binding cassette subfamily G member 2 (Junior blood group)
230391_at	1.36e-15	3.79e-18	14.0045	31.161	3.01049	CD84	CD84 molecule
227184_at	1.37e-15	3.83e-18	14.0009	31.1515	1.75264	PTAFR	platelet activating factor receptor
227300_at	1.4e-15	3.96e-18	13.9876	31.1166	3.46653	TMEM119	transmembrane protein 119
228071_at	1.4e-15	3.99e-18	13.9854	31.1108	5.24657	GIMAP7	GTPase, IMAP family member 7
219700_at	1.4e-15	4.01e-18	13.9834	31.1056	3.48247	PLXDC1	plexin domain containing 1
205196_s_at	1.48e-15	4.26e-18	-13.9606	31.0456	-1.72361	AP1S1	adaptor related protein complex 1 sigma 1 subunit
1555728_a_at	1.53e-15	4.42e-18	13.9469	31.0097	3.38711	MS4A4A	membrane spanning 4-domains A4A
210757_x_at	1.8e-15	5.23e-18	13.884	30.8439	4.15557	LOC101926921///DAB2	uncharacterized LOC101926921///DAB2, clathrin adaptor protein
208799_at	1.93e-15	5.65e-18	-13.8552	30.7679	-1.22213	PSMB5	proteasome subunit beta 5
227780_s_at	1.95e-15	5.75e-18	13.8482	30.7493	2.34773	ECSCR	endothelial cell surface expressed chemotaxis and apoptosis regulator
214081_at	1.95e-15	5.79e-18	13.8457	30.7426	2.28391	PLXDC1	plexin domain containing 1
204844_at	2.01e-15	6e-18	13.8326	30.7081	5.49812	ENPEP	glutamyl aminopeptidase
213975_s_at	2.03e-15	6.08e-18	13.8274	30.6942	5.80925	LYZ	lysozyme
203934_at	2.03e-15	6.12e-18	13.8252	30.6885	3.07996	KDR	kinase insert domain receptor
201852_x_at	2.05e-15	6.24e-18	13.8181	30.6697	5.91398	COL3A1	collagen type III alpha 1 chain
214902_x_at	2.58e-15	7.88e-18	13.7311	30.4388	1.72484	LPP	LIM domain containing preferred translocation partner in lipoma
214770_at	2.7e-15	8.37e-18	13.7088	30.3795	5.4783	MSR1	macrophage scavenger receptor 1
215076_s_at	2.7e-15	8.37e-18	13.7087	30.3792	6.5278	COL3A1	collagen type III alpha 1 chain
211452_x_at	2.85e-15	8.87e-18	13.6872	30.3222	1.33878	LRRFIP1	LRR binding FLII interacting protein 1
218764_at	3.08e-15	9.64e-18	13.6564	30.2399	2.61217	PRKCH	protein kinase C eta
214467_at	3.14e-15	9.88e-18	13.6472	30.2154	3.61594	GPR65	G protein-coupled receptor 65
221698_s_at	3.26e-15	1.03e-17	13.6309	30.1718	4.35085	CLEC7A	C-type lectin domain family 7 member A
204689_at	3.33e-15	1.06e-17	13.6212	30.1459	2.34372	HHEX	hematopoietically expressed homeobox
204150_at	3.61e-15	1.16e-17	13.5886	30.0588	3.59133	STAB1	stabilin 1
234981_x_at	3.73e-15	1.21e-17	13.5737	30.0188	1.4535	CMBL	carboxymethylenebutenolidase homolog
204787_at	3.73e-15	1.21e-17	13.5724	30.0152	4.05788	VSIG4	V-set and immunoglobulin domain containing 4
203472_s_at	3.74e-15	1.22e-17	13.5691	30.0066	3.83339	SLCO2B1	solute carrier organic anion transporter family member 2B1
206171_at	3.76e-15	1.23e-17	13.5656	29.997	2.78074	ADORA3	adenosine A3 receptor
235592_at	3.86e-15	1.27e-17	13.5536	29.965	3.6821
203923_s_at	3.89e-15	1.3e-17	13.5467	29.9465	3.59495	CYBB	cytochrome b-245 beta chain
227384_s_at	3.89e-15	1.3e-17	13.5465	29.9459	1.88177	LOC727820	uncharacterized LOC727820
215388_s_at	4.11e-15	1.38e-17	13.5242	29.886	5.20854	CFHR1///CFH	complement factor H related 1///complement factor H
205269_at	4.36e-15	1.47e-17	13.5005	29.8224	3.82129	LCP2	lymphocyte cytosolic protein 2
204057_at	4.53e-15	1.53e-17	13.4852	29.7813	2.96282	IRF8	interferon regulatory factor 8
205270_s_at	4.62e-15	1.57e-17	13.4757	29.7557	3.66334	LCP2	lymphocyte cytosolic protein 2
237006_at	5.2e-15	1.78e-17	13.4305	29.6339	2.14575
227647_at	5.38e-15	1.85e-17	13.4156	29.5937	2.85103	KCNE3	potassium voltage-gated channel subfamily E regulatory subunit 3
226936_at	6.13e-15	2.12e-17	-13.3664	29.4607	-1.82294	CENPW	centromere protein W
219719_at	6.34e-15	2.2e-17	13.3522	29.4224	4.0564	HIGD1B	HIG1 hypoxia inducible domain family member 1B
1558368_s_at	6.34e-15	2.22e-17	-13.3499	29.4162	-2.04546	DRAXIN	dorsal inhibitory axon guidance protein
213733_at	6.78e-15	2.38e-17	13.3239	29.3455	3.37695	MYO1F	myosin IF
210895_s_at	6.83e-15	2.42e-17	13.3188	29.3319	3.57667	CD86	CD86 molecule
209183_s_at	6.95e-15	2.47e-17	13.3108	29.3101	4.22145	C10orf10	chromosome 10 open reading frame 10
242877_at	7.57e-15	2.7e-17	13.2781	29.2213	2.45323
213233_s_at	7.86e-15	2.82e-17	13.2624	29.1786	4.53558	KLHL9	kelch like family member 9
204959_at	7.91e-15	2.85e-17	13.2583	29.1675	4.17558	MNDA	myeloid cell nuclear differentiation antigen
1558828_s_at	8.25e-15	2.99e-17	13.2409	29.1203	4.33254	CARMN	cardiac mesoderm enhancer-associated non-coding RNA
226068_at	8.39e-15	3.06e-17	13.233	29.0988	2.59439	SYK	spleen associated tyrosine kinase
223234_at	9.19e-15	3.36e-17	-13.1983	29.0042	-1.67287	MAD2L2	MAD2 mitotic arrest deficient-like 2 (yeast)
217653_x_at	9.91e-15	3.65e-17	13.169	28.9242	1.64339
209608_s_at	1.06e-14	3.9e-17	-13.1446	28.8574	-2.1167	ACAT2	acetyl-CoA acetyltransferase 2
1552807_a_at	1.06e-14	3.94e-17	13.1414	28.8488	4.16669	SIGLEC10	sialic acid binding Ig like lectin 10
209901_x_at	1.08e-14	4.03e-17	13.1331	28.8261	4.64705	AIF1	allograft inflammatory factor 1
229597_s_at	1.11e-14	4.15e-17	13.1223	28.7965	3.12022	WDFY4	WDFY family member 4
236715_x_at	1.11e-14	4.2e-17	13.1182	28.7853	1.49539	UACA	uveal autoantigen with coiled-coil domains and ankyrin repeats
227266_s_at	1.14e-14	4.31e-17	13.1089	28.7598	4.37263	FYB	FYN binding protein
236028_at	1.16e-14	4.42e-17	13.0994	28.7338	5.9658	IBSP	integrin binding sialoprotein
219777_at	1.2e-14	4.59e-17	13.0861	28.6973	5.3823	GIMAP6	GTPase, IMAP family member 6
203329_at	1.24e-14	4.77e-17	13.0723	28.6596	2.99291	PTPRM	protein tyrosine phosphatase, receptor type M
209269_s_at	1.24e-14	4.78e-17	13.0717	28.6579	3.13931	SYK	spleen associated tyrosine kinase
1555725_a_at	1.26e-14	4.88e-17	13.0636	28.6357	3.46952	RGS5	regulator of G-protein signaling 5
236110_at	1.37e-14	5.33e-17	-13.0324	28.5499	-4.68201	ST8SIA5	ST8 alpha-N-acetyl-neuraminide alpha-2,8-sialyltransferase 5
226099_at	1.43e-14	5.62e-17	13.0133	28.4974	2.78077	ELL2	elongation factor for RNA polymerase II 2
203547_at	1.51e-14	5.94e-17	12.993	28.4416	2.95327	CD4	CD4 molecule
204103_at	1.98e-14	7.83e-17	12.8944	28.1693	4.3267	CCL4	C-C motif chemokine ligand 4
235885_at	2e-14	7.94e-17	12.8891	28.1546	6.17426	P2RY12	purinergic receptor P2Y12
211654_x_at	2.22e-14	8.87e-17	12.8496	28.0453	2.57438	HLA-DQB1	major histocompatibility complex, class II, DQ beta 1
209933_s_at	2.35e-14	9.41e-17	12.8286	27.9871	3.10254	CD300A	CD300a molecule
213125_at	2.39e-14	9.61e-17	12.8211	27.9661	2.11498	OLFML2B	olfactomedin like 2B
211161_s_at	2.48e-14	1e-16	12.8054	27.9227	7.3118	COL3A1	collagen type III alpha 1 chain
220796_x_at	2.55e-14	1.03e-16	12.7946	27.8927	1.45861	SLC35E1	solute carrier family 35 member E1
224929_at	2.57e-14	1.05e-16	12.7899	27.8797	1.99981	TMEM173	transmembrane protein 173
207365_x_at	2.71e-14	1.11e-16	12.7696	27.8232	1.63849	USP34	ubiquitin specific peptidase 34
217755_at	2.78e-14	1.15e-16	-12.758	27.7909	-1.40388	HN1	hematological and neurological expressed 1
202143_s_at	2.85e-14	1.18e-16	-12.7485	27.7643	-1.189	COPS8	COP9 signalosome subunit 8
203932_at	3e-14	1.25e-16	12.7286	27.7088	1.96264	HLA-DMB	major histocompatibility complex, class II, DM beta
217679_x_at	3.03e-14	1.26e-16	12.7237	27.6952	1.61016
234762_x_at	3.19e-14	1.34e-16	12.7029	27.6373	1.62804	NLN	neurolysin
204561_x_at	3.3e-14	1.39e-16	12.6894	27.5994	4.51491	APOC4-APOC2///APOC4///APOC2	APOC4-APOC2 readthrough (NMD candidate)///apolipoprotein C4///apolipoprotein C2
204198_s_at	3.36e-14	1.42e-16	12.6823	27.5795	2.93819	RUNX3	runt related transcription factor 3
239629_at	3.46e-14	1.47e-16	12.6703	27.546	2.18125	CFLAR	CASP8 and FADD like apoptosis regulator
1552316_a_at	3.46e-14	1.47e-16	12.6689	27.5423	3.35287	GIMAP1	GTPase, IMAP family member 1
233611_at	3.54e-14	1.52e-16	12.6589	27.5141	3.97194
202720_at	3.82e-14	1.64e-16	12.6309	27.4359	2.57549	TES	testin LIM domain protein
226731_at	3.89e-14	1.68e-16	12.6222	27.4115	3.63797	ITGA1	integrin subunit alpha 1
218901_at	4.17e-14	1.82e-16	12.5953	27.3359	2.4013	PLSCR4	phospholipid scramblase 4
202546_at	4.17e-14	1.83e-16	12.5934	27.3307	4.2776	VAMP8	vesicle associated membrane protein 8
203936_s_at	4.17e-14	1.83e-16	12.5932	27.3301	2.85476	MMP9	matrix metallopeptidase 9
1563357_at	4.24e-14	1.86e-16	12.5862	27.3106	4.12493
214574_x_at	4.49e-14	1.98e-16	12.5642	27.2487	3.06558	LST1	leukocyte specific transcript 1
226435_at	4.53e-14	2.01e-16	12.5604	27.2379	3.52602	PAPLN	papilin, proteoglycan like sulfated glycoprotein
210644_s_at	4.57e-14	2.03e-16	12.5554	27.224	2.30764	LAIR1	leukocyte associated immunoglobulin like receptor 1
203060_s_at	4.6e-14	2.06e-16	12.5517	27.2134	2.74864	PAPSS2	3'-phosphoadenosine 5'-phosphosulfate synthase 2
1556499_s_at	4.7e-14	2.11e-16	12.5425	27.1877	6.12169	COL1A1	collagen type I alpha 1 chain
225578_at	4.71e-14	2.12e-16	-12.5403	27.1815	-1.30669	MZT1	mitotic spindle organizing protein 1
214715_x_at	5.17e-14	2.34e-16	12.5062	27.0856	1.52518	ZNF160	zinc finger protein 160
210754_s_at	5.18e-14	2.35e-16	12.5042	27.08	2.14668	LYN	LYN proto-oncogene, Src family tyrosine kinase
227383_at	5.21e-14	2.38e-16	12.5008	27.0702	1.81703	LOC727820	uncharacterized LOC727820
224102_at	5.35e-14	2.46e-16	12.4891	27.0373	5.26733	P2RY12	purinergic receptor P2Y12
206258_at	5.35e-14	2.46e-16	-12.4886	27.0359	-5.34578	ST8SIA5	ST8 alpha-N-acetyl-neuraminide alpha-2,8-sialyltransferase 5
203386_at	5.63e-14	2.6e-16	12.4695	26.982	1.99439	TBC1D4	TBC1 domain family member 4
204570_at	5.84e-14	2.7e-16	12.4553	26.9419	4.45756	COX7A1	cytochrome c oxidase subunit 7A1
210679_x_at	5.84e-14	2.72e-16	12.4538	26.9377	1.43104
222303_at	5.86e-14	2.74e-16	12.451	26.9299	2.93387
204192_at	5.95e-14	2.79e-16	12.4445	26.9113	3.9329	CD37	CD37 molecule
222033_s_at	6.3e-14	2.97e-16	12.4229	26.8504	3.45758	FLT1	fms related tyrosine kinase 1
230250_at	6.37e-14	3.01e-16	12.4177	26.8355	4.19477	PTPRB	protein tyrosine phosphatase, receptor type B
229390_at	6.69e-14	3.17e-16	12.3995	26.7841	4.95949	FAM26F	family with sequence similarity 26 member F
215978_x_at	6.72e-14	3.21e-16	12.3955	26.7727	1.25939	ZNF721	zinc finger protein 721
227856_at	6.72e-14	3.21e-16	12.3949	26.7711	4.30302	C4orf32	chromosome 4 open reading frame 32
213661_at	6.74e-14	3.23e-16	12.3925	26.7643	2.77893	PAMR1	peptidase domain containing associated with muscle regeneration 1
224451_x_at	6.78e-14	3.26e-16	12.3895	26.7556	2.17944	ARHGAP9	Rho GTPase activating protein 9
201809_s_at	6.98e-14	3.37e-16	12.378	26.7231	2.08371	ENG	endoglin
216472_at	7.25e-14	3.52e-16	12.363	26.6807	2.57279
219407_s_at	8.34e-14	4.06e-16	12.3131	26.5389	2.55519	LAMC3	laminin subunit gamma 3
236153_at	8.39e-14	4.1e-16	12.3097	26.5291	1.95539
237383_at	8.44e-14	4.14e-16	12.3062	26.5191	1.67339
216187_x_at	8.47e-14	4.17e-16	12.3038	26.5125	1.59352
212975_at	9.41e-14	4.65e-16	12.2656	26.4038	2.61271	DENND3	DENN domain containing 3
233702_x_at	9.61e-14	4.77e-16	12.257	26.3792	1.11165
204007_at	9.8e-14	4.88e-16	12.249	26.3564	2.32778	FCGR3B	Fc fragment of IgG receptor IIIb
203542_s_at	9.9e-14	4.95e-16	12.2443	26.3429	2.65616	KLF9	Kruppel like factor 9
234973_at	1e-13	5.02e-16	12.2393	26.3286	2.95975	SLC38A5	solute carrier family 38 member 5
206792_x_at	1.07e-13	5.37e-16	12.2161	26.2625	1.6863	LOC729966///PDE4C	uncharacterized LOC729966///phosphodiesterase 4C
244455_at	1.11e-13	5.59e-16	12.2017	26.2214	3.48674	KCNT2	potassium sodium-activated channel subfamily T member 2
238712_at	1.11e-13	5.61e-16	12.2005	26.2178	3.05668
211429_s_at	1.12e-13	5.72e-16	12.194	26.1993	3.04324	SERPINA1	serpin family A member 1
229937_x_at	1.13e-13	5.79e-16	12.1901	26.1881	4.8045
210715_s_at	1.14e-13	5.87e-16	12.1851	26.174	3.09654	SPINT2	serine peptidase inhibitor, Kunitz type 2
201785_at	1.15e-13	5.93e-16	12.1813	26.1631	3.20537	RNASE1	ribonuclease A family member 1, pancreatic
230461_s_at	1.16e-13	5.98e-16	12.1789	26.1561	2.0276	MUM1	melanoma associated antigen (mutated) 1
219064_at	1.17e-13	6.07e-16	12.1737	26.1413	3.38665	ITIH5	inter-alpha-trypsin inhibitor heavy chain family member 5
210396_s_at	1.17e-13	6.1e-16	-12.172	26.1364	-1.36245	SMG1P5///BOLA2///SMG1P2	SMG1P5, nonsense mediated mRNA decay associated PI3K related kinase pseudogene 5///bolA family member 2///SMG1P2, nonsense mediated mRNA decay associated PI3K related kinase pseudogene 2
232925_at	1.17e-13	6.13e-16	12.1701	26.1309	6.1759
208246_x_at	1.18e-13	6.17e-16	12.168	26.1251	1.52055
207655_s_at	1.22e-13	6.42e-16	12.1541	26.085	4.02085	BLNK	B-cell linker
223461_at	1.22e-13	6.43e-16	-12.1536	26.0837	-1.15611	TBC1D7	TBC1 domain family member 7
232617_at	1.23e-13	6.5e-16	12.1496	26.0723	2.18745	CTSS	cathepsin S
1562062_at	1.24e-13	6.56e-16	12.1465	26.0632	1.5823
240440_at	1.3e-13	6.91e-16	12.1285	26.0118	2.16893	NPL	N-acetylneuraminate pyruvate lyase
242195_x_at	1.34e-13	7.19e-16	12.115	25.9731	1.23249	NUMBL	NUMB like, endocytic adaptor protein
217478_s_at	1.39e-13	7.48e-16	12.1013	25.9338	2.64579	HLA-DMA	major histocompatibility complex, class II, DM alpha
64064_at	1.39e-13	7.49e-16	12.1008	25.9323	1.78732	GIMAP1-GIMAP5///GIMAP5	GIMAP1-GIMAP5 readthrough///GTPase, IMAP family member 5
244592_at	1.41e-13	7.61e-16	12.0954	25.9169	3.25689
207398_at	1.42e-13	7.67e-16	-12.0926	25.9088	-3.20787	HOXD13	homeobox D13
219025_at	1.43e-13	7.8e-16	12.0868	25.8921	1.84025	CD248	CD248 molecule
203543_s_at	1.51e-13	8.21e-16	12.069	25.8409	2.81935	KLF9	Kruppel like factor 9
223562_at	1.52e-13	8.34e-16	12.0635	25.8252	3.14145	PARVG	parvin gamma
226497_s_at	1.57e-13	8.62e-16	12.0523	25.7929	2.95406	FLT1	fms related tyrosine kinase 1
215179_x_at	1.59e-13	8.76e-16	12.0468	25.777	1.39987	PGF	placental growth factor
219091_s_at	1.59e-13	8.77e-16	12.0463	25.7757	2.46045	MMRN2	multimerin 2
209474_s_at	1.62e-13	9e-16	12.0376	25.7507	3.63381	ENTPD1	ectonucleoside triphosphate diphosphohydrolase 1
206295_at	1.64e-13	9.13e-16	12.0324	25.7356	4.6849	IL18	interleukin 18
213305_s_at	1.7e-13	9.52e-16	-12.0183	25.695	-1.11421	PPP2R5C	protein phosphatase 2 regulatory subunit B'gamma
207677_s_at	1.76e-13	9.89e-16	12.0052	25.6571	3.90777	NCF4	neutrophil cytosolic factor 4
223405_at	1.82e-13	1.02e-15	11.9939	25.6245	1.62317	NPL	N-acetylneuraminate pyruvate lyase
1559598_at	2.12e-13	1.19e-15	11.9407	25.4707	1.77182
241041_at	2.28e-13	1.29e-15	11.914	25.3935	2.78453
204599_s_at	2.32e-13	1.31e-15	-11.9076	25.3749	-0.917907	MRPL28	mitochondrial ribosomal protein L28
1567628_at	2.38e-13	1.36e-15	11.8966	25.3431	3.24666	CD74	CD74 molecule
214366_s_at	2.39e-13	1.37e-15	11.8943	25.3363	3.35308	ALOX5	arachidonate 5-lipoxygenase
1566887_x_at	2.43e-13	1.4e-15	11.887	25.3154	1.62272
215321_at	2.43e-13	1.4e-15	11.8867	25.3143	4.53052	RUNDC3B	RUN domain containing 3B
243231_at	2.46e-13	1.42e-15	11.8809	25.2976	1.75182	SLC38A11	solute carrier family 38 member 11
222802_at	2.49e-13	1.44e-15	11.876	25.2835	2.48368	EDN1	endothelin 1
200829_x_at	2.55e-13	1.48e-15	-11.8675	25.2587	-0.751012	ZNF207	zinc finger protein 207
239744_at	2.55e-13	1.48e-15	11.8659	25.2541	3.66168
201278_at	2.55e-13	1.49e-15	11.8645	25.2501	3.63345	LOC101926921///DAB2	uncharacterized LOC101926921///DAB2, clathrin adaptor protein
201646_at	2.56e-13	1.5e-15	-11.8621	25.2429	-0.909297	SCARB2	scavenger receptor class B member 2
221950_at	2.64e-13	1.55e-15	11.8502	25.2084	4.80115	EMX2	empty spiracles homeobox 2
228376_at	2.74e-13	1.61e-15	11.8374	25.1712	2.55002	GGTA1P	glycoprotein, alpha-galactosyltransferase 1 pseudogene
243915_at	2.75e-13	1.63e-15	11.8347	25.1634	2.56571
232266_x_at	2.83e-13	1.69e-15	11.8226	25.1283	1.59336	CDK13	cyclin dependent kinase 13
1555579_s_at	2.83e-13	1.69e-15	11.8225	25.128	4.72573	PTPRM	protein tyrosine phosphatase, receptor type M
1554948_at	2.88e-13	1.72e-15	11.8161	25.1093	2.20609
225207_at	3.05e-13	1.83e-15	11.7954	25.0491	4.86877	PDK4	pyruvate dehydrogenase kinase 4
1559436_x_at	3.07e-13	1.84e-15	11.7924	25.0402	1.21859
204487_s_at	3.07e-13	1.85e-15	11.7914	25.0375	3.39829	KCNQ1	potassium voltage-gated channel subfamily Q member 1
234034_at	3.08e-13	1.86e-15	11.7882	25.0282	2.00163
201120_s_at	3.19e-13	1.94e-15	-11.7751	24.99	-1.14605	PGRMC1	progesterone receptor membrane component 1
204153_s_at	3.19e-13	1.94e-15	11.7747	24.9887	2.16559	MFNG	MFNG O-fucosylpeptide 3-beta-N-acetylglucosaminyltransferase
215049_x_at	3.37e-13	2.06e-15	11.754	24.9285	5.59089	CD163	CD163 molecule
1555638_a_at	3.37e-13	2.06e-15	11.7538	24.9277	3.36414	SAMSN1	SAM domain, SH3 domain and nuclear localization signals 1
203535_at	3.52e-13	2.17e-15	11.7371	24.879	4.1115	S100A9	S100 calcium binding protein A9
203816_at	3.52e-13	2.17e-15	-11.7368	24.8781	-1.02614	DGUOK	deoxyguanosine kinase
223553_s_at	3.59e-13	2.22e-15	11.7292	24.856	1.73798	DOK3	docking protein 3
235028_at	3.61e-13	2.24e-15	11.7262	24.8473	2.51275
206283_s_at	3.82e-13	2.37e-15	11.7064	24.7894	2.21853	TAL1	TAL bHLH transcription factor 1, erythroid differentiation factor
242862_x_at	3.92e-13	2.44e-15	11.6971	24.7621	1.29957
235242_at	3.98e-13	2.49e-15	11.6905	24.743	1.48199	REL	REL proto-oncogene, NF-kB subunit
207085_x_at	4.07e-13	2.55e-15	11.6817	24.7172	3.12006	CSF2RA	colony stimulating factor 2 receptor alpha subunit
227235_at	4.23e-13	2.66e-15	11.6674	24.6753	4.04378	GUCY1A3	guanylate cyclase 1 soluble subunit alpha
224667_x_at	4.23e-13	2.66e-15	11.6672	24.6746	1.44667	ANAPC16	anaphase promoting complex subunit 16
221491_x_at	4.36e-13	2.76e-15	11.6554	24.6401	2.47421	LOC101060835///LOC100996809///HLA-DRB6///HLA-DRB5///HLA-DRB4///HLA-DRB3///HLA-DRB1///HLA-DQB1	HLA class II histocompatibility antigen, DQ beta 1 chain-like///HLA class II histocompatibility antigen, DRB1-10 beta chain-like///major histocompatibility complex, class II, DR beta 6 (pseudogene)///major histocompatibility complex, class II, DR beta 5///major histocompatibility complex, class II, DR beta 4///major histocompatibility complex, class II, DR beta 3///major histocompatibility comple…
234972_at	4.4e-13	2.79e-15	-11.6519	24.63	-0.99449	ARL16	ADP ribosylation factor like GTPase 16
203066_at	4.4e-13	2.8e-15	11.6505	24.6258	2.33693	CHST15	carbohydrate (N-acetylgalactosamine 4-sulfate 6-O) sulfotransferase 15
1559034_at	4.43e-13	2.83e-15	11.6471	24.6158	3.44977	SIRPB2	signal regulatory protein beta 2
60471_at	4.46e-13	2.85e-15	11.6441	24.607	1.70223	RIN3	Ras and Rab interactor 3
236961_at	4.55e-13	2.92e-15	11.6362	24.5838	1.24448
211557_x_at	4.92e-13	3.17e-15	11.6087	24.5031	2.4075	SLCO2B1	solute carrier organic anion transporter family member 2B1
230061_at	5.05e-13	3.26e-15	11.5989	24.4744	4.47749	TM4SF18	transmembrane 4 L six family member 18
1552367_a_at	5.14e-13	3.32e-15	11.5922	24.4547	4.79016	SCIN	scinderin
229382_at	5.15e-13	3.34e-15	-11.5907	24.4502	-3.25503	LOC101928718///FAM212B	uncharacterized LOC101928718///family with sequence similarity 212 member B
218736_s_at	5.15e-13	3.35e-15	11.5896	24.447	3.0961	PALMD	palmdelphin
213603_s_at	5.2e-13	3.39e-15	11.5854	24.4346	2.38806	RAC2	ras-related C3 botulinum toxin substrate 2 (rho family, small GTP binding protein Rac2)
237018_at	5.37e-13	3.51e-15	11.5741	24.4013	2.70517
222717_at	5.42e-13	3.55e-15	11.5695	24.3879	3.95607	SDPR	serum deprivation response
216006_at	5.5e-13	3.61e-15	11.5639	24.3713	2.0459
213817_at	5.58e-13	3.68e-15	11.558	24.354	5.09077	IRAK3	interleukin 1 receptor associated kinase 3
228964_at	5.64e-13	3.73e-15	11.5536	24.341	1.78289	PRDM1	PR/SET domain 1
202273_at	5.74e-13	3.8e-15	11.5468	24.321	2.20788	PDGFRB	platelet derived growth factor receptor beta
221900_at	5.98e-13	3.98e-15	11.5317	24.2766	3.18331	COL8A2	collagen type VIII alpha 2 chain
220952_s_at	6.04e-13	4.03e-15	11.5273	24.2635	2.21007	PLEKHA5	pleckstrin homology domain containing A5
204223_at	6.04e-13	4.04e-15	11.5266	24.2614	3.84309	PRELP	proline and arginine rich end leucine rich repeat protein
205686_s_at	6.11e-13	4.1e-15	11.5218	24.2473	3.29635	CD86	CD86 molecule
214181_x_at	6.22e-13	4.18e-15	11.5149	24.2269	3.24613	LST1	leukocyte specific transcript 1
1554340_a_at	6.22e-13	4.2e-15	-11.5134	24.2226	-3.22205	DRAXIN	dorsal inhibitory axon guidance protein
241391_at	6.22e-13	4.2e-15	11.5133	24.2224	1.94879
203233_at	6.41e-13	4.34e-15	11.5022	24.1895	3.44541	IL4R	interleukin 4 receptor
232455_x_at	7.21e-13	4.9e-15	11.4616	24.0697	1.24257	LOC340085	uncharacterized LOC340085
226982_at	7.21e-13	4.91e-15	11.4608	24.0673	2.40412	ELL2	elongation factor for RNA polymerase II 2
213541_s_at	7.26e-13	4.96e-15	11.4576	24.0579	2.42392	ERG	ERG, ETS transcription factor
202310_s_at	7.47e-13	5.12e-15	11.447	24.0265	6.17929	COL1A1	collagen type I alpha 1 chain
219087_at	7.66e-13	5.26e-15	11.4377	23.9988	3.60863	ASPN	asporin
201472_at	7.7e-13	5.3e-15	-11.4353	23.9918	-0.773799	VBP1	VHL binding protein 1
203471_s_at	7.81e-13	5.39e-15	11.4295	23.9746	1.73988	PLEK	pleckstrin
231750_at	7.87e-13	5.45e-15	-11.4261	23.9646	-2.14958	PCDHB4	protocadherin beta 4
203645_s_at	8.14e-13	5.65e-15	11.4138	23.928	5.17804	CD163	CD163 molecule
204588_s_at	8.15e-13	5.67e-15	11.4125	23.9244	3.34156	SLC7A7	solute carrier family 7 member 7
210629_x_at	8.16e-13	5.7e-15	11.4111	23.9201	2.754	LST1	leukocyte specific transcript 1
209467_s_at	8.27e-13	5.79e-15	11.4058	23.9044	1.4324	MKNK1	MAP kinase interacting serine/threonine kinase 1
219773_at	8.31e-13	5.83e-15	11.4034	23.8972	3.65106	NOX4	NADPH oxidase 4
202532_s_at	8.72e-13	6.13e-15	-11.3866	23.8473	-1.27252	DHFR	dihydrofolate reductase
242691_at	8.92e-13	6.29e-15	11.3781	23.8223	1.56081
227874_at	9.8e-13	6.92e-15	11.3458	23.7264	3.23776	EMCN	endomucin
238902_at	9.96e-13	7.06e-15	11.3395	23.7076	1.67359
207730_x_at	1.01e-12	7.19e-15	11.3331	23.6885	1.48798
243683_at	1.02e-12	7.3e-15	11.3281	23.6738	1.87966	MORF4L2	mortality factor 4 like 2
222105_s_at	1.03e-12	7.34e-15	-11.3261	23.6678	-1.05366	NKIRAS2	NFKB inhibitor interacting Ras like 2
205418_at	1.06e-12	7.58e-15	11.3156	23.6366	3.1461	FES	FES proto-oncogene, tyrosine kinase
213122_at	1.11e-12	7.97e-15	11.2988	23.5865	2.83505	TSPYL5	TSPY like 5
1569519_at	1.18e-12	8.51e-15	11.2772	23.5221	1.54561	LOC102724250///NBPF26///NBPF10///NBPF8///NBPF9///NBPF15///NBPF11///NBPF12///NBPF1///NBPF14	neuroblastoma breakpoint family member 1///neuroblastoma breakpoint family member 26///neuroblastoma breakpoint family member 10///neuroblastoma breakpoint family member 8///neuroblastoma breakpoint family member 9///neuroblastoma breakpoint family member 15///neuroblastoma breakpoint family member 11///neuroblastoma breakpoint family member 12///neuroblastoma breakpoint family member 1///neurobl…
227779_at	1.18e-12	8.51e-15	11.277	23.5215	2.4132	ECSCR	endothelial cell surface expressed chemotaxis and apoptosis regulator
201655_s_at	1.24e-12	8.95e-15	11.2603	23.4717	3.79575	HSPG2	heparan sulfate proteoglycan 2
1553297_a_at	1.24e-12	9.01e-15	11.2582	23.4654	1.77959	CSF3R	colony stimulating factor 3 receptor
233645_s_at	1.25e-12	9.09e-15	11.2552	23.4564	2.39906	C1RL	complement C1r subcomponent like
38964_r_at	1.28e-12	9.32e-15	11.2466	23.4309	1.5662	WAS	Wiskott-Aldrich syndrome
1566342_at	1.28e-12	9.36e-15	11.2453	23.427	1.86786	SOD2	superoxide dismutase 2, mitochondrial
202625_at	1.29e-12	9.47e-15	11.2414	23.4153	3.0745	LYN	LYN proto-oncogene, Src family tyrosine kinase
210969_at	1.3e-12	9.55e-15	11.2388	23.4074	1.50525	PKN2	protein kinase N2
216524_x_at	1.4e-12	1.03e-14	11.2142	23.3341	1.51643
228559_at	1.41e-12	1.04e-14	-11.2097	23.3205	-1.62614	CENPN	centromere protein N
223547_at	1.43e-12	1.06e-14	-11.2045	23.3051	-1.21711	JKAMP	JNK1/MAPK8-associated membrane protein
205786_s_at	1.43e-12	1.06e-14	11.2031	23.301	3.66386	ITGAM	integrin subunit alpha M
239487_at	1.44e-12	1.07e-14	11.2002	23.2922	2.11309
239273_s_at	1.53e-12	1.14e-14	11.1792	23.2294	3.34129	MMP28	matrix metallopeptidase 28
242608_x_at	1.53e-12	1.15e-14	11.1783	23.2265	1.0577	FAM161B	family with sequence similarity 161 member B
229723_at	1.58e-12	1.19e-14	11.1669	23.1925	3.86682	TAGAP	T-cell activation RhoGTPase activating protein
237180_at	1.59e-12	1.19e-14	11.1653	23.1877	2.33323
236742_at	1.59e-12	1.2e-14	11.1632	23.1814	1.29182
204924_at	1.64e-12	1.24e-14	11.1521	23.1481	3.49288	TLR2	toll like receptor 2
203642_s_at	1.66e-12	1.26e-14	11.1478	23.1352	1.51698	COBLL1	cordon-bleu WH2 repeat protein like 1
212338_at	1.68e-12	1.27e-14	11.1439	23.1237	4.0602	MYO1D	myosin ID
222396_at	1.72e-12	1.31e-14	-11.1344	23.0951	-1.48718	HN1	hematological and neurological expressed 1
203780_at	1.78e-12	1.35e-14	11.1232	23.0613	3.9953	MPZL2	myelin protein zero like 2
226459_at	1.8e-12	1.37e-14	11.118	23.0457	3.68682	PIK3AP1	phosphoinositide-3-kinase adaptor protein 1
237475_x_at	1.92e-12	1.47e-14	11.0961	22.9801	1.47729	CCDC152	coiled-coil domain containing 152
218647_s_at	1.92e-12	1.47e-14	-11.0955	22.9782	-1.10363	YRDC	yrdC N6-threonylcarbamoyltransferase domain containing
218831_s_at	1.96e-12	1.51e-14	11.0868	22.9522	1.65488	FCGRT	Fc fragment of IgG receptor and transporter
226047_at	2.03e-12	1.57e-14	11.0749	22.9163	3.75872	MRVI1	murine retrovirus integration site 1 homolog
215029_at	2.06e-12	1.59e-14	11.0699	22.9012	1.86966
217610_at	2.07e-12	1.61e-14	11.0666	22.8914	1.54584	SPDYE2	speedy/RINGO cell cycle regulator family member E2
214250_at	2.09e-12	1.62e-14	11.0637	22.8825	2.7544	NUMA1	nuclear mitotic apparatus protein 1
219890_at	2.1e-12	1.63e-14	11.0615	22.876	3.81541	CLEC5A	C-type lectin domain family 5 member A
221487_s_at	2.13e-12	1.66e-14	-11.0547	22.8556	-1.11484	ENSA	endosulfine alpha
236300_at	2.15e-12	1.68e-14	11.0522	22.848	2.41026	PDE3A	phosphodiesterase 3A
229097_at	2.16e-12	1.69e-14	-11.0497	22.8406	-1.09495	DIAPH3	diaphanous related formin 3
213515_x_at	2.16e-12	1.69e-14	11.0491	22.8387	4.10912	HBG2///HBG1	hemoglobin subunit gamma 2///hemoglobin subunit gamma 1
230332_at	2.19e-12	1.73e-14	11.042	22.8173	1.83093	ZCCHC7	zinc finger CCHC-type containing 7
209773_s_at	2.19e-12	1.73e-14	-11.0419	22.817	-1.99457	RRM2	ribonucleotide reductase regulatory subunit M2
202539_s_at	2.19e-12	1.73e-14	-11.0415	22.8159	-2.21463	HMGCR	3-hydroxy-3-methylglutaryl-CoA reductase
216858_x_at	2.25e-12	1.78e-14	11.0321	22.7876	1.83893
222856_at	2.27e-12	1.81e-14	11.0277	22.7741	2.22076	APLN	apelin
242579_at	2.29e-12	1.83e-14	11.0239	22.7626	2.83926	BMPR1B	bone morphogenetic protein receptor type 1B
217972_at	2.33e-12	1.86e-14	-11.0185	22.7466	-0.911455	CHCHD3	coiled-coil-helix-coiled-coil-helix domain containing 3
200950_at	2.33e-12	1.86e-14	-11.0174	22.7432	-1.2591	ARPC1A	actin related protein 2/3 complex subunit 1A
225795_at	2.4e-12	1.93e-14	-11.0062	22.7092	-0.853099	SMDT1	single-pass membrane protein with aspartate rich tail 1
202188_at	2.42e-12	1.94e-14	-11.0037	22.7018	-1.19011	NUP93	nucleoporin 93
222725_s_at	2.45e-12	1.97e-14	10.9986	22.6863	2.95237	PALMD	palmdelphin
1566624_at	2.57e-12	2.08e-14	10.9815	22.6348	1.88975	DKFZP547J0410	DKFZP547J0410 protein
241906_at	2.63e-12	2.13e-14	10.9742	22.6127	1.88149
239842_x_at	2.63e-12	2.13e-14	10.9729	22.6088	1.67192
206028_s_at	2.67e-12	2.17e-14	10.9679	22.5936	1.47817	MERTK	MER proto-oncogene, tyrosine kinase
233056_x_at	2.74e-12	2.24e-14	10.9573	22.5617	1.29837	DLGAP4	DLG associated protein 4
206342_x_at	2.74e-12	2.24e-14	-10.9569	22.5603	-1.40816	IDS	iduronate 2-sulfatase
237868_x_at	2.75e-12	2.25e-14	10.9558	22.5572	1.3525
213422_s_at	2.83e-12	2.32e-14	10.945	22.5244	2.03526	MXRA8	matrix remodeling associated 8
204912_at	2.85e-12	2.35e-14	10.9418	22.5147	2.19247	IL10RA	interleukin 10 receptor subunit alpha
238049_at	2.87e-12	2.36e-14	10.9392	22.5068	2.5655	GRAMD3	GRAM domain containing 3
243296_at	2.89e-12	2.38e-14	10.9366	22.499	3.10284	NAMPT	nicotinamide phosphoribosyltransferase
209785_s_at	2.95e-12	2.44e-14	10.9289	22.4758	1.57434	PLA2G4C	phospholipase A2 group IVC
228396_at	2.99e-12	2.48e-14	10.9238	22.4603	2.29642	PRKG1	protein kinase, cGMP-dependent, type I
233319_x_at	3.03e-12	2.52e-14	10.9182	22.4433	1.46935
215933_s_at	3.04e-12	2.53e-14	10.917	22.4396	2.25245	HHEX	hematopoietically expressed homeobox
243659_at	3.06e-12	2.56e-14	10.9135	22.4291	3.3138
1554703_at	3.09e-12	2.58e-14	10.9101	22.4189	1.78993	ARHGEF10	Rho guanine nucleotide exchange factor 10
228728_at	3.12e-12	2.62e-14	10.9061	22.4068	3.12242	CPED1	cadherin like and PC-esterase domain containing 1
1569041_at	3.17e-12	2.66e-14	10.9002	22.3888	2.22911
228585_at	3.18e-12	2.68e-14	10.8979	22.3819	3.47082	ENTPD1	ectonucleoside triphosphate diphosphohydrolase 1
1562063_x_at	3.19e-12	2.69e-14	10.8965	22.3776	1.61662
227346_at	3.24e-12	2.75e-14	10.89	22.3578	3.24491	IKZF1	IKAROS family zinc finger 1
235391_at	3.24e-12	2.75e-14	-10.8896	22.3567	-1.12735	FAM92A1	family with sequence similarity 92 member A1
215574_at	3.25e-12	2.76e-14	10.888	22.3519	2.96219
1552622_s_at	3.26e-12	2.78e-14	10.8862	22.3462	1.44138	UPK3BL///POLR2J3///LOC441259///POLR2J2///POLR2J	uroplakin 3B-like///RNA polymerase II subunit J3///PMS1 homolog 2, mismatch repair system component pseudogene///RNA polymerase II subunit J2///RNA polymerase II subunit J
41856_at	3.26e-12	2.79e-14	10.8853	22.3438	1.14124	UNC5B	unc-5 netrin receptor B
1553243_at	3.26e-12	2.79e-14	10.8853	22.3435	2.80389	ITIH5	inter-alpha-trypsin inhibitor heavy chain family member 5
221529_s_at	3.27e-12	2.8e-14	10.8833	22.3375	3.54274	PLVAP	plasmalemma vesicle associated protein
221932_s_at	3.27e-12	2.82e-14	-10.8819	22.3333	-0.930622	GLRX5	glutaredoxin 5
223660_at	3.27e-12	2.82e-14	10.8819	22.3333	5.08161	ADORA3	adenosine A3 receptor
201262_s_at	3.29e-12	2.83e-14	10.8799	22.3271	4.52103	BGN	biglycan
220146_at	3.33e-12	2.88e-14	10.8751	22.3125	4.13678	TLR7	toll like receptor 7
1557512_at	3.49e-12	3.02e-14	10.859	22.2639	1.91171
201331_s_at	3.51e-12	3.05e-14	10.8558	22.2539	2.66789	STAT6	signal transducer and activator of transcription 6
206637_at	3.53e-12	3.07e-14	10.854	22.2487	3.08564	P2RY14	purinergic receptor P2Y14
216933_x_at	3.58e-12	3.12e-14	10.8486	22.2323	1.87309	APC	APC, WNT signaling pathway regulator
240452_at	3.66e-12	3.2e-14	10.8399	22.2059	1.37881	GSPT1	G1 to S phase transition 1
202892_at	3.66e-12	3.21e-14	-10.8396	22.2048	-0.823411	CDC23	cell division cycle 23
204674_at	3.68e-12	3.23e-14	10.8367	22.196	2.96796	LRMP	lymphoid restricted membrane protein
240383_at	3.68e-12	3.24e-14	10.8359	22.1936	1.73828	UBE2D3	ubiquitin conjugating enzyme E2 D3
65718_at	3.68e-12	3.25e-14	10.8355	22.1925	1.49032	ADGRA2	adhesion G protein-coupled receptor A2
213592_at	3.83e-12	3.38e-14	10.8223	22.1523	4.23088	APLNR	apelin receptor
206932_at	3.93e-12	3.48e-14	10.8129	22.1236	2.74722	CH25H	cholesterol 25-hydroxylase
227645_at	3.99e-12	3.54e-14	10.8075	22.1073	2.74357	PIK3R5	phosphoinositide-3-kinase regulatory subunit 5
229871_at	3.99e-12	3.54e-14	10.807	22.1056	1.23625	SAMD4B	sterile alpha motif domain containing 4B
235629_at	4.01e-12	3.57e-14	10.8048	22.0989	3.61343
208652_at	4.02e-12	3.59e-14	-10.8029	22.0934	-0.627889	PPP2CA	protein phosphatase 2 catalytic subunit alpha
221750_at	4.03e-12	3.6e-14	-10.8016	22.0893	-2.13052	HMGCS1	3-hydroxy-3-methylglutaryl-CoA synthase 1
244352_at	4.06e-12	3.64e-14	10.7982	22.0789	2.66909	CD84	CD84 molecule
233867_at	4.09e-12	3.67e-14	10.7956	22.0711	1.68337
223145_s_at	4.1e-12	3.69e-14	-10.7937	22.0652	-1.28989	AKIRIN2	akirin 2
223303_at	4.1e-12	3.69e-14	10.7932	22.0638	2.46079	FERMT3	fermitin family member 3
1556035_s_at	4.18e-12	3.77e-14	10.7866	22.0436	1.44701	ZNF207	zinc finger protein 207
208268_at	4.19e-12	3.79e-14	10.7845	22.0373	2.1621	ADAM28	ADAM metallopeptidase domain 28
212281_s_at	4.26e-12	3.86e-14	-10.7791	22.0207	-1.43391	TMEM97	transmembrane protein 97
211795_s_at	4.3e-12	3.92e-14	10.7742	22.0058	3.22505	FYB	FYN binding protein
223215_s_at	4.3e-12	3.92e-14	-10.7741	22.0055	-1.14625	JKAMP	JNK1/MAPK8-associated membrane protein
209482_at	4.65e-12	4.24e-14	-10.7481	21.9261	-0.839036	POP7	POP7 homolog, ribonuclease P/MRP subunit
204971_at	4.65e-12	4.25e-14	10.7476	21.9248	3.21678	CSTA	cystatin A
220113_x_at	4.83e-12	4.42e-14	10.7347	21.8855	1.08329	POLR1B	RNA polymerase I subunit B
217984_at	4.83e-12	4.43e-14	10.7338	21.8827	1.83641	RNASET2	ribonuclease T2
221814_at	4.86e-12	4.47e-14	10.7312	21.8746	1.62181	ADGRA2	adhesion G protein-coupled receptor A2
231644_at	4.88e-12	4.5e-14	10.7291	21.8683	4.12713
219202_at	4.92e-12	4.54e-14	10.7264	21.8599	2.80057	RHBDF2	rhomboid 5 homolog 2
203517_at	5.04e-12	4.66e-14	-10.7174	21.8324	-0.77576	MTX2	metaxin 2
233296_x_at	5.28e-12	4.9e-14	10.7013	21.7832	1.31458
239294_at	5.28e-12	4.9e-14	10.701	21.7823	3.16428	PIK3CG	phosphatidylinositol-4,5-bisphosphate 3-kinase catalytic subunit gamma
239162_at	5.3e-12	4.93e-14	10.6991	21.7766	2.43895	DAPK1-IT1	DAPK1 intronic transcript 1
232120_at	5.32e-12	4.96e-14	10.6973	21.7711	3.88926
218559_s_at	5.36e-12	5.01e-14	10.6942	21.7615	5.70918	MAFB	MAF bZIP transcription factor B
204829_s_at	5.37e-12	5.03e-14	10.6925	21.7563	2.93813	FOLR2	folate receptor beta
221477_s_at	5.37e-12	5.04e-14	10.6923	21.7557	3.04126	LOC100129518///SOD2	uncharacterized LOC100129518///superoxide dismutase 2, mitochondrial
218995_s_at	5.38e-12	5.05e-14	10.6915	21.7532	3.33344	EDN1	endothelin 1
223697_x_at	5.39e-12	5.08e-14	10.6898	21.748	1.31954	C9orf64	chromosome 9 open reading frame 64
217960_s_at	5.39e-12	5.08e-14	-10.6894	21.7468	-1.37605	TOMM22	translocase of outer mitochondrial membrane 22
214295_at	5.47e-12	5.17e-14	10.684	21.7304	2.40294	KIAA0485	uncharacterized LOC57235
222500_at	5.66e-12	5.35e-14	-10.6725	21.6953	-1.12719	PPIL1	peptidylprolyl isomerase like 1
231106_at	5.66e-12	5.36e-14	10.6719	21.6933	1.40077	BMS1P6	BMS1, ribosome biogenesis factor pseudogene 6
201248_s_at	5.75e-12	5.47e-14	-10.6657	21.6745	-1.05175	SREBF2	sterol regulatory element binding transcription factor 2
218854_at	5.87e-12	5.59e-14	10.6584	21.6521	1.93101	DSE	dermatan sulfate epimerase
60815_at	5.87e-12	5.61e-14	10.6574	21.6491	1.43114	POLR2J4	RNA polymerase II subunit J4, pseudogene
1556590_s_at	5.87e-12	5.62e-14	10.657	21.6477	3.50151
205051_s_at	5.87e-12	5.62e-14	10.6569	21.6475	3.05906	KIT	KIT proto-oncogene receptor tyrosine kinase
209619_at	5.87e-12	5.63e-14	10.6563	21.6456	4.66164	CD74	CD74 molecule
202503_s_at	5.98e-12	5.75e-14	-10.6494	21.6245	-1.57784	KIAA0101	KIAA0101
209795_at	6.21e-12	5.98e-14	10.6364	21.5847	4.29751	CD69	CD69 molecule
1554213_at	6.3e-12	6.08e-14	10.6315	21.5695	1.06537	ARHGEF10	Rho guanine nucleotide exchange factor 10
226853_at	6.35e-12	6.14e-14	10.6281	21.5592	1.73424	BMP2K	BMP2 inducible kinase
227475_at	6.41e-12	6.21e-14	10.6245	21.5482	1.78694	FOXQ1	forkhead box Q1
209218_at	6.57e-12	6.38e-14	-10.6158	21.5215	-1.69889	SQLE	squalene epoxidase
219892_at	6.64e-12	6.45e-14	10.612	21.5099	2.03997	TM6SF1	transmembrane 6 superfamily member 1
218749_s_at	6.78e-12	6.6e-14	10.6046	21.487	0.959284	SLC8B1	solute carrier family 8 member B1
1565743_at	6.8e-12	6.63e-14	10.603	21.4822	2.88575	N4BP2L2	NEDD4 binding protein 2 like 2
228618_at	6.92e-12	6.76e-14	10.5968	21.4631	3.0308	PEAR1	platelet endothelial aggregation receptor 1
210785_s_at	7.07e-12	6.93e-14	10.5891	21.4394	1.89206	THEMIS2	thymocyte selection associated family member 2
226818_at	7.17e-12	7.04e-14	10.5838	21.4233	2.05154	MPEG1	macrophage expressed 1
235305_s_at	7.32e-12	7.2e-14	10.5767	21.4012	1.77857	ECHDC2	enoyl-CoA hydratase domain containing 2
228501_at	7.38e-12	7.27e-14	10.5735	21.3916	2.7277	GALNT15	polypeptide N-acetylgalactosaminyltransferase 15
238295_at	7.44e-12	7.34e-14	10.5702	21.3814	1.08958	TEFM	transcription elongation factor, mitochondrial
218162_at	7.47e-12	7.38e-14	10.5684	21.3758	2.1955	OLFML3	olfactomedin like 3
203508_at	7.49e-12	7.42e-14	10.5667	21.3706	3.10686	TNFRSF1B	TNF receptor superfamily member 1B
235183_at	7.86e-12	7.8e-14	10.5507	21.3213	2.03596	FILIP1	filamin A interacting protein 1
225618_at	7.87e-12	7.83e-14	10.5496	21.3181	2.20179	ARHGAP27	Rho GTPase activating protein 27
202540_s_at	7.96e-12	7.93e-14	-10.5455	21.3054	-2.00026	HMGCR	3-hydroxy-3-methylglutaryl-CoA reductase
204112_s_at	8.15e-12	8.13e-14	10.5373	21.2801	2.29118	HNMT	histamine N-methyltransferase
201328_at	8.2e-12	8.2e-14	10.5346	21.272	2.26758	ETS2	ETS proto-oncogene 2, transcription factor
236552_at	8.5e-12	8.51e-14	10.5225	21.2346	2.03031
1552318_at	8.54e-12	8.57e-14	10.5204	21.2282	2.76664	GIMAP1	GTPase, IMAP family member 1
1553906_s_at	8.65e-12	8.7e-14	10.5156	21.2133	2.94711	FGD2	FYVE, RhoGEF and PH domain containing 2
212587_s_at	8.71e-12	8.78e-14	10.5126	21.2041	3.03236	PTPRC	protein tyrosine phosphatase, receptor type C
218057_x_at	8.71e-12	8.79e-14	-10.5121	21.2026	-0.91122	EMC8	ER membrane protein complex subunit 8
201261_x_at	8.73e-12	8.83e-14	10.5108	21.1984	3.61743	BGN	biglycan
226212_s_at	8.95e-12	9.06e-14	10.5023	21.1724	1.06538	INSR	insulin receptor
228665_at	9.08e-12	9.21e-14	10.497	21.156	2.8934	CYYR1	cysteine and tyrosine rich 1
206169_x_at	9.1e-12	9.25e-14	10.4959	21.1524	1.48738	ZC3H7B	zinc finger CCCH-type containing 7B
210950_s_at	9.12e-12	9.3e-14	-10.4938	21.1462	-1.73057	FDFT1	farnesyl-diphosphate farnesyltransferase 1
209774_x_at	9.12e-12	9.3e-14	10.4938	21.1461	4.44085	CXCL2	C-X-C motif chemokine ligand 2
222713_s_at	9.19e-12	9.4e-14	-10.4906	21.1364	-0.942042	FANCF	Fanconi anemia complementation group F
203331_s_at	9.19e-12	9.41e-14	10.4902	21.1351	2.87756	INPP5D	inositol polyphosphate-5-phosphatase D
221205_at	9.32e-12	9.55e-14	10.4854	21.1201	3.07682
226062_x_at	9.37e-12	9.63e-14	10.4827	21.112	1.26094	FAM63A	family with sequence similarity 63 member A
204319_s_at	9.42e-12	9.69e-14	10.4807	21.1059	3.51918	RGS10	regulator of G-protein signaling 10
238563_at	9.67e-12	9.97e-14	10.4717	21.078	1.84058
1555427_s_at	9.78e-12	1.01e-13	-10.4675	21.0649	-1.3474	SYNCRIP	synaptotagmin binding cytoplasmic RNA interacting protein
216621_at	9.81e-12	1.02e-13	10.4658	21.0597	1.97897
227006_at	9.84e-12	1.02e-13	10.4643	21.0549	4.8343	PPP1R14A	protein phosphatase 1 regulatory inhibitor subunit 14A
202845_s_at	9.85e-12	1.02e-13	10.4634	21.0522	0.90586	RALBP1	ralA binding protein 1
211316_x_at	9.85e-12	1.02e-13	10.4629	21.0509	1.03372	CFLAR	CASP8 and FADD like apoptosis regulator
206420_at	9.88e-12	1.03e-13	10.4612	21.0456	2.85603	IGSF6	immunoglobulin superfamily member 6
201744_s_at	9.92e-12	1.04e-13	10.4592	21.0394	6.25349	LUM	lumican
230636_s_at	9.92e-12	1.04e-13	10.4588	21.0381	1.44739	KLF9	Kruppel like factor 9
224896_s_at	9.94e-12	1.04e-13	-10.4575	21.0342	-0.753945	TTL	tubulin tyrosine ligase
205119_s_at	9.99e-12	1.05e-13	10.4555	21.0279	3.52831	FPR1	formyl peptide receptor 1
239748_x_at	9.99e-12	1.05e-13	10.4549	21.0259	0.914152	OCIAD1	OCIA domain containing 1
215191_at	9.99e-12	1.05e-13	10.4545	21.0248	1.40146
227180_at	1.01e-11	1.06e-13	10.4505	21.0126	3.08047	ELOVL7	ELOVL fatty acid elongase 7
228055_at	1.01e-11	1.07e-13	10.4483	21.0057	3.3221	NAPSB	napsin B aspartic peptidase, pseudogene
218240_at	1.03e-11	1.09e-13	-10.4436	20.991	-0.943784	NKIRAS2	NFKB inhibitor interacting Ras like 2
205195_at	1.04e-11	1.11e-13	-10.4383	20.9747	-1.38036	AP1S1	adaptor related protein complex 1 sigma 1 subunit
231781_s_at	1.04e-11	1.11e-13	10.4379	20.9736	3.48569	LRRC2	leucine rich repeat containing 2
208394_x_at	1.05e-11	1.12e-13	10.4353	20.9656	3.23799	ESM1	endothelial cell specific molecule 1
229670_at	1.05e-11	1.12e-13	10.4346	20.9634	3.08056
238668_at	1.08e-11	1.15e-13	10.4259	20.9365	2.21656	NCKAP1L	NCK associated protein 1 like
212544_at	1.1e-11	1.17e-13	-10.4197	20.9171	-0.801919	ZNHIT3	zinc finger HIT-type containing 3
225611_at	1.1e-11	1.18e-13	10.4182	20.9126	1.5527	MAST4	microtubule associated serine/threonine kinase family member 4
1560622_at	1.11e-11	1.19e-13	10.4155	20.9041	1.58264
207574_s_at	1.11e-11	1.19e-13	10.4138	20.8991	2.50401	GADD45B	growth arrest and DNA damage inducible beta
216235_s_at	1.12e-11	1.2e-13	10.4115	20.8919	2.59658	EDNRA	endothelin receptor type A
203261_at	1.13e-11	1.21e-13	-10.4083	20.8819	-1.05733	DCTN6	dynactin subunit 6
204540_at	1.13e-11	1.22e-13	-10.4075	20.8795	-2.12276	EEF1A2	eukaryotic translation elongation factor 1 alpha 2
244050_at	1.13e-11	1.23e-13	10.4046	20.8705	2.57835	HACD4	3-hydroxyacyl-CoA dehydratase 4
242578_x_at	1.14e-11	1.24e-13	10.4024	20.8637	1.4486	SLC22A3	solute carrier family 22 member 3
212686_at	1.17e-11	1.27e-13	10.3929	20.8342	2.84037	PPM1H	protein phosphatase, Mg2+/Mn2+ dependent 1H
224817_at	1.18e-11	1.29e-13	10.39	20.8253	1.69284	SH3PXD2A	SH3 and PX domains 2A
206066_s_at	1.18e-11	1.29e-13	-10.3891	20.8224	-1.11563	RAD51C	RAD51 paralog C
241788_x_at	1.18e-11	1.29e-13	10.3888	20.8217	2.53058
201897_s_at	1.19e-11	1.3e-13	-10.3859	20.8127	-1.31927	CKS1B	CDC28 protein kinase regulatory subunit 1B
220894_x_at	1.2e-11	1.32e-13	10.3823	20.8013	2.70116	PRDM12	PR/SET domain 12
226119_at	1.28e-11	1.4e-13	10.3618	20.7379	1.28559	PCMTD1	protein-L-isoaspartate (D-aspartate) O-methyltransferase domain containing 1
229773_at	1.29e-11	1.41e-13	10.3593	20.7302	1.44279	SNAP23	synaptosome associated protein 23
242108_at	1.29e-11	1.42e-13	10.3577	20.7252	1.57838
204246_s_at	1.3e-11	1.44e-13	-10.3546	20.7155	-0.915924	DCTN3	dynactin subunit 3
203554_x_at	1.32e-11	1.46e-13	-10.3486	20.697	-1.44443	PTTG1	pituitary tumor-transforming 1
203413_at	1.33e-11	1.47e-13	10.346	20.689	2.87098	NELL2	neural EGFL like 2
231848_x_at	1.39e-11	1.55e-13	10.3309	20.6419	1.51009	ZNF207	zinc finger protein 207
210176_at	1.39e-11	1.55e-13	10.3304	20.6405	2.77414	TLR1	toll like receptor 1
233041_x_at	1.4e-11	1.56e-13	10.3281	20.6332	1.12209
208029_s_at	1.4e-11	1.56e-13	-10.3275	20.6315	-1.10459	LAPTM4B	lysosomal protein transmembrane 4 beta
221521_s_at	1.41e-11	1.57e-13	-10.3254	20.6248	-1.57249	GINS2	GINS complex subunit 2
1556373_a_at	1.43e-11	1.6e-13	10.3193	20.6058	1.45534	FAM185A	family with sequence similarity 185 member A
207540_s_at	1.44e-11	1.61e-13	10.3183	20.6027	2.8546	SYK	spleen associated tyrosine kinase
224252_s_at	1.44e-11	1.61e-13	10.317	20.5988	2.68731	FXYD5	FXYD domain containing ion transport regulator 5
217713_x_at	1.44e-11	1.62e-13	10.3161	20.596	1.21755
207165_at	1.51e-11	1.69e-13	-10.3014	20.5502	-1.56976	HMMR	hyaluronan mediated motility receptor
212282_at	1.51e-11	1.7e-13	-10.3005	20.5476	-1.36446	TMEM97	transmembrane protein 97
205147_x_at	1.51e-11	1.71e-13	10.2994	20.5442	2.15736	NCF4	neutrophil cytosolic factor 4
215600_x_at	1.52e-11	1.72e-13	10.2972	20.5373	1.19368	FBXW12	F-box and WD repeat domain containing 12
224358_s_at	1.52e-11	1.72e-13	10.2965	20.5351	4.21488	MS4A7	membrane spanning 4-domains A7
230252_at	1.52e-11	1.73e-13	10.2956	20.5322	3.22762	LPAR5	lysophosphatidic acid receptor 5
201825_s_at	1.58e-11	1.79e-13	-10.2842	20.4969	-0.743655	SCCPDH	saccharopine dehydrogenase (putative)
234278_at	1.58e-11	1.8e-13	10.2819	20.4896	1.80356
202545_at	1.58e-11	1.8e-13	10.2817	20.489	2.73248	PRKCD	protein kinase C delta
209025_s_at	1.66e-11	1.89e-13	-10.266	20.44	-1.34088	SYNCRIP	synaptotagmin binding cytoplasmic RNA interacting protein
206726_at	1.67e-11	1.91e-13	10.264	20.434	3.53776	HPGDS	hematopoietic prostaglandin D synthase
213905_x_at	1.68e-11	1.92e-13	10.262	20.4276	4.44606	BGN	biglycan
243327_at	1.71e-11	1.96e-13	10.2558	20.4083	3.4576
230326_s_at	1.72e-11	1.98e-13	-10.2517	20.3958	-1.05753	HIKESHI	Hikeshi, heat shock protein nuclear import factor
204858_s_at	1.73e-11	1.99e-13	10.2496	20.389	1.45676	TYMP	thymidine phosphorylase
219493_at	1.75e-11	2.02e-13	-10.2457	20.377	-1.37548	SHCBP1	SHC binding and spindle associated 1
208438_s_at	1.76e-11	2.03e-13	10.2442	20.3722	2.93657	FGR	FGR proto-oncogene, Src family tyrosine kinase
202487_s_at	1.76e-11	2.04e-13	-10.2429	20.3682	-1.1314	H2AFV	H2A histone family member V
211762_s_at	1.77e-11	2.05e-13	-10.2404	20.3604	-1.10322	KPNA2	karyopherin subunit alpha 2
233025_at	1.77e-11	2.06e-13	10.2396	20.358	3.36924	PDZD2	PDZ domain containing 2
227297_at	1.81e-11	2.1e-13	10.2331	20.3378	3.44045	ITGA9	integrin subunit alpha 9
227363_s_at	1.81e-11	2.1e-13	-10.2327	20.3363	-1.01643	EMC8	ER membrane protein complex subunit 8
225895_at	1.82e-11	2.12e-13	10.2304	20.3291	3.35926	SYNPO2	synaptopodin 2
231736_x_at	1.85e-11	2.15e-13	10.2251	20.3127	3.45904	MGST1	microsomal glutathione S-transferase 1
202897_at	1.85e-11	2.16e-13	10.2242	20.3099	1.39529	SIRPA	signal regulatory protein alpha
1552672_a_at	1.89e-11	2.21e-13	-10.2173	20.2883	-2.38022	IGSF3	immunoglobulin superfamily member 3
229975_at	1.89e-11	2.21e-13	10.2166	20.2863	2.96379	BMPR1B	bone morphogenetic protein receptor type 1B
235879_at	1.89e-11	2.22e-13	10.2149	20.2809	1.77125
209028_s_at	1.91e-11	2.24e-13	10.212	20.2717	1.01669	ABI1	abl interactor 1
228726_at	1.91e-11	2.25e-13	10.2114	20.2699	3.43372	SERPINB1	serpin family B member 1
242903_at	1.94e-11	2.29e-13	10.2059	20.2528	2.20936	IFNGR1	interferon gamma receptor 1
38671_at	1.95e-11	2.3e-13	10.2039	20.2464	1.27255	PLXND1	plexin D1
208968_s_at	1.96e-11	2.32e-13	-10.2008	20.2367	-0.838335	CIAPIN1	cytokine induced apoptosis inhibitor 1
244261_at	1.98e-11	2.34e-13	10.1984	20.2295	3.27152	IFNLR1	interferon lambda receptor 1
202635_s_at	2e-11	2.37e-13	-10.194	20.2158	-0.738425	POLR2K	RNA polymerase II subunit K
211454_x_at	2e-11	2.37e-13	10.1939	20.2153	1.06825	FKSG49	FKSG49
203477_at	2.07e-11	2.46e-13	10.1821	20.1785	2.18858	COL15A1	collagen type XV alpha 1 chain
214989_x_at	2.1e-11	2.5e-13	10.1777	20.1648	1.34405	PLEKHA5	pleckstrin homology domain containing A5
241891_at	2.12e-11	2.53e-13	10.1735	20.1515	3.36828
237665_at	2.15e-11	2.57e-13	10.1686	20.1362	2.7006
202209_at	2.15e-11	2.58e-13	-10.1678	20.1338	-0.924825	LSM3	LSM3 homolog, U6 small nuclear RNA and mRNA degradation associated
35974_at	2.15e-11	2.58e-13	10.1678	20.1337	2.92078	LRMP	lymphoid restricted membrane protein
206710_s_at	2.16e-11	2.6e-13	10.1656	20.1269	5.21656	EPB41L3	erythrocyte membrane protein band 4,1 like 3
222368_at	2.23e-11	2.68e-13	10.1552	20.0944	1.48289
222474_s_at	2.25e-11	2.71e-13	-10.1515	20.083	-1.07771	TOMM22	translocase of outer mitochondrial membrane 22
236007_at	2.26e-11	2.72e-13	10.1505	20.0797	1.4629	AKAP10	A-kinase anchoring protein 10
220704_at	2.26e-11	2.74e-13	10.1488	20.0743	3.3475	IKZF1	IKAROS family zinc finger 1
223662_x_at	2.27e-11	2.74e-13	10.1478	20.0714	1.21668	DDX59	DEAD-box helicase 59
239151_at	2.32e-11	2.81e-13	10.1405	20.0483	1.66655	BMS1P5	BMS1, ribosome biogenesis factor pseudogene 5
225162_at	2.35e-11	2.85e-13	-10.1361	20.0345	-1.35404	SH3D19	SH3 domain containing 19
222358_x_at	2.36e-11	2.87e-13	10.1335	20.0266	1.41415
222284_at	2.4e-11	2.92e-13	10.1278	20.0087	1.55078
218084_x_at	2.43e-11	2.96e-13	10.1235	19.9951	2.16384	FXYD5	FXYD domain containing ion transport regulator 5
205098_at	2.43e-11	2.97e-13	10.1232	19.9942	1.86037	CCR1	C-C motif chemokine receptor 1
210556_at	2.44e-11	2.99e-13	10.1209	19.9872	1.6839	NFATC3	nuclear factor of activated T-cells 3
235802_at	2.44e-11	2.99e-13	10.1201	19.9844	2.17768	PLD4	phospholipase D family member 4
1565705_x_at	2.47e-11	3.03e-13	10.1159	19.9715	2.55777
219846_at	2.53e-11	3.1e-13	10.1086	19.9486	1.20717	GON4L	gon-4 like
202941_at	2.55e-11	3.14e-13	-10.105	19.9372	-0.865943	NDUFV2	NADH:ubiquinone oxidoreductase core subunit V2
215604_x_at	2.62e-11	3.23e-13	10.0963	19.9101	1.6995
202018_s_at	2.62e-11	3.23e-13	10.0963	19.9098	6.59027	LTF	lactotransferrin
1553132_a_at	2.63e-11	3.25e-13	10.0943	19.9038	3.98969	TC2N	tandem C2 domains, nuclear
218355_at	2.64e-11	3.27e-13	-10.0921	19.8969	-1.69716	KIF4A	kinesin family member 4A
229033_s_at	2.66e-11	3.3e-13	10.089	19.887	1.9842	MUM1	melanoma associated antigen (mutated) 1
235680_at	2.67e-11	3.31e-13	10.0884	19.8853	1.41128
217514_at	2.67e-11	3.32e-13	-10.0876	19.8827	-3.24099	ST8SIA5	ST8 alpha-N-acetyl-neuraminide alpha-2,8-sialyltransferase 5
244358_at	2.67e-11	3.33e-13	10.0866	19.8795	1.58162
228821_at	2.77e-11	3.45e-13	10.0753	19.8442	4.28812	ST6GAL2	ST6 beta-galactoside alpha-2,6-sialyltransferase 2
206910_x_at	2.77e-11	3.45e-13	10.0749	19.8428	1.51046	CFHR2	complement factor H related 2
219263_at	2.79e-11	3.49e-13	-10.0712	19.8313	-4.06	RNF128	ring finger protein 128, E3 ubiquitin protein ligase
212268_at	2.79e-11	3.5e-13	10.0707	19.8296	4.08218	SERPINB1	serpin family B member 1
226878_at	2.79e-11	3.5e-13	10.0703	19.8285	3.03665	HLA-DOA	major histocompatibility complex, class II, DO alpha
204033_at	2.79e-11	3.51e-13	-10.0698	19.8267	-1.55676	TRIP13	thyroid hormone receptor interactor 13
1553043_a_at	2.83e-11	3.56e-13	10.0652	19.8124	2.79402	CD300LF	CD300 molecule like family member f
220702_at	2.85e-11	3.6e-13	10.062	19.8025	1.48689
233431_x_at	2.85e-11	3.6e-13	10.062	19.8024	1.48442
214446_at	2.87e-11	3.63e-13	10.0592	19.7937	2.98175	ELL2	elongation factor for RNA polymerase II 2
223316_at	2.88e-11	3.64e-13	10.0578	19.7892	3.60131	CCDC3	coiled-coil domain containing 3
227249_at	2.93e-11	3.71e-13	-10.0521	19.7712	-1.58081	NDE1	nudE neurodevelopment protein 1
222258_s_at	2.96e-11	3.75e-13	-10.0485	19.76	-1.56578	SH3BP4	SH3 domain binding protein 4
230466_s_at	2.96e-11	3.76e-13	10.0484	19.7596	2.50726	RASSF3	Ras association domain family member 3
1552386_at	2.96e-11	3.76e-13	10.0476	19.7572	1.8604	GAPT	GRB2-binding adaptor protein, transmembrane
234020_x_at	3.02e-11	3.85e-13	10.0405	19.7348	1.77754
219456_s_at	3.03e-11	3.87e-13	10.0388	19.7295	2.96404	RIN3	Ras and Rab interactor 3
203470_s_at	3.03e-11	3.87e-13	10.0386	19.7287	2.46	PLEK	pleckstrin
227290_at	3.03e-11	3.88e-13	10.038	19.727	1.79016	CDYL2	chromodomain Y-like 2
212793_at	3.05e-11	3.91e-13	10.0357	19.7199	2.55071	DAAM2	dishevelled associated activator of morphogenesis 2
242364_x_at	3.05e-11	3.92e-13	10.0351	19.718	1.65684	TNRC6C-AS1	TNRC6C antisense RNA 1
209992_at	3.05e-11	3.92e-13	10.0351	19.7178	1.58184	PFKFB2	6-phosphofructo-2-kinase/fructose-2,6-biphosphatase 2
201648_at	3.07e-11	3.95e-13	10.0326	19.71	0.824817	JAK1	Janus kinase 1
231947_at	3.08e-11	3.97e-13	10.0307	19.7041	3.54409	MYCT1	myc target 1
239808_at	3.09e-11	3.98e-13	10.0296	19.7007	1.78686
241472_at	3.12e-11	4.03e-13	10.0259	19.689	1.55489	DMXL1	Dmx like 1
232215_x_at	3.12e-11	4.04e-13	10.0252	19.6866	1.02863	PRR11	proline rich 11
225344_at	3.17e-11	4.11e-13	10.0195	19.669	1.46747	NCOA7	nuclear receptor coactivator 7
1561895_at	3.19e-11	4.15e-13	10.017	19.6608	3.45163
242029_at	3.19e-11	4.15e-13	10.0167	19.66	2.45909
208018_s_at	3.23e-11	4.21e-13	10.0125	19.6467	2.81541	HCK	HCK proto-oncogene, Src family tyrosine kinase
204236_at	3.24e-11	4.22e-13	10.0115	19.6438	3.69329	FLI1	Fli-1 proto-oncogene, ETS transcription factor
207857_at	3.27e-11	4.28e-13	10.0071	19.6299	2.34667	LILRA2	leukocyte immunoglobulin like receptor A2
240317_at	3.27e-11	4.28e-13	-10.0069	19.6291	-2.06846	PCDHB4	protocadherin beta 4
206632_s_at	3.27e-11	4.28e-13	-10.0067	19.6287	-1.61289	APOBEC3B	apolipoprotein B mRNA editing enzyme catalytic subunit 3B
1552455_at	3.3e-11	4.33e-13	10.0034	19.6183	1.69324	PRUNE2	prune homolog 2
1554365_a_at	3.34e-11	4.38e-13	-9.99976	19.6067	-0.984136	PPP2R5C	protein phosphatase 2 regulatory subunit B'gamma
223619_x_at	3.34e-11	4.39e-13	9.9993	19.6053	1.09368	PECR	peroxisomal trans-2-enoyl-CoA reductase
225317_at	3.37e-11	4.44e-13	-9.9955	19.5933	-0.834653	ACBD6	acyl-CoA binding domain containing 6
232543_x_at	3.37e-11	4.45e-13	9.99504	19.5919	2.25622	ARHGAP9	Rho GTPase activating protein 9
1552439_s_at	3.37e-11	4.45e-13	-9.99471	19.5908	-2.88502	MEGF11	multiple EGF like domains 11
203428_s_at	3.41e-11	4.51e-13	-9.99065	19.5781	-1.11764	ASF1A	anti-silencing function 1A histone chaperone
213517_at	3.49e-11	4.62e-13	9.98258	19.5526	1.60357	PCBP2	poly(rC) binding protein 2
216250_s_at	3.62e-11	4.82e-13	9.96968	19.512	1.02889	LPXN	leupaxin
203140_at	3.62e-11	4.82e-13	9.96958	19.5117	1.73583	BCL6	B-cell CLL/lymphoma 6
244286_at	3.62e-11	4.82e-13	9.96939	19.5111	1.74657
228650_at	3.62e-11	4.82e-13	-9.96931	19.5108	-0.890193
226804_at	3.62e-11	4.83e-13	9.96908	19.5101	3.28783	FAM20A	family with sequence similarity 20 member A
1557543_at	3.66e-11	4.88e-13	9.96547	19.4987	1.79657
217966_s_at	3.67e-11	4.9e-13	9.96418	19.4947	2.34902	FAM129A	family with sequence similarity 129 member A
1569527_at	3.67e-11	4.91e-13	9.96352	19.4926	1.95063
209083_at	3.77e-11	5.05e-13	9.95451	19.4642	1.65507	CORO1A	coronin 1A
213425_at	3.77e-11	5.06e-13	9.95431	19.4635	2.92093	WNT5A	Wnt family member 5A
220817_at	3.78e-11	5.08e-13	9.95313	19.4598	3.76976	TRPC4	transient receptor potential cation channel subfamily C member 4
204613_at	3.8e-11	5.12e-13	9.95047	19.4514	1.2835	PLCG2	phospholipase C gamma 2
236322_at	3.83e-11	5.17e-13	9.9476	19.4424	1.46007
219646_at	3.86e-11	5.21e-13	-9.9449	19.4339	-1.27753	DEF8	differentially expressed in FDCP 8 homolog
220071_x_at	3.94e-11	5.32e-13	9.93815	19.4126	1.16527	HAUS2	HAUS augmin like complex subunit 2
243005_at	4e-11	5.41e-13	9.93308	19.3966	1.24401
1552621_at	4e-11	5.42e-13	9.93258	19.395	1.40993	UPK3BL///POLR2J3///POLR2J2///POLR2J	uroplakin 3B-like///RNA polymerase II subunit J3///RNA polymerase II subunit J2///RNA polymerase II subunit J
1557300_s_at	4.09e-11	5.55e-13	9.92518	19.3716	1.61572
220637_at	4.15e-11	5.64e-13	9.91996	19.3552	2.21714	FAM124B	family with sequence similarity 124 member B
217446_x_at	4.18e-11	5.69e-13	9.91732	19.3468	1.16785
216813_at	4.2e-11	5.73e-13	9.9151	19.3398	2.5394
1558515_at	4.28e-11	5.84e-13	9.90926	19.3214	2.1201	FTX	FTX transcript, XIST regulator (non-protein coding)
239272_at	4.29e-11	5.86e-13	9.90803	19.3175	2.21769	MMP28	matrix metallopeptidase 28
204265_s_at	4.29e-11	5.86e-13	9.90785	19.3169	1.87048	GPSM3	G-protein signaling modulator 3
1558111_at	4.3e-11	5.89e-13	9.90635	19.3122	1.33948	MBNL1	muscleblind like splicing regulator 1
1555274_a_at	4.31e-11	5.91e-13	-9.90549	19.3095	-1.04503	EPT1	ethanolaminephosphotransferase 1
201118_at	4.35e-11	5.97e-13	-9.90188	19.2981	-1.09555	PGD	phosphogluconate dehydrogenase
215528_at	4.35e-11	5.98e-13	9.90139	19.2965	1.34287
235926_at	4.39e-11	6.05e-13	9.89811	19.2862	1.60722	ANAPC5	anaphase promoting complex subunit 5
221601_s_at	4.41e-11	6.08e-13	9.89616	19.28	2.77065	FCMR	Fc fragment of IgM receptor
238883_at	4.41e-11	6.08e-13	9.8961	19.2798	1.8986
241708_at	4.44e-11	6.14e-13	-9.89309	19.2703	-2.17548	DOCK1	dedicator of cytokinesis 1
233254_x_at	4.46e-11	6.18e-13	9.89147	19.2652	1.47231	PTEN	phosphatase and tensin homolog
224918_x_at	4.52e-11	6.27e-13	9.88667	19.25	3.96725	MGST1	microsomal glutathione S-transferase 1
203094_at	4.52e-11	6.28e-13	-9.88626	19.2487	-0.929316	MAD2L1BP	MAD2L1 binding protein
235613_at	4.55e-11	6.32e-13	9.88394	19.2414	1.7035
228167_at	4.55e-11	6.34e-13	9.88338	19.2396	2.22861	KLHL6	kelch like family member 6
240205_x_at	4.62e-11	6.44e-13	9.87826	19.2234	1.05626
236361_at	4.62e-11	6.45e-13	9.87796	19.2224	2.592	GALNT15	polypeptide N-acetylgalactosaminyltransferase 15
202212_at	4.62e-11	6.47e-13	-9.87675	19.2186	-1.00324	PES1	pescadillo ribosomal biogenesis factor 1
228056_s_at	4.62e-11	6.48e-13	9.87648	19.2178	3.54859	NAPSB	napsin B aspartic peptidase, pseudogene
228273_at	4.62e-11	6.48e-13	-9.87633	19.2173	-1.4725	PRR11	proline rich 11
204328_at	4.62e-11	6.49e-13	9.87599	19.2162	1.5961	TMC6	transmembrane channel like 6
202626_s_at	4.69e-11	6.58e-13	9.87131	19.2014	3.25146	LYN	LYN proto-oncogene, Src family tyrosine kinase
237600_at	4.7e-11	6.6e-13	9.87038	19.1985	1.61224
204072_s_at	4.7e-11	6.62e-13	9.8695	19.1957	1.76593	FRY	FRY microtubule binding protein
203835_at	4.73e-11	6.67e-13	9.86713	19.1882	3.76783	LRRC32	leucine rich repeat containing 32
235213_at	4.73e-11	6.68e-13	9.86694	19.1876	2.23167	ITPKB	inositol-trisphosphate 3-kinase B
1559584_a_at	4.85e-11	6.85e-13	9.85886	19.162	4.26398	C16orf54	chromosome 16 open reading frame 54
1556420_s_at	4.86e-11	6.89e-13	9.85723	19.1569	2.10138	YPEL2	yippee like 2
210786_s_at	4.89e-11	6.93e-13	9.85509	19.1501	2.45206	FLI1	Fli-1 proto-oncogene, ETS transcription factor
220276_at	4.91e-11	6.97e-13	9.85339	19.1447	3.09637	RERGL	RERG like
1560720_at	4.92e-11	6.99e-13	9.85266	19.1424	2.22522	MKNK1	MAP kinase interacting serine/threonine kinase 1
205612_at	4.95e-11	7.04e-13	9.85031	19.135	2.98471	MMRN1	multimerin 1
226423_at	4.98e-11	7.1e-13	9.84775	19.1269	1.28338	PAQR8	progestin and adipoQ receptor family member 8
234032_at	4.98e-11	7.1e-13	9.84763	19.1265	1.79088
215203_at	4.98e-11	7.12e-13	9.8468	19.1239	1.84483	GOLGA4	golgin A4
216745_x_at	4.99e-11	7.13e-13	9.8461	19.1216	1.44003
235944_at	5e-11	7.16e-13	9.84505	19.1183	4.87171	HMCN1	hemicentin 1
202836_s_at	5e-11	7.17e-13	-9.84469	19.1172	-1.04136	TXNL4A	thioredoxin like 4A
225372_at	5e-11	7.17e-13	9.84443	19.1163	3.42717	C10orf54	chromosome 10 open reading frame 54
217388_s_at	5.03e-11	7.22e-13	9.84217	19.1092	4.25915	KYNU	kynureninase
1564424_at	5.1e-11	7.33e-13	9.8374	19.0941	1.67032
203887_s_at	5.1e-11	7.35e-13	9.83688	19.0924	2.91648	THBD	thrombomodulin
201342_at	5.1e-11	7.36e-13	-9.83643	19.091	-0.757765	SNRPC	small nuclear ribonucleoprotein polypeptide C
239227_at	5.12e-11	7.4e-13	9.83454	19.085	1.78835
1557996_at	5.13e-11	7.42e-13	9.83369	19.0823	1.60252
227353_at	5.25e-11	7.61e-13	9.82602	19.058	2.68996	TMC8	transmembrane channel like 8
227438_at	5.27e-11	7.64e-13	9.82476	19.054	2.82975	ALPK1	alpha kinase 1
213416_at	5.31e-11	7.7e-13	9.82196	19.0452	2.95147	ITGA4	integrin subunit alpha 4
219582_at	5.31e-11	7.73e-13	9.82081	19.0415	1.59601	OGFRL1	opioid growth factor receptor like 1
218480_at	5.31e-11	7.74e-13	-9.82061	19.0409	-1.00881	AGBL5	ATP/GTP binding protein like 5
200965_s_at	5.31e-11	7.75e-13	9.82028	19.0398	1.53187	ABLIM1	actin binding LIM protein 1
244433_at	5.34e-11	7.79e-13	9.81834	19.0337	1.71149
212983_at	5.36e-11	7.83e-13	-9.81703	19.0295	-0.923237	HRAS	HRas proto-oncogene, GTPase
202089_s_at	5.47e-11	8e-13	-9.80998	19.0072	-1.05346	SLC39A6	solute carrier family 39 member 6
201714_at	5.49e-11	8.04e-13	-9.80871	19.0032	-1.07312	TUBG1	tubulin gamma 1
219457_s_at	5.49e-11	8.04e-13	9.80842	19.0022	3.1178	RIN3	Ras and Rab interactor 3
1565566_a_at	5.49e-11	8.06e-13	9.80788	19.0005	1.92165
1558397_at	5.5e-11	8.09e-13	9.80677	18.997	2.97799	PECAM1	platelet and endothelial cell adhesion molecule 1
224799_at	5.52e-11	8.12e-13	-9.80546	18.9929	-1.39624	NDFIP2	Nedd4 family interacting protein 2
204923_at	5.54e-11	8.16e-13	9.80401	18.9883	1.71103	SASH3	SAM and SH3 domain containing 3
217874_at	5.6e-11	8.26e-13	-9.80023	18.9763	-0.758173	SUCLG1	succinate-CoA ligase alpha subunit
204069_at	5.6e-11	8.28e-13	-9.79948	18.9739	-1.54363	MEIS1	Meis homeobox 1
226319_s_at	5.64e-11	8.35e-13	-9.79687	18.9656	-1.28458	ALYREF	Aly/REF export factor
212736_at	5.67e-11	8.39e-13	-9.7951	18.96	-1.16002	C16orf45	chromosome 16 open reading frame 45
239409_at	5.74e-11	8.51e-13	9.79091	18.9467	1.6036
204283_at	5.79e-11	8.59e-13	-9.78775	18.9367	-0.80211	FARS2	phenylalanyl-tRNA synthetase 2, mitochondrial
221620_s_at	5.87e-11	8.72e-13	-9.783	18.9216	-0.980325	APOO	apolipoprotein O
213375_s_at	5.97e-11	8.89e-13	9.77707	18.9028	2.01824	N4BP2L1	NEDD4 binding protein 2 like 1
205370_x_at	6.01e-11	8.96e-13	9.77464	18.8951	0.851711	DBT	dihydrolipoamide branched chain transacylase E2
219191_s_at	6.02e-11	8.99e-13	9.77361	18.8918	2.62056	BIN2	bridging integrator 2
1554696_s_at	6.05e-11	9.04e-13	-9.77192	18.8864	-1.8058	TYMS	thymidylate synthetase
209829_at	6.07e-11	9.08e-13	9.77059	18.8822	3.67961	FAM65B	family with sequence similarity 65 member B
236370_at	6.09e-11	9.11e-13	9.7693	18.8781	1.52896
200853_at	6.12e-11	9.17e-13	-9.76725	18.8716	-1.05646	H2AFZ	H2A histone family member Z
204197_s_at	6.18e-11	9.28e-13	9.76355	18.8598	1.17668	RUNX3	runt related transcription factor 3
210152_at	6.21e-11	9.34e-13	9.76166	18.8538	1.37113	LILRB4	leukocyte immunoglobulin like receptor B4
241903_at	6.21e-11	9.34e-13	9.76162	18.8537	1.76948
220241_at	6.23e-11	9.38e-13	-9.76023	18.8493	-1.29843	TMCO3	transmembrane and coiled-coil domains 3
211336_x_at	6.3e-11	9.51e-13	9.75606	18.836	2.84206	LILRB1	leukocyte immunoglobulin like receptor B1
215588_x_at	6.3e-11	9.51e-13	9.75587	18.8355	1.29096	RIOK3	RIO kinase 3
213572_s_at	6.37e-11	9.63e-13	9.75207	18.8234	4.20104	SERPINB1	serpin family B member 1
242403_at	6.4e-11	9.69e-13	9.75001	18.8168	1.1088
208644_at	6.41e-11	9.72e-13	-9.74906	18.8138	-0.855146	PARP1	poly(ADP-ribose) polymerase 1
1556055_at	6.42e-11	9.75e-13	9.74837	18.8116	1.73146
203760_s_at	6.48e-11	9.85e-13	9.74503	18.801	4.31039	SLA	Src-like-adaptor
200828_s_at	6.55e-11	9.97e-13	-9.7413	18.7891	-0.82594	ZNF207	zinc finger protein 207
230550_at	6.6e-11	1e-12	9.73879	18.7811	2.85212	MS4A6A	membrane spanning 4-domains A6A
230599_at	7e-11	1.07e-12	9.71997	18.7213	2.09745
202078_at	7.14e-11	1.09e-12	-9.71334	18.7002	-0.741635	COPS3	COP9 signalosome subunit 3
238619_at	7.15e-11	1.09e-12	9.71244	18.6973	1.78683
226992_at	7.22e-11	1.11e-12	9.70871	18.6854	2.58949	NOSTRIN	nitric oxide synthase trafficking
1555021_a_at	7.22e-11	1.11e-12	9.70866	18.6853	1.30926	SCARF1	scavenger receptor class F member 1
204600_at	7.29e-11	1.12e-12	-9.7053	18.6746	-1.29595	EPHB3	EPH receptor B3
226810_at	7.33e-11	1.13e-12	9.70305	18.6675	2.14695	OGFRL1	opioid growth factor receptor like 1
201267_s_at	7.37e-11	1.13e-12	-9.7009	18.6606	-1.16278	PSMC3	proteasome 26S subunit, ATPase 3
209823_x_at	7.37e-11	1.14e-12	9.70071	18.66	4.14337	LOC101060835///HLA-DQB1	HLA class II histocompatibility antigen, DQ beta 1 chain-like///major histocompatibility complex, class II, DQ beta 1
222207_x_at	7.45e-11	1.15e-12	9.69713	18.6486	1.10991
231866_at	7.48e-11	1.15e-12	9.69538	18.643	1.23373	LNPEP	leucyl and cystinyl aminopeptidase
201275_at	7.51e-11	1.16e-12	-9.69395	18.6385	-1.28212	FDPS	farnesyl diphosphate synthase
213117_at	7.59e-11	1.17e-12	9.69029	18.6268	2.95214	KLHL9	kelch like family member 9
215577_at	7.62e-11	1.18e-12	9.68838	18.6207	1.8026
203591_s_at	7.7e-11	1.19e-12	9.68474	18.6091	2.26076	CSF3R	colony stimulating factor 3 receptor
202562_s_at	7.72e-11	1.2e-12	-9.68364	18.6056	-1.37303	C14orf1	chromosome 14 open reading frame 1
232264_at	7.74e-11	1.2e-12	9.68264	18.6024	2.31559
233323_at	7.77e-11	1.21e-12	9.68092	18.597	1.88338
221617_at	7.77e-11	1.21e-12	9.68061	18.596	1.02603	TAF9B	TATA-box binding protein associated factor 9b
207436_x_at	7.87e-11	1.23e-12	9.67635	18.5824	0.993479	SORBS1	sorbin and SH3 domain containing 1
214594_x_at	8.03e-11	1.25e-12	9.6696	18.5609	1.5779	ATP8B1	ATPase phospholipid transporting 8B1
202806_at	8.06e-11	1.26e-12	-9.66812	18.5561	-0.843578	DBN1	drebrin 1
211814_s_at	8.11e-11	1.27e-12	-9.66547	18.5477	-1.30648	CCNE2	cyclin E2
225957_at	8.11e-11	1.27e-12	9.66532	18.5472	1.28105	CREBRF	CREB3 regulatory factor
202688_at	8.17e-11	1.28e-12	9.66266	18.5388	3.38166	TNFSF10	tumor necrosis factor superfamily member 10
232544_at	8.31e-11	1.3e-12	9.65723	18.5214	4.67417
219316_s_at	8.34e-11	1.31e-12	9.65541	18.5156	1.54027	FLVCR2	feline leukemia virus subgroup C cellular receptor family member 2
1558517_s_at	8.36e-11	1.32e-12	9.65454	18.5128	1.58323	LOC101927933///LRRC8C	uncharacterized LOC101927933///leucine rich repeat containing 8 family member C
211661_x_at	8.43e-11	1.33e-12	9.65143	18.5029	1.05998	PTAFR	platelet activating factor receptor
206441_s_at	8.45e-11	1.33e-12	-9.65041	18.4997	-0.970266	COMMD4	COMM domain containing 4
234987_at	8.45e-11	1.33e-12	9.6502	18.499	1.45235	SAMHD1	SAM and HD domain containing deoxynucleoside triphosphate triphosphohydrolase 1
223229_at	8.49e-11	1.34e-12	-9.64831	18.493	-1.86629	UBE2T	ubiquitin conjugating enzyme E2 T
213737_x_at	8.49e-11	1.34e-12	9.64796	18.4919	1.34218	GOLGA8N	golgin A8 family member N
202902_s_at	8.5e-11	1.35e-12	9.64679	18.4881	3.29081	CTSS	cathepsin S
203387_s_at	8.5e-11	1.35e-12	9.64644	18.487	1.48321	TBC1D4	TBC1 domain family member 4
209836_x_at	8.5e-11	1.35e-12	-9.64634	18.4867	-1.03297	BOLA2B///BOLA2	bolA family member 2B///bolA family member 2
242471_at	8.69e-11	1.38e-12	9.63889	18.4629	1.96645
205730_s_at	8.69e-11	1.38e-12	9.63879	18.4626	2.82073	ABLIM3	actin binding LIM protein family member 3
221449_s_at	8.79e-11	1.4e-12	-9.63483	18.45	-0.808178	ITFG1	integrin alpha FG-GAP repeat containing 1
239405_at	8.89e-11	1.42e-12	9.63107	18.438	1.77432
202593_s_at	8.89e-11	1.42e-12	-9.63044	18.4359	-0.916696	GDE1	glycerophosphodiester phosphodiesterase 1
226906_s_at	8.89e-11	1.42e-12	9.63012	18.4349	2.45313	ARHGAP9	Rho GTPase activating protein 9
222372_at	8.97e-11	1.44e-12	9.62705	18.4251	2.8408	MAGI1	membrane associated guanylate kinase, WW and PDZ domain containing 1
240125_at	8.99e-11	1.44e-12	9.62608	18.422	1.44566
209508_x_at	9.08e-11	1.46e-12	9.62261	18.411	1.1228	CFLAR	CASP8 and FADD like apoptosis regulator
231887_s_at	9.1e-11	1.46e-12	9.62144	18.4072	1.86382	PALD1	phosphatase domain containing, paladin 1
204683_at	9.34e-11	1.5e-12	9.61298	18.3802	2.14555	ICAM2	intercellular adhesion molecule 2
242797_x_at	9.41e-11	1.52e-12	9.61037	18.3718	1.57214
214722_at	9.42e-11	1.52e-12	9.60966	18.3696	1.73885	NOTCH2NL	notch 2 N-terminal like
1559410_at	9.42e-11	1.52e-12	9.609	18.3675	3.14527
232541_at	9.42e-11	1.52e-12	9.60895	18.3673	5.18276
226760_at	9.57e-11	1.55e-12	-9.60391	18.3512	-0.789012	MBTPS2	membrane bound transcription factor peptidase, site 2
229949_at	9.61e-11	1.56e-12	9.60209	18.3454	0.750621
218805_at	9.69e-11	1.57e-12	9.59934	18.3366	1.71077	GIMAP1-GIMAP5///GIMAP5	GIMAP1-GIMAP5 readthrough///GTPase, IMAP family member 5
229530_at	9.82e-11	1.59e-12	9.59477	18.322	2.48248	GUCY1A3	guanylate cyclase 1 soluble subunit alpha
209034_at	9.92e-11	1.61e-12	9.59122	18.3106	2.04278	PNRC1	proline rich nuclear receptor coactivator 1
202403_s_at	9.93e-11	1.62e-12	9.59066	18.3088	4.13818	COL1A2	collagen type I alpha 2 chain
242907_at	9.94e-11	1.62e-12	9.58959	18.3054	3.57959	GBP2	guanylate binding protein 2
219980_at	9.94e-11	1.62e-12	9.5893	18.3045	1.1902	ABHD18	abhydrolase domain containing 18
1560741_at	9.94e-11	1.62e-12	9.58914	18.304	1.40095	SNURF///SNRPN	SNRPN upstream reading frame///small nuclear ribonucleoprotein polypeptide N
233044_at	9.96e-11	1.63e-12	9.58823	18.3011	4.26726
1558670_at	1e-10	1.64e-12	9.58666	18.2961	2.17764
201523_x_at	1e-10	1.64e-12	-9.58581	18.2934	-0.851692	UBE2N	ubiquitin conjugating enzyme E2 N
202295_s_at	1.02e-10	1.67e-12	9.5798	18.2741	2.08943	CTSH	cathepsin H
201577_at	1.03e-10	1.69e-12	-9.57604	18.2621	-1.08377	NME1	NME/NM23 nucleoside diphosphate kinase 1
1552365_at	1.03e-10	1.7e-12	9.57501	18.2588	5.62284	SCIN	scinderin
232726_at	1.05e-10	1.72e-12	9.5708	18.2453	2.6732
229846_s_at	1.07e-10	1.76e-12	-9.56438	18.2248	-1.01648	MAPKAP1	mitogen-activated protein kinase associated protein 1
227088_at	1.07e-10	1.76e-12	9.56338	18.2216	3.31789	PDE5A	phosphodiesterase 5A
209363_s_at	1.07e-10	1.78e-12	-9.56141	18.2153	-0.888967	LOC101928625///MED21	uncharacterized LOC101928625///mediator complex subunit 21
238673_at	1.08e-10	1.78e-12	9.56008	18.211	2.90181	SAMD12	sterile alpha motif domain containing 12
218870_at	1.08e-10	1.79e-12	9.55917	18.2081	3.43122	LOC101928361///ARHGAP15	uncharacterized LOC101928361///Rho GTPase activating protein 15
209606_at	1.08e-10	1.79e-12	9.55852	18.206	2.78895	CYTIP	cytohesin 1 interacting protein
233510_s_at	1.08e-10	1.79e-12	9.5583	18.2053	2.56981	PARVG	parvin gamma
204396_s_at	1.08e-10	1.8e-12	9.55752	18.2028	1.44554	GRK5	G protein-coupled receptor kinase 5
234497_s_at	1.08e-10	1.8e-12	9.55746	18.2026	3.01001
222357_at	1.09e-10	1.81e-12	9.5549	18.1944	1.56389	ZBTB20	zinc finger and BTB domain containing 20
243249_at	1.1e-10	1.83e-12	9.55217	18.1857	1.03748
204836_at	1.1e-10	1.84e-12	-9.54977	18.178	-1.97105	GLDC	glycine decarboxylase
209408_at	1.11e-10	1.85e-12	-9.54879	18.1749	-1.2905	KIF2C	kinesin family member 2C
215728_s_at	1.11e-10	1.85e-12	-9.54809	18.1726	-1.30172	ACOT7	acyl-CoA thioesterase 7
214177_s_at	1.11e-10	1.85e-12	9.54806	18.1725	1.38505	PBXIP1	PBX homeobox interacting protein 1
230970_at	1.13e-10	1.89e-12	9.54162	18.1519	2.19824
235547_at	1.14e-10	1.9e-12	9.53974	18.1459	1.63994	N4BP2L2	NEDD4 binding protein 2 like 2
202279_at	1.14e-10	1.91e-12	-9.53874	18.1427	-1.13319	C14orf2	chromosome 14 open reading frame 2
210858_x_at	1.14e-10	1.92e-12	9.53697	18.137	1.0819	ATM	ATM serine/threonine kinase
208082_x_at	1.14e-10	1.93e-12	9.53627	18.1348	1.11527
1557286_at	1.15e-10	1.94e-12	9.53407	18.1277	1.97511
233931_at	1.16e-10	1.95e-12	9.53223	18.1218	1.58146
231956_at	1.16e-10	1.96e-12	9.53147	18.1194	1.66269	RNF213	ring finger protein 213
242646_at	1.17e-10	1.98e-12	9.52799	18.1082	1.2329
59644_at	1.17e-10	1.98e-12	9.52754	18.1068	1.23574	BMP2K	BMP2 inducible kinase
203058_s_at	1.2e-10	2.04e-12	9.51905	18.0796	2.6282	PAPSS2	3'-phosphoadenosine 5'-phosphosulfate synthase 2
204845_s_at	1.21e-10	2.05e-12	9.51725	18.0738	4.06326	ENPEP	glutamyl aminopeptidase
226140_s_at	1.21e-10	2.05e-12	9.51697	18.0729	1.30136	OTUD1	OTU deubiquitinase 1
212974_at	1.21e-10	2.06e-12	9.51483	18.066	1.51591	DENND3	DENN domain containing 3
239549_at	1.23e-10	2.09e-12	9.51119	18.0544	2.69572
215208_x_at	1.24e-10	2.11e-12	9.50776	18.0434	1.3661	RPL35A	ribosomal protein L35a
241916_at	1.24e-10	2.12e-12	9.50709	18.0412	1.4582
201137_s_at	1.24e-10	2.12e-12	9.507	18.0409	3.97099	HLA-DPB1	major histocompatibility complex, class II, DP beta 1
209949_at	1.25e-10	2.13e-12	9.50519	18.0351	3.29248	NCF2	neutrophil cytosolic factor 2
222371_at	1.26e-10	2.16e-12	9.50123	18.0224	1.83467
239453_at	1.27e-10	2.17e-12	9.49964	18.0173	2.08961
217772_s_at	1.28e-10	2.2e-12	-9.49544	18.0038	-0.929243	MTCH2	mitochondrial carrier 2
229932_at	1.3e-10	2.22e-12	9.49151	17.9912	0.984042
205480_s_at	1.3e-10	2.22e-12	-9.49146	17.9911	-0.883655	UGP2	UDP-glucose pyrophosphorylase 2
235327_x_at	1.3e-10	2.24e-12	9.48953	17.9849	1.07671	UBXN2A	UBX domain protein 2A
205393_s_at	1.3e-10	2.24e-12	-9.48868	17.9822	-1.54882	CHEK1	checkpoint kinase 1
226450_at	1.31e-10	2.26e-12	9.48628	17.9744	1.08492	INSR	insulin receptor
239461_at	1.32e-10	2.28e-12	9.48447	17.9686	3.2268	GALNT15	polypeptide N-acetylgalactosaminyltransferase 15
211862_x_at	1.33e-10	2.29e-12	9.48216	17.9612	1.08887	CFLAR	CASP8 and FADD like apoptosis regulator
205349_at	1.34e-10	2.31e-12	9.47976	17.9535	2.30816	GNA15	G protein subunit alpha 15
224565_at	1.34e-10	2.32e-12	9.47875	17.9503	2.03815	MIR612///NEAT1	microRNA 612///nuclear paraspeckle assembly transcript 1 (non-protein coding)
52255_s_at	1.35e-10	2.33e-12	9.47653	17.9431	1.97859	COL5A3	collagen type V alpha 3 chain
1557987_at	1.35e-10	2.34e-12	9.47523	17.939	1.8679
240868_at	1.36e-10	2.36e-12	9.47369	17.934	2.02599	LOC100129406	uncharacterized LOC100129406
241385_at	1.36e-10	2.37e-12	9.47195	17.9285	1.34586	LARP7	La ribonucleoprotein domain family member 7
216607_s_at	1.36e-10	2.37e-12	-9.47127	17.9262	-1.737	LRRD1///CYP51A1	leucine rich repeats and death domain containing 1///cytochrome P450 family 51 subfamily A member 1
242232_at	1.36e-10	2.38e-12	9.47083	17.9248	1.43877
213726_x_at	1.36e-10	2.38e-12	-9.47081	17.9248	-0.78656	TUBB4B	tubulin beta 4B class IVb
222062_at	1.4e-10	2.44e-12	-9.46251	17.8981	-2.42029	IL27RA	interleukin 27 receptor subunit alpha
232396_at	1.4e-10	2.45e-12	9.462	17.8965	1.56998
227607_at	1.41e-10	2.47e-12	9.45945	17.8883	2.21376	STAMBPL1	STAM binding protein like 1
224330_s_at	1.41e-10	2.47e-12	-9.45891	17.8866	-0.782037	MRPL27	mitochondrial ribosomal protein L27
206995_x_at	1.43e-10	2.5e-12	9.45484	17.8735	2.46231	SCARF1	scavenger receptor class F member 1
227020_at	1.45e-10	2.54e-12	9.45024	17.8587	1.53885	YPEL2	yippee like 2
212484_at	1.45e-10	2.55e-12	-9.44957	17.8566	-0.858364	FAM89B	family with sequence similarity 89 member B
204905_s_at	1.46e-10	2.57e-12	-9.44718	17.8489	-0.803564	EEF1E1	eukaryotic translation elongation factor 1 epsilon 1
206715_at	1.46e-10	2.58e-12	9.44616	17.8456	2.24609	TFEC	transcription factor EC
242865_at	1.49e-10	2.63e-12	9.44021	17.8265	2.09871
206278_at	1.52e-10	2.68e-12	9.43369	17.8055	2.60378	PTAFR	platelet activating factor receptor
202094_at	1.53e-10	2.71e-12	-9.43075	17.796	-1.31803	BIRC5	baculoviral IAP repeat containing 5
212538_at	1.54e-10	2.72e-12	9.42902	17.7905	2.64847	DOCK9	dedicator of cytokinesis 9
210958_s_at	1.55e-10	2.75e-12	9.42605	17.7809	1.51305	MAST4	microtubule associated serine/threonine kinase family member 4
242558_at	1.56e-10	2.76e-12	9.42509	17.7778	1.55028
244464_at	1.58e-10	2.81e-12	9.41956	17.76	2.29793
230360_at	1.59e-10	2.82e-12	9.41787	17.7546	2.88851	GLDN	gliomedin
214710_s_at	1.6e-10	2.85e-12	-9.41497	17.7453	-1.64024	CCNB1	cyclin B1
1554577_a_at	1.63e-10	2.9e-12	-9.40983	17.7287	-0.76945	PSMD10	proteasome 26S subunit, non-ATPase 10
221499_s_at	1.63e-10	2.9e-12	9.40916	17.7266	0.998153	STX16	syntaxin 16
239251_at	1.63e-10	2.91e-12	9.40835	17.724	1.20735
244697_at	1.64e-10	2.93e-12	9.40646	17.7179	3.34802
200641_s_at	1.65e-10	2.95e-12	-9.40391	17.7097	-1.06365	YWHAZ	tyrosine 3-monooxygenase/tryptophan 5-monooxygenase activation protein zeta
204768_s_at	1.66e-10	2.97e-12	-9.40254	17.7053	-1.10313	FEN1	flap structure-specific endonuclease 1
229863_s_at	1.67e-10	2.98e-12	-9.40087	17.6999	-0.712526	ELP6	elongator acetyltransferase complex subunit 6
213897_s_at	1.67e-10	2.98e-12	-9.40065	17.6992	-1.01299	MRPL23	mitochondrial ribosomal protein L23
1566551_at	1.67e-10	2.99e-12	9.40019	17.6977	2.08067
1560082_at	1.7e-10	3.04e-12	9.39447	17.6793	1.13044
202877_s_at	1.7e-10	3.05e-12	9.39347	17.676	2.3809	CD93	CD93 molecule
212415_at	1.71e-10	3.07e-12	9.39145	17.6695	2.61426	2006-09-01	septin 6
242712_x_at	1.72e-10	3.09e-12	9.38982	17.6643	1.26969	RGPD2///RGPD6///RGPD8///RGPD3///RGPD1///RGPD4///RGPD5///RANBP2	RANBP2-like and GRIP domain containing 2///RANBP2-like and GRIP domain containing 6///RANBP2-like and GRIP domain containing 8///RANBP2-like and GRIP domain containing 3///RANBP2-like and GRIP domain containing 1///RANBP2-like and GRIP domain containing 4///RANBP2-like and GRIP domain containing 5///RAN binding protein 2
1557688_at	1.73e-10	3.11e-12	9.38795	17.6583	1.79959
1566848_x_at	1.73e-10	3.12e-12	9.38692	17.655	2.22275
224970_at	1.74e-10	3.14e-12	9.38529	17.6497	1.30462	NFIA	nuclear factor I A
203922_s_at	1.74e-10	3.14e-12	9.3849	17.6485	1.944	CYBB	cytochrome b-245 beta chain
205690_s_at	1.74e-10	3.14e-12	-9.38457	17.6474	-0.966626	BUD31	BUD31 homolog
201347_x_at	1.74e-10	3.15e-12	-9.38401	17.6456	-0.998405	GRHPR	glyoxylate and hydroxypyruvate reductase
208767_s_at	1.74e-10	3.16e-12	-9.38306	17.6425	-1.12987	LAPTM4B	lysosomal protein transmembrane 4 beta
225956_at	1.75e-10	3.17e-12	9.38175	17.6383	1.16686	CREBRF	CREB3 regulatory factor
231841_s_at	1.75e-10	3.18e-12	9.38119	17.6365	3.30337	KIAA1462	KIAA1462
1555716_a_at	1.8e-10	3.27e-12	-9.37279	17.6094	-1.51151	CXADR	coxsackie virus and adenovirus receptor
206687_s_at	1.8e-10	3.27e-12	9.37237	17.6081	1.25845	PTPN6	protein tyrosine phosphatase, non-receptor type 6
230866_at	1.81e-10	3.29e-12	9.37041	17.6018	3.41441	CYSLTR1	cysteinyl leukotriene receptor 1
205547_s_at	1.81e-10	3.3e-12	9.36999	17.6004	3.5187	TAGLN	transgelin
207610_s_at	1.81e-10	3.3e-12	9.36928	17.5981	2.89264	ADGRE2	adhesion G protein-coupled receptor E2
244117_at	1.82e-10	3.32e-12	-9.36778	17.5933	-2.80159
1559362_at	1.82e-10	3.33e-12	9.3672	17.5914	1.75638
205917_at	1.86e-10	3.41e-12	9.3593	17.5659	1.24063	ZNF264	zinc finger protein 264
241223_x_at	1.87e-10	3.43e-12	9.35749	17.5601	1.36822
230800_at	1.88e-10	3.45e-12	9.35545	17.5535	1.92961	ADCY4	adenylate cyclase 4
222460_s_at	1.91e-10	3.51e-12	-9.35041	17.5372	-0.708676	FAM192A	family with sequence similarity 192 member A
208424_s_at	1.92e-10	3.52e-12	-9.3496	17.5346	-0.912477	CIAPIN1	cytokine induced apoptosis inhibitor 1
228220_at	1.93e-10	3.55e-12	9.34684	17.5257	0.817157	FCHO2	FCH domain only 2
211794_at	1.96e-10	3.6e-12	9.34234	17.5112	2.81145	FYB	FYN binding protein
205419_at	1.97e-10	3.63e-12	9.34059	17.5056	2.75838	GPR183	G protein-coupled receptor 183
228325_at	1.98e-10	3.65e-12	9.33814	17.4977	2.45027	SPIDR	scaffolding protein involved in DNA repair
231825_x_at	2.04e-10	3.77e-12	9.32857	17.4668	1.2228	ATF7IP	activating transcription factor 7 interacting protein
239301_at	2.05e-10	3.79e-12	9.32688	17.4613	2.20974
241722_x_at	2.08e-10	3.84e-12	9.32268	17.4477	1.59235
1554240_a_at	2.1e-10	3.9e-12	9.31807	17.4329	1.87549	ITGAL	integrin subunit alpha L
228314_at	2.12e-10	3.93e-12	9.31596	17.4261	1.25481	LOC101927933///LRRC8C	uncharacterized LOC101927933///leucine rich repeat containing 8 family member C
222272_x_at	2.13e-10	3.95e-12	9.31428	17.4206	2.13404	SCIN	scinderin
243966_at	2.22e-10	4.13e-12	9.30015	17.375	0.909849
218561_s_at	2.22e-10	4.14e-12	-9.29978	17.3738	-1.02366	LYRM4	LYR motif containing 4
229193_at	2.24e-10	4.18e-12	9.29691	17.3645	1.3347	LUC7L3	LUC7 like 3 pre-mRNA splicing factor
220773_s_at	2.24e-10	4.18e-12	-9.29645	17.3631	-1.25853	GPHN	gephyrin
236955_at	2.25e-10	4.19e-12	9.29606	17.3618	1.61905
241703_at	2.25e-10	4.21e-12	9.29468	17.3573	4.33221	RUNDC3B	RUN domain containing 3B
228224_at	2.26e-10	4.23e-12	9.29299	17.3519	3.42034	PRELP	proline and arginine rich end leucine rich repeat protein
213123_at	2.3e-10	4.31e-12	-9.28732	17.3335	-0.694119	MFAP3	microfibrillar associated protein 3
244310_at	2.3e-10	4.31e-12	9.2872	17.3331	1.40423
227165_at	2.33e-10	4.36e-12	-9.28355	17.3213	-1.172	SKA3	spindle and kinetochore associated complex subunit 3
214068_at	2.33e-10	4.37e-12	-9.28308	17.3198	-1.43313	BEAN1	brain expressed, associated with NEDD4, 1
244485_at	2.33e-10	4.37e-12	9.28285	17.3191	1.30209	HLA-DPB1	major histocompatibility complex, class II, DP beta 1
201485_s_at	2.34e-10	4.39e-12	-9.28151	17.3147	-1.01646	RCN2	reticulocalbin 2
227112_at	2.34e-10	4.4e-12	-9.28106	17.3133	-0.809669	TMCC1	transmembrane and coiled-coil domain family 1
219244_s_at	2.35e-10	4.42e-12	-9.2794	17.3079	-0.825176	MRPL46	mitochondrial ribosomal protein L46
1555226_s_at	2.38e-10	4.48e-12	-9.27542	17.2951	-0.851195	C1orf43	chromosome 1 open reading frame 43
236957_at	2.39e-10	4.51e-12	-9.27321	17.2879	-1.00825	CDCA2	cell division cycle associated 2
229694_at	2.4e-10	4.53e-12	9.27188	17.2836	1.21016	WDR11	WD repeat domain 11
214623_at	2.43e-10	4.59e-12	9.26788	17.2706	2.87897	FBXW4P1	F-box and WD repeat domain containing 4 pseudogene 1
206103_at	2.43e-10	4.6e-12	-9.26707	17.268	-1.39514	RAC3	ras-related C3 botulinum toxin substrate 3 (rho family, small GTP binding protein Rac3)
1570329_at	2.43e-10	4.61e-12	9.26645	17.266	2.46648
208002_s_at	2.47e-10	4.68e-12	-9.26201	17.2516	-1.38503	ACOT7	acyl-CoA thioesterase 7
233940_at	2.48e-10	4.71e-12	9.26028	17.246	1.11503
219402_s_at	2.48e-10	4.71e-12	-9.26013	17.2456	-1.0949	DERL1	derlin 1
223368_s_at	2.5e-10	4.75e-12	-9.25722	17.2362	-1.09644	NTMT1	N-terminal Xaa-Pro-Lys N-methyltransferase 1
233877_at	2.52e-10	4.8e-12	9.25417	17.2263	3.1102
238025_at	2.54e-10	4.84e-12	9.25152	17.2177	1.71718	MLKL	mixed lineage kinase domain like
202311_s_at	2.54e-10	4.85e-12	9.25114	17.2165	3.22322	COL1A1	collagen type I alpha 1 chain
219210_s_at	2.54e-10	4.86e-12	-9.25048	17.2143	-1.03663	RAB8B	RAB8B, member RAS oncogene family
229968_at	2.56e-10	4.89e-12	9.24874	17.2087	2.17068
215221_at	2.58e-10	4.94e-12	9.24517	17.1971	1.08815
242990_at	2.59e-10	4.95e-12	9.24464	17.1954	2.12582
209155_s_at	2.59e-10	4.96e-12	9.24438	17.1946	1.3427	NT5C2	5'-nucleotidase, cytosolic II
215750_at	2.6e-10	4.99e-12	9.2421	17.1872	1.62603
218288_s_at	2.64e-10	5.07e-12	-9.23731	17.1717	-0.727719	CCDC90B	coiled-coil domain containing 90B
223781_x_at	2.64e-10	5.08e-12	9.23655	17.1692	1.51512	ADH4	alcohol dehydrogenase 4 (class II), pi polypeptide
226899_at	2.71e-10	5.22e-12	9.22864	17.1436	1.55952	UNC5B	unc-5 netrin receptor B
235518_at	2.72e-10	5.24e-12	9.22757	17.1402	3.1046	SLC8A1	solute carrier family 8 member A1
227265_at	2.72e-10	5.24e-12	9.22724	17.1391	4.38325	FGL2	fibrinogen like 2
217549_at	2.72e-10	5.25e-12	9.22682	17.1377	2.31388	NCKAP1L	NCK associated protein 1 like
208309_s_at	2.72e-10	5.26e-12	-9.226	17.1351	-0.923047	MALT1	MALT1 paracaspase
226863_at	2.72e-10	5.26e-12	9.22593	17.1349	3.96977	FAM110C	family with sequence similarity 110 member C
241936_x_at	2.73e-10	5.28e-12	9.22491	17.1315	1.65936
223640_at	2.73e-10	5.3e-12	9.22397	17.1285	1.71368	HCST	hematopoietic cell signal transducer
211913_s_at	2.73e-10	5.3e-12	9.22379	17.1279	1.26677	MERTK	MER proto-oncogene, tyrosine kinase
200696_s_at	2.75e-10	5.34e-12	9.22163	17.1209	1.54035	GSN	gelsolin
203968_s_at	2.76e-10	5.37e-12	-9.21982	17.1151	-1.12	CDC6	cell division cycle 6
202786_at	2.78e-10	5.41e-12	-9.21759	17.1078	-0.927939	STK39	serine/threonine kinase 39
209305_s_at	2.78e-10	5.42e-12	9.21706	17.1061	2.13715	GADD45B	growth arrest and DNA damage inducible beta
226285_at	2.79e-10	5.44e-12	-9.2159	17.1024	-0.865465	CAPRIN1	cell cycle associated protein 1
202534_x_at	2.79e-10	5.45e-12	-9.21543	17.1008	-1.05628	DHFR	dihydrofolate reductase
222398_s_at	2.84e-10	5.54e-12	-9.21046	17.0847	-0.745656	EFTUD2	elongation factor Tu GTP binding domain containing 2
224414_s_at	2.85e-10	5.57e-12	9.20831	17.0777	2.66096	CARD6	caspase recruitment domain family member 6
243256_at	2.87e-10	5.61e-12	9.20636	17.0714	2.00238	MKNK1	MAP kinase interacting serine/threonine kinase 1
218284_at	2.87e-10	5.62e-12	9.20584	17.0697	0.871231	SMAD3	SMAD family member 3
1557419_a_at	2.89e-10	5.66e-12	9.20369	17.0627	2.30296	ACSL4	acyl-CoA synthetase long-chain family member 4
227253_at	2.9e-10	5.69e-12	9.20206	17.0575	3.16561	CP	ceruloplasmin (ferroxidase)
214170_x_at	2.96e-10	5.81e-12	-9.19577	17.0371	-0.81101	FH	fumarate hydratase
228765_at	2.96e-10	5.81e-12	-9.19551	17.0362	-0.976159	GTF2IRD2	GTF2I repeat domain containing 2
235545_at	2.96e-10	5.82e-12	-9.19529	17.0355	-1.55176	DEPDC1	DEP domain containing 1
1562467_at	2.97e-10	5.84e-12	9.1941	17.0316	1.64939
209960_at	2.99e-10	5.88e-12	9.19178	17.0241	4.03733	HGF	hepatocyte growth factor
219981_x_at	2.99e-10	5.9e-12	9.19106	17.0218	1.08616	ZNF587	zinc finger protein 587
209723_at	3e-10	5.92e-12	9.19011	17.0187	3.17873	SERPINB9	serpin family B member 9
213256_at	3e-10	5.94e-12	9.18899	17.0151	1.57653	MARCH3	membrane associated ring-CH-type finger 3
226155_at	3.02e-10	5.96e-12	9.18765	17.0107	0.870963	FAM160B1	family with sequence similarity 160 member B1
217968_at	3.04e-10	6.03e-12	-9.18445	17.0003	-0.771196	TSSC1	tumor suppressing subtransferable candidate 1
238918_at	3.08e-10	6.1e-12	9.18056	16.9877	1.5292
226289_at	3.09e-10	6.13e-12	-9.17929	16.9836	-0.961519	CAPRIN1	cell cycle associated protein 1
229261_at	3.11e-10	6.17e-12	9.17718	16.9768	1.24937	SOS1-IT1	SOS1 intronic transcript 1
204160_s_at	3.11e-10	6.17e-12	9.17696	16.976	2.73292	ENPP4	ectonucleotide pyrophosphatase/phosphodiesterase 4 (putative)
244023_at	3.11e-10	6.19e-12	9.1762	16.9736	3.22766	SYK	spleen associated tyrosine kinase
204897_at	3.14e-10	6.25e-12	9.17338	16.9644	3.62743	PTGER4	prostaglandin E receptor 4
206206_at	3.15e-10	6.27e-12	9.17216	16.9605	2.38815	CD180	CD180 molecule
201247_at	3.16e-10	6.29e-12	-9.17105	16.9569	-1.05299	SREBF2	sterol regulatory element binding transcription factor 2
213100_at	3.17e-10	6.34e-12	9.16895	16.95	2.00442	UNC5B	unc-5 netrin receptor B
207829_s_at	3.17e-10	6.34e-12	-9.16889	16.9498	-0.779712	BNIP1	BCL2 interacting protein 1
242968_at	3.22e-10	6.43e-12	9.16433	16.935	1.68811
201422_at	3.22e-10	6.44e-12	9.1639	16.9337	2.3379	IFI30///PIK3R2	IFI30, lysosomal thiol reductase///phosphoinositide-3-kinase regulatory subunit 2
223797_at	3.22e-10	6.45e-12	9.1636	16.9327	1.31399	LOC114224	uncharacterized LOC114224
221210_s_at	3.28e-10	6.58e-12	9.15747	16.9128	1.98975	NPL	N-acetylneuraminate pyruvate lyase
40687_at	3.28e-10	6.58e-12	9.15744	16.9127	2.40983	GJA4	gap junction protein alpha 4
203455_s_at	3.28e-10	6.6e-12	9.15665	16.9101	1.03738	SAT1	spermidine/spermine N1-acetyltransferase 1
1561195_at	3.29e-10	6.62e-12	9.15542	16.9061	1.6243
230099_at	3.32e-10	6.68e-12	9.15272	16.8973	1.36972
244115_at	3.34e-10	6.73e-12	-9.15064	16.8906	-1.54553	FAM126A	family with sequence similarity 126 member A
213248_at	3.39e-10	6.83e-12	-9.14613	16.8759	-1.07697	LOC730101	uncharacterized LOC730101
203696_s_at	3.39e-10	6.83e-12	-9.14605	16.8757	-0.864386	RFC2	replication factor C subunit 2
201629_s_at	3.4e-10	6.87e-12	-9.14432	16.8701	-1.62904	ACP1	acid phosphatase 1, soluble
221191_at	3.41e-10	6.89e-12	9.14347	16.8673	1.08682	STAG3L3	stromal antigen 3-like 3 (pseudogene)
200846_s_at	3.41e-10	6.9e-12	-9.14297	16.8657	-1.01195	PPP1CA	protein phosphatase 1 catalytic subunit alpha
229398_at	3.43e-10	6.94e-12	9.14125	16.8601	1.2163	RAB18	RAB18, member RAS oncogene family
203917_at	3.48e-10	7.05e-12	-9.13639	16.8443	-1.21042	CXADR	coxsackie virus and adenovirus receptor
227167_s_at	3.48e-10	7.06e-12	9.13602	16.8431	2.05752	RASSF3	Ras association domain family member 3
1556826_s_at	3.54e-10	7.19e-12	-9.13049	16.8251	-2.76253	DRAXIN	dorsal inhibitory axon guidance protein
241457_at	3.54e-10	7.19e-12	9.13034	16.8246	2.20012
225786_at	3.54e-10	7.2e-12	9.12992	16.8233	1.11755
239179_at	3.55e-10	7.23e-12	9.12847	16.8185	2.78113
211656_x_at	3.57e-10	7.27e-12	9.12702	16.8138	3.2179	LOC101060835///HLA-DQB1	HLA class II histocompatibility antigen, DQ beta 1 chain-like///major histocompatibility complex, class II, DQ beta 1
219282_s_at	3.64e-10	7.42e-12	9.12058	16.7929	2.08452	TRPV2	transient receptor potential cation channel subfamily V member 2
241879_at	3.66e-10	7.47e-12	9.11853	16.7862	1.94638	LPP	LIM domain containing preferred translocation partner in lipoma
224550_s_at	3.68e-10	7.52e-12	9.11669	16.7802	2.91522	MRVI1	murine retrovirus integration site 1 homolog
243612_at	3.69e-10	7.54e-12	9.11563	16.7768	1.17762	NSD1	nuclear receptor binding SET domain protein 1
217078_s_at	3.69e-10	7.56e-12	9.11514	16.7752	3.62375	CD300A	CD300a molecule
205061_s_at	3.72e-10	7.61e-12	-9.11284	16.7677	-1.20487	EXOSC9	exosome component 9
200812_at	3.72e-10	7.62e-12	-9.11262	16.767	-1.06072	CCT7	chaperonin containing TCP1 subunit 7
237330_at	3.73e-10	7.65e-12	9.1114	16.763	2.0995
219485_s_at	3.76e-10	7.72e-12	-9.10849	16.7536	-0.590675	PSMD10	proteasome 26S subunit, non-ATPase 10
230292_at	3.85e-10	7.91e-12	9.10116	16.7297	1.7444	LOC100996412	uncharacterized LOC100996412
243715_at	3.86e-10	7.94e-12	9.10005	16.7261	2.18524
241751_at	3.86e-10	7.94e-12	9.09996	16.7258	1.34417	OFD1	OFD1, centriole and centriolar satellite protein
204004_at	3.91e-10	8.07e-12	9.095	16.7097	2.45517	PAWR	pro-apoptotic WT1 regulator
203883_s_at	3.92e-10	8.09e-12	9.09442	16.7078	0.99999	RAB11FIP2	RAB11 family interacting protein 2
223021_x_at	3.92e-10	8.09e-12	-9.0944	16.7077	-1.03379	VTA1	vesicle trafficking 1
233017_x_at	3.94e-10	8.15e-12	9.09201	16.6999	1.70294
219015_s_at	3.95e-10	8.18e-12	-9.09101	16.6967	-0.873859	ALG13	ALG13, UDP-N-acetylglucosaminyltransferase subunit
232722_at	3.96e-10	8.2e-12	9.09007	16.6936	2.45402	RNASET2	ribonuclease T2
211996_s_at	3.97e-10	8.24e-12	9.08883	16.6896	1.44637	LOC101060275///NPIPA5///NPIPB5///NPIPB11///LOC613037///NPIPB4///NPIPB3	putative NPIP-like protein LOC613037///nuclear pore complex interacting protein family member A5///nuclear pore complex interacting protein family member B5///nuclear pore complex interacting protein family member B11///nuclear pore complex interacting protein member///nuclear pore complex interacting protein family member B4///nuclear pore complex interacting protein family member B3
217643_x_at	3.98e-10	8.25e-12	9.08831	16.6879	1.349
1559263_s_at	3.99e-10	8.29e-12	9.08697	16.6835	2.80584	ZC3H12D	zinc finger CCCH-type containing 12D
203664_s_at	3.99e-10	8.3e-12	-9.08659	16.6823	-0.842307	POLR2D	RNA polymerase II subunit D
228812_at	4e-10	8.33e-12	9.08541	16.6785	1.32427	REL	REL proto-oncogene, NF-kB subunit
215336_at	4.03e-10	8.39e-12	9.08325	16.6714	1.21362	AKAP11	A-kinase anchoring protein 11
234303_s_at	4.04e-10	8.42e-12	9.08198	16.6673	3.16961	GPR85	G protein-coupled receptor 85
244181_at	4.05e-10	8.44e-12	9.08122	16.6648	3.45771
1555679_a_at	4.06e-10	8.46e-12	-9.08047	16.6624	-1.13939	RTN4IP1	reticulon 4 interacting protein 1
222551_s_at	4.06e-10	8.48e-12	-9.07994	16.6607	-1.19898	C8orf33	chromosome 8 open reading frame 33
1563452_at	4.06e-10	8.49e-12	9.07947	16.6591	2.19608	AVL9	AVL9 cell migration associated
207074_s_at	4.06e-10	8.5e-12	-9.07932	16.6586	-2.62186	SLC18A1	solute carrier family 18 member A1
239901_at	4.06e-10	8.5e-12	9.07931	16.6586	2.63844
210751_s_at	4.07e-10	8.53e-12	9.07826	16.6552	2.69314	RGN	regucalcin
242751_at	4.07e-10	8.54e-12	9.07777	16.6536	0.869814
242176_at	4.08e-10	8.56e-12	9.07705	16.6512	1.23866	MEF2A	myocyte enhancer factor 2A
226560_at	4.11e-10	8.63e-12	9.07447	16.6428	1.63935	SGPP2	sphingosine-1-phosphate phosphatase 2
212730_at	4.13e-10	8.69e-12	9.0726	16.6367	1.91343	SYNM	synemin
209879_at	4.17e-10	8.79e-12	9.06908	16.6253	2.16091	SELPLG	selectin P ligand
213792_s_at	4.22e-10	8.9e-12	9.06526	16.6128	1.35158	INSR	insulin receptor
231128_at	4.24e-10	8.94e-12	-9.06389	16.6084	-1.24523	FAM181B	family with sequence similarity 181 member B
203712_at	4.31e-10	9.1e-12	-9.0585	16.5908	-1.13327	PUM3	pumilio RNA binding family member 3
233442_at	4.33e-10	9.16e-12	9.05644	16.5841	3.16298
1554883_a_at	4.33e-10	9.16e-12	-9.05635	16.5838	-1.00537	ERCC8	ERCC excision repair 8, CSA ubiquitin ligase complex subunit
227838_at	4.34e-10	9.19e-12	9.05533	16.5805	3.08495	UNC5C	unc-5 netrin receptor C
209496_at	4.35e-10	9.22e-12	9.05425	16.577	4.16203	RARRES2	retinoic acid receptor responder 2
217536_x_at	4.38e-10	9.28e-12	9.05252	16.5713	3.93538
200786_at	4.38e-10	9.3e-12	-9.05187	16.5692	-0.866387	PSMB7	proteasome subunit beta 7
218117_at	4.4e-10	9.34e-12	-9.05029	16.564	-0.909956	RBX1	ring-box 1
203973_s_at	4.41e-10	9.38e-12	9.04919	16.5605	2.31323	CEBPD	CCAAT/enhancer binding protein delta
1556229_at	4.42e-10	9.4e-12	9.04842	16.558	2.45288
202918_s_at	4.45e-10	9.48e-12	-9.04597	16.55	-0.748477	HSPE1-MOB4///MOB4	HSPE1-MOB4 readthrough///MOB family member 4, phocein
200863_s_at	4.48e-10	9.55e-12	-9.04379	16.5428	-0.752036	RAB11A	RAB11A, member RAS oncogene family
208885_at	4.49e-10	9.57e-12	9.04299	16.5403	1.69103	LCP1	lymphocyte cytosolic protein 1
244731_at	4.49e-10	9.58e-12	9.04264	16.5391	3.92876
242480_at	4.5e-10	9.62e-12	9.04155	16.5356	1.72636
201476_s_at	4.5e-10	9.63e-12	-9.04112	16.5341	-1.17762	RRM1	ribonucleotide reductase catalytic subunit M1
222165_x_at	4.5e-10	9.64e-12	-9.04077	16.533	-0.878512	C9orf16	chromosome 9 open reading frame 16
216233_at	4.5e-10	9.64e-12	9.04076	16.533	3.64156	CD163	CD163 molecule
205633_s_at	4.52e-10	9.7e-12	-9.03897	16.5271	-0.953535	ALAS1	5'-aminolevulinate synthase 1
239822_at	4.55e-10	9.76e-12	9.03712	16.5211	2.95135	LINC01354	long intergenic non-protein coding RNA 1354
1294_at	4.57e-10	9.82e-12	9.03527	16.5151	0.800697	MIR5193///UBA7	microRNA 5193///ubiquitin like modifier activating enzyme 7
203033_x_at	4.62e-10	9.93e-12	-9.03191	16.5041	-0.974002	FH	fumarate hydratase
203856_at	4.62e-10	9.93e-12	-9.03167	16.5034	-1.00598	VRK1	vaccinia related kinase 1
219030_at	4.65e-10	1e-11	-9.02932	16.4957	-0.66022	TPRKB	TP53RK binding protein
204825_at	4.65e-10	1e-11	-9.02872	16.4937	-1.67622	MELK	maternal embryonic leucine zipper kinase
231838_at	4.71e-10	1.01e-11	9.02513	16.482	1.25564	PABPC1L	poly(A) binding protein cytoplasmic 1 like
241824_at	4.71e-10	1.02e-11	9.02427	16.4792	2.08979
209788_s_at	4.72e-10	1.02e-11	9.02392	16.4781	2.6721	ERAP1	endoplasmic reticulum aminopeptidase 1
224288_x_at	4.74e-10	1.02e-11	9.02238	16.473	1.27151	FKSG49	FKSG49
1565886_at	4.75e-10	1.03e-11	9.02141	16.4699	1.2786
237310_at	4.83e-10	1.05e-11	9.01598	16.4522	2.50662
202461_at	4.85e-10	1.05e-11	-9.01464	16.4478	-0.618313	EIF2B2	eukaryotic translation initiation factor 2B subunit beta
237465_at	4.85e-10	1.05e-11	9.01387	16.4453	2.51126	USP53	ubiquitin specific peptidase 53
206101_at	4.85e-10	1.05e-11	9.01347	16.4439	2.89321	ECM2	extracellular matrix protein 2
232009_at	4.85e-10	1.05e-11	9.01334	16.4435	1.84617	ADGRE2	adhesion G protein-coupled receptor E2
219119_at	4.89e-10	1.06e-11	-9.01104	16.436	-0.682114	LSM8	LSM8 homolog, U6 small nuclear RNA associated
225176_at	4.9e-10	1.07e-11	9.0101	16.433	0.822859	LNPEP	leucyl and cystinyl aminopeptidase
232896_at	4.93e-10	1.07e-11	9.0079	16.4258	2.06812	ERBIN	erbb2 interacting protein
220443_s_at	4.96e-10	1.08e-11	-9.00554	16.4181	-1.11186	VAX2	ventral anterior homeobox 2
205814_at	5e-10	1.09e-11	9.00324	16.4106	3.53556	GRM3	glutamate metabotropic receptor 3
1564164_at	5.09e-10	1.11e-11	8.99708	16.3904	1.47409	DENND1B	DENN domain containing 1B
228121_at	5.11e-10	1.12e-11	8.99606	16.3871	1.89044	TGFB2	transforming growth factor beta 2
219148_at	5.11e-10	1.12e-11	-8.99537	16.3849	-2.01944	PBK	PDZ binding kinase
239448_at	5.15e-10	1.13e-11	8.99276	16.3763	2.82283
214702_at	5.16e-10	1.13e-11	8.99217	16.3744	3.36198	FN1	fibronectin 1
226659_at	5.21e-10	1.14e-11	8.98896	16.3639	2.85197	DEF6	DEF6, guanine nucleotide exchange factor
218235_s_at	5.23e-10	1.15e-11	-8.9873	16.3585	-0.718189	UTP11	UTP11, small subunit processome component homolog (S, cerevisiae)
218771_at	5.24e-10	1.15e-11	-8.98652	16.356	-0.845857	PANK4	pantothenate kinase 4
1554595_at	5.3e-10	1.17e-11	8.983	16.3445	0.996343	SYMPK	symplekin
222592_s_at	5.32e-10	1.17e-11	8.98138	16.3392	2.67209	ACSL5	acyl-CoA synthetase long-chain family member 5
224753_at	5.35e-10	1.18e-11	-8.97961	16.3334	-1.95011	CDCA5	cell division cycle associated 5
203295_s_at	5.38e-10	1.19e-11	8.9774	16.3262	5.21261	ATP1A2	ATPase Na+/K+ transporting subunit alpha 2
231842_at	5.41e-10	1.19e-11	8.97557	16.3202	2.03648	KIAA1462	KIAA1462
201862_s_at	5.42e-10	1.2e-11	8.97509	16.3186	0.982831	LRRFIP1	LRR binding FLII interacting protein 1
210633_x_at	5.46e-10	1.21e-11	-8.97247	16.3101	-0.768084	KRT10	keratin 10
209026_x_at	5.47e-10	1.21e-11	-8.97161	16.3073	-0.816747	TUBB	tubulin beta class I
222118_at	5.47e-10	1.21e-11	-8.9716	16.3072	-1.31016	CENPN	centromere protein N
209993_at	5.47e-10	1.21e-11	8.97107	16.3055	2.47577	ABCB1	ATP binding cassette subfamily B member 1
233369_at	5.5e-10	1.22e-11	8.96894	16.2985	1.35262
201890_at	5.51e-10	1.22e-11	-8.96836	16.2966	-1.75115	RRM2	ribonucleotide reductase regulatory subunit M2
217188_s_at	5.54e-10	1.23e-11	-8.96629	16.2899	-1.70309	C14orf1	chromosome 14 open reading frame 1
202917_s_at	5.56e-10	1.24e-11	8.965	16.2856	4.21291	S100A8	S100 calcium binding protein A8
224566_at	5.57e-10	1.24e-11	8.96457	16.2842	1.99266	MIR612///NEAT1	microRNA 612///nuclear paraspeckle assembly transcript 1 (non-protein coding)
1569601_at	5.6e-10	1.25e-11	8.96239	16.2771	1.65086
240111_at	5.63e-10	1.25e-11	8.96082	16.272	1.16053	RHOBTB3	Rho related BTB domain containing 3
213504_at	5.67e-10	1.26e-11	-8.95834	16.2639	-0.749598	COPS6	COP9 signalosome subunit 6
219734_at	5.7e-10	1.27e-11	8.95651	16.2579	1.94437	SIDT1	SID1 transmembrane family member 1
212440_at	5.7e-10	1.27e-11	-8.95616	16.2567	-0.551503	SNRNP27	small nuclear ribonucleoprotein U4/U6,U5 subunit 27
212438_at	5.77e-10	1.29e-11	-8.95195	16.243	-1.01185	SNRNP27	small nuclear ribonucleoprotein U4/U6,U5 subunit 27
202364_at	5.8e-10	1.3e-11	8.95019	16.2372	1.61759	MXI1	MAX interactor 1, dimerization protein
238970_at	5.82e-10	1.31e-11	8.94856	16.2319	1.70559
239907_at	5.82e-10	1.31e-11	8.94849	16.2317	1.97782
1555878_at	5.83e-10	1.31e-11	8.94784	16.2296	1.16516	RPS24	ribosomal protein S24
221311_x_at	5.86e-10	1.32e-11	-8.94572	16.2226	-0.918532	LYRM2	LYR motif containing 2
235334_at	5.86e-10	1.32e-11	8.94565	16.2224	2.79024	ST6GALNAC3	ST6 N-acetylgalactosaminide alpha-2,6-sialyltransferase 3
219949_at	5.86e-10	1.32e-11	8.94542	16.2216	3.5758	LRRC2	leucine rich repeat containing 2
219386_s_at	5.86e-10	1.32e-11	8.94519	16.2209	3.29739	SLAMF8	SLAM family member 8
208389_s_at	5.86e-10	1.32e-11	8.94508	16.2205	2.70505	SLC1A2	solute carrier family 1 member 2
226430_at	5.86e-10	1.32e-11	8.94455	16.2188	0.915805	RELL1	RELT like 1
235228_at	5.86e-10	1.32e-11	8.94438	16.2182	3.39081	CCDC85A	coiled-coil domain containing 85A
218975_at	5.86e-10	1.32e-11	8.94416	16.2175	3.33237	COL5A3	collagen type V alpha 3 chain
211675_s_at	5.93e-10	1.34e-11	8.9404	16.2052	3.16148	MDFIC	MyoD family inhibitor domain containing
37022_at	5.96e-10	1.35e-11	8.93895	16.2005	1.39118	PRELP	proline and arginine rich end leucine rich repeat protein
232537_x_at	5.97e-10	1.35e-11	8.93788	16.197	1.66424	MARK3	microtubule affinity regulating kinase 3
226625_at	5.98e-10	1.35e-11	8.93721	16.1948	1.73732	TGFBR3	transforming growth factor beta receptor 3
215990_s_at	6.01e-10	1.36e-11	8.93572	16.1899	1.4936	BCL6	B-cell CLL/lymphoma 6
240046_at	6.02e-10	1.37e-11	8.93481	16.1869	1.57915
205541_s_at	6.07e-10	1.38e-11	-8.93183	16.1772	-0.869663	GSPT2	G1 to S phase transition 2
202483_s_at	6.1e-10	1.39e-11	-8.93012	16.1716	-1.37566	RANBP1	RAN binding protein 1
225441_x_at	6.12e-10	1.39e-11	-8.92902	16.168	-1.29509	NAA38	N(alpha)-acetyltransferase 38, NatC auxiliary subunit
243709_at	6.12e-10	1.39e-11	8.92899	16.1679	1.7009	SLC38A9	solute carrier family 38 member 9
209531_at	6.15e-10	1.4e-11	-8.92714	16.1618	-1.51892	GSTZ1	glutathione S-transferase zeta 1
1559582_at	6.16e-10	1.4e-11	8.92632	16.1591	1.21448	RHOQ	ras homolog family member Q
243981_at	6.23e-10	1.42e-11	8.92261	16.147	1.68707	STK4	serine/threonine kinase 4
221963_x_at	6.24e-10	1.42e-11	8.922	16.145	0.984909	ZNF587B	zinc finger protein 587B
242320_at	6.25e-10	1.43e-11	8.9211	16.1421	1.76394
233786_at	6.27e-10	1.43e-11	8.91996	16.1383	3.15997
1560526_at	6.29e-10	1.44e-11	8.91888	16.1348	2.1809	MAGI2-IT1	MAGI2 intronic transcript 1
230183_at	6.34e-10	1.45e-11	8.9159	16.125	1.13216	EXT1	exostosin glycosyltransferase 1
228772_at	6.36e-10	1.46e-11	8.91478	16.1214	2.11363	HNMT	histamine N-methyltransferase
201531_at	6.41e-10	1.47e-11	8.91249	16.1139	2.3718	ZFP36	ZFP36 ring finger protein
202095_s_at	6.42e-10	1.47e-11	-8.91152	16.1107	-1.94072	BIRC5	baculoviral IAP repeat containing 5
221581_s_at	6.46e-10	1.49e-11	8.90924	16.1032	1.89782	LAT2	linker for activation of T-cells family member 2
215474_at	6.48e-10	1.49e-11	8.90827	16.1	2.78137
203560_at	6.49e-10	1.49e-11	-8.9074	16.0972	-0.902134	GGH	gamma-glutamyl hydrolase
1405_i_at	6.51e-10	1.5e-11	8.9065	16.0942	3.15435	CCL5	C-C motif chemokine ligand 5
205114_s_at	6.59e-10	1.52e-11	8.90261	16.0815	3.48169	CCL3L3///CCL3L1///CCL3	C-C motif chemokine ligand 3 like 3///C-C motif chemokine ligand 3 like 1///C-C motif chemokine ligand 3
205159_at	6.6e-10	1.52e-11	8.90194	16.0793	1.48363	CSF2RB	colony stimulating factor 2 receptor beta common subunit
232253_at	6.64e-10	1.53e-11	8.89944	16.0711	1.32658	C5orf56	chromosome 5 open reading frame 56
216229_x_at	6.7e-10	1.55e-11	8.89655	16.0617	0.980046	LOC105379655	uncharacterized LOC105379655
213217_at	6.72e-10	1.55e-11	8.89537	16.0578	3.34454	ADCY2	adenylate cyclase 2
1553126_a_at	6.76e-10	1.56e-11	8.89362	16.052	3.33364	SLC39A12	solute carrier family 39 member 12
203415_at	6.76e-10	1.57e-11	-8.89324	16.0508	-0.987633	PDCD6	programmed cell death 6
226223_at	6.81e-10	1.58e-11	8.89076	16.0427	2.69846	PAWR	pro-apoptotic WT1 regulator
226460_at	6.82e-10	1.58e-11	8.88975	16.0394	1.21819	FNIP2	folliculin interacting protein 2
1556658_a_at	6.82e-10	1.58e-11	8.88969	16.0392	2.18331
1565162_s_at	6.84e-10	1.59e-11	8.88876	16.0361	4.79577	MGST1	microsomal glutathione S-transferase 1
207224_s_at	6.85e-10	1.59e-11	8.88805	16.0338	2.30861	SIGLEC7	sialic acid binding Ig like lectin 7
219682_s_at	6.86e-10	1.6e-11	8.88742	16.0317	3.56574	TBX3	T-box 3
1569320_at	6.87e-10	1.6e-11	8.88659	16.029	1.48997	GPBP1L1	GC-rich promoter binding protein 1 like 1
239561_at	6.88e-10	1.6e-11	8.88584	16.0266	1.64582
201654_s_at	6.89e-10	1.61e-11	8.88514	16.0243	2.6625	HSPG2	heparan sulfate proteoglycan 2
202517_at	6.92e-10	1.62e-11	-8.88378	16.0198	-1.1147	CRMP1	collapsin response mediator protein 1
234788_x_at	6.94e-10	1.62e-11	8.88269	16.0162	1.14547
241303_x_at	6.95e-10	1.62e-11	8.88203	16.0141	1.23243
211581_x_at	6.96e-10	1.63e-11	8.88127	16.0116	2.69376	LST1	leukocyte specific transcript 1
209684_at	6.98e-10	1.63e-11	8.88018	16.008	1.67188	RIN2	Ras and Rab interactor 2
242576_x_at	7.04e-10	1.65e-11	8.8773	15.9986	1.76052
203957_at	7.1e-10	1.67e-11	-8.87454	15.9895	-0.865194	E2F6	E2F transcription factor 6
223156_at	7.14e-10	1.68e-11	-8.87265	15.9833	-0.990057	MRPS23	mitochondrial ribosomal protein S23
242008_at	7.14e-10	1.68e-11	8.87248	15.9828	1.71729
226828_s_at	7.19e-10	1.69e-11	8.86998	15.9746	2.11551	HEYL	hes related family bHLH transcription factor with YRPW motif-like
226789_at	7.21e-10	1.7e-11	8.86894	15.9712	1.84421	EMB	embigin
206499_s_at	7.29e-10	1.72e-11	-8.86539	15.9595	-0.703262	RCC1	regulator of chromosome condensation 1
202972_s_at	7.33e-10	1.73e-11	8.86363	15.9538	1.51163	FAM13A	family with sequence similarity 13 member A
224916_at	7.33e-10	1.73e-11	8.86313	15.9521	1.78824	TMEM173	transmembrane protein 173
206551_x_at	7.36e-10	1.74e-11	8.86158	15.947	1.34974	KLHL24	kelch like family member 24
215645_at	7.37e-10	1.74e-11	8.861	15.9451	1.03937	FLCN	folliculin
239651_at	7.46e-10	1.76e-11	8.85714	15.9325	1.56728	ANAPC5	anaphase promoting complex subunit 5
219806_s_at	7.47e-10	1.77e-11	8.85667	15.9309	2.63718	SMCO4	single-pass membrane protein with coiled-coil domains 4
239486_at	7.53e-10	1.78e-11	8.85385	15.9217	1.14391	REL	REL proto-oncogene, NF-kB subunit
239886_at	7.54e-10	1.79e-11	8.85332	15.9199	1.30879
217919_s_at	7.54e-10	1.79e-11	-8.85313	15.9193	-1.06913	MRPL42	mitochondrial ribosomal protein L42
238706_at	7.54e-10	1.79e-11	8.85277	15.9181	1.67514	PAPD4	poly(A) RNA polymerase D4, non-canonical
226780_s_at	7.57e-10	1.8e-11	-8.85141	15.9137	-1.07365	FMC1	formation of mitochondrial complex V assembly factor 1 homolog
243271_at	7.62e-10	1.81e-11	8.84928	15.9067	1.79401
202727_s_at	7.62e-10	1.81e-11	8.84901	15.9058	0.871411	IFNGR1	interferon gamma receptor 1
1556352_at	7.62e-10	1.81e-11	8.8488	15.9051	1.51254
204834_at	7.71e-10	1.84e-11	8.84492	15.8924	2.23569	FGL2	fibrinogen like 2
224603_at	7.73e-10	1.84e-11	-8.84372	15.8884	-0.764216	SNHG16///SNORD1C///SNORD1A	small nucleolar RNA host gene 16///small nucleolar RNA, C/D box 1C///small nucleolar RNA, C/D box 1A
204158_s_at	7.77e-10	1.86e-11	8.84178	15.8821	2.84072	TCIRG1	T-cell immune regulator 1, ATPase H+ transporting V0 subunit a3
215269_at	7.77e-10	1.86e-11	8.84167	15.8817	1.12482	TRAPPC10	trafficking protein particle complex 10
204445_s_at	7.8e-10	1.86e-11	8.84026	15.8771	2.22132	ALOX5	arachidonate 5-lipoxygenase
232628_at	7.86e-10	1.88e-11	8.83769	15.8686	2.52909
211101_x_at	7.97e-10	1.91e-11	8.83334	15.8544	2.5236	LILRA2	leukocyte immunoglobulin like receptor A2
243431_at	8.01e-10	1.92e-11	8.83158	15.8486	1.57145
230868_at	8.06e-10	1.93e-11	8.82949	15.8417	1.0696
208647_at	8.2e-10	1.97e-11	-8.82414	15.8242	-1.38013	FDFT1	farnesyl-diphosphate farnesyltransferase 1
238549_at	8.25e-10	1.98e-11	8.82209	15.8174	1.39491	CBFA2T2	CBFA2/RUNX1 translocation partner 2
241402_at	8.26e-10	1.98e-11	8.82138	15.8151	2.53211	TSEN54	tRNA splicing endonuclease subunit 54
218493_at	8.26e-10	1.99e-11	-8.82111	15.8142	-0.918603	SNRNP25	small nuclear ribonucleoprotein U11/U12 subunit 25
230069_at	8.31e-10	2e-11	-8.81919	15.8079	-0.809242	SFXN1	sideroflexin 1
239576_at	8.39e-10	2.02e-11	8.81616	15.798	1.85996	MTUS1	microtubule associated tumor suppressor 1
226642_s_at	8.47e-10	2.04e-11	-8.81286	15.7871	-0.75858	NUDCD2	NudC domain containing 2
229549_at	8.53e-10	2.06e-11	-8.81065	15.7798	-1.04809	CALU	calumenin
223263_s_at	8.56e-10	2.07e-11	8.80917	15.775	0.812514	FGFR1OP2	FGFR1 oncogene partner 2
1553909_x_at	8.56e-10	2.07e-11	8.80896	15.7743	1.15819	SLF2	SMC5-SMC6 complex localization factor 2
224795_x_at	8.61e-10	2.08e-11	8.80714	15.7683	2.85949	IGK///IGKC	immunoglobulin kappa locus///immunoglobulin kappa constant
203032_s_at	8.61e-10	2.08e-11	-8.8067	15.7669	-1.1414	FH	fumarate hydratase
244753_at	8.64e-10	2.09e-11	8.80557	15.7632	1.52502
216022_at	8.64e-10	2.09e-11	8.80519	15.7619	1.97339
236528_at	8.68e-10	2.1e-11	8.80383	15.7574	1.55424
239167_at	8.68e-10	2.11e-11	8.80344	15.7561	1.35178
238469_at	8.88e-10	2.16e-11	8.79622	15.7324	1.31039	OGFRL1	opioid growth factor receptor like 1
212681_at	8.89e-10	2.16e-11	8.7958	15.7311	4.46095	EPB41L3	erythrocyte membrane protein band 4,1 like 3
203903_s_at	8.93e-10	2.17e-11	8.7943	15.7261	1.97211	HEPH	hephaestin
227677_at	8.94e-10	2.18e-11	8.79346	15.7234	2.10487	JAK3	Janus kinase 3
230836_at	9.04e-10	2.2e-11	8.79014	15.7125	3.19605	ST8SIA4	ST8 alpha-N-acetyl-neuraminide alpha-2,8-sialyltransferase 4
218399_s_at	9.06e-10	2.21e-11	-8.78922	15.7094	-0.9524	CDCA4	cell division cycle associated 4
240498_at	9.06e-10	2.21e-11	8.78899	15.7087	1.28832
239758_at	9.07e-10	2.21e-11	8.78823	15.7062	1.94363
222752_s_at	9.1e-10	2.22e-11	-8.78724	15.7029	-0.880391	TMEM206	transmembrane protein 206
227791_at	9.12e-10	2.23e-11	8.78639	15.7001	2.03018	SLC9A9	solute carrier family 9 member A9
219947_at	9.16e-10	2.24e-11	8.78458	15.6942	1.4755	CLEC4A	C-type lectin domain family 4 member A
236829_at	9.19e-10	2.25e-11	8.78353	15.6907	1.12255
233224_at	9.21e-10	2.26e-11	8.78244	15.6872	1.63774
228623_at	9.24e-10	2.26e-11	8.78145	15.6839	1.6302
1557238_s_at	9.33e-10	2.29e-11	8.77832	15.6736	1.88311
226336_at	9.34e-10	2.29e-11	-8.77779	15.6719	-1.15801	LOC101060363///PPIA	peptidyl-prolyl cis-trans isomerase A pseudogene///peptidylprolyl isomerase A
226811_at	9.54e-10	2.34e-11	8.77105	15.6497	2.49315	FAM46C	family with sequence similarity 46 member C
232466_at	9.84e-10	2.42e-11	8.76131	15.6176	1.44344	CUL4A	cullin 4A
235536_at	9.84e-10	2.42e-11	8.76118	15.6172	1.82998	SNORD89	small nucleolar RNA, C/D box 89
222922_at	9.84e-10	2.42e-11	8.76113	15.6171	2.8107	KCNE3	potassium voltage-gated channel subfamily E regulatory subunit 3
239619_at	9.85e-10	2.43e-11	8.7604	15.6146	1.59105
238652_at	9.95e-10	2.45e-11	8.75721	15.6041	1.02886
1555578_at	9.96e-10	2.46e-11	8.75643	15.6016	2.90028
217703_x_at	9.96e-10	2.46e-11	8.75634	15.6013	0.854821
242868_at	9.98e-10	2.47e-11	8.75576	15.5994	2.37147
225375_at	1e-09	2.48e-11	-8.75455	15.5954	-0.79365	MIR4723///TMEM199	microRNA 4723///transmembrane protein 199
210146_x_at	1e-09	2.49e-11	8.75306	15.5905	3.31937	LILRB2	leukocyte immunoglobulin like receptor B2
215318_at	1.01e-09	2.49e-11	8.75248	15.5886	1.60555	MINOS1P1	mitochondrial inner membrane organizing system 1 pseudogene 1
201405_s_at	1.01e-09	2.5e-11	-8.75114	15.5842	-0.804739	COPS6	COP9 signalosome subunit 6
203299_s_at	1.01e-09	2.51e-11	-8.75008	15.5807	-1.44858	AP1S2	adaptor related protein complex 1 sigma 2 subunit
225300_at	1.02e-09	2.54e-11	-8.74737	15.5718	-1.1246	KNSTRN	kinetochore localized astrin/SPAG5 binding protein
228692_at	1.02e-09	2.54e-11	8.74673	15.5697	4.72501	PREX2	phosphatidylinositol-3,4,5-trisphosphate dependent Rac exchange factor 2
244677_at	1.02e-09	2.54e-11	8.74661	15.5693	1.95706	MIR6883///PER1	microRNA 6883///period circadian clock 1
203641_s_at	1.02e-09	2.55e-11	8.74568	15.5662	1.20657	COBLL1	cordon-bleu WH2 repeat protein like 1
209304_x_at	1.02e-09	2.55e-11	8.74565	15.5661	2.41864	GADD45B	growth arrest and DNA damage inducible beta
224914_s_at	1.03e-09	2.57e-11	-8.74376	15.5599	-0.762698	SARNP	SAP domain containing ribonucleoprotein
201740_at	1.03e-09	2.57e-11	-8.74361	15.5594	-0.759203	NDUFS3	NADH:ubiquinone oxidoreductase core subunit S3
211603_s_at	1.04e-09	2.59e-11	-8.74054	15.5493	-2.26252	ETV4	ETS variant 4
205890_s_at	1.04e-09	2.61e-11	8.73883	15.5437	4.36794	UBD///GABBR1	ubiquitin D///gamma-aminobutyric acid type B receptor subunit 1
240759_at	1.05e-09	2.63e-11	8.73672	15.5367	1.50644
208253_at	1.05e-09	2.63e-11	8.73649	15.5359	2.73749	SIGLEC8	sialic acid binding Ig like lectin 8
1559401_a_at	1.05e-09	2.63e-11	8.73614	15.5348	1.69127
232768_at	1.05e-09	2.64e-11	8.73489	15.5307	0.833166	CCNB2	cyclin B2
219690_at	1.06e-09	2.67e-11	8.7321	15.5215	0.92669	IGFLR1	IGF like family receptor 1
213617_s_at	1.06e-09	2.67e-11	-8.73183	15.5206	-0.90569	TPGS2	tubulin polyglutamylase complex subunit 2
215587_x_at	1.07e-09	2.69e-11	8.72983	15.514	1.7595
238610_s_at	1.08e-09	2.71e-11	8.72698	15.5046	1.38083
207283_at	1.08e-09	2.73e-11	8.72557	15.5	1.16914	RPL23AP32	ribosomal protein L23a pseudogene 32
207397_s_at	1.1e-09	2.78e-11	-8.71975	15.4808	-3.76066	HOXD13	homeobox D13
232874_at	1.11e-09	2.79e-11	8.71844	15.4765	2.74269	DOCK9	dedicator of cytokinesis 9
227066_at	1.11e-09	2.79e-11	8.71803	15.4751	0.790894	MOB3C	MOB kinase activator 3C
217999_s_at	1.11e-09	2.81e-11	-8.71682	15.4712	-1.56107	PHLDA1	pleckstrin homology like domain family A member 1
238161_at	1.12e-09	2.83e-11	8.71442	15.4633	1.59599
244780_at	1.13e-09	2.85e-11	8.71169	15.4543	2.75684	SGPP2	sphingosine-1-phosphate phosphatase 2
202272_s_at	1.14e-09	2.87e-11	-8.70979	15.448	-0.738391	FBXO28	F-box protein 28
222914_s_at	1.14e-09	2.89e-11	-8.7078	15.4414	-1.06666	TMEM121	transmembrane protein 121
204001_at	1.14e-09	2.9e-11	-8.70713	15.4392	-0.813475	SNAPC3	small nuclear RNA activating complex polypeptide 3
223751_x_at	1.15e-09	2.92e-11	8.70456	15.4308	2.30245	TLR10	toll like receptor 10
206111_at	1.15e-09	2.93e-11	8.70408	15.4292	2.27529	RNASE2	ribonuclease A family member 2
205884_at	1.17e-09	2.97e-11	8.70005	15.4159	2.76085	ITGA4	integrin subunit alpha 4
230333_at	1.17e-09	2.97e-11	8.69916	15.4129	2.31875
227183_at	1.18e-09	3e-11	8.69662	15.4046	2.39671	CARMN///MIR145	cardiac mesoderm enhancer-associated non-coding RNA///microRNA 145
226160_at	1.19e-09	3.01e-11	8.69511	15.3996	1.0638	H6PD	hexose-6-phosphate dehydrogenase/glucose 1-dehydrogenase
205034_at	1.19e-09	3.04e-11	-8.69291	15.3924	-1.33605	CCNE2	cyclin E2
215193_x_at	1.21e-09	3.08e-11	8.6891	15.3798	3.59843	LOC101060835///LOC100996809///HLA-DRB4///HLA-DRB3///HLA-DRB1///HLA-DQB1	HLA class II histocompatibility antigen, DQ beta 1 chain-like///HLA class II histocompatibility antigen, DRB1-10 beta chain-like///major histocompatibility complex, class II, DR beta 4///major histocompatibility complex, class II, DR beta 3///major histocompatibility complex, class II, DR beta 1///major histocompatibility complex, class II, DQ beta 1
208306_x_at	1.21e-09	3.08e-11	8.68892	15.3792	3.57535	HLA-DRB1	major histocompatibility complex, class II, DR beta 1
1559232_a_at	1.21e-09	3.08e-11	8.68868	15.3784	1.17672
232204_at	1.21e-09	3.09e-11	8.68748	15.3745	3.45473	EBF1	early B-cell factor 1
1557270_at	1.21e-09	3.1e-11	8.68673	15.372	1.47763
208137_x_at	1.21e-09	3.1e-11	8.68622	15.3703	1.13889	ZNF611	zinc finger protein 611
215067_x_at	1.21e-09	3.1e-11	8.68621	15.3703	1.52438	PRDX2	peroxiredoxin 2
229363_at	1.22e-09	3.12e-11	-8.6844	15.3643	-2.26457	LINC00920	long intergenic non-protein coding RNA 920
1565620_at	1.24e-09	3.17e-11	8.6797	15.3488	1.57557	AGAP4	ArfGAP with GTPase domain, ankyrin repeat and PH domain 4
241926_s_at	1.24e-09	3.18e-11	8.67892	15.3462	2.38998	ERG	ERG, ETS transcription factor
216109_at	1.25e-09	3.2e-11	8.67689	15.3395	1.67389	MED13L	mediator complex subunit 13 like
209822_s_at	1.25e-09	3.21e-11	-8.67636	15.3378	-1.75346	VLDLR	very low density lipoprotein receptor
1565703_at	1.25e-09	3.21e-11	8.67629	15.3375	1.45522	SMAD4	SMAD family member 4
1555278_a_at	1.25e-09	3.21e-11	-8.67613	15.337	-0.674562	CKAP5	cytoskeleton associated protein 5
221008_s_at	1.25e-09	3.22e-11	8.67556	15.3351	3.59209	ETNPPL	ethanolamine-phosphate phospho-lyase
223000_s_at	1.26e-09	3.24e-11	8.67299	15.3267	1.78085	F11R	F11 receptor
233727_at	1.26e-09	3.25e-11	8.67202	15.3234	2.27708
213608_s_at	1.26e-09	3.26e-11	-8.67193	15.3232	-0.945501	SRRD	SRR1 domain containing
205078_at	1.27e-09	3.26e-11	-8.67114	15.3206	-0.725593	PIGF	phosphatidylinositol glycan anchor biosynthesis class F
223191_at	1.27e-09	3.29e-11	-8.66897	15.3134	-0.846607	COX16	COX16, cytochrome c oxidase assembly homolog
1559020_a_at	1.28e-09	3.3e-11	8.6677	15.3092	3.28203
238040_at	1.28e-09	3.32e-11	8.66643	15.305	1.41857
211317_s_at	1.29e-09	3.33e-11	8.66557	15.3022	1.11511	CFLAR	CASP8 and FADD like apoptosis regulator
234260_at	1.29e-09	3.34e-11	8.66428	15.2979	1.41429
218074_at	1.3e-09	3.37e-11	-8.66196	15.2903	-0.868135	FAM96B	family with sequence similarity 96 member B
208296_x_at	1.34e-09	3.46e-11	8.65333	15.2618	1.68977	TNFAIP8	TNF alpha induced protein 8
200731_s_at	1.34e-09	3.48e-11	-8.65156	15.2559	-1.1861	PTP4A1	protein tyrosine phosphatase type IVA, member 1
228875_at	1.34e-09	3.49e-11	8.65101	15.2541	2.60922	FAM162B	family with sequence similarity 162 member B
242482_at	1.34e-09	3.49e-11	8.6508	15.2534	1.17235	PRKAR1A	protein kinase cAMP-dependent type I regulatory subunit alpha
209696_at	1.35e-09	3.5e-11	8.6498	15.2501	1.64845	FBP1	fructose-bisphosphatase 1
215385_at	1.35e-09	3.5e-11	8.64975	15.25	2.08972
203351_s_at	1.35e-09	3.51e-11	-8.64904	15.2476	-0.650528	ORC4	origin recognition complex subunit 4
1556318_s_at	1.35e-09	3.51e-11	8.64894	15.2473	1.15705	CAND1	cullin associated and neddylation dissociated 1
213352_at	1.36e-09	3.55e-11	-8.64626	15.2384	-0.994722	TMCC1	transmembrane and coiled-coil domain family 1
238504_at	1.36e-09	3.55e-11	-8.64623	15.2383	-0.879293	SDHAF4	succinate dehydrogenase complex assembly factor 4
1569238_a_at	1.37e-09	3.56e-11	8.64481	15.2337	2.37573
1569706_at	1.38e-09	3.61e-11	8.64065	15.2199	1.74063	MYSM1	Myb like, SWIRM and MPN domains 1
232687_at	1.38e-09	3.62e-11	8.64038	15.219	2.52622	GPRIN3	GPRIN family member 3
240271_at	1.4e-09	3.67e-11	8.63596	15.2044	1.80356
220467_at	1.4e-09	3.67e-11	8.63568	15.2035	2.06454
203516_at	1.4e-09	3.68e-11	8.63522	15.202	0.902425	SNTA1	syntrophin alpha 1
1570507_at	1.41e-09	3.7e-11	8.63308	15.1949	1.53366	SCAF11	SR-related CTD associated factor 11
224601_at	1.41e-09	3.71e-11	-8.63296	15.1945	-0.897062	SNHG16///SNORD1C///SNORD1A	small nucleolar RNA host gene 16///small nucleolar RNA, C/D box 1C///small nucleolar RNA, C/D box 1A
204670_x_at	1.41e-09	3.71e-11	8.63282	15.1941	2.91313	LOC100996809///HLA-DRB4///HLA-DRB1	HLA class II histocompatibility antigen, DRB1-10 beta chain-like///major histocompatibility complex, class II, DR beta 4///major histocompatibility complex, class II, DR beta 1
218009_s_at	1.42e-09	3.73e-11	-8.63127	15.1889	-1.66419	PRC1	protein regulator of cytokinesis 1
217895_at	1.42e-09	3.73e-11	-8.63102	15.1881	-0.706627	PTCD3	pentatricopeptide repeat domain 3
242837_at	1.42e-09	3.73e-11	8.63092	15.1878	1.03602	SRSF4	serine and arginine rich splicing factor 4
214146_s_at	1.42e-09	3.73e-11	8.63082	15.1874	3.75748	PPBP	pro-platelet basic protein
1570151_at	1.42e-09	3.74e-11	8.63035	15.1859	1.16624
244356_at	1.42e-09	3.74e-11	8.62977	15.184	1.92665
226907_at	1.42e-09	3.75e-11	-8.6297	15.1838	-2.43837	PPP1R14C	protein phosphatase 1 regulatory inhibitor subunit 14C
217887_s_at	1.43e-09	3.76e-11	8.6285	15.1798	0.886741	EPS15	epidermal growth factor receptor pathway substrate 15
209188_x_at	1.43e-09	3.77e-11	-8.62761	15.1768	-0.694903	DR1	down-regulator of transcription 1
1554571_at	1.43e-09	3.77e-11	8.62744	15.1763	2.05117	APBB1IP	amyloid beta precursor protein binding family B member 1 interacting protein
214707_x_at	1.43e-09	3.77e-11	8.62744	15.1763	1.01693	ALMS1	ALMS1, centrosome and basal body associated protein
212878_s_at	1.43e-09	3.78e-11	-8.62698	15.1748	-0.870316	KLC1	kinesin light chain 1
239243_at	1.44e-09	3.82e-11	8.62351	15.1633	1.65406	ZNF638-IT1///ZNF638	ZNF638 intronic transcript 1///zinc finger protein 638
1558748_at	1.46e-09	3.87e-11	8.61964	15.1505	1.70437
222622_at	1.47e-09	3.9e-11	-8.61728	15.1427	-0.631321	PGP	phosphoglycolate phosphatase
211658_at	1.47e-09	3.9e-11	-8.61724	15.1426	-1.67569	PRDX2	peroxiredoxin 2
243037_at	1.47e-09	3.91e-11	8.617	15.1418	1.48269
230645_at	1.48e-09	3.94e-11	8.61484	15.1346	1.41032	FRMD3	FERM domain containing 3
219350_s_at	1.51e-09	4.01e-11	-8.60915	15.1158	-0.540924	DIABLO	diablo IAP-binding mitochondrial protein
225187_at	1.51e-09	4.01e-11	-8.6091	15.1157	-0.781059	CCAR2	cell cycle and apoptosis regulator 2
213562_s_at	1.52e-09	4.04e-11	-8.60722	15.1095	-1.81863	SQLE	squalene epoxidase
203432_at	1.52e-09	4.04e-11	-8.60665	15.1076	-1.1456	TMPO	thymopoietin
222555_s_at	1.52e-09	4.06e-11	-8.60569	15.1044	-0.878086	MRPL44	mitochondrial ribosomal protein L44
1560349_at	1.53e-09	4.09e-11	8.60296	15.0954	3.24491
209078_s_at	1.54e-09	4.1e-11	-8.60249	15.0938	-0.840543	TXN2	thioredoxin 2
226985_at	1.54e-09	4.11e-11	8.60176	15.0914	2.7242	FGD5	FYVE, RhoGEF and PH domain containing 5
202328_s_at	1.55e-09	4.13e-11	8.60028	15.0865	1.2553	LOC101930075///PKD1	polycystin-1-like///polycystin 1, transient receptor potential channel interacting
202690_s_at	1.55e-09	4.16e-11	-8.59839	15.0803	-0.844225	SNRPD1	small nuclear ribonucleoprotein D1 polypeptide
211754_s_at	1.56e-09	4.18e-11	-8.59663	15.0745	-0.925104	SLC25A17	solute carrier family 25 member 17
201066_at	1.56e-09	4.19e-11	-8.59617	15.0729	-0.952188	CYC1	cytochrome c1
202613_at	1.57e-09	4.2e-11	-8.59496	15.0689	-0.997061	CTPS1	CTP synthase 1
217983_s_at	1.57e-09	4.22e-11	8.59375	15.0649	1.68613	RNASET2	ribonuclease T2
244197_x_at	1.57e-09	4.22e-11	8.59371	15.0648	0.929215
221896_s_at	1.57e-09	4.22e-11	-8.59363	15.0645	-1.11041	HIGD1A	HIG1 hypoxia inducible domain family member 1A
233655_s_at	1.57e-09	4.23e-11	-8.59294	15.0623	-0.793677	HAUS6	HAUS augmin like complex subunit 6
239969_at	1.57e-09	4.23e-11	8.59292	15.0622	2.2159
219260_s_at	1.58e-09	4.24e-11	-8.59236	15.0603	-1.0408	ELP5	elongator acetyltransferase complex subunit 5
236764_at	1.58e-09	4.24e-11	8.59209	15.0594	2.36114
212680_x_at	1.58e-09	4.27e-11	-8.59034	15.0536	-0.860084	PPP1R14B	protein phosphatase 1 regulatory inhibitor subunit 14B
209550_at	1.6e-09	4.3e-11	8.58802	15.046	2.67678	NDN	necdin, MAGE family member
236327_at	1.6e-09	4.33e-11	8.58604	15.0394	1.87504	CEPT1	choline/ethanolamine phosphotransferase 1
232704_s_at	1.63e-09	4.42e-11	8.58015	15.0199	1.76773	LRRFIP2	LRR binding FLII interacting protein 2
214438_at	1.63e-09	4.42e-11	8.5801	15.0198	2.16737	HLX	H2,0 like homeobox
209703_x_at	1.65e-09	4.45e-11	8.57773	15.012	2.37752	METTL7A	methyltransferase like 7A
216069_at	1.67e-09	4.51e-11	8.57407	14.9998	1.21793	PRMT2	protein arginine methyltransferase 2
238812_at	1.67e-09	4.51e-11	8.57366	14.9985	1.18267
239012_at	1.67e-09	4.52e-11	8.57325	14.9971	1.84457	RNF144B	ring finger protein 144B
1555872_a_at	1.68e-09	4.56e-11	-8.57058	14.9883	-1.18783	LOC728903///GLIDR	uncharacterized LOC728903///glioblastoma down-regulated RNA
209316_s_at	1.69e-09	4.58e-11	-8.56926	14.9839	-0.935982	HBS1L	HBS1 like translational GTPase
239937_at	1.7e-09	4.61e-11	8.56711	14.9768	1.50555	ZNF207	zinc finger protein 207
202522_at	1.7e-09	4.62e-11	-8.56682	14.9758	-0.652341	PITPNB	phosphatidylinositol transfer protein beta
204170_s_at	1.72e-09	4.69e-11	-8.56213	14.9603	-1.25147	CKS2	CDC28 protein kinase regulatory subunit 2
244636_at	1.73e-09	4.7e-11	8.56119	14.9572	1.56609
222697_s_at	1.73e-09	4.72e-11	-8.56049	14.9549	-0.946222	ABHD10	abhydrolase domain containing 10
222958_s_at	1.73e-09	4.73e-11	-8.55988	14.9529	-1.50752	DEPDC1	DEP domain containing 1
203549_s_at	1.74e-09	4.73e-11	-8.55932	14.951	-2.14224	LPL	lipoprotein lipase
235756_at	1.74e-09	4.75e-11	8.55859	14.9486	1.23726
211538_s_at	1.74e-09	4.76e-11	8.55791	14.9464	2.69445	HSPA2	heat shock protein family A (Hsp70) member 2
201415_at	1.75e-09	4.79e-11	-8.55593	14.9398	-1.00444	GSS	glutathione synthetase
215123_at	1.75e-09	4.8e-11	8.55537	14.9379	3.1272	NPIPA5///NPIPB5///LOC613037///NPIPB4///NPIPB3	nuclear pore complex interacting protein family member A5///nuclear pore complex interacting protein family member B5///nuclear pore complex interacting protein member///nuclear pore complex interacting protein family member B4///nuclear pore complex interacting protein family member B3
1556442_x_at	1.76e-09	4.8e-11	8.55489	14.9363	0.851862
209146_at	1.76e-09	4.81e-11	-8.55456	14.9353	-1.56713	MSMO1	methylsterol monooxygenase 1
205394_at	1.77e-09	4.84e-11	-8.55253	14.9285	-1.25279	CHEK1	checkpoint kinase 1
214949_at	1.77e-09	4.84e-11	-8.55249	14.9284	-0.920992
215330_at	1.77e-09	4.85e-11	8.55205	14.9269	2.40138
230000_at	1.77e-09	4.87e-11	8.55069	14.9224	1.31794	RNF213	ring finger protein 213
227074_at	1.77e-09	4.88e-11	8.55035	14.9213	1.68372	CCDC18-AS1	CCDC18 antisense RNA 1
215316_at	1.77e-09	4.88e-11	8.5503	14.9211	1.59705
236367_at	1.78e-09	4.89e-11	8.54946	14.9184	0.916663	SMG7	SMG7, nonsense mediated mRNA decay factor
230707_at	1.8e-09	4.94e-11	8.54625	14.9077	1.38705	SORL1	sortilin related receptor 1
242939_at	1.82e-09	5e-11	-8.54277	14.8962	-2.77598	TFDP1	transcription factor Dp-1
215608_at	1.82e-09	5.03e-11	8.54132	14.8914	1.01524
230132_at	1.82e-09	5.03e-11	8.54118	14.8909	2.29973	PCAT19	prostate cancer associated transcript 19 (non-protein coding)
204677_at	1.83e-09	5.04e-11	8.54059	14.889	3.75707	CDH5	cadherin 5
243791_at	1.83e-09	5.04e-11	8.54032	14.8881	1.46228
211113_s_at	1.83e-09	5.06e-11	8.53944	14.8852	1.03745	ABCG1	ATP binding cassette subfamily G member 1
35150_at	1.84e-09	5.07e-11	8.53849	14.882	0.907829	CD40	CD40 molecule
207435_s_at	1.84e-09	5.09e-11	8.53766	14.8793	1.01221	SRRM2	serine/arginine repetitive matrix 2
231358_at	1.88e-09	5.2e-11	8.53124	14.858	2.77985	MRO	maestro
230319_at	1.88e-09	5.22e-11	8.52999	14.8539	4.37449
205988_at	1.88e-09	5.22e-11	8.52998	14.8538	1.57218	CD84	CD84 molecule
241993_x_at	1.89e-09	5.25e-11	8.52832	14.8484	1.10818
215521_at	1.89e-09	5.25e-11	8.528	14.8473	1.17165	PHC3	polyhomeotic homolog 3
243158_at	1.9e-09	5.27e-11	8.52688	14.8436	1.477
226489_at	1.91e-09	5.31e-11	8.5251	14.8377	2.61655	TMCC3	transmembrane and coiled-coil domain family 3
231991_at	1.95e-09	5.41e-11	8.51907	14.8177	2.5407	CCM2L	CCM2 like scaffolding protein
1556672_a_at	1.95e-09	5.42e-11	8.51891	14.8172	1.79982	RBM6	RNA binding motif protein 6
213345_at	1.96e-09	5.46e-11	8.51671	14.8099	2.31728	NFATC4	nuclear factor of activated T-cells 4
207654_x_at	1.96e-09	5.48e-11	-8.51567	14.8064	-0.774359	DR1	down-regulator of transcription 1
223530_at	1.97e-09	5.49e-11	-8.51462	14.8029	-0.840792	TDRKH	tudor and KH domain containing
223155_at	1.98e-09	5.51e-11	-8.51352	14.7993	-0.605822	HDHD2	haloacid dehalogenase like hydrolase domain containing 2
212009_s_at	1.98e-09	5.52e-11	-8.51327	14.7985	-1.51048	STIP1	stress induced phosphoprotein 1
235387_at	1.98e-09	5.53e-11	-8.51254	14.7961	-0.834729	GSTCD	glutathione S-transferase C-terminal domain containing
207628_s_at	1.99e-09	5.56e-11	-8.51122	14.7917	-0.767433	WBSCR22	Williams-Beuren syndrome chromosome region 22
244349_at	1.99e-09	5.57e-11	8.51026	14.7885	2.9057
223395_at	1.99e-09	5.58e-11	8.50986	14.7872	3.58084	ABI3BP	ABI family member 3 binding protein
242243_at	1.99e-09	5.58e-11	8.50984	14.7871	1.49766	TMF1	TATA element modulatory factor 1
203868_s_at	1.99e-09	5.59e-11	8.5094	14.7857	2.94408	VCAM1	vascular cell adhesion molecule 1
1559425_at	1.99e-09	5.6e-11	8.50916	14.7849	1.36621
214870_x_at	2.01e-09	5.65e-11	8.50629	14.7753	1.278	LOC102724993///LOC101930075///NPIPA8///NPIPA7///NPIPA5///NPIPA2///NPIPA3///PKD1P1///NPIPA1	nuclear pore complex-interacting protein family member A7-like///polycystin-1-like///nuclear pore complex interacting protein family member A8///nuclear pore complex interacting protein family member A7///nuclear pore complex interacting protein family member A5///nuclear pore complex interacting protein family member A2///nuclear pore complex interacting protein family member A3///polycystin 1, …
202678_at	2.03e-09	5.7e-11	-8.50376	14.767	-0.915307	GTF2A2	general transcription factor IIA subunit 2
201966_at	2.03e-09	5.7e-11	-8.5036	14.7664	-0.686995	NDUFS2	NADH:ubiquinone oxidoreductase core subunit S2
242824_at	2.03e-09	5.72e-11	8.50252	14.7628	2.19042
244061_at	2.05e-09	5.78e-11	8.49963	14.7533	2.81023
242225_at	2.05e-09	5.78e-11	8.49939	14.7525	1.37749
209694_at	2.06e-09	5.8e-11	-8.49853	14.7496	-0.847822	PTS	6-pyruvoyltetrahydropterin synthase
221263_s_at	2.06e-09	5.8e-11	-8.49831	14.7489	-0.850017	SF3B5	splicing factor 3b subunit 5
204567_s_at	2.06e-09	5.8e-11	8.49823	14.7486	1.54967	ABCG1	ATP binding cassette subfamily G member 1
224802_at	2.06e-09	5.81e-11	-8.498	14.7479	-0.960928	NDFIP2	Nedd4 family interacting protein 2
213793_s_at	2.06e-09	5.82e-11	-8.49719	14.7452	-1.4266	HOMER1	homer scaffolding protein 1
1556339_a_at	2.07e-09	5.85e-11	8.49594	14.741	0.975241
218049_s_at	2.07e-09	5.85e-11	-8.49564	14.74	-0.883255	MRPL13	mitochondrial ribosomal protein L13
1563460_at	2.07e-09	5.86e-11	8.49542	14.7393	3.34988
204615_x_at	2.07e-09	5.87e-11	-8.49475	14.7371	-1.72683	IDI1	isopentenyl-diphosphate delta isomerase 1
202154_x_at	2.08e-09	5.88e-11	-8.49409	14.7349	-0.856205	TUBB3	tubulin beta 3 class III
224957_at	2.08e-09	5.89e-11	-8.49355	14.7331	-0.560999	RPL17-C18orf32///C18orf32///RPL17	RPL17-C18orf32 readthrough///chromosome 18 open reading frame 32///ribosomal protein L17
203571_s_at	2.08e-09	5.9e-11	8.49315	14.7318	3.3673	ADIRF	adipogenesis regulatory factor
1559119_at	2.1e-09	5.96e-11	8.49009	14.7216	1.92672
224159_x_at	2.1e-09	5.98e-11	8.48943	14.7194	0.802667	TRIM4	tripartite motif containing 4
216005_at	2.14e-09	6.09e-11	8.48363	14.7002	1.8651	TNC	tenascin C
203055_s_at	2.15e-09	6.13e-11	8.48174	14.6939	0.670851	LOC100505585///ARHGEF1	uncharacterized LOC100505585///Rho guanine nucleotide exchange factor 1
243366_s_at	2.17e-09	6.18e-11	8.47941	14.6862	2.63753	ITGA4	integrin subunit alpha 4
233799_at	2.18e-09	6.22e-11	8.47735	14.6794	1.38329
212294_at	2.18e-09	6.23e-11	-8.4772	14.6788	-0.658198	GNG12	G protein subunit gamma 12
1566785_x_at	2.18e-09	6.23e-11	8.47701	14.6782	1.07019	NSF	N-ethylmaleimide sensitive factor, vesicle fusing ATPase
236681_at	2.19e-09	6.25e-11	-8.47606	14.6751	-2.52161	HOXD13	homeobox D13
200732_s_at	2.19e-09	6.26e-11	-8.47574	14.674	-0.991341	PTP4A1	protein tyrosine phosphatase type IVA, member 1
218336_at	2.21e-09	6.31e-11	-8.47291	14.6646	-0.855636	PFDN2	prefoldin subunit 2
236494_x_at	2.21e-09	6.33e-11	8.47205	14.6618	1.16904
220720_x_at	2.22e-09	6.34e-11	8.47152	14.66	0.876737	MZT2B	mitotic spindle organizing protein 2B
242488_at	2.22e-09	6.35e-11	-8.47118	14.6589	-2.42504	CHRM3	cholinergic receptor muscarinic 3
242239_at	2.22e-09	6.36e-11	8.47057	14.6568	1.32853	NSUN6	NOP2/Sun RNA methyltransferase family member 6
221685_s_at	2.23e-09	6.39e-11	-8.4695	14.6533	-0.941902	SPDL1	spindle apparatus coiled-coil protein 1
201647_s_at	2.23e-09	6.4e-11	-8.46866	14.6505	-0.884164	SCARB2	scavenger receptor class B member 2
216195_at	2.23e-09	6.41e-11	8.46842	14.6497	2.4592	ANK2	ankyrin 2, neuronal
235444_at	2.26e-09	6.49e-11	8.46486	14.6379	1.20352	FOXP1	forkhead box P1
217659_at	2.27e-09	6.53e-11	8.46271	14.6308	2.14566
233365_at	2.28e-09	6.54e-11	8.46221	14.6291	2.55862
221031_s_at	2.28e-09	6.56e-11	8.46153	14.6269	1.95504	APOLD1	apolipoprotein L domain containing 1
242693_at	2.28e-09	6.58e-11	8.46072	14.6242	1.27888
242699_at	2.3e-09	6.64e-11	8.45774	14.6143	2.34431
209734_at	2.32e-09	6.69e-11	8.45582	14.6079	2.26015	NCKAP1L	NCK associated protein 1 like
209303_at	2.34e-09	6.75e-11	-8.453	14.5985	-0.853743	NDUFS4	NADH:ubiquinone oxidoreductase subunit S4
236274_at	2.34e-09	6.76e-11	8.45239	14.5965	1.07596	EIF3B	eukaryotic translation initiation factor 3 subunit B
235509_at	2.34e-09	6.77e-11	-8.45192	14.595	-0.679064	LOC100506538///NDUFAF6	uncharacterized LOC100506538///NADH:ubiquinone oxidoreductase complex assembly factor 6
202404_s_at	2.34e-09	6.77e-11	8.45185	14.5947	5.18843	COL1A2	collagen type I alpha 2 chain
239049_at	2.34e-09	6.78e-11	8.45155	14.5937	1.70283	CRIPT	CXXC repeat containing interactor of PDZ3 domain
225657_at	2.38e-09	6.9e-11	-8.44625	14.5761	-0.876763	NCBP2-AS2	NCBP2 antisense RNA 2 (head to head)
222703_s_at	2.39e-09	6.91e-11	-8.44592	14.575	-1.14474	YRDC	yrdC N6-threonylcarbamoyltransferase domain containing
205200_at	2.39e-09	6.93e-11	8.44506	14.5722	3.27415	EXOSC7///CLEC3B	exosome component 7///C-type lectin domain family 3 member B
1554285_at	2.4e-09	6.95e-11	8.44419	14.5693	1.389	HAVCR2	hepatitis A virus cellular receptor 2
218967_s_at	2.4e-09	6.96e-11	8.4436	14.5673	3.28093	PTER	phosphotriesterase related
1560924_at	2.4e-09	6.97e-11	8.44321	14.566	1.98648
204145_at	2.41e-09	6.99e-11	-8.44245	14.5635	-0.691168	LOC101930531///LOC101930278///FRG1CP///FRG1	uncharacterized LOC101930531///uncharacterized LOC101930278///FSHD region gene 1 family member C, pseudogene///FSHD region gene 1
225794_s_at	2.41e-09	7e-11	-8.44223	14.5627	-0.754755	SMDT1	single-pass membrane protein with aspartate rich tail 1
221667_s_at	2.42e-09	7.03e-11	8.44091	14.5584	3.93904	HSPB8	heat shock protein family B (small) member 8
240157_at	2.43e-09	7.07e-11	8.43921	14.5527	2.50348
1562516_at	2.43e-09	7.08e-11	8.43884	14.5515	2.27881	WDR60	WD repeat domain 60
208761_s_at	2.45e-09	7.13e-11	-8.43654	14.5438	-0.639064	SUMO1	small ubiquitin-like modifier 1
1554768_a_at	2.49e-09	7.26e-11	-8.43129	14.5264	-1.82819	MAD2L1	MAD2 mitotic arrest deficient-like 1 (yeast)
201341_at	2.49e-09	7.29e-11	-8.43013	14.5226	-1.64889	ENC1	ectodermal-neural cortex 1
238465_at	2.49e-09	7.29e-11	-8.4301	14.5225	-0.950169	SETD9	SET domain containing 9
230130_at	2.49e-09	7.29e-11	8.43004	14.5223	2.95624	SLIT2	slit guidance ligand 2
226374_at	2.49e-09	7.29e-11	-8.42981	14.5215	-1.05702	CXADR	coxsackie virus and adenovirus receptor
236313_at	2.5e-09	7.32e-11	8.42874	14.518	4.00966	CDKN2B	cyclin dependent kinase inhibitor 2B
230161_at	2.51e-09	7.35e-11	8.42746	14.5137	2.23656
203281_s_at	2.53e-09	7.4e-11	8.42542	14.5069	1.5807	MIR5193///UBA7	microRNA 5193///ubiquitin like modifier activating enzyme 7
223334_at	2.53e-09	7.41e-11	-8.425	14.5055	-0.778751	TMEM126A	transmembrane protein 126A
214913_at	2.53e-09	7.42e-11	-8.42477	14.5047	-3.31907	ADAMTS3	ADAM metallopeptidase with thrombospondin type 1 motif 3
208972_s_at	2.54e-09	7.45e-11	-8.42347	14.5004	-0.758488	ATP5G1	ATP synthase, H+ transporting, mitochondrial Fo complex subunit C1 (subunit 9)
225086_at	2.54e-09	7.47e-11	-8.42282	14.4983	-0.873555	FAM98B	family with sequence similarity 98 member B
209994_s_at	2.54e-09	7.47e-11	8.42277	14.4981	2.86762	ABCB4///ABCB1	ATP binding cassette subfamily B member 4///ATP binding cassette subfamily B member 1
206036_s_at	2.55e-09	7.49e-11	8.42182	14.4949	0.915365	REL	REL proto-oncogene, NF-kB subunit
1555758_a_at	2.55e-09	7.51e-11	-8.42115	14.4927	-1.46157	CDKN3	cyclin dependent kinase inhibitor 3
223532_at	2.55e-09	7.51e-11	-8.42088	14.4918	-0.797149	ANKRD39	ankyrin repeat domain 39
232814_x_at	2.55e-09	7.52e-11	8.42061	14.4909	0.967863	APOPT1	apoptogenic 1, mitochondrial
214660_at	2.58e-09	7.62e-11	8.41684	14.4784	3.61155	ITGA1	integrin subunit alpha 1
202510_s_at	2.59e-09	7.63e-11	8.41619	14.4763	2.22559	TNFAIP2	TNF alpha induced protein 2
200005_at	2.64e-09	7.78e-11	-8.41035	14.4568	-0.88598	EIF3D	eukaryotic translation initiation factor 3 subunit D
242191_at	2.65e-09	7.83e-11	8.40861	14.451	1.39956
200876_s_at	2.65e-09	7.83e-11	-8.40857	14.4509	-0.803769	PSMB1	proteasome subunit beta 1
228143_at	2.65e-09	7.83e-11	8.40855	14.4509	3.0844	CP	ceruloplasmin (ferroxidase)
202589_at	2.68e-09	7.92e-11	-8.40496	14.4389	-1.76316	TYMS	thymidylate synthetase
219014_at	2.68e-09	7.93e-11	8.40457	14.4376	1.48634	PLAC8	placenta specific 8
209880_s_at	2.68e-09	7.94e-11	8.40437	14.437	2.13463	SELPLG	selectin P ligand
1559117_at	2.7e-09	8e-11	8.40218	14.4297	2.41729
202900_s_at	2.72e-09	8.08e-11	-8.39933	14.4202	-0.780877	NUP88	nucleoporin 88
208977_x_at	2.72e-09	8.09e-11	-8.39897	14.419	-0.769901	TUBB4B	tubulin beta 4B class IVb
210104_at	2.73e-09	8.12e-11	-8.39764	14.4146	-0.658897	MED6	mediator complex subunit 6
216775_at	2.74e-09	8.13e-11	8.39729	14.4134	3.1997	USP53	ubiquitin specific peptidase 53
239210_at	2.74e-09	8.14e-11	8.39705	14.4126	1.54678	LOC102724387	uncharacterized LOC102724387
212296_at	2.75e-09	8.18e-11	-8.39547	14.4074	-0.638925	PSMD14	proteasome 26S subunit, non-ATPase 14
233248_at	2.75e-09	8.2e-11	8.39479	14.4051	1.27839
223341_s_at	2.78e-09	8.28e-11	-8.3917	14.3948	-0.910845	SCOC	short coiled-coil protein
235155_at	2.79e-09	8.33e-11	8.39013	14.3896	1.00234	BDH2	3-hydroxybutyrate dehydrogenase, type 2
240594_at	2.81e-09	8.39e-11	8.38778	14.3818	2.29211
224517_at	2.83e-09	8.46e-11	8.38557	14.3744	0.959814	POLR2J4	RNA polymerase II subunit J4, pseudogene
242633_x_at	2.83e-09	8.47e-11	8.38511	14.3729	0.902607	ZNF75A	zinc finger protein 75a
203290_at	2.83e-09	8.47e-11	8.3851	14.3729	3.28572	HLA-DQA1	major histocompatibility complex, class II, DQ alpha 1
220855_at	2.86e-09	8.55e-11	8.38235	14.3637	2.37874	CLTC-IT1	CLTC intronic transcript 1 (non-protein coding)
242111_at	2.87e-09	8.58e-11	8.38107	14.3595	1.11208	METTL3	methyltransferase like 3
202450_s_at	2.9e-09	8.69e-11	8.37725	14.3468	0.868079	CTSK	cathepsin K
203879_at	2.92e-09	8.74e-11	8.37559	14.3412	1.88976	PIK3CD	phosphatidylinositol-4,5-bisphosphate 3-kinase catalytic subunit delta
221651_x_at	2.92e-09	8.76e-11	8.37505	14.3394	2.84556	IGK///IGKC	immunoglobulin kappa locus///immunoglobulin kappa constant
220758_s_at	2.92e-09	8.76e-11	8.37486	14.3388	0.955925	ROBO4	roundabout guidance receptor 4
236621_at	2.94e-09	8.81e-11	8.3733	14.3336	1.72277	RPS27	ribosomal protein S27
218474_s_at	2.94e-09	8.83e-11	-8.37279	14.3319	-0.8319	KCTD5	potassium channel tetramerization domain containing 5
215653_at	2.94e-09	8.85e-11	8.372	14.3293	3.73961
211016_x_at	2.94e-09	8.85e-11	-8.37186	14.3288	-1.0783	HSPA4	heat shock protein family A (Hsp70) member 4
48808_at	2.96e-09	8.91e-11	-8.36996	14.3225	-1.40932	DHFR	dihydrofolate reductase
200997_at	2.97e-09	8.96e-11	-8.36839	14.3173	-1.01533	RBM14-RBM4///RBM4	RBM14-RBM4 readthrough///RNA binding motif protein 4
201930_at	2.97e-09	8.96e-11	-8.36825	14.3168	-0.928606	MCM6	minichromosome maintenance complex component 6
235301_at	2.97e-09	8.96e-11	8.36814	14.3164	2.21698	KIAA1324L	KIAA1324 like
238884_at	2.97e-09	8.97e-11	8.36792	14.3157	3.32145
238289_at	3.01e-09	9.07e-11	8.36469	14.3049	2.83106
236755_at	3.02e-09	9.12e-11	8.36292	14.2991	1.15633
1558831_x_at	3.08e-09	9.29e-11	8.35743	14.2808	1.52942
237483_at	3.08e-09	9.32e-11	8.35662	14.2781	3.39465
209367_at	3.08e-09	9.32e-11	8.35636	14.2772	2.45086	STXBP2	syntaxin binding protein 2
238723_at	3.09e-09	9.36e-11	8.35525	14.2735	2.3193	ATXN3	ataxin 3
216308_x_at	3.1e-09	9.4e-11	-8.35407	14.2696	-0.949026	GRHPR	glyoxylate and hydroxypyruvate reductase
1555123_at	3.12e-09	9.44e-11	8.35263	14.2648	1.9785	ST6GAL2	ST6 beta-galactoside alpha-2,6-sialyltransferase 2
232510_s_at	3.15e-09	9.54e-11	-8.34963	14.2548	-0.880138	DPP3	dipeptidyl peptidase 3
214657_s_at	3.15e-09	9.56e-11	8.34891	14.2524	1.9138	MIR612///NEAT1	microRNA 612///nuclear paraspeckle assembly transcript 1 (non-protein coding)
89977_at	3.17e-09	9.61e-11	8.3473	14.2471	1.21853	ACSM5	acyl-CoA synthetase medium-chain family member 5
205042_at	3.19e-09	9.7e-11	-8.34469	14.2383	-1.02975	GNE	glucosamine (UDP-N-acetyl)-2-epimerase/N-acetylmannosamine kinase
65588_at	3.2e-09	9.72e-11	-8.34391	14.2358	-1.4081	SNHG17	small nucleolar RNA host gene 17
222606_at	3.2e-09	9.72e-11	-8.34386	14.2356	-0.996128	ZWILCH	zwilch kinetochore protein
221582_at	3.23e-09	9.83e-11	-8.34072	14.2251	-1.44317	HIST3H2A	histone cluster 3, H2a
51176_at	3.23e-09	9.83e-11	-8.34069	14.225	-0.896244	MED27	mediator complex subunit 27
243511_at	3.23e-09	9.83e-11	8.34048	14.2243	0.732311	HEXA	hexosaminidase subunit alpha
233449_at	3.23e-09	9.85e-11	8.33996	14.2226	1.32775
208130_s_at	3.23e-09	9.86e-11	8.33983	14.2222	2.52961	TBXAS1	thromboxane A synthase 1
215373_x_at	3.24e-09	9.9e-11	8.33841	14.2175	1.00914
238868_at	3.25e-09	9.92e-11	8.33798	14.216	2.5966	UACA	uveal autoantigen with coiled-coil domains and ankyrin repeats
231557_at	3.25e-09	9.94e-11	8.33715	14.2132	2.43454	LOC102724842	uncharacterized LOC102724842
209142_s_at	3.26e-09	9.97e-11	-8.33634	14.2105	-0.698091	UBE2G1	ubiquitin conjugating enzyme E2 G1
208841_s_at	3.27e-09	9.99e-11	-8.33574	14.2085	-0.528836	G3BP2	G3BP stress granule assembly factor 2
203755_at	3.27e-09	1e-10	-8.3355	14.2077	-1.57226	BUB1B	BUB1 mitotic checkpoint serine/threonine kinase B
233300_at	3.27e-09	1e-10	8.3353	14.2071	1.14758
232724_at	3.29e-09	1.01e-10	8.33319	14.2	2.7347	MS4A6A	membrane spanning 4-domains A6A
203636_at	3.31e-09	1.02e-10	-8.33082	14.1922	-1.23882	MID1	midline 1
244766_at	3.34e-09	1.03e-10	8.32781	14.1821	1.01122	LOC102723773///LOC101060604///LOC101060596///LOC101060386///SMG1P7///NPIPA5///SMG1P3///NPIPB5///SMG1P1///LOC613037///SMG1P5///BOLA2///SMG1P2///NPIPB4///SLC7A5P1///SMG1	serine/threonine-protein kinase SMG1-like///putative L-type amino acid transporter 1-like protein IMAA///serine/threonine-protein kinase SMG1-like///putative uncharacterized SMG1-like protein///SMG1P7, nonsense mediated mRNA decay associated PI3K related kinase pseudogene 7///nuclear pore complex interacting protein family member A5///SMG1P3, nonsense mediated mRNA decay associated PI3K related k…
222559_s_at	3.41e-09	1.05e-10	-8.32191	14.1625	-0.640906	RPRD1A	regulation of nuclear pre-mRNA domain containing 1A
52651_at	3.41e-09	1.05e-10	8.32181	14.1621	1.29331	COL8A2	collagen type VIII alpha 2 chain
243031_at	3.44e-09	1.06e-10	8.31903	14.1529	1.26067
1558078_at	3.45e-09	1.06e-10	8.31745	14.1476	1.41251
243857_at	3.46e-09	1.07e-10	8.3166	14.1448	1.22181	MORF4L2	mortality factor 4 like 2
223056_s_at	3.46e-09	1.07e-10	-8.31647	14.1443	-0.887942	XPO5	exportin 5
215786_at	3.46e-09	1.07e-10	8.31597	14.1427	1.20906
1554225_a_at	3.49e-09	1.08e-10	8.31369	14.1351	2.9383	LOC101929497	uncharacterized LOC101929497
231821_x_at	3.49e-09	1.08e-10	8.31321	14.1335	1.17344	LOC729218///GTF2IP20///LINC01061	uncharacterized LOC729218///general transcription factor IIi pseudogene 20///long intergenic non-protein coding RNA 1061
222868_s_at	3.5e-09	1.08e-10	8.31229	14.1304	1.82825	IL18BP	interleukin 18 binding protein
235044_at	3.5e-09	1.08e-10	8.31216	14.13	3.00296	CYYR1	cysteine and tyrosine rich 1
233811_at	3.5e-09	1.08e-10	8.31176	14.1286	2.42688	RIN2	Ras and Rab interactor 2
216110_x_at	3.5e-09	1.08e-10	8.31167	14.1283	1.42301	LOC105373738	uncharacterized LOC105373738
232958_at	3.54e-09	1.1e-10	8.30834	14.1172	1.42605
242099_at	3.55e-09	1.1e-10	8.30727	14.1137	1.38109
1555843_at	3.57e-09	1.11e-10	8.30534	14.1072	0.927871	HNRNPM	heterogeneous nuclear ribonucleoprotein M
203967_at	3.58e-09	1.11e-10	-8.30474	14.1052	-1.35337	CDC6	cell division cycle 6
241489_at	3.59e-09	1.11e-10	8.30357	14.1013	1.09441
238449_at	3.59e-09	1.11e-10	8.30334	14.1006	2.04214	SMG1P5	SMG1P5, nonsense mediated mRNA decay associated PI3K related kinase pseudogene 5
234103_at	3.59e-09	1.11e-10	8.3032	14.1001	3.7226	KCNT2	potassium sodium-activated channel subfamily T member 2
227931_at	3.59e-09	1.12e-10	8.30263	14.0982	1.22621	INO80D	INO80 complex subunit D
242144_at	3.6e-09	1.12e-10	8.30193	14.0959	1.14351
202753_at	3.6e-09	1.12e-10	-8.30133	14.0939	-0.634214	PSMD6	proteasome 26S subunit, non-ATPase 6
202430_s_at	3.61e-09	1.12e-10	8.30082	14.0922	1.61909	PLSCR1	phospholipid scramblase 1
233929_x_at	3.63e-09	1.13e-10	8.29889	14.0857	0.702381	MIR6859-1///MIR6859-2///LOC101930154///LOC100288778///WASH1///WASH7P///WASH2P///WASH3P	microRNA 6859-1///microRNA 6859-2///WAS protein family homolog 6-like///WAS protein family homolog 1 pseudogene///WAS protein family homolog 1///WAS protein family homolog 7 pseudogene///WAS protein family homolog 2 pseudogene///WAS protein family homolog 3 pseudogene
235538_at	3.64e-09	1.13e-10	8.29825	14.0836	1.66983
206488_s_at	3.66e-09	1.14e-10	8.29593	14.0759	2.30845	CD36	CD36 molecule
200619_at	3.67e-09	1.14e-10	-8.29524	14.0736	-0.694613	SF3B2	splicing factor 3b subunit 2
213133_s_at	3.67e-09	1.14e-10	-8.29515	14.0733	-0.951978	LOC101060817///GCSH	glycine cleavage system H protein, mitochondrial-like///glycine cleavage system protein H
203039_s_at	3.68e-09	1.15e-10	-8.29426	14.0703	-0.71199	NDUFS1	NADH:ubiquinone oxidoreductase core subunit S1
212224_at	3.75e-09	1.17e-10	8.28809	14.0497	3.57922	ALDH1A1	aldehyde dehydrogenase 1 family member A1
222320_at	3.76e-09	1.18e-10	8.2872	14.0467	1.76094
205709_s_at	3.78e-09	1.18e-10	8.28538	14.0407	3.63282	CDS1	CDP-diacylglycerol synthase 1
238055_at	3.78e-09	1.18e-10	8.28523	14.0402	1.1515	LOC100505549	uncharacterized LOC100505549
203305_at	3.78e-09	1.18e-10	8.28489	14.0391	2.65468	F13A1	coagulation factor XIII A chain
232096_x_at	3.79e-09	1.19e-10	8.2844	14.0374	1.33285	FOXP1-IT1	FOXP1 intronic transcript 1
37145_at	3.84e-09	1.2e-10	8.27993	14.0225	2.77528	GNLY	granulysin
235570_at	3.85e-09	1.21e-10	8.2794	14.0207	2.38927	RBMS3	RNA binding motif single stranded interacting protein 3
208398_s_at	3.85e-09	1.21e-10	-8.27918	14.02	-0.710213	TBPL1	TATA-box binding protein like 1
202697_at	3.86e-09	1.21e-10	-8.27794	14.0159	-0.790217	NUDT21	nudix hydrolase 21
212621_at	3.87e-09	1.22e-10	-8.27718	14.0133	-0.863842	NEMP1	nuclear envelope integral membrane protein 1
220240_s_at	3.88e-09	1.22e-10	-8.27634	14.0105	-1.30879	TMCO3	transmembrane and coiled-coil domains 3
227995_at	3.89e-09	1.23e-10	8.27484	14.0055	3.37108	PLXDC2	plexin domain containing 2
233630_at	3.92e-09	1.23e-10	8.27274	13.9985	1.46642	CDS2	CDP-diacylglycerol synthase 2
1554878_a_at	3.95e-09	1.24e-10	-8.27035	13.9905	-1.30272	ABCD3	ATP binding cassette subfamily D member 3
211890_x_at	3.95e-09	1.25e-10	8.27014	13.9898	3.36727	CAPN3	calpain 3
225686_at	3.96e-09	1.25e-10	-8.26933	13.9871	-1.11419	SKA2	spindle and kinetochore associated complex subunit 2
1554020_at	3.97e-09	1.25e-10	-8.26798	13.9826	-1.12503	BICD1	BICD cargo adaptor 1
212088_at	4e-09	1.26e-10	-8.26606	13.9762	-0.97832	PMPCA	peptidase, mitochondrial processing alpha subunit
207939_x_at	4e-09	1.26e-10	-8.26592	13.9758	-1.01429	RNPS1	RNA binding protein with serine rich domain 1
232957_x_at	4e-09	1.26e-10	8.26573	13.9751	1.17289
225297_at	4.01e-09	1.27e-10	-8.26446	13.9709	-1.04351	HAUS1	HAUS augmin like complex subunit 1
239849_at	4.04e-09	1.28e-10	8.26172	13.9617	2.60397
201329_s_at	4.04e-09	1.28e-10	8.26158	13.9613	1.72998	ETS2	ETS proto-oncogene 2, transcription factor
236060_at	4.04e-09	1.28e-10	8.26152	13.9611	2.46905	METTL14	methyltransferase like 14
202824_s_at	4.05e-09	1.28e-10	-8.26118	13.9599	-0.858237	TCEB1	transcription elongation factor B subunit 1
243178_at	4.1e-09	1.3e-10	8.25732	13.947	2.93364
224888_at	4.1e-09	1.3e-10	-8.25674	13.9451	-0.680706	EPT1	ethanolaminephosphotransferase 1
225309_at	4.11e-09	1.31e-10	-8.25586	13.9422	-0.871474	PHF5A	PHD finger protein 5A
244010_at	4.12e-09	1.31e-10	8.25503	13.9394	2.46731
203396_at	4.13e-09	1.31e-10	-8.25421	13.9367	-0.887873	PSMA4	proteasome subunit alpha 4
218741_at	4.14e-09	1.32e-10	-8.25345	13.9341	-2.48037	CENPM	centromere protein M
214329_x_at	4.14e-09	1.32e-10	8.2531	13.933	2.7631	TNFSF10	tumor necrosis factor superfamily member 10
209082_s_at	4.14e-09	1.32e-10	8.25305	13.9328	1.43657	COL18A1	collagen type XVIII alpha 1 chain
1556667_at	4.16e-09	1.32e-10	8.25165	13.9281	2.26517	FTCDNL1	formiminotransferase cyclodeaminase N-terminal like
1554676_at	4.17e-09	1.33e-10	8.25034	13.9238	2.66022	SRGN	serglycin
226191_at	4.22e-09	1.35e-10	-8.24677	13.9118	-0.757253	GSK3B	glycogen synthase kinase 3 beta
238788_at	4.22e-09	1.35e-10	8.24676	13.9118	1.06347	PHBP19	prohibitin pseudogene 19
217554_at	4.22e-09	1.35e-10	8.24672	13.9116	1.33304
205897_at	4.23e-09	1.35e-10	8.24587	13.9088	2.49552	NFATC4	nuclear factor of activated T-cells 4
239587_at	4.23e-09	1.35e-10	8.2453	13.9069	1.31344	TLR3	toll like receptor 3
218853_s_at	4.23e-09	1.35e-10	-8.24526	13.9068	-0.614904	MOSPD1	motile sperm domain containing 1
214928_at	4.28e-09	1.37e-10	8.24185	13.8954	1.84316	OBSL1	obscurin like 1
1559633_a_at	4.29e-09	1.37e-10	-8.241	13.8926	-3.03217	CHRM3	cholinergic receptor muscarinic 3
232382_s_at	4.34e-09	1.39e-10	8.23672	13.8783	1.69748	PCMTD1	protein-L-isoaspartate (D-aspartate) O-methyltransferase domain containing 1
205726_at	4.35e-09	1.39e-10	8.23647	13.8774	1.01113	DIAPH2	diaphanous related formin 2
238000_at	4.37e-09	1.4e-10	8.23495	13.8724	1.28879
218549_s_at	4.42e-09	1.42e-10	-8.23145	13.8607	-0.802816	RMDN1	regulator of microtubule dynamics 1
241692_at	4.42e-09	1.42e-10	8.2309	13.8588	1.08831
211286_x_at	4.44e-09	1.43e-10	8.22912	13.8529	2.29862	CSF2RA	colony stimulating factor 2 receptor alpha subunit
1559814_at	4.45e-09	1.43e-10	8.22845	13.8506	1.89171
213535_s_at	4.47e-09	1.44e-10	-8.22737	13.847	-0.664678	UBE2I	ubiquitin conjugating enzyme E2 I
242695_at	4.47e-09	1.44e-10	8.22667	13.8447	0.998663
230337_at	4.5e-09	1.45e-10	8.22463	13.8379	1.07474	SOS1	SOS Ras/Rac guanine nucleotide exchange factor 1
229110_at	4.55e-09	1.47e-10	8.22154	13.8276	2.48447	SLC24A2	solute carrier family 24 member 2
208485_x_at	4.55e-09	1.47e-10	8.22146	13.8273	1.1156	CFLAR	CASP8 and FADD like apoptosis regulator
243796_at	4.57e-09	1.48e-10	8.21936	13.8203	1.02203	HEXIM2	hexamethylene bisacetamide inducible 2
214087_s_at	4.6e-09	1.49e-10	8.21724	13.8132	2.81197	MYBPC1	myosin binding protein C, slow type
239333_x_at	4.6e-09	1.49e-10	8.21716	13.8129	1.07105
238635_at	4.61e-09	1.49e-10	8.21683	13.8118	1.31125	TMEM267	transmembrane protein 267
1556345_s_at	4.61e-09	1.49e-10	8.21624	13.8099	1.01609
216094_at	4.62e-09	1.5e-10	8.21566	13.8079	1.35772
222530_s_at	4.62e-09	1.5e-10	-8.21559	13.8077	-0.876486	MKKS	McKusick-Kaufman syndrome
239017_at	4.62e-09	1.5e-10	8.21554	13.8075	1.8119
232527_at	4.65e-09	1.51e-10	8.21337	13.8003	0.968719	PSMD6-AS2	PSMD6 antisense RNA 2
239577_at	4.67e-09	1.51e-10	8.212	13.7957	1.33273
242920_at	4.67e-09	1.52e-10	8.2115	13.794	1.55883
214121_x_at	4.67e-09	1.52e-10	-8.21115	13.7928	-0.953195	PDLIM7	PDZ and LIM domain 7
229123_at	4.68e-09	1.52e-10	8.21043	13.7905	0.943949	ZNF224	zinc finger protein 224
233004_x_at	4.69e-09	1.53e-10	8.20974	13.7881	1.76898
1557477_at	4.72e-09	1.54e-10	8.20776	13.7815	1.16463	STIM1	stromal interaction molecule 1
210184_at	4.73e-09	1.54e-10	8.20675	13.7781	2.53492	ITGAX	integrin subunit alpha X
213006_at	4.74e-09	1.54e-10	8.20633	13.7767	2.39715	CEBPD	CCAAT/enhancer binding protein delta
242357_x_at	4.74e-09	1.54e-10	8.20622	13.7764	1.53641
243993_at	4.74e-09	1.55e-10	8.20593	13.7754	2.30987
203059_s_at	4.74e-09	1.55e-10	8.20569	13.7746	1.2865	PAPSS2	3'-phosphoadenosine 5'-phosphosulfate synthase 2
204434_at	4.78e-09	1.56e-10	8.20305	13.7658	0.761196	SPATA2	spermatogenesis associated 2
200606_at	4.78e-09	1.56e-10	8.20263	13.7644	2.4001	DSP	desmoplakin
205504_at	4.78e-09	1.56e-10	8.20251	13.764	2.37682	BTK	Bruton tyrosine kinase
207571_x_at	4.78e-09	1.56e-10	8.20216	13.7628	1.9879	THEMIS2	thymocyte selection associated family member 2
223386_at	4.83e-09	1.58e-10	-8.19924	13.753	-0.693478	FAM118B	family with sequence similarity 118 member B
242512_at	4.86e-09	1.59e-10	8.19741	13.7469	1.08031	MYO9A	myosin IXA
227626_at	4.88e-09	1.6e-10	8.19575	13.7414	1.19808	PAQR8	progestin and adipoQ receptor family member 8
214735_at	4.9e-09	1.61e-10	8.19427	13.7364	1.65143	IPCEF1	interaction protein for cytohesin exchange factors 1
209330_s_at	4.92e-09	1.61e-10	-8.19284	13.7316	-0.772145	HNRNPD	heterogeneous nuclear ribonucleoprotein D
242825_at	4.92e-09	1.62e-10	-8.19272	13.7312	-2.5853	PLPPR5	phospholipid phosphatase related 5
216859_x_at	4.92e-09	1.62e-10	8.19245	13.7303	1.67129
232856_at	4.98e-09	1.64e-10	8.18891	13.7185	3.46445	LRRC55	leucine rich repeat containing 55
218227_at	4.99e-09	1.64e-10	-8.18843	13.7169	-0.816306	NUBP2	nucleotide binding protein 2
224732_at	5.01e-09	1.65e-10	-8.18706	13.7123	-0.726169	CHTF8	chromosome transmission fidelity factor 8
202779_s_at	5.02e-09	1.65e-10	-8.18629	13.7097	-1.50064	UBE2S	ubiquitin conjugating enzyme E2 S
205168_at	5.02e-09	1.65e-10	8.18589	13.7084	1.92947	DDR2	discoidin domain receptor tyrosine kinase 2
218034_at	5.03e-09	1.66e-10	-8.18519	13.7061	-0.706541	FIS1	fission, mitochondrial 1
220411_x_at	5.04e-09	1.66e-10	8.18418	13.7027	1.25702	PODNL1	podocan like 1
238835_at	5.07e-09	1.67e-10	8.18263	13.6975	3.2283	AVPR1A	arginine vasopressin receptor 1A
201015_s_at	5.08e-09	1.67e-10	8.18195	13.6952	2.08035	JUP	junction plakoglobin
200883_at	5.08e-09	1.68e-10	-8.18157	13.6939	-0.784686	UQCRC2	ubiquinol-cytochrome c reductase core protein II
227803_at	5.15e-09	1.7e-10	8.17739	13.68	4.18301	ENPP5	ectonucleotide pyrophosphatase/phosphodiesterase 5 (putative)
1557374_at	5.17e-09	1.71e-10	8.17602	13.6754	1.2752	ABCC9	ATP binding cassette subfamily C member 9
243222_at	5.19e-09	1.72e-10	8.1748	13.6713	2.06618	ALPK1	alpha kinase 1
1563903_x_at	5.19e-09	1.72e-10	8.17431	13.6697	2.21242
226846_at	5.22e-09	1.73e-10	8.17251	13.6636	2.73183	PHYHD1	phytanoyl-CoA dioxygenase domain containing 1
201541_s_at	5.22e-09	1.73e-10	-8.17238	13.6632	-0.896628	ZNHIT1	zinc finger HIT-type containing 1
228033_at	5.24e-09	1.74e-10	-8.1713	13.6596	-1.30119	E2F7	E2F transcription factor 7
243003_at	5.26e-09	1.74e-10	8.17001	13.6553	1.42028
242126_at	5.26e-09	1.75e-10	8.16955	13.6537	1.71661
209503_s_at	5.27e-09	1.75e-10	-8.169	13.6519	-0.541974	PSMC5	proteasome 26S subunit, ATPase 5
1053_at	5.29e-09	1.76e-10	-8.16762	13.6473	-0.79512	RFC2	replication factor C subunit 2
227889_at	5.3e-09	1.76e-10	8.16711	13.6456	1.85417	LPCAT2	lysophosphatidylcholine acyltransferase 2
244556_at	5.32e-09	1.77e-10	8.1659	13.6415	2.12596	LCP2	lymphocyte cytosolic protein 2
214680_at	5.32e-09	1.77e-10	8.16571	13.6409	4.2147	NTRK2	neurotrophic receptor tyrosine kinase 2
211758_x_at	5.34e-09	1.78e-10	-8.16409	13.6355	-0.656134	TXNDC9	thioredoxin domain containing 9
205099_s_at	5.35e-09	1.78e-10	8.16367	13.6341	2.57912	CCR1	C-C motif chemokine receptor 1
212532_s_at	5.36e-09	1.79e-10	-8.16283	13.6313	-0.545834	LSM12	LSM12 homolog
242058_at	5.37e-09	1.79e-10	8.16201	13.6285	1.32739
241701_at	5.43e-09	1.81e-10	8.1587	13.6174	0.967881	ARHGAP21	Rho GTPase activating protein 21
224284_x_at	5.44e-09	1.81e-10	8.15813	13.6155	0.901786	FKSG49	FKSG49
242859_at	5.46e-09	1.82e-10	8.15688	13.6113	2.94913
226206_at	5.46e-09	1.82e-10	8.15654	13.6102	1.09759	MAFK	MAF bZIP transcription factor K
217591_at	5.49e-09	1.84e-10	8.15474	13.6042	2.59693	SKIL	SKI-like proto-oncogene
203296_s_at	5.49e-09	1.84e-10	8.15451	13.6034	5.70784	ATP1A2	ATPase Na+/K+ transporting subunit alpha 2
211287_x_at	5.49e-09	1.84e-10	8.15417	13.6023	1.33524	CSF2RA	colony stimulating factor 2 receptor alpha subunit
229302_at	5.49e-09	1.84e-10	8.15408	13.602	2.01912	TMEM178A	transmembrane protein 178A
215791_at	5.51e-09	1.85e-10	8.15276	13.5976	1.68547
239348_at	5.52e-09	1.85e-10	8.15247	13.5966	1.4858
239163_at	5.52e-09	1.85e-10	8.15241	13.5964	1.21977	UBE2B	ubiquitin conjugating enzyme E2 B
1557581_x_at	5.53e-09	1.86e-10	8.15138	13.593	1.47449
235788_at	5.59e-09	1.88e-10	8.14783	13.5811	0.974394	HCG18	HLA complex group 18 (non-protein coding)
240908_at	5.65e-09	1.9e-10	8.1445	13.5699	1.44869
232702_at	5.65e-09	1.9e-10	8.14433	13.5694	1.11979	RABGAP1L	RAB GTPase activating protein 1 like
235146_at	5.66e-09	1.9e-10	8.14396	13.5681	2.53583	TMCC3	transmembrane and coiled-coil domain family 3
203613_s_at	5.67e-09	1.91e-10	-8.143	13.5649	-0.726889	NDUFB6	NADH:ubiquinone oxidoreductase subunit B6
221912_s_at	5.72e-09	1.93e-10	-8.14039	13.5562	-0.720125	CCDC28B	coiled-coil domain containing 28B
209092_s_at	5.75e-09	1.94e-10	-8.13891	13.5512	-0.578586	GLOD4	glyoxalase domain containing 4
212530_at	5.78e-09	1.95e-10	8.13706	13.545	0.974121	NEK7	NIMA related kinase 7
218454_at	5.86e-09	1.98e-10	8.13293	13.5312	1.33495	PLBD1	phospholipase B domain containing 1
217534_at	5.88e-09	1.99e-10	8.13145	13.5262	2.80213	FAM49B	family with sequence similarity 49 member B
227491_at	5.88e-09	1.99e-10	-8.13135	13.5259	-0.983715	ELOVL6	ELOVL fatty acid elongase 6
1554638_at	5.92e-09	2e-10	8.12952	13.5198	1.45418	ZFYVE16	zinc finger FYVE-type containing 16
225817_at	5.94e-09	2.01e-10	8.12837	13.5159	1.8903	LOC101930349///LOC101930344///CGNL1	uncharacterized LOC101930349///uncharacterized LOC101930344///cingulin like 1
232580_x_at	5.98e-09	2.02e-10	8.12576	13.5072	1.25048
1558783_at	5.99e-09	2.03e-10	8.12543	13.5061	1.85971
222744_s_at	5.99e-09	2.03e-10	-8.12532	13.5057	-0.942715	TMLHE	trimethyllysine hydroxylase, epsilon
1557803_at	6.08e-09	2.06e-10	8.12049	13.4895	1.96597
238297_at	6.1e-09	2.07e-10	8.1196	13.4865	2.4046
222024_s_at	6.12e-09	2.07e-10	8.11854	13.483	1.0623	AKAP13	A-kinase anchoring protein 13
211595_s_at	6.14e-09	2.08e-10	-8.11739	13.4791	-0.900953	MRPS11	mitochondrial ribosomal protein S11
213019_at	6.14e-09	2.08e-10	-8.11701	13.4779	-0.855549	RANBP6	RAN binding protein 6
226651_at	6.14e-09	2.09e-10	-8.11676	13.477	-1.29693	HOMER1	homer scaffolding protein 1
235556_at	6.16e-09	2.09e-10	8.11555	13.473	0.973325	CREBRF	CREB3 regulatory factor
221935_s_at	6.16e-09	2.1e-10	8.11544	13.4726	1.0079	EOGT	EGF domain specific O-linked N-acetylglucosamine transferase
210044_s_at	6.18e-09	2.1e-10	8.11434	13.4689	2.2582	LYL1	LYL1, basic helix-loop-helix family member
239247_at	6.18e-09	2.1e-10	8.1142	13.4684	3.14836	CD99P1	CD99 molecule pseudogene 1
231227_at	6.18e-09	2.11e-10	8.11408	13.4681	2.84424
212240_s_at	6.18e-09	2.11e-10	8.11391	13.4675	1.54717	PIK3R1	phosphoinositide-3-kinase regulatory subunit 1
225275_at	6.19e-09	2.11e-10	8.11327	13.4653	4.07053	EDIL3	EGF like repeats and discoidin domains 3
209267_s_at	6.28e-09	2.14e-10	8.10886	13.4506	3.11461	SLC39A8	solute carrier family 39 member 8
205335_s_at	6.28e-09	2.14e-10	-8.10856	13.4496	-0.514482	SRP19	signal recognition particle 19
235508_at	6.31e-09	2.15e-10	8.10725	13.4451	0.925278	PML	promyelocytic leukemia
236571_at	6.34e-09	2.16e-10	8.10582	13.4404	1.29848
212214_at	6.34e-09	2.17e-10	-8.10543	13.4391	-0.692515	OPA1	OPA1, mitochondrial dynamin like GTPase
228248_at	6.34e-09	2.17e-10	8.10532	13.4387	0.991167	RICTOR	RPTOR independent companion of MTOR complex 2
1553995_a_at	6.34e-09	2.17e-10	-8.10524	13.4384	-1.54277	NT5E	5'-nucleotidase ecto
232410_at	6.35e-09	2.17e-10	8.10441	13.4357	1.39977
1569202_x_at	6.37e-09	2.18e-10	8.10341	13.4323	0.97615
233271_at	6.38e-09	2.19e-10	8.10271	13.43	1.29076
229778_at	6.4e-09	2.2e-10	8.10155	13.4261	3.41006	SPX	spexin hormone
242946_at	6.47e-09	2.22e-10	8.09838	13.4154	3.07858	CD53	CD53 molecule
221255_s_at	6.48e-09	2.23e-10	-8.09753	13.4126	-0.592087	EMC6	ER membrane protein complex subunit 6
239559_at	6.49e-09	2.23e-10	8.09689	13.4104	2.71045
223022_s_at	6.49e-09	2.23e-10	-8.09684	13.4103	-0.801808	VTA1	vesicle trafficking 1
238193_at	6.55e-09	2.25e-10	8.0941	13.4011	0.919263
1568986_x_at	6.55e-09	2.25e-10	8.09385	13.4003	1.12072	PIGT	phosphatidylinositol glycan anchor biosynthesis class T
228342_s_at	6.55e-09	2.26e-10	8.09366	13.3996	2.29315	ALPK3	alpha kinase 3
232216_at	6.64e-09	2.29e-10	8.08944	13.3855	1.26253	YME1L1	YME1 like 1 ATPase
201142_at	6.64e-09	2.29e-10	-8.08928	13.3849	-0.76107	EIF2S1	eukaryotic translation initiation factor 2 subunit alpha
221591_s_at	6.66e-09	2.3e-10	-8.08811	13.381	-1.54559	FAM64A	family with sequence similarity 64 member A
229897_at	6.67e-09	2.3e-10	8.08782	13.38	1.23952	ZNF641	zinc finger protein 641
238119_at	6.67e-09	2.3e-10	8.0877	13.3796	1.05913
1560680_at	6.67e-09	2.3e-10	8.08759	13.3793	1.38491
219427_at	6.67e-09	2.31e-10	8.08716	13.3778	2.14085	FAT4	FAT atypical cadherin 4
228339_at	6.75e-09	2.33e-10	8.0836	13.3659	3.06989	ECSCR	endothelial cell surface expressed chemotaxis and apoptosis regulator
200986_at	6.77e-09	2.34e-10	8.08256	13.3624	3.9458	SERPING1	serpin family G member 1
231788_at	6.77e-09	2.34e-10	8.0823	13.3615	1.8921	LPAR5	lysophosphatidic acid receptor 5
59705_at	6.79e-09	2.35e-10	-8.08148	13.3588	-0.716806	SCLY	selenocysteine lyase
238892_at	6.8e-09	2.36e-10	8.08063	13.356	2.60022
204961_s_at	6.8e-09	2.36e-10	8.08054	13.3556	2.32025	NCF1C///NCF1B///NCF1	neutrophil cytosolic factor 1C pseudogene///neutrophil cytosolic factor 1B pseudogene///neutrophil cytosolic factor 1
202376_at	6.81e-09	2.36e-10	8.07994	13.3536	4.84821	SERPINA3	serpin family A member 3
244808_at	6.85e-09	2.38e-10	8.0781	13.3475	1.12077	GRAMD1A	GRAM domain containing 1A
223279_s_at	6.86e-09	2.38e-10	8.07766	13.346	2.5291	UACA	uveal autoantigen with coiled-coil domains and ankyrin repeats
242125_at	6.86e-09	2.38e-10	8.07735	13.3449	0.849307
226372_at	6.9e-09	2.4e-10	-8.07526	13.3379	-1.25222	CHST11	carbohydrate (chondroitin 4) sulfotransferase 11
1554679_a_at	6.91e-09	2.4e-10	-8.0747	13.3361	-1.28923	LAPTM4B	lysosomal protein transmembrane 4 beta
216751_at	6.91e-09	2.4e-10	8.07467	13.336	0.99534
220061_at	6.92e-09	2.41e-10	8.07415	13.3342	2.46204	ACSM5	acyl-CoA synthetase medium-chain family member 5
224933_s_at	6.93e-09	2.41e-10	8.07373	13.3328	1.01805	JMJD1C	jumonji domain containing 1C
218866_s_at	6.95e-09	2.42e-10	-8.07247	13.3286	-0.74231	POLR3K	RNA polymerase III subunit K
241940_at	6.95e-09	2.42e-10	8.07221	13.3277	1.44082
204789_at	6.95e-09	2.43e-10	8.07212	13.3274	2.05707	FMNL1	formin like 1
213877_x_at	6.97e-09	2.43e-10	-8.0712	13.3243	-1.14058	TCEB2	transcription elongation factor B subunit 2
225462_at	6.98e-09	2.44e-10	-8.07043	13.3217	-0.560928	TMEM128	transmembrane protein 128
226304_at	6.98e-09	2.44e-10	8.07032	13.3214	1.99274	HSPB6	heat shock protein family B (small) member 6
226388_at	6.98e-09	2.44e-10	8.07029	13.3213	2.86325	TCEA3	transcription elongation factor A3
220434_at	6.98e-09	2.44e-10	8.07017	13.3209	1.24054	COQ8B	coenzyme Q8B
233124_s_at	7.01e-09	2.45e-10	-8.06895	13.3168	-1.18879	ECHDC1	ethylmalonyl-CoA decarboxylase 1
223423_at	7.06e-09	2.47e-10	8.06662	13.3089	2.92131	GPR160	G protein-coupled receptor 160
242117_at	7.06e-09	2.47e-10	8.06636	13.3081	1.14042
217513_at	7.08e-09	2.48e-10	8.06555	13.3054	2.5465	MILR1	mast cell immunoglobulin like receptor 1
1563513_at	7.1e-09	2.49e-10	8.0644	13.3015	2.82386	SYTL4	synaptotagmin like 4
1559739_at	7.13e-09	2.5e-10	8.06276	13.296	2.18216	CHPT1	choline phosphotransferase 1
239476_at	7.15e-09	2.51e-10	8.06198	13.2934	2.00929
235549_at	7.17e-09	2.52e-10	8.06111	13.2905	2.57424	RNF144B	ring finger protein 144B
203072_at	7.18e-09	2.52e-10	8.0604	13.2881	1.0734	MYO1E	myosin IE
204653_at	7.2e-09	2.53e-10	-8.05954	13.2852	-2.87135	TFAP2A	transcription factor AP-2 alpha
201898_s_at	7.21e-09	2.54e-10	-8.05879	13.2827	-0.572343	UBE2A	ubiquitin conjugating enzyme E2 A
223980_s_at	7.21e-09	2.54e-10	8.05853	13.2818	1.03486	SP110	SP110 nuclear body protein
213316_at	7.23e-09	2.55e-10	8.05767	13.279	2.05407	KIAA1462	KIAA1462
200870_at	7.23e-09	2.55e-10	-8.05754	13.2785	-0.665223	STRAP	serine/threonine kinase receptor associated protein
202687_s_at	7.23e-09	2.55e-10	8.05725	13.2775	3.07919	TNFSF10	tumor necrosis factor superfamily member 10
202557_at	7.27e-09	2.56e-10	-8.05585	13.2728	-0.603817	HSPA13	heat shock protein family A (Hsp70) member 13
1560754_at	7.33e-09	2.59e-10	8.05297	13.2632	1.08222	CMTM7	CKLF like MARVEL transmembrane domain containing 7
204438_at	7.34e-09	2.59e-10	8.0527	13.2623	3.05403	MRC1	mannose receptor, C type 1
218295_s_at	7.34e-09	2.59e-10	-8.05247	13.2615	-1.27422	NUP50	nucleoporin 50
1556595_at	7.34e-09	2.59e-10	8.05233	13.261	2.06569
1555874_x_at	7.37e-09	2.61e-10	-8.05089	13.2562	-1.22063	GLIDR	glioblastoma down-regulated RNA
240234_at	7.39e-09	2.62e-10	8.04972	13.2523	0.961174
223431_at	7.4e-09	2.62e-10	-8.04939	13.2511	-1.10306	BLOC1S4	biogenesis of lysosomal organelles complex 1 subunit 4
230880_at	7.4e-09	2.62e-10	8.04894	13.2496	1.65748	KIAA1652	KIAA1652 protein
215628_x_at	7.4e-09	2.62e-10	8.04884	13.2493	0.761551
1560031_at	7.43e-09	2.63e-10	8.04787	13.2461	1.38627	FRMD4A	FERM domain containing 4A
214753_at	7.45e-09	2.64e-10	8.0469	13.2428	1.37177	N4BP2L2	NEDD4 binding protein 2 like 2
240331_at	7.52e-09	2.67e-10	8.04368	13.232	2.42924
209132_s_at	7.57e-09	2.69e-10	-8.04166	13.2252	-0.860725	COMMD4	COMM domain containing 4
231502_at	7.58e-09	2.69e-10	8.04097	13.2229	1.13244
214912_at	7.62e-09	2.71e-10	8.03949	13.2179	2.19334
203685_at	7.68e-09	2.73e-10	8.0371	13.2099	1.01169	BCL2	BCL2, apoptosis regulator
1554482_a_at	7.71e-09	2.74e-10	-8.03569	13.2052	-0.77674	SAR1B	secretion associated Ras related GTPase 1B
226915_s_at	7.71e-09	2.75e-10	-8.03519	13.2035	-0.747167	ARPC5L	actin related protein 2/3 complex subunit 5 like
201614_s_at	7.71e-09	2.75e-10	-8.03518	13.2035	-1.05637	RUVBL1	RuvB like AAA ATPase 1
228947_x_at	7.75e-09	2.76e-10	8.03383	13.199	1.49778	TMEM204	transmembrane protein 204
217869_at	7.77e-09	2.77e-10	-8.03266	13.195	-0.762951	HSD17B12	hydroxysteroid 17-beta dehydrogenase 12
1552691_at	7.79e-09	2.78e-10	8.03178	13.1921	4.0194	ARL11	ADP ribosylation factor like GTPase 11
1556033_at	7.8e-09	2.78e-10	8.03119	13.1901	0.883893	LINC01138	long intergenic non-protein coding RNA 1138
221942_s_at	7.81e-09	2.79e-10	8.03078	13.1887	3.31756	GUCY1A3	guanylate cyclase 1 soluble subunit alpha
225671_at	7.81e-09	2.79e-10	8.03061	13.1882	1.3265	SPNS2	sphingolipid transporter 2
209208_at	7.82e-09	2.8e-10	-8.03004	13.1862	-1.03443	MPDU1	mannose-P-dolichol utilization defect 1
214701_s_at	7.82e-09	2.8e-10	8.02981	13.1854	2.91447	FN1	fibronectin 1
228057_at	7.82e-09	2.8e-10	8.0298	13.1854	2.01043	DDIT4L	DNA damage inducible transcript 4 like
236995_x_at	7.84e-09	2.81e-10	8.02892	13.1825	4.49487	TFEC	transcription factor EC
243149_at	7.84e-09	2.81e-10	8.02879	13.182	1.46182
225035_x_at	7.84e-09	2.81e-10	8.02864	13.1815	0.784125	LOC102723897///MIR6859-1///MIR6859-2///LOC101930154///LOC100288778///WASH1///WASH7P///WASH2P///WASH3P	WAS protein family homolog 2-like///microRNA 6859-1///microRNA 6859-2///WAS protein family homolog 6-like///WAS protein family homolog 1 pseudogene///WAS protein family homolog 1///WAS protein family homolog 7 pseudogene///WAS protein family homolog 2 pseudogene///WAS protein family homolog 3 pseudogene
232964_at	7.93e-09	2.84e-10	8.02518	13.1699	1.0716	SPDYE2B///SPDYE6///SPDYE5///SPDYE2///SPDYE1	speedy/RINGO cell cycle regulator family member E2B///speedy/RINGO cell cycle regulator family member E6///speedy/RINGO cell cycle regulator family member E5///speedy/RINGO cell cycle regulator family member E2///speedy/RINGO cell cycle regulator family member E1
224574_at	7.93e-09	2.84e-10	-8.02495	13.1691	-0.918223	RNASEK-C17orf49///C17orf49	RNASEK-C17orf49 readthrough///chromosome 17 open reading frame 49
214581_x_at	7.93e-09	2.85e-10	-8.02458	13.1679	-1.57968	TNFRSF21	TNF receptor superfamily member 21
1554298_a_at	7.95e-09	2.86e-10	8.02361	13.1646	2.17917	WDR49	WD repeat domain 49
201042_at	7.95e-09	2.86e-10	8.0236	13.1646	2.0304	TGM2	transglutaminase 2
1561166_a_at	8.01e-09	2.88e-10	8.0215	13.1575	3.3926
205770_at	8.01e-09	2.88e-10	-8.02132	13.157	-0.916615	GSR	glutathione-disulfide reductase
1564077_at	8.02e-09	2.89e-10	8.02058	13.1545	3.10449
213367_at	8.05e-09	2.9e-10	8.01958	13.1511	1.08317	LOC155060	AI894139 pseudogene
211873_s_at	8.05e-09	2.9e-10	-8.01919	13.1498	-2.50135	PCDHGA9	protocadherin gamma subfamily A, 9
240772_at	8.06e-09	2.91e-10	8.01857	13.1477	2.96673
236062_at	8.16e-09	2.94e-10	8.01499	13.1357	1.39802
233026_s_at	8.2e-09	2.96e-10	8.01343	13.1305	2.59236	PDZD2	PDZ domain containing 2
212259_s_at	8.22e-09	2.96e-10	8.01263	13.1278	1.25197	PBXIP1	PBX homeobox interacting protein 1
202000_at	8.23e-09	2.97e-10	-8.01207	13.1259	-0.772618	NDUFA6	NADH:ubiquinone oxidoreductase subunit A6
219555_s_at	8.28e-09	2.99e-10	-8.01003	13.119	-2.05419	CENPN	centromere protein N
244251_at	8.28e-09	2.99e-10	8.00987	13.1185	1.57155	LCP2	lymphocyte cytosolic protein 2
200730_s_at	8.31e-09	3e-10	-8.00873	13.1147	-1.26622	PTP4A1	protein tyrosine phosphatase type IVA, member 1
205685_at	8.31e-09	3.01e-10	8.0085	13.1139	2.01022	CD86	CD86 molecule
229731_at	8.31e-09	3.01e-10	8.0084	13.1136	2.16347	FOXS1	forkhead box S1
242234_at	8.36e-09	3.03e-10	8.00644	13.107	1.52994	XAF1	XIAP associated factor 1
244674_at	8.45e-09	3.06e-10	8.00314	13.0959	1.66386
1552867_at	8.45e-09	3.06e-10	8.0029	13.0951	1.51357
241789_at	8.47e-09	3.07e-10	8.00202	13.0921	3.90841	RBMS3	RNA binding motif single stranded interacting protein 3
226355_at	8.47e-09	3.08e-10	-8.00184	13.0915	-1.95878	POC1A	POC1 centriolar protein A
200658_s_at	8.5e-09	3.09e-10	-8.00075	13.0879	-0.905933	PHB	prohibitin
213086_s_at	8.54e-09	3.1e-10	-7.99939	13.0833	-0.71115	CSNK1A1	casein kinase 1 alpha 1
1557738_at	8.55e-09	3.11e-10	7.99873	13.0811	1.62763
218497_s_at	8.58e-09	3.12e-10	-7.99763	13.0774	-0.774215	RNASEH1	ribonuclease H1
228272_at	8.59e-09	3.13e-10	-7.997	13.0753	-1.32186	DNLZ	DNL-type zinc finger
203764_at	8.61e-09	3.14e-10	-7.99608	13.0722	-1.64327	DLGAP5	DLG associated protein 5
221586_s_at	8.64e-09	3.15e-10	-7.99489	13.0682	-1.08696	E2F5	E2F transcription factor 5
223043_at	8.66e-09	3.16e-10	-7.9942	13.0659	-0.589078	EMC4	ER membrane protein complex subunit 4
239274_at	8.69e-09	3.17e-10	7.99316	13.0624	2.28259
204041_at	8.71e-09	3.18e-10	7.99224	13.0593	2.80651	MAOB	monoamine oxidase B
242688_at	8.74e-09	3.19e-10	7.99114	13.0556	1.12186
200052_s_at	8.74e-09	3.19e-10	-7.99081	13.0545	-0.777393	ILF2	interleukin enhancer binding factor 2
214805_at	8.79e-09	3.21e-10	7.98899	13.0484	0.808751	SNORD10///SNORA48///SNORA67///EIF4A1	small nucleolar RNA, C/D box 10///small nucleolar RNA, H/ACA box 48///small nucleolar RNA, H/ACA box 67///eukaryotic translation initiation factor 4A1
228343_at	8.8e-09	3.22e-10	7.98846	13.0466	2.43145	POU2F2	POU class 2 homeobox 2
218447_at	8.81e-09	3.22e-10	-7.98814	13.0455	-0.824399	CMC2	C-X9-C motif containing 2
225723_at	8.81e-09	3.22e-10	-7.98796	13.0449	-1.2428	CCDC167	coiled-coil domain containing 167
232565_at	8.84e-09	3.24e-10	7.98664	13.0405	1.48587
[truncated: 52,614 more rows]
