# Supplementary material for: Meta-Analysis and Experimental Validation Identified FREM2 and SPRY1 as New Glioblastoma Marker Candidates
Source: Int J Mol Sci. 2018 May 4;19(5):1369. doi: 10.3390/ijms19051369 (PMC5983642; doi:10.3390/ijms19051369)
Supplement: Supplementary file 1 [file ijms-19-01369-s001.zip › Supplementary_files/Table S19 results of test v5-1.xlsx]

## Sheet: List1
ID	adj,P,Val	P,Value	t	B	logFC	Gene,symbol	Gene,title
228170_at	3.84e-45	7.04e-50	-55.4719	100.102	-7.48119	OLIG1	oligodendrocyte transcription factor 1
222871_at	6.12e-44	2.24e-48	-52.0188	97.1878	-7.32516	KLHDC8A	kelch domain containing 8A
206826_at	4.99e-43	2.74e-47	-49.652	95.0425	-7.86259	PMP2	peripheral myelin protein 2
236761_at	1.07e-42	7.82e-47	-48.6909	94.1343	-7.3365	LHFPL3	lipoma HMGIC fusion partner-like 3
203549_s_at	2.04e-40	1.86e-44	-43.9574	89.3162	-5.9442	LPL	lipoprotein lipase
200953_s_at	7.69e-40	8.45e-44	-42.729	87.9635	-7.48171	CCND2	cyclin D2
1552439_s_at	6.33e-38	8.11e-42	-39.2129	83.8274	-7.54371	MEGF11	multiple EGF like domains 11
205103_at	1.03e-34	1.51e-38	-33.996	76.8574	-6.3671	C1orf61	chromosome 1 open reading frame 61
210508_s_at	1.8e-34	2.97e-38	-33.5592	76.2221	-6.9985	KCNQ2	potassium voltage-gated channel subfamily Q member 2
1555602_a_at	5.38e-34	9.85e-38	-32.7986	75.0946	-7.09215	ELAVL3	ELAV like neuron-specific RNA binding protein 3
229053_at	4.37e-33	8.81e-37	-31.4489	73.0254	-6.00413	SYT17	synaptotagmin 17
235127_at	9.15e-33	2.01e-36	-30.954	72.2437	-10.217	PMP2	peripheral myelin protein 2
219415_at	1.15e-32	2.74e-36	-30.7707	71.9508	-7.52235	TTYH1	tweety family member 1
219564_at	2.94e-32	7.54e-36	-30.1748	70.9867	-6.33606	KCNJ16	potassium voltage-gated channel subfamily J member 16
228780_at	3.37e-32	9.26e-36	-30.0555	70.7913	-6.67814	POU3F3	POU class 3 homeobox 3
227318_at	2.29e-31	6.7e-35	-28.9261	68.9027	-4.35949	TMEM178B	transmembrane protein 178B
223923_at	5.78e-31	1.8e-34	-28.3767	67.9573	-5.44927	C21orf62	chromosome 21 open reading frame 62
213832_at	9.39e-31	3.1e-34	-28.0784	67.4364	-5.00928	KCND3	potassium voltage-gated channel subfamily D member 3
213197_at	1.44e-30	4.99e-34	-27.818	66.9773	-6.63705	ASTN1	astrotactin 1
238003_at	4.04e-30	1.48e-33	-27.2348	65.9339	-5.12691	HEPN1///HEPACAM	hepatocellular carcinoma, down-regulated 1///hepatic and glial cell adhesion molecule
211484_s_at	5.32e-30	2.04e-33	-27.0626	65.6217	-3.84783	DSCAM	DS cell adhesion molecule
214966_at	7.54e-30	3.04e-33	-26.854	65.241	-4.66759	GRIK5	glutamate ionotropic receptor kainate type subunit 5
219331_s_at	8.92e-30	3.75e-33	-26.7424	65.0361	-5.61913	KLHDC8A	kelch domain containing 8A
205358_at	4.83e-29	2.12e-32	-25.8478	63.3635	-8.60249	GRIA2	glutamate ionotropic receptor AMPA type subunit 2
217897_at	8.08e-29	3.7e-32	-25.5666	62.8266	-8.11951	FXYD6	FXYD domain containing ion transport regulator 6
200951_s_at	8.41e-29	4.01e-32	-25.5262	62.749	-6.507	CCND2	cyclin D2
201862_s_at	1.06e-28	5.25e-32	25.3902	62.487	2.3724	LRRFIP1	LRR binding FLII interacting protein 1
205737_at	1.23e-28	6.3e-32	-25.2992	62.3109	-4.54641	KCNQ2	potassium voltage-gated channel subfamily Q member 2
205143_at	3.29e-28	1.75e-31	-24.7937	61.322	-5.78495	NCAN	neurocan
227612_at	6.78e-28	3.82e-31	-24.4117	60.5622	-6.87235	ELAVL3	ELAV like neuron-specific RNA binding protein 3
226913_s_at	6.78e-28	3.85e-31	-24.408	60.555	-8.653	SOX8	SRY-box 8
204311_at	1.01e-27	5.93e-31	-24.1989	60.1344	-4.30449	ATP1B2	ATPase Na+/K+ transporting subunit beta 2
204154_at	1.04e-27	6.26e-31	-24.1731	60.0822	-3.61275	CDO1	cysteine dioxygenase type 1
213824_at	2.52e-27	1.57e-30	-23.7341	59.1878	-4.45468	OLIG2	oligodendrocyte lineage transcription factor 2
242825_at	4.96e-27	3.18e-30	-23.4015	58.4999	-5.52824	PLPPR5	phospholipid phosphatase related 5
225080_at	6.19e-27	4.08e-30	23.2842	58.2554	2.31106	MYO1C	myosin IC
205613_at	1.94e-26	1.31e-29	-22.745	57.1166	-5.48307	SYT17	synaptotagmin 17
213825_at	7.66e-26	5.33e-29	-22.1105	55.7457	-6.68023	OLIG2	oligodendrocyte lineage transcription factor 2
203724_s_at	7.69e-26	5.49e-29	-22.0971	55.7166	-3.60839	RUFY3	RUN and FYVE domain containing 3
218876_at	9.91e-26	7.32e-29	-21.9693	55.436	-5.59827	TPPP3	tubulin polymerization promoting protein family member 3
206397_x_at	9.91e-26	7.44e-29	-21.9618	55.4197	-5.88919	CERS1///GDF1	ceramide synthase 1///growth differentiation factor 1
228988_at	1.23e-25	9.44e-29	-21.8562	55.1869	-4.98071	ZNF711	zinc finger protein 711
209988_s_at	1.77e-25	1.4e-28	-21.6831	54.803	-6.81807	ASCL1	achaete-scute family bHLH transcription factor 1
230184_at	1.85e-25	1.49e-28	-21.6542	54.7388	-4.38089	LINC01158	long intergenic non-protein coding RNA 1158
205586_x_at	2.11e-25	1.74e-28	-21.586	54.5866	-3.33188	VGF	VGF nerve growth factor inducible
241998_at	3.92e-25	3.31e-28	-21.3062	53.9584	-5.94059	C2orf80	chromosome 2 open reading frame 80
215014_at	4.5e-25	3.87e-28	-21.2376	53.8035	-7.30319	KCND3	potassium voltage-gated channel subfamily D member 3
214822_at	5.66e-25	4.97e-28	-21.1295	53.5581	-4.28294	BRINP2	BMP/retinoic acid inducible neural specific 2
215870_s_at	6e-25	5.43e-28	-21.0914	53.4714	-5.39078	PLA2G5	phospholipase A2 group V
209987_s_at	6e-25	5.49e-28	-21.0868	53.461	-6.62587	ASCL1	achaete-scute family bHLH transcription factor 1
204249_s_at	8.39e-25	7.84e-28	-20.9338	53.1115	-3.80397	LMO2	LIM domain only 2
205638_at	9.07e-25	8.63e-28	-20.8925	53.0168	-5.31283	ADGRB3	adhesion G protein-coupled receptor B3
222797_at	1.07e-24	1.04e-27	-20.8142	52.8368	-3.70746	DPYSL5	dihydropyrimidinase like 5
231397_at	1.3e-24	1.28e-27	-20.7232	52.6269	-6.67682	PLPPR5	phospholipid phosphatase related 5
204836_at	1.3e-24	1.31e-27	-20.7141	52.6057	-5.12094	GLDC	glycine decarboxylase
227081_at	1.31e-24	1.34e-27	-20.7049	52.5846	-6.3999	DNALI1	dynein axonemal light intermediate chain 1
213469_at	1.58e-24	1.65e-27	-20.6169	52.3806	-2.68971	PGAP1	post-GPI attachment to proteins 1
220821_at	1.58e-24	1.68e-27	-20.6104	52.3656	-4.74621	GALR1	galanin receptor 1
200952_s_at	3.18e-24	3.44e-27	-20.3078	51.6587	-4.87544	CCND2	cyclin D2
213395_at	3.35e-24	3.73e-27	-20.274	51.5794	-6.14695	MLC1	megalencephalic leukoencephalopathy with subcortical cysts 1
225660_at	3.35e-24	3.78e-27	-20.2683	51.5658	-5.93987	SEMA6A	semaphorin 6A
225998_at	3.35e-24	3.81e-27	-20.2654	51.5591	-2.12377	GAB1	GRB2 associated binding protein 1
230547_at	3.95e-24	4.56e-27	-20.1899	51.3811	-5.05959	KCNC1	potassium voltage-gated channel subfamily C member 1
205918_at	4.44e-24	5.2e-27	-20.1351	51.2514	-4.44045	SLC4A3	solute carrier family 4 member 3
209460_at	4.56e-24	5.42e-27	-20.1177	51.2104	-7.82076	ABAT	4-aminobutyrate aminotransferase
230776_at	4.91e-24	5.98e-27	-20.0771	51.1141	-4.5556	RNF157-AS1	RNF157 antisense RNA 1
205794_s_at	4.91e-24	6.02e-27	-20.0744	51.1077	-4.64108	NOVA1	NOVA alternative splicing regulator 1
205368_at	5.46e-24	6.8e-27	-20.0242	50.9885	-4.4772	FAM131B	family with sequence similarity 131 member B
223673_at	5.82e-24	7.35e-27	-19.9917	50.9112	-7.08186	RFX4	regulatory factor X4
228060_at	5.95e-24	7.62e-27	-19.9769	50.876	-4.55174	SLC35F1	solute carrier family 35 member F1
203490_at	7.2e-24	9.37e-27	19.8919	50.6731	3.97701	ELF4	E74 like ETS transcription factor 4
1569872_a_at	9.42e-24	1.24e-26	-19.776	50.3956	-4.50172	LMF1	lipase maturation factor 1
229307_at	9.66e-24	1.29e-26	19.7599	50.3568	3.11292	ANKRD28	ankyrin repeat domain 28
227586_at	1.02e-23	1.38e-26	-19.7333	50.293	-1.7666	TMEM170A	transmembrane protein 170A
39966_at	1.04e-23	1.43e-26	-19.7193	50.2591	-5.05222	CSPG5	chondroitin sulfate proteoglycan 5
219521_at	1.31e-23	1.82e-26	-19.6205	50.0209	-5.3324	B3GAT1	beta-1,3-glucuronyltransferase 1
220543_at	1.76e-23	2.47e-26	-19.4948	49.7164	-4.29944	C21orf62	chromosome 21 open reading frame 62
203548_s_at	1.8e-23	2.57e-26	-19.4795	49.6791	-7.61637	LPL	lipoprotein lipase
209459_s_at	1.8e-23	2.61e-26	-19.4739	49.6655	-7.35198	ABAT	4-aminobutyrate aminotransferase
227391_x_at	1.84e-23	2.69e-26	19.4603	49.6325	3.04146	LRRFIP1	LRR binding FLII interacting protein 1
210251_s_at	2e-23	2.97e-26	-19.421	49.5368	-2.30434	RUFY3	RUN and FYVE domain containing 3
232377_at	2.38e-23	3.58e-26	-19.3459	49.3536	-5.97842	NXPH1	neurexophilin 1
225275_at	2.77e-23	4.21e-26	19.2798	49.1919	6.96823	EDIL3	EGF like repeats and discoidin domains 3
232269_x_at	2.78e-23	4.27e-26	-19.2746	49.179	-2.59133	METRN	meteorin, glial cell differentiation regulator
236644_at	2.94e-23	4.58e-26	-19.2466	49.1104	-6.50917	RNF180	ring finger protein 180
204591_at	3.53e-23	5.56e-26	-19.1688	48.9191	-8.10296	CHL1	cell adhesion molecule L1 like
226002_at	3.75e-23	5.97e-26	-19.1399	48.8479	-2.38354	GAB1	GRB2 associated binding protein 1
224801_at	3.81e-23	6.14e-26	-19.1288	48.8206	-1.90191	NDFIP2	Nedd4 family interacting protein 2
241801_at	3.89e-23	6.34e-26	-19.1158	48.7885	-2.67817	PGAP1	post-GPI attachment to proteins 1
244739_at	4.19e-23	6.9e-26	-19.0821	48.7053	-4.61404	RDX	radixin
202254_at	4.42e-23	7.36e-26	-19.0566	48.6423	-2.49372	SIPA1L1	signal induced proliferation associated 1 like 1
212935_at	4.55e-23	7.74e-26	-19.0364	48.5924	-3.84285	MCF2L	MCF,2 cell line derived transforming sequence like
242033_at	4.55e-23	7.74e-26	-19.0364	48.5922	-6.30772	RNF180	ring finger protein 180
236321_at	4.89e-23	8.41e-26	-19.0032	48.51	-2.50781	FAM200B	family with sequence similarity 200 member B
228375_at	5.08e-23	8.83e-26	-18.9838	48.4618	-6.09646	IGSF11	immunoglobulin superfamily member 11
219726_at	5.46e-23	9.59e-26	-18.951	48.3804	-4.1251	NLGN3	neuroligin 3
216963_s_at	5.64e-23	1e-25	-18.934	48.3383	-4.65909	GAP43	growth associated protein 43
212675_s_at	5.76e-23	1.03e-25	-18.9211	48.3061	-1.73669	CEP68	centrosomal protein 68
226368_at	6.35e-23	1.16e-25	-18.8755	48.1926	-2.33675	CHST11	carbohydrate (chondroitin 4) sulfotransferase 11
228546_at	6.35e-23	1.16e-25	-18.8748	48.1908	-6.66534	DPP6	dipeptidyl peptidase like 6
205320_at	6.47e-23	1.2e-25	-18.8637	48.1632	-3.47003	APC2	APC2, WNT signaling pathway regulator
212719_at	1.09e-22	2.04e-25	-18.6535	47.6368	-2.35267	PHLPP1	PH domain and leucine rich repeat protein phosphatase 1
219682_s_at	1.14e-22	2.16e-25	18.6312	47.5808	6.05513	TBX3	T-box 3
206258_at	1.35e-22	2.58e-25	-18.5617	47.4056	-6.5339	ST8SIA5	ST8 alpha-N-acetyl-neuraminide alpha-2,8-sialyltransferase 5
209757_s_at	1.84e-22	3.55e-25	-18.437	47.0899	-4.94945	MYCN	v-myc avian myelocytomatosis viral oncogene neuroblastoma derived homolog
203020_at	1.89e-22	3.67e-25	-18.4241	47.0573	-1.93421	RABGAP1L	RAB GTPase activating protein 1 like
236110_at	2.21e-22	4.33e-25	-18.3599	46.8938	-6.73872	ST8SIA5	ST8 alpha-N-acetyl-neuraminide alpha-2,8-sialyltransferase 5
212558_at	2.45e-22	4.85e-25	-18.3152	46.78	-3.32836	SPRY1	sprouty RTK signaling antagonist 1
231750_at	2.59e-22	5.17e-25	-18.2907	46.7175	-3.69405	PCDHB4	protocadherin beta 4
240317_at	3.15e-22	6.34e-25	-18.212	46.5162	-4.29775	PCDHB4	protocadherin beta 4
227524_at	3.66e-22	7.43e-25	-18.1506	46.3587	-2.60779	FZD3	frizzled class receptor 3
227189_at	3.71e-22	7.6e-25	-18.142	46.3366	-5.1042	CPNE5	copine 5
229382_at	3.85e-22	7.96e-25	-18.1243	46.2912	-4.12433	LOC101928718///FAM212B	uncharacterized LOC101928718///family with sequence similarity 212 member B
210263_at	3.86e-22	8.11e-25	-18.117	46.2724	-3.33736	KCNF1	potassium voltage-gated channel modifier subfamily F member 1
227984_at	3.86e-22	8.14e-25	-18.1159	46.2695	-5.19365	LMF1	lipase maturation factor 1
239320_at	3.86e-22	8.2e-25	-18.1127	46.2613	-5.49615	LRRC4B	leucine rich repeat containing 4B
235687_at	3.94e-22	8.44e-25	-18.1016	46.2328	-2.55154	ZNF626	zinc finger protein 626
205230_at	4.47e-22	9.66e-25	-18.0501	46.1	-4.82883	RPH3A	rabphilin 3A
237268_at	4.91e-22	1.07e-24	-18.0105	45.9979	-3.59677	DSCAM	DS cell adhesion molecule
200795_at	4.96e-22	1.09e-24	-18.0038	45.9806	-6.88246	SPARCL1	SPARC like 1
209956_s_at	5.16e-22	1.14e-24	-17.9856	45.9336	-3.21493	CAMK2B	calcium/calmodulin dependent protein kinase II beta
229568_at	6.37e-22	1.42e-24	-17.902	45.7169	-3.8468	MOB3B	MOB kinase activator 3B
217956_s_at	6.41e-22	1.44e-24	-17.8965	45.7027	-1.09058	ENOPH1	enolase-phosphatase 1
226003_at	6.58e-22	1.49e-24	-17.8835	45.6689	-2.45821	KIF21A	kinesin family member 21A
209583_s_at	6.72e-22	1.54e-24	-17.8726	45.6406	-4.6954	CD200	CD200 molecule
234751_s_at	7.93e-22	1.83e-24	-17.8066	45.4688	-3.48238	NLGN3	neuroligin 3
229114_at	8.92e-22	2.07e-24	-17.7588	45.3442	-2.88221	GAB1	GRB2 associated binding protein 1
229875_at	1.05e-21	2.45e-24	-17.6959	45.1797	-4.08536	ZDHHC22	zinc finger DHHC-type containing 22
213155_at	1.06e-21	2.51e-24	-17.686	45.1537	-6.59882	LOC339166///WSCD1	uncharacterized LOC339166///WSC domain containing 1
202406_s_at	1.06e-21	2.52e-24	17.6854	45.1521	1.20056	TIAL1	TIA1 cytotoxic granule-associated RNA binding protein-like 1
204004_at	1.22e-21	2.92e-24	17.6291	45.0046	3.79131	PAWR	pro-apoptotic WT1 regulator
219051_x_at	1.28e-21	3.08e-24	-17.6092	44.9523	-2.65465	METRN	meteorin, glial cell differentiation regulator
210270_at	1.36e-21	3.3e-24	-17.5835	44.8847	-4.92205	RGS6	regulator of G-protein signaling 6
210404_x_at	1.47e-21	3.61e-24	-17.5499	44.7962	-3.6904	CAMK2B	calcium/calmodulin dependent protein kinase II beta
209080_x_at	1.47e-21	3.63e-24	17.5472	44.7893	1.4446	GLRX3	glutaredoxin 3
201366_at	1.6e-21	3.99e-24	17.5121	44.6965	1.51476	ANXA7	annexin A7
242447_at	1.65e-21	4.14e-24	-17.4979	44.6592	-4.69693	C3orf70	chromosome 3 open reading frame 70
244534_at	1.85e-21	4.67e-24	-17.4533	44.5414	-1.84639
227933_at	2.57e-21	6.54e-24	-17.3276	44.2079	-4.37554	LINGO1	leucine rich repeat and Ig domain containing 1
205541_s_at	2.9e-21	7.43e-24	-17.2801	44.0815	-1.47579	GSPT2	G1 to S phase transition 2
221236_s_at	2.93e-21	7.56e-24	-17.2736	44.0642	-4.29147	STMN4	stathmin 4
215126_at	3.1e-21	8.07e-24	-17.2493	43.9993	-2.44959	LINC01314	long intergenic non-protein coding RNA 1314
203908_at	3.42e-21	8.95e-24	-17.2108	43.8966	-5.05798	SLC4A4	solute carrier family 4 member 4
206408_at	3.54e-21	9.33e-24	-17.1954	43.8555	-4.85788	LRRTM2	leucine rich repeat transmembrane neuronal 2
230593_at	3.59e-21	9.57e-24	-17.1861	43.8306	-5.29682	GRIK3	glutamate ionotropic receptor kainate type subunit 3
207112_s_at	3.59e-21	9.6e-24	-17.1851	43.828	-1.69446	GAB1	GRB2 associated binding protein 1
218952_at	3.6e-21	9.68e-24	-17.1818	43.8192	-3.85053	PCSK1N	proprotein convertase subtilisin/kexin type 1 inhibitor
213939_s_at	3.96e-21	1.07e-23	-17.1434	43.7163	-2.4657	RUFY3	RUN and FYVE domain containing 3
203436_at	4.03e-21	1.1e-23	17.1348	43.6932	1.42591	RPP30	ribonuclease P/MRP subunit p30
226372_at	4.03e-21	1.11e-23	-17.1322	43.6861	-3.24146	CHST11	carbohydrate (chondroitin 4) sulfotransferase 11
201280_s_at	4.13e-21	1.15e-23	17.1196	43.6524	6.28239	LOC101926921///DAB2	uncharacterized LOC101926921///DAB2, clathrin adaptor protein
1558368_s_at	4.13e-21	1.15e-23	-17.1185	43.6495	-2.898	DRAXIN	dorsal inhibitory axon guidance protein
226223_at	4.39e-21	1.23e-23	17.0937	43.583	4.3125	PAWR	pro-apoptotic WT1 regulator
227610_at	4.65e-21	1.31e-23	-17.07	43.5192	-4.56283	TSPAN11	tetraspanin 11
204966_at	4.76e-21	1.35e-23	-17.0588	43.4892	-2.35997	ADGRB2	adhesion G protein-coupled receptor B2
219736_at	4.81e-21	1.37e-23	-17.0528	43.4732	-3.0699	TRIM36	tripartite motif containing 36
224901_at	4.98e-21	1.43e-23	-17.0373	43.4314	-3.45626	SCD5	stearoyl-CoA desaturase 5
239725_at	5.52e-21	1.6e-23	-16.9977	43.3245	-2.36147	PGAP1	post-GPI attachment to proteins 1
230466_s_at	5.56e-21	1.62e-23	16.9924	43.3102	3.49827	RASSF3	Ras association domain family member 3
206502_s_at	5.63e-21	1.65e-23	-16.9856	43.2919	-6.68272	INSM1	INSM transcriptional repressor 1
231766_s_at	6.56e-21	1.93e-23	16.927	43.1337	6.24081	COL12A1	collagen type XII alpha 1 chain
226492_at	6.68e-21	1.98e-23	-16.9183	43.1103	-5.81951	SEMA6D	semaphorin 6D
218542_at	7.3e-21	2.18e-23	16.8833	43.0155	2.53783	CEP55	centrosomal protein 55
207379_at	7.73e-21	2.32e-23	16.8603	42.9532	4.49892	EDIL3	EGF like repeats and discoidin domains 3
235753_at	7.98e-21	2.41e-23	-16.8462	42.9149	-3.60819	HOXA7	homeobox A7
1569879_a_at	7.98e-21	2.44e-23	-16.8427	42.9055	-2.48644	MEGF11	multiple EGF like domains 11
239581_at	7.98e-21	2.44e-23	-16.8423	42.9042	-3.54293	ARL10	ADP ribosylation factor like GTPase 10
221489_s_at	8.38e-21	2.58e-23	-16.8222	42.8497	-2.58145	SPRY4	sprouty RTK signaling antagonist 4
201279_s_at	8.98e-21	2.78e-23	16.7946	42.7748	6.08905	LOC101926921///DAB2	uncharacterized LOC101926921///DAB2, clathrin adaptor protein
223366_at	9.2e-21	2.86e-23	-16.7836	42.7447	-3.81442	ZNF704	zinc finger protein 704
227828_s_at	9.2e-21	2.88e-23	16.7816	42.7394	3.75132	EVA1A	eva-1 homolog A, regulator of programmed cell death
210951_x_at	9.53e-21	3e-23	16.7667	42.6987	2.30432	RAB27A	RAB27A, member RAS oncogene family
210260_s_at	9.67e-21	3.06e-23	16.759	42.6779	3.03094	TNFAIP8	TNF alpha induced protein 8
214913_at	1.02e-20	3.25e-23	-16.7372	42.6184	-5.06368	ADAMTS3	ADAM metallopeptidase with thrombospondin type 1 motif 3
233801_s_at	1.07e-20	3.42e-23	-16.719	42.5686	-5.40858	SEMA6D	semaphorin 6D
227453_at	1.37e-20	4.41e-23	-16.6273	42.3181	-3.79405	UNC13A	unc-13 homolog A
213601_at	1.49e-20	4.83e-23	-16.5942	42.2273	-3.15945	SLIT1	slit guidance ligand 1
230070_at	1.61e-20	5.24e-23	-16.5645	42.1459	-3.93028	CNIH2	cornichon family AMPA receptor auxiliary protein 2
227167_s_at	1.63e-20	5.33e-23	16.5582	42.1284	2.98126	RASSF3	Ras association domain family member 3
214538_x_at	1.67e-20	5.5e-23	-16.547	42.0978	-3.87993	RGS6	regulator of G-protein signaling 6
244435_at	1.91e-20	6.34e-23	-16.4958	41.9568	-6.59392	FAM196A	family with sequence similarity 196 member A
207781_s_at	2.09e-20	6.96e-23	-16.4623	41.8645	-5.99773	ZNF711	zinc finger protein 711
1555878_at	2.09e-20	7e-23	16.4603	41.8591	2.61776	RPS24	ribosomal protein S24
207437_at	2.14e-20	7.21e-23	-16.4496	41.8294	-5.50668	NOVA1	NOVA alternative splicing regulator 1
219107_at	2.15e-20	7.3e-23	-16.4454	41.8178	-5.78024	BCAN	brevican
231430_at	2.45e-20	8.33e-23	-16.3976	41.6859	-5.3581	FAM181B	family with sequence similarity 181 member B
202834_at	2.59e-20	8.86e-23	-16.3755	41.6247	-5.09336	AGT	angiotensinogen
233882_s_at	2.6e-20	8.96e-23	-16.3716	41.6138	-4.74057	SEMA6D	semaphorin 6D
235561_at	2.65e-20	9.18e-23	-16.3631	41.5904	-2.6732	TXNL1	thioredoxin like 1
240218_at	2.85e-20	9.92e-23	-16.3351	41.5127	-4.40003	DSCAM	DS cell adhesion molecule
218119_at	2.89e-20	1.01e-22	16.3288	41.4952	1.23743	TIMM23B///TIMM23	translocase of inner mitochondrial membrane 23 homolog B///translocase of inner mitochondrial membrane 23
205154_at	3.01e-20	1.06e-22	-16.3125	41.4501	-4.98143	LRRN2	leucine rich repeat neuronal 2
207107_at	3.18e-20	1.12e-22	-16.2907	41.3894	-4.44221	RPE65	RPE65, retinoid isomerohydrolase
209737_at	3.34e-20	1.19e-22	-16.2711	41.3348	-2.99984	MAGI2	membrane associated guanylate kinase, WW and PDZ domain containing 2
226583_at	3.71e-20	1.33e-22	-16.2319	41.2259	-1.53676	C12orf76	chromosome 12 open reading frame 76
205186_at	3.95e-20	1.42e-22	-16.208	41.1592	-4.71853	DNALI1	dynein axonemal light intermediate chain 1
224621_at	4.56e-20	1.64e-22	-16.1553	41.012	-1.03914	MAPK1	mitogen-activated protein kinase 1
225732_at	4.58e-20	1.66e-22	-16.1517	41.0021	-1.19124	KLHL42	kelch like family member 42
239082_at	5.11e-20	1.86e-22	-16.1112	40.8888	-3.40342	FZD3	frizzled class receptor 3
227438_at	5.27e-20	1.93e-22	16.0981	40.8522	3.56973	ALPK1	alpha kinase 1
209859_at	5.44e-20	2e-22	-16.0851	40.8156	-4.43814	TRIM9	tripartite motif containing 9
218084_x_at	5.66e-20	2.09e-22	16.0696	40.7721	3.9165	FXYD5	FXYD domain containing ion transport regulator 5
222423_at	5.97e-20	2.22e-22	-16.0489	40.7141	-1.66367	NDFIP1	Nedd4 family interacting protein 1
206142_at	6.26e-20	2.34e-22	-16.0304	40.6622	-4.25948	ZNF135	zinc finger protein 135
202441_at	6.26e-20	2.35e-22	16.029	40.6582	1.47497	ERLIN1	ER lipid raft associated 1
229415_at	6.29e-20	2.37e-22	-16.0256	40.6487	-2.08937	CYCS	cytochrome c, somatic
239300_at	6.71e-20	2.54e-22	-16.0011	40.5796	-1.98565	PIK3C3	phosphatidylinositol 3-kinase catalytic subunit type 3
232590_at	6.99e-20	2.66e-22	-15.9845	40.533	-3.70089
213012_at	8.31e-20	3.18e-22	15.9223	40.3576	2.25409	NEDD4	neural precursor cell expressed, developmentally down-regulated 4, E3 ubiquitin protein ligase
230144_at	8.31e-20	3.19e-22	-15.9205	40.3527	-5.45822	GRIA3	glutamate ionotropic receptor AMPA type subunit 3
227860_at	8.42e-20	3.25e-22	-15.9141	40.3346	-4.98176	CPXM1	carboxypeptidase X, M14 family member 1
212534_at	8.54e-20	3.31e-22	-15.9075	40.316	-1.18796	ZNF24	zinc finger protein 24
232231_at	9.63e-20	3.76e-22	15.8637	40.1921	3.96477	RUNX2	runt related transcription factor 2
223449_at	1.02e-19	4e-22	-15.8418	40.13	-4.92242	SEMA6A	semaphorin 6A
1555154_a_at	1.03e-19	4.06e-22	-15.8363	40.1146	-1.95085	QKI	QKI, KH domain containing RNA binding
206730_at	1.12e-19	4.44e-22	-15.8054	40.0269	-5.45658	GRIA3	glutamate ionotropic receptor AMPA type subunit 3
231227_at	1.14e-19	4.54e-22	15.7969	40.0027	5.07507
240242_at	1.2e-19	4.83e-22	-15.7759	39.9433	-4.08993
231614_at	1.2e-19	4.83e-22	-15.7754	39.9418	-4.46696	NOVA1	NOVA alternative splicing regulator 1
226231_at	1.2e-19	4.84e-22	15.775	39.9407	5.37793	PAWR	pro-apoptotic WT1 regulator
221307_at	1.22e-19	4.92e-22	-15.7689	39.9234	-4.07142	KCNIP1	potassium voltage-gated channel interacting protein 1
218046_s_at	1.27e-19	5.14e-22	15.7535	39.8797	1.67392	MRPS16	mitochondrial ribosomal protein S16
222914_s_at	1.34e-19	5.45e-22	-15.7333	39.822	-2.16023	TMEM121	transmembrane protein 121
221623_at	1.35e-19	5.53e-22	-15.7284	39.808	-4.70306	BCAN	brevican
205184_at	1.45e-19	5.99e-22	-15.7006	39.729	-2.47413	GNG4	G protein subunit gamma 4
225688_s_at	1.49e-19	6.15e-22	15.6915	39.7029	3.7076	PHLDB2	pleckstrin homology like domain family B member 2
222301_at	1.49e-19	6.18e-22	-15.6898	39.6981	-3.13574	C1orf61	chromosome 1 open reading frame 61
221207_s_at	1.56e-19	6.52e-22	-15.6707	39.6438	-1.92491	NBEA	neurobeachin
209821_at	1.69e-19	7.1e-22	-15.6414	39.56	-4.95688	IL33	interleukin 33
225535_s_at	1.81e-19	7.63e-22	15.6162	39.4879	1.35997	TIMM23B///TIMM23	translocase of inner mitochondrial membrane 23 homolog B///translocase of inner mitochondrial membrane 23
221584_s_at	1.88e-19	7.95e-22	15.6021	39.4477	2.69201	KCNMA1	potassium calcium-activated channel subfamily M alpha 1
232042_at	1.91e-19	8.1e-22	-15.5955	39.4288	-3.39947	TTYH2	tweety family member 2
219196_at	1.92e-19	8.21e-22	-15.5908	39.4154	-5.64239	SCG3	secretogranin III
1556826_s_at	1.98e-19	8.47e-22	-15.5802	39.385	-4.20899	DRAXIN	dorsal inhibitory axon guidance protein
222561_at	2.07e-19	8.9e-22	-15.5629	39.3356	-2.18155	LANCL2	LanC like 2
223177_at	2.09e-19	9.03e-22	15.5576	39.3204	2.84891	NT5DC1	5'-nucleotidase domain containing 1
220454_s_at	2.11e-19	9.15e-22	-15.5534	39.3081	-2.2948	SEMA6A	semaphorin 6A
209582_s_at	2.13e-19	9.27e-22	-15.5487	39.2948	-2.77788	CD200	CD200 molecule
226844_at	2.73e-19	1.19e-21	-15.4612	39.0434	-2.19996	MOB3B	MOB kinase activator 3B
1557795_s_at	2.96e-19	1.3e-21	-15.4314	38.9576	-3.03596	NTRK3	neurotrophic receptor tyrosine kinase 3
220574_at	3.16e-19	1.39e-21	-15.4082	38.8905	-2.30459	SEMA6D	semaphorin 6D
211748_x_at	3.22e-19	1.43e-21	-15.3999	38.8665	-4.33411	PTGDS	prostaglandin D2 synthase
204011_at	3.32e-19	1.48e-21	-15.3877	38.8313	-2.24316	SPRY2	sprouty RTK signaling antagonist 2
235562_at	3.34e-19	1.49e-21	-15.3842	38.8212	-4.39732	C3orf70	chromosome 3 open reading frame 70
209175_at	3.4e-19	1.53e-21	15.3765	38.7991	1.29604	SEC23IP	SEC23 interacting protein
225623_at	3.44e-19	1.55e-21	-15.3714	38.7844	-1.54925	CIPC	CLOCK interacting pacemaker
224860_at	3.5e-19	1.59e-21	-15.3636	38.7619	-1.85126	TMEM261	transmembrane protein 261
1555889_a_at	3.6e-19	1.63e-21	15.3533	38.732	1.48144	CRTAP	cartilage associated protein
207183_at	4.43e-19	2.02e-21	-15.2802	38.5203	-3.00904	GPR19	G protein-coupled receptor 19
221750_at	4.75e-19	2.17e-21	-15.2552	38.4479	-2.69104	HMGCS1	3-hydroxy-3-methylglutaryl-CoA synthase 1
228873_at	4.79e-19	2.2e-21	-15.2512	38.4362	-3.64299	COL22A1	collagen type XXII alpha 1 chain
200998_s_at	4.99e-19	2.3e-21	15.2355	38.3905	1.04817	CKAP4	cytoskeleton associated protein 4
242985_x_at	5.08e-19	2.36e-21	-15.2267	38.365	-4.4354	RNF180	ring finger protein 180
229448_at	5.08e-19	2.36e-21	-15.2266	38.3647	-3.64662	CERS1///GDF1	ceramide synthase 1///growth differentiation factor 1
236468_at	5.24e-19	2.45e-21	-15.215	38.3309	-2.79514	TMEM132B	transmembrane protein 132B
218865_at	5.28e-19	2.47e-21	-15.2112	38.3199	-2.49208	MARC1	mitochondrial amidoxime reducing component 1
235111_at	5.95e-19	2.8e-21	-15.1688	38.1963	-2.7651	LSAMP	limbic system-associated membrane protein
211494_s_at	6.04e-19	2.85e-21	-15.1626	38.1783	-2.91752	SLC4A4	solute carrier family 4 member 4
236555_at	6.09e-19	2.89e-21	-15.1581	38.1653	-1.26573	TRAF3IP2-AS1	TRAF3IP2 antisense RNA 1
204920_at	6.09e-19	2.9e-21	15.1571	38.1623	2.11623	CPS1	carbamoyl-phosphate synthase 1
201535_at	6.36e-19	3.04e-21	-15.141	38.1152	-2.03907	UBL3	ubiquitin like 3
229654_at	6.55e-19	3.14e-21	-15.1293	38.0811	-2.73303
214582_at	7.17e-19	3.45e-21	-15.0975	37.9881	-1.69278	PDE3B	phosphodiesterase 3B
228831_s_at	7.3e-19	3.53e-21	-15.09	37.9664	-3.14962	GNG7	G protein subunit gamma 7
229705_at	7.67e-19	3.72e-21	-15.0721	37.9138	-2.03532	PIK3C3	phosphatidylinositol 3-kinase catalytic subunit type 3
225129_at	8.18e-19	3.98e-21	-15.0489	37.8461	-1.88796	CPNE2	copine 2
214543_x_at	8.5e-19	4.15e-21	-15.0347	37.8044	-1.65725	QKI	QKI, KH domain containing RNA binding
225755_at	8.5e-19	4.17e-21	-15.0332	37.7998	-1.55421	KLHDC8B	kelch domain containing 8B
1554027_a_at	9e-19	4.45e-21	-15.0114	37.7361	-2.44146	SLC4A4	solute carrier family 4 member 4
210739_x_at	9e-19	4.45e-21	-15.0113	37.7357	-1.8763	SLC4A4	solute carrier family 4 member 4
205316_at	9.13e-19	4.53e-21	-15.0051	37.7175	-5.1584	SLC15A2	solute carrier family 15 member 2
233051_at	9.13e-19	4.55e-21	-15.0042	37.7149	-4.15888	SLITRK2	SLIT and NTRK like family member 2
229205_at	1.05e-18	5.23e-21	-14.957	37.5762	-3.77356	ZNF793-AS1	ZNF793 antisense RNA 1 (head to head)
201861_s_at	1.08e-18	5.4e-21	14.9461	37.5442	1.65759	LRRFIP1	LRR binding FLII interacting protein 1
225320_at	1.09e-18	5.48e-21	14.9407	37.5281	1.11967	MCU	mitochondrial calcium uniporter
218874_s_at	1.12e-18	5.64e-21	-14.931	37.4997	-1.75657	ATAT1	alpha tubulin acetyltransferase 1
205970_at	1.12e-18	5.68e-21	-14.929	37.4937	-3.34518	MT3	metallothionein 3
210749_x_at	1.13e-18	5.73e-21	-14.9259	37.4847	-2.26269	MIR4640///DDR1	microRNA 4640///discoidin domain receptor tyrosine kinase 1
229002_at	1.18e-18	6.05e-21	-14.9075	37.4303	-4.18985	FAM69B	family with sequence similarity 69 member B
235465_at	1.2e-18	6.15e-21	-14.9019	37.4138	-4.67778	AMER2	APC membrane recruitment protein 2
211452_x_at	1.2e-18	6.16e-21	14.9014	37.4126	1.24283	LRRFIP1	LRR binding FLII interacting protein 1
226099_at	1.21e-18	6.25e-21	14.8966	37.3984	3.18338	ELL2	elongation factor for RNA polymerase II 2
226292_at	1.39e-18	7.19e-21	-14.8496	37.2596	-2.40929	CAPN5	calpain 5
208916_at	1.4e-18	7.27e-21	14.8459	37.2486	2.9895	SLC1A5	solute carrier family 1 member 5
1558724_at	1.46e-18	7.59e-21	-14.831	37.2046	-4.18584
224617_at	1.47e-18	7.7e-21	14.8264	37.1911	1.21211	PTBP3	polypyrimidine tract binding protein 3
223741_s_at	1.5e-18	7.91e-21	-14.8173	37.1642	-4.41805	TTYH2	tweety family member 2
1558643_s_at	1.51e-18	7.97e-21	14.8149	37.1571	2.79935	EDIL3	EGF like repeats and discoidin domains 3
212486_s_at	1.55e-18	8.21e-21	-14.8048	37.1272	-2.68538	FYN	FYN proto-oncogene, Src family tyrosine kinase
227497_at	1.62e-18	8.58e-21	-14.79	37.0833	-2.85989	SOX6	SRY-box 6
212699_at	1.65e-18	8.79e-21	-14.782	37.0596	-1.74473	SCAMP5	secretory carrier membrane protein 5
202517_at	1.79e-18	9.59e-21	-14.7528	36.9728	-4.01122	CRMP1	collapsin response mediator protein 1
236726_at	1.8e-18	9.66e-21	-14.7501	36.965	-4.69099	RGS6	regulator of G-protein signaling 6
225379_at	1.8e-18	9.68e-21	-14.7495	36.9632	-3.56973	MAPT	microtubule associated protein tau
204743_at	1.82e-18	9.83e-21	-14.7445	36.9483	-2.6751	TAGLN3	transgelin 3
227562_at	1.87e-18	1.02e-20	-14.7335	36.9156	-1.62639	LAMTOR3	late endosomal/lysosomal adaptor, MAPK and MTOR activator 3
222609_s_at	1.87e-18	1.02e-20	14.7322	36.9118	1.80383	EXOSC1	exosome component 1
206465_at	1.87e-18	1.02e-20	-14.732	36.9113	-4.94385	ACSBG1	acyl-CoA synthetase bubblegum family member 1
238453_at	1.94e-18	1.06e-20	-14.7177	36.8688	-3.59732	FGFBP3	fibroblast growth factor binding protein 3
223155_at	1.98e-18	1.09e-20	-14.71	36.8458	-1.91876	HDHD2	haloacid dehalogenase like hydrolase domain containing 2
210757_x_at	2.15e-18	1.19e-20	14.6813	36.7606	4.65408	LOC101926921///DAB2	uncharacterized LOC101926921///DAB2, clathrin adaptor protein
244403_at	2.16e-18	1.2e-20	-14.6788	36.753	-4.37899	CRB1	crumbs 1, cell polarity complex component
212508_at	2.32e-18	1.29e-20	-14.6539	36.6788	-1.70973	MOAP1	modulator of apoptosis 1
224252_s_at	2.35e-18	1.31e-20	14.6488	36.6637	4.29225	FXYD5	FXYD domain containing ion transport regulator 5
226644_at	2.35e-18	1.31e-20	-14.6474	36.6596	-3.03065	MIB2	mindbomb E3 ubiquitin protein ligase 2
203604_at	2.57e-18	1.44e-20	-14.6166	36.5676	-1.46816	ZNF516	zinc finger protein 516
222101_s_at	2.62e-18	1.47e-20	-14.6091	36.5453	-4.19566	DCHS1	dachsous cadherin-related 1
206847_s_at	2.65e-18	1.5e-20	-14.6043	36.5309	-3.02653	HOXA7	homeobox A7
225491_at	2.94e-18	1.66e-20	-14.5691	36.4259	-5.9556	SLC1A2	solute carrier family 1 member 2
203185_at	2.94e-18	1.67e-20	-14.5666	36.4183	-4.52785	RASSF2	Ras association domain family member 2
218675_at	2.94e-18	1.68e-20	-14.5663	36.4175	-4.93022	SLC22A17	solute carrier family 22 member 17
213609_s_at	3.22e-18	1.84e-20	-14.5353	36.3246	-4.46184	SEZ6L	seizure related 6 homolog like
202786_at	3.59e-18	2.06e-20	-14.4979	36.2125	-1.22418	STK39	serine/threonine kinase 39
226186_at	3.62e-18	2.08e-20	-14.494	36.2009	-2.54983	TMOD2	tropomodulin 2
231753_s_at	3.62e-18	2.09e-20	-14.4928	36.1973	-3.51213	PCDHGC4	protocadherin gamma subfamily C, 4
226766_at	3.91e-18	2.26e-20	-14.4665	36.1182	-5.06277	ROBO2	roundabout guidance receptor 2
235766_x_at	3.92e-18	2.27e-20	14.4651	36.1142	1.81519	RAB27A	RAB27A, member RAS oncogene family
218823_s_at	3.92e-18	2.28e-20	14.464	36.1109	1.54564	KCTD9	potassium channel tetramerization domain containing 9
209515_s_at	4.11e-18	2.4e-20	14.4474	36.0609	2.08519	RAB27A	RAB27A, member RAS oncogene family
206711_at	4.18e-18	2.45e-20	-14.4404	36.0399	-4.04268	TMEM257	transmembrane protein 257
215028_at	4.24e-18	2.49e-20	-14.4346	36.0225	-5.21362	SEMA6A	semaphorin 6A
219746_at	4.28e-18	2.52e-20	-14.4308	36.0111	-2.27173	DPF3	double PHD fingers 3
236538_at	4.33e-18	2.56e-20	-14.4254	35.9947	-6.87515	GRIA2	glutamate ionotropic receptor AMPA type subunit 2
209292_at	4.4e-18	2.61e-20	-14.4196	35.9773	-4.56388	ID4	inhibitor of DNA binding 4, HLH protein
212264_s_at	4.99e-18	2.97e-20	14.3767	35.8482	1.428	WAPL	WAPL cohesin release factor
203789_s_at	5.17e-18	3.09e-20	14.364	35.8098	5.87734	SEMA3C	semaphorin 3C
211597_s_at	5.36e-18	3.22e-20	-14.3504	35.7687	-5.10423	HOPX	HOP homeobox
226106_at	5.36e-18	3.22e-20	-14.3502	35.7682	-1.56021	RNF141	ring finger protein 141
209160_at	6.21e-18	3.74e-20	14.3009	35.6191	6.88477	AKR1C3	aldo-keto reductase family 1, member C3
216247_at	6.5e-18	3.93e-20	-14.2845	35.5697	-2.14522	SNORD54///RPS20	small nucleolar RNA, C/D box 54///ribosomal protein S20
202998_s_at	6.58e-18	3.99e-20	14.2794	35.5542	3.92965	LOXL2	lysyl oxidase like 2
213283_s_at	6.75e-18	4.1e-20	-14.2702	35.5262	-2.73193	SALL2	spalt like transcription factor 2
213049_at	6.89e-18	4.2e-20	-14.2624	35.5026	-1.4797	RALGAPA1	Ral GTPase activating protein catalytic alpha subunit 1
1558796_a_at	7.13e-18	4.37e-20	-14.2494	35.4634	-3.93596
227559_at	7.13e-18	4.37e-20	-14.2494	35.4632	-1.38535	NDUFAF4	NADH:ubiquinone oxidoreductase complex assembly factor 4
226344_at	7.44e-18	4.58e-20	-14.2344	35.4178	-2.65568	ZMAT1	zinc finger matrin-type 1
219221_at	7.7e-18	4.75e-20	14.2222	35.3807	1.68453	ZBTB38	zinc finger and BTB domain containing 38
228228_at	7.91e-18	4.9e-20	-14.2121	35.3502	-1.85978	DACT3	dishevelled binding antagonist of beta catenin 3
225911_at	7.94e-18	4.93e-20	-14.2101	35.3442	-5.65609	NPNT	nephronectin
203177_x_at	8.04e-18	5.01e-20	14.2049	35.3284	1.21649	TFAM	transcription factor A, mitochondrial
217721_at	8.13e-18	5.08e-20	-14.2004	35.3146	-1.60155	2007-09-01	septin 7
235492_at	8.3e-18	5.2e-20	14.1927	35.2911	1.73264	RNF217	ring finger protein 217
226690_at	8.66e-18	5.44e-20	-14.1779	35.2461	-2.85108	ADCYAP1R1	ADCYAP receptor type I
231650_s_at	8.71e-18	5.49e-20	-14.175	35.2373	-4.15178	SEZ6L	seizure related 6 homolog like
208920_at	8.76e-18	5.53e-20	-14.1722	35.229	-2.86392	SRI	sorcin
205344_at	8.8e-18	5.58e-20	-14.1695	35.2208	-5.048	CSPG5	chondroitin sulfate proteoglycan 5
235560_at	8.86e-18	5.63e-20	-14.1663	35.2111	-2.38794	NOVA2	NOVA alternative splicing regulator 2
228045_at	8.98e-18	5.72e-20	-14.1613	35.1958	-1.43519	SUGT1	SGT1 homolog, MIS12 kinetochore complex assembly cochaperone
1554569_a_at	9.15e-18	5.86e-20	-14.1534	35.1717	-1.74025	CELF2	CUGBP, Elav-like family member 2
224492_s_at	9.15e-18	5.87e-20	-14.1528	35.17	-1.38689	ZNF627	zinc finger protein 627
1555867_at	9.15e-18	5.88e-20	-14.1521	35.1677	-4.67138	GNG4	G protein subunit gamma 4
211985_s_at	9.76e-18	6.29e-20	-14.13	35.1006	-1.79445	CALM3///CALM2///CALM1	calmodulin 3///calmodulin 2///calmodulin 1
231355_at	1.03e-17	6.67e-20	-14.1111	35.043	-1.64555	CACNG8	calcium voltage-gated channel auxiliary subunit gamma 8
213014_at	1.05e-17	6.78e-20	-14.1059	35.027	-2.15122	MAPK8IP1	mitogen-activated protein kinase 8 interacting protein 1
222217_s_at	1.08e-17	7.05e-20	-14.0931	34.9879	-2.45318	SLC27A3	solute carrier family 27 member 3
204685_s_at	1.09e-17	7.08e-20	-14.0914	34.9828	-3.37187	ATP2B2	ATPase plasma membrane Ca2+ transporting 2
205378_s_at	1.09e-17	7.1e-20	-14.0907	34.9808	-3.94413	ACHE	acetylcholinesterase (Cartwright blood group)
1555841_at	1.1e-17	7.22e-20	14.0851	34.9637	1.67062	MSANTD3	Myb/SANT DNA binding domain containing 3
201457_x_at	1.13e-17	7.46e-20	14.0746	34.9316	1.50513	BUB3	BUB3, mitotic checkpoint protein
203381_s_at	1.13e-17	7.47e-20	-14.0742	34.9303	-3.93771	APOE	apolipoprotein E
209860_s_at	1.14e-17	7.56e-20	14.0702	34.9181	1.39015	ANXA7	annexin A7
224957_at	1.15e-17	7.66e-20	-14.0659	34.9049	-1.51204	RPL17-C18orf32///C18orf32///RPL17	RPL17-C18orf32 readthrough///chromosome 18 open reading frame 32///ribosomal protein L17
211810_s_at	1.15e-17	7.67e-20	-14.0657	34.9044	-1.81802	GALC	galactosylceramidase
204401_at	1.17e-17	7.77e-20	14.0615	34.8914	3.99145	KCNN4	potassium calcium-activated channel subfamily N member 4
214670_at	1.17e-17	7.79e-20	-14.0605	34.8884	-1.27081	ZKSCAN1	zinc finger with KRAB and SCAN domains 1
231128_at	1.17e-17	7.85e-20	-14.058	34.8809	-4.44076	FAM181B	family with sequence similarity 181 member B
231736_x_at	1.22e-17	8.2e-20	14.0438	34.8374	4.87278	MGST1	microsomal glutathione S-transferase 1
222399_s_at	1.31e-17	8.84e-20	14.0192	34.7621	1.31018	TM9SF3	transmembrane 9 superfamily member 3
227890_at	1.33e-17	9.01e-20	-14.013	34.7432	-1.6807	TMEM198	transmembrane protein 198
206896_s_at	1.34e-17	9.07e-20	-14.0109	34.7369	-3.83612	GNG7	G protein subunit gamma 7
218380_at	1.34e-17	9.12e-20	-14.009	34.7309	-3.20913	LOC728392	uncharacterized LOC728392
229921_at	1.35e-17	9.18e-20	-14.0072	34.7253	-1.92345	KIF5A	kinesin family member 5A
204005_s_at	1.44e-17	9.81e-20	13.9856	34.6591	3.75711	PAWR	pro-apoptotic WT1 regulator
226228_at	1.52e-17	1.04e-19	-13.965	34.5959	-7.59354	AQP4	aquaporin 4
1555765_a_at	1.52e-17	1.05e-19	-13.9646	34.5949	-4.23374	GNG4	G protein subunit gamma 4
208032_s_at	1.52e-17	1.05e-19	-13.9636	34.5919	-3.94703	GRIA3	glutamate ionotropic receptor AMPA type subunit 3
206453_s_at	1.54e-17	1.06e-19	-13.9589	34.5773	-3.8704	NDRG2	NDRG family member 2
214361_s_at	1.55e-17	1.07e-19	-13.9573	34.5725	-2.68414	RGS12	regulator of G-protein signaling 12
226545_at	1.57e-17	1.09e-19	13.951	34.553	3.31125	CD109	CD109 molecule
1558795_at	1.63e-17	1.14e-19	-13.9377	34.5123	-3.84137	LOC101928307	uncharacterized LOC101928307
201534_s_at	1.77e-17	1.24e-19	-13.9106	34.4292	-1.95988	UBL3	ubiquitin like 3
215258_at	1.85e-17	1.3e-19	-13.8953	34.3819	-3.66326	CADM4	cell adhesion molecule 4
231123_at	1.88e-17	1.32e-19	-13.8902	34.3663	-3.7521	TRIM36	tripartite motif containing 36
236029_at	1.88e-17	1.32e-19	-13.8896	34.3644	-4.24902	FAT3	FAT atypical cadherin 3
220316_at	1.96e-17	1.38e-19	-13.8745	34.318	-3.18336	NPAS3	neuronal PAS domain protein 3
204099_at	2.03e-17	1.43e-19	-13.8629	34.2821	-1.95367	SMARCD3	SWI/SNF related, matrix associated, actin dependent regulator of chromatin, subfamily d, member 3
1554340_a_at	2.04e-17	1.45e-19	-13.8596	34.2721	-5.21898	DRAXIN	dorsal inhibitory axon guidance protein
206935_at	2.17e-17	1.54e-19	-13.8384	34.2066	-4.74125	PCDH8	protocadherin 8
204995_at	2.19e-17	1.56e-19	-13.8358	34.1988	-2.72729	CDK5R1	cyclin dependent kinase 5 regulatory subunit 1
201135_at	2.2e-17	1.57e-19	13.8323	34.188	1.5363	ECHS1	enoyl-CoA hydratase, short chain 1
227769_at	2.3e-17	1.65e-19	-13.8177	34.1429	-3.0885	GPR27	G protein-coupled receptor 27
205920_at	2.3e-17	1.65e-19	13.8166	34.1395	4.27161	SLC6A6	solute carrier family 6 member 6
1562309_s_at	2.34e-17	1.68e-19	-13.8107	34.1213	-4.08178	PHF21B	PHD finger protein 21B
218312_s_at	2.41e-17	1.74e-19	-13.8007	34.0904	-4.59999	ZSCAN18	zinc finger and SCAN domain containing 18
206330_s_at	2.44e-17	1.76e-19	-13.7959	34.0754	-4.30013	SHC3	SHC adaptor protein 3
227178_at	2.63e-17	1.91e-19	-13.7701	33.9956	-2.73548	CELF2	CUGBP, Elav-like family member 2
204158_s_at	2.68e-17	1.95e-19	13.7631	33.9741	3.85674	TCIRG1	T-cell immune regulator 1, ATPase H+ transporting V0 subunit a3
241789_at	2.74e-17	2e-19	13.7557	33.9511	5.00162	RBMS3	RNA binding motif single stranded interacting protein 3
218499_at	2.89e-17	2.11e-19	13.7381	33.8967	5.63653	STK26	serine/threonine protein kinase 26
212552_at	2.91e-17	2.13e-19	13.7343	33.8849	2.02675	HPCAL1	hippocalcin like 1
242782_x_at	2.97e-17	2.18e-19	-13.7278	33.8648	-2.40517	TMEM198	transmembrane protein 198
232357_at	3.03e-17	2.23e-19	-13.7202	33.8412	-2.48877	TTLL9	tubulin tyrosine ligase like 9
224237_at	3.03e-17	2.24e-19	-13.7191	33.8378	-4.71304
222690_s_at	3.05e-17	2.26e-19	13.7165	33.8298	1.23923	TMEM39A	transmembrane protein 39A
217514_at	3.11e-17	2.3e-19	-13.7098	33.809	-4.62382	ST8SIA5	ST8 alpha-N-acetyl-neuraminide alpha-2,8-sialyltransferase 5
206083_at	3.13e-17	2.33e-19	-13.7064	33.7984	-3.07129	ADGRB1	adhesion G protein-coupled receptor B1
205462_s_at	3.2e-17	2.39e-19	13.6981	33.7727	2.35859	HPCAL1	hippocalcin like 1
239913_at	3.23e-17	2.42e-19	-13.6943	33.7611	-6.86234	SLC10A4	solute carrier family 10 member 4
202242_at	3.23e-17	2.42e-19	-13.6937	33.7591	-4.22525	TSPAN7	tetraspanin 7
210002_at	3.29e-17	2.47e-19	13.6869	33.7379	4.3997	GATA6	GATA binding protein 6
226653_at	3.34e-17	2.51e-19	-13.6821	33.723	-3.00411	MARK1	microtubule affinity regulating kinase 1
213034_at	3.43e-17	2.58e-19	-13.6728	33.694	-1.06472	SIK3	SIK family kinase 3
200049_at	3.69e-17	2.79e-19	-13.648	33.6171	-1.22879	KAT7	lysine acetyltransferase 7
230304_at	3.82e-17	2.9e-19	-13.6361	33.5803	-2.0265
1558964_at	3.88e-17	2.95e-19	-13.6308	33.5637	-2.75765	FAT3	FAT atypical cadherin 3
201133_s_at	3.88e-17	2.96e-19	-13.6297	33.5603	-1.59843	PJA2	praja ring finger ubiquitin ligase 2
205262_at	3.92e-17	2.99e-19	-13.6258	33.5482	-3.82056	KCNH2	potassium voltage-gated channel subfamily H member 2
204471_at	3.93e-17	3.01e-19	-13.6239	33.5421	-6.1516	GAP43	growth associated protein 43
225664_at	4.07e-17	3.12e-19	13.6123	33.506	4.74174	COL12A1	collagen type XII alpha 1 chain
225633_at	4.2e-17	3.23e-19	-13.6014	33.4721	-1.58867	DPY19L3	dpy-19 like 3 (C, elegans)
208296_x_at	4.2e-17	3.24e-19	13.6006	33.4697	2.58607	TNFAIP8	TNF alpha induced protein 8
227132_at	4.23e-17	3.27e-19	-13.5978	33.461	-1.19244	ZNF706	zinc finger protein 706
213467_at	4.24e-17	3.29e-19	-13.5959	33.455	-2.73272	RND2	Rho family GTPase 2
206306_at	4.44e-17	3.45e-19	-13.5807	33.4076	-3.48333	RYR3	ryanodine receptor 3
241699_at	4.61e-17	3.59e-19	-13.5677	33.367	-1.36885
222781_s_at	4.64e-17	3.62e-19	13.5648	33.3579	1.27728	C9orf40	chromosome 9 open reading frame 40
218515_at	4.78e-17	3.74e-19	-13.5549	33.3271	-1.20277	PAXBP1	PAX3 and PAX7 binding protein 1
208070_s_at	4.79e-17	3.75e-19	-13.5534	33.3226	-1.72814	REV3L	REV3 like, DNA directed polymerase zeta catalytic subunit
202548_s_at	4.89e-17	3.84e-19	-13.5461	33.2997	-1.72065	ARHGEF7	Rho guanine nucleotide exchange factor 7
231930_at	4.89e-17	3.85e-19	-13.5452	33.2968	-4.03924	LOC643923///ELMOD1	uncharacterized LOC643923///ELMO domain containing 1
227582_at	4.95e-17	3.91e-19	-13.5405	33.2821	-2.10968	KLHDC9	kelch domain containing 9
226117_at	5.29e-17	4.18e-19	13.5189	33.2147	3.00781	TIFA	TRAF interacting protein with forkhead associated domain
221029_s_at	5.34e-17	4.24e-19	13.5149	33.2022	4.7343	WNT5B	Wnt family member 5B
213251_at	5.36e-17	4.26e-19	-13.5128	33.1958	-1.0533	SMARCA5	SWI/SNF related, matrix associated, actin dependent regulator of chromatin, subfamily a, member 5
221590_s_at	5.48e-17	4.37e-19	-13.5051	33.1714	-1.41165	ALDH6A1	aldehyde dehydrogenase 6 family member A1
213795_s_at	5.48e-17	4.38e-19	-13.5045	33.1698	-1.46426	PTPRA	protein tyrosine phosphatase, receptor type A
219253_at	5.54e-17	4.44e-19	13.5002	33.1561	1.67896	TMEM185B	transmembrane protein 185B
211984_at	5.77e-17	4.63e-19	-13.4866	33.1137	-1.7709	CALM3///CALM2///CALM1	calmodulin 3///calmodulin 2///calmodulin 1
226342_at	5.79e-17	4.65e-19	13.485	33.1088	3.9425	SPTBN1	spectrin beta, non-erythrocytic 1
211926_s_at	5.79e-17	4.66e-19	13.4842	33.1062	2.37891	MYH9	myosin, heavy chain 9, non-muscle
208563_x_at	5.95e-17	4.81e-19	-13.4745	33.0758	-3.76437	POU3F3	POU class 3 homeobox 3
228242_at	6.14e-17	4.97e-19	-13.4638	33.0423	-1.48417	N4BP2	NEDD4 binding protein 2
218787_x_at	6.37e-17	5.16e-19	13.4518	33.0047	1.24753	CWF19L1	CWF19-like 1, cell cycle control (S, pombe)
210130_s_at	6.7e-17	5.44e-19	-13.435	32.9521	-3.49929	TM7SF2	transmembrane 7 superfamily member 2
213301_x_at	6.72e-17	5.48e-19	-13.433	32.9458	-1.82962	TRIM24	tripartite motif containing 24
221498_at	6.83e-17	5.58e-19	-13.4271	32.9273	-1.03374	SNX27	sorting nexin family member 27
209590_at	6.9e-17	5.65e-19	-13.4233	32.9153	-4.3947	BMP7	bone morphogenetic protein 7
233482_at	6.94e-17	5.69e-19	-13.4209	32.9077	-4.02298	C15orf59	chromosome 15 open reading frame 59
216352_x_at	7.2e-17	5.92e-19	-13.4082	32.868	-2.01016	PCDHGA3	protocadherin gamma subfamily A, 3
228943_at	7.34e-17	6.05e-19	-13.4015	32.847	-3.45974	MAP6	microtubule associated protein 6
225446_at	7.56e-17	6.24e-19	-13.3915	32.8155	-1.28941	BRWD1	bromodomain and WD repeat domain containing 1
230027_s_at	7.61e-17	6.3e-19	13.3886	32.8062	0.95154	MRPL43	mitochondrial ribosomal protein L43
231879_at	7.69e-17	6.38e-19	13.3847	32.7941	4.3229	COL12A1	collagen type XII alpha 1 chain
229228_at	7.75e-17	6.45e-19	-13.3814	32.7839	-2.98608	LOC401317///CREB5	uncharacterized LOC401317///cAMP responsive element binding protein 5
209242_at	8.11e-17	6.75e-19	-13.3667	32.7375	-4.07614	PEG3	paternally expressed 3
210015_s_at	8.23e-17	6.88e-19	-13.3606	32.7182	-2.54796	MAP2	microtubule associated protein 2
212751_at	8.23e-17	6.89e-19	-13.3603	32.7174	-1.22782	UBE2N	ubiquitin conjugating enzyme E2 N
228880_at	8.3e-17	6.96e-19	-13.3569	32.7067	-2.12151	NAT8L	N-acetyltransferase 8 like
232015_at	8.36e-17	7.03e-19	-13.3541	32.6977	-4.35755	GAREM2	GRB2 associated regulator of MAPK1 subtype 2
213425_at	8.57e-17	7.24e-19	13.3448	32.6687	4.23233	WNT5A	Wnt family member 5A
228854_at	8.57e-17	7.24e-19	-13.3447	32.6684	-5.41028
214564_s_at	8.66e-17	7.32e-19	-13.341	32.6566	-1.91154	PCDHGC3	protocadherin gamma subfamily C, 3
210738_s_at	9.27e-17	7.86e-19	-13.3186	32.586	-5.38364	SLC4A4	solute carrier family 4 member 4
1552277_a_at	9.37e-17	7.96e-19	13.3147	32.5737	1.56022	MSANTD3	Myb/SANT DNA binding domain containing 3
229376_at	9.4e-17	8e-19	-13.3129	32.5682	-3.18223	PROX1	prospero homeobox 1
225544_at	9.46e-17	8.07e-19	13.3102	32.5595	4.20234	TBX3	T-box 3
217564_s_at	9.51e-17	8.13e-19	13.3078	32.5521	2.22442	CPS1	carbamoyl-phosphate synthase 1
220750_s_at	9.56e-17	8.2e-19	13.3054	32.5444	1.32631	P3H1	prolyl 3-hydroxylase 1
201792_at	9.56e-17	8.21e-19	-13.305	32.5432	-3.85882	AEBP1	AE binding protein 1
201278_at	9.58e-17	8.25e-19	13.3034	32.5382	4.42028	LOC101926921///DAB2	uncharacterized LOC101926921///DAB2, clathrin adaptor protein
222755_s_at	9.98e-17	8.61e-19	-13.2899	32.4956	-2.95246	CHD7	chromodomain helicase DNA binding protein 7
226548_at	1.05e-16	9.08e-19	-13.2732	32.4428	-4.11342	SBK1	SH3 domain binding kinase 1
226658_at	1.06e-16	9.23e-19	-13.268	32.4266	-5.65733	PDPN	podoplanin
226896_at	1.06e-16	9.23e-19	13.268	32.4264	1.30935	CHCHD1	coiled-coil-helix-coiled-coil-helix domain containing 1
225098_at	1.07e-16	9.27e-19	-13.2666	32.422	-1.61819	ABI2	abl-interactor 2
232247_at	1.08e-16	9.44e-19	-13.2607	32.4034	-1.55273	ZNF502	zinc finger protein 502
213157_s_at	1.1e-16	9.64e-19	-13.2541	32.3825	-3.76161	LOC339166///WSCD1	uncharacterized LOC339166///WSC domain containing 1
224918_x_at	1.16e-16	1.01e-18	13.2385	32.3333	5.26198	MGST1	microsomal glutathione S-transferase 1
213768_s_at	1.16e-16	1.01e-18	-13.2381	32.3321	-3.04902	ASCL1	achaete-scute family bHLH transcription factor 1
228108_at	1.18e-16	1.04e-18	-13.2308	32.3089	-2.94995	PPM1L	protein phosphatase, Mg2+/Mn2+ dependent 1L
210222_s_at	1.25e-16	1.1e-18	-13.2127	32.2517	-4.51946	RTN1	reticulon 1
205168_at	1.26e-16	1.12e-18	13.208	32.2367	2.87795	DDR2	discoidin domain receptor tyrosine kinase 2
218067_s_at	1.38e-16	1.23e-18	-13.1788	32.144	-1.16836	ARGLU1	arginine and glutamate rich 1
204993_at	1.38e-16	1.23e-18	-13.1784	32.1428	-1.6211	GNAZ	G protein subunit alpha z
231875_at	1.41e-16	1.25e-18	-13.1712	32.12	-2.5837	KIF21A	kinesin family member 21A
223543_at	1.41e-16	1.26e-18	-13.1705	32.1178	-3.50742	PDZD4	PDZ domain containing 4
204041_at	1.44e-16	1.28e-18	-13.1644	32.0984	-4.34037	MAOB	monoamine oxidase B
225010_at	1.44e-16	1.29e-18	13.1625	32.0924	1.30857	CCDC6	coiled-coil domain containing 6
212187_x_at	1.47e-16	1.32e-18	-13.1561	32.0723	-4.10175	PTGDS	prostaglandin D2 synthase
211976_at	1.53e-16	1.37e-18	-13.1438	32.0333	-1.38482	NUDT3	nudix hydrolase 3
227628_at	1.55e-16	1.4e-18	13.1376	32.0134	4.13667	GPX8	glutathione peroxidase 8 (putative)
202997_s_at	1.56e-16	1.41e-18	13.1357	32.0074	5.32921	LOXL2	lysyl oxidase like 2
221669_s_at	1.56e-16	1.41e-18	-13.1352	32.0059	-1.61426	ACAD8	acyl-CoA dehydrogenase family member 8
201328_at	1.56e-16	1.41e-18	13.1351	32.0054	2.67193	ETS2	ETS proto-oncogene 2, transcription factor
218641_at	1.64e-16	1.49e-18	-13.1174	31.9492	-1.13776	C11orf95	chromosome 11 open reading frame 95
207169_x_at	1.67e-16	1.52e-18	-13.1109	31.9287	-2.46867	MIR4640///DDR1	microRNA 4640///discoidin domain receptor tyrosine kinase 1
236004_at	1.73e-16	1.57e-18	-13.1003	31.8949	-1.4809	AP5M1	adaptor related protein complex 5 mu 1 subunit
212870_at	1.78e-16	1.62e-18	-13.0912	31.8659	-1.1253	SOS2	SOS Ras/Rho guanine nucleotide exchange factor 2
224566_at	1.78e-16	1.63e-18	13.0897	31.8614	2.41496	MIR612///NEAT1	microRNA 612///nuclear paraspeckle assembly transcript 1 (non-protein coding)
209794_at	1.82e-16	1.66e-18	-13.0829	31.8396	-2.4198	SRGAP3	SLIT-ROBO Rho GTPase activating protein 3
212231_at	1.92e-16	1.76e-18	-13.065	31.7824	-1.05186	FBXO21	F-box protein 21
224654_at	1.92e-16	1.76e-18	13.0643	31.7802	1.17152	DDX21	DEAD-box helicase 21
31845_at	1.94e-16	1.78e-18	13.061	31.7699	3.14282	ELF4	E74 like ETS transcription factor 4
230185_at	1.95e-16	1.8e-18	-13.0581	31.7607	-1.11149	THAP9	THAP domain containing 9
243526_at	2.01e-16	1.86e-18	-13.0475	31.727	-2.98215	WDR86	WD repeat domain 86
210090_at	2.08e-16	1.92e-18	-13.0372	31.694	-4.56666	ARC	activity regulated cytoskeleton associated protein
219685_at	2.08e-16	1.93e-18	-13.036	31.6902	-2.1122	TMEM35A	transmembrane protein 35A
211986_at	2.2e-16	2.05e-18	13.0176	31.6314	2.48907	AHNAK	AHNAK nucleoprotein
227798_at	2.4e-16	2.24e-18	-12.9902	31.5441	-2.05957	SMAD1	SMAD family member 1
231550_at	2.43e-16	2.26e-18	12.9863	31.5316	1.84465	XYLT2	xylosyltransferase 2
217499_x_at	2.44e-16	2.28e-18	12.9836	31.5228	1.26558	OR7E37P	olfactory receptor family 7 subfamily E member 37 pseudogene
202986_at	2.49e-16	2.34e-18	-12.9767	31.5008	-2.38179	ARNT2	aryl hydrocarbon receptor nuclear translocator 2
238466_at	2.49e-16	2.34e-18	-12.9766	31.5006	-3.68031
227498_at	2.49e-16	2.34e-18	-12.9759	31.4983	-4.33412	SOX6	SRY-box 6
214446_at	2.56e-16	2.41e-18	12.9666	31.4686	4.37666	ELL2	elongation factor for RNA polymerase II 2
213143_at	2.56e-16	2.42e-18	-12.9656	31.4654	-2.62538	C2orf72	chromosome 2 open reading frame 72
217518_at	2.63e-16	2.49e-18	12.9566	31.4365	2.68128	MYOF	myoferlin
215025_at	2.63e-16	2.49e-18	-12.9564	31.4359	-4.37632	NTRK3	neurotrophic receptor tyrosine kinase 3
221585_at	2.7e-16	2.57e-18	-12.9475	31.4075	-4.25674	CACNG4	calcium voltage-gated channel auxiliary subunit gamma 4
226610_at	2.8e-16	2.67e-18	-12.9354	31.3689	-5.46257	CENPV	centromere protein V
206200_s_at	2.81e-16	2.68e-18	12.934	31.3643	3.49194	ANXA11	annexin A11
218217_at	2.82e-16	2.69e-18	12.9326	31.3597	1.75522	SCPEP1	serine carboxypeptidase 1
230496_at	2.82e-16	2.7e-18	-12.9311	31.355	-4.72153	AMER2	APC membrane recruitment protein 2
242705_x_at	2.83e-16	2.71e-18	-12.9301	31.3517	-1.64718	LRPAP1	LDL receptor related protein associated protein 1
224414_s_at	2.93e-16	2.81e-18	12.9189	31.3159	2.91515	CARD6	caspase recruitment domain family member 6
226651_at	2.93e-16	2.83e-18	-12.9174	31.3112	-1.60112	HOMER1	homer scaffolding protein 1
230750_at	2.93e-16	2.83e-18	12.9168	31.3093	2.78119	BAG2	BCL2 associated athanogene 2
209597_s_at	2.93e-16	2.84e-18	-12.9161	31.307	-3.09649	PNMA2	paraneoplastic Ma antigen 2
242007_at	3e-16	2.91e-18	-12.9087	31.283	-1.86908	FBXO30	F-box protein 30
213352_at	3.04e-16	2.95e-18	-12.9041	31.2685	-2.06418	TMCC1	transmembrane and coiled-coil domain family 1
1558856_at	3.15e-16	3.07e-18	-12.892	31.2297	-3.84211	DMRTA2	DMRT like family A2
203065_s_at	3.15e-16	3.07e-18	12.8917	31.2286	4.41938	CAV1	caveolin 1
204254_s_at	3.17e-16	3.09e-18	12.8892	31.2207	3.42809	VDR	vitamin D (1,25- dihydroxyvitamin D3) receptor
240038_at	3.19e-16	3.12e-18	12.8865	31.2121	2.72017
226433_at	3.22e-16	3.16e-18	-12.8828	31.2002	-3.09818	RNF157	ring finger protein 157
213960_at	3.22e-16	3.16e-18	-12.8827	31.1999	-3.32747	NTRK3	neurotrophic receptor tyrosine kinase 3
217792_at	3.23e-16	3.18e-18	-12.8807	31.1934	-1.13842	SNX5	sorting nexin 5
212841_s_at	3.25e-16	3.2e-18	-12.8783	31.1857	-3.73551	PPFIBP2	PPFIA binding protein 2
227327_at	3.41e-16	3.37e-18	-12.8627	31.1357	-1.20804	MEGF8	multiple EGF like domains 8
202949_s_at	3.44e-16	3.4e-18	12.8601	31.1274	3.73778	FHL2	four and a half LIM domains 2
216967_at	3.45e-16	3.42e-18	-12.8579	31.1203	-4.33699	GAP43	growth associated protein 43
204391_x_at	3.51e-16	3.49e-18	-12.8521	31.1017	-1.80562	TRIM24	tripartite motif containing 24
210732_s_at	3.53e-16	3.51e-18	12.8504	31.0962	2.00125	LGALS8	galectin 8
1566968_at	3.57e-16	3.56e-18	-12.8459	31.0817	-3.85296	SPRY4-IT1	SPRY4 intronic transcript 1
243857_at	3.62e-16	3.61e-18	12.8412	31.0666	1.67772	MORF4L2	mortality factor 4 like 2
218118_s_at	3.82e-16	3.82e-18	12.8236	31.0099	1.15276	TIMM23B///TIMM23	translocase of inner mitochondrial membrane 23 homolog B///translocase of inner mitochondrial membrane 23
228754_at	3.83e-16	3.84e-18	12.8222	31.0053	2.57238	SLC6A6	solute carrier family 6 member 6
222065_s_at	3.94e-16	3.95e-18	12.8134	30.9772	1.48594	FLII	FLII, actin remodeling protein
208613_s_at	3.98e-16	4e-18	12.8096	30.9649	3.51123	FLNB	filamin B
225953_at	4.07e-16	4.1e-18	-12.8017	30.9394	-1.49018	RPRD1A	regulation of nuclear pre-mRNA domain containing 1A
206833_s_at	4.1e-16	4.14e-18	-12.7989	30.9303	-1.00437	LOC101927144///ACYP2	uncharacterized LOC101927144///acylphosphatase 2
228796_at	4.11e-16	4.16e-18	-12.7977	30.9265	-3.90596	CPNE4	copine 4
214279_s_at	4.36e-16	4.41e-18	-12.7791	30.8666	-2.98942	NDRG2	NDRG family member 2
207789_s_at	4.46e-16	4.52e-18	-12.7717	30.8427	-3.05401	DPP6	dipeptidyl peptidase like 6
207873_x_at	4.59e-16	4.66e-18	-12.7621	30.8118	-3.8718	SEZ6L	seizure related 6 homolog like
1007_s_at	4.65e-16	4.74e-18	-12.7571	30.7958	-1.95781	MIR4640///DDR1	microRNA 4640///discoidin domain receptor tyrosine kinase 1
209301_at	4.76e-16	4.86e-18	-12.7495	30.7711	-6.1684	CA2	carbonic anhydrase 2
235488_at	4.83e-16	4.94e-18	-12.7445	30.7552	-1.68878	RASL10B	RAS like family 10 member B
209184_s_at	5.1e-16	5.22e-18	-12.7272	30.6992	-2.22817	IRS2	insulin receptor substrate 2
228067_at	5.15e-16	5.28e-18	-12.7234	30.6871	-4.86414	KIAA1211L	KIAA1211 like
203631_s_at	5.15e-16	5.29e-18	-12.7229	30.6855	-1.81723	GPRC5B	G protein-coupled receptor class C group 5 member B
213547_at	5.2e-16	5.35e-18	-12.7194	30.6741	-2.27167	CAND2	cullin associated and neddylation dissociated 2 (putative)
212345_s_at	5.39e-16	5.56e-18	12.7078	30.6365	1.50912	CREB3L2	cAMP responsive element binding protein 3 like 2
238025_at	5.4e-16	5.57e-18	12.707	30.6339	2.23058	MLKL	mixed lineage kinase domain like
236666_s_at	5.43e-16	5.62e-18	-12.7046	30.6262	-2.73505	LRRC10B	leucine rich repeat containing 10B
223212_at	5.51e-16	5.71e-18	12.6994	30.6095	1.21206	ZDHHC16	zinc finger DHHC-type containing 16
212814_at	5.54e-16	5.75e-18	-12.6973	30.6028	-1.47944	AHCYL2	adenosylhomocysteinase like 2
238073_at	5.63e-16	5.85e-18	-12.692	30.5854	-3.61313	ELAVL4	ELAV like neuron-specific RNA binding protein 4
218970_s_at	5.68e-16	5.92e-18	12.6884	30.5738	1.0098	CUTC	cutC copper transporter
208934_s_at	5.73e-16	5.98e-18	12.6854	30.5641	1.39163	LGALS8	galectin 8
1565162_s_at	5.84e-16	6.11e-18	12.6787	30.5425	6.39765	MGST1	microsomal glutathione S-transferase 1
40837_at	5.92e-16	6.2e-18	-12.674	30.5274	-2.6938	TLE2	transducin like enhancer of split 2
223523_at	5.94e-16	6.24e-18	-12.6723	30.5218	-4.21429	TMEM108	transmembrane protein 108
205235_s_at	6.15e-16	6.47e-18	12.6608	30.4847	1.82794	KIF20B	kinesin family member 20B
1553720_a_at	6.15e-16	6.48e-18	-12.6605	30.4837	-3.08245	AMER2	APC membrane recruitment protein 2
222103_at	6.17e-16	6.51e-18	12.6592	30.4794	1.1672	ATF1	activating transcription factor 1
231259_s_at	6.17e-16	6.52e-18	-12.6588	30.4779	-2.56655	CCND2	cyclin D2
227191_at	6.3e-16	6.67e-18	-12.6519	30.4556	-1.55699	ITFG1	integrin alpha FG-GAP repeat containing 1
200071_at	6.31e-16	6.69e-18	12.6508	30.4523	1.00863	SMNDC1	survival motor neuron domain containing 1
223595_at	6.56e-16	6.97e-18	-12.638	30.4107	-2.62058	TMEM133	transmembrane protein 133
200931_s_at	6.74e-16	7.17e-18	12.6294	30.3827	1.86575	VCL	vinculin
229546_at	6.82e-16	7.27e-18	-12.6252	30.3692	-3.63851	LOC653602///FAM84A	uncharacterized LOC653602///family with sequence similarity 84 member A
212706_at	6.83e-16	7.29e-18	-12.6243	30.3662	-2.04325	LOC102724229///RASA4B///RASA4	uncharacterized LOC102724229///RAS p21 protein activator 4B///RAS p21 protein activator 4
224596_at	6.84e-16	7.32e-18	12.6231	30.3624	1.62934	SLC44A1	solute carrier family 44 member 1
204813_at	6.87e-16	7.36e-18	-12.6216	30.3574	-1.92074	MAPK10	mitogen-activated protein kinase 10
205717_x_at	7.41e-16	7.95e-18	-12.5976	30.2796	-1.79547	PCDHGA1///PCDHGA2///PCDHGA3///PCDHGA4///PCDHGA5///PCDHGA6///PCDHGA7///PCDHGA9///PCDHGA10///PCDHGA11///PCDHGB1///PCDHGB2///PCDHGB3///PCDHGB5///PCDHGB6///PCDHGB7///PCDHGC4///PCDHGC5///PCDHGA12///PCDHGA8///PCDHGB4///PCDHGC3	protocadherin gamma subfamily A, 1///protocadherin gamma subfamily A, 2///protocadherin gamma subfamily A, 3///protocadherin gamma subfamily A, 4///protocadherin gamma subfamily A, 5///protocadherin gamma subfamily A, 6///protocadherin gamma subfamily A, 7///protocadherin gamma subfamily A, 9///protocadherin gamma subfamily A, 10///protocadherin gamma subfamily A, 11///protocadherin gamma subfami…
214202_at	7.43e-16	7.99e-18	-12.5963	30.2753	-1.32402
205931_s_at	7.52e-16	8.1e-18	-12.592	30.2615	-2.40224	LOC401317///CREB5	uncharacterized LOC401317///cAMP responsive element binding protein 5
231967_at	7.57e-16	8.17e-18	-12.5892	30.2522	-1.75165	PHF20L1	PHD finger protein 20-like 1
213591_at	7.57e-16	8.18e-18	-12.589	30.2516	-1.6841	ALDH7A1	aldehyde dehydrogenase 7 family member A1
224909_s_at	7.59e-16	8.22e-18	-12.5874	30.2467	-2.21749	PREX1	phosphatidylinositol-3,4,5-trisphosphate dependent Rac exchange factor 1
223605_at	7.67e-16	8.32e-18	-12.5838	30.2348	-3.38952	SLC25A18	solute carrier family 25 member 18
226852_at	7.68e-16	8.33e-18	-12.5831	30.2327	-1.82847	MTA3	metastasis associated 1 family member 3
205351_at	7.75e-16	8.43e-18	12.5797	30.2216	1.12818	GGCX	gamma-glutamyl carboxylase
236565_s_at	7.78e-16	8.48e-18	12.578	30.2159	2.23149	LARP6	La ribonucleoprotein domain family member 6
1555363_s_at	8.01e-16	8.74e-18	-12.5685	30.1851	-3.14998	LINC00663	long intergenic non-protein coding RNA 663
214866_at	8.25e-16	9.02e-18	12.5591	30.1545	2.71116	PLAUR	plasminogen activator, urokinase receptor
216903_s_at	8.28e-16	9.07e-18	12.5573	30.1488	1.14062	MICU1	mitochondrial calcium uptake 1
201376_s_at	8.28e-16	9.08e-18	12.5568	30.147	1.18197	HNRNPF	heterogeneous nuclear ribonucleoprotein F
223468_s_at	8.47e-16	9.3e-18	-12.5494	30.1232	-3.99743	RGMA	repulsive guidance molecule family member a
208723_at	8.51e-16	9.37e-18	-12.5473	30.1163	-1.13188	USP11	ubiquitin specific peptidase 11
229632_s_at	8.57e-16	9.45e-18	-12.5446	30.1073	-0.767035	INTS10	integrator complex subunit 10
216733_s_at	8.77e-16	9.69e-18	-12.537	30.0827	-4.668	GATM	glycine amidinotransferase
206527_at	8.84e-16	9.78e-18	-12.5342	30.0735	-2.22828	ABAT	4-aminobutyrate aminotransferase
224236_s_at	8.84e-16	9.79e-18	-12.5339	30.0725	-3.63529
37590_g_at	8.9e-16	9.88e-18	-12.531	30.0631	-2.40114
203863_at	9.16e-16	1.02e-17	-12.5217	30.0329	-3.207	ACTN2	actinin alpha 2
224565_at	9.51e-16	1.06e-17	12.5097	29.9938	2.15816	MIR612///NEAT1	microRNA 612///nuclear paraspeckle assembly transcript 1 (non-protein coding)
212097_at	9.53e-16	1.06e-17	12.5087	29.9905	4.16989	CAV1	caveolin 1
209159_s_at	9.59e-16	1.07e-17	-12.5063	29.9826	-2.95535	NDRG4	NDRG family member 4
235252_at	9.92e-16	1.11e-17	-12.4954	29.9472	-1.73203	KSR1	kinase suppressor of ras 1
213688_at	1.05e-15	1.17e-17	-12.4784	29.892	-1.60532	CALM3///CALM2///CALM1	calmodulin 3///calmodulin 2///calmodulin 1
224212_s_at	1.07e-15	1.2e-17	-12.4712	29.8682	-5.37874	PCDHA1///PCDHA2///PCDHA3///PCDHA4///PCDHA5///PCDHA6///PCDHA7///PCDHA8///PCDHA10///PCDHA11///PCDHA12///PCDHA13///PCDHAC1///PCDHAC2///PCDHA9	protocadherin alpha 1///protocadherin alpha 2///protocadherin alpha 3///protocadherin alpha 4///protocadherin alpha 5///protocadherin alpha 6///protocadherin alpha 7///protocadherin alpha 8///protocadherin alpha 10///protocadherin alpha 11///protocadherin alpha 12///protocadherin alpha 13///protocadherin alpha subfamily C, 1///protocadherin alpha subfamily C, 2///protocadherin alpha 9
235074_at	1.07e-15	1.2e-17	-12.4706	29.8665	-2.27198	SPRED1	sprouty related EVH1 domain containing 1
222464_s_at	1.08e-15	1.21e-17	12.4688	29.8604	1.40431	MCMBP	minichromosome maintenance complex binding protein
241596_at	1.08e-15	1.21e-17	-12.4682	29.8584	-1.65766	NUDT10	nudix hydrolase 10
213411_at	1.09e-15	1.23e-17	-12.4639	29.8446	-2.86001	ADAM22	ADAM metallopeptidase domain 22
214762_at	1.09e-15	1.23e-17	-12.4631	29.8419	-2.18936	ATP6V1G2	ATPase H+ transporting V1 subunit G2
221685_s_at	1.12e-15	1.27e-17	12.4549	29.8151	1.48857	SPDL1	spindle apparatus coiled-coil protein 1
221699_s_at	1.13e-15	1.28e-17	12.4518	29.8048	1.12688	DDX50	DEAD-box helicase 50
213701_at	1.13e-15	1.28e-17	-12.451	29.8022	-0.811242	C12orf29	chromosome 12 open reading frame 29
226627_at	1.13e-15	1.28e-17	-12.4507	29.8013	-3.68028	2008-09-01	septin 8
235107_at	1.14e-15	1.31e-17	-12.4457	29.7849	-1.69952	PIAS2	protein inhibitor of activated STAT 2
227644_at	1.14e-15	1.31e-17	-12.4456	29.7846	-2.6573	RIMS4	regulating synaptic membrane exocytosis 4
244631_at	1.17e-15	1.34e-17	12.4382	29.7607	2.06801	LOC389834	ankyrin repeat domain 57 pseudogene
213088_s_at	1.18e-15	1.36e-17	12.4342	29.7476	1.24334	DNAJC9	DnaJ heat shock protein family (Hsp40) member C9
220272_at	1.19e-15	1.36e-17	12.4326	29.7424	1.75073	BNC2	basonuclin 2
219743_at	1.19e-15	1.37e-17	-12.431	29.7371	-3.65819	HEY2	hes related family bHLH transcription factor with YRPW motif 2
201188_s_at	1.19e-15	1.37e-17	12.4307	29.7361	3.40546	ITPR3	inositol 1,4,5-trisphosphate receptor type 3
206875_s_at	1.2e-15	1.38e-17	12.4285	29.729	1.36733	SLK	STE20 like kinase
208709_s_at	1.2e-15	1.39e-17	12.4264	29.722	0.838753	NRDC	nardilysin convertase
209197_at	1.22e-15	1.41e-17	-12.4228	29.7101	-2.38145	SYT11	synaptotagmin 11
203325_s_at	1.25e-15	1.44e-17	12.4149	29.6845	4.12892	COL5A1	collagen type V alpha 1 chain
227666_at	1.28e-15	1.49e-17	-12.4062	29.6559	-3.02879	DCLK2	doublecortin like kinase 2
228448_at	1.29e-15	1.5e-17	-12.4038	29.648	-1.89031	MAP6	microtubule associated protein 6
230787_at	1.35e-15	1.57e-17	-12.3894	29.6011	-1.66075	GBAT2	glioblastoma multiforme-associated transcript 2
222752_s_at	1.39e-15	1.63e-17	-12.3787	29.5659	-1.108	TMEM206	transmembrane protein 206
210993_s_at	1.45e-15	1.7e-17	-12.3659	29.5242	-1.86007	SMAD1	SMAD family member 1
225175_s_at	1.46e-15	1.7e-17	-12.3647	29.52	-2.14738	SLC44A2	solute carrier family 44 member 2
211330_s_at	1.46e-15	1.71e-17	12.3641	29.5181	1.46318	HFE	hemochromatosis
214431_at	1.47e-15	1.72e-17	12.3609	29.5075	1.36822	GMPS	guanine monophosphate synthase
235798_at	1.47e-15	1.73e-17	-12.3607	29.5069	-3.02849	TMEM170B	transmembrane protein 170B
219342_at	1.48e-15	1.74e-17	-12.358	29.4981	-1.09083	CASD1	CAS1 domain containing 1
239952_at	1.48e-15	1.75e-17	-12.3571	29.4953	-3.09733	ZEB1	zinc finger E-box binding homeobox 1
235592_at	1.48e-15	1.75e-17	12.3559	29.4911	2.61084
217800_s_at	1.49e-15	1.76e-17	-12.3545	29.4868	-1.0307	NDFIP1	Nedd4 family interacting protein 1
201220_x_at	1.52e-15	1.8e-17	12.3483	29.4664	1.39733	CTBP2	C-terminal binding protein 2
231336_at	1.52e-15	1.8e-17	-12.3474	29.4633	-3.07624	CPNE4	copine 4
1554464_a_at	1.52e-15	1.81e-17	12.3468	29.4615	1.82756	CRTAP	cartilage associated protein
227908_at	1.54e-15	1.83e-17	-12.3433	29.45	-1.5645	TBC1D24	TBC1 domain family member 24
222171_s_at	1.57e-15	1.87e-17	-12.336	29.4259	-3.89514	PKNOX2	PBX/knotted 1 homeobox 2
240041_at	1.57e-15	1.87e-17	-12.3356	29.4247	-3.81677	PTCHD1	patched domain containing 1
214428_x_at	1.59e-15	1.9e-17	-12.3307	29.4086	-1.86461	C4B_2///C4B///C4A	complement component 4B (Chido blood group), copy 2///complement component 4B (Chido blood group)///complement component 4A (Rodgers blood group)
222921_s_at	1.62e-15	1.94e-17	-12.3256	29.392	-3.50213	HEY2	hes related family bHLH transcription factor with YRPW motif 2
234998_at	1.65e-15	1.98e-17	-12.3195	29.3717	-1.22699	RAB11A	RAB11A, member RAS oncogene family
229824_at	1.67e-15	2.01e-17	-12.3141	29.3541	-3.50558	SHC3	SHC adaptor protein 3
203108_at	1.69e-15	2.04e-17	12.3101	29.341	3.87805	GPRC5A	G protein-coupled receptor class C group 5 member A
229994_at	1.7e-15	2.05e-17	-12.3079	29.3338	-2.91976	NFIA	nuclear factor I A
230477_at	1.76e-15	2.13e-17	-12.297	29.2981	-2.2577	PARD6G-AS1	PARD6G antisense RNA 1
225290_at	1.81e-15	2.19e-17	-12.2885	29.2701	-1.07229	ETNK1	ethanolamine kinase 1
208891_at	1.84e-15	2.23e-17	-12.2832	29.2527	-2.43036	DUSP6	dual specificity phosphatase 6
206140_at	1.84e-15	2.24e-17	-12.2821	29.2491	-3.53282	LHX2	LIM homeobox 2
1552754_a_at	1.88e-15	2.29e-17	-12.2751	29.2259	-5.72675	CADM2	cell adhesion molecule 2
216047_x_at	1.89e-15	2.3e-17	-12.273	29.2191	-2.92638	SEZ6L	seizure related 6 homolog like
204260_at	1.93e-15	2.35e-17	-12.2668	29.1986	-2.74794	CHGB	chromogranin B
226439_s_at	1.94e-15	2.36e-17	-12.2651	29.1931	-1.44236	NBEA	neurobeachin
217728_at	1.99e-15	2.44e-17	12.256	29.1631	1.67424	S100A6	S100 calcium binding protein A6
218902_at	2.02e-15	2.47e-17	-12.2524	29.1512	-2.14852	NOTCH1	notch 1
235079_at	2.13e-15	2.61e-17	-12.2354	29.0955	-4.68349	ZNF704	zinc finger protein 704
227365_at	2.21e-15	2.71e-17	-12.2241	29.058	-3.44741	ATCAY	ATCAY, caytaxin
203561_at	2.22e-15	2.73e-17	-12.2217	29.0501	-1.65273	FCGR2A	Fc fragment of IgG receptor IIa
224018_s_at	2.23e-15	2.74e-17	-12.2203	29.0455	-3.91435	SCD5	stearoyl-CoA desaturase 5
228214_at	2.26e-15	2.78e-17	-12.2155	29.0299	-4.19723	SOX6	SRY-box 6
229929_at	2.42e-15	2.99e-17	-12.1938	28.9582	-3.17776	SPSB4	splA/ryanodine receptor domain and SOCS box containing 4
227055_at	2.51e-15	3.1e-17	-12.1828	28.9218	-3.42422	METTL7B	methyltransferase like 7B
205992_s_at	2.51e-15	3.1e-17	12.1827	28.9215	3.62413	IL15	interleukin 15
225725_at	2.51e-15	3.11e-17	-12.1823	28.9202	-1.9463	ZMAT3	zinc finger matrin-type 3
208779_x_at	2.53e-15	3.14e-17	-12.1793	28.9102	-2.25745	MIR4640///DDR1	microRNA 4640///discoidin domain receptor tyrosine kinase 1
208451_s_at	2.54e-15	3.16e-17	-12.1776	28.9049	-3.70406	C4B_2///C4B///C4A	complement component 4B (Chido blood group), copy 2///complement component 4B (Chido blood group)///complement component 4A (Rodgers blood group)
203485_at	2.6e-15	3.23e-17	-12.1703	28.8806	-5.02573	RTN1	reticulon 1
226697_at	2.61e-15	3.26e-17	12.1679	28.8729	1.98593	FAM114A1	family with sequence similarity 114 member A1
224975_at	2.65e-15	3.31e-17	-12.1633	28.8576	-3.83456	NFIA	nuclear factor I A
205730_s_at	2.77e-15	3.46e-17	12.1498	28.8128	4.10407	ABLIM3	actin binding LIM protein family member 3
235500_at	2.79e-15	3.49e-17	-12.1472	28.8045	-2.50394	HNRNPC	heterogeneous nuclear ribonucleoprotein C (C1/C2)
237008_at	2.86e-15	3.59e-17	-12.1391	28.7777	-1.73951	POU3F3	POU class 3 homeobox 3
225790_at	2.88e-15	3.62e-17	12.1362	28.768	3.37472	MSRB3	methionine sulfoxide reductase B3
211483_x_at	2.92e-15	3.67e-17	-12.1319	28.7538	-2.48359	CAMK2B	calcium/calmodulin dependent protein kinase II beta
243011_at	2.96e-15	3.73e-17	12.127	28.7374	1.42421	NXPE3	neurexophilin and PC-esterase domain family member 3
223524_s_at	2.97e-15	3.75e-17	-12.1254	28.7324	-4.0361	TMEM108	transmembrane protein 108
206051_at	2.99e-15	3.78e-17	-12.1236	28.7264	-3.81669	ELAVL4	ELAV like neuron-specific RNA binding protein 4
227289_at	3.07e-15	3.88e-17	-12.1153	28.699	-4.08132	PCDH17	protocadherin 17
1552557_a_at	3.07e-15	3.89e-17	-12.1146	28.6964	-2.70536	ZDHHC15	zinc finger DHHC-type containing 15
224688_at	3.07e-15	3.89e-17	-12.1142	28.6952	-0.881256	TMEM248	transmembrane protein 248
227112_at	3.1e-15	3.94e-17	-12.1109	28.6843	-1.56646	TMCC1	transmembrane and coiled-coil domain family 1
212606_at	3.15e-15	4.01e-17	-12.1052	28.6653	-1.13602	WDFY3	WD repeat and FYVE domain containing 3
209514_s_at	3.21e-15	4.09e-17	12.0997	28.6472	1.7509	RAB27A	RAB27A, member RAS oncogene family
210845_s_at	3.21e-15	4.1e-17	12.099	28.645	2.4568	PLAUR	plasminogen activator, urokinase receptor
218472_s_at	3.21e-15	4.1e-17	12.0988	28.6441	1.23599	PELO	pelota homolog (Drosophila)
217905_at	3.31e-15	4.24e-17	12.0888	28.6113	1.0135	MCMBP	minichromosome maintenance complex binding protein
201913_s_at	3.33e-15	4.27e-17	12.0867	28.6041	1.12128	COASY	Coenzyme A synthase
232053_x_at	3.35e-15	4.3e-17	-12.0847	28.5976	-1.23369	RHBDD2	rhomboid domain containing 2
204035_at	3.39e-15	4.35e-17	-12.0807	28.5843	-4.22859	SCG2	secretogranin II
224100_s_at	3.43e-15	4.42e-17	-12.0761	28.5689	-2.47335	DPYSL5	dihydropyrimidinase like 5
211448_s_at	3.44e-15	4.43e-17	-12.0756	28.5672	-3.57131	RGS6	regulator of G-protein signaling 6
1555935_s_at	3.47e-15	4.48e-17	-12.072	28.5555	-3.50981	HUNK	hormonally up-regulated Neu-associated kinase
235494_at	3.56e-15	4.6e-17	-12.0639	28.5286	-3.92257	LSAMP	limbic system-associated membrane protein
220195_at	3.77e-15	4.87e-17	12.0467	28.4714	1.07513	MBD5	methyl-CpG binding domain protein 5
209372_x_at	3.81e-15	4.94e-17	-12.0429	28.4589	-2.29725	TUBB2B///TUBB2A	tubulin beta 2B class IIb///tubulin beta 2A class IIa
225667_s_at	3.84e-15	4.99e-17	-12.0399	28.4489	-4.35854	FAM84A	family with sequence similarity 84 member A
201807_at	3.85e-15	5.01e-17	12.0386	28.4445	1.25003	VPS26A	VPS26, retromer complex component A
229419_at	3.9e-15	5.07e-17	-12.0347	28.4316	-1.26229	FBXW7	F-box and WD repeat domain containing 7
222557_at	3.9e-15	5.09e-17	-12.0336	28.4282	-3.81395	STMN3	stathmin 3
210674_s_at	3.91e-15	5.1e-17	-12.0329	28.4258	-5.05744	PCDHA1///PCDHA2///PCDHA3///PCDHA4///PCDHA5///PCDHA6///PCDHA7///PCDHA8///PCDHA10///PCDHA11///PCDHA12///PCDHA13///PCDHAC1///PCDHAC2///PCDHA9	protocadherin alpha 1///protocadherin alpha 2///protocadherin alpha 3///protocadherin alpha 4///protocadherin alpha 5///protocadherin alpha 6///protocadherin alpha 7///protocadherin alpha 8///protocadherin alpha 10///protocadherin alpha 11///protocadherin alpha 12///protocadherin alpha 13///protocadherin alpha subfamily C, 1///protocadherin alpha subfamily C, 2///protocadherin alpha 9
215311_at	3.92e-15	5.13e-17	-12.0313	28.4203	-3.43303	NTRK3	neurotrophic receptor tyrosine kinase 3
59999_at	3.93e-15	5.14e-17	12.0307	28.4185	1.11181	HIF1AN	hypoxia inducible factor 1 alpha subunit inhibitor
1554126_at	4.2e-15	5.51e-17	12.0101	28.35	1.25379	MSRB3	methionine sulfoxide reductase B3
227652_at	4.32e-15	5.68e-17	-12.0009	28.3195	-2.86473	FAM69B	family with sequence similarity 69 member B
209293_x_at	4.33e-15	5.69e-17	-12.0003	28.3174	-2.57224	ID4	inhibitor of DNA binding 4, HLH protein
228282_at	4.38e-15	5.77e-17	-11.9961	28.3036	-1.10212	MFSD8	major facilitator superfamily domain containing 8
223168_at	4.44e-15	5.85e-17	-11.992	28.2899	-3.02143	RHOU	ras homolog family member U
223551_at	4.44e-15	5.86e-17	-11.9915	28.2883	-4.54055	PKIB	protein kinase (cAMP-dependent, catalytic) inhibitor beta
224365_s_at	4.48e-15	5.92e-17	-11.9885	28.2783	-1.70488	TIGD7	tigger transposable element derived 7
220116_at	4.53e-15	5.99e-17	-11.9846	28.2651	-4.04941	KCNN2	potassium calcium-activated channel subfamily N member 2
226183_at	4.66e-15	6.18e-17	-11.9754	28.2347	-1.23865	GSK3B	glycogen synthase kinase 3 beta
213904_at	4.66e-15	6.19e-17	-11.9751	28.2335	-4.00444	FRRS1L	ferric chelate reductase 1 like
202921_s_at	4.71e-15	6.26e-17	-11.9718	28.2227	-2.06652	ANK2	ankyrin 2, neuronal
214896_at	4.82e-15	6.42e-17	-11.964	28.1967	-2.74467	LINC01314	long intergenic non-protein coding RNA 1314
203036_s_at	4.95e-15	6.59e-17	-11.9561	28.1704	-3.20772	MTSS1	metastasis suppressor 1
206167_s_at	4.97e-15	6.64e-17	-11.9541	28.1636	-3.11558	ARHGAP6	Rho GTPase activating protein 6
225961_at	4.97e-15	6.64e-17	-11.9538	28.1629	-1.40766	KLHL42	kelch like family member 42
213508_at	4.97e-15	6.65e-17	-11.9536	28.1622	-1.29357	SPTSSA	serine palmitoyltransferase small subunit A
213937_s_at	5.18e-15	6.94e-17	11.9405	28.1185	1.06333	FTSJ1	FtsJ RNA methyltransferase homolog 1 (E, coli)
242488_at	5.19e-15	6.97e-17	-11.9396	28.1155	-3.41598	CHRM3	cholinergic receptor muscarinic 3
209051_s_at	5.25e-15	7.06e-17	-11.9356	28.1022	-1.21675	RALGDS	ral guanine nucleotide dissociation stimulator
200811_at	5.28e-15	7.1e-17	-11.9338	28.096	-1.36183	CIRBP	cold inducible RNA binding protein
213455_at	5.3e-15	7.15e-17	11.9319	28.0899	2.28669	FAM114A1	family with sequence similarity 114 member A1
226446_at	5.39e-15	7.27e-17	-11.9268	28.0729	-3.44014	HES6	hes family bHLH transcription factor 6
208892_s_at	5.45e-15	7.36e-17	-11.9232	28.0606	-2.33919	DUSP6	dual specificity phosphatase 6
239025_at	5.52e-15	7.47e-17	-11.9187	28.0458	-2.10175
228630_at	5.52e-15	7.48e-17	-11.9181	28.0438	-1.77882	ZNF84	zinc finger protein 84
204342_at	5.67e-15	7.7e-17	11.9097	28.0157	1.878	SLC25A24	solute carrier family 25 member 24
235723_at	5.68e-15	7.72e-17	11.9087	28.0126	2.8573	BNC2	basonuclin 2
218674_at	5.76e-15	7.83e-17	-11.9045	27.9985	-1.04848	TRAPPC13	trafficking protein particle complex 13
223854_at	5.78e-15	7.87e-17	-11.9031	27.9936	-2.54865	PCDHB9///PCDHB10	protocadherin beta 9///protocadherin beta 10
221828_s_at	5.79e-15	7.89e-17	-11.9023	27.9909	-3.35125	MVB12B	multivesicular body subunit 12B
220450_at	5.87e-15	8.01e-17	-11.8976	27.9754	-2.54423
212758_s_at	6.18e-15	8.46e-17	-11.8815	27.9218	-1.40111	ZEB1	zinc finger E-box binding homeobox 1
227401_at	6.33e-15	8.68e-17	-11.8739	27.8962	-2.27879	IL17D	interleukin 17D
209407_s_at	6.33e-15	8.69e-17	-11.8735	27.895	-1.54123	DEAF1	DEAF1, transcription factor
220443_s_at	6.33e-15	8.69e-17	-11.8734	27.8945	-1.49263	VAX2	ventral anterior homeobox 2
212843_at	6.4e-15	8.8e-17	-11.8697	27.8822	-2.68562	NCAM1	neural cell adhesion molecule 1
201439_at	6.41e-15	8.82e-17	11.8689	27.8797	0.850167	GBF1	golgi brefeldin A resistant guanine nucleotide exchange factor 1
218024_at	6.48e-15	8.93e-17	-11.8654	27.8677	-1.72814	MPC1	mitochondrial pyruvate carrier 1
231015_at	6.54e-15	9.03e-17	-11.8619	27.8562	-3.37658	KLF15	Kruppel like factor 15
202338_at	6.63e-15	9.16e-17	11.8576	27.8419	1.96698	TK1	thymidine kinase 1
221898_at	6.65e-15	9.21e-17	-11.8561	27.8367	-5.37335	PDPN	podoplanin
211012_s_at	6.74e-15	9.34e-17	11.852	27.8231	3.18357	PML	promyelocytic leukemia
230722_at	6.87e-15	9.53e-17	11.8459	27.8025	2.34162	BNC2	basonuclin 2
230412_at	6.89e-15	9.58e-17	-11.8444	27.7976	-4.06144	NPAS3	neuronal PAS domain protein 3
212406_s_at	7.04e-15	9.8e-17	-11.8376	27.7749	-1.52027	PCMTD2	protein-L-isoaspartate (D-aspartate) O-methyltransferase domain containing 2
222995_s_at	7.05e-15	9.83e-17	-11.8368	27.7723	-1.30163	RHBDD2	rhomboid domain containing 2
239118_at	7.06e-15	9.85e-17	-11.836	27.7696	-3.36374	KCNA2	potassium voltage-gated channel subfamily A member 2
226206_at	7.08e-15	9.89e-17	11.8349	27.7658	1.42036	MAFK	MAF bZIP transcription factor K
226611_s_at	7.22e-15	1.01e-16	-11.8288	27.7453	-4.21756	CENPV	centromere protein V
60471_at	7.32e-15	1.03e-16	11.8242	27.7299	1.35748	RIN3	Ras and Rab interactor 3
227499_at	7.41e-15	1.04e-16	-11.8197	27.715	-4.32694	FZD3	frizzled class receptor 3
219136_s_at	7.41e-15	1.04e-16	-11.8196	27.7145	-3.19754	LMF1	lipase maturation factor 1
209185_s_at	7.53e-15	1.06e-16	-11.8144	27.6973	-2.51804	IRS2	insulin receptor substrate 2
206028_s_at	8.1e-15	1.14e-16	-11.7923	27.6232	-1.64382	MERTK	MER proto-oncogene, tyrosine kinase
228324_at	8.13e-15	1.15e-16	11.7908	27.6182	1.34356	CARNMT1	carnosine N-methyltransferase 1
217966_s_at	8.45e-15	1.19e-16	11.779	27.5788	3.53945	FAM129A	family with sequence similarity 129 member A
232156_at	8.48e-15	1.2e-16	-11.7776	27.5739	-1.39827	AP5M1	adaptor related protein complex 5 mu 1 subunit
244026_at	8.49e-15	1.2e-16	11.7764	27.5701	2.95071
212024_x_at	8.49e-15	1.2e-16	11.7763	27.5697	1.57175	FLII	FLII, actin remodeling protein
208116_s_at	8.84e-15	1.26e-16	11.7638	27.5277	2.78335	MAN1A1	mannosidase alpha class 1A member 1
212444_at	8.84e-15	1.26e-16	11.7636	27.5269	3.58941	GPRC5A	G protein-coupled receptor class C group 5 member A
239297_at	8.84e-15	1.26e-16	-11.7634	27.5263	-2.29312	LOC101927137///KIAA1456	uncharacterized LOC101927137///KIAA1456
209585_s_at	8.85e-15	1.26e-16	11.7626	27.5237	1.18506	MINPP1	multiple inositol-polyphosphate phosphatase 1
231737_at	8.85e-15	1.26e-16	-11.7621	27.522	-2.88561	CACNG4	calcium voltage-gated channel auxiliary subunit gamma 4
228456_s_at	8.93e-15	1.28e-16	-11.7591	27.5118	-1.40035	CDS2	CDP-diacylglycerol synthase 2
242253_at	9.08e-15	1.3e-16	-11.7537	27.4939	-1.45848	PPP5D1	PPP5 tetratricopeptide repeat domain containing 1
222872_x_at	9.19e-15	1.32e-16	11.7497	27.4804	5.32226	NABP1	nucleic acid binding protein 1
227847_at	9.27e-15	1.33e-16	-11.7469	27.4711	-0.790457	EPM2AIP1	EPM2A interacting protein 1
208816_x_at	9.6e-15	1.38e-16	11.7363	27.4353	2.02944	ANXA2P2	annexin A2 pseudogene 2
203855_at	9.65e-15	1.39e-16	-11.7342	27.4284	-1.03909	WDR47	WD repeat domain 47
230932_at	9.67e-15	1.39e-16	-11.7332	27.425	-2.86396	RNF130	ring finger protein 130
238914_at	9.71e-15	1.4e-16	-11.7317	27.42	-4.935	DCC	DCC netrin 1 receptor
239221_at	9.74e-15	1.41e-16	-11.7302	27.415	-4.00864	ADGRA1	adhesion G protein-coupled receptor A1
223362_s_at	9.76e-15	1.41e-16	-11.7293	27.412	-3.82501	2003-09-01	septin 3
204879_at	9.76e-15	1.41e-16	-11.7288	27.4103	-6.47134	PDPN	podoplanin
225409_at	9.8e-15	1.42e-16	-11.7275	27.4057	-0.960204	COA5	cytochrome c oxidase assembly factor 5
208104_s_at	9.94e-15	1.44e-16	-11.7227	27.3897	-1.57039	TSC22D4	TSC22 domain family member 4
218207_s_at	1.02e-14	1.48e-16	-11.7148	27.363	-3.10054	STMN3	stathmin 3
1557136_at	1.02e-14	1.49e-16	-11.7133	27.3582	-2.95594	ATP13A4	ATPase 13A4
226709_at	1.03e-14	1.51e-16	-11.7098	27.3464	-4.10787	ROBO2	roundabout guidance receptor 2
210835_s_at	1.05e-14	1.53e-16	11.7052	27.3308	1.28688	CTBP2	C-terminal binding protein 2
46142_at	1.05e-14	1.54e-16	-11.7034	27.3249	-2.07734	LMF1	lipase maturation factor 1
200595_s_at	1.07e-14	1.56e-16	11.6986	27.3085	0.938215	EIF3A	eukaryotic translation initiation factor 3 subunit A
1555268_a_at	1.09e-14	1.59e-16	-11.6934	27.2912	-3.12272	GRID1	glutamate ionotropic receptor delta type subunit 1
211924_s_at	1.1e-14	1.62e-16	11.6888	27.2758	2.50175	PLAUR	plasminogen activator, urokinase receptor
225469_at	1.11e-14	1.63e-16	-11.6856	27.2651	-1.555	LYRM5	LYR motif containing 5
222303_at	1.12e-14	1.65e-16	11.6833	27.257	2.76568
203126_at	1.18e-14	1.73e-16	11.6683	27.2067	2.39429	IMPA2	inositol monophosphatase 2
232195_at	1.2e-14	1.77e-16	-11.6624	27.1869	-3.65205	GPR158	G protein-coupled receptor 158
205363_at	1.22e-14	1.8e-16	-11.6572	27.1695	-4.60739	BBOX1	gamma-butyrobetaine hydroxylase 1
202156_s_at	1.23e-14	1.81e-16	-11.655	27.1618	-4.59615	CELF2	CUGBP, Elav-like family member 2
238115_at	1.25e-14	1.85e-16	-11.6493	27.1426	-1.54693	DNAJC18	DnaJ heat shock protein family (Hsp40) member C18
203650_at	1.25e-14	1.85e-16	11.6484	27.1396	3.75094	PROCR	protein C receptor
218530_at	1.25e-14	1.86e-16	11.6476	27.1369	2.25442	FHOD1	formin homology 2 domain containing 1
242881_x_at	1.26e-14	1.87e-16	11.6459	27.1311	3.19106	DUXAP10	double homeobox A pseudogene 10
242326_at	1.27e-14	1.88e-16	-11.6439	27.1244	-1.69211	COL22A1	collagen type XXII alpha 1 chain
235118_at	1.28e-14	1.9e-16	-11.6415	27.1165	-5.9983	CADM2	cell adhesion molecule 2
239001_at	1.29e-14	1.92e-16	11.6376	27.1032	3.42704	MGST1	microsomal glutathione S-transferase 1
205317_s_at	1.29e-14	1.93e-16	-11.6366	27.0999	-1.82633	SLC15A2	solute carrier family 15 member 2
201910_at	1.29e-14	1.93e-16	-11.6363	27.0988	-1.24263	FARP1	FERM, ARH/RhoGEF and pleckstrin domain protein 1
204085_s_at	1.29e-14	1.93e-16	-11.6355	27.0963	-1.37979	CLN5	ceroid-lipofuscinosis, neuronal 5
211675_s_at	1.3e-14	1.94e-16	11.634	27.0911	3.88444	MDFIC	MyoD family inhibitor domain containing
227322_s_at	1.3e-14	1.95e-16	11.6331	27.0881	1.44008	BCCIP	BRCA2 and CDKN1A interacting protein
215440_s_at	1.3e-14	1.95e-16	-11.6327	27.0869	-4.37148	BEX4	brain expressed X-linked 4
223547_at	1.31e-14	1.96e-16	-11.631	27.0811	-1.45629	JKAMP	JNK1/MAPK8-associated membrane protein
212025_s_at	1.31e-14	1.97e-16	11.6304	27.079	1.14556	FLII	FLII, actin remodeling protein
214041_x_at	1.35e-14	2.04e-16	11.6203	27.045	1.0991	RPL37A	ribosomal protein L37a
214046_at	1.37e-14	2.06e-16	-11.6173	27.0347	-4.05552	FUT9	fucosyltransferase 9
208680_at	1.43e-14	2.16e-16	11.6029	26.9863	1.14776	PRDX1	peroxiredoxin 1
218854_at	1.44e-14	2.18e-16	11.6006	26.9786	2.45678	DSE	dermatan sulfate epimerase
218032_at	1.44e-14	2.18e-16	-11.5996	26.9752	-1.9432	SNN	stannin
235151_at	1.47e-14	2.23e-16	-11.594	26.9562	-1.11673	LOC283357	uncharacterized LOC283357
227776_at	1.5e-14	2.27e-16	-11.5885	26.9376	-1.35031	ACER3	alkaline ceramidase 3
1565269_s_at	1.5e-14	2.28e-16	11.5873	26.9336	1.03283	ATF1	activating transcription factor 1
204657_s_at	1.55e-14	2.36e-16	11.5767	26.8977	1.29638	SHB	SH2 domain containing adaptor protein B
244660_at	1.6e-14	2.43e-16	-11.5682	26.8691	-2.3418	ELAVL1	ELAV like RNA binding protein 1
214541_s_at	1.6e-14	2.43e-16	-11.568	26.8683	-4.32814	QKI	QKI, KH domain containing RNA binding
228857_at	1.65e-14	2.52e-16	-11.5576	26.8332	-1.38358	GNL1	G protein nucleolar 1 (putative)
224735_at	1.65e-14	2.52e-16	11.5573	26.8322	1.78845	CYB561A3	cytochrome b561 family member A3
226925_at	1.69e-14	2.59e-16	-11.5499	26.8072	-2.09759	PXYLP1	2-phosphoxylose phosphatase 1
235976_at	1.7e-14	2.61e-16	11.5475	26.7992	5.18168	SLITRK6	SLIT and NTRK like family member 6
225112_at	1.71e-14	2.62e-16	-11.5462	26.7947	-1.62902	ABI2	abl-interactor 2
206196_s_at	1.71e-14	2.63e-16	-11.5448	26.7899	-2.93931	RUNDC3A	RUN domain containing 3A
228234_at	1.72e-14	2.64e-16	11.5437	26.7864	1.39014	TMED7-TICAM2///TICAM2	TMED7-TICAM2 readthrough///toll like receptor adaptor molecule 2
202444_s_at	1.73e-14	2.67e-16	11.5409	26.7767	1.55648	ERLIN1	ER lipid raft associated 1
222294_s_at	1.77e-14	2.73e-16	11.5337	26.7523	1.53075	RAB27A	RAB27A, member RAS oncogene family
209706_at	1.77e-14	2.73e-16	11.5335	26.7517	1.8303	NKX3-1	NK3 homeobox 1
223435_s_at	1.81e-14	2.8e-16	-11.5266	26.7284	-6.02957	PCDHA1///PCDHA2///PCDHA3///PCDHA4///PCDHA5///PCDHA6///PCDHA7///PCDHA8///PCDHA10///PCDHA11///PCDHA12///PCDHA13///PCDHAC1///PCDHAC2///PCDHA9	protocadherin alpha 1///protocadherin alpha 2///protocadherin alpha 3///protocadherin alpha 4///protocadherin alpha 5///protocadherin alpha 6///protocadherin alpha 7///protocadherin alpha 8///protocadherin alpha 10///protocadherin alpha 11///protocadherin alpha 12///protocadherin alpha 13///protocadherin alpha subfamily C, 1///protocadherin alpha subfamily C, 2///protocadherin alpha 9
202777_at	1.82e-14	2.82e-16	11.5245	26.7214	0.833493	SHOC2	SHOC2, leucine rich repeat scaffold protein
227728_at	1.83e-14	2.84e-16	-11.5224	26.7141	-1.27279	PPM1A	protein phosphatase, Mg2+/Mn2+ dependent 1A
230427_s_at	1.83e-14	2.84e-16	-11.5222	26.7136	-1.2167	BAG5	BCL2 associated athanogene 5
211894_x_at	1.84e-14	2.85e-16	-11.5213	26.7105	-2.60292	SEZ6L	seizure related 6 homolog like
205377_s_at	1.84e-14	2.85e-16	-11.5211	26.7097	-3.06264	ACHE	acetylcholinesterase (Cartwright blood group)
210036_s_at	1.94e-14	3.02e-16	-11.5038	26.6513	-2.62332	KCNH2	potassium voltage-gated channel subfamily H member 2
228028_at	1.95e-14	3.03e-16	-11.5031	26.6486	-3.07912	GAREM2	GRB2 associated regulator of MAPK1 subtype 2
204069_at	1.96e-14	3.05e-16	-11.5014	26.6429	-2.36551	MEIS1	Meis homeobox 1
200999_s_at	2.01e-14	3.13e-16	11.4935	26.6163	1.13347	CKAP4	cytoskeleton associated protein 4
210554_s_at	2.05e-14	3.2e-16	11.4867	26.593	1.31044	CTBP2	C-terminal binding protein 2
244424_at	2.06e-14	3.22e-16	-11.4856	26.5895	-2.112	LOC439938	uncharacterized LOC439938
236837_x_at	2.07e-14	3.24e-16	-11.4834	26.582	-1.88436	MIPEPP3	mitochondrial intermediate peptidase pseudogene 3
201458_s_at	2.08e-14	3.27e-16	11.4811	26.574	0.889944	BUB3	BUB3, mitotic checkpoint protein
240815_at	2.11e-14	3.31e-16	11.4767	26.5592	5.63297
238478_at	2.11e-14	3.31e-16	11.4767	26.5592	2.39707	BNC2	basonuclin 2
1560792_at	2.11e-14	3.33e-16	-11.4757	26.5559	-1.69295
230960_at	2.12e-14	3.34e-16	-11.4744	26.5516	-1.72867	IGDCC3	immunoglobulin superfamily DCC subclass member 3
203929_s_at	2.19e-14	3.45e-16	-11.4647	26.5184	-2.25909	MAPT	microtubule associated protein tau
224976_at	2.21e-14	3.49e-16	-11.4619	26.5089	-3.31466	NFIA	nuclear factor I A
230958_s_at	2.21e-14	3.49e-16	-11.4617	26.5085	-4.45291
229380_at	2.21e-14	3.49e-16	-11.4616	26.5081	-2.86365	ILDR2	immunoglobulin like domain containing receptor 2
203509_at	2.27e-14	3.6e-16	-11.4522	26.4761	-2.95825	SORL1	sortilin related receptor 1
239331_at	2.35e-14	3.73e-16	11.4421	26.4417	2.24989
200886_s_at	2.38e-14	3.78e-16	11.4378	26.4273	1.11727	PGAM1	phosphoglycerate mutase 1
235427_at	2.41e-14	3.83e-16	-11.434	26.4144	-1.15039	CFLAR	CASP8 and FADD like apoptosis regulator
219427_at	2.42e-14	3.86e-16	11.4321	26.4078	2.42689	FAT4	FAT atypical cadherin 4
227417_at	2.43e-14	3.87e-16	-11.4313	26.4053	-2.05445	MARC2	mitochondrial amidoxime reducing component 2
202686_s_at	2.46e-14	3.93e-16	11.4267	26.3897	3.21895	AXL	AXL receptor tyrosine kinase
227448_at	2.49e-14	3.97e-16	-11.4238	26.3797	-1.46507	ARGLU1	arginine and glutamate rich 1
1562288_at	2.49e-14	3.98e-16	-11.4229	26.3768	-2.88883
214812_s_at	2.49e-14	3.98e-16	11.4226	26.3756	0.996196	MOB1A	MOB kinase activator 1A
231952_at	2.51e-14	4.02e-16	-11.4199	26.3663	-1.68742
227029_at	2.54e-14	4.07e-16	-11.4165	26.355	-0.886875	LOC101927178///FAM177A1	uncharacterized LOC101927178///family with sequence similarity 177 member A1
237015_at	2.57e-14	4.13e-16	-11.4121	26.3399	-3.9232	LOC105371352	uncharacterized LOC105371352
210428_s_at	2.6e-14	4.18e-16	11.4086	26.3281	0.848236	HGS	hepatocyte growth factor-regulated tyrosine kinase substrate
227336_at	2.63e-14	4.24e-16	-11.4043	26.3133	-3.03573	DTX1	deltex E3 ubiquitin ligase 1
219522_at	2.66e-14	4.28e-16	-11.4015	26.3037	-1.58447	FJX1	four jointed box 1
238789_at	2.7e-14	4.35e-16	-11.3968	26.2878	-1.57916	KANK1	KN motif and ankyrin repeat domains 1
212928_at	2.72e-14	4.39e-16	-11.3939	26.2779	-0.915832	TSPYL4	TSPY like 4
202721_s_at	2.78e-14	4.5e-16	11.3869	26.2543	1.70014	GFPT1	glutamine--fructose-6-phosphate transaminase 1
202733_at	2.86e-14	4.63e-16	11.3787	26.2263	3.27426	LOC101927705///P4HA2	uncharacterized LOC101927705///prolyl 4-hydroxylase subunit alpha 2
211219_s_at	2.9e-14	4.7e-16	-11.3744	26.2117	-3.1667	LHX2	LIM homeobox 2
205656_at	2.9e-14	4.7e-16	-11.3742	26.2108	-3.31454	PCDH17	protocadherin 17
238447_at	2.93e-14	4.76e-16	11.3702	26.1975	4.33209	RBMS3	RNA binding motif single stranded interacting protein 3
229725_at	2.97e-14	4.82e-16	-11.3665	26.1847	-3.34783	ACSL6	acyl-CoA synthetase long-chain family member 6
234331_s_at	2.97e-14	4.83e-16	-11.366	26.183	-3.40043	FAM84A	family with sequence similarity 84 member A
224587_at	3.11e-14	5.08e-16	-11.3516	26.1341	-1.13266	SUB1	SUB1 homolog, transcriptional regulator
1554472_a_at	3.24e-14	5.28e-16	-11.34	26.0943	-1.47186	PHF20L1	PHD finger protein 20-like 1
213050_at	3.31e-14	5.4e-16	-11.3334	26.0718	-4.20569	COBL	cordon-bleu WH2 repeat protein
238861_at	3.33e-14	5.45e-16	-11.3307	26.0628	-1.39225	SSBP2	single stranded DNA binding protein 2
242289_at	3.34e-14	5.46e-16	-11.3301	26.0608	-1.8936	MRPL42	mitochondrial ribosomal protein L42
202403_s_at	3.35e-14	5.49e-16	11.3287	26.0561	5.48964	COL1A2	collagen type I alpha 2 chain
200884_at	3.36e-14	5.51e-16	-11.3276	26.0521	-3.17901	CKB	creatine kinase B
209897_s_at	3.39e-14	5.57e-16	11.3243	26.041	3.69698	SLIT2	slit guidance ligand 2
209475_at	3.45e-14	5.67e-16	-11.3192	26.0236	-0.929684	MIR6125///USP15	microRNA 6125///ubiquitin specific peptidase 15
212385_at	3.45e-14	5.69e-16	-11.3183	26.0204	-1.77082	TCF4	transcription factor 4
211603_s_at	3.45e-14	5.69e-16	-11.3183	26.0204	-2.02687	ETV4	ETS variant 4
217371_s_at	3.48e-14	5.75e-16	11.3151	26.0097	2.85512	IL15	interleukin 15
225442_at	3.54e-14	5.84e-16	11.3105	25.9939	2.17755	DDR2	discoidin domain receptor tyrosine kinase 2
239632_at	3.6e-14	5.95e-16	-11.3053	25.976	-3.63431
201152_s_at	3.6e-14	5.95e-16	11.3049	25.9747	1.01417	MBNL1	muscleblind like splicing regulator 1
203801_at	3.67e-14	6.08e-16	-11.2987	25.9534	-1.53294	MRPS14	mitochondrial ribosomal protein S14
217879_at	3.67e-14	6.09e-16	11.2986	25.9531	0.835961	CDC27	cell division cycle 27
214204_at	3.7e-14	6.15e-16	-11.2954	25.9422	-3.14151	PACRG	PARK2 coregulated
231439_at	3.76e-14	6.25e-16	-11.2906	25.9259	-2.6694	FAM84A	family with sequence similarity 84 member A
224835_at	3.78e-14	6.3e-16	-11.2885	25.9188	-1.24843	GPCPD1	glycerophosphocholine phosphodiesterase 1
213027_at	3.81e-14	6.35e-16	-11.286	25.9101	-1.06205	TROVE2	TROVE domain family member 2
1555609_a_at	3.86e-14	6.44e-16	-11.2822	25.8971	-1.39921	ZMAT3	zinc finger matrin-type 3
221310_at	3.88e-14	6.48e-16	-11.2801	25.8902	-5.02934	FGF14	fibroblast growth factor 14
224970_at	3.9e-14	6.54e-16	-11.2777	25.8819	-5.04602	NFIA	nuclear factor I A
238034_at	3.9e-14	6.54e-16	-11.2775	25.8812	-1.84734	CANX	calnexin
219683_at	3.9e-14	6.54e-16	-11.2774	25.8807	-3.88985	FZD3	frizzled class receptor 3
235635_at	3.9e-14	6.54e-16	-11.2773	25.8807	-1.94629	ARHGAP5	Rho GTPase activating protein 5
203328_x_at	3.91e-14	6.56e-16	11.2767	25.8783	1.11699	IDE	insulin degrading enzyme
225947_at	3.94e-14	6.62e-16	11.2739	25.869	1.07178	MYO19	myosin XIX
201222_s_at	3.98e-14	6.69e-16	11.2707	25.8581	0.766693	RAD23B	RAD23 homolog B, nucleotide excision repair protein
238736_at	3.99e-14	6.71e-16	-11.2698	25.855	-1.75089	REV3L	REV3 like, DNA directed polymerase zeta catalytic subunit
203928_x_at	4.02e-14	6.77e-16	-11.2673	25.8463	-1.59538	MAPT	microtubule associated protein tau
220022_at	4.04e-14	6.82e-16	-11.2651	25.8388	-3.7576	ZNF334	zinc finger protein 334
206508_at	4.05e-14	6.85e-16	11.2639	25.8348	3.51942	CD70	CD70 molecule
204557_s_at	4.05e-14	6.86e-16	-11.2637	25.8341	-1.39545	DZIP1	DAZ interacting zinc finger protein 1
228971_at	4.05e-14	6.88e-16	-11.2629	25.8313	-1.8349	SLC25A3	solute carrier family 25 member 3
223311_s_at	4.05e-14	6.88e-16	11.2629	25.8313	0.917272	MTA3	metastasis associated 1 family member 3
214934_at	4.18e-14	7.1e-16	-11.2536	25.7995	-1.72487	ATP9B	ATPase phospholipid transporting 9B (putative)
230130_at	4.22e-14	7.17e-16	11.2505	25.789	4.07437	SLIT2	slit guidance ligand 2
239995_at	4.3e-14	7.31e-16	-11.245	25.77	-2.21797
203879_at	4.69e-14	7.98e-16	11.2194	25.6823	2.67972	PIK3CD	phosphatidylinositol-4,5-bisphosphate 3-kinase catalytic subunit delta
211792_s_at	4.78e-14	8.15e-16	-11.2134	25.6618	-3.41986	CDKN2C	cyclin dependent kinase inhibitor 2C
226360_at	4.78e-14	8.16e-16	-11.213	25.6605	-1.20146	ZNRF3	zinc and ring finger 3
222559_s_at	4.82e-14	8.23e-16	-11.2103	25.6514	-1.65103	RPRD1A	regulation of nuclear pre-mRNA domain containing 1A
201944_at	4.85e-14	8.3e-16	11.208	25.6436	0.997509	HEXB	hexosaminidase subunit beta
240425_x_at	4.87e-14	8.34e-16	-11.2065	25.6383	-3.826	ROBO2	roundabout guidance receptor 2
221589_s_at	4.94e-14	8.47e-16	-11.2019	25.6227	-1.62594	ALDH6A1	aldehyde dehydrogenase 6 family member A1
219005_at	4.95e-14	8.49e-16	-11.2013	25.6204	-3.75853	TMEM59L	transmembrane protein 59 like
209618_at	5.01e-14	8.61e-16	-11.1973	25.6068	-4.94815	CTNND2	catenin delta 2
209789_at	5.14e-14	8.83e-16	-11.19	25.5816	-4.08699	CORO2B	coronin 2B
228218_at	5.18e-14	8.91e-16	-11.1873	25.5726	-3.08694	LSAMP	limbic system-associated membrane protein
217750_s_at	5.22e-14	8.99e-16	11.1848	25.5641	0.851723	UBE2Z	ubiquitin conjugating enzyme E2 Z
235754_at	5.51e-14	9.51e-16	11.1685	25.508	1.01402	HFE	hemochromatosis
237936_at	5.55e-14	9.58e-16	-11.1662	25.5001	-3.26928
212652_s_at	5.56e-14	9.61e-16	-11.1654	25.4974	-0.793768	SNX4	sorting nexin 4
238459_x_at	5.6e-14	9.7e-16	-11.1627	25.488	-2.20104	SPATA6	spermatogenesis associated 6
227561_at	5.61e-14	9.72e-16	11.162	25.4859	2.16976	DDR2	discoidin domain receptor tyrosine kinase 2
235413_at	5.62e-14	9.75e-16	11.1611	25.4825	1.03078	GGCX	gamma-glutamyl carboxylase
228164_at	5.65e-14	9.8e-16	11.1596	25.4776	0.820464	AP4E1	adaptor related protein complex 4 epsilon 1 subunit
212636_at	5.69e-14	9.88e-16	-11.1572	25.4693	-3.41451	QKI	QKI, KH domain containing RNA binding
242607_at	5.69e-14	9.89e-16	-11.1569	25.4683	-1.11564
212086_x_at	5.94e-14	1.03e-15	11.1438	25.4233	2.0522	LMNA	lamin A/C
224332_s_at	6.15e-14	1.07e-15	11.1334	25.3876	0.941816	MRPL43	mitochondrial ribosomal protein L43
203282_at	6.17e-14	1.08e-15	11.1325	25.3845	1.73567	GBE1	glucan (1,4-alpha-), branching enzyme 1
202708_s_at	6.2e-14	1.08e-15	-11.1304	25.3772	-2.23605	HIST2H2BE	histone cluster 2, H2be
236016_at	6.2e-14	1.08e-15	-11.1303	25.3768	-1.69533	SMARCE1	SWI/SNF related, matrix associated, actin dependent regulator of chromatin, subfamily e, member 1
230403_at	6.2e-14	1.09e-15	-11.1299	25.3754	-2.44661	RFX3	regulatory factor X3
223095_at	6.2e-14	1.09e-15	11.1297	25.3749	2.4576	MARVELD1	MARVEL domain containing 1
38149_at	6.22e-14	1.09e-15	-11.1284	25.3704	-1.39849	ARHGAP25	Rho GTPase activating protein 25
228773_at	6.31e-14	1.11e-15	11.124	25.3554	1.51172	LOC100506100	uncharacterized LOC100506100
224609_at	6.32e-14	1.11e-15	-11.1233	25.3527	-1.91117	SLC44A2	solute carrier family 44 member 2
227443_at	6.34e-14	1.12e-15	11.1218	25.3476	1.99836	LURAP1L	leucine rich adaptor protein 1 like
208121_s_at	6.35e-14	1.12e-15	-11.1212	25.3457	-3.54406	PTPRO	protein tyrosine phosphatase, receptor type O
209249_s_at	6.39e-14	1.13e-15	11.1191	25.3383	1.37108	GHITM	growth hormone inducible transmembrane protein
201733_at	6.39e-14	1.13e-15	-11.1189	25.3376	-1.4315	CLCN3	chloride voltage-gated channel 3
212488_at	6.47e-14	1.14e-15	11.1147	25.3233	3.24846	COL5A1	collagen type V alpha 1 chain
225561_at	6.53e-14	1.16e-15	-11.1117	25.3129	-0.92727	SELT	selenoprotein T
213385_at	6.8e-14	1.2e-15	-11.0997	25.2718	-3.20824	CHN2	chimerin 2
209637_s_at	6.87e-14	1.22e-15	-11.0964	25.2603	-1.52694	RGS12	regulator of G-protein signaling 12
205593_s_at	6.87e-14	1.22e-15	-11.0962	25.2595	-4.05153	PDE9A	phosphodiesterase 9A
205678_at	6.89e-14	1.22e-15	-11.0951	25.2559	-2.02111	AP3B2	adaptor related protein complex 3 beta 2 subunit
226753_at	6.9e-14	1.23e-15	-11.0944	25.2534	-1.56584	FAM76B	family with sequence similarity 76 member B
231001_at	6.91e-14	1.23e-15	-11.0936	25.2509	-2.66958	FIBIN	fin bud initiation factor homolog (zebrafish)
205741_s_at	6.92e-14	1.23e-15	-11.0931	25.249	-2.81489	DTNA	dystrobrevin alpha
230220_at	6.94e-14	1.24e-15	-11.0918	25.2444	-3.01358	UNC80	unc-80 homolog, NALCN activator
225886_at	6.97e-14	1.24e-15	-11.0904	25.2397	-1.88055	DDX5	DEAD-box helicase 5
204155_s_at	7.01e-14	1.25e-15	-11.0882	25.2323	-1.09744	SIK3	SIK family kinase 3
209466_x_at	7.13e-14	1.28e-15	-11.0831	25.2148	-2.88923	PTN	pleiotrophin
238566_at	7.13e-14	1.28e-15	-11.083	25.2142	-2.92982	ZNF334	zinc finger protein 334
211899_s_at	7.16e-14	1.28e-15	-11.0814	25.2089	-2.13689	TRAF4	TNF receptor associated factor 4
214457_at	7.23e-14	1.3e-15	-11.0784	25.1983	-2.87653	HOXA2	homeobox A2
206918_s_at	7.24e-14	1.3e-15	11.0776	25.1958	1.5929	CPNE1	copine 1
211876_x_at	7.35e-14	1.32e-15	-11.0726	25.1787	-2.24544	PCDHGA3///PCDHGA5///PCDHGA6///PCDHGA10///PCDHGA11///PCDHGA12///PCDHGC3	protocadherin gamma subfamily A, 3///protocadherin gamma subfamily A, 5///protocadherin gamma subfamily A, 6///protocadherin gamma subfamily A, 10///protocadherin gamma subfamily A, 11///protocadherin gamma subfamily A, 12///protocadherin gamma subfamily C, 3
202361_at	7.37e-14	1.33e-15	11.0718	25.1757	1.02794	SEC24C	SEC24 homolog C, COPII coat complex component
225462_at	7.38e-14	1.33e-15	-11.0709	25.1727	-0.805592	TMEM128	transmembrane protein 128
227746_at	7.42e-14	1.34e-15	-11.0693	25.167	-1.85309	ELAVL1	ELAV like RNA binding protein 1
228715_at	7.52e-14	1.36e-15	-11.065	25.1525	-1.78827	ZCCHC12	zinc finger CCHC-type containing 12
211208_s_at	7.55e-14	1.36e-15	-11.0637	25.1479	-1.22599	CASK	calcium/calmodulin dependent serine protein kinase
237563_s_at	7.68e-14	1.39e-15	11.0585	25.13	1.13357
205990_s_at	7.87e-14	1.43e-15	11.051	25.104	4.02677	WNT5A	Wnt family member 5A
204365_s_at	7.92e-14	1.44e-15	-11.0487	25.0961	-1.78329	REEP1	receptor accessory protein 1
229655_at	7.92e-14	1.44e-15	-11.0485	25.0954	-3.8941	FAM19A5	family with sequence similarity 19 member A5, C-C motif chemokine like
238955_at	7.93e-14	1.44e-15	-11.0475	25.0921	-1.57452	RFTN2	raftlin family member 2
1559402_a_at	7.93e-14	1.44e-15	-11.0475	25.0921	-3.69096	C1orf61	chromosome 1 open reading frame 61
1554635_a_at	7.95e-14	1.45e-15	-11.0464	25.0882	-2.94263	NPAS3	neuronal PAS domain protein 3
209465_x_at	8.02e-14	1.46e-15	-11.0437	25.079	-2.79716	PTN	pleiotrophin
223424_s_at	8.03e-14	1.46e-15	-11.043	25.0766	-0.804141	ZSCAN21	zinc finger and SCAN domain containing 21
1552848_a_at	8.03e-14	1.47e-15	-11.0429	25.0763	-2.78621	PTCHD1	patched domain containing 1
211685_s_at	8.03e-14	1.47e-15	-11.0425	25.0748	-3.23193	NCALD	neurocalcin delta
231110_at	8.06e-14	1.47e-15	-11.041	25.0698	-1.32555
221156_x_at	8.12e-14	1.49e-15	11.0387	25.0619	2.52358	CCPG1	cell cycle progression 1
209686_at	8.13e-14	1.49e-15	-11.038	25.0594	-7.31035	S100B	S100 calcium binding protein B
214257_s_at	8.23e-14	1.51e-15	11.0341	25.0458	1.10058	SEC22B	SEC22 homolog B, vesicle trafficking protein (gene/pseudogene)
229544_at	8.23e-14	1.51e-15	-11.034	25.0456	-1.27977
204065_at	8.45e-14	1.55e-15	-11.026	25.0178	-1.53684	CHST10	carbohydrate sulfotransferase 10
223249_at	8.47e-14	1.56e-15	-11.0252	25.015	-1.01921	CLDN12	claudin 12
229244_at	8.5e-14	1.57e-15	-11.0236	25.0095	-3.97178	LSAMP	limbic system-associated membrane protein
237662_at	8.53e-14	1.57e-15	-11.0224	25.0056	-2.17972	SPATA19	spermatogenesis associated 19
216120_s_at	8.55e-14	1.58e-15	-11.0213	25.0019	-2.71102	ATP2B2	ATPase plasma membrane Ca2+ transporting 2
236777_at	8.56e-14	1.58e-15	-11.0209	25.0002	-1.95458	ZSCAN16-AS1	ZSCAN16 antisense RNA 1
202594_at	8.56e-14	1.58e-15	-11.0206	24.9993	-1.28254	LEPROTL1	leptin receptor overlapping transcript-like 1
204343_at	8.85e-14	1.64e-15	-11.0106	24.9649	-2.90467	ABCA3	ATP binding cassette subfamily A member 3
244117_at	9.01e-14	1.67e-15	-11.0051	24.9458	-4.24462
219202_at	9.15e-14	1.7e-15	11.0005	24.93	2.47649	RHBDF2	rhomboid 5 homolog 2
204484_at	9.18e-14	1.71e-15	-10.9991	24.925	-3.52017	PIK3C2B	phosphatidylinositol-4-phosphate 3-kinase catalytic subunit type 2 beta
204417_at	9.18e-14	1.71e-15	-10.999	24.9248	-4.58025	GALC	galactosylceramidase
237413_at	9.24e-14	1.72e-15	-10.9966	24.9166	-2.46169	MAPK10	mitogen-activated protein kinase 10
236373_at	9.44e-14	1.76e-15	-10.9904	24.895	-2.99808
213351_s_at	9.57e-14	1.78e-15	-10.9862	24.8805	-1.81898	TMCC1	transmembrane and coiled-coil domain family 1
225483_at	9.57e-14	1.79e-15	-10.9856	24.8784	-1.12987	VPS26B	VPS26, retromer complex component B
233568_x_at	9.61e-14	1.8e-15	10.9841	24.8733	1.28557	CWF19L1	CWF19-like 1, cell cycle control (S, pombe)
235944_at	9.61e-14	1.8e-15	10.984	24.8732	5.52558	HMCN1	hemicentin 1
230425_at	9.61e-14	1.8e-15	-10.9836	24.8716	-3.25993	EPHB1	EPH receptor B1
213148_at	9.81e-14	1.84e-15	-10.9775	24.8505	-2.91173	C2orf72	chromosome 2 open reading frame 72
214855_s_at	9.84e-14	1.84e-15	-10.9763	24.8466	-1.23378	RALGAPA1///RALGAPA1P1	Ral GTPase activating protein catalytic alpha subunit 1///Ral GTPase activating protein catalytic alpha subunit 1 pseudogene 1
209361_s_at	1.01e-13	1.9e-15	-10.9681	24.818	-1.23128	PCBP4	poly(rC) binding protein 4
205743_at	1.01e-13	1.9e-15	10.967	24.8144	2.16726	STAC	SH3 and cysteine rich domain
217599_s_at	1.02e-13	1.91e-15	10.9661	24.8112	3.61029	MDFIC	MyoD family inhibitor domain containing
209243_s_at	1.03e-13	1.93e-15	-10.9627	24.7996	-4.94903	PEG3	paternally expressed 3
202479_s_at	1.04e-13	1.96e-15	-10.9593	24.7877	-2.62207	TRIB2	tribbles pseudokinase 2
205590_at	1.05e-13	1.98e-15	-10.9558	24.7756	-4.40832	RASGRP1	RAS guanyl releasing protein 1
212149_at	1.05e-13	1.99e-15	10.9542	24.7702	0.985514	EFR3A	EFR3 homolog A
203788_s_at	1.06e-13	1.99e-15	10.9538	24.7688	2.22226	SEMA3C	semaphorin 3C
224746_at	1.06e-13	2e-15	10.9536	24.7679	2.52155	KIAA1522	KIAA1522
229532_at	1.06e-13	2e-15	-10.9526	24.7646	-2.51935	ZNF502	zinc finger protein 502
226378_s_at	1.06e-13	2.01e-15	-10.9517	24.7613	-1.42743	C19orf25	chromosome 19 open reading frame 25
225307_at	1.06e-13	2.02e-15	10.9506	24.7577	1.37355	ZNF511	zinc finger protein 511
244797_at	1.07e-13	2.04e-15	-10.9475	24.747	-1.84008	LINC01159	long intergenic non-protein coding RNA 1159
236264_at	1.07e-13	2.04e-15	-10.9471	24.7456	-5.58745	ADGRL3	adhesion G protein-coupled receptor L3
225436_at	1.08e-13	2.06e-15	-10.9447	24.7374	-1.637	ABHD17C	abhydrolase domain containing 17C
220298_s_at	1.08e-13	2.07e-15	-10.9436	24.7334	-2.0136	SPATA6	spermatogenesis associated 6
204428_s_at	1.1e-13	2.1e-15	-10.9392	24.718	-2.66713	LCAT	lecithin-cholesterol acyltransferase
202722_s_at	1.1e-13	2.1e-15	10.9386	24.716	1.55057	GFPT1	glutamine--fructose-6-phosphate transaminase 1
220576_at	1.11e-13	2.12e-15	-10.9366	24.7092	-2.14743	PGAP1	post-GPI attachment to proteins 1
229430_at	1.13e-13	2.15e-15	-10.9316	24.6918	-4.13369	C8orf46	chromosome 8 open reading frame 46
229459_at	1.14e-13	2.17e-15	-10.9292	24.6834	-4.75038	FAM19A5	family with sequence similarity 19 member A5, C-C motif chemokine like
227084_at	1.14e-13	2.18e-15	-10.9288	24.6821	-2.49281	DTNA	dystrobrevin alpha
212723_at	1.14e-13	2.19e-15	10.9273	24.6769	1.08604	JMJD6	arginine demethylase and lysine hydroxylase
235688_s_at	1.16e-13	2.22e-15	-10.9231	24.6627	-1.90705	TRAF4	TNF receptor associated factor 4
209591_s_at	1.16e-13	2.22e-15	-10.9225	24.6605	-3.81519	BMP7	bone morphogenetic protein 7
208944_at	1.2e-13	2.31e-15	10.912	24.6241	2.63093	TGFBR2	transforming growth factor beta receptor 2
238793_at	1.21e-13	2.33e-15	-10.9095	24.6154	-1.28728	TIGD7	tigger transposable element derived 7
222558_at	1.21e-13	2.33e-15	-10.9087	24.6127	-1.65223	RPRD1A	regulation of nuclear pre-mRNA domain containing 1A
221065_s_at	1.22e-13	2.35e-15	-10.9059	24.603	-2.94073	CHST8	carbohydrate sulfotransferase 8
239752_at	1.26e-13	2.43e-15	-10.8966	24.5708	-2.97613	CECR2	CECR2, histone acetyl-lysine reader
201897_s_at	1.26e-13	2.44e-15	10.8955	24.567	1.14279	CKS1B	CDC28 protein kinase regulatory subunit 1B
204266_s_at	1.26e-13	2.44e-15	-10.8953	24.5663	-1.62483	CHKA	choline kinase alpha
1554438_at	1.27e-13	2.46e-15	10.8936	24.5604	3.22613	KIAA1217	KIAA1217
205031_at	1.27e-13	2.47e-15	-10.8925	24.5567	-3.62442	EFNB3	ephrin B3
223250_at	1.28e-13	2.48e-15	-10.8905	24.5498	-1.2619	KLHL7	kelch like family member 7
203464_s_at	1.28e-13	2.49e-15	-10.8902	24.5486	-1.38639	EPN2-IT1///EPN2	EPN2 intronic transcript 1///epsin 2
230964_at	1.33e-13	2.58e-15	-10.8799	24.5128	-6.08698	FREM2	FRAS1 related extracellular matrix protein 2
214717_at	1.34e-13	2.6e-15	-10.8777	24.5051	-1.7777	PKI55	DKFZp434H1419
221667_s_at	1.35e-13	2.62e-15	10.8752	24.4966	3.78702	HSPB8	heat shock protein family B (small) member 8
229613_at	1.36e-13	2.65e-15	-10.8717	24.4846	-2.71624
207074_s_at	1.37e-13	2.67e-15	-10.8698	24.478	-2.96962	SLC18A1	solute carrier family 18 member A1
209406_at	1.4e-13	2.74e-15	10.8626	24.4529	2.16806	BAG2	BCL2 associated athanogene 2
209291_at	1.42e-13	2.78e-15	-10.858	24.4371	-4.11763	ID4	inhibitor of DNA binding 4, HLH protein
204897_at	1.43e-13	2.8e-15	10.8558	24.4294	3.82912	PTGER4	prostaglandin E receptor 4
218077_s_at	1.45e-13	2.83e-15	10.8529	24.4192	0.977733	ZDHHC3	zinc finger DHHC-type containing 3
206675_s_at	1.45e-13	2.84e-15	10.8515	24.4143	1.81774	SKIL	SKI-like proto-oncogene
209340_at	1.45e-13	2.85e-15	10.8514	24.4141	1.40677	UAP1	UDP-N-acetylglucosamine pyrophosphorylase 1
230212_at	1.48e-13	2.9e-15	-10.8462	24.3961	-1.92008	SPRY1	sprouty RTK signaling antagonist 1
224817_at	1.48e-13	2.9e-15	10.8457	24.3942	1.86957	SH3PXD2A	SH3 and PX domains 2A
213793_s_at	1.48e-13	2.91e-15	-10.8454	24.3932	-1.49967	HOMER1	homer scaffolding protein 1
202911_at	1.49e-13	2.93e-15	10.8428	24.3843	0.743399	MSH6	mutS homolog 6
57082_at	1.49e-13	2.93e-15	10.8426	24.3834	1.77335	LDLRAP1	low density lipoprotein receptor adaptor protein 1
217496_s_at	1.49e-13	2.95e-15	10.8415	24.3797	1.45007	IDE	insulin degrading enzyme
205011_at	1.5e-13	2.97e-15	-10.8393	24.372	-1.64251	VWA5A	von Willebrand factor A domain containing 5A
225114_at	1.5e-13	2.97e-15	10.8388	24.3703	1.16018	AGPS	alkylglycerone phosphate synthase
202771_at	1.52e-13	3.01e-15	10.8356	24.3592	1.58619	PIEZO1	piezo type mechanosensitive ion channel component 1
1564064_a_at	1.52e-13	3.02e-15	10.8346	24.3556	1.681	ATP11B	ATPase phospholipid transporting 11B (putative)
210774_s_at	1.53e-13	3.04e-15	10.8325	24.3486	0.922191	NCOA4	nuclear receptor coactivator 4
205822_s_at	1.54e-13	3.06e-15	-10.8304	24.341	-2.54378	HMGCS1	3-hydroxy-3-methylglutaryl-CoA synthase 1
222665_at	1.57e-13	3.11e-15	-10.8257	24.3249	-0.913101	RMDN1	regulator of microtubule dynamics 1
213429_at	1.57e-13	3.11e-15	10.8255	24.3241	3.18844	BICC1	BicC family RNA binding protein 1
204763_s_at	1.57e-13	3.12e-15	-10.8252	24.3231	-3.28691	GNAO1	G protein subunit alpha o1
203130_s_at	1.58e-13	3.14e-15	-10.8229	24.3152	-1.86345	KIF5C	kinesin family member 5C
209259_s_at	1.62e-13	3.23e-15	10.8153	24.2889	1.10082	SMC3	structural maintenance of chromosomes 3
209074_s_at	1.63e-13	3.25e-15	-10.8128	24.2802	-4.92478	FAM107A	family with sequence similarity 107 member A
229384_at	1.64e-13	3.27e-15	-10.8113	24.2749	-1.1331
1554636_at	1.65e-13	3.3e-15	-10.8089	24.2665	-4.45602
1556216_s_at	1.68e-13	3.35e-15	-10.8041	24.2497	-2.43816
235570_at	1.71e-13	3.42e-15	10.7985	24.2304	2.61531	RBMS3	RNA binding motif single stranded interacting protein 3
200810_s_at	1.72e-13	3.44e-15	-10.7971	24.2255	-1.21333	CIRBP	cold inducible RNA binding protein
221004_s_at	1.74e-13	3.49e-15	-10.7925	24.2095	-1.91281	ITM2C	integral membrane protein 2C
213720_s_at	1.77e-13	3.55e-15	-10.788	24.1938	-0.914466	SMARCA4	SWI/SNF related, matrix associated, actin dependent regulator of chromatin, subfamily a, member 4
238956_at	1.79e-13	3.59e-15	-10.7845	24.1817	-3.42443	EFNA2	ephrin A2
1555487_a_at	1.79e-13	3.6e-15	-10.784	24.18	-0.984121	ACTR3B	ARP3 actin related protein 3 homolog B
218889_at	1.8e-13	3.62e-15	10.7823	24.174	0.902444	NOC3L	NOC3 like DNA replication regulator
224925_at	1.9e-13	3.83e-15	-10.7664	24.1188	-3.05742	PREX1	phosphatidylinositol-3,4,5-trisphosphate dependent Rac exchange factor 1
239230_at	1.92e-13	3.88e-15	-10.7623	24.1046	-2.9801	HES5	hes family bHLH transcription factor 5
228126_x_at	1.93e-13	3.9e-15	-10.7612	24.1007	-2.88338	CTXN1	cortexin 1
212361_s_at	1.97e-13	3.98e-15	-10.7553	24.0802	-1.53781	ATP2A2	ATPase sarcoplasmic/endoplasmic reticulum Ca2+ transporting 2
215259_s_at	1.98e-13	4.01e-15	-10.7532	24.0727	-3.52016	CADM4	cell adhesion molecule 4
229608_at	1.98e-13	4.02e-15	-10.7525	24.0702	-1.30329	LOC101928718///FAM212B	uncharacterized LOC101928718///family with sequence similarity 212 member B
217598_at	1.98e-13	4.02e-15	-10.7522	24.0693	-1.24005	CINP	cyclin dependent kinase 2 interacting protein
1554441_a_at	1.99e-13	4.03e-15	10.7513	24.0662	1.19982	WAPL	WAPL cohesin release factor
202871_at	2.03e-13	4.12e-15	-10.7451	24.0447	-1.47526	TRAF4	TNF receptor associated factor 4
209946_at	2.04e-13	4.14e-15	10.7436	24.0392	4.01827	VEGFC	vascular endothelial growth factor C
205056_s_at	2.06e-13	4.19e-15	-10.7404	24.0281	-2.73263	GPR162	G protein-coupled receptor 162
221988_at	2.08e-13	4.24e-15	-10.737	24.0164	-1.37084	SMIM7	small integral membrane protein 7
202158_s_at	2.1e-13	4.28e-15	-10.7344	24.0073	-3.51738	CELF2	CUGBP, Elav-like family member 2
217758_s_at	2.11e-13	4.3e-15	10.7326	24.0012	1.04011	TM9SF3	transmembrane 9 superfamily member 3
212731_at	2.13e-13	4.35e-15	-10.7295	23.9903	-1.17517	ANKRD46	ankyrin repeat domain 46
238700_at	2.14e-13	4.37e-15	-10.7282	23.9858	-1.12181	PIAS2	protein inhibitor of activated STAT 2
219477_s_at	2.16e-13	4.41e-15	-10.7254	23.976	-2.30236	LOC101930578///MRPS31P5///THSD1	uncharacterized LOC101930578///mitochondrial ribosomal protein S31 pseudogene 5///thrombospondin type 1 domain containing 1
201660_at	2.17e-13	4.44e-15	-10.7239	23.9709	-1.43623	ACSL3	acyl-CoA synthetase long-chain family member 3
222958_s_at	2.18e-13	4.47e-15	10.722	23.964	1.74599	DEPDC1	DEP domain containing 1
219052_at	2.24e-13	4.59e-15	10.7145	23.938	0.729155	HPS6	HPS6, biogenesis of lysosomal organelles complex 2 subunit 3
238936_at	2.24e-13	4.59e-15	-10.7145	23.9379	-2.07905	TMEM178B	transmembrane protein 178B
230141_at	2.25e-13	4.63e-15	-10.7119	23.9289	-1.6315	ARID4A	AT-rich interaction domain 4A
229189_s_at	2.26e-13	4.64e-15	-10.711	23.9256	-1.09404	LOC105374366	uncharacterized LOC105374366
222620_s_at	2.26e-13	4.65e-15	10.7106	23.9244	1.28783	DNAJC1	DnaJ heat shock protein family (Hsp40) member C1
229885_at	2.28e-13	4.68e-15	-10.7084	23.9168	-1.58088	RSF1	remodeling and spacing factor 1
226549_at	2.28e-13	4.69e-15	-10.7079	23.9149	-2.9253	SBK1	SH3 domain binding kinase 1
1569316_at	2.28e-13	4.7e-15	-10.7072	23.9125	-2.61012	TRIM24	tripartite motif containing 24
218799_at	2.29e-13	4.73e-15	10.7055	23.9067	1.0664	GPN2	GPN-loop GTPase 2
242783_at	2.29e-13	4.74e-15	-10.705	23.9049	-1.24827
230498_at	2.32e-13	4.79e-15	-10.7022	23.8951	-4.1839	MCHR1	melanin concentrating hormone receptor 1
204913_s_at	2.35e-13	4.87e-15	-10.6972	23.8778	-5.35284	SOX11	SRY-box 11
1554789_a_at	2.39e-13	4.94e-15	-10.693	23.8631	-2.91661	PDE8B	phosphodiesterase 8B
215968_at	2.4e-13	4.97e-15	10.6915	23.8578	1.68191
228240_at	2.4e-13	4.98e-15	-10.6906	23.8547	-1.47005	AGAP1	ArfGAP with GTPase domain, ankyrin repeat and PH domain 1
229734_at	2.41e-13	5e-15	-10.6899	23.8523	-3.92302	MIR4697///MIR4697HG	microRNA 4697///MIR4697 host gene
226623_at	2.43e-13	5.04e-15	-10.6874	23.8434	-2.88141	PHYHIPL	phytanoyl-CoA 2-hydroxylase interacting protein like
204720_s_at	2.49e-13	5.18e-15	-10.6798	23.8169	-2.32172	DNAJC6	DnaJ heat shock protein family (Hsp40) member C6
229094_at	2.49e-13	5.19e-15	-10.6789	23.8138	-2.27684	ATP6V0E2-AS1	ATP6V0E2 antisense RNA 1
217757_at	2.49e-13	5.19e-15	-10.6789	23.8137	-6.00207	A2M	alpha-2-macroglobulin
1554411_at	2.53e-13	5.27e-15	-10.6748	23.7996	-2.03508	CTNNB1	catenin beta 1
218064_s_at	2.57e-13	5.36e-15	-10.6698	23.7819	-0.934666	AKAP8L	A-kinase anchoring protein 8 like
218249_at	2.57e-13	5.36e-15	10.6696	23.7815	0.787482	ZDHHC6	zinc finger DHHC-type containing 6
212982_at	2.59e-13	5.42e-15	-10.6665	23.7705	-1.21664	ZDHHC17	zinc finger DHHC-type containing 17
215045_at	2.65e-13	5.56e-15	-10.6596	23.7464	-2.7791	CELF3	CUGBP, Elav-like family member 3
227572_at	2.69e-13	5.64e-15	-10.6551	23.7307	-0.914763	USP30	ubiquitin specific peptidase 30
217791_s_at	2.69e-13	5.64e-15	10.655	23.7305	0.942659	ALDH18A1	aldehyde dehydrogenase 18 family member A1
32402_s_at	2.79e-13	5.86e-15	-10.6443	23.6929	-0.846377	SYMPK	symplekin
226043_at	2.84e-13	5.96e-15	-10.6396	23.6764	-1.1709	GPSM1	G-protein signaling modulator 1
225311_at	2.84e-13	5.97e-15	-10.639	23.6743	-1.01943	IVD	isovaleryl-CoA dehydrogenase
242590_at	2.85e-13	6e-15	-10.6378	23.6701	-1.60083
201041_s_at	2.88e-13	6.06e-15	10.635	23.6605	2.28497	DUSP1	dual specificity phosphatase 1
227993_at	2.88e-13	6.08e-15	-10.6339	23.6568	-1.04942	METAP2	methionyl aminopeptidase 2
211493_x_at	2.88e-13	6.08e-15	-10.6338	23.6564	-1.1064	DTNA	dystrobrevin alpha
213092_x_at	2.88e-13	6.09e-15	10.6334	23.6549	1.39912	DNAJC9	DnaJ heat shock protein family (Hsp40) member C9
229800_at	2.88e-13	6.09e-15	-10.6333	23.6544	-3.61347	DCLK1	doublecortin like kinase 1
202192_s_at	2.89e-13	6.1e-15	-10.6327	23.6525	-2.83137	GAS7	growth arrest specific 7
209974_s_at	2.89e-13	6.11e-15	10.6326	23.652	1.09308	BUB3	BUB3, mitotic checkpoint protein
203476_at	2.92e-13	6.19e-15	10.6286	23.6379	4.3218	TPBG	trophoblast glycoprotein
220029_at	2.92e-13	6.2e-15	-10.6283	23.6372	-3.55558	ELOVL2	ELOVL fatty acid elongase 2
212298_at	2.98e-13	6.34e-15	10.6219	23.6147	2.95414	NRP1	neuropilin 1
209309_at	2.98e-13	6.34e-15	-10.6218	23.6142	-3.10626	AZGP1	alpha-2-glycoprotein 1, zinc-binding
206501_x_at	2.98e-13	6.35e-15	-10.6216	23.6134	-1.96304	ETV1	ETS variant 1
204273_at	2.98e-13	6.35e-15	-10.6215	23.6131	-6.97895	EDNRB	endothelin receptor type B
242086_at	2.99e-13	6.36e-15	-10.6208	23.6107	-2.46755	SPATA6	spermatogenesis associated 6
229414_at	2.99e-13	6.38e-15	-10.6202	23.6086	-2.52527	PITPNC1	phosphatidylinositol transfer protein, cytoplasmic 1
241506_at	3.01e-13	6.42e-15	-10.6183	23.6021	-4.50733
213228_at	3.03e-13	6.48e-15	-10.6158	23.5934	-1.5286	PDE8B	phosphodiesterase 8B
208753_s_at	3.07e-13	6.57e-15	10.6119	23.5798	0.755881	NAP1L1	nucleosome assembly protein 1 like 1
235412_at	3.07e-13	6.57e-15	-10.6118	23.5794	-1.97604	ARHGEF7	Rho guanine nucleotide exchange factor 7
222780_s_at	3.08e-13	6.58e-15	-10.6111	23.5768	-3.49644	BAALC	brain and acute leukemia, cytoplasmic
202630_at	3.14e-13	6.72e-15	-10.6053	23.5565	-1.34504	APPBP2	amyloid beta precursor protein binding protein 2
223711_s_at	3.14e-13	6.74e-15	-10.6044	23.5536	-1.08833	THYN1	thymocyte nuclear protein 1
225019_at	3.14e-13	6.74e-15	-10.6044	23.5535	-1.47637	CAMK2D	calcium/calmodulin dependent protein kinase II delta
205247_at	3.19e-13	6.85e-15	-10.5997	23.5369	-2.12289	NOTCH4	notch 4
1558233_s_at	3.25e-13	6.98e-15	10.5944	23.5185	0.981546	ATF1	activating transcription factor 1
226428_at	3.32e-13	7.14e-15	-10.5881	23.4964	-1.23902	TNPO2	transportin 2
229218_at	3.33e-13	7.16e-15	10.5872	23.4932	5.45178	COL1A2	collagen type I alpha 2 chain
229337_at	3.34e-13	7.19e-15	-10.5859	23.4888	-1.54436	USP2	ubiquitin specific peptidase 2
226045_at	3.36e-13	7.24e-15	-10.5841	23.4825	-0.998913	FRS2	fibroblast growth factor receptor substrate 2
201194_at	3.38e-13	7.29e-15	-10.5821	23.4754	-1.33294	SEPW1	selenoprotein W, 1
223960_s_at	3.43e-13	7.41e-15	-10.5774	23.4589	-2.89301	CDIP1	cell death inducing p53 target 1
203382_s_at	3.52e-13	7.61e-15	-10.5698	23.4325	-4.78584	APOE	apolipoprotein E
201189_s_at	3.52e-13	7.62e-15	10.5695	23.4311	3.96375	ITPR3	inositol 1,4,5-trisphosphate receptor type 3
237094_at	3.55e-13	7.68e-15	-10.5672	23.4234	-4.21887	FAM19A5	family with sequence similarity 19 member A5, C-C motif chemokine like
1558388_a_at	3.57e-13	7.74e-15	-10.565	23.4155	-4.09053	UG0898H09	uncharacterized LOC643763
208030_s_at	3.6e-13	7.8e-15	-10.5628	23.4076	-0.767001	ADD1	adducin 1
220295_x_at	3.64e-13	7.91e-15	10.5587	23.3935	1.78351	DEPDC1	DEP domain containing 1
1554082_a_at	3.76e-13	8.18e-15	10.5493	23.3604	0.891876	NOL9	nucleolar protein 9
238483_at	3.77e-13	8.2e-15	-10.5487	23.3584	-1.86789	SSBP2	single stranded DNA binding protein 2
219738_s_at	3.78e-13	8.23e-15	-10.5475	23.3542	-4.56159	PCDH9	protocadherin 9
213276_at	3.82e-13	8.32e-15	-10.5445	23.3435	-2.91643	CAMK2B	calcium/calmodulin dependent protein kinase II beta
203082_at	3.83e-13	8.36e-15	10.5432	23.3391	0.862215	BMS1	BMS1, ribosome biogenesis factor
229475_at	3.84e-13	8.39e-15	-10.5422	23.3355	-2.4548	MAEL	maelstrom spermatogenic transposon silencer
227563_at	3.84e-13	8.4e-15	-10.5418	23.3342	-1.04997	FAM27E2///FAM27E3	family with sequence similarity 27 member E2///family with sequence similarity 27 member E3
201543_s_at	3.86e-13	8.43e-15	10.5405	23.3297	1.4015	SAR1A	secretion associated Ras related GTPase 1A
200644_at	3.98e-13	8.7e-15	-10.5318	23.299	-2.39027	MARCKSL1	MARCKS like 1
1554408_a_at	3.99e-13	8.74e-15	10.5305	23.2947	1.8692	TK1	thymidine kinase 1
223022_s_at	4.13e-13	9.05e-15	-10.5205	23.2596	-0.776653	VTA1	vesicle trafficking 1
203005_at	4.14e-13	9.09e-15	10.5192	23.2549	3.35504	LTBR	lymphotoxin beta receptor
202540_s_at	4.25e-13	9.34e-15	-10.5117	23.2285	-1.88305	HMGCR	3-hydroxy-3-methylglutaryl-CoA reductase
228863_at	4.27e-13	9.37e-15	-10.5105	23.2244	-5.23206	PCDH17	protocadherin 17
208893_s_at	4.27e-13	9.39e-15	-10.51	23.2227	-3.45725	DUSP6	dual specificity phosphatase 6
218242_s_at	4.33e-13	9.53e-15	-10.5058	23.2078	-0.942262	KMT5B	lysine methyltransferase 5B
201456_s_at	4.34e-13	9.57e-15	10.5046	23.2038	1.0713	BUB3	BUB3, mitotic checkpoint protein
201734_at	4.35e-13	9.59e-15	-10.504	23.2015	-1.29884	CLCN3	chloride voltage-gated channel 3
204156_at	4.36e-13	9.62e-15	-10.5031	23.1984	-1.21694	SIK3	SIK family kinase 3
206401_s_at	4.39e-13	9.71e-15	-10.5006	23.1894	-2.55985	MAPT	microtubule associated protein tau
209867_s_at	4.39e-13	9.71e-15	-10.5005	23.1891	-5.01043	ADGRL3	adhesion G protein-coupled receptor L3
235634_at	4.4e-13	9.73e-15	-10.4998	23.1869	-1.78882	PURG	purine rich element binding protein G
213013_at	4.55e-13	1.01e-14	-10.4903	23.1535	-1.33082	LOC644172///MAPK8IP1	mitogen-activated protein kinase 8 interacting protein 1 pseudogene///mitogen-activated protein kinase 8 interacting protein 1
209234_at	4.58e-13	1.01e-14	-10.4882	23.1459	-2.0327	KIF1B	kinesin family member 1B
209446_s_at	4.58e-13	1.02e-14	10.4878	23.1446	1.77149
208792_s_at	4.59e-13	1.02e-14	-10.4866	23.1406	-3.00445	CLU	clusterin
214326_x_at	4.62e-13	1.03e-14	-10.4851	23.135	-1.06289	JUND	JunD proto-oncogene, AP-1 transcription factor subunit
235174_s_at	4.63e-13	1.03e-14	-10.4837	23.1302	-1.78374	LINC01003	long intergenic non-protein coding RNA 1003
228419_at	4.64e-13	1.03e-14	-10.4833	23.1288	-2.14696	METRN	meteorin, glial cell differentiation regulator
238178_at	4.65e-13	1.04e-14	-10.4821	23.1244	-3.76809
44790_s_at	4.73e-13	1.05e-14	-10.4773	23.1077	-3.4237	KIAA0226L	KIAA0226 like
228656_at	4.73e-13	1.06e-14	-10.4769	23.1064	-2.56353	PROX1	prospero homeobox 1
207144_s_at	4.74e-13	1.06e-14	-10.4761	23.1036	-4.65133	CITED1	Cbp/p300 interacting transactivator with Glu/Asp rich carboxy-terminal domain 1
229490_s_at	4.77e-13	1.07e-14	10.4739	23.0959	1.45719
201648_at	4.83e-13	1.08e-14	10.4702	23.0827	1.15245	JAK1	Janus kinase 1
243501_at	4.86e-13	1.09e-14	-10.4684	23.0765	-0.852545	ATP5F1	ATP synthase, H+ transporting, mitochondrial Fo complex subunit B1
242186_x_at	4.89e-13	1.1e-14	-10.4661	23.0685	-4.00048	ADGRL3	adhesion G protein-coupled receptor L3
228403_at	4.9e-13	1.1e-14	-10.4656	23.0667	-3.40738	ENHO	energy homeostasis associated
206343_s_at	4.9e-13	1.1e-14	10.4653	23.0657	4.17969	NRG1	neuregulin 1
202619_s_at	4.95e-13	1.11e-14	10.462	23.0539	2.14629	PLOD2	procollagen-lysine,2-oxoglutarate 5-dioxygenase 2
212608_s_at	4.95e-13	1.11e-14	-10.4618	23.0534	-1.50563	NUDT3	nudix hydrolase 3
224393_s_at	4.95e-13	1.11e-14	-10.4617	23.0529	-2.81685	CECR6	cat eye syndrome chromosome region, candidate 6
209169_at	4.98e-13	1.12e-14	-10.4598	23.0461	-5.68419	GPM6B	glycoprotein M6B
209201_x_at	4.99e-13	1.12e-14	-10.4589	23.0429	-4.40609	CXCR4	C-X-C motif chemokine receptor 4
201251_at	5.01e-13	1.13e-14	10.4574	23.0378	1.19989	PKM	pyruvate kinase, muscle
204851_s_at	5.06e-13	1.14e-14	-10.4545	23.0275	-5.59042	DCX	doublecortin
211973_at	5.08e-13	1.15e-14	-10.4534	23.0236	-1.12698	NUDT3	nudix hydrolase 3
223105_s_at	5.13e-13	1.16e-14	10.4502	23.0126	0.785039	TMEM14B///TMEM14C	transmembrane protein 14B///transmembrane protein 14C
230109_at	5.14e-13	1.16e-14	-10.4492	23.0089	-3.3373	PDE7B	phosphodiesterase 7B
242786_at	5.18e-13	1.17e-14	10.4472	23.0018	3.47471	SBF2-AS1	SBF2 antisense RNA 1
225646_at	5.2e-13	1.18e-14	10.4456	22.9963	3.72327	CTSC	cathepsin C
203264_s_at	5.24e-13	1.19e-14	-10.443	22.9872	-3.08981	ARHGEF9	Cdc42 guanine nucleotide exchange factor 9
209248_at	5.25e-13	1.19e-14	10.4424	22.985	1.17384	GHITM	growth hormone inducible transmembrane protein
203178_at	5.32e-13	1.21e-14	-10.4387	22.9719	-5.47892	GATM	glycine amidinotransferase
223855_s_at	5.32e-13	1.21e-14	-10.4381	22.9701	-4.59915	MCHR1	melanin concentrating hormone receptor 1
202157_s_at	5.35e-13	1.22e-14	-10.4364	22.9639	-3.99589	CELF2	CUGBP, Elav-like family member 2
217498_at	5.39e-13	1.23e-14	-10.4341	22.9558	-2.53775	GDF11	growth differentiation factor 11
210383_at	5.43e-13	1.24e-14	-10.4319	22.9481	-3.99587	SCN1A	sodium voltage-gated channel alpha subunit 1
218219_s_at	5.43e-13	1.24e-14	-10.4318	22.9477	-1.56909	LANCL2	LanC like 2
203299_s_at	5.43e-13	1.24e-14	-10.4312	22.9455	-1.61201	AP1S2	adaptor related protein complex 1 sigma 2 subunit
202854_at	5.43e-13	1.24e-14	10.4309	22.9446	1.75883	HPRT1	hypoxanthine phosphoribosyltransferase 1
201506_at	5.46e-13	1.25e-14	10.4295	22.9396	5.15874	TGFBI	transforming growth factor beta induced
225133_at	5.48e-13	1.25e-14	-10.4278	22.9338	-1.1567	KLF3	Kruppel like factor 3
216220_s_at	5.58e-13	1.28e-14	-10.4229	22.9163	-1.7152	ADORA1	adenosine A1 receptor
238919_at	5.62e-13	1.29e-14	-10.4206	22.9085	-4.18717	PCDH9	protocadherin 9
1557422_at	5.65e-13	1.3e-14	-10.4185	22.9008	-2.70653
228849_at	5.65e-13	1.3e-14	-10.4185	22.9008	-2.20091	NTRK3	neurotrophic receptor tyrosine kinase 3
201174_s_at	5.67e-13	1.3e-14	-10.4172	22.8963	-0.754628	TERF2IP	TERF2 interacting protein
230280_at	5.69e-13	1.31e-14	-10.4161	22.8924	-1.77003	TRIM9	tripartite motif containing 9
229299_at	5.69e-13	1.31e-14	-10.4156	22.8907	-1.35082	NADK2	NAD kinase 2, mitochondrial
211302_s_at	5.77e-13	1.33e-14	-10.4118	22.8775	-2.78533	PDE4B	phosphodiesterase 4B
203031_s_at	5.84e-13	1.34e-14	10.4081	22.8643	1.03025	UROS	uroporphyrinogen III synthase
232092_at	5.94e-13	1.37e-14	10.403	22.8463	0.833201	SLC25A51	solute carrier family 25 member 51
203176_s_at	5.95e-13	1.37e-14	10.4024	22.8443	0.88554	TFAM	transcription factor A, mitochondrial
209050_s_at	6e-13	1.38e-14	-10.3998	22.8351	-1.19533	RALGDS	ral guanine nucleotide dissociation stimulator
232007_at	6e-13	1.39e-14	-10.3995	22.8341	-1.97837	AGPAT5	1-acylglycerol-3-phosphate O-acyltransferase 5
213657_s_at	6e-13	1.39e-14	-10.3991	22.8325	-2.06495
213129_s_at	6.02e-13	1.39e-14	-10.398	22.8287	-0.763279	LOC101060817///GCSH	glycine cleavage system H protein, mitochondrial-like///glycine cleavage system protein H
242136_x_at	6.04e-13	1.4e-14	10.3969	22.8248	1.0771	MGC70870	C-terminal binding protein 2 pseudogene
229576_s_at	6.12e-13	1.42e-14	10.3927	22.8101	2.65938	TBX3	T-box 3
204271_s_at	6.16e-13	1.43e-14	-10.3908	22.8032	-4.32263	EDNRB	endothelin receptor type B
206333_at	6.26e-13	1.45e-14	-10.3861	22.7868	-2.43486	MSI1	musashi RNA binding protein 1
232235_at	6.33e-13	1.47e-14	-10.3829	22.7755	-1.99713	DSEL	dermatan sulfate epimerase-like
230104_s_at	6.38e-13	1.48e-14	-10.3801	22.7656	-3.56592	TPPP	tubulin polymerization promoting protein
219737_s_at	6.39e-13	1.49e-14	-10.3795	22.7635	-3.0105	PCDH9	protocadherin 9
1561658_at	6.45e-13	1.5e-14	-10.3766	22.7533	-4.60661
211565_at	6.45e-13	1.5e-14	-10.3766	22.7532	-1.9262	SH3GL3	SH3 domain containing GRB2 like 3, endophilin A3
208240_s_at	6.5e-13	1.52e-14	-10.3741	22.7446	-2.40553	FGF1	fibroblast growth factor 1
203912_s_at	6.51e-13	1.52e-14	10.3735	22.7423	1.53653	DNASE1L1	deoxyribonuclease 1 like 1
212878_s_at	6.53e-13	1.52e-14	-10.3726	22.7391	-1.11198	KLC1	kinesin light chain 1
243366_s_at	6.55e-13	1.53e-14	10.3712	22.7341	3.11388	ITGA4	integrin subunit alpha 4
209123_at	6.59e-13	1.54e-14	-10.3695	22.7281	-1.53016	QDPR	quinoid dihydropteridine reductase
201248_s_at	6.61e-13	1.55e-14	-10.368	22.7231	-0.988469	SREBF2	sterol regulatory element binding transcription factor 2
228695_at	6.65e-13	1.56e-14	-10.3665	22.7177	-3.4469	C8orf46	chromosome 8 open reading frame 46
222499_at	6.66e-13	1.56e-14	10.3657	22.7149	0.886376	MRPS16	mitochondrial ribosomal protein S16
235676_at	6.67e-13	1.57e-14	-10.365	22.7124	-1.66377	SEC11C	SEC11 homolog C, signal peptidase complex subunit
212440_at	6.75e-13	1.59e-14	-10.3614	22.6998	-0.692641	SNRNP27	small nuclear ribonucleoprotein U4/U6,U5 subunit 27
244321_at	6.84e-13	1.61e-14	-10.3575	22.6859	-1.47433	PGAP1	post-GPI attachment to proteins 1
212543_at	6.84e-13	1.61e-14	10.3571	22.6846	2.58433	AIM1	absent in melanoma 1
225782_at	6.88e-13	1.62e-14	10.3553	22.6782	4.30468	MSRB3	methionine sulfoxide reductase B3
236302_at	6.89e-13	1.62e-14	-10.3546	22.6757	-3.4152	PPM1E	protein phosphatase, Mg2+/Mn2+ dependent 1E
209210_s_at	6.95e-13	1.64e-14	-10.3519	22.6663	-1.35526	FERMT2	fermitin family member 2
1568807_a_at	7e-13	1.65e-14	-10.35	22.6596	-1.4864	RBM26-AS1	RBM26 antisense RNA 1
204469_at	7.01e-13	1.66e-14	-10.3493	22.6569	-6.49428	PTPRZ1	protein tyrosine phosphatase, receptor type Z1
210793_s_at	7.09e-13	1.68e-14	10.3458	22.6447	1.04753	NUP98	nucleoporin 98
204456_s_at	7.11e-13	1.68e-14	-10.3447	22.6408	-3.50306	GAS1	growth arrest specific 1
201153_s_at	7.17e-13	1.7e-14	10.3423	22.6322	0.926353	MBNL1	muscleblind like splicing regulator 1
205481_at	7.21e-13	1.71e-14	-10.3402	22.6249	-2.63628	ADORA1	adenosine A1 receptor
219933_at	7.21e-13	1.71e-14	10.34	22.6242	1.55622	GLRX2	glutaredoxin 2
206915_at	7.25e-13	1.72e-14	-10.3383	22.6182	-5.26139	NKX2-2	NK2 homeobox 2
240873_x_at	7.35e-13	1.75e-14	10.3343	22.604	3.58534	LOC101926921///DAB2	uncharacterized LOC101926921///DAB2, clathrin adaptor protein
227364_at	7.38e-13	1.76e-14	10.3325	22.5976	1.56201
238569_at	7.38e-13	1.76e-14	-10.3324	22.5972	-0.923104	GABBR1	gamma-aminobutyric acid type B receptor subunit 1
243683_at	7.38e-13	1.76e-14	10.3323	22.597	1.62835	MORF4L2	mortality factor 4 like 2
230402_at	7.39e-13	1.76e-14	-10.332	22.5959	-0.998298	DUSP15	dual specificity phosphatase 15
217771_at	7.39e-13	1.76e-14	-10.3316	22.5947	-1.63385	GOLM1	golgi membrane protein 1
212722_s_at	7.43e-13	1.77e-14	10.3298	22.5881	1.14695	JMJD6	arginine demethylase and lysine hydroxylase
212884_x_at	7.54e-13	1.8e-14	-10.3256	22.5735	-1.98396	APOE	apolipoprotein E
211222_s_at	7.56e-13	1.81e-14	-10.3247	22.5703	-1.67677	HAP1	huntingtin associated protein 1
238992_at	7.63e-13	1.82e-14	-10.3218	22.56	-1.45913	POLI	DNA polymerase iota
205891_at	7.66e-13	1.83e-14	10.3205	22.5552	2.59755	ADORA2B	adenosine A2b receptor
203072_at	7.8e-13	1.87e-14	10.3149	22.5355	1.72793	MYO1E	myosin IE
209663_s_at	7.8e-13	1.87e-14	-10.3148	22.5353	-3.16849	ITGA7	integrin subunit alpha 7
208740_at	7.81e-13	1.87e-14	-10.3143	22.5334	-1.12965	SAP18	Sin3A associated protein 18
210987_x_at	8.01e-13	1.92e-14	10.3068	22.507	2.02631	TPM1	tropomyosin 1 (alpha)
208733_at	8.06e-13	1.94e-14	-10.305	22.5006	-1.4602	RAB2A	RAB2A, member RAS oncogene family
209168_at	8.17e-13	1.96e-14	-10.301	22.4864	-4.96496	GPM6B	glycoprotein M6B
52975_at	8.22e-13	1.98e-14	-10.2991	22.4798	-2.22238	MVB12B	multivesicular body subunit 12B
225262_at	8.26e-13	1.99e-14	10.2974	22.4736	2.22395	FOSL2	FOS like 2, AP-1 transcription factor subunit
202201_at	8.27e-13	1.99e-14	10.2969	22.4718	2.49785	BLVRB	biliverdin reductase B
202856_s_at	8.29e-13	2e-14	10.2958	22.4681	3.87893	MIR6787///SLC16A3	microRNA 6787///solute carrier family 16 member 3
214920_at	8.37e-13	2.02e-14	-10.2929	22.4578	-3.50682	THSD7A	thrombospondin type 1 domain containing 7A
225726_s_at	8.63e-13	2.08e-14	-10.2842	22.4271	-1.58491	PLEKHH1	pleckstrin homology, MyTH4 and FERM domain containing H1
205062_x_at	8.65e-13	2.09e-14	-10.2833	22.4239	-0.940864	ARID4A	AT-rich interaction domain 4A
218892_at	8.7e-13	2.1e-14	-10.2815	22.4175	-2.56051	DCHS1	dachsous cadherin-related 1
238794_at	8.73e-13	2.11e-14	10.2805	22.4138	1.09855	SFR1	SWI5 dependent homologous recombination repair protein 1
91920_at	8.73e-13	2.12e-14	-10.28	22.4123	-2.45316	BCAN	brevican
223784_at	8.9e-13	2.16e-14	-10.2745	22.3926	-1.48638	TMEM27	transmembrane protein 27
225666_at	9e-13	2.18e-14	-10.2711	22.3806	-1.70081	TMTC4	transmembrane and tetratricopeptide repeat containing 4
206197_at	9.09e-13	2.21e-14	-10.268	22.3699	-1.79909	NME5	NME/NM23 family member 5
224407_s_at	9.13e-13	2.22e-14	10.2665	22.3644	3.82691	STK26	serine/threonine protein kinase 26
215836_s_at	9.2e-13	2.24e-14	-10.2642	22.3561	-1.62213	PCDHGA1///PCDHGA2///PCDHGA3///PCDHGA4///PCDHGA5///PCDHGA6///PCDHGA7///PCDHGA9///PCDHGA10///PCDHGA11///PCDHGB1///PCDHGB2///PCDHGB3///PCDHGB5///PCDHGB6///PCDHGB7///PCDHGC4///PCDHGC5///PCDHGA12///PCDHGA8///PCDHGB4///PCDHGC3	protocadherin gamma subfamily A, 1///protocadherin gamma subfamily A, 2///protocadherin gamma subfamily A, 3///protocadherin gamma subfamily A, 4///protocadherin gamma subfamily A, 5///protocadherin gamma subfamily A, 6///protocadherin gamma subfamily A, 7///protocadherin gamma subfamily A, 9///protocadherin gamma subfamily A, 10///protocadherin gamma subfamily A, 11///protocadherin gamma subfami…
229550_at	9.3e-13	2.26e-14	-10.2609	22.3447	-2.75867	UNC79	unc-79 homolog (C, elegans)
213838_at	9.33e-13	2.27e-14	-10.2596	22.3398	-0.821939	NOL7	nucleolar protein 7
229159_at	9.33e-13	2.27e-14	-10.2595	22.3398	-4.12225	THSD7A	thrombospondin type 1 domain containing 7A
204431_at	9.33e-13	2.28e-14	-10.2595	22.3395	-3.12501	TLE2	transducin like enhancer of split 2
205429_s_at	9.41e-13	2.3e-14	10.2567	22.3297	1.2396	MPP6	membrane palmitoylated protein 6
238497_at	9.51e-13	2.32e-14	-10.2535	22.3184	-1.40087	TMEM136	transmembrane protein 136
220291_at	9.52e-13	2.33e-14	-10.253	22.3168	-2.95632	GDPD2	glycerophosphodiester phosphodiesterase domain containing 2
212764_at	9.53e-13	2.33e-14	-10.2527	22.3157	-1.7247	ZEB1	zinc finger E-box binding homeobox 1
219643_at	9.58e-13	2.35e-14	-10.251	22.3094	-3.30605	LRP1B	LDL receptor related protein 1B
217853_at	9.58e-13	2.35e-14	10.2507	22.3084	2.09772	TNS3	tensin 3
226025_at	9.71e-13	2.38e-14	10.2467	22.2943	1.13909	ANKRD28	ankyrin repeat domain 28
214778_at	9.72e-13	2.38e-14	-10.2463	22.293	-1.0042	MEGF8	multiple EGF like domains 8
200732_s_at	9.75e-13	2.39e-14	-10.2451	22.2888	-1.12386	PTP4A1	protein tyrosine phosphatase type IVA, member 1
220405_at	9.94e-13	2.44e-14	-10.2396	22.2692	-3.87281	SNTG1	syntrophin gamma 1
212089_at	9.99e-13	2.46e-14	10.2379	22.2631	1.90524	LMNA	lamin A/C
207401_at	9.99e-13	2.46e-14	-10.2377	22.2624	-2.23878	PROX1	prospero homeobox 1
222619_at	1e-12	2.47e-14	10.236	22.2565	1.12562	ZNF281	zinc finger protein 281
224996_at	1e-12	2.48e-14	10.2356	22.2551	1.76355	ASPH	aspartate beta-hydroxylase
227354_at	1.04e-12	2.56e-14	-10.2266	22.2231	-1.86266	PAG1	phosphoprotein membrane anchor with glycosphingolipid microdomains 1
220692_at	1.05e-12	2.6e-14	-10.2216	22.2054	-1.15666
218631_at	1.06e-12	2.61e-14	10.2209	22.2029	1.10258	AVPI1	arginine vasopressin induced 1
201218_at	1.07e-12	2.64e-14	10.2179	22.1922	1.14462	CTBP2	C-terminal binding protein 2
228141_at	1.07e-12	2.64e-14	10.2177	22.1917	4.27355	GPX8	glutathione peroxidase 8 (putative)
209598_at	1.07e-12	2.66e-14	-10.2155	22.1838	-3.66471	PNMA2	paraneoplastic Ma antigen 2
238532_at	1.08e-12	2.67e-14	-10.2147	22.1809	-3.17964	DPF3	double PHD fingers 3
229900_at	1.08e-12	2.68e-14	10.213	22.1748	2.2237	CD109	CD109 molecule
238839_at	1.08e-12	2.69e-14	-10.2123	22.1725	-1.10388	OTX1	orthodenticle homeobox 1
38340_at	1.1e-12	2.72e-14	-10.209	22.1607	-1.6671	HIP1R	huntingtin interacting protein 1 related
203600_s_at	1.1e-12	2.73e-14	-10.2086	22.1594	-0.750434	FAM193A	family with sequence similarity 193 member A
209985_s_at	1.12e-12	2.79e-14	-10.2017	22.1348	-3.05168	ASCL1	achaete-scute family bHLH transcription factor 1
1552496_a_at	1.13e-12	2.8e-14	-10.2007	22.1312	-4.35705	COBL	cordon-bleu WH2 repeat protein
217838_s_at	1.13e-12	2.82e-14	-10.1994	22.1267	-1.42006	EVL	Enah/Vasp-like
219372_at	1.13e-12	2.83e-14	-10.1985	22.1236	-0.903678	IFT81	intraflagellar transport 81
209699_x_at	1.15e-12	2.87e-14	10.1942	22.1082	5.13532	LOC101930400///AKR1C2	aldo-keto reductase family 1 member C2-like///aldo-keto reductase family 1, member C2
204159_at	1.16e-12	2.89e-14	-10.192	22.1005	-7.16621	CDKN2C	cyclin dependent kinase inhibitor 2C
222701_s_at	1.16e-12	2.91e-14	10.1906	22.0953	1.63317	CHCHD7	coiled-coil-helix-coiled-coil-helix domain containing 7
201599_at	1.16e-12	2.91e-14	10.1901	22.0936	1.24179	OAT	ornithine aminotransferase
228562_at	1.17e-12	2.92e-14	-10.1891	22.0902	-1.70481	ZBTB10	zinc finger and BTB domain containing 10
236359_at	1.17e-12	2.92e-14	-10.189	22.0897	-4.46543	SCN4B	sodium voltage-gated channel beta subunit 4
242005_at	1.17e-12	2.93e-14	10.1879	22.0859	3.76899	LINC00973	long intergenic non-protein coding RNA 973
209695_at	1.18e-12	2.95e-14	-10.1867	22.0817	-0.936546	PTP4A3	protein tyrosine phosphatase type IVA, member 3
214149_s_at	1.18e-12	2.95e-14	10.1859	22.0789	1.07608	ATP6V0E1	ATPase H+ transporting V0 subunit e1
231656_x_at	1.18e-12	2.97e-14	10.1843	22.073	1.35408	OSBPL10	oxysterol binding protein like 10
221583_s_at	1.18e-12	2.97e-14	10.1842	22.0727	2.85171	KCNMA1	potassium calcium-activated channel subfamily M alpha 1
201287_s_at	1.19e-12	3e-14	10.1816	22.0637	1.78316	SDC1	syndecan 1
230206_at	1.21e-12	3.04e-14	10.1782	22.0514	4.66372	DOCK5	dedicator of cytokinesis 5
207620_s_at	1.21e-12	3.04e-14	-10.178	22.0508	-1.39229	CASK	calcium/calmodulin dependent serine protein kinase
201866_s_at	1.21e-12	3.06e-14	10.1765	22.0455	1.04075	NR3C1	nuclear receptor subfamily 3 group C member 1
230263_s_at	1.24e-12	3.12e-14	10.1706	22.0247	3.85335	DOCK5	dedicator of cytokinesis 5
203845_at	1.24e-12	3.13e-14	-10.1698	22.0218	-1.66021	KAT2B	lysine acetyltransferase 2B
222901_s_at	1.25e-12	3.15e-14	-10.1676	22.0139	-3.55231	KCNJ16	potassium voltage-gated channel subfamily J member 16
1558733_at	1.26e-12	3.18e-14	10.1655	22.0065	1.2799	ZBTB38	zinc finger and BTB domain containing 38
210830_s_at	1.26e-12	3.19e-14	-10.164	22.0012	-1.15828	PON2	paraoxonase 2
204916_at	1.27e-12	3.21e-14	-10.1629	21.9973	-2.46407	RAMP1	receptor activity modifying protein 1
226607_at	1.27e-12	3.21e-14	-10.1627	21.9964	-1.10826	C20orf194	chromosome 20 open reading frame 194
209079_x_at	1.27e-12	3.23e-14	-10.1612	21.9913	-1.4122	PCDHGA1///PCDHGA2///PCDHGA3///PCDHGA4///PCDHGA5///PCDHGA6///PCDHGA7///PCDHGA9///PCDHGA10///PCDHGA11///PCDHGB1///PCDHGB2///PCDHGB3///PCDHGB5///PCDHGB6///PCDHGB7///PCDHGC4///PCDHGC5///PCDHGA12///PCDHGA8///PCDHGB4///PCDHGC3	protocadherin gamma subfamily A, 1///protocadherin gamma subfamily A, 2///protocadherin gamma subfamily A, 3///protocadherin gamma subfamily A, 4///protocadherin gamma subfamily A, 5///protocadherin gamma subfamily A, 6///protocadherin gamma subfamily A, 7///protocadherin gamma subfamily A, 9///protocadherin gamma subfamily A, 10///protocadherin gamma subfamily A, 11///protocadherin gamma subfami…
226112_at	1.3e-12	3.29e-14	-10.1554	21.9705	-1.28967	SGCB	sarcoglycan beta
227169_at	1.31e-12	3.32e-14	-10.1535	21.964	-1.21568	DNAJC18	DnaJ heat shock protein family (Hsp40) member C18
232226_at	1.31e-12	3.32e-14	-10.1531	21.9625	-2.25502	LRRC4C	leucine rich repeat containing 4C
1560023_x_at	1.31e-12	3.33e-14	-10.1521	21.9588	-2.32881
231296_at	1.32e-12	3.36e-14	-10.1497	21.9502	-1.49615
1560021_at	1.36e-12	3.45e-14	-10.1424	21.9243	-1.94185
226794_at	1.37e-12	3.48e-14	10.14	21.9158	2.39191	STXBP5	syntaxin binding protein 5
204190_at	1.4e-12	3.56e-14	-10.1332	21.8917	-0.897521	USPL1	ubiquitin specific peptidase like 1
202178_at	1.41e-12	3.59e-14	-10.1311	21.8842	-3.68562	PRKCZ	protein kinase C zeta
212520_s_at	1.43e-12	3.65e-14	-10.1269	21.8693	-0.966634	SMARCA4	SWI/SNF related, matrix associated, actin dependent regulator of chromatin, subfamily a, member 4
220617_s_at	1.43e-12	3.65e-14	-10.1266	21.8682	-1.97182	ZNF532	zinc finger protein 532
203238_s_at	1.44e-12	3.68e-14	-10.1242	21.8597	-2.89873	NOTCH3	notch 3
203327_at	1.44e-12	3.68e-14	10.1239	21.8588	1.09289	IDE	insulin degrading enzyme
225221_at	1.45e-12	3.72e-14	-10.1214	21.8497	-0.959	ZKSCAN1	zinc finger with KRAB and SCAN domains 1
203862_s_at	1.45e-12	3.72e-14	-10.1213	21.8496	-2.71063	ACTN2	actinin alpha 2
209090_s_at	1.46e-12	3.75e-14	-10.1191	21.8415	-1.06108	SH3GLB1	SH3 domain containing GRB2 like endophilin B1
202080_s_at	1.47e-12	3.76e-14	-10.118	21.8377	-1.27282	TRAK1	trafficking kinesin protein 1
232270_at	1.47e-12	3.77e-14	10.1173	21.8351	1.89701	C9orf3	chromosome 9 open reading frame 3
224848_at	1.52e-12	3.9e-14	-10.1083	21.8031	-1.89175	CDK6	cyclin dependent kinase 6
1552381_at	1.52e-12	3.91e-14	-10.1071	21.799	-3.69151	SRSF12	serine and arginine rich splicing factor 12
205008_s_at	1.52e-12	3.91e-14	-10.1069	21.7982	-2.44557	CIB2	calcium and integrin binding family member 2
217509_x_at	1.52e-12	3.92e-14	-10.1065	21.7969	-2.03012	GRIK5	glutamate ionotropic receptor kainate type subunit 5
236358_at	1.52e-12	3.93e-14	-10.1061	21.7954	-3.27852
222691_at	1.53e-12	3.94e-14	10.1051	21.7918	1.13328	SLC35B3	solute carrier family 35 member B3
225540_at	1.59e-12	4.11e-14	-10.0935	21.7504	-4.02348	MAP2	microtubule associated protein 2
229849_at	1.61e-12	4.16e-14	-10.0898	21.7375	-1.89973	WIPF3	WAS/WASL interacting protein family member 3
235923_at	1.62e-12	4.18e-14	10.0884	21.7324	0.950604	VTI1A	vesicle transport through interaction with t-SNAREs 1A
205088_at	1.63e-12	4.21e-14	-10.0862	21.7247	-1.62825	MAMLD1	mastermind like domain containing 1
1556580_a_at	1.64e-12	4.24e-14	-10.0845	21.7186	-2.26994
225474_at	1.68e-12	4.36e-14	-10.0765	21.6901	-2.07199	MAGI1	membrane associated guanylate kinase, WW and PDZ domain containing 1
202511_s_at	1.69e-12	4.37e-14	10.0759	21.688	0.928151	ATG5	autophagy related 5
228208_x_at	1.69e-12	4.38e-14	-10.0752	21.6855	-1.83749	ZNF354C	zinc finger protein 354C
232204_at	1.7e-12	4.41e-14	10.0733	21.6786	4.01479	EBF1	early B-cell factor 1
204151_x_at	1.72e-12	4.46e-14	10.0706	21.669	3.92885	AKR1C1	aldo-keto reductase family 1 member C1
209575_at	1.72e-12	4.47e-14	10.0697	21.666	1.03522	IL10RB	interleukin 10 receptor subunit beta
225619_at	1.76e-12	4.57e-14	-10.0635	21.6436	-4.33424	SLAIN1	SLAIN motif family member 1
227394_at	1.77e-12	4.6e-14	-10.0616	21.6371	-2.41188	NCAM1	neural cell adhesion molecule 1
209683_at	1.77e-12	4.61e-14	-10.0612	21.6358	-4.0594	FAM49A	family with sequence similarity 49 member A
224639_at	1.77e-12	4.62e-14	-10.0605	21.6332	-0.791612	SPPL3	signal peptide peptidase like 3
235956_at	1.8e-12	4.7e-14	10.0556	21.6157	1.44934	CEP126	centrosomal protein 126
203037_s_at	1.83e-12	4.78e-14	-10.0508	21.5985	-3.36802	MTSS1	metastasis suppressor 1
205848_at	1.84e-12	4.8e-14	-10.05	21.5955	-4.76047	GAS2	growth arrest specific 2
201116_s_at	1.85e-12	4.83e-14	-10.0483	21.5895	-3.20851	CPE	carboxypeptidase E
201080_at	1.86e-12	4.87e-14	-10.0459	21.5811	-0.886736	PIP4K2B	phosphatidylinositol-5-phosphate 4-kinase type 2 beta
233974_s_at	1.89e-12	4.94e-14	10.0419	21.5667	1.27057	FAM129B	family with sequence similarity 129 member B
226354_at	1.93e-12	5.05e-14	10.0352	21.5431	1.78942	LACTB	lactamase beta
243370_at	1.98e-12	5.2e-14	-10.0275	21.5157	-0.976459	CAPRIN1	cell cycle associated protein 1
228441_s_at	1.98e-12	5.2e-14	10.0273	21.5147	2.63701
236120_at	2e-12	5.26e-14	-10.0243	21.5041	-3.93995
207223_s_at	2.02e-12	5.3e-14	10.0217	21.495	1.03979	PTBP3	polypyrimidine tract binding protein 3
226479_at	2.04e-12	5.35e-14	-10.0192	21.4858	-0.958485	KBTBD6	kelch repeat and BTB domain containing 6
242648_at	2.04e-12	5.37e-14	-10.0184	21.483	-0.930627	KLHL8	kelch like family member 8
209866_s_at	2.1e-12	5.52e-14	-10.0104	21.4546	-4.5781	ADGRL3	adhesion G protein-coupled receptor L3
213198_at	2.1e-12	5.53e-14	-10.0102	21.4537	-0.886567	ACVR1B	activin A receptor type 1B
35147_at	2.13e-12	5.62e-14	-10.0055	21.4369	-2.57384	MCF2L	MCF,2 cell line derived transforming sequence like
242750_at	2.14e-12	5.63e-14	-10.0051	21.4356	-0.926869	MMAA	methylmalonic aciduria (cobalamin deficiency) cblA type
203632_s_at	2.14e-12	5.63e-14	-10.0049	21.4348	-3.54611	GPRC5B	G protein-coupled receptor class C group 5 member B
201360_at	2.17e-12	5.74e-14	-9.9998	21.4167	-2.11314	CST3	cystatin C
238029_s_at	2.22e-12	5.85e-14	-9.99426	21.3969	-3.52247	SLC16A14	solute carrier family 16 member 14
226806_s_at	2.32e-12	6.12e-14	-9.98158	21.3517	-4.66858	NFIA	nuclear factor I A
209238_at	2.32e-12	6.14e-14	9.98104	21.3498	1.31015	STX3	syntaxin 3
242702_at	2.36e-12	6.25e-14	-9.97579	21.331	-1.11807	MMAA	methylmalonic aciduria (cobalamin deficiency) cblA type
206039_at	2.36e-12	6.27e-14	-9.9752	21.3289	-2.07064	RAB33A	RAB33A, member RAS oncogene family
1554867_a_at	2.42e-12	6.43e-14	9.96808	21.3035	3.01099	PRR16	proline rich 16
218974_at	2.43e-12	6.45e-14	-9.96708	21.2999	-2.43471	SOBP	sine oculis binding protein homolog
217028_at	2.44e-12	6.47e-14	-9.96616	21.2966	-5.19762	CXCR4	C-X-C motif chemokine receptor 4
203261_at	2.46e-12	6.53e-14	-9.96349	21.2871	-0.697487	DCTN6	dynactin subunit 6
243041_s_at	2.46e-12	6.54e-14	9.96306	21.2856	2.76261
236281_x_at	2.48e-12	6.6e-14	9.96081	21.2775	2.02365	HTR7	5-hydroxytryptamine receptor 7
214205_x_at	2.48e-12	6.6e-14	9.96067	21.277	1.47077	GLRX3	glutaredoxin 3
224847_at	2.48e-12	6.61e-14	-9.96037	21.2759	-1.99551	CDK6	cyclin dependent kinase 6
230435_at	2.49e-12	6.65e-14	-9.95865	21.2698	-0.9912	FAM228B	family with sequence similarity 228 member B
213169_at	2.5e-12	6.68e-14	-9.95739	21.2653	-2.35753	SEMA5A	semaphorin 5A
1554127_s_at	2.51e-12	6.69e-14	9.95683	21.2633	2.64183	MSRB3	methionine sulfoxide reductase B3
219145_at	2.55e-12	6.82e-14	-9.95136	21.2437	-1.34685	ADGRL1	adhesion G protein-coupled receptor L1
211419_s_at	2.56e-12	6.84e-14	-9.95069	21.2414	-2.38803	CHN2	chimerin 2
209365_s_at	2.56e-12	6.85e-14	9.95027	21.2398	1.57201	ECM1	extracellular matrix protein 1
215807_s_at	2.57e-12	6.88e-14	-9.94925	21.2362	-3.5118	PLXNB1	plexin B1
202191_s_at	2.59e-12	6.94e-14	-9.94665	21.2269	-4.11112	GAS7	growth arrest specific 7
225303_at	2.59e-12	6.95e-14	9.94634	21.2258	1.4458	KIRREL	kin of IRRE like (Drosophila)
204950_at	2.6e-12	6.97e-14	-9.94544	21.2226	-1.16651	CARD8	caspase recruitment domain family member 8
229891_x_at	2.6e-12	6.98e-14	-9.94518	21.2216	-0.931398	GPALPP1	GPALPP motifs containing 1
223324_s_at	2.63e-12	7.07e-14	9.94135	21.208	0.971288	TRPM7	transient receptor potential cation channel subfamily M member 7
1552721_a_at	2.63e-12	7.08e-14	-9.94102	21.2068	-3.7955	FGF1	fibroblast growth factor 1
221500_s_at	2.66e-12	7.15e-14	9.93819	21.1967	0.633955	STX16	syntaxin 16
235054_at	2.67e-12	7.18e-14	-9.93701	21.1925	-0.625207	NUDT16	nudix hydrolase 16
226769_at	2.67e-12	7.2e-14	-9.9364	21.1903	-3.01668	FIBIN	fin bud initiation factor homolog (zebrafish)
202535_at	2.7e-12	7.27e-14	9.93375	21.1808	1.42218	FADD	Fas associated via death domain
218918_at	2.74e-12	7.39e-14	-9.92894	21.1636	-3.07414	MAN1C1	mannosidase alpha class 1C member 1
228718_at	2.77e-12	7.48e-14	-9.92583	21.1525	-2.55434	ZNF44	zinc finger protein 44
233085_s_at	2.78e-12	7.51e-14	9.92465	21.1483	4.01991	NABP1	nucleic acid binding protein 1
202477_s_at	2.8e-12	7.58e-14	9.92216	21.1393	0.891475	TUBGCP2	tubulin gamma complex associated protein 2
1554199_at	2.8e-12	7.58e-14	-9.92185	21.1383	-2.97688	PTPRO	protein tyrosine phosphatase, receptor type O
221506_s_at	2.82e-12	7.64e-14	-9.91988	21.1312	-0.887214	TNPO2	transportin 2
238526_at	2.87e-12	7.78e-14	-9.91479	21.113	-2.97541	RAB3IP	RAB3A interacting protein
208504_x_at	2.92e-12	7.92e-14	-9.90994	21.0956	-3.35692	PCDHB11	protocadherin beta 11
207398_at	3.01e-12	8.16e-14	-9.90153	21.0655	-2.45421	HOXD13	homeobox D13
213849_s_at	3.02e-12	8.2e-14	-9.90015	21.0606	-2.26414	PPP2R2B	protein phosphatase 2 regulatory subunit Bbeta
242523_at	3.03e-12	8.23e-14	-9.89926	21.0574	-1.38118	LINC00938	long intergenic non-protein coding RNA 938
217857_s_at	3.03e-12	8.25e-14	-9.89856	21.0549	-1.10964	RBM8A	RNA binding motif protein 8A
219663_s_at	3.06e-12	8.32e-14	-9.89607	21.046	-2.36433	TMEM121	transmembrane protein 121
216033_s_at	3.07e-12	8.36e-14	-9.89457	21.0406	-2.12523	FYN	FYN proto-oncogene, Src family tyrosine kinase
242890_at	3.08e-12	8.4e-14	9.89352	21.0369	1.87661
1556061_at	3.08e-12	8.4e-14	9.89327	21.036	1.0655	RPP30	ribonuclease P/MRP subunit p30
201953_at	3.09e-12	8.42e-14	9.89285	21.0345	1.10069	CIB1	calcium and integrin binding 1
208117_s_at	3.14e-12	8.57e-14	9.88776	21.0162	0.919071	LAS1L	LAS1 like, ribosome biogenesis factor
226048_at	3.15e-12	8.6e-14	9.88668	21.0124	0.923414	MAPK8	mitogen-activated protein kinase 8
208703_s_at	3.16e-12	8.64e-14	-9.88561	21.0086	-1.07522	APLP2	amyloid beta precursor like protein 2
206857_s_at	3.17e-12	8.66e-14	-9.88503	21.0065	-1.42407	FKBP1B	FK506 binding protein 1B
214657_s_at	3.21e-12	8.79e-14	9.88088	20.9916	2.10899	MIR612///NEAT1	microRNA 612///nuclear paraspeckle assembly transcript 1 (non-protein coding)
219869_s_at	3.21e-12	8.79e-14	9.88065	20.9908	2.27269	SLC39A8	solute carrier family 39 member 8
201876_at	3.22e-12	8.82e-14	-9.87989	20.9881	-1.09891	PON2	paraoxonase 2
218183_at	3.23e-12	8.85e-14	-9.87891	20.9846	-3.03601	CDIP1	cell death inducing p53 target 1
232523_at	3.24e-12	8.9e-14	-9.87725	20.9786	-4.16217	MEGF10	multiple EGF like domains 10
219628_at	3.24e-12	8.91e-14	-9.87708	20.978	-1.46649	ZMAT3	zinc finger matrin-type 3
225697_at	3.25e-12	8.92e-14	9.87656	20.9762	0.893084	CDK12	cyclin dependent kinase 12
227293_at	3.29e-12	9.05e-14	-9.87271	20.9624	-1.20785	FIP1L1	factor interacting with PAPOLA and CPSF1
226029_at	3.3e-12	9.06e-14	-9.87224	20.9607	-3.97025	VANGL2	VANGL planar cell polarity protein 2
226269_at	3.3e-12	9.07e-14	-9.87193	20.9596	-1.48719	GDAP1	ganglioside induced differentiation associated protein 1
201591_s_at	3.34e-12	9.21e-14	-9.86767	20.9443	-0.92698	NISCH	nischarin
202369_s_at	3.34e-12	9.22e-14	9.86759	20.944	1.89714	TRAM2	translocation associated membrane protein 2
210092_at	3.34e-12	9.22e-14	9.86732	20.9431	0.832734	MAGOHB///MAGOH	mago homolog B, exon junction complex core component///mago homolog, exon junction complex core component
228646_at	3.35e-12	9.25e-14	-9.86652	20.9402	-1.93269	PPP1R1C	protein phosphatase 1 regulatory inhibitor subunit 1C
215325_x_at	3.36e-12	9.28e-14	-9.86556	20.9367	-2.16136	CBARP	CACN beta subunit associated regulatory protein
236446_at	3.37e-12	9.31e-14	-9.86471	20.9337	-1.32397
236824_at	3.39e-12	9.37e-14	-9.86284	20.927	-4.30496	TMEM132B	transmembrane protein 132B
214890_s_at	3.39e-12	9.39e-14	-9.86246	20.9257	-3.46717	FAM149A	family with sequence similarity 149 member A
228368_at	3.39e-12	9.39e-14	-9.86232	20.9251	-3.80717	ARHGAP20	Rho GTPase activating protein 20
212387_at	3.41e-12	9.44e-14	-9.86081	20.9197	-1.95483	TCF4	transcription factor 4
222347_at	3.41e-12	9.45e-14	9.86051	20.9187	3.51447
213056_at	3.45e-12	9.57e-14	-9.85702	20.9062	-3.50907	FRMD4B	FERM domain containing 4B
228584_at	3.47e-12	9.63e-14	-9.85537	20.9002	-1.24925	SGCB	sarcoglycan beta
236027_at	3.48e-12	9.67e-14	9.85409	20.8957	1.44193	SFR1	SWI5 dependent homologous recombination repair protein 1
222478_at	3.49e-12	9.7e-14	-9.85332	20.8929	-1.16067	VPS36	vacuolar protein sorting 36 homolog
223169_s_at	3.5e-12	9.72e-14	-9.85269	20.8906	-2.10229	RHOU	ras homolog family member U
226952_at	3.5e-12	9.73e-14	-9.85238	20.8895	-0.909861	EAF1	ELL associated factor 1
202694_at	3.5e-12	9.74e-14	-9.85219	20.8889	-1.24444	STK17A	serine/threonine kinase 17a
208541_x_at	3.52e-12	9.81e-14	9.85013	20.8815	1.09357	TFAM	transcription factor A, mitochondrial
228529_at	3.54e-12	9.86e-14	-9.84864	20.8761	-1.60718	LSM8	LSM8 homolog, U6 small nuclear RNA associated
229581_at	3.56e-12	9.94e-14	-9.84653	20.8686	-2.6586	ELFN1	extracellular leucine rich repeat and fibronectin type III domain containing 1
240857_at	3.58e-12	1e-13	-9.84496	20.8629	-2.7056	DNAH9	dynein axonemal heavy chain 9
223497_at	3.58e-12	1e-13	-9.84463	20.8617	-2.15906	FAM135A	family with sequence similarity 135 member A
229942_at	3.58e-12	1e-13	9.84444	20.8611	3.14705	BNC2	basonuclin 2
204776_at	3.58e-12	1e-13	-9.84415	20.86	-1.42623	THBS4	thrombospondin 4
218082_s_at	3.63e-12	1.02e-13	9.84055	20.8471	0.63972	UBP1	upstream binding protein 1 (LBP-1a)
220980_s_at	3.65e-12	1.02e-13	9.83847	20.8397	0.896925	ADPGK	ADP dependent glucokinase
236442_at	3.7e-12	1.04e-13	-9.83492	20.8269	-2.23974	DPF3	double PHD fingers 3
204364_s_at	3.75e-12	1.05e-13	-9.83098	20.8128	-2.48469	REEP1	receptor accessory protein 1
205422_s_at	3.77e-12	1.06e-13	9.82905	20.8059	4.93725	ITGBL1	integrin subunit beta like 1
205117_at	3.79e-12	1.07e-13	-9.82713	20.799	-4.17601	FGF1	fibroblast growth factor 1
232019_at	3.87e-12	1.09e-13	-9.82142	20.7785	-0.978382	ZKSCAN2	zinc finger with KRAB and SCAN domains 2
228594_at	3.91e-12	1.1e-13	-9.81868	20.7687	-1.036	NADK2	NAD kinase 2, mitochondrial
220182_at	3.94e-12	1.11e-13	-9.8164	20.7605	-2.37973	SLC25A23	solute carrier family 25 member 23
214656_x_at	3.96e-12	1.11e-13	9.81475	20.7546	1.14155	MYO1C	myosin IC
204268_at	3.99e-12	1.12e-13	9.81221	20.7455	2.50332	S100A2	S100 calcium binding protein A2
201494_at	4e-12	1.13e-13	-9.81153	20.743	-1.61651	PRCP	prolylcarboxypeptidase
229281_at	4.01e-12	1.13e-13	-9.81041	20.739	-4.68979	NPAS3	neuronal PAS domain protein 3
203935_at	4.01e-12	1.13e-13	9.81018	20.7382	1.39605	ACVR1	activin A receptor type 1
1558010_s_at	4.03e-12	1.14e-13	-9.80841	20.7318	-3.4336	SLC1A2	solute carrier family 1 member 2
222507_s_at	4.04e-12	1.14e-13	-9.80763	20.729	-0.905575	TMEM9B	TMEM9 domain family member B
218803_at	4.1e-12	1.16e-13	-9.80328	20.7134	-2.1749	CHFR	checkpoint with forkhead and ring finger domains, E3 ubiquitin protein ligase
201247_at	4.11e-12	1.16e-13	-9.80277	20.7116	-0.973949	SREBF2	sterol regulatory element binding transcription factor 2
226132_s_at	4.13e-12	1.17e-13	-9.80143	20.7068	-1.35734	MANEAL	mannosidase endo-alpha like
225988_at	4.16e-12	1.18e-13	9.79916	20.6986	1.42609	HERC4	HECT and RLD domain containing E3 ubiquitin protein ligase 4
210066_s_at	4.17e-12	1.18e-13	-9.79817	20.6951	-5.05994	AQP4	aquaporin 4
217940_s_at	4.17e-12	1.18e-13	-9.79783	20.6939	-1.2379	NAXD	NAD(P)HX dehydratase
203599_s_at	4.21e-12	1.2e-13	-9.795	20.6837	-0.832528	WBP4	WW domain binding protein 4
221884_at	4.28e-12	1.22e-13	9.79061	20.6679	3.98017	MECOM	MDS1 and EVI1 complex locus
209604_s_at	4.3e-12	1.22e-13	9.78918	20.6628	2.24526	GATA3	GATA binding protein 3
235717_at	4.3e-12	1.22e-13	-9.78847	20.6603	-3.01	ZNF229	zinc finger protein 229
218528_s_at	4.32e-12	1.23e-13	-9.78711	20.6554	-1.12461	RNF38	ring finger protein 38
235147_at	4.32e-12	1.23e-13	-9.78683	20.6544	-1.57329
210307_s_at	4.32e-12	1.23e-13	-9.78678	20.6542	-2.35796	KLHL25	kelch like family member 25
209639_s_at	4.35e-12	1.24e-13	-9.78511	20.6482	-1.21104	RGS12	regulator of G-protein signaling 12
218247_s_at	4.38e-12	1.25e-13	-9.78293	20.6404	-1.21417	MEX3C	mex-3 RNA binding family member C
202582_s_at	4.38e-12	1.25e-13	-9.78224	20.6379	-0.712711	RANBP9	RAN binding protein 9
201470_at	4.39e-12	1.26e-13	9.78157	20.6355	1.6827	GSTO1	glutathione S-transferase omega 1
208611_s_at	4.4e-12	1.26e-13	-9.78074	20.6325	-0.985029	SPTAN1	spectrin alpha, non-erythrocytic 1
212306_at	4.47e-12	1.28e-13	-9.77623	20.6163	-1.1123	CLASP2	cytoplasmic linker associated protein 2
225250_at	4.53e-12	1.3e-13	-9.77244	20.6027	-1.5674	STIM2	stromal interaction molecule 2
219226_at	4.54e-12	1.3e-13	9.77196	20.6009	1.17782	CDK12	cyclin dependent kinase 12
211919_s_at	4.59e-12	1.32e-13	-9.76869	20.5892	-2.78905	CXCR4	C-X-C motif chemokine receptor 4
229506_at	4.64e-12	1.33e-13	-9.76537	20.5773	-2.01217	PPM1L	protein phosphatase, Mg2+/Mn2+ dependent 1L
226486_at	4.65e-12	1.34e-13	-9.76438	20.5737	-0.873629	MTERF4	mitochondrial transcription termination factor 4
201375_s_at	4.69e-12	1.35e-13	-9.76218	20.5658	-0.741329	PPP2CB	protein phosphatase 2 catalytic subunit beta
230091_at	4.76e-12	1.37e-13	-9.75767	20.5496	-0.932743	SRPK2	SRSF protein kinase 2
223279_s_at	4.76e-12	1.37e-13	9.75758	20.5493	2.65379	UACA	uveal autoantigen with coiled-coil domains and ankyrin repeats
225927_at	4.76e-12	1.37e-13	-9.75745	20.5488	-2.246	MAP3K1	mitogen-activated protein kinase kinase kinase 1
202763_at	4.9e-12	1.41e-13	-9.74901	20.5185	-1.087	CASP3	caspase 3
229317_at	4.92e-12	1.42e-13	-9.748	20.5148	-1.40861	KPNA5	karyopherin subunit alpha 5
1560407_at	4.93e-12	1.42e-13	-9.74706	20.5115	-1.91393	MARK1	microtubule affinity regulating kinase 1
200973_s_at	4.95e-12	1.43e-13	-9.74589	20.5073	-0.93143	TSPAN3	tetraspanin 3
217061_s_at	4.97e-12	1.44e-13	-9.74446	20.5021	-1.9649	ETV1	ETS variant 1
207749_s_at	4.99e-12	1.44e-13	9.74339	20.4983	1.14289	PPP2R3A	protein phosphatase 2 regulatory subunit B''alpha
217899_at	4.99e-12	1.44e-13	9.74287	20.4964	0.88601	TMEM214	transmembrane protein 214
204170_s_at	4.99e-12	1.44e-13	9.74284	20.4963	1.17304	CKS2	CDC28 protein kinase regulatory subunit 2
219635_at	5.03e-12	1.46e-13	-9.7403	20.4872	-1.52455	ZNF606	zinc finger protein 606
213658_at	5.04e-12	1.46e-13	-9.73961	20.4847	-1.77794
226430_at	5.1e-12	1.48e-13	9.73646	20.4734	0.826749	RELL1	RELT like 1
209558_s_at	5.14e-12	1.49e-13	-9.73414	20.465	-2.99843	HIP1R	huntingtin interacting protein 1 related
241599_at	5.18e-12	1.5e-13	9.73183	20.4567	0.923049	LSM11	LSM11, U7 small nuclear RNA associated
211737_x_at	5.18e-12	1.51e-13	-9.73115	20.4543	-2.76465	PTN	pleiotrophin
222146_s_at	5.25e-12	1.52e-13	-9.72771	20.4419	-1.75085	TCF4	transcription factor 4
216392_s_at	5.3e-12	1.54e-13	9.72495	20.432	1.55394	SEC23IP	SEC23 interacting protein
201607_at	5.34e-12	1.55e-13	-9.72247	20.423	-0.700226	PWP1	PWP1 homolog, endonuclein
239154_at	5.37e-12	1.56e-13	-9.72091	20.4174	-1.03552
208614_s_at	5.48e-12	1.6e-13	9.71499	20.3961	2.79605	FLNB	filamin B
236834_at	5.55e-12	1.62e-13	-9.71128	20.3828	-1.5945	SCFD2	sec1 family domain containing 2
239921_at	5.64e-12	1.65e-13	-9.70645	20.3654	-2.09208	COL28A1	collagen type XXVIII alpha 1 chain
239322_at	5.64e-12	1.65e-13	-9.70626	20.3647	-1.08904	CEP41	centrosomal protein 41
219809_at	5.66e-12	1.65e-13	9.7051	20.3605	0.809399	WDR55	WD repeat domain 55
228384_s_at	5.72e-12	1.67e-13	9.7023	20.3505	3.06746	PYROXD2	pyridine nucleotide-disulphide oxidoreductase domain 2
235278_at	5.76e-12	1.69e-13	-9.69984	20.3416	-2.36351	MACROD2	MACRO domain containing 2
226581_at	5.77e-12	1.69e-13	-9.69916	20.3391	-1.02079	RBSN	rabenosyn, RAB effector
225214_at	5.77e-12	1.69e-13	-9.69908	20.3389	-1.52367	LOC100129034	uncharacterized LOC100129034
218187_s_at	5.82e-12	1.71e-13	-9.69665	20.3301	-1.02923	C8orf33	chromosome 8 open reading frame 33
205858_at	5.84e-12	1.71e-13	-9.69528	20.3252	-3.72372	NGFR	nerve growth factor receptor
207127_s_at	5.84e-12	1.71e-13	9.6952	20.3249	0.768075	HNRNPH3	heterogeneous nuclear ribonucleoprotein H3
231964_at	5.88e-12	1.73e-13	-9.69309	20.3173	-2.38146	BICD1	BICD cargo adaptor 1
211653_x_at	5.98e-12	1.76e-13	9.68857	20.301	4.62769	LOC101930400///AKR1C2	aldo-keto reductase family 1 member C2-like///aldo-keto reductase family 1, member C2
228459_at	6.04e-12	1.78e-13	-9.6855	20.29	-2.79809	FAM84A	family with sequence similarity 84 member A
202545_at	6.09e-12	1.79e-13	9.68317	20.2816	2.90555	PRKCD	protein kinase C delta
218345_at	6.09e-12	1.79e-13	-9.68279	20.2802	-2.83649	TMEM176A	transmembrane protein 176A
202685_s_at	6.11e-12	1.8e-13	9.68202	20.2774	2.00673	AXL	AXL receptor tyrosine kinase
210067_at	6.11e-12	1.8e-13	-9.68147	20.2754	-5.61173	AQP4	aquaporin 4
228809_at	6.11e-12	1.8e-13	9.68138	20.2751	1.05095	CXorf40B///CXorf40A	chromosome X open reading frame 40B///chromosome X open reading frame 40A
221234_s_at	6.12e-12	1.8e-13	-9.68098	20.2737	-1.93326	BACH2	BTB domain and CNC homolog 2
1556888_at	6.18e-12	1.82e-13	-9.67784	20.2624	-2.95474
229105_at	6.22e-12	1.84e-13	9.67611	20.2561	2.91482	GPR39	G protein-coupled receptor 39
221586_s_at	6.27e-12	1.85e-13	-9.67372	20.2475	-1.98125	E2F5	E2F transcription factor 5
241888_at	6.29e-12	1.86e-13	-9.67239	20.2427	-2.76124	LOC101930608	uncharacterized LOC101930608
1558101_at	6.32e-12	1.87e-13	-9.67124	20.2386	-3.42533	NFIA	nuclear factor I A
219848_s_at	6.36e-12	1.88e-13	-9.66926	20.2315	-0.83695	ZNF432	zinc finger protein 432
212226_s_at	6.39e-12	1.89e-13	-9.66765	20.2257	-2.72228	PLPP3	phospholipid phosphatase 3
218349_s_at	6.56e-12	1.95e-13	9.66011	20.1985	1.38935	ZWILCH	zwilch kinetochore protein
201207_at	6.57e-12	1.95e-13	-9.65948	20.1962	-0.874492	TNFAIP1	TNF alpha induced protein 1
203619_s_at	6.58e-12	1.95e-13	-9.65919	20.1952	-3.45394	FAIM2	Fas apoptotic inhibitory molecule 2
222566_at	6.65e-12	1.97e-13	-9.65611	20.1841	-1.08363	KMT5B	lysine methyltransferase 5B
220014_at	6.76e-12	2.01e-13	9.65138	20.167	4.14596	PRR16	proline rich 16
218868_at	6.79e-12	2.02e-13	-9.65	20.162	-0.934899	ACTR3B	ARP3 actin related protein 3 homolog B
212033_at	6.79e-12	2.02e-13	-9.64966	20.1608	-0.736011	RBM25	RNA binding motif protein 25
221656_s_at	6.8e-12	2.02e-13	-9.64927	20.1594	-0.786042	ARHGEF10L	Rho guanine nucleotide exchange factor 10 like
201361_at	6.85e-12	2.04e-13	9.64692	20.151	1.14041	TMEM109	transmembrane protein 109
217053_x_at	6.85e-12	2.04e-13	-9.64684	20.1507	-2.06978	ETV1	ETS variant 1
209268_at	6.88e-12	2.05e-13	-9.6452	20.1447	-0.773506	VPS45	vacuolar protein sorting 45 homolog
208359_s_at	6.9e-12	2.06e-13	-9.64457	20.1425	-2.94938	KCNJ4	potassium voltage-gated channel subfamily J member 4
204749_at	6.91e-12	2.07e-13	-9.64364	20.1391	-3.76933	NAP1L3	nucleosome assembly protein 1 like 3
213220_at	6.96e-12	2.08e-13	9.64158	20.1317	0.961257	BBIP1	BBSome interacting protein 1
223077_at	6.99e-12	2.09e-13	9.64039	20.1274	0.906798	TMOD3	tropomodulin 3
223299_at	7e-12	2.09e-13	-9.63992	20.1257	-1.38565	SEC11C	SEC11 homolog C, signal peptidase complex subunit
225105_at	7e-12	2.1e-13	9.63959	20.1245	1.96976	C12orf75	chromosome 12 open reading frame 75
202855_s_at	7.01e-12	2.1e-13	9.63884	20.1218	4.27984	MIR6787///SLC16A3	microRNA 6787///solute carrier family 16 member 3
218065_s_at	7.05e-12	2.11e-13	-9.63717	20.1158	-0.74826	TMEM9B	TMEM9 domain family member B
203940_s_at	7.12e-12	2.14e-13	-9.63438	20.1057	-2.06397	VASH1	vasohibin 1
210986_s_at	7.17e-12	2.15e-13	9.63229	20.0982	2.21689	TPM1	tropomyosin 1 (alpha)
1554355_a_at	7.17e-12	2.15e-13	-9.63215	20.0977	-2.9989	SIAE	sialic acid acetylesterase
220547_s_at	7.19e-12	2.16e-13	9.63113	20.094	0.857835	FAM35A	family with sequence similarity 35 member A
201685_s_at	7.26e-12	2.18e-13	-9.62811	20.0831	-0.992757	TOX4	TOX high mobility group box family member 4
65718_at	7.34e-12	2.21e-13	9.62488	20.0714	1.50784	ADGRA2	adhesion G protein-coupled receptor A2
210736_x_at	7.34e-12	2.21e-13	-9.62485	20.0714	-1.42586	DTNA	dystrobrevin alpha
213392_at	7.39e-12	2.23e-13	-9.62285	20.0641	-1.16964	IQCK	IQ motif containing K
241347_at	7.4e-12	2.23e-13	9.62238	20.0624	1.69534	RNF213	ring finger protein 213
226276_at	7.4e-12	2.23e-13	9.62208	20.0614	1.06415	TMEM167A	transmembrane protein 167A
222317_at	7.42e-12	2.24e-13	-9.62118	20.0581	-3.6058	PDE3B	phosphodiesterase 3B
226155_at	7.44e-12	2.25e-13	9.62033	20.0551	1.0417	FAM160B1	family with sequence similarity 160 member B1
209267_s_at	7.51e-12	2.27e-13	9.61746	20.0447	3.07359	SLC39A8	solute carrier family 39 member 8
205885_s_at	7.78e-12	2.35e-13	9.60768	20.0094	3.76911	ITGA4	integrin subunit alpha 4
226778_at	7.88e-12	2.38e-13	-9.60402	19.9962	-2.12544	TDRP	testis development related protein
224861_at	7.89e-12	2.39e-13	-9.60347	19.9942	-1.32979	GNAQ	G protein subunit alpha q
219049_at	7.94e-12	2.4e-13	-9.60155	19.9873	-3.55533	CSGALNACT1	chondroitin sulfate N-acetylgalactosaminyltransferase 1
239006_at	7.95e-12	2.41e-13	-9.6011	19.9856	-4.11601	SLC26A7	solute carrier family 26 member 7
200830_at	7.99e-12	2.42e-13	9.5995	19.9799	0.993807	PSMD2	proteasome 26S subunit, non-ATPase 2
209968_s_at	7.99e-12	2.42e-13	-9.59927	19.979	-2.32313	NCAM1	neural cell adhesion molecule 1
238690_at	8.05e-12	2.45e-13	-9.59691	19.9705	-1.05814
218857_s_at	8.14e-12	2.47e-13	-9.59371	19.959	-2.58604	ASRGL1	asparaginase like 1
231018_at	8.16e-12	2.48e-13	-9.59306	19.9566	-2.42851	PALM3	paralemmin 3
205709_s_at	8.17e-12	2.48e-13	9.59253	19.9547	3.51503	CDS1	CDP-diacylglycerol synthase 1
217967_s_at	8.21e-12	2.5e-13	9.59091	19.9489	3.17686	FAM129A	family with sequence similarity 129 member A
227264_at	8.27e-12	2.52e-13	-9.5889	19.9416	-1.547	TRAF6	TNF receptor associated factor 6
226892_at	8.33e-12	2.54e-13	9.58653	19.933	0.893941	C10orf12	chromosome 10 open reading frame 12
206178_at	8.35e-12	2.55e-13	-9.58567	19.9299	-2.18771	PLA2G5	phospholipase A2 group V
237945_at	8.52e-12	2.6e-13	-9.58017	19.9101	-3.08703
242082_at	8.52e-12	2.6e-13	-9.57979	19.9087	-2.22648	MMAB	methylmalonic aciduria (cobalamin deficiency) cblB type
228374_at	8.59e-12	2.62e-13	9.57761	19.9008	0.99428	R3HCC1L	R3H domain and coiled-coil containing 1 like
222240_s_at	8.62e-12	2.63e-13	-9.57642	19.8965	-1.88741	ISYNA1	inositol-3-phosphate synthase 1
227605_at	8.62e-12	2.64e-13	-9.57614	19.8955	-1.14409	AIMP1	aminoacyl tRNA synthetase complex interacting multifunctional protein 1
227195_at	8.79e-12	2.69e-13	9.57061	19.8755	1.72583	ZNF503	zinc finger protein 503
203423_at	8.86e-12	2.71e-13	-9.56827	19.8671	-2.90485	RBP1	retinol binding protein 1
1559477_s_at	8.87e-12	2.72e-13	-9.56755	19.8645	-2.14051	MEIS1	Meis homeobox 1
224316_at	8.87e-12	2.72e-13	9.56755	19.8645	0.904267
214581_x_at	8.9e-12	2.73e-13	-9.56653	19.8608	-2.08582	TNFRSF21	TNF receptor superfamily member 21
218378_s_at	8.94e-12	2.74e-13	-9.56521	19.856	-0.811986	LOC100630923///LOC100289561///PRKRIP1	LOC100289561-PRKRIP1 readthrough///uncharacterized LOC100289561///PRKR interacting protein 1 (IL11 inducible)
227370_at	9.04e-12	2.78e-13	-9.56198	19.8444	-1.51691	FAM171B	family with sequence similarity 171 member B
1558604_a_at	9.07e-12	2.79e-13	-9.56093	19.8406	-1.52649	SSBP2	single stranded DNA binding protein 2
236369_at	9.28e-12	2.85e-13	-9.55424	19.8164	-1.40667	TSPY26P	testis specific protein, Y-linked 26, pseudogene
219471_at	9.28e-12	2.85e-13	-9.55423	19.8163	-2.63786	KIAA0226L	KIAA0226 like
204915_s_at	9.28e-12	2.86e-13	-9.55395	19.8153	-3.95107	SOX11	SRY-box 11
238878_at	9.39e-12	2.89e-13	-9.55069	19.8035	-3.68586	ARX	aristaless related homeobox
239903_at	9.47e-12	2.92e-13	9.54822	19.7946	3.12441	TPBG	trophoblast glycoprotein
216331_at	9.48e-12	2.92e-13	-9.54764	19.7925	-3.80434	ITGA7	integrin subunit alpha 7
225743_at	9.57e-12	2.95e-13	9.54481	19.7823	1.60464	RPUSD3	RNA pseudouridylate synthase domain containing 3
224524_s_at	9.58e-12	2.96e-13	-9.5444	19.7808	-1.01949	GPR75-ASB3///ASB3	GPR75-ASB3 readthrough///ankyrin repeat and SOCS box containing 3
235829_at	9.61e-12	2.97e-13	-9.54351	19.7776	-1.49605	CAHM	colon adenocarcinoma hypermethylated (non-protein coding)
238008_at	9.65e-12	2.98e-13	-9.54195	19.7719	-2.32286	PRR18	proline rich 18
1553244_at	9.69e-12	3e-13	9.54065	19.7672	2.34092	FANCB	Fanconi anemia complementation group B
225647_s_at	9.79e-12	3.03e-13	9.53774	19.7567	3.02237	CTSC	cathepsin C
229427_at	9.82e-12	3.04e-13	-9.53663	19.7527	-1.879	SEMA5A	semaphorin 5A
1557411_s_at	9.9e-12	3.07e-13	9.53441	19.7447	1.79689	SLC25A43	solute carrier family 25 member 43
205066_s_at	1e-11	3.1e-13	9.5312	19.7331	2.80523	ENPP1	ectonucleotide pyrophosphatase/phosphodiesterase 1
209617_s_at	1e-11	3.11e-13	-9.53048	19.7305	-3.35558	CTNND2	catenin delta 2
226779_at	1.01e-11	3.12e-13	-9.52927	19.7261	-0.766023	LMBRD2	LMBR1 domain containing 2
1569003_at	1.01e-11	3.14e-13	9.52768	19.7203	1.80499	VMP1	vacuole membrane protein 1
244142_at	1.01e-11	3.15e-13	-9.5269	19.7175	-2.32814	DTNA	dystrobrevin alpha
1554522_at	1.02e-11	3.16e-13	9.52577	19.7134	1.54163	CNNM2	cyclin and CBS domain divalent metal cation transport mediator 2
225430_at	1.02e-11	3.18e-13	-9.52421	19.7078	-0.949149	GATC	glutamyl-tRNA amidotransferase subunit C
210359_at	1.02e-11	3.19e-13	-9.52363	19.7057	-2.37174	MTSS1	metastasis suppressor 1
202887_s_at	1.02e-11	3.19e-13	9.52334	19.7046	2.53119	DDIT4	DNA damage inducible transcript 4
213200_at	1.02e-11	3.19e-13	-9.52325	19.7043	-1.98048	SYP	synaptophysin
235422_at	1.03e-11	3.2e-13	-9.52259	19.7019	-1.21079
211207_s_at	1.04e-11	3.24e-13	-9.51934	19.6902	-2.87399	ACSL6	acyl-CoA synthetase long-chain family member 6
212772_s_at	1.04e-11	3.25e-13	-9.51842	19.6868	-0.943653	ABCA2	ATP binding cassette subfamily A member 2
235034_at	1.04e-11	3.26e-13	9.51777	19.6845	0.963532	VTI1A	vesicle transport through interaction with t-SNAREs 1A
204201_s_at	1.04e-11	3.26e-13	-9.51776	19.6845	-1.39264	PTPN13	protein tyrosine phosphatase, non-receptor type 13
228551_at	1.05e-11	3.28e-13	-9.51597	19.678	-1.30036	DENND5B	DENN domain containing 5B
209308_s_at	1.05e-11	3.29e-13	9.51506	19.6747	0.906737	BNIP2	BCL2 interacting protein 2
238504_at	1.05e-11	3.29e-13	-9.51464	19.6732	-1.18551	SDHAF4	succinate dehydrogenase complex assembly factor 4
219135_s_at	1.05e-11	3.3e-13	-9.5143	19.6719	-2.60852	LMF1	lipase maturation factor 1
230056_at	1.05e-11	3.31e-13	-9.51373	19.6699	-1.13185	BPTF	bromodomain PHD finger transcription factor
207957_s_at	1.06e-11	3.33e-13	-9.51197	19.6635	-4.30219	PRKCB	protein kinase C beta
223019_at	1.06e-11	3.33e-13	9.51184	19.663	2.35998	FAM129B	family with sequence similarity 129 member B
222621_at	1.06e-11	3.34e-13	9.51112	19.6604	1.07627	DNAJC1	DnaJ heat shock protein family (Hsp40) member C1
212111_at	1.07e-11	3.35e-13	-9.51015	19.6569	-1.06225	STX12	syntaxin 12
209389_x_at	1.07e-11	3.36e-13	-9.50924	19.6536	-1.24922	DBI	diazepam binding inhibitor, acyl-CoA binding protein
209883_at	1.08e-11	3.38e-13	-9.50726	19.6465	-2.81964	COLGALT2	collagen beta(1-O)galactosyltransferase 2
206984_s_at	1.1e-11	3.47e-13	-9.50073	19.6228	-4.28414	RIT2	Ras like without CAAX 2
243432_at	1.11e-11	3.5e-13	-9.49795	19.6128	-2.55158
212913_at	1.12e-11	3.53e-13	-9.49599	19.6057	-1.55021	MSH5-SAPCD1///SAPCD1	MSH5-SAPCD1 readthrough (NMD candidate)///suppressor APC domain containing 1
202167_s_at	1.16e-11	3.65e-13	9.48605	19.5697	0.647713	MMS19	MMS19 homolog, cytosolic iron-sulfur assembly component
62987_r_at	1.16e-11	3.67e-13	-9.48499	19.5658	-1.95801	CACNG4	calcium voltage-gated channel auxiliary subunit gamma 4
218491_s_at	1.18e-11	3.72e-13	-9.48142	19.5529	-1.06431	THYN1	thymocyte nuclear protein 1
218880_at	1.19e-11	3.77e-13	9.47781	19.5398	2.0987	FOSL2	FOS like 2, AP-1 transcription factor subunit
226629_at	1.2e-11	3.78e-13	-9.47685	19.5364	-1.43431	SLC43A2	solute carrier family 43 member 2
219011_at	1.21e-11	3.83e-13	-9.47285	19.5219	-3.20059	PLEKHA4	pleckstrin homology domain containing A4
202765_s_at	1.21e-11	3.84e-13	9.47246	19.5204	3.29779	FBN1	fibrillin 1
213696_s_at	1.21e-11	3.85e-13	9.47208	19.5191	0.817513	MED8	mediator complex subunit 8
1560327_at	1.22e-11	3.87e-13	-9.47017	19.5121	-1.43084
218658_s_at	1.22e-11	3.88e-13	-9.46961	19.5101	-0.899755	ACTR8	ARP8 actin-related protein 8 homolog
223604_at	1.24e-11	3.92e-13	-9.46697	19.5005	-1.29153	GARNL3	GTPase activating Rap/RanGAP domain like 3
202766_s_at	1.24e-11	3.92e-13	9.46677	19.4998	2.63459	FBN1	fibrillin 1
1554510_s_at	1.24e-11	3.93e-13	9.46636	19.4983	1.20187	GHITM	growth hormone inducible transmembrane protein
200648_s_at	1.25e-11	3.99e-13	-9.46219	19.4832	-2.32362	GLUL	glutamate-ammonia ligase
202741_at	1.26e-11	3.99e-13	-9.46191	19.4822	-1.21456	PRKACB	protein kinase cAMP-activated catalytic subunit beta
225727_at	1.26e-11	4e-13	-9.46116	19.4795	-2.98921	PLEKHH1	pleckstrin homology, MyTH4 and FERM domain containing H1
206893_at	1.27e-11	4.05e-13	-9.45766	19.4668	-2.39827	SALL1	spalt like transcription factor 1
206462_s_at	1.28e-11	4.07e-13	-9.45615	19.4614	-2.12887	NTRK3	neurotrophic receptor tyrosine kinase 3
209345_s_at	1.28e-11	4.08e-13	9.45573	19.4598	0.928321	PI4K2A	phosphatidylinositol 4-kinase type 2 alpha
244489_at	1.28e-11	4.09e-13	-9.45526	19.4581	-1.08458
230538_at	1.28e-11	4.09e-13	-9.45524	19.458	-2.60822	SHC4	SHC adaptor protein 4
230008_at	1.28e-11	4.1e-13	-9.45443	19.4551	-3.12674	THSD7A	thrombospondin type 1 domain containing 7A
218456_at	1.29e-11	4.11e-13	-9.45343	19.4515	-0.961746	CAPRIN2	caprin family member 2
213234_at	1.29e-11	4.12e-13	-9.45293	19.4497	-0.918076	FAM234B	family with sequence similarity 234 member B
230589_at	1.29e-11	4.14e-13	-9.45206	19.4465	-3.34345	TRAF3IP2-AS1	TRAF3IP2 antisense RNA 1
207757_at	1.3e-11	4.16e-13	-9.45064	19.4414	-2.86057	ZFP2	ZFP2 zinc finger protein
212244_at	1.31e-11	4.19e-13	9.44845	19.4335	0.690025	GCOM1///POLR2M	GRINL1A complex locus 1///RNA polymerase II subunit M
227156_at	1.31e-11	4.19e-13	-9.44841	19.4333	-1.78225	CASK	calcium/calmodulin dependent serine protein kinase
241300_at	1.32e-11	4.23e-13	9.44578	19.4238	1.83123
236987_at	1.32e-11	4.23e-13	9.4457	19.4235	1.86127	ALPK2	alpha kinase 2
217895_at	1.33e-11	4.27e-13	-9.44348	19.4154	-0.691708	PTCD3	pentatricopeptide repeat domain 3
1554154_at	1.33e-11	4.28e-13	9.44288	19.4133	1.05121	GDAP2	ganglioside induced differentiation associated protein 2
226558_at	1.36e-11	4.36e-13	9.43774	19.3946	3.82926	TEKT4P2///MAFIP///LOC389834	tektin 4 pseudogene 2///MAFF interacting protein (pseudogene)///ankyrin repeat domain 57 pseudogene
226814_at	1.36e-11	4.38e-13	-9.43631	19.3894	-4.16868	ADAMTS9	ADAM metallopeptidase with thrombospondin type 1 motif 9
226305_at	1.38e-11	4.42e-13	-9.43359	19.3796	-1.4038	LYNX1	Ly6/neurotoxin 1
226123_at	1.38e-11	4.44e-13	-9.43237	19.3751	-2.49544	CHD7	chromodomain helicase DNA binding protein 7
227713_at	1.38e-11	4.45e-13	-9.43205	19.374	-0.98473	KATNAL1	katanin catalytic subunit A1 like 1
233341_s_at	1.38e-11	4.46e-13	-9.43133	19.3714	-0.875277	POLR1B	RNA polymerase I subunit B
222993_at	1.39e-11	4.48e-13	9.4303	19.3676	1.00319	MRPL37	mitochondrial ribosomal protein L37
219960_s_at	1.39e-11	4.48e-13	9.43016	19.3671	0.892134	UCHL5	ubiquitin C-terminal hydrolase L5
202804_at	1.4e-11	4.52e-13	9.4275	19.3575	2.01212	ABCC1	ATP binding cassette subfamily C member 1
217911_s_at	1.41e-11	4.54e-13	9.42617	19.3527	2.38825	BAG3	BCL2 associated athanogene 3
201798_s_at	1.42e-11	4.59e-13	9.4234	19.3426	3.14804	MYOF	myoferlin
215227_x_at	1.43e-11	4.62e-13	9.42182	19.3369	0.754158	ACP1	acid phosphatase 1, soluble
207093_s_at	1.43e-11	4.64e-13	-9.42061	19.3325	-3.13666	LOC101927057///OMG	uncharacterized LOC101927057///oligodendrocyte myelin glycoprotein
219885_at	1.43e-11	4.64e-13	9.42061	19.3325	2.79016	SLFN12	schlafen family member 12
232278_s_at	1.43e-11	4.64e-13	9.42043	19.3318	1.83065	DEPDC1	DEP domain containing 1
203254_s_at	1.43e-11	4.64e-13	9.42022	19.3311	1.39071	TLN1	talin 1
213712_at	1.45e-11	4.71e-13	-9.41603	19.3159	-5.18224	ELOVL2	ELOVL fatty acid elongase 2
213808_at	1.48e-11	4.8e-13	-9.41094	19.2974	-2.72461	ADAM23	ADAM metallopeptidase domain 23
215429_s_at	1.48e-11	4.81e-13	-9.41049	19.2958	-0.90766	ZNF428	zinc finger protein 428
241739_at	1.49e-11	4.85e-13	-9.4084	19.2882	-1.60152	OGFOD1	2-oxoglutarate and iron dependent oxygenase domain containing 1
229297_at	1.5e-11	4.86e-13	-9.40749	19.2849	-0.903125	GPATCH2L	G-patch domain containing 2 like
201834_at	1.51e-11	4.9e-13	-9.40559	19.278	-0.845244	PRKAB1	protein kinase AMP-activated non-catalytic subunit beta 1
209871_s_at	1.51e-11	4.91e-13	-9.40511	19.2763	-4.34558	APBA2	amyloid beta precursor protein binding family A member 2
235420_at	1.51e-11	4.91e-13	-9.40463	19.2745	-2.82063	HAPLN4	hyaluronan and proteoglycan link protein 4
202805_s_at	1.51e-11	4.92e-13	9.40411	19.2726	2.08057	ABCC1	ATP binding cassette subfamily C member 1
228905_at	1.51e-11	4.93e-13	-9.40346	19.2703	-1.80028	PCM1	pericentriolar material 1
234111_at	1.52e-11	4.96e-13	-9.4022	19.2657	-0.80016	ZNF81	zinc finger protein 81
1554106_at	1.52e-11	4.96e-13	9.40213	19.2654	1.34157	NBEAL1	neurobeachin like 1
212246_at	1.52e-11	4.97e-13	9.40172	19.264	1.44914	MCFD2	multiple coagulation factor deficiency 2
1556138_a_at	1.53e-11	4.99e-13	9.40057	19.2597	2.27794
205443_at	1.53e-11	4.99e-13	9.40025	19.2586	1.75961	SNAPC1	small nuclear RNA activating complex polypeptide 1
228850_s_at	1.54e-11	5.02e-13	9.39851	19.2523	3.59354	SLIT2	slit guidance ligand 2
218154_at	1.55e-11	5.08e-13	9.39553	19.2415	2.46701	GSDMD	gasdermin D
232123_at	1.57e-11	5.13e-13	-9.39304	19.2325	-2.33767	MIR4697///MIR4697HG	microRNA 4697///MIR4697 host gene
218318_s_at	1.57e-11	5.13e-13	-9.39255	19.2306	-1.49351	NLK	nemo like kinase
220085_at	1.57e-11	5.14e-13	9.3921	19.229	2.68477	HELLS	helicase, lymphoid-specific
235486_at	1.58e-11	5.19e-13	-9.38978	19.2206	-2.00156	KIAA1549L	KIAA1549 like
209602_s_at	1.6e-11	5.24e-13	9.38673	19.2095	4.00973	GATA3	GATA binding protein 3
203069_at	1.6e-11	5.26e-13	-9.38584	19.2063	-1.29741	SV2A	synaptic vesicle glycoprotein 2A
213891_s_at	1.6e-11	5.27e-13	-9.3856	19.2054	-2.00472	TCF4	transcription factor 4
203708_at	1.61e-11	5.29e-13	-9.38422	19.2004	-3.56623	PDE4B	phosphodiesterase 4B
229377_at	1.62e-11	5.32e-13	-9.38274	19.195	-3.27627	GRTP1	growth hormone regulated TBC protein 1
201223_s_at	1.62e-11	5.34e-13	9.38191	19.192	0.680693	RAD23B	RAD23 homolog B, nucleotide excision repair protein
205166_at	1.64e-11	5.39e-13	-9.37903	19.1816	-1.60053	CAPN5	calpain 5
214157_at	1.64e-11	5.4e-13	-9.3786	19.18	-1.35594	GNAS	GNAS complex locus
228498_at	1.64e-11	5.41e-13	9.37817	19.1784	2.47625
239487_at	1.65e-11	5.44e-13	9.37647	19.1723	1.82535
219537_x_at	1.66e-11	5.49e-13	-9.37423	19.1641	-2.41735	DLL3	delta like canonical Notch ligand 3
202867_s_at	1.67e-11	5.5e-13	9.37379	19.1625	0.832067	DNAJB12	DnaJ heat shock protein family (Hsp40) member B12
210087_s_at	1.68e-11	5.55e-13	9.37097	19.1523	1.45422	MPZL1	myelin protein zero like 1
205005_s_at	1.69e-11	5.59e-13	9.36938	19.1465	1.29469	NMT2	N-myristoyltransferase 2
221245_s_at	1.7e-11	5.62e-13	-9.36782	19.1409	-1.56663	FZD5	frizzled class receptor 5
238419_at	1.7e-11	5.62e-13	9.36777	19.1407	2.46095	PHLDB2	pleckstrin homology like domain family B member 2
202368_s_at	1.71e-11	5.65e-13	9.36632	19.1354	2.05866	TRAM2	translocation associated membrane protein 2
226721_at	1.74e-11	5.76e-13	-9.36092	19.1158	-0.975942	DPY19L4	dpy-19 like 4 (C, elegans)
201663_s_at	1.76e-11	5.85e-13	9.35692	19.1012	1.00983	SMC4	structural maintenance of chromosomes 4
230287_at	1.77e-11	5.85e-13	-9.35653	19.0998	-2.21258	SGSM1	small G protein signaling modulator 1
234985_at	1.77e-11	5.86e-13	-9.35611	19.0983	-1.95974	LDLRAD3	low density lipoprotein receptor class A domain containing 3
235316_at	1.78e-11	5.91e-13	-9.35394	19.0904	-2.37345	NAT8L	N-acetyltransferase 8 like
218856_at	1.79e-11	5.95e-13	-9.35186	19.0829	-1.96676	TNFRSF21	TNF receptor superfamily member 21
209156_s_at	1.8e-11	5.98e-13	9.35053	19.078	2.68161	COL6A2	collagen type VI alpha 2 chain
1553254_at	1.83e-11	6.09e-13	-9.34564	19.0602	-1.73388	MAGEE2	MAGE family member E2
203458_at	1.83e-11	6.1e-13	9.3452	19.0586	1.16689	SPR	sepiapterin reductase (7,8-dihydrobiopterin:NADP+ oxidoreductase)
1569905_at	1.85e-11	6.14e-13	-9.34348	19.0524	-0.809793	HSD11B1L	hydroxysteroid 11-beta dehydrogenase 1 like
224911_s_at	1.85e-11	6.15e-13	9.34313	19.0511	1.96846	DCBLD2	discoidin, CUB and LCCL domain containing 2
201587_s_at	1.85e-11	6.18e-13	9.34184	19.0464	1.23324	IRAK1	interleukin 1 receptor associated kinase 1
224065_at	1.86e-11	6.21e-13	9.34048	19.0415	2.90979	HIPK2	homeodomain interacting protein kinase 2
201750_s_at	1.86e-11	6.21e-13	9.34033	19.041	1.86948	ECE1	endothelin converting enzyme 1
219464_at	1.88e-11	6.26e-13	-9.3381	19.0329	-2.80001	CA14	carbonic anhydrase 14
210823_s_at	1.89e-11	6.32e-13	-9.33552	19.0235	-2.06178	PTPRS	protein tyrosine phosphatase, receptor type S
228652_at	1.91e-11	6.38e-13	-9.33303	19.0144	-1.03238	ZNF776	zinc finger protein 776
223106_at	1.91e-11	6.39e-13	9.33231	19.0118	0.786929	TMEM14C	transmembrane protein 14C
230903_s_at	1.93e-11	6.47e-13	-9.32914	19.0003	-2.55246	TDRP	testis development related protein
240153_at	1.94e-11	6.47e-13	-9.32892	18.9995	-2.30257	ILDR2	immunoglobulin like domain containing receptor 2
206701_x_at	1.94e-11	6.48e-13	-9.32874	18.9988	-5.00003	EDNRB	endothelin receptor type B
219895_at	1.95e-11	6.52e-13	-9.32697	18.9924	-2.92779	TMEM255A	transmembrane protein 255A
238001_at	1.95e-11	6.53e-13	-9.32669	18.9913	-0.953707	KCTD6	potassium channel tetramerization domain containing 6
204287_at	1.96e-11	6.56e-13	-9.32543	18.9868	-1.54327	SYNGR1	synaptogyrin 1
212150_at	1.96e-11	6.57e-13	9.32489	18.9848	1.16791	EFR3A	EFR3 homolog A
215235_at	1.97e-11	6.61e-13	-9.32333	18.9792	-1.0104	SPTAN1	spectrin alpha, non-erythrocytic 1
213195_at	1.98e-11	6.64e-13	-9.3221	18.9747	-0.998595	LYRM9	LYR motif containing 9
225131_at	1.98e-11	6.65e-13	9.32151	18.9725	0.971211	ZRANB1	zinc finger RANBP2-type containing 1
229335_at	1.99e-11	6.67e-13	-9.32057	18.9691	-1.91969	CADM4	cell adhesion molecule 4
221910_at	2.02e-11	6.8e-13	-9.31549	18.9506	-1.94525	ETV1	ETS variant 1
201329_s_at	2.03e-11	6.82e-13	9.31448	18.9469	2.07871	ETS2	ETS proto-oncogene 2, transcription factor
218899_s_at	2.04e-11	6.86e-13	-9.31289	18.9412	-4.40393	BAALC	brain and acute leukemia, cytoplasmic
236897_at	2.04e-11	6.87e-13	-9.31276	18.9407	-1.45882
237083_at	2.06e-11	6.96e-13	-9.30895	18.9268	-2.94747
224713_at	2.06e-11	6.96e-13	-9.30893	18.9268	-0.649213	NIFK	nucleolar protein interacting with the FHA domain of MKI67
236132_at	2.06e-11	6.96e-13	-9.30889	18.9266	-1.2733	TLN1	talin 1
215134_at	2.1e-11	7.07e-13	9.3046	18.911	0.997874	PI4K2A	phosphatidylinositol 4-kinase type 2 alpha
200731_s_at	2.1e-11	7.08e-13	-9.30428	18.9099	-1.33249	PTP4A1	protein tyrosine phosphatase type IVA, member 1
202862_at	2.1e-11	7.1e-13	9.30348	18.9069	1.88816	FAH	fumarylacetoacetate hydrolase
209155_s_at	2.11e-11	7.13e-13	9.30258	18.9036	1.69227	NT5C2	5'-nucleotidase, cytosolic II
202084_s_at	2.11e-11	7.13e-13	-9.30253	18.9035	-1.01082	SEC14L1	SEC14 like lipid binding 1
205110_s_at	2.11e-11	7.15e-13	9.30159	18.9	3.14523	FGF13	fibroblast growth factor 13
215303_at	2.13e-11	7.21e-13	-9.29928	18.8917	-2.28616	DCLK1	doublecortin like kinase 1
230766_at	2.14e-11	7.24e-13	-9.29824	18.8879	-1.68576	GART	phosphoribosylglycinamide formyltransferase, phosphoribosylglycinamide synthetase, phosphoribosylaminoimidazole synthetase
201605_x_at	2.14e-11	7.26e-13	9.2974	18.8848	1.50836	CNN2	calponin 2
227646_at	2.16e-11	7.34e-13	9.29453	18.8744	3.57796	EBF1	early B-cell factor 1
221760_at	2.17e-11	7.36e-13	9.29376	18.8716	3.36311	MAN1A1	mannosidase alpha class 1A member 1
226615_at	2.19e-11	7.43e-13	-9.29119	18.8622	-1.53901	XPR1	xenotropic and polytropic retrovirus receptor 1
221354_s_at	2.2e-11	7.46e-13	-9.29005	18.858	-3.2628	MCHR1	melanin concentrating hormone receptor 1
212684_at	2.2e-11	7.47e-13	-9.28974	18.8569	-1.05506	ZNF3	zinc finger protein 3
228701_at	2.21e-11	7.53e-13	-9.28758	18.8491	-3.00406	C8orf46	chromosome 8 open reading frame 46
202087_s_at	2.23e-11	7.58e-13	9.28564	18.842	1.54808	CTSL	cathepsin L
225048_at	2.23e-11	7.6e-13	-9.28512	18.8401	-1.36143	PHF10	PHD finger protein 10
230479_at	2.23e-11	7.6e-13	-9.28511	18.8401	-1.44822	EIF3F	eukaryotic translation initiation factor 3 subunit F
229572_at	2.25e-11	7.66e-13	-9.28282	18.8317	-1.85716	ATP6V0A2	ATPase H+ transporting V0 subunit a2
214140_at	2.27e-11	7.73e-13	9.28021	18.8222	0.971677	SLC25A16	solute carrier family 25 member 16
241428_x_at	2.28e-11	7.76e-13	-9.27909	18.8182	-1.22156	TCEA2	transcription elongation factor A2
226990_at	2.28e-11	7.79e-13	-9.27831	18.8153	-0.976249	CAPRIN1	cell cycle associated protein 1
224326_s_at	2.28e-11	7.8e-13	9.27789	18.8138	0.873958	PCGF6	polycomb group ring finger 6
201037_at	2.29e-11	7.84e-13	9.27646	18.8086	1.85288	PFKP	phosphofructokinase, platelet
209121_x_at	2.3e-11	7.87e-13	9.27533	18.8045	1.57098	NR2F2	nuclear receptor subfamily 2 group F member 2
1554704_at	2.3e-11	7.88e-13	9.27521	18.804	2.15073	ATP8B3	ATPase phospholipid transporting 8B3
203950_s_at	2.3e-11	7.89e-13	-9.27464	18.802	-1.24128	CLCN6	chloride voltage-gated channel 6
235159_at	2.34e-11	8.01e-13	-9.27065	18.7874	-1.0111
209507_at	2.36e-11	8.08e-13	9.26825	18.7787	1.11611	RPA3	replication protein A3
202967_at	2.37e-11	8.13e-13	-9.26664	18.7728	-1.35339	GSTA4	glutathione S-transferase alpha 4
226956_at	2.38e-11	8.16e-13	-9.26565	18.7692	-0.813283	MTMR3	myotubularin related protein 3
227231_at	2.39e-11	8.19e-13	-9.26453	18.7651	-2.95783	KIAA1211	KIAA1211
1554576_a_at	2.4e-11	8.23e-13	-9.26304	18.7597	-2.2556	ETV4	ETS variant 4
235521_at	2.4e-11	8.24e-13	-9.2629	18.7592	-1.5681	HOXA3	homeobox A3
222757_s_at	2.42e-11	8.32e-13	9.26026	18.7496	0.932259	ZAK	sterile alpha motif and leucine zipper containing kinase AZK
212422_at	2.43e-11	8.36e-13	9.25895	18.7448	0.691207	PDCD11	programmed cell death 11
209835_x_at	2.44e-11	8.39e-13	9.25797	18.7412	2.36685	CD44	CD44 molecule (Indian blood group)
204400_at	2.44e-11	8.41e-13	-9.25713	18.7382	-4.64758	EFS	embryonal Fyn-associated substrate
244521_at	2.47e-11	8.52e-13	-9.25375	18.7259	-2.76299	TSHZ2	teashirt zinc finger homeobox 2
226413_at	2.48e-11	8.55e-13	-9.25269	18.722	-1.17538	LINC00938	long intergenic non-protein coding RNA 938
202800_at	2.48e-11	8.56e-13	-9.25231	18.7206	-4.34719	SLC1A3	solute carrier family 1 member 3
209707_at	2.54e-11	8.75e-13	9.24627	18.6986	0.996984	PIGK	phosphatidylinositol glycan anchor biosynthesis class K
218034_at	2.55e-11	8.8e-13	-9.24491	18.6937	-1.12845	FIS1	fission, mitochondrial 1
201661_s_at	2.55e-11	8.82e-13	-9.24417	18.691	-1.39365	ACSL3	acyl-CoA synthetase long-chain family member 3
224769_at	2.56e-11	8.85e-13	-9.24342	18.6882	-0.792257	TAOK1	TAO kinase 1
226725_at	2.6e-11	8.98e-13	9.23934	18.6733	3.02182	SLFN5	schlafen family member 5
203216_s_at	2.61e-11	9.05e-13	-9.23725	18.6657	-1.40246	MYO6	myosin VI
1555833_a_at	2.62e-11	9.06e-13	-9.23691	18.6645	-0.898573	IRGQ	immunity related GTPase Q
209732_at	2.63e-11	9.1e-13	9.23559	18.6597	3.7123	CLEC2B	C-type lectin domain family 2 member B
234583_at	2.65e-11	9.19e-13	-9.23308	18.6505	-3.57036	CHL1	cell adhesion molecule L1 like
1553705_a_at	2.65e-11	9.19e-13	-9.2329	18.6499	-2.2544	CHRM3	cholinergic receptor muscarinic 3
235604_x_at	2.7e-11	9.38e-13	-9.22742	18.6299	-2.27496	ZNF493	zinc finger protein 493
221499_s_at	2.73e-11	9.49e-13	9.22416	18.618	0.723089	STX16	syntaxin 16
212752_at	2.74e-11	9.52e-13	-9.22338	18.6152	-0.875172	CLASP1	cytoplasmic linker associated protein 1
204301_at	2.76e-11	9.59e-13	-9.22128	18.6075	-3.4535	KBTBD11	kelch repeat and BTB domain containing 11
202547_s_at	2.81e-11	9.79e-13	-9.21573	18.5873	-1.24915	ARHGEF7	Rho guanine nucleotide exchange factor 7
203593_at	2.82e-11	9.81e-13	9.21498	18.5846	1.88398	CD2AP	CD2 associated protein
228843_at	2.86e-11	9.95e-13	-9.21137	18.5714	-3.4927	ARL10	ADP ribosylation factor like GTPase 10
213447_at	2.86e-11	9.95e-13	-9.21129	18.5711	-1.18093	LOC101930404///SNORD116-28///SNORD115-26///SNORD115-13///SNORD115-7///SNORD116-22///SNORD116-4///PWARSN///SNORD107///SNRPN///IPW	uncharacterized LOC101930404///small nucleolar RNA, C/D box 116-28///small nucleolar RNA, C/D box 115-26///small nucleolar RNA, C/D box 115-13///small nucleolar RNA, C/D box 115-7///small nucleolar RNA, C/D box 116-22///small nucleolar RNA, C/D box 116-4///Prader Willi/Angelman region RNA, SNRPN neighbor///small nucleolar RNA, C/D box 107///small nuclear ribonucleoprotein polypeptide N///imprinte…
205823_at	2.86e-11	9.96e-13	-9.21087	18.5696	-1.63746	RGS12	regulator of G-protein signaling 12
226287_at	2.87e-11	1e-12	9.20963	18.565	0.873309	CCDC34	coiled-coil domain containing 34
223301_s_at	2.88e-11	1e-12	-9.20856	18.5612	-1.07889	CCDC82	coiled-coil domain containing 82
230559_x_at	2.89e-11	1.01e-12	-9.20794	18.5589	-3.54466	FGD4	FYVE, RhoGEF and PH domain containing 4
1569290_s_at	2.93e-11	1.02e-12	-9.20369	18.5434	-3.63236	GRIA3	glutamate ionotropic receptor AMPA type subunit 3
229287_at	2.96e-11	1.04e-12	-9.20028	18.5309	-1.00483	PCNX1	pecanex homolog 1 (Drosophila)
227750_at	2.98e-11	1.04e-12	-9.19894	18.5261	-1.0314	KALRN	kalirin, RhoGEF kinase
221796_at	3e-11	1.05e-12	-9.19693	18.5187	-3.81608	NTRK2	neurotrophic receptor tyrosine kinase 2
231925_at	3e-11	1.05e-12	-9.19667	18.5178	-4.15535	P2RY1	purinergic receptor P2Y1
218094_s_at	3.01e-11	1.05e-12	-9.19552	18.5136	-1.6787	SYS1-DBNDD2///SYS1///DBNDD2	SYS1-DBNDD2 readthrough (NMD candidate)///Sys1 golgi trafficking protein///dysbindin domain containing 2
230495_at	3.01e-11	1.05e-12	-9.19524	18.5125	-4.00889	LINC01102	long intergenic non-protein coding RNA 1102
204594_s_at	3.01e-11	1.06e-12	-9.19487	18.5112	-0.717732	MIEF1	mitochondrial elongation factor 1
215708_s_at	3.03e-11	1.06e-12	9.19366	18.5068	1.10762	PRIM2B///PRIM2	primase (DNA) subunit 2 pseudogene///primase (DNA) subunit 2
1557545_s_at	3.07e-11	1.08e-12	-9.18962	18.4921	-3.64718	RNF165	ring finger protein 165
1568649_at	3.07e-11	1.08e-12	-9.18954	18.4917	-1.01973	LOC105370943	uncharacterized LOC105370943
218041_x_at	3.07e-11	1.08e-12	9.18916	18.4904	1.25958	SLC38A2	solute carrier family 38 member 2
226874_at	3.08e-11	1.08e-12	-9.18864	18.4885	-0.784983	KLHL8	kelch like family member 8
203329_at	3.08e-11	1.08e-12	9.18836	18.4874	3.28598	PTPRM	protein tyrosine phosphatase, receptor type M
227349_at	3.09e-11	1.09e-12	9.18695	18.4823	1.52611	HELLS	helicase, lymphoid-specific
201053_s_at	3.12e-11	1.1e-12	-9.18415	18.4721	-0.889054	PSMF1	proteasome inhibitor subunit 1
217846_at	3.16e-11	1.11e-12	9.18078	18.4598	0.573591	MIR6890///QARS	microRNA 6890///glutaminyl-tRNA synthetase
218189_s_at	3.2e-11	1.13e-12	9.17693	18.4457	1.25028	NANS	N-acetylneuraminate synthase
228165_at	3.2e-11	1.13e-12	-9.17681	18.4453	-2.87997	PIANP	PILR alpha associated neural protein
204407_at	3.21e-11	1.13e-12	9.17569	18.4412	1.53515	TTF2	transcription termination factor 2
201646_at	3.26e-11	1.15e-12	-9.17189	18.4273	-1.14521	SCARB2	scavenger receptor class B member 2
231117_at	3.29e-11	1.16e-12	-9.16915	18.4173	-1.46586	FAM181A	family with sequence similarity 181 member A
240433_x_at	3.32e-11	1.17e-12	-9.16655	18.4078	-4.52813	CADM2	cell adhesion molecule 2
228486_at	3.33e-11	1.18e-12	-9.1657	18.4047	-2.92908	SLC44A1	solute carrier family 44 member 1
228710_at	3.33e-11	1.18e-12	-9.16499	18.4022	-0.843971
213398_s_at	3.33e-11	1.18e-12	-9.16493	18.4019	-0.805154	SDR39U1	short chain dehydrogenase/reductase family 39U member 1
230046_at	3.34e-11	1.18e-12	-9.16392	18.3982	-1.49422	SPRED3	sprouty related EVH1 domain containing 3
1555907_at	3.38e-11	1.2e-12	9.16088	18.3871	3.39585	AGAP2-AS1	AGAP2 antisense RNA 1
224811_at	3.39e-11	1.2e-12	9.15987	18.3834	0.924646	LPP	LIM domain containing preferred translocation partner in lipoma
225455_at	3.4e-11	1.2e-12	-9.15893	18.38	-0.789607	TADA1	transcriptional adaptor 1
47560_at	3.4e-11	1.21e-12	-9.15845	18.3783	-1.39114	ADGRL1	adhesion G protein-coupled receptor L1
227948_at	3.42e-11	1.21e-12	-9.15721	18.3737	-2.2321	FGD4	FYVE, RhoGEF and PH domain containing 4
210879_s_at	3.42e-11	1.22e-12	9.15662	18.3716	1.18658	RAB11FIP5	RAB11 family interacting protein 5
218810_at	3.43e-11	1.22e-12	9.15555	18.3677	2.46354	MIR6732///ZC3H12A	microRNA 6732///zinc finger CCCH-type containing 12A
1559062_at	3.46e-11	1.23e-12	-9.1534	18.3598	-2.37993
212530_at	3.53e-11	1.26e-12	9.14757	18.3385	1.32445	NEK7	NIMA related kinase 7
231449_at	3.54e-11	1.26e-12	-9.14665	18.3352	-0.936267
232166_at	3.55e-11	1.26e-12	9.14602	18.3329	3.01522	CEP126	centrosomal protein 126
225339_at	3.71e-11	1.32e-12	-9.13367	18.2878	-0.921878	SPAG9	sperm associated antigen 9
1558686_at	3.71e-11	1.32e-12	-9.13362	18.2876	-2.15609	MPV17L	MPV17 mitochondrial inner membrane protein like
227509_x_at	3.72e-11	1.33e-12	-9.13285	18.2847	-1.39856
211913_s_at	3.72e-11	1.33e-12	-9.13283	18.2847	-1.16365	MERTK	MER proto-oncogene, tyrosine kinase
213587_s_at	3.72e-11	1.33e-12	-9.13254	18.2836	-1.72663	ATP6V0E2	ATPase H+ transporting V0 subunit e2
218824_at	3.72e-11	1.33e-12	-9.13238	18.283	-4.13957	PNMAL1	paraneoplastic Ma antigen family like 1
229273_at	3.74e-11	1.34e-12	-9.13074	18.277	-2.67626	SALL1	spalt like transcription factor 1
228270_at	3.77e-11	1.35e-12	-9.12809	18.2674	-3.37883	ZNF853	zinc finger protein 853
226939_at	3.78e-11	1.35e-12	-9.1275	18.2652	-1.5508	CPEB2	cytoplasmic polyadenylation element binding protein 2
206349_at	3.78e-11	1.35e-12	-9.1273	18.2645	-3.904	LGI1	leucine rich glioma inactivated 1
61874_at	3.78e-11	1.35e-12	-9.12703	18.2635	-0.825196	CACFD1	calcium channel flower domain containing 1
231112_at	3.79e-11	1.36e-12	-9.12655	18.2617	-1.89602	SNRPE	small nuclear ribonucleoprotein polypeptide E
208864_s_at	3.8e-11	1.36e-12	9.12566	18.2585	1.34014	TXN	thioredoxin
211864_s_at	3.82e-11	1.37e-12	9.12411	18.2528	3.54987	MYOF	myoferlin
205889_s_at	3.82e-11	1.37e-12	-9.12374	18.2514	-2.21735	JAKMIP2	janus kinase and microtubule interacting protein 2
223295_s_at	3.84e-11	1.38e-12	-9.12197	18.245	-1.52261	LUC7L	LUC7 like
226946_at	3.87e-11	1.39e-12	-9.12027	18.2388	-1.02529	NADK2	NAD kinase 2, mitochondrial
236692_at	3.89e-11	1.4e-12	9.11819	18.2312	1.31512
220153_at	3.9e-11	1.4e-12	9.11786	18.23	1.1754	ENTPD7	ectonucleoside triphosphate diphosphohydrolase 7
223994_s_at	3.9e-11	1.4e-12	-9.11742	18.2284	-0.95277	SLC12A9	solute carrier family 12 member 9
1555851_s_at	3.95e-11	1.42e-12	-9.11358	18.2143	-1.08115	SEPW1	selenoprotein W, 1
243624_at	3.96e-11	1.43e-12	-9.11305	18.2124	-1.11443	PIAS2	protein inhibitor of activated STAT 2
220990_s_at	3.98e-11	1.43e-12	9.1117	18.2075	0.939063	MIR21///VMP1	microRNA 21///vacuole membrane protein 1
208600_s_at	4e-11	1.44e-12	9.11032	18.2024	2.9773	GPR39	G protein-coupled receptor 39
230875_s_at	4.02e-11	1.45e-12	-9.10848	18.1957	-4.19396	ATP11A	ATPase phospholipid transporting 11A
205399_at	4.08e-11	1.47e-12	-9.1045	18.1811	-3.3882	DCLK1	doublecortin like kinase 1
203411_s_at	4.1e-11	1.48e-12	9.10317	18.1762	1.6274	LMNA	lamin A/C
210091_s_at	4.2e-11	1.52e-12	-9.09592	18.1497	-3.56328	DTNA	dystrobrevin alpha
221253_s_at	4.2e-11	1.52e-12	9.09589	18.1496	0.949573	BLOC1S5-TXNDC5///TXNDC5	BLOC1S5-TXNDC5 readthrough (NMD candidate)///thioredoxin domain containing 5
201761_at	4.2e-11	1.52e-12	9.09589	18.1496	1.85229	MTHFD2	methylenetetrahydrofolate dehydrogenase (NADP+ dependent) 2, methenyltetrahydrofolate cyclohydrolase
233608_at	4.24e-11	1.53e-12	9.09304	18.1392	1.55025
239848_at	4.3e-11	1.56e-12	-9.0892	18.1252	-1.62716	EIF3M	eukaryotic translation initiation factor 3 subunit M
1557953_at	4.3e-11	1.56e-12	-9.08885	18.1239	-1.19555	ZKSCAN1	zinc finger with KRAB and SCAN domains 1
225313_at	4.31e-11	1.56e-12	-9.08851	18.1227	-0.836731	FAM217B	family with sequence similarity 217 member B
229355_at	4.31e-11	1.56e-12	-9.08805	18.121	-0.86249	UBE2D3	ubiquitin conjugating enzyme E2 D3
214270_s_at	4.33e-11	1.57e-12	-9.08646	18.1151	-0.970957	MAPRE3	microtubule associated protein RP/EB family member 3
201533_at	4.34e-11	1.57e-12	-9.08622	18.1143	-1.23666	CTNNB1	catenin beta 1
205152_at	4.34e-11	1.58e-12	-9.08567	18.1123	-4.11039	SLC6A1	solute carrier family 6 member 1
40472_at	4.39e-11	1.59e-12	9.08265	18.1012	1.20024	LPCAT4	lysophosphatidylcholine acyltransferase 4
229538_s_at	4.42e-11	1.61e-12	9.08067	18.094	0.772817	IQGAP3	IQ motif containing GTPase activating protein 3
1568876_a_at	4.43e-11	1.61e-12	-9.07987	18.0911	-1.64535
218924_s_at	4.43e-11	1.61e-12	9.07944	18.0895	1.46066	CTBS	chitobiase
210976_s_at	4.45e-11	1.62e-12	-9.07825	18.0851	-0.769864	PFKM	phosphofructokinase, muscle
203562_at	4.46e-11	1.63e-12	-9.07731	18.0817	-3.35605	FEZ1	fasciculation and elongation protein zeta 1
203182_s_at	4.55e-11	1.66e-12	-9.07223	18.0631	-0.793653	SRPK2	SRSF protein kinase 2
228925_at	4.66e-11	1.7e-12	-9.06529	18.0377	-0.943241
1558009_at	4.69e-11	1.71e-12	-9.06355	18.0313	-4.5093	SLC1A2	solute carrier family 1 member 2
214023_x_at	4.72e-11	1.72e-12	-9.06146	18.0237	-5.12529	TUBB2B	tubulin beta 2B class IIb
227760_at	4.74e-11	1.73e-12	-9.06017	18.019	-2.03697	IGFBPL1	insulin like growth factor binding protein like 1
218751_s_at	4.74e-11	1.73e-12	-9.06015	18.0189	-1.05201	FBXW7	F-box and WD repeat domain containing 7
212796_s_at	4.78e-11	1.75e-12	9.05792	18.0107	0.86806	TBC1D2B	TBC1 domain family member 2B
239068_at	4.8e-11	1.75e-12	-9.05644	18.0053	-1.09419	GNL1	G protein nucleolar 1 (putative)
219926_at	4.85e-11	1.77e-12	9.05351	17.9946	3.20376	POPDC3	popeye domain containing 3
209545_s_at	4.94e-11	1.81e-12	9.04814	17.9749	0.80791	RIPK2	receptor interacting serine/threonine kinase 2
217202_s_at	4.94e-11	1.81e-12	-9.048	17.9744	-1.91117	GLUL	glutamate-ammonia ligase
[truncated: 52,614 more rows]
