# Supplementary material for: Meta-Analysis and Experimental Validation Identified FREM2 and SPRY1 as New Glioblastoma Marker Candidates
Source: Int J Mol Sci. 2018 May 4;19(5):1369. doi: 10.3390/ijms19051369 (PMC5983642; doi:10.3390/ijms19051369)
Supplement: Supplementary file 1 [file ijms-19-01369-s001.zip › Supplementary_files/Table S20 results of Test v6-1.xlsx]

## Sheet: List1
ID	adj,P,Val	P,Value	t	B	logFC	Gene,symbol	Gene,title
ILMN_2396444	3.64e-12	7.69e-17	30.9	25.9184	6.63	CD14	CD14 molecule
ILMN_1760347	1.26e-11	5.32e-16	27.7	24.6495	6.44	SRGN	serglycin
ILMN_1796409	1.27e-11	8.07e-16	27	24.3627	6.91	C1QB	complement C1q B chain
ILMN_1654396	2.77e-11	2.37e-15	25.4	23.5993	6.01	ITGB2	integrin subunit beta 2
ILMN_2169152	2.77e-11	2.93e-15	25.1	23.4461	6.11	SRGN	serglycin
ILMN_2302757	3.57e-11	4.53e-15	24.4	23.1268	7	FCGBP	Fc fragment of IgG binding protein
ILMN_2175912	4.04e-11	5.97e-15	24	22.9215	5.54	ITGB2	integrin subunit beta 2
ILMN_1785902	8.08e-11	1.37e-14	22.9	22.2962	6.31	C1QC	complement C1q C chain
ILMN_1740015	3.12e-10	5.93e-14	21	21.1471	5.7	CD14	CD14 molecule
ILMN_2105573	3.55e-10	7.64e-14	20.7	20.9445	6.24	CCL3L3	C-C motif chemokine ligand 3 like 3
ILMN_2087656	3.55e-10	8.25e-14	20.6	20.883	4.98	SLCO2B1	solute carrier organic anion transporter family member 2B1
ILMN_1778977	5.63e-10	1.49e-13	19.9	20.4038	5.92	TYROBP	TYRO protein tyrosine kinase binding protein
ILMN_1744604	5.63e-10	1.55e-13	19.9	20.3721	5.13	CYBA	cytochrome b-245 alpha chain
ILMN_1789007	1.64e-09	4.92e-13	18.6	19.4119	5.62	APOC1	apolipoprotein C1
ILMN_1678143	1.64e-09	5.2e-13	18.5	19.3647	5.37	ARHGDIB	Rho GDP dissociation inhibitor beta
ILMN_1686623	2.09e-09	7.06e-13	18.2	19.1067	5.78	CSF1R	colony stimulating factor 1 receptor
ILMN_1671509	2.35e-09	8.43e-13	18	18.9552	5.53	CCL3	C-C motif chemokine ligand 3
ILMN_1656011	2.79e-09	1.06e-12	17.7	18.7584	6.12	RGS1	regulator of G-protein signaling 1
ILMN_2123743	3.16e-09	1.27e-12	17.5	18.6053	5.09	FCER1G	Fc fragment of IgE receptor Ig
ILMN_2398939	4.28e-09	1.81e-12	17.2	18.3	4.77	MBP	myelin basic protein
ILMN_1797875	4.77e-09	2.12e-12	17	18.164	6.29	ALOX5AP	arachidonate 5-lipoxygenase activating protein
ILMN_1704730	5.92e-09	2.75e-12	16.7	17.936	3.88	CD93	CD93 molecule
ILMN_1693826	6.4e-09	3.11e-12	16.6	17.8285	4.73	HAVCR2	hepatitis A virus cellular receptor 2
ILMN_2331544	1.48e-08	7.49e-12	15.8	17.054	4.42	MBP	myelin basic protein
ILMN_1752755	2.43e-08	1.34e-11	15.2	16.5371	5.46	VWF	von Willebrand factor
ILMN_1729801	2.43e-08	1.34e-11	15.2	16.5371	4.97	S100A8	S100 calcium binding protein A8
ILMN_1747355	2.54e-08	1.46e-11	15.1	16.4567	5.09	CCL3L1	C-C motif chemokine ligand 3 like 1
ILMN_1656920	2.54e-08	1.5e-11	15.1	16.4332	2.18	CRIP1	cysteine rich protein 1
ILMN_2333670	2.58e-08	1.59e-11	15.1	16.3818	4.11	RNASE1	ribonuclease A family member 1, pancreatic
ILMN_1768425	2.58e-08	1.64e-11	15	16.3553	4.71	TF	transferrin
ILMN_1662419	2.92e-08	1.92e-11	14.9	16.2138	3.06	COX7A1	cytochrome c oxidase subunit 7A1
ILMN_1772359	3.53e-08	2.39e-11	14.7	16.0156	5.01	LAPTM5	lysosomal protein transmembrane 5
ILMN_1689518	3.54e-08	2.47e-11	14.7	15.9838	3.06	PECAM1	platelet and endothelial cell adhesion molecule 1
ILMN_1722622	3.65e-08	2.62e-11	14.6	15.9298	5.07	CD163	CD163 molecule
ILMN_1809047	4.03e-08	2.98e-11	-14.5	15.8134	-0.634	TBRG4	transforming growth factor beta regulator 4
ILMN_1721035	4.34e-08	3.3e-11	14.4	15.72	4.98	MS4A6A	membrane spanning 4-domains A6A
ILMN_1750974	4.55e-08	3.55e-11	14.3	15.6534	4.78	S100A9	S100 calcium binding protein A9
ILMN_1733259	5.2e-08	4.17e-11	14.2	15.5073	5.03	TMIGD3	transmembrane and immunoglobulin domain containing 3
ILMN_1662932	5.29e-08	4.36e-11	14.2	15.4668	4.18	LCP1	lymphocyte cytosolic protein 1
ILMN_1761199	5.91e-08	5e-11	14	15.3427	4.14	SLCO2B1	solute carrier organic anion transporter family member 2B1
ILMN_1792473	8.36e-08	7.41e-11	13.7	14.9809	4.46	AIF1	allograft inflammatory factor 1
ILMN_2109708	8.36e-08	7.59e-11	13.7	14.9596	4.31	TYMP	thymidine phosphorylase
ILMN_1748473	8.36e-08	7.6e-11	13.7	14.958	3.24	GIMAP4	GTPase, IMAP family member 4
ILMN_2368318	9.17e-08	8.53e-11	13.6	14.8521	3.59	FGR	FGR proto-oncogene, Src family tyrosine kinase
ILMN_1727402	9.7e-08	9.27e-11	13.5	14.7752	4.58	HCLS1	hematopoietic cell-specific Lyn substrate 1
ILMN_2047511	9.7e-08	9.43e-11	13.5	14.7595	3.25	ADAP1	ArfGAP with dual PH domains 1
ILMN_3310491	1.01e-07	1e-10	13.5	14.704	3.19
ILMN_1723035	1.03e-07	1.05e-10	13.4	14.6607	5.08	OLR1	oxidized low density lipoprotein receptor 1
ILMN_1776678	1.15e-07	1.19e-10	13.3	14.5426	2.48	GIMAP7	GTPase, IMAP family member 7
ILMN_2218856	1.28e-07	1.35e-10	13.2	14.4256	4.7	CCL3L1	C-C motif chemokine ligand 3 like 1
ILMN_1797731	1.3e-07	1.41e-10	13.2	14.387	4.28	MS4A6A	membrane spanning 4-domains A6A
ILMN_2379599	1.3e-07	1.43e-10	13.2	14.3734	5.01	CD163	CD163 molecule
ILMN_1751851	1.36e-07	1.52e-10	13.1	14.3169	3.78	CECR1	cat eye syndrome chromosome region, candidate 1
ILMN_2092118	1.45e-07	1.65e-10	13	14.2385	4.06	FPR1	formyl peptide receptor 1
ILMN_1716276	1.59e-07	1.85e-10	13	14.1364	4.69	CCL4L1	C-C motif chemokine ligand 4 like 1
ILMN_3235832	1.75e-07	2.07e-10	12.9	14.0303	5.02
ILMN_1674201	1.95e-07	2.35e-10	-12.8	13.9133	-0.629
ILMN_1754894	2.19e-07	2.68e-10	12.7	13.7893	4	C1orf162	chromosome 1 open reading frame 162
ILMN_1798706	2.42e-07	3.02e-10	12.6	13.6777	4.66	GPR183	G protein-coupled receptor 183
ILMN_1671337	2.55e-07	3.23e-10	12.5	13.6146	4.75	SLC2A5	solute carrier family 2 member 5
ILMN_1803773	2.81e-07	3.62e-10	12.4	13.5082	3.83	MAG	myelin associated glycoprotein
ILMN_1699931	3.13e-07	4.1e-10	12.3	13.3899	3.83	HCST	hematopoietic cell signal transducer
ILMN_1729188	3.26e-07	4.36e-10	12.3	13.3331	4.84	HAMP	hepcidin antimicrobial peptide
ILMN_1728975	3.26e-07	4.41e-10	-12.3	13.3224	-0.977	SCO1	SCO1 cytochrome c oxidase assembly protein
ILMN_2138765	3.34e-07	4.59e-10	12.2	13.2848	4.33	PLIN2	perilipin 2
ILMN_1774584	3.6e-07	5.02e-10	-12.2	13.1999	-0.839	ATRAID	all-trans retinoic acid induced differentiation factor
ILMN_1680996	3.85e-07	5.45e-10	12.1	13.1217	3.97
ILMN_2125747	3.97e-07	5.73e-10	12.1	13.0758	2.78	LOC606724	coronin 1A pseudogene
ILMN_1696806	3.97e-07	5.79e-10	12.1	13.0651	0.847	CTNND1	catenin delta 1
ILMN_1718984	3.97e-07	5.87e-10	12.1	13.0533	5.2
ILMN_1756573	5.48e-07	8.22e-10	11.8	12.7347	2.31	NDUFA4L2	NDUFA4, mitochondrial complex associated like 2
ILMN_2371280	5.63e-07	8.56e-10	11.8	12.6961	3.69	CSF3R	colony stimulating factor 3 receptor
ILMN_1757272	5.63e-07	8.68e-10	-11.8	12.6827	-0.61	THAP1	THAP domain containing 1
ILMN_1728197	6.26e-07	9.8e-10	11.7	12.5682	4.96	CLDN5	claudin 5
ILMN_1741165	6.29e-07	9.96e-10	11.7	12.5524	4.03	SLC11A1	solute carrier family 11 member 1
ILMN_1700183	6.29e-07	1.01e-09	11.6	12.5384	2.51	APLNR	apelin receptor
ILMN_1754103	6.7e-07	1.09e-09	11.6	12.4669	3.29	CLDN11	claudin 11
ILMN_2359800	7.16e-07	1.18e-09	11.5	12.3918	4.12	MS4A6A	membrane spanning 4-domains A6A
ILMN_1807825	7.41e-07	1.24e-09	11.5	12.3465	3.98	LY86	lymphocyte antigen 86
ILMN_1673917	7.75e-07	1.31e-09	-11.5	12.2921	-0.933	GTF2I	general transcription factor IIi
ILMN_1674250	8.11e-07	1.39e-09	11.4	12.2367	3.47	NCKAP1L	NCK associated protein 1 like
ILMN_1697268	8.7e-07	1.51e-09	11.4	12.1587	2.55	EMILIN2	elastin microfibril interfacer 2
ILMN_1795762	1.02e-06	1.79e-09	11.2	11.9929	3.79	PLEK	pleckstrin
ILMN_1669409	1.03e-06	1.83e-09	11.2	11.9737	3.93	VSIG4	V-set and immunoglobulin domain containing 4
ILMN_2076600	1.15e-06	2.06e-09	11.1	11.8597	5.01	ITM2A	integral membrane protein 2A
ILMN_2347145	1.21e-06	2.19e-09	11.1	11.8015	3.58	DCN	decorin
ILMN_1882764	1.26e-06	2.32e-09	-11	11.7458	-0.771
ILMN_1750271	1.27e-06	2.36e-09	11	11.7324	4.18	MOBP	myelin-associated oligodendrocyte basic protein
ILMN_1672605	1.33e-06	2.5e-09	11	11.676	3.15	MTURN	maturin, neural progenitor differentiation regulator homolog (Xenopus)
ILMN_1693650	1.45e-06	2.75e-09	10.9	11.5838	2.35	FES	FES proto-oncogene, tyrosine kinase
ILMN_1764709	1.5e-06	2.89e-09	10.9	11.5359	4.03	MAFB	MAF bZIP transcription factor B
ILMN_1667825	1.52e-06	2.96e-09	10.9	11.5152	2.4	MLKL	mixed lineage kinase domain like
ILMN_1698766	1.62e-06	3.17e-09	10.8	11.447	3.31	PYCARD	PYD and CARD domain containing
ILMN_1802923	1.63e-06	3.25e-09	10.8	11.4258	4.24	APOC2	apolipoprotein C2
ILMN_2309245	1.65e-06	3.31e-09	10.8	11.408	2.97	BIN1	bridging integrator 1
ILMN_1684042	1.84e-06	3.73e-09	-10.7	11.2921	-0.969	BET1	Bet1 golgi vesicular membrane trafficking protein
ILMN_1748124	1.9e-06	3.89e-09	10.7	11.2523	2.51	TSC22D3	TSC22 domain family member 3
ILMN_1703538	2.01e-06	4.17e-09	10.6	11.1855	4.19	AIF1	allograft inflammatory factor 1
ILMN_1709795	2.18e-06	4.56e-09	10.6	11.0991	3.2	RAC2	ras-related C3 botulinum toxin substrate 2 (rho family, small GTP binding protein Rac2)
ILMN_1763000	2.49e-06	5.27e-09	10.5	10.9605	3.56	ADAP2	ArfGAP with dual PH domains 2
ILMN_2264011	2.69e-06	5.74e-09	10.4	10.8785	1.97	GRAP	GRB2-related adaptor protein
ILMN_2359907	2.69e-06	5.8e-09	10.4	10.8676	3.01	CD68	CD68 molecule
ILMN_1801077	2.7e-06	5.89e-09	10.4	10.8536	3.09	PLIN2	perilipin 2
ILMN_1674160	2.72e-06	5.97e-09	10.4	10.8395	3.1	BIN1	bridging integrator 1
ILMN_1666594	2.91e-06	6.47e-09	10.3	10.7623	3.64	IRF8	interferon regulatory factor 8
ILMN_1807277	2.91e-06	6.51e-09	10.3	10.7559	3.38	IFI30	IFI30, lysosomal thiol reductase
ILMN_1712026	3.01e-06	6.82e-09	10.3	10.7122	3.61	NLRP3	NLR family pyrin domain containing 3
ILMN_1659490	3.11e-06	7.1e-09	10.3	10.6736	2.48
ILMN_1679133	3.12e-06	7.19e-09	10.3	10.6612	2.55	SERPINB1	serpin family B member 1
ILMN_1795949	3.13e-06	7.31e-09	10.3	10.6443	1.66	CORO7	coronin 7
ILMN_2168217	3.13e-06	7.34e-09	10.2	10.6411	3.2	GPR183	G protein-coupled receptor 183
ILMN_1704376	3.18e-06	7.54e-09	10.2	10.6152	4.04	GLDN	gliomedin
ILMN_1688490	3.18e-06	7.59e-09	10.2	10.6081	2
ILMN_1800739	3.31e-06	7.98e-09	10.2	10.5598	2.57	SPINT2	serine peptidase inhibitor, Kunitz type 2
ILMN_1786823	3.35e-06	8.15e-09	10.2	10.5396	2.62	ICAM2	intercellular adhesion molecule 2
ILMN_2176063	3.36e-06	8.24e-09	10.2	10.5292	3.31	FCGR1A	Fc fragment of IgG receptor Ia
ILMN_3244457	3.7e-06	9.15e-09	10.1	10.4282	2.21	EHBP1L1	EH domain binding protein 1 like 1
ILMN_1738675	4.14e-06	1.04e-08	10	10.3044	2.85	PTPN6	protein tyrosine phosphatase, non-receptor type 6
ILMN_1664464	4.14e-06	1.04e-08	10	10.3029	3.89	PTGDS	prostaglandin D2 synthase
ILMN_2115005	4.5e-06	1.14e-08	9.95	10.2136	3.03	FGD2	FYVE, RhoGEF and PH domain containing 2
ILMN_3301749	4.52e-06	1.16e-08	9.95	10.2018	1.25	SPNS2	sphingolipid transporter 2
ILMN_1778444	4.54e-06	1.17e-08	9.94	10.189	2.19	FKBP5	FK506 binding protein 5
ILMN_1795158	4.59e-06	1.19e-08	9.93	10.1711	2.62	FGR	FGR proto-oncogene, Src family tyrosine kinase
ILMN_1855278	4.62e-06	1.21e-08	9.92	10.1564	2.33
ILMN_3251944	4.95e-06	1.31e-08	9.87	10.082	1.5
ILMN_2169966	5.14e-06	1.37e-08	9.84	10.0374	2.37	TM4SF18	transmembrane 4 L six family member 18
ILMN_1660364	5.45e-06	1.46e-08	9.79	9.97282	3.14	CYTH4	cytohesin 4
ILMN_1752199	5.58e-06	1.51e-08	9.77	9.9433	2.51	LHPP	phospholysine phosphohistidine inorganic pyrophosphate phosphatase
ILMN_1737918	5.64e-06	1.54e-08	9.76	9.9252	3.38	C1QA	complement C1q A chain
ILMN_1860288	5.65e-06	1.55e-08	-9.75	9.91639	-0.7	MBTPS2	membrane bound transcription factor peptidase, site 2
ILMN_2331082	5.89e-06	1.63e-08	9.72	9.86798	3.62	MS4A7	membrane spanning 4-domains A7
ILMN_1728785	5.95e-06	1.66e-08	9.71	9.84896	3.52	ADGRF5	adhesion G protein-coupled receptor F5
ILMN_1684982	5.95e-06	1.67e-08	9.71	9.84416	3.5	PDK4	pyruvate dehydrogenase kinase 4
ILMN_2310896	6.12e-06	1.73e-08	9.68	9.80845	3.46	NLRP3	NLR family pyrin domain containing 3
ILMN_1670302	6.15e-06	1.76e-08	9.67	9.79264	1.33	HK3	hexokinase 3
ILMN_1655549	6.15e-06	1.77e-08	9.67	9.7896	3.72	SIGLEC10	sialic acid binding Ig like lectin 10
ILMN_2414962	6.15e-06	1.78e-08	9.67	9.78305	3.55	MOBP	myelin-associated oligodendrocyte basic protein
ILMN_1655663	6.32e-06	1.84e-08	-9.64	9.74855	-1.56	P3H4	prolyl 3-hydroxylase family member 4 (non-enzymatic)
ILMN_1810275	6.45e-06	1.9e-08	9.62	9.7181	3.12
ILMN_1714861	6.45e-06	1.91e-08	9.62	9.71465	4.22	CD68	CD68 molecule
ILMN_1655961	6.67e-06	1.99e-08	9.6	9.67608	1.39
ILMN_1824362	6.72e-06	2.02e-08	9.58	9.65928	2.76
ILMN_1767579	6.72e-06	2.03e-08	-9.58	9.6553	-0.617	KRR1	KRR1, small subunit processome component homolog
ILMN_2254635	7.07e-06	2.15e-08	9.54	9.59853	3.24	ITGAX	integrin subunit alpha X
ILMN_1713749	7.47e-06	2.3e-08	9.5	9.5336	2.66	CORO1A	coronin 1A
ILMN_1907834	7.47e-06	2.3e-08	9.5	9.53233	1.66
ILMN_1779633	8.39e-06	2.61e-08	-9.42	9.4117	-0.919	PSMD6	proteasome 26S subunit, non-ATPase 6
ILMN_1747305	8.68e-06	2.73e-08	9.39	9.36707	1.81	GIMAP8	GTPase, IMAP family member 8
ILMN_1795524	8.68e-06	2.73e-08	-9.39	9.36568	-0.69
ILMN_1761120	8.73e-06	2.77e-08	-9.38	9.3532	-1.12	TM2D3	TM2 domain containing 3
ILMN_2188333	8.74e-06	2.79e-08	9.38	9.34494	3.86	CD69	CD69 molecule
ILMN_1711617	8.74e-06	2.81e-08	9.38	9.33943	2.77	GMFG	glia maturation factor gamma
ILMN_1794782	8.87e-06	2.89e-08	9.36	9.31225	2.51	ABCG1	ATP binding cassette subfamily G member 1
ILMN_1676197	8.87e-06	2.89e-08	-9.36	9.31198	-0.904	LRP11	LDL receptor related protein 11
ILMN_1651826	8.91e-06	2.92e-08	9.35	9.30188	4.05	BASP1	brain abundant membrane attached signal protein 1
ILMN_2340052	8.98e-06	2.96e-08	9.34	9.28831	1.4	NCOR2	nuclear receptor corepressor 2
ILMN_2386016	9e-06	2.99e-08	-9.34	9.27953	-0.755	ATRAID	all-trans retinoic acid induced differentiation factor
ILMN_2282641	9e-06	3.01e-08	9.33	9.27276	3.45	TBXAS1	thromboxane A synthase 1
ILMN_1656837	9.63e-06	3.23e-08	9.29	9.20136	3.23	RBP1	retinol binding protein 1
ILMN_1674983	9.83e-06	3.32e-08	9.27	9.17483	2.41
ILMN_1686906	9.86e-06	3.36e-08	9.26	9.16457	2.9	TP53INP2	tumor protein p53 inducible nuclear protein 2
ILMN_1764788	9.86e-06	3.39e-08	9.26	9.15649	3.25	TNFRSF1B	TNF receptor superfamily member 1B
ILMN_2190084	9.86e-06	3.42e-08	9.25	9.14821	2.85	VAMP8	vesicle associated membrane protein 8
ILMN_2222101	9.86e-06	3.42e-08	9.25	9.14762	1.79	N4BP2	NEDD4 binding protein 2
ILMN_1776998	1.01e-05	3.54e-08	9.23	9.11332	2.06	DNAJA4	DnaJ heat shock protein family (Hsp40) member A4
ILMN_2345353	1.01e-05	3.55e-08	9.23	9.11003	2.11	LST1	leukocyte specific transcript 1
ILMN_1668092	1.04e-05	3.66e-08	9.21	9.08054	2.99	ESAM	endothelial cell adhesion molecule
ILMN_3303673	1.12e-05	4e-08	-9.15	8.99445	-0.718	UMAD1	UBAP1-MVB12-associated (UMA) domain containing 1
ILMN_1761968	1.12e-05	4.02e-08	9.15	8.98974	2.61	PPP1R14A	protein phosphatase 1 regulatory inhibitor subunit 14A
ILMN_2206554	1.12e-05	4.03e-08	-9.15	8.98651	-1.1	SLC35F5	solute carrier family 35 member F5
ILMN_1706558	1.13e-05	4.09e-08	-9.14	8.97316	-0.628	TRMT61B	tRNA methyltransferase 61B
ILMN_1661593	1.14e-05	4.13e-08	-9.13	8.96354	-1.01	TVP23B	trans-golgi network vesicle protein 23 homolog B (S, cerevisiae)
ILMN_1761314	1.16e-05	4.26e-08	-9.11	8.9322	-0.463	NFS1	NFS1 cysteine desulfurase
ILMN_3238196	1.16e-05	4.27e-08	9.11	8.93095	2.78	CYTH4	cytohesin 4
ILMN_1784871	1.17e-05	4.33e-08	-9.11	8.91782	-2.03	FASN	fatty acid synthase
ILMN_1786989	1.22e-05	4.53e-08	9.08	8.87344	2.33	NKX6-2	NK6 homeobox 2
ILMN_1795183	1.23e-05	4.62e-08	9.06	8.85391	2.5	RNASE1	ribonuclease A family member 1, pancreatic
ILMN_2136147	1.4e-05	5.27e-08	8.98	8.72469	4.17	BCAS1	breast carcinoma amplified sequence 1
ILMN_1715703	1.48e-05	5.59e-08	-8.95	8.66683	-0.651	DALRD3	DALR anticodon binding domain containing 3
ILMN_1770824	1.52e-05	5.84e-08	8.92	8.62344	2.3	ARHGAP4	Rho GTPase activating protein 4
ILMN_1722894	1.52e-05	5.86e-08	-8.92	8.62126	-0.93	ZNRD1	zinc ribbon domain containing 1
ILMN_1760027	1.52e-05	5.87e-08	8.92	8.61865	3.08	WAS	Wiskott-Aldrich syndrome
ILMN_1682312	1.52e-05	5.88e-08	8.92	8.61722	3.02	CYBB	cytochrome b-245 beta chain
ILMN_3250257	1.53e-05	5.96e-08	8.91	8.60369	2.55	ACVRL1	activin A receptor like type 1
ILMN_1768947	1.55e-05	6.07e-08	8.9	8.58598	3.3	MOBP	myelin-associated oligodendrocyte basic protein
ILMN_1796341	1.57e-05	6.19e-08	-8.89	8.56706	-0.573	GLT8D1	glycosyltransferase 8 domain containing 1
ILMN_1764577	1.57e-05	6.21e-08	8.88	8.56468	2.33	MFNG	MFNG O-fucosylpeptide 3-beta-N-acetylglucosaminyltransferase
ILMN_2331087	1.62e-05	6.46e-08	8.86	8.52607	3.05	MS4A7	membrane spanning 4-domains A7
ILMN_1815134	1.62e-05	6.48e-08	-8.86	8.52209	-0.61	PI4K2B	phosphatidylinositol 4-kinase type 2 beta
ILMN_3222425	1.75e-05	7.04e-08	-8.81	8.44069	-0.556	UMAD1	UBAP1-MVB12-associated (UMA) domain containing 1
ILMN_2205963	1.81e-05	7.3e-08	8.79	8.40557	2.57	C10orf54	chromosome 10 open reading frame 54
ILMN_1780546	1.88e-05	7.65e-08	8.76	8.36018	2.67	OSM	oncostatin M
ILMN_1671565	1.88e-05	7.67e-08	8.76	8.35674	3.11	RNASET2	ribonuclease T2
ILMN_1730628	1.88e-05	7.73e-08	8.75	8.35004	2.68	RNASE2	ribonuclease A family member 2
ILMN_1795007	1.94e-05	8e-08	-8.73	8.31546	-0.788	C2orf47	chromosome 2 open reading frame 47
ILMN_1832879	1.94e-05	8.05e-08	8.73	8.30962	0.892
ILMN_1763452	1.94e-05	8.09e-08	8.72	8.30486	2.81	EVI2B	ecotropic viral integration site 2B
ILMN_1834842	1.94e-05	8.13e-08	8.72	8.30037	1.06
ILMN_1669599	1.94e-05	8.16e-08	8.72	8.29662	1.25	DENND4C	DENN domain containing 4C
ILMN_1670305	1.94e-05	8.19e-08	8.72	8.29317	1.91	SERPING1	serpin family G member 1
ILMN_3204933	1.96e-05	8.31e-08	-8.71	8.27897	-0.767
ILMN_1691861	2.02e-05	8.65e-08	-8.68	8.2391	-0.783	FASTK	Fas activated serine/threonine kinase
ILMN_1698419	2.02e-05	8.68e-08	8.68	8.23635	1.4	NCOR2	nuclear receptor corepressor 2
ILMN_1788874	2.03e-05	8.77e-08	8.68	8.22617	4.35	SERPINA3	serpin family A member 3
ILMN_1743208	2.09e-05	9.07e-08	-8.66	8.1931	-0.576	NEDD1	neural precursor cell expressed, developmentally down-regulated 1
ILMN_1727553	2.19e-05	9.54e-08	-8.62	8.14296	-0.974	ZBED8	zinc finger BED-type containing 8
ILMN_2329927	2.3e-05	1e-07	8.59	8.09295	1.58	ABCG1	ATP binding cassette subfamily G member 1
ILMN_1722769	2.32e-05	1.02e-07	-8.59	8.07811	-0.396	UNG	uracil DNA glycosylase
ILMN_2379644	2.36e-05	1.04e-07	8.57	8.05839	5.27	CD74	CD74 molecule
ILMN_1801040	2.4e-05	1.07e-07	8.56	8.0345	1.46	SPN	sialophorin
ILMN_2379226	2.41e-05	1.08e-07	-8.55	8.0256	-0.529	CCNL2	cyclin L2
ILMN_1726589	2.44e-05	1.09e-07	8.54	8.0085	1.52	CD248	CD248 molecule
ILMN_1782004	2.45e-05	1.1e-07	-8.54	7.99991	-1.48	NKX3-2	NK3 homeobox 2
ILMN_1669259	2.45e-05	1.11e-07	-8.54	7.99578	-1	ANKRD49	ankyrin repeat domain 49
ILMN_1760990	2.48e-05	1.13e-07	8.53	7.97927	1.76	SH3GL3	SH3 domain containing GRB2 like 3, endophilin A3
ILMN_1762899	2.5e-05	1.14e-07	8.52	7.96789	1.97	EGR1	early growth response 1
ILMN_3245630	2.51e-05	1.15e-07	8.51	7.95895	2.48	ECSCR	endothelial cell surface expressed chemotaxis and apoptosis regulator
ILMN_1799725	2.51e-05	1.15e-07	8.51	7.956	3.01	DOCK2	dedicator of cytokinesis 2
ILMN_1734991	2.54e-05	1.18e-07	8.5	7.93663	1.61
ILMN_3208330	2.54e-05	1.18e-07	-8.5	7.93088	-0.694
ILMN_1671106	2.54e-05	1.19e-07	8.49	7.92472	0.862	GJA4	gap junction protein alpha 4
ILMN_1789407	2.54e-05	1.19e-07	-8.49	7.9224	-0.826	TVP23C	trans-golgi network vesicle protein 23 homolog C (S, cerevisiae)
ILMN_2152257	2.54e-05	1.2e-07	8.49	7.92179	1.64	SSTR2	somatostatin receptor 2
ILMN_1689836	2.55e-05	1.21e-07	8.48	7.91186	2.8	C5AR1	complement component 5a receptor 1
ILMN_2088437	2.55e-05	1.21e-07	8.48	7.90756	3.89	CX3CR1	C-X3-C motif chemokine receptor 1
ILMN_2047676	2.56e-05	1.22e-07	-8.48	7.90138	-0.611	OSGEPL1	O-sialoglycoprotein endopeptidase-like 1
ILMN_1714602	2.59e-05	1.24e-07	8.47	7.88446	2.95	CD86	CD86 molecule
ILMN_1792173	2.65e-05	1.28e-07	-8.45	7.85605	-0.772	TUBGCP4	tubulin gamma complex associated protein 4
ILMN_1781155	2.65e-05	1.29e-07	8.45	7.84734	3.17	LYN	LYN proto-oncogene, Src family tyrosine kinase
ILMN_2376403	2.65e-05	1.29e-07	8.45	7.84696	2.64	TSC22D3	TSC22 domain family member 3
ILMN_1652357	2.69e-05	1.31e-07	-8.44	7.83025	-0.647	PDHX	pyruvate dehydrogenase complex component X
ILMN_1689842	2.73e-05	1.34e-07	-8.42	7.8098	-1.79	MSMO1	methylsterol monooxygenase 1
ILMN_1688373	2.83e-05	1.39e-07	8.4	7.77168	2.02	LST1	leukocyte specific transcript 1
ILMN_1705247	2.85e-05	1.41e-07	8.39	7.75857	1.81	ACSL5	acyl-CoA synthetase long-chain family member 5
ILMN_2161286	2.86e-05	1.42e-07	8.39	7.75129	1.54	STRIP2	striatin interacting protein 2
ILMN_2402172	2.87e-05	1.43e-07	8.38	7.7431	1.81	2004-09-01	septin 4
ILMN_1773125	2.91e-05	1.46e-07	8.37	7.72773	1.96	ENTPD1	ectonucleoside triphosphate diphosphohydrolase 1
ILMN_1690064	2.93e-05	1.48e-07	8.37	7.71486	1.42	SNX29P2	sorting nexin 29 pseudogene 2
ILMN_1808157	2.95e-05	1.49e-07	8.36	7.70506	1.63	RUNDC3B	RUN domain containing 3B
ILMN_1761733	2.97e-05	1.5e-07	8.36	7.69557	4.46	HLA-DMB	major histocompatibility complex, class II, DM beta
ILMN_1707286	3.03e-05	1.54e-07	8.34	7.6713	2.38	PLBD1	phospholipase B domain containing 1
ILMN_2261600	3.04e-05	1.56e-07	8.34	7.66169	3.13	FCGR1B	Fc fragment of IgG receptor Ib
ILMN_1763627	3.04e-05	1.56e-07	-8.33	7.65962	-0.534	TNPO1	transportin 1
ILMN_3305938	3.09e-05	1.59e-07	8.32	7.63904	3.76	SGK1	serum/glucocorticoid regulated kinase 1
ILMN_1673129	3.18e-05	1.66e-07	8.3	7.60051	1.06	PCDH12	protocadherin 12
ILMN_1655987	3.18e-05	1.66e-07	8.3	7.59964	3.16	STAB1	stabilin 1
ILMN_1902251	3.18e-05	1.66e-07	8.3	7.5987	0.762
ILMN_1697409	3.23e-05	1.69e-07	8.29	7.58082	2.43	TNFRSF14	TNF receptor superfamily member 14
ILMN_1698803	3.25e-05	1.71e-07	-8.28	7.571	-0.757	ZAK	sterile alpha motif and leucine zipper containing kinase AZK
ILMN_1752213	3.32e-05	1.76e-07	-8.26	7.5423	-1.28	TMEM60	transmembrane protein 60
ILMN_1715715	3.32e-05	1.76e-07	8.26	7.54222	3.22	CEBPA	CCAAT/enhancer binding protein alpha
ILMN_1709348	3.52e-05	1.88e-07	8.23	7.47807	2.15	ALDH1A1	aldehyde dehydrogenase 1 family member A1
ILMN_1713182	3.52e-05	1.89e-07	8.22	7.47322	3.66
ILMN_1733042	3.52e-05	1.89e-07	8.22	7.47234	3.99	BCAS1	breast carcinoma amplified sequence 1
ILMN_1657395	3.54e-05	1.91e-07	-8.22	7.46286	-1.61	HMGCR	3-hydroxy-3-methylglutaryl-CoA reductase
ILMN_1738678	3.59e-05	1.94e-07	8.21	7.44471	1.25
ILMN_2413808	3.6e-05	1.96e-07	8.2	7.43731	2.84	CD53	CD53 molecule
ILMN_1815719	3.6e-05	1.96e-07	8.2	7.43441	2.47	PLCG2	phospholipase C gamma 2
ILMN_2216582	3.65e-05	2e-07	8.19	7.41671	2.39	LYL1	LYL1, basic helix-loop-helix family member
ILMN_1764087	3.69e-05	2.03e-07	-8.18	7.4027	-0.976	SYPL1	synaptophysin like 1
ILMN_1664094	3.69e-05	2.04e-07	8.18	7.39792	2.72
ILMN_2353633	3.71e-05	2.06e-07	8.17	7.38837	2.1
ILMN_1747162	3.78e-05	2.1e-07	-8.16	7.36552	-0.942	DDX47	DEAD-box helicase 47
ILMN_1692276	3.78e-05	2.11e-07	-8.16	7.36377	-0.553	GGPS1	geranylgeranyl diphosphate synthase 1
ILMN_3235312	4.01e-05	2.24e-07	-8.12	7.3018	-0.83	MAFG-AS1	MAFG antisense RNA 1 (head to head)
ILMN_1733538	4.01e-05	2.25e-07	8.12	7.298	3.09	RGS10	regulator of G-protein signaling 10
ILMN_1699383	4.06e-05	2.29e-07	8.11	7.28251	1.23	POLR2J4	RNA polymerase II subunit J4, pseudogene
ILMN_1793474	4.21e-05	2.39e-07	-8.09	7.2418	-1.74	INSIG1	insulin induced gene 1
ILMN_1687440	4.26e-05	2.42e-07	8.08	7.22595	1.77	HIPK2	homeodomain interacting protein kinase 2
ILMN_2180239	4.34e-05	2.48e-07	8.07	7.2044	1.5	DOPEY2	dopey family member 2
ILMN_1743340	4.37e-05	2.51e-07	-8.06	7.19172	-0.943	CHST14	carbohydrate sulfotransferase 14
ILMN_1780533	4.37e-05	2.51e-07	8.06	7.19143	2.74	RNASE6	ribonuclease A family member k6
ILMN_1675936	4.39e-05	2.53e-07	8.05	7.18353	1.98	HIGD1B	HIG1 hypoxia inducible domain family member 1B
ILMN_1656868	4.39e-05	2.54e-07	8.05	7.17926	2.11	NPIPB3	nuclear pore complex interacting protein family member B3
ILMN_1741985	4.39e-05	2.55e-07	-8.05	7.17662	-0.69	BBS10	Bardet-Biedl syndrome 10
ILMN_2059549	4.4e-05	2.57e-07	8.05	7.16966	2.9	SYK	spleen associated tyrosine kinase
ILMN_1775501	4.41e-05	2.58e-07	8.04	7.16469	3.67	IL1B	interleukin 1 beta
ILMN_1807533	4.41e-05	2.59e-07	-8.04	7.16141	-0.76	SMG8	SMG8, nonsense mediated mRNA decay factor
ILMN_1727466	4.43e-05	2.62e-07	8.04	7.15046	1.38	KCNMB4	potassium calcium-activated channel subfamily M regulatory beta subunit 4
ILMN_3229324	4.43e-05	2.62e-07	8.03	7.14826	3.81	SGK1	serum/glucocorticoid regulated kinase 1
ILMN_3261345	4.49e-05	2.67e-07	8.02	7.13144	2.09
ILMN_2155322	4.61e-05	2.75e-07	8.01	7.10246	1.85	ZNF652	zinc finger protein 652
ILMN_1749410	4.68e-05	2.8e-07	8	7.08382	1.84	PKP4	plakophilin 4
ILMN_1739170	4.69e-05	2.82e-07	7.99	7.07752	2.08	TM4SF18	transmembrane 4 L six family member 18
ILMN_2366330	4.69e-05	2.82e-07	7.99	7.07619	2.69	FERMT3	fermitin family member 3
ILMN_2055310	4.73e-05	2.86e-07	7.98	7.0632	1.72	MBD4	methyl-CpG binding domain 4, DNA glycosylase
ILMN_1688034	4.76e-05	2.89e-07	-7.98	7.05324	-0.704	COIL	coilin
ILMN_1791771	4.81e-05	2.93e-07	7.97	7.03927	2.38	HCK	HCK proto-oncogene, Src family tyrosine kinase
ILMN_3250067	4.97e-05	3.04e-07	7.95	7.00353	2.48	ANGPT2	angiopoietin 2
ILMN_1730202	4.98e-05	3.06e-07	-7.95	6.99747	-0.984	MAGEF1	MAGE family member F1
ILMN_1658494	4.98e-05	3.06e-07	7.95	6.99603	4.18	RGCC	regulator of cell cycle
ILMN_2199284	5.13e-05	3.17e-07	-7.93	6.96213	-0.871	ANAPC7	anaphase promoting complex subunit 7
ILMN_1667371	5.13e-05	3.18e-07	7.92	6.9583	2.96	SLA	Src-like-adaptor
ILMN_1674399	5.13e-05	3.19e-07	-7.92	6.95602	-0.453	ZNF143	zinc finger protein 143
ILMN_1686535	5.19e-05	3.24e-07	-7.91	6.94054	-0.49	SLC37A3	solute carrier family 37 member 3
ILMN_1693552	5.22e-05	3.27e-07	7.91	6.93181	2.58	CD300A	CD300a molecule
ILMN_2329429	5.22e-05	3.27e-07	7.91	6.92943	1.55
ILMN_2070052	5.23e-05	3.29e-07	7.91	6.92448	2.03
ILMN_1755221	5.25e-05	3.32e-07	-7.9	6.91601	-0.857	LMAN2L	lectin, mannose binding 2 like
ILMN_1663916	5.27e-05	3.34e-07	7.9	6.91057	2.34	ARHGAP9	Rho GTPase activating protein 9
ILMN_1737308	5.3e-05	3.37e-07	7.89	6.90014	2.61	GLRX	glutaredoxin
ILMN_1797576	5.37e-05	3.43e-07	-7.88	6.88386	-0.731	PLEKHA3	pleckstrin homology domain containing A3
ILMN_2270845	5.38e-05	3.45e-07	7.88	6.87925	1.19	WDR74	WD repeat domain 74
ILMN_1745963	5.38e-05	3.46e-07	7.88	6.87566	2.34	FOLR2	folate receptor beta
ILMN_1773963	5.39e-05	3.47e-07	7.87	6.87102	2.39	GNA15	G protein subunit alpha 15
ILMN_1784884	5.41e-05	3.5e-07	7.87	6.86389	2.43	LILRB3	leukocyte immunoglobulin like receptor B3
ILMN_1685009	5.44e-05	3.53e-07	7.86	6.8543	2.14	ITGAM	integrin subunit alpha M
ILMN_1748206	5.44e-05	3.54e-07	7.86	6.85165	1.17	CCM2L	CCM2 like scaffolding protein
ILMN_2044453	5.44e-05	3.55e-07	7.86	6.84884	2.91	LPAR5	lysophosphatidic acid receptor 5
ILMN_1769449	5.59e-05	3.67e-07	-7.84	6.81674	-0.454	MBLAC2	metallo-beta-lactamase domain containing 2
ILMN_1693789	5.59e-05	3.68e-07	7.84	6.81475	2.02	ALPP	alkaline phosphatase, placental
ILMN_1691717	5.59e-05	3.68e-07	7.84	6.81316	3.21	RHBDF2	rhomboid 5 homolog 2
ILMN_1654737	5.61e-05	3.71e-07	-7.84	6.80556	-1.02	TRIM32	tripartite motif containing 32
ILMN_2220320	5.62e-05	3.73e-07	7.83	6.8005	1.04	RPL7L1	ribosomal protein L7 like 1
ILMN_2305407	5.62e-05	3.74e-07	7.83	6.7983	2.49	ZBTB16	zinc finger and BTB domain containing 16
ILMN_1724066	5.66e-05	3.78e-07	7.83	6.78848	2.72	PLCB2	phospholipase C beta 2
ILMN_2051867	5.77e-05	3.88e-07	-7.81	6.76322	-0.944	PTCD2	pentatricopeptide repeat domain 2
ILMN_1728799	5.77e-05	3.88e-07	7.81	6.76258	2.29	FBP1	fructose-bisphosphatase 1
ILMN_1673960	5.9e-05	3.98e-07	-7.8	6.73704	-0.854	MAT2B	methionine adenosyltransferase 2B
ILMN_1749327	5.91e-05	4e-07	7.8	6.73295	1.57	MAPK13	mitogen-activated protein kinase 13
ILMN_1721495	5.92e-05	4.01e-07	7.79	6.72869	2.44	ADAMTSL2	ADAMTS like 2
ILMN_1912662	6.02e-05	4.09e-07	7.78	6.70912	1.87
ILMN_2081682	6.09e-05	4.16e-07	7.77	6.69206	1.56	SMAP2	small ArfGAP2
ILMN_1736567	6.09e-05	4.18e-07	7.77	6.68892	5.62	CD74	CD74 molecule
ILMN_1687533	6.09e-05	4.19e-07	7.77	6.6861	2.07	SEMA4D	semaphorin 4D
ILMN_1689353	6.09e-05	4.2e-07	7.77	6.68267	1.61	APLN	apelin
ILMN_1750805	6.09e-05	4.21e-07	7.77	6.68136	2.11	ARHGAP30	Rho GTPase activating protein 30
ILMN_3243982	6.16e-05	4.27e-07	-7.76	6.66766	-0.691	SNAP47	synaptosome associated protein 47
ILMN_1702487	6.25e-05	4.36e-07	7.75	6.64728	3.82	SGK1	serum/glucocorticoid regulated kinase 1
ILMN_1760778	6.25e-05	4.36e-07	7.75	6.64636	2.66	ENG	endoglin
ILMN_1673421	6.28e-05	4.4e-07	7.74	6.63868	1.74
ILMN_2401344	6.41e-05	4.5e-07	7.73	6.61553	1.86	PPP2R2C	protein phosphatase 2 regulatory subunit Bgamma
ILMN_1798014	6.45e-05	4.54e-07	-7.72	6.60712	-0.813	EIF2S2	eukaryotic translation initiation factor 2 subunit beta
ILMN_1721636	6.53e-05	4.61e-07	7.72	6.59249	1.82	TSC22D4	TSC22 domain family member 4
ILMN_1708098	6.62e-05	4.7e-07	-7.71	6.57337	-0.784	LIX1L	limb and CNS expressed 1 like
ILMN_1657619	6.62e-05	4.71e-07	-7.7	6.5696	-0.488	DNAJB14	DnaJ heat shock protein family (Hsp40) member B14
ILMN_2373062	6.62e-05	4.72e-07	7.7	6.56889	2.78	RHBDF2	rhomboid 5 homolog 2
ILMN_1769383	6.64e-05	4.74e-07	7.7	6.56396	1.41	GIMAP5	GTPase, IMAP family member 5
ILMN_1688642	6.66e-05	4.77e-07	7.7	6.55782	1.23	LAMC3	laminin subunit gamma 3
ILMN_1760682	6.7e-05	4.82e-07	-7.69	6.54823	-0.766
ILMN_1658746	6.8e-05	4.92e-07	-7.68	6.52797	-0.729	HACD3	3-hydroxyacyl-CoA dehydratase 3
ILMN_1695851	6.8e-05	4.92e-07	7.68	6.52787	2.96	PARVG	parvin gamma
ILMN_1694084	6.8e-05	4.96e-07	7.68	6.52028	1.58	CYTH1	cytohesin 1
ILMN_1730710	6.8e-05	4.96e-07	7.68	6.51987	2.74	ADORA3	adenosine A3 receptor
ILMN_1661695	6.8e-05	4.96e-07	7.67	6.51874	2.08	IRAK3	interleukin 1 receptor associated kinase 3
ILMN_3294213	6.8e-05	4.97e-07	7.67	6.51708	2.1
ILMN_3245600	6.88e-05	5.05e-07	7.67	6.502	2.12	LOC107133515	SMURF2P1-LRRC37BP1 readthrough transcribed pseudogene
ILMN_1815885	6.93e-05	5.09e-07	-7.66	6.493	-0.542	ZNF112	zinc finger protein 112
ILMN_2115696	6.95e-05	5.12e-07	-7.66	6.48711	-0.931	USP42	ubiquitin specific peptidase 42
ILMN_2398403	7.19e-05	5.32e-07	-7.64	6.45064	-0.626	TCEAL1	transcription elongation factor A like 1
ILMN_1903914	7.21e-05	5.35e-07	7.63	6.44446	2.62
ILMN_2100209	7.21e-05	5.36e-07	7.63	6.44277	3.36
ILMN_1680110	7.24e-05	5.4e-07	7.63	6.43566	2.51	ADIRF	adipogenesis regulatory factor
ILMN_1685022	7.26e-05	5.43e-07	-7.62	6.42982	-0.508	CAPN7	calpain 7
ILMN_1782560	7.33e-05	5.52e-07	7.62	6.41432	2.39	CD86	CD86 molecule
ILMN_3249658	7.33e-05	5.52e-07	7.62	6.41404	1.71	LOC100134868	uncharacterized LOC100134868
ILMN_1723007	7.36e-05	5.55e-07	-7.61	6.40749	-1.2	ZCCHC9	zinc finger CCHC-type containing 9
ILMN_1701111	7.39e-05	5.59e-07	7.61	6.40143	1.33	GPCPD1	glycerophosphocholine phosphodiesterase 1
ILMN_2392043	7.4e-05	5.61e-07	7.61	6.39699	2.73	SPI1	Spi-1 proto-oncogene
ILMN_2405684	7.42e-05	5.65e-07	7.6	6.39058	1.84	BIRC3	baculoviral IAP repeat containing 3
ILMN_1701248	7.42e-05	5.66e-07	7.6	6.38886	2.83	TREM2	triggering receptor expressed on myeloid cells 2
ILMN_3235410	7.52e-05	5.75e-07	7.59	6.3731	1.9	MFSD14C	major facilitator superfamily domain containing 14C
ILMN_2182482	7.54e-05	5.78e-07	7.59	6.36806	1.29	SHCBP1	SHC binding and spindle associated 1
ILMN_1704305	7.59e-05	5.84e-07	-7.58	6.35797	-1.12	NIP7	NIP7, nucleolar pre-rRNA processing protein
ILMN_1652185	7.61e-05	5.87e-07	7.58	6.35305	2.19	IL4R	interleukin 4 receptor
ILMN_1694589	7.63e-05	5.9e-07	7.58	6.34806	1.83	PAQR8	progestin and adipoQ receptor family member 8
ILMN_1763007	7.85e-05	6.08e-07	-7.56	6.3173	-0.849	MFSD14A	major facilitator superfamily domain containing 14A
ILMN_1781001	7.86e-05	6.11e-07	7.56	6.3126	2.22	SOCS3	suppressor of cytokine signaling 3
ILMN_1812968	7.87e-05	6.14e-07	7.56	6.30905	2.11	SOX18	SRY-box 18
ILMN_1680507	7.91e-05	6.18e-07	7.55	6.30172	0.986	PPP2R2C	protein phosphatase 2 regulatory subunit Bgamma
ILMN_1718896	7.94e-05	6.23e-07	7.55	6.29425	2.64	CNTN2	contactin 2
ILMN_3249244	7.99e-05	6.28e-07	7.54	6.28638	1.77	TMEM106A	transmembrane protein 106A
ILMN_2148944	8.33e-05	6.57e-07	7.52	6.24163	1.27	ADCY4	adenylate cyclase 4
ILMN_1721204	8.35e-05	6.6e-07	7.52	6.23655	1.91	CSF2RA	colony stimulating factor 2 receptor alpha subunit
ILMN_1666049	8.42e-05	6.67e-07	7.51	6.22617	0.973	NUP214	nucleoporin 214
ILMN_3247256	8.42e-05	6.7e-07	7.51	6.22232	1.49
ILMN_1775734	8.42e-05	6.7e-07	7.51	6.22134	1.13	SH2D3C	SH2 domain containing 3C
ILMN_1710192	8.44e-05	6.74e-07	7.51	6.21584	1.11
ILMN_1795930	8.45e-05	6.77e-07	7.5	6.21224	2.52	PTGER4	prostaglandin E receptor 4
ILMN_1755643	8.48e-05	6.81e-07	7.5	6.20541	1.82	MGAT4A	mannosyl (alpha-1,3-)-glycoprotein beta-1,4-N-acetylglucosaminyltransferase, isozyme A
ILMN_1708787	8.49e-05	6.84e-07	-7.5	6.20193	-0.831	ZNF627	zinc finger protein 627
ILMN_1741159	8.52e-05	6.88e-07	7.49	6.19619	2.79	MAP3K8	mitogen-activated protein kinase kinase kinase 8
ILMN_1751492	8.54e-05	6.94e-07	-7.49	6.1866	-1.02	TVP23B	trans-golgi network vesicle protein 23 homolog B (S, cerevisiae)
ILMN_1733937	8.54e-05	6.97e-07	7.49	6.18351	1.78	MMD	monocyte to macrophage differentiation associated
ILMN_1780831	8.54e-05	6.97e-07	7.49	6.18247	1.01	SLC6A12	solute carrier family 6 member 12
ILMN_1715401	8.54e-05	6.97e-07	7.49	6.1824	3.37	MT1G	metallothionein 1G
ILMN_2313851	8.54e-05	6.98e-07	-7.49	6.18084	-0.7	OSBPL9	oxysterol binding protein like 9
ILMN_1691570	8.54e-05	7e-07	-7.48	6.17825	-1.02	METTL5	methyltransferase like 5
ILMN_1815205	8.67e-05	7.13e-07	7.47	6.1609	3.53	LYZ	lysozyme
ILMN_1755954	8.72e-05	7.19e-07	7.47	6.15218	1.32	CPEB3	cytoplasmic polyadenylation element binding protein 3
ILMN_3304111	8.84e-05	7.31e-07	7.46	6.13618	1.99
ILMN_2274775	8.85e-05	7.33e-07	7.46	6.13247	1.21	SLC44A4	solute carrier family 44 member 4
ILMN_1727045	8.87e-05	7.37e-07	7.46	6.12763	2.43	RASGRP3	RAS guanyl releasing protein 3
ILMN_1714428	8.92e-05	7.43e-07	-7.45	6.11992	-1.11	FBXO17	F-box protein 17
ILMN_1677385	8.93e-05	7.46e-07	-7.45	6.11505	-0.565	SMIM19	small integral membrane protein 19
ILMN_1770673	8.93e-05	7.49e-07	7.45	6.11196	1.63	AKNA	AT-hook transcription factor
ILMN_1696463	8.93e-05	7.5e-07	7.45	6.10975	2.54	SPI1	Spi-1 proto-oncogene
ILMN_1754988	8.93e-05	7.51e-07	-7.45	6.1093	-0.656	N6AMT1	N-6 adenine-specific DNA methyltransferase 1 (putative)
ILMN_2376458	8.93e-05	7.53e-07	7.44	6.10679	1.95	CSF2RA	colony stimulating factor 2 receptor alpha subunit
ILMN_2142185	9.04e-05	7.64e-07	7.44	6.09147	2.22	CLEC14A	C-type lectin domain family 14 member A
ILMN_2345898	9.13e-05	7.74e-07	7.43	6.07931	2.62	SLA	Src-like-adaptor
ILMN_1723962	9.19e-05	7.81e-07	7.42	6.07041	1.59	LXN	latexin
ILMN_1752526	9.25e-05	7.88e-07	7.42	6.06168	1.63	RNF144B	ring finger protein 144B
ILMN_1765310	9.28e-05	7.92e-07	7.42	6.05594	2.8	TCEAL2	transcription elongation factor A like 2
ILMN_1746517	9.38e-05	8.03e-07	7.41	6.043	1.86	KYNU	kynureninase
ILMN_1667476	9.46e-05	8.12e-07	7.4	6.03202	1.86	LTBR	lymphotoxin beta receptor
ILMN_3301824	9.84e-05	8.48e-07	-7.38	5.98845	-0.823	TSEN15	tRNA splicing endonuclease subunit 15
ILMN_1789830	9.84e-05	8.48e-07	7.38	5.98843	1.47	CFLAR	CASP8 and FADD like apoptosis regulator
ILMN_1668559	9.91e-05	8.57e-07	7.37	5.97873	2.04	RGS10	regulator of G-protein signaling 10
ILMN_1727098	9.95e-05	8.62e-07	7.37	5.97231	1.99	PPP1R16B	protein phosphatase 1 regulatory subunit 16B
ILMN_1799600	9.95e-05	8.64e-07	7.37	5.97001	1.52	STARD8	StAR related lipid transfer domain containing 8
ILMN_1655922	0.000101	8.78e-07	7.36	5.95437	1.41	PPP6R2	protein phosphatase 6 regulatory subunit 2
ILMN_2041293	0.000101	8.82e-07	-7.36	5.9494	-1.92	SQLE	squalene epoxidase
ILMN_2390739	0.000101	8.84e-07	-7.36	5.9474	-0.553	ZNF3	zinc finger protein 3
ILMN_3240520	0.000102	8.94e-07	7.35	5.93646	1.43	ADGRL4	adhesion G protein-coupled receptor L4
ILMN_1737398	0.000102	8.95e-07	-7.35	5.93493	-1.02	HACD3	3-hydroxyacyl-CoA dehydratase 3
ILMN_1687743	0.000102	8.97e-07	-7.35	5.93279	-0.566	BTBD7	BTB domain containing 7
ILMN_1726210	0.000102	8.99e-07	7.35	5.93044	1.31	GPIHBP1	glycosylphosphatidylinositol anchored high density lipoprotein binding protein 1
ILMN_2228196	0.000102	9.08e-07	7.34	5.92165	1.27	TBC1D32	TBC1 domain family member 32
ILMN_3205910	0.000104	9.19e-07	7.34	5.90948	1.46
ILMN_1712532	0.000105	9.3e-07	7.33	5.8971	2.33	CARD9	caspase recruitment domain family member 9
ILMN_1682930	0.000105	9.33e-07	7.33	5.89389	1.92	SIPA1	signal-induced proliferation-associated 1
ILMN_1752117	0.000105	9.34e-07	-7.33	5.89277	-0.67	TMEM55A	transmembrane protein 55A
ILMN_1682775	0.000105	9.46e-07	7.32	5.88044	2.68	EDN1	endothelin 1
ILMN_3187403	0.000105	9.48e-07	7.32	5.8786	2.25
ILMN_2117809	0.000105	9.49e-07	7.32	5.87738	2.15
ILMN_1780255	0.000105	9.51e-07	7.32	5.87479	2.26	KLK6	kallikrein related peptidase 6
ILMN_1751326	0.000106	9.64e-07	7.31	5.86232	1.17	FAM162B	family with sequence similarity 162 member B
ILMN_1688971	0.000106	9.64e-07	-7.31	5.8623	-0.748	NOL11	nucleolar protein 11
ILMN_1720889	0.000107	9.71e-07	-7.31	5.85502	-1.63	MSMO1	methylsterol monooxygenase 1
ILMN_1724734	0.000107	9.76e-07	-7.3	5.84994	-0.543	UQCC1	ubiquinol-cytochrome c reductase complex assembly factor 1
ILMN_1755134	0.000107	9.79e-07	-7.3	5.84626	-0.679	HSPA4	heat shock protein family A (Hsp70) member 4
ILMN_2364022	0.000108	9.92e-07	7.29	5.83335	3.69	SLC16A3	solute carrier family 16 member 3
ILMN_1656196	0.000108	9.93e-07	-7.29	5.83263	-0.846	E2F6	E2F transcription factor 6
ILMN_1801710	0.000108	9.96e-07	7.29	5.82974	2.66	APBB1IP	amyloid beta precursor protein binding family B member 1 interacting protein
ILMN_2398903	0.000109	1e-06	-7.29	5.82432	-0.613	HAX1	HCLS1 associated protein X-1
ILMN_1769412	0.00011	1.01e-06	7.28	5.81247	1.1	RAPGEF1	Rap guanine nucleotide exchange factor 1
ILMN_1724376	0.00011	1.02e-06	-7.28	5.80704	-0.844	ERLEC1	endoplasmic reticulum lectin 1
ILMN_3237981	0.000111	1.03e-06	7.27	5.79438	2.35	CARNS1	carnosine synthase 1
ILMN_1755657	0.000111	1.04e-06	7.27	5.79042	1.59	RASIP1	Ras interacting protein 1
ILMN_2288483	0.000111	1.04e-06	7.27	5.7877	1.78	CEP19	centrosomal protein 19
ILMN_2119555	0.000111	1.04e-06	-7.27	5.7853	-0.879	TMTC3	transmembrane and tetratricopeptide repeat containing 3
ILMN_1792176	0.000112	1.05e-06	-7.27	5.78125	-0.527	TADA3	transcriptional adaptor 3
ILMN_1651328	0.000112	1.05e-06	7.26	5.77714	1.24
ILMN_2180929	0.000113	1.06e-06	7.26	5.7652	1.52	SLC16A12	solute carrier family 16 member 12
ILMN_1880280	0.000113	1.06e-06	7.26	5.76356	0.985	FOXP1-IT1	FOXP1 intronic transcript 1
ILMN_1752631	0.000113	1.06e-06	-7.26	5.76349	-0.919	CGGBP1	CGG triplet repeat binding protein 1
ILMN_2334296	0.000113	1.07e-06	7.25	5.76049	1.83	IL18BP	interleukin 18 binding protein
ILMN_2334243	0.000114	1.08e-06	7.25	5.75205	1.61	CREB1	cAMP responsive element binding protein 1
ILMN_3251723	0.000114	1.08e-06	7.25	5.74814	1.84	PNPT1	polyribonucleotide nucleotidyltransferase 1
ILMN_3246910	0.000114	1.09e-06	7.24	5.7399	2.01	LOC100190986	uncharacterized LOC100190986
ILMN_3243185	0.000116	1.11e-06	7.24	5.726	2.01	RERGL	RERG like
ILMN_1697472	0.000116	1.11e-06	-7.24	5.7256	-0.987	TM2D3	TM2 domain containing 3
ILMN_1704472	0.000116	1.12e-06	-7.23	5.71746	-0.751	EID2	EP300 interacting inhibitor of differentiation 2
ILMN_1676632	0.000116	1.12e-06	7.23	5.71522	0.789	DISC1	disrupted in schizophrenia 1
ILMN_1661424	0.000118	1.14e-06	-7.22	5.69942	-0.568	THAP6	THAP domain containing 6
ILMN_1692742	0.000118	1.14e-06	7.22	5.69588	2.2	DENND3	DENN domain containing 3
ILMN_1759563	0.000118	1.14e-06	7.22	5.69515	1.75	NRIP3	nuclear receptor interacting protein 3
ILMN_1904980	0.000118	1.15e-06	7.22	5.68784	1.53
ILMN_2123312	0.000119	1.16e-06	7.21	5.68104	1.48	ERAP2	endoplasmic reticulum aminopeptidase 2
ILMN_1823809	0.00012	1.17e-06	7.21	5.66948	0.972
ILMN_1667796	0.000121	1.18e-06	7.2	5.65945	2.84	HBA2	hemoglobin subunit alpha 2
ILMN_1812902	0.000121	1.19e-06	7.2	5.6547	1.47	CYYR1	cysteine and tyrosine rich 1
ILMN_2128489	0.000121	1.19e-06	-7.2	5.65282	-0.299	UQCRB	ubiquinol-cytochrome c reductase binding protein
ILMN_1721349	0.000122	1.19e-06	7.19	5.64989	1.9	MAGT1	magnesium transporter 1
ILMN_1656233	0.000123	1.21e-06	7.19	5.63543	1.27	SPDYE8P	speedy/RINGO cell cycle regulator family member E8, pseudogene
ILMN_1689552	0.000124	1.23e-06	7.18	5.62409	1.69	FAM63A	family with sequence similarity 63 member A
ILMN_1705750	0.000124	1.23e-06	7.18	5.61812	2.17	TGM2	transglutaminase 2
ILMN_2341229	0.000124	1.23e-06	7.18	5.61772	2.56	CD34	CD34 molecule
ILMN_2323302	0.000124	1.23e-06	-7.18	5.61716	-0.493	SON	SON DNA binding protein
ILMN_2156267	0.000125	1.25e-06	-7.17	5.60691	-0.77	EIF2AK1	eukaryotic translation initiation factor 2 alpha kinase 1
ILMN_3180420	0.000126	1.26e-06	7.17	5.59846	1.68
ILMN_1655311	0.000127	1.27e-06	-7.16	5.59223	-0.675	C15orf61	chromosome 15 open reading frame 61
ILMN_1658992	0.000127	1.27e-06	-7.16	5.59074	-0.816	DPM1	dolichyl-phosphate mannosyltransferase subunit 1, catalytic
ILMN_1800512	0.000127	1.27e-06	7.16	5.58781	3.29	HMOX1	heme oxygenase 1
ILMN_1803624	0.000127	1.28e-06	-7.16	5.58453	-0.59	TMEM147	transmembrane protein 147
ILMN_1701077	0.000127	1.28e-06	-7.16	5.57773	-0.751
ILMN_2361104	0.000127	1.28e-06	7.16	5.57751	1.56	ZMAT3	zinc finger matrin-type 3
ILMN_2355953	0.000127	1.29e-06	7.15	5.57471	2.51
ILMN_2334242	0.000132	1.33e-06	7.14	5.53935	1.58	CREB1	cAMP responsive element binding protein 1
ILMN_2407851	0.000132	1.34e-06	7.13	5.5355	2.09	IL17RD	interleukin 17 receptor D
ILMN_2330382	0.000132	1.34e-06	7.13	5.5325	2.15	PAQR6	progestin and adipoQ receptor family member 6
ILMN_1780898	0.000132	1.35e-06	7.13	5.52737	2.08	PRKCH	protein kinase C eta
ILMN_3219695	0.000132	1.35e-06	-7.13	5.52672	-0.643
ILMN_2397571	0.000132	1.36e-06	-7.13	5.52409	-0.621	PIGC	phosphatidylinositol glycan anchor biosynthesis class C
ILMN_1697554	0.000133	1.36e-06	7.12	5.51826	2.08	SASH3	SAM and SH3 domain containing 3
ILMN_1746148	0.000133	1.37e-06	7.12	5.5139	1.49	NRROS	negative regulator of reactive oxygen species
ILMN_1671661	0.000133	1.38e-06	7.12	5.50966	1.84	HSD17B7	hydroxysteroid 17-beta dehydrogenase 7
ILMN_1800993	0.000134	1.39e-06	-7.11	5.50163	-0.728	CLUAP1	clusterin associated protein 1
ILMN_2052598	0.000134	1.39e-06	-7.11	5.50118	-0.916	ARMC10	armadillo repeat containing 10
ILMN_3235637	0.000134	1.39e-06	7.11	5.49664	1.89	LOC100128288	uncharacterized LOC100128288
ILMN_3274045	0.000136	1.41e-06	7.1	5.48169	1.85
ILMN_1747622	0.000136	1.42e-06	7.1	5.47924	1.94	CD33	CD33 molecule
ILMN_1805992	0.000136	1.42e-06	7.1	5.47787	2.36	SHTN1	shootin 1
ILMN_1801984	0.000136	1.42e-06	-7.1	5.47463	-0.52	VHL	von Hippel-Lindau tumor suppressor
ILMN_2338452	0.000136	1.43e-06	7.1	5.47326	3	SERPINA1	serpin family A member 1
ILMN_2127842	0.000136	1.43e-06	7.1	5.4682	2.74	HBA2	hemoglobin subunit alpha 2
ILMN_1716876	0.000136	1.44e-06	-7.1	5.46751	-1.16	MED27	mediator complex subunit 27
ILMN_3248848	0.000136	1.44e-06	-7.1	5.46673	-0.644
ILMN_1709287	0.000138	1.46e-06	-7.09	5.44953	-0.586
ILMN_1782444	0.000138	1.46e-06	-7.09	5.44883	-0.638	YIPF4	Yip1 domain family member 4
ILMN_1670099	0.000138	1.47e-06	7.08	5.4443	1.46	NOSTRIN	nitric oxide synthase trafficking
ILMN_1708110	0.000139	1.48e-06	7.08	5.43978	2.31	TMEM144	transmembrane protein 144
ILMN_1814039	0.000139	1.48e-06	7.08	5.43667	1.76
ILMN_1693310	0.000139	1.49e-06	-7.08	5.43193	-0.884	ITFG1	integrin alpha FG-GAP repeat containing 1
ILMN_1674633	0.000139	1.49e-06	-7.08	5.43134	-0.688	UBE2H	ubiquitin conjugating enzyme E2 H
ILMN_1714741	0.000139	1.49e-06	-7.08	5.43017	-1.69
ILMN_1742431	0.000139	1.49e-06	7.08	5.42911	0.458
ILMN_1653646	0.000139	1.5e-06	-7.07	5.42479	-0.467	UBL7	ubiquitin like 7
ILMN_1768110	0.000139	1.5e-06	-7.07	5.42105	-1.05	ZAK	sterile alpha motif and leucine zipper containing kinase AZK
ILMN_1807493	0.000139	1.5e-06	7.07	5.42086	0.772	ACVRL1	activin A receptor like type 1
ILMN_2129161	0.00014	1.51e-06	7.07	5.41512	1.8	LRRC32	leucine rich repeat containing 32
ILMN_3228700	0.00014	1.52e-06	-7.07	5.41188	-0.813	POLD2	DAN polymerase delta 2, accessory subunit
ILMN_1773245	0.00014	1.52e-06	7.07	5.41067	2.91	CCL3L1	C-C motif chemokine ligand 3 like 1
ILMN_2206188	0.00014	1.52e-06	7.07	5.41049	1.9	SHROOM4	shroom family member 4
ILMN_1755303	0.00014	1.53e-06	-7.06	5.40709	-1.3	ZNF217	zinc finger protein 217
ILMN_2396272	0.000141	1.54e-06	7.06	5.39566	1.5	PDCD4	programmed cell death 4 (neoplastic transformation inhibitor)
ILMN_1684887	0.000142	1.55e-06	7.06	5.39073	2.17	SAMSN1	SAM domain, SH3 domain and nuclear localization signals 1
ILMN_1878029	0.000143	1.57e-06	7.05	5.37643	1.22	ZBTB20	zinc finger and BTB domain containing 20
ILMN_1757415	0.000144	1.58e-06	-7.05	5.37385	-0.559	COA7	cytochrome c oxidase assembly factor 7 (putative)
ILMN_2109416	0.000144	1.58e-06	7.04	5.37096	3.56	NAPSB	napsin B aspartic peptidase, pseudogene
ILMN_2173611	0.000147	1.62e-06	7.03	5.34583	3.76	MT1E	metallothionein 1E
ILMN_3247018	0.000149	1.65e-06	7.02	5.33198	1.11	SNORA67	small nucleolar RNA, H/ACA box 67
ILMN_2316974	0.00015	1.66e-06	7.02	5.32294	1.28	LILRB1	leukocyte immunoglobulin like receptor B1
ILMN_2091123	0.00015	1.67e-06	7.02	5.31783	1.59
ILMN_1771326	0.000152	1.69e-06	-7.01	5.3072	-0.731
ILMN_2133996	0.000154	1.71e-06	7	5.29291	0.416	SHE	Src homology 2 domain containing E
ILMN_2327860	0.000156	1.74e-06	6.99	5.27603	2.72	MAL	mal, T-cell differentiation protein
ILMN_1743476	0.000158	1.76e-06	6.99	5.26395	1.38
ILMN_1795089	0.000159	1.78e-06	6.98	5.25609	2.2	RASAL3	RAS protein activator like 3
ILMN_1692271	0.00016	1.79e-06	-6.98	5.24602	-0.523	CCM2	CCM2 scaffolding protein
ILMN_1687768	0.000161	1.81e-06	6.97	5.23834	1.12	NCOA7	nuclear receptor coactivator 7
ILMN_1765258	0.000161	1.81e-06	6.97	5.23703	2.75	HLA-E	major histocompatibility complex, class I, E
ILMN_2273224	0.000161	1.81e-06	6.97	5.23537	1.65	SLC4A5	solute carrier family 4 member 5
ILMN_1769264	0.000162	1.83e-06	-6.97	5.22635	-0.438	MCCC2	methylcrotonoyl-CoA carboxylase 2
ILMN_1708922	0.000162	1.83e-06	6.97	5.2253	0.417	ABL1	ABL proto-oncogene 1, non-receptor tyrosine kinase
ILMN_1691458	0.000162	1.83e-06	-6.97	5.22368	-0.821	SYPL1	synaptophysin like 1
ILMN_1811790	0.000162	1.84e-06	6.96	5.22056	0.319	FOXS1	forkhead box S1
ILMN_2371470	0.000162	1.85e-06	-6.96	5.2173	-0.418	SPRTN	SprT-like N-terminal domain
ILMN_1815578	0.000162	1.85e-06	6.96	5.21683	1.57	ZNF223	zinc finger protein 223
ILMN_2342455	0.000162	1.85e-06	6.96	5.21478	1.89	PPA2	pyrophosphatase (inorganic) 2
ILMN_1737631	0.000163	1.86e-06	6.96	5.20889	2.23	PAQR6	progestin and adipoQ receptor family member 6
ILMN_2208903	0.000163	1.87e-06	6.96	5.20711	2.18	CD52	CD52 molecule
ILMN_1777190	0.000163	1.87e-06	6.96	5.20405	3.27	CFD	complement factor D
ILMN_1701314	0.000163	1.87e-06	6.95	5.20282	1.55
ILMN_2352293	0.000163	1.88e-06	-6.95	5.19796	-0.497	PRDM10	PR/SET domain 10
ILMN_1669516	0.000165	1.91e-06	-6.95	5.18482	-0.829	ZSCAN9	zinc finger and SCAN domain containing 9
ILMN_1730039	0.000165	1.91e-06	6.95	5.18427	1.7	IGSF21	immunoglobin superfamily member 21
ILMN_1810420	0.000165	1.92e-06	6.94	5.17962	1.51	DYSF	dysferlin
ILMN_2104141	0.000165	1.92e-06	6.94	5.17948	1.19	FGD5	FYVE, RhoGEF and PH domain containing 5
ILMN_1678680	0.000165	1.93e-06	-6.94	5.17548	-0.364	DBR1	debranching RNA lariats 1
ILMN_1776435	0.000165	1.93e-06	6.94	5.1754	1.07	GPRIN3	GPRIN family member 3
ILMN_1662843	0.000165	1.93e-06	6.94	5.17434	2.35	CD53	CD53 molecule
ILMN_1693045	0.000165	1.93e-06	-6.94	5.1738	-0.996	TMED1	transmembrane p24 trafficking protein 1
ILMN_1713147	0.000165	1.93e-06	-6.94	5.17214	-0.795	MCRS1	microspherule protein 1
ILMN_1751559	0.000165	1.94e-06	6.94	5.16877	1.77	TMEM204	transmembrane protein 204
ILMN_2154603	0.000165	1.94e-06	-6.94	5.1678	-0.844	ZNF830	zinc finger protein 830
ILMN_3307276	0.000166	1.95e-06	6.93	5.16139	0.847	HTATSF1P2	HIV-1 Tat specific factor 1 pseudogene 2
ILMN_1766916	0.000166	1.96e-06	-6.93	5.16064	-0.789	RPAP3	RNA polymerase II associated protein 3
ILMN_2363392	0.000166	1.96e-06	6.93	5.15608	1.67	TNFSF14	tumor necrosis factor superfamily member 14
ILMN_1853876	0.000166	1.97e-06	-6.93	5.15186	-0.65	TMEM64	transmembrane protein 64
ILMN_2146418	0.000169	2.01e-06	-6.92	5.1326	-1.09	CRIM1	cysteine rich transmembrane BMP regulator 1
ILMN_1748968	0.000171	2.04e-06	6.91	5.11883	0.891	ATG10	autophagy related 10
ILMN_3260180	0.000171	2.05e-06	6.91	5.11534	1.47
ILMN_1732799	0.000171	2.05e-06	6.91	5.11493	2.44	CD34	CD34 molecule
ILMN_1661466	0.000171	2.05e-06	6.91	5.11394	1.51
ILMN_2082273	0.000172	2.06e-06	6.91	5.1098	1.59	RGS5	regulator of G-protein signaling 5
ILMN_2145116	0.000172	2.06e-06	6.9	5.10682	1.91	TMEM173	transmembrane protein 173
ILMN_1676215	0.000172	2.07e-06	6.9	5.10228	1.22	DLG2	discs large MAGUK scaffold protein 2
ILMN_1806473	0.000173	2.08e-06	6.9	5.09747	0.903	BEX5	brain expressed X-linked 5
ILMN_1785703	0.000175	2.11e-06	6.89	5.08618	1.8	LMOD3	leiomodin 3
ILMN_3231550	0.000176	2.13e-06	6.89	5.07586	2.07
ILMN_1737586	0.000176	2.13e-06	-6.89	5.07541	-1.39
ILMN_1800958	0.000179	2.17e-06	-6.88	5.05818	-1.23	TMEM237	transmembrane protein 237
ILMN_1741021	0.000179	2.17e-06	6.88	5.05641	2.96	CH25H	cholesterol 25-hydroxylase
ILMN_1819608	0.000179	2.2e-06	6.87	5.04551	1.49	ARRB1	arrestin beta 1
ILMN_2249473	0.000179	2.2e-06	6.87	5.04406	1.81	SPTLC1	serine palmitoyltransferase long chain base subunit 1
ILMN_1776102	0.000179	2.2e-06	-6.87	5.04252	-0.659	PSMD10	proteasome 26S subunit, non-ATPase 10
ILMN_1755649	0.000179	2.21e-06	6.87	5.0407	0.77	SLC16A5	solute carrier family 16 member 5
ILMN_3241021	0.000179	2.21e-06	6.87	5.03816	2.65	RNY4	RNA, Ro-associated Y4
ILMN_1770206	0.000179	2.22e-06	-6.87	5.03573	-0.799	GEMIN4	gem nuclear organelle associated protein 4
ILMN_1730678	0.000179	2.22e-06	6.87	5.03541	1.32
ILMN_1768227	0.000179	2.22e-06	6.87	5.03529	1.46	DCN	decorin
ILMN_1726547	0.000179	2.23e-06	6.86	5.03135	1.54	MAP3K5	mitogen-activated protein kinase kinase kinase 5
ILMN_3239388	0.000179	2.23e-06	6.86	5.03064	1.07
ILMN_1861270	0.000179	2.23e-06	6.86	5.03053	1.86	KCNQ3	potassium voltage-gated channel subfamily Q member 3
ILMN_1774207	0.000179	2.23e-06	6.86	5.02905	3.04	ANGPT2	angiopoietin 2
ILMN_1657701	0.000179	2.23e-06	6.86	5.02803	2.03
ILMN_2086077	0.000179	2.24e-06	6.86	5.02715	2.48	JUNB	JunB proto-oncogene, AP-1 transcription factor subunit
ILMN_2079098	0.000179	2.24e-06	6.86	5.02552	1.72	INIP	INTS3 and NABP interacting protein
ILMN_2175094	0.000179	2.24e-06	6.86	5.0255	1.31	TDRD1	tudor domain containing 1
ILMN_1796537	0.000181	2.28e-06	6.85	5.01008	2.82	FYB	FYN binding protein
ILMN_2106656	0.000181	2.28e-06	6.85	5.00842	1.7	BLZF1	basic leucine zipper nuclear factor 1
ILMN_1661335	0.000181	2.28e-06	6.85	5.00826	1.42	SPTBN1	spectrin beta, non-erythrocytic 1
ILMN_1780057	0.000181	2.28e-06	6.85	5.00814	2.07	RENBP	renin binding protein
ILMN_1812105	0.000182	2.29e-06	6.85	5.00205	1.83
ILMN_1655307	0.000182	2.3e-06	-6.85	5.00105	-0.693	FAM136A	family with sequence similarity 136 member A
ILMN_2157277	0.000182	2.31e-06	6.85	4.99677	1.1	AKR1D1	aldo-keto reductase family 1, member D1
ILMN_1796113	0.000182	2.31e-06	-6.85	4.99597	-0.923	BCDIN3D	BCDIN3 domain containing RNA methyltransferase
ILMN_1781636	0.000184	2.34e-06	6.84	4.98415	1.54	VWA1	von Willebrand factor A domain containing 1
ILMN_3243175	0.000186	2.36e-06	6.83	4.97205	1.49	GOLGA6L6	golgin A6 family-like 6
ILMN_1782417	0.000188	2.39e-06	-6.83	4.96279	-0.666
ILMN_1750429	0.000188	2.39e-06	6.83	4.96164	2.18	MKNK1	MAP kinase interacting serine/threonine kinase 1
ILMN_2066088	0.000191	2.45e-06	6.82	4.93867	2.35	C1orf64	chromosome 1 open reading frame 64
ILMN_1728677	0.000191	2.45e-06	6.81	4.93797	1.03	CREB5	cAMP responsive element binding protein 5
ILMN_2152465	0.000191	2.45e-06	6.81	4.93643	0.556	PIP4K2A	phosphatidylinositol-5-phosphate 4-kinase type 2 alpha
ILMN_3213185	0.000193	2.48e-06	6.81	4.92646	2.2
ILMN_3232828	0.000194	2.49e-06	6.8	4.9189	1.33
ILMN_3283090	0.000195	2.51e-06	6.8	4.91431	0.7
ILMN_1803743	0.000196	2.52e-06	6.8	4.90866	0.814	ZSWIM8	zinc finger SWIM-type containing 8
ILMN_3287996	0.000197	2.54e-06	6.8	4.90073	1.29
ILMN_2154322	0.000197	2.55e-06	6.79	4.8988	1.84	SEMA3E	semaphorin 3E
ILMN_1719236	0.000197	2.55e-06	6.79	4.89668	1.98	CDH5	cadherin 5
ILMN_2243516	0.000197	2.56e-06	6.79	4.89175	1.06	C11orf63	chromosome 11 open reading frame 63
ILMN_1662129	0.000197	2.57e-06	-6.79	4.89113	-1.73	RCN2	reticulocalbin 2
ILMN_1756152	0.000197	2.57e-06	6.79	4.89062	0.934	MFSD11	major facilitator superfamily domain containing 11
ILMN_3223826	0.000198	2.58e-06	6.79	4.88369	0.696
ILMN_1776337	0.000199	2.6e-06	-6.78	4.87709	-0.654	CHORDC1	cysteine and histidine rich domain containing 1
ILMN_1731412	0.000201	2.62e-06	-6.78	4.86831	-0.725	UBTD2	ubiquitin domain containing 2
ILMN_2276758	0.000201	2.63e-06	6.78	4.86667	1.55	POFUT1	protein O-fucosyltransferase 1
ILMN_1681741	0.000202	2.65e-06	-6.77	4.8582	-0.465	COA6	cytochrome c oxidase assembly factor 6
ILMN_3265742	0.000202	2.66e-06	6.77	4.85456	2.24
ILMN_1767642	0.000202	2.66e-06	-6.77	4.85344	-0.796	ARL14EP	ADP ribosylation factor like GTPase 14 effector protein
ILMN_1727444	0.000203	2.67e-06	-6.77	4.851	-0.434	PAGR1	PAXIP1 associated glutamate rich protein 1
ILMN_1778677	0.000204	2.69e-06	-6.77	4.84404	-0.665	MRS2	MRS2, magnesium transporter
ILMN_2214910	0.000204	2.69e-06	-6.76	4.84269	-1.55	EPHB4	EPH receptor B4
ILMN_1701947	0.000204	2.7e-06	6.76	4.84148	2.52	GPR34	G protein-coupled receptor 34
ILMN_1731612	0.000204	2.71e-06	-6.76	4.83822	-0.754	UCHL5	ubiquitin C-terminal hydrolase L5
ILMN_3285162	0.000204	2.71e-06	6.76	4.838	1.24
ILMN_2246548	0.000204	2.72e-06	6.76	4.8337	1.13	GSTTP2	glutathione S-transferase theta pseudogene 2
ILMN_3206429	0.000204	2.73e-06	6.76	4.83	1.1
ILMN_2158003	0.000204	2.73e-06	6.76	4.82965	1.09	KIAA1683	KIAA1683
ILMN_1803560	0.000206	2.75e-06	6.75	4.8213	2.46	LAT2	linker for activation of T-cells family member 2
ILMN_1794677	0.000206	2.77e-06	6.75	4.81613	1.94	TMC6	transmembrane channel like 6
ILMN_2403852	0.000208	2.8e-06	6.74	4.80394	1.33	CYTH1	cytohesin 1
ILMN_1733675	0.000208	2.8e-06	6.74	4.80257	2.11	MPP1	membrane palmitoylated protein 1
ILMN_3226505	0.000208	2.81e-06	6.74	4.80159	0.951	MSL3	male-specific lethal 3 homolog (Drosophila)
ILMN_1671116	0.000208	2.81e-06	-6.74	4.80156	-1.2	XXYLT1	xyloside xylosyltransferase 1
ILMN_1910330	0.000209	2.82e-06	6.74	4.79664	0.638
ILMN_1780582	0.000211	2.85e-06	6.74	4.78663	2.88	CD83	CD83 molecule
ILMN_1776157	0.000212	2.88e-06	6.73	4.7774	2.3	2004-09-01	septin 4
ILMN_1795697	0.000213	2.89e-06	6.73	4.77307	1.53
ILMN_1712027	0.000215	2.92e-06	-6.72	4.762	-1.03	RSBN1L	round spermatid basic protein 1 like
ILMN_1752897	0.000215	2.93e-06	6.72	4.76058	0.875	RPL23AP32	ribosomal protein L23a pseudogene 32
ILMN_2089175	0.000216	2.94e-06	6.72	4.75411	1.23	SYAP1	synapse associated protein 1
ILMN_2297069	0.000216	2.95e-06	6.72	4.75252	1.1	TCAF1	TRPM8 channel associated factor 1
ILMN_1662799	0.000216	2.96e-06	6.72	4.74911	2.26	GPSM3	G-protein signaling modulator 3
ILMN_1739798	0.000217	2.98e-06	-6.71	4.74291	-0.945	MALSU1	mitochondrial assembly of ribosomal large subunit 1
ILMN_2401906	0.000218	2.99e-06	6.71	4.74028	1.31	CDAN1	codanin 1
ILMN_2370135	0.000218	2.99e-06	6.71	4.73758	1.69	HNRNPU	heterogeneous nuclear ribonucleoprotein U
ILMN_2319000	0.000219	3.01e-06	6.71	4.73096	0.949	MATK	megakaryocyte-associated tyrosine kinase
ILMN_3289685	0.000219	3.02e-06	6.71	4.72891	1.99
ILMN_2233050	0.000219	3.02e-06	6.7	4.72782	1.18	PLA2G2D	phospholipase A2 group IID
ILMN_1728478	0.000219	3.03e-06	6.7	4.72673	2.19	CXCL16	C-X-C motif chemokine ligand 16
ILMN_1733270	0.00022	3.04e-06	6.7	4.72287	2.69	CD163	CD163 molecule
ILMN_3255792	0.00022	3.05e-06	6.7	4.71981	1.54
ILMN_2404795	0.000221	3.06e-06	6.7	4.71511	1.85	SULT1A1	sulfotransferase family 1A member 1
ILMN_3241626	0.000222	3.09e-06	6.69	4.70714	1.6	QRFPR	pyroglutamylated RFamide peptide receptor
ILMN_1715068	0.000222	3.1e-06	6.69	4.70366	1.87	AQP9	aquaporin 9
ILMN_1741841	0.000223	3.11e-06	-6.69	4.70073	-0.419	KIAA1429	KIAA1429
ILMN_1900734	0.000223	3.12e-06	6.69	4.69824	1.58	ITCH-IT1	ITCH intronic transcript 1
ILMN_1798454	0.000224	3.13e-06	-6.69	4.69327	-1.08	MAD2L1BP	MAD2L1 binding protein
ILMN_1752510	0.000225	3.15e-06	6.68	4.68749	0.884	FAM13A	family with sequence similarity 13 member A
ILMN_2285713	0.000225	3.15e-06	6.68	4.68621	2.17	TDP1	tyrosyl-DNA phosphodiesterase 1
ILMN_1782110	0.000225	3.16e-06	-6.68	4.68559	-0.66	ZBTB21	zinc finger and BTB domain containing 21
ILMN_1709894	0.000226	3.18e-06	-6.68	4.6787	-0.598	CLPX	caseinolytic mitochondrial matrix peptidase chaperone subunit
ILMN_1718129	0.000226	3.19e-06	-6.68	4.67458	-0.728	MAP2K5	mitogen-activated protein kinase kinase 5
ILMN_1777745	0.000228	3.21e-06	-6.67	4.66772	-1.21	FAM133B	family with sequence similarity 133 member B
ILMN_1718365	0.000229	3.25e-06	-6.67	4.6558	-0.295	C19orf12	chromosome 19 open reading frame 12
ILMN_3232282	0.000229	3.25e-06	6.67	4.65482	1.55
ILMN_1678814	0.000229	3.26e-06	-6.67	4.65282	-0.693	UBL5	ubiquitin like 5
ILMN_1664153	0.000229	3.26e-06	-6.67	4.65275	-0.75	SLC30A5	solute carrier family 30 member 5
ILMN_2115949	0.000229	3.26e-06	6.67	4.65273	1.75	ZNF394	zinc finger protein 394
ILMN_1705469	0.00023	3.27e-06	-6.66	4.6504	-0.786	RDH14	retinol dehydrogenase 14 (all-trans/9-cis/11-cis)
ILMN_2335704	0.000231	3.3e-06	6.66	4.64051	1.72	NCF4	neutrophil cytosolic factor 4
ILMN_1913678	0.000231	3.31e-06	6.66	4.63936	1.52	IRAK3	interleukin 1 receptor associated kinase 3
ILMN_1912737	0.000233	3.34e-06	6.65	4.62966	1.5	HIPK2	homeodomain interacting protein kinase 2
ILMN_2159453	0.000237	3.4e-06	6.64	4.61147	2.04	STXBP2	syntaxin binding protein 2
ILMN_3271587	0.00024	3.44e-06	6.64	4.59968	1.41
ILMN_2055477	0.00024	3.45e-06	-6.64	4.59755	-0.634	EXOSC7	exosome component 7
ILMN_3224868	0.00024	3.45e-06	-6.64	4.59615	-0.909
ILMN_1821176	0.00024	3.45e-06	6.64	4.59603	1.17	RNF125	ring finger protein 125
ILMN_1706583	0.00024	3.46e-06	-6.63	4.59391	-0.567	DLAT	dihydrolipoamide S-acetyltransferase
ILMN_2085862	0.00024	3.46e-06	6.63	4.59291	3.19	SLC15A3	solute carrier family 15 member 3
ILMN_1728898	0.00024	3.47e-06	6.63	4.58969	1.45	SPINK8	serine peptidase inhibitor, Kazal type 8 (putative)
ILMN_1698367	0.00024	3.48e-06	6.63	4.58693	1.94	CD84	CD84 molecule
ILMN_1750394	0.000241	3.5e-06	-6.63	4.58154	-1.06	SLC39A6	solute carrier family 39 member 6
ILMN_1682428	0.000241	3.51e-06	6.63	4.58096	1.4	HENMT1	HEN1 methyltransferase homolog 1
ILMN_1679177	0.000241	3.51e-06	-6.63	4.58045	-0.681	MARS2	methionyl-tRNA synthetase 2, mitochondrial
ILMN_1681239	0.000241	3.51e-06	6.63	4.57948	1.46	MYO1F	myosin IF
ILMN_1652825	0.000241	3.52e-06	6.63	4.57813	2.28	IL10RA	interleukin 10 receptor subunit alpha
ILMN_2325168	0.000242	3.54e-06	6.62	4.57005	0.886	ARRB1	arrestin beta 1
ILMN_1786215	0.000243	3.55e-06	-6.62	4.56706	-0.744	ZNF3	zinc finger protein 3
ILMN_1690566	0.000244	3.58e-06	6.62	4.55979	1.81	RASSF4	Ras association domain family member 4
ILMN_2049343	0.000246	3.61e-06	6.61	4.55152	1.36
ILMN_2318643	0.000246	3.63e-06	-6.61	4.54648	-1.03	TGIF1	TGFB induced factor homeobox 1
ILMN_2067708	0.000246	3.63e-06	-6.61	4.54613	-0.868	TFB2M	transcription factor B2, mitochondrial
ILMN_2298464	0.000246	3.63e-06	6.61	4.54566	2.2	MOBP	myelin-associated oligodendrocyte basic protein
ILMN_1718936	0.000247	3.65e-06	6.61	4.54145	2.52	LST1	leukocyte specific transcript 1
ILMN_1750093	0.000247	3.65e-06	6.61	4.54038	1.35	SDHAP1	succinate dehydrogenase complex flavoprotein subunit A pseudogene 1
ILMN_2078975	0.000248	3.67e-06	6.6	4.53561	2.53	GRM3	glutamate metabotropic receptor 3
ILMN_2146648	0.000251	3.73e-06	6.6	4.51966	0.355	PRB3	proline rich protein BstNI subfamily 3
ILMN_1741244	0.000251	3.73e-06	6.6	4.51862	0.279	RBM33	RNA binding motif protein 33
ILMN_1775011	0.000252	3.75e-06	6.59	4.51443	0.495	NOL10	nucleolar protein 10
ILMN_1755588	0.000252	3.75e-06	6.59	4.51372	0.761	KANK3	KN motif and ankyrin repeat domains 3
ILMN_1696360	0.000252	3.76e-06	6.59	4.51068	2.3	CTSB	cathepsin B
ILMN_1690114	0.000253	3.78e-06	6.59	4.50717	1.63	HACD4	3-hydroxyacyl-CoA dehydratase 4
ILMN_3238982	0.000254	3.82e-06	-6.58	4.4951	-0.601	PATE3	prostate and testis expressed 3
ILMN_1824898	0.000254	3.83e-06	6.58	4.49341	1.22
ILMN_2147114	0.000254	3.83e-06	-6.58	4.49314	-0.899	PSPH	phosphoserine phosphatase
ILMN_1860722	0.000254	3.83e-06	6.58	4.49213	0.406
ILMN_1714148	0.000254	3.84e-06	-6.58	4.49101	-0.565	NAIF1	nuclear apoptosis inducing factor 1
ILMN_1786310	0.000254	3.84e-06	-6.58	4.4903	-0.453	MVK	mevalonate kinase
ILMN_1697493	0.000254	3.84e-06	6.58	4.48936	0.571
ILMN_1694399	0.000254	3.85e-06	6.58	4.48914	1.6
ILMN_2180519	0.000255	3.86e-06	6.58	4.48584	1.34	LOC729603	calcineurin like EF-hand protein 1 pseudogene
ILMN_3305508	0.000255	3.86e-06	6.58	4.48415	1.31
ILMN_1749006	0.000256	3.88e-06	6.58	4.47924	1.36	RCSD1	RCSD domain containing 1
ILMN_1796216	0.000256	3.89e-06	6.57	4.47759	1.68	VASH1	vasohibin 1
ILMN_2222872	0.000257	3.91e-06	-6.57	4.47317	-0.431	RBM18	RNA binding motif protein 18
ILMN_1711073	0.000257	3.92e-06	6.57	4.47088	1.69
ILMN_3247424	0.000257	3.92e-06	6.57	4.47074	0.839	ADAP1	ArfGAP with dual PH domains 1
ILMN_1709399	0.000257	3.92e-06	6.57	4.469	0.417	SLC25A34	solute carrier family 25 member 34
ILMN_2375825	0.000257	3.93e-06	6.57	4.46746	1.99	CD37	CD37 molecule
ILMN_2349006	0.000258	3.95e-06	-6.57	4.46312	-0.649	USP21	ubiquitin specific peptidase 21
ILMN_2105308	0.000259	3.98e-06	-6.56	4.45607	-0.866	DPM1	dolichyl-phosphate mannosyltransferase subunit 1, catalytic
ILMN_1812552	0.00026	4e-06	6.56	4.44933	1.34	ACER3	alkaline ceramidase 3
ILMN_1812070	0.00026	4.01e-06	6.56	4.44823	2.11	ABCB1	ATP binding cassette subfamily B member 1
ILMN_1679800	0.00026	4.01e-06	-6.56	4.44698	-1.18	BRIX1	BRX1, biogenesis of ribosomes
ILMN_1760400	0.000261	4.03e-06	-6.56	4.44174	-0.698	TTI2	TELO2 interacting protein 2
ILMN_3236045	0.000263	4.06e-06	6.55	4.43623	0.347	SPINT3	serine peptidase inhibitor, Kunitz type 3
ILMN_1803774	0.000263	4.07e-06	-6.55	4.43165	-0.687
ILMN_1767691	0.000263	4.08e-06	-6.55	4.43019	-0.757	VPS25	vacuolar protein sorting 25 homolog
ILMN_1690049	0.000263	4.09e-06	-6.55	4.42886	-1.01	NGDN	neuroguidin
ILMN_3241657	0.000263	4.09e-06	6.55	4.42712	1.67	TMEM204	transmembrane protein 204
ILMN_1815690	0.000263	4.1e-06	6.55	4.42492	0.73	TIE1	tyrosine kinase with immunoglobulin like and EGF like domains 1
ILMN_2217329	0.000263	4.1e-06	-6.55	4.42476	-0.717	IAH1	isoamyl acetate-hydrolyzing esterase 1 homolog
ILMN_1764851	0.000264	4.12e-06	-6.55	4.42114	-0.73	TP53RK	TP53 regulating kinase
ILMN_1715760	0.000264	4.13e-06	6.54	4.41845	1.45	LGALS9	galectin 9
ILMN_1775944	0.000266	4.16e-06	-6.54	4.41161	-0.583
ILMN_1669940	0.000268	4.19e-06	-6.54	4.40271	-0.794	TMEM38B	transmembrane protein 38B
ILMN_2322552	0.000268	4.21e-06	-6.53	4.40005	-0.939	NCKAP1	NCK associated protein 1
ILMN_1782070	0.000268	4.21e-06	6.53	4.39816	1.98	NPL	N-acetylneuraminate pyruvate lyase
ILMN_3216365	0.000268	4.22e-06	6.53	4.39724	1.31
ILMN_1725746	0.000269	4.24e-06	6.53	4.39277	2.1	CARNS1	carnosine synthase 1
ILMN_1733175	0.000269	4.24e-06	-6.53	4.3926	-0.37
ILMN_1759872	0.000269	4.24e-06	6.53	4.39186	1.13
ILMN_1743065	0.000269	4.25e-06	-6.53	4.38877	-1.32	HACD3	3-hydroxyacyl-CoA dehydratase 3
ILMN_1685856	0.000269	4.26e-06	-6.53	4.38695	-1.08	FAM92A1	family with sequence similarity 92 member A1
ILMN_1776858	0.00027	4.27e-06	-6.53	4.38417	-1.03	DUS4L	dihydrouridine synthase 4 like
ILMN_2404154	0.000271	4.3e-06	6.52	4.37868	3.02	SERPINA1	serpin family A member 1
ILMN_1717639	0.000271	4.31e-06	6.52	4.3752	2.16	SIK1	salt inducible kinase 1
ILMN_3236377	0.000271	4.32e-06	6.52	4.37395	1.87	C2orf69	chromosome 2 open reading frame 69
ILMN_2294123	0.000272	4.33e-06	6.52	4.37086	0.651	2004-09-01	septin 4
ILMN_3263864	0.000272	4.34e-06	6.52	4.36984	1.92
ILMN_2051900	0.000272	4.35e-06	6.52	4.36631	1.78	EID2B	EP300 interacting inhibitor of differentiation 2B
ILMN_1776398	0.000272	4.36e-06	-6.52	4.36516	-0.36	PAIP1	poly(A) binding protein interacting protein 1
ILMN_1713706	0.000272	4.36e-06	6.52	4.36335	1.81	ZNF786	zinc finger protein 786
ILMN_1672966	0.000272	4.37e-06	-6.51	4.36173	-0.445	CRCP	CGRP receptor component
ILMN_2203271	0.000272	4.37e-06	6.51	4.36148	1.87	FPR3	formyl peptide receptor 3
ILMN_3294235	0.000272	4.38e-06	6.51	4.36064	1.2
ILMN_3277365	0.000272	4.39e-06	6.51	4.35822	1.34
ILMN_2110751	0.000273	4.4e-06	6.51	4.35501	1.8	CHRNA5	cholinergic receptor nicotinic alpha 5 subunit
ILMN_2093389	0.000273	4.42e-06	6.51	4.35167	1.12	SNAPC1	small nuclear RNA activating complex polypeptide 1
ILMN_1774974	0.000274	4.42e-06	-6.51	4.35031	-0.752	CLUAP1	clusterin associated protein 1
ILMN_2328029	0.000275	4.45e-06	-6.51	4.34496	-0.902	EXT2	exostosin glycosyltransferase 2
ILMN_1778136	0.000275	4.45e-06	6.51	4.34408	1.75	ZMYND15	zinc finger MYND-type containing 15
ILMN_2078547	0.000275	4.46e-06	6.5	4.34237	1.68	FMC1	formation of mitochondrial complex V assembly factor 1 homolog
ILMN_1813594	0.000275	4.47e-06	-6.5	4.33912	-0.807	MOB4	MOB family member 4, phocein
ILMN_2415979	0.000275	4.48e-06	6.5	4.33834	1.95
ILMN_2044617	0.000275	4.48e-06	-6.5	4.33814	-0.914	MTERF3	mitochondrial transcription termination factor 3
ILMN_1813938	0.000275	4.49e-06	-6.5	4.33566	-0.571	CHCHD4	coiled-coil-helix-coiled-coil-helix domain containing 4
ILMN_1690320	0.000275	4.5e-06	-6.5	4.33381	-1.01
ILMN_1656540	0.000275	4.5e-06	-6.5	4.33229	-0.773	RUVBL1	RuvB like AAA ATPase 1
ILMN_1716983	0.000277	4.54e-06	6.5	4.32418	1.99	LILRA2	leukocyte immunoglobulin like receptor A2
ILMN_1660125	0.000279	4.57e-06	6.49	4.31795	1.55	SFMBT2	Scm-like with four mbt domains 2
ILMN_2096970	0.000279	4.58e-06	6.49	4.31517	1.31	MYO3B	myosin IIIB
ILMN_2067709	0.000279	4.6e-06	-6.49	4.31201	-0.684	TFB2M	transcription factor B2, mitochondrial
ILMN_3225102	0.000279	4.6e-06	6.49	4.31132	1.84	ZNF738	zinc finger protein 738
ILMN_1803744	0.000281	4.63e-06	-6.49	4.30458	-0.697	VIMP	VCP interacting membrane selenoprotein
ILMN_1695961	0.000282	4.65e-06	-6.48	4.29968	-0.47	CLK3	CDC like kinase 3
ILMN_2175265	0.000282	4.66e-06	-6.48	4.2983	-0.535	TMEM11	transmembrane protein 11
ILMN_2098013	0.000282	4.66e-06	6.48	4.2973	0.952	CETP	cholesteryl ester transfer protein
ILMN_2359742	0.000282	4.67e-06	6.48	4.29556	2.05	CTSB	cathepsin B
ILMN_2118229	0.000283	4.69e-06	-6.48	4.29098	-0.47	NAPEPLD	N-acyl phosphatidylethanolamine phospholipase D
ILMN_1752932	0.000284	4.71e-06	6.48	4.28734	1.62	MPZL2	myelin protein zero like 2
ILMN_2316173	0.000285	4.74e-06	-6.47	4.28196	-1.33	AP1S1	adaptor related protein complex 1 sigma 1 subunit
ILMN_2328666	0.000285	4.75e-06	6.47	4.27993	2.63	CD83	CD83 molecule
ILMN_1695430	0.000285	4.76e-06	6.47	4.27786	0.493	DDB1	damage specific DNA binding protein 1
ILMN_2121408	0.000288	4.81e-06	6.47	4.26635	2.11	HBEGF	heparin binding EGF like growth factor
ILMN_1701173	0.000288	4.82e-06	6.46	4.26372	0.97	KCNK6	potassium two pore domain channel subfamily K member 6
ILMN_2100437	0.000288	4.83e-06	6.46	4.26284	2.75	HBB	hemoglobin subunit beta
ILMN_1775822	0.000289	4.84e-06	6.46	4.25957	1.75	PDGFB	platelet derived growth factor subunit B
ILMN_1742147	0.000289	4.86e-06	-6.46	4.25704	-0.639	UBL4A	ubiquitin like 4A
ILMN_2105033	0.00029	4.87e-06	6.46	4.25516	1.18	BLOC1S6	biogenesis of lysosomal organelles complex 1 subunit 6
ILMN_1682197	0.00029	4.88e-06	-6.46	4.25283	-0.8	NFXL1	nuclear transcription factor, X-box binding like 1
ILMN_3214389	0.00029	4.88e-06	6.46	4.25259	3.35
ILMN_1665943	0.000292	4.93e-06	6.45	4.24196	1.29	MAP4K1	mitogen-activated protein kinase kinase kinase kinase 1
ILMN_1733875	0.000292	4.93e-06	-6.45	4.24131	-0.672	RUNDC1	RUN domain containing 1
ILMN_1779965	0.000293	4.95e-06	-6.45	4.239	-0.871	AK1	adenylate kinase 1
ILMN_2148290	0.000293	4.96e-06	6.45	4.23665	0.752	PDCD7	programmed cell death 7
ILMN_1810392	0.000293	4.96e-06	-6.45	4.23536	-0.524	ZNHIT2	zinc finger HIT-type containing 2
ILMN_1685140	0.000294	4.99e-06	-6.45	4.22987	-0.813	PRRC1	proline rich coiled-coil 1
ILMN_1799299	0.000294	5e-06	-6.45	4.22875	-0.509	PRPF38B	pre-mRNA processing factor 38B
ILMN_3246255	0.000296	5.03e-06	6.44	4.22134	1.93
ILMN_1783956	0.000297	5.07e-06	6.44	4.21495	2.01	ATP8B4	ATPase phospholipid transporting 8B4 (putative)
ILMN_2047206	0.0003	5.11e-06	-6.44	4.20672	-0.921	TMX3	thioredoxin related transmembrane protein 3
ILMN_1763670	0.000302	5.16e-06	-6.43	4.19712	-0.772	TM2D1	TM2 domain containing 1
ILMN_1861376	0.000303	5.18e-06	6.43	4.19243	2.79	PLXDC2	plexin domain containing 2
ILMN_1681154	0.000304	5.2e-06	-6.43	4.18839	-0.381	ZBTB39	zinc finger and BTB domain containing 39
ILMN_1652378	0.000304	5.21e-06	-6.43	4.18769	-0.633	IPO7	importin 7
ILMN_2406132	0.000304	5.22e-06	6.42	4.18579	1.12	LILRB3	leukocyte immunoglobulin like receptor B3
ILMN_2129859	0.000305	5.24e-06	-6.42	4.18144	-0.664	FASTKD3	FAST kinase domains 3
ILMN_2075794	0.000305	5.25e-06	6.42	4.18037	2.05	NLRP8	NLR family pyrin domain containing 8
ILMN_1774028	0.000305	5.25e-06	-6.42	4.17936	-0.736	MTFR1	mitochondrial fission regulator 1
ILMN_1719219	0.000306	5.28e-06	-6.42	4.17345	-0.565	ZNF616	zinc finger protein 616
ILMN_1857081	0.000306	5.29e-06	6.42	4.17168	0.92
ILMN_2053567	0.000306	5.3e-06	-6.42	4.17058	-0.515	FASTKD2	FAST kinase domains 2
ILMN_2077886	0.000308	5.33e-06	-6.41	4.16547	-0.832	C1orf109	chromosome 1 open reading frame 109
ILMN_2149494	0.000308	5.34e-06	6.41	4.16319	1.92	NPL	N-acetylneuraminate pyruvate lyase
ILMN_1748481	0.000308	5.34e-06	-6.41	4.16225	-0.433	TMEM199	transmembrane protein 199
ILMN_1739001	0.000308	5.35e-06	6.41	4.16067	0.404	TACSTD2	tumor-associated calcium signal transducer 2
ILMN_1811221	0.000313	5.45e-06	6.4	4.14232	0.97	SLC5A8	solute carrier family 5 member 8
ILMN_1741346	0.000313	5.45e-06	-6.4	4.14204	-1.15	EPHB3	EPH receptor B3
ILMN_1765746	0.000315	5.49e-06	-6.4	4.13471	-0.514	SFT2D3	SFT2 domain containing 3
ILMN_1655906	0.000315	5.5e-06	-6.4	4.13369	-0.518	FBXW7	F-box and WD repeat domain containing 7
ILMN_1693108	0.000315	5.51e-06	-6.4	4.1318	-1.02	RUVBL1	RuvB like AAA ATPase 1
ILMN_1728048	0.000316	5.52e-06	-6.4	4.12887	-0.63
ILMN_1776073	0.000318	5.57e-06	-6.39	4.12045	-0.7	CCT4	chaperonin containing TCP1 subunit 4
ILMN_1661325	0.00032	5.61e-06	6.39	4.1142	1.41	PKP4	plakophilin 4
ILMN_2051408	0.00032	5.62e-06	6.39	4.11243	1.36	PNPT1	polyribonucleotide nucleotidyltransferase 1
ILMN_1677691	0.00032	5.63e-06	6.39	4.11066	1.68
ILMN_1676799	0.000321	5.66e-06	-6.38	4.10521	-0.999	MFAP1	microfibrillar associated protein 1
ILMN_3208140	0.000322	5.67e-06	-6.38	4.10346	-1.07
ILMN_2363439	0.000322	5.68e-06	-6.38	4.10213	-0.653	RYK	receptor-like tyrosine kinase
ILMN_1729058	0.000323	5.7e-06	-6.38	4.09727	-0.646	SCAMP1	secretory carrier membrane protein 1
ILMN_2074477	0.000323	5.72e-06	6.38	4.09469	1.14	GPR4	G protein-coupled receptor 4
ILMN_2112357	0.000324	5.73e-06	6.38	4.09189	1.34	CD300LF	CD300 molecule like family member f
ILMN_1693270	0.000324	5.75e-06	6.38	4.08988	1.06	SUSD2	sushi domain containing 2
ILMN_2145280	0.000325	5.76e-06	6.37	4.08674	1.71	DEF6	DEF6, guanine nucleotide exchange factor
ILMN_2078724	0.000327	5.8e-06	6.37	4.07982	1.56	APOPT1	apoptogenic 1, mitochondrial
ILMN_1711156	0.000327	5.82e-06	6.37	4.07643	1.07
ILMN_3248649	0.000327	5.83e-06	6.37	4.07564	0.972
ILMN_3227321	0.000328	5.85e-06	6.37	4.07245	1.29
ILMN_1747197	0.000328	5.86e-06	-6.37	4.07094	-0.473	SLC41A2	solute carrier family 41 member 2
ILMN_1730077	0.000329	5.89e-06	-6.36	4.06528	-0.93	RPUSD2	RNA pseudouridylate synthase domain containing 2
ILMN_1668979	0.00033	5.9e-06	-6.36	4.06289	-0.303	DNAJB14	DnaJ heat shock protein family (Hsp40) member B14
ILMN_1782938	0.000333	5.97e-06	6.36	4.05129	1.79	SLC16A10	solute carrier family 16 member 10
ILMN_1776105	0.000337	6.04e-06	-6.35	4.03987	-1.24	PSPH	phosphoserine phosphatase
ILMN_1715991	0.000338	6.06e-06	6.35	4.03648	2.18	SDPR	serum deprivation response
ILMN_1798705	0.000339	6.09e-06	-6.35	4.03137	-0.967	CCNC	cyclin C
ILMN_1793724	0.000341	6.13e-06	-6.34	4.02531	-0.68	TAMM41	TAM41 mitochondrial translocator assembly and maintenance homolog
ILMN_1695058	0.000341	6.15e-06	6.34	4.02265	1.48	SLC38A5	solute carrier family 38 member 5
ILMN_1778457	0.000341	6.15e-06	6.34	4.02198	1.45	IL18	interleukin 18
ILMN_1757825	0.000342	6.18e-06	-6.34	4.01728	-0.371	ZNF230	zinc finger protein 230
ILMN_1664216	0.000342	6.18e-06	-6.34	4.01677	-0.713	NKIRAS1	NFKB inhibitor interacting Ras like 1
ILMN_1753755	0.000342	6.2e-06	-6.34	4.01501	-0.618	B4GALT2	beta-1,4-galactosyltransferase 2
ILMN_1794333	0.000342	6.21e-06	6.34	4.01309	0.699	POU2F1	POU class 2 homeobox 1
ILMN_1664323	0.000342	6.21e-06	-6.34	4.01199	-0.792	MBIP	MAP3K12 binding inhibitory protein 1
ILMN_3233239	0.000343	6.24e-06	6.33	4.00749	1.03	LINC00202-2	long intergenic non-protein coding RNA 202-2
ILMN_1758057	0.000344	6.26e-06	-6.33	4.00494	-0.362	TOR1AIP2	torsin 1A interacting protein 2
ILMN_2212878	0.000348	6.34e-06	6.33	3.99164	1.16	ESM1	endothelial cell specific molecule 1
ILMN_1690259	0.000348	6.34e-06	-6.33	3.99159	-0.71	RAE1	ribonucleic acid export 1
ILMN_1709728	0.000349	6.38e-06	-6.32	3.98635	-0.819	SLC30A5	solute carrier family 30 member 5
ILMN_1758339	0.00035	6.4e-06	-6.32	3.98326	-0.592	CSTF1	cleavage stimulation factor subunit 1
ILMN_1684628	0.00035	6.41e-06	-6.32	3.98099	-0.796	ZFP90	ZFP90 zinc finger protein
ILMN_2123559	0.000353	6.47e-06	6.32	3.97261	1.75	MIGA1	mitoguardin 1
ILMN_1756595	0.000353	6.48e-06	6.31	3.97005	2.36	SH3TC1	SH3 domain and tetratricopeptide repeats 1
ILMN_2352245	0.000354	6.5e-06	6.31	3.96805	1.03	RASSF6	Ras association domain family member 6
ILMN_1802653	0.000354	6.5e-06	6.31	3.96667	1.76	EBI3	Epstein-Barr virus induced 3
ILMN_1805448	0.000354	6.51e-06	6.31	3.96522	1.91	EPB41L2	erythrocyte membrane protein band 4,1 like 2
ILMN_1665622	0.000355	6.55e-06	-6.31	3.96021	-0.399	WDR5B	WD repeat domain 5B
ILMN_1750961	0.000356	6.58e-06	6.31	3.95536	1.86	TM6SF1	transmembrane 6 superfamily member 1
ILMN_2382558	0.000356	6.58e-06	-6.31	3.95475	-0.667	SERF1A	small EDRK-rich factor 1A
ILMN_1761479	0.000356	6.58e-06	-6.31	3.9547	-1.09	ZC3HC1	zinc finger C3HC-type containing 1
ILMN_3191596	0.000356	6.59e-06	-6.31	3.95323	-0.32
ILMN_1703142	0.000356	6.61e-06	6.3	3.95077	1.05	MARCH2	membrane associated ring-CH-type finger 2
ILMN_3237209	0.000356	6.61e-06	-6.3	3.95075	-0.301
ILMN_1685286	0.000356	6.61e-06	6.3	3.95027	0.613	PPP1R12C	protein phosphatase 1 regulatory subunit 12C
ILMN_1676897	0.000356	6.62e-06	6.3	3.94906	1.24	HSPA12B	heat shock protein family A (Hsp70) member 12B
ILMN_1757732	0.000359	6.69e-06	-6.3	3.93892	-0.655	OSGIN2	oxidative stress induced growth inhibitor family member 2
ILMN_1672660	0.00036	6.71e-06	6.3	3.93515	2.12	MBP	myelin basic protein
ILMN_2098743	0.000362	6.75e-06	-6.29	3.92966	-0.988	ACOT13	acyl-CoA thioesterase 13
ILMN_3298410	0.000362	6.77e-06	6.29	3.92724	1.71
ILMN_2048811	0.000362	6.77e-06	6.29	3.92618	1.54	NUBPL	nucleotide binding protein like
ILMN_1695311	0.000362	6.78e-06	6.29	3.92516	3.66	HLA-DMA	major histocompatibility complex, class II, DM alpha
ILMN_1711452	0.000362	6.79e-06	-6.29	3.92411	-0.423	UEVLD	UEV and lactate/malate dehyrogenase domains
ILMN_2320330	0.000362	6.8e-06	6.29	3.92309	1.71	MAL	mal, T-cell differentiation protein
ILMN_1783060	0.000363	6.82e-06	6.29	3.91926	0.751
ILMN_2366334	0.000366	6.88e-06	6.28	3.91039	1.55	FERMT3	fermitin family member 3
ILMN_1751051	0.000366	6.9e-06	-6.28	3.90859	-0.901	C7orf25	chromosome 7 open reading frame 25
ILMN_3237404	0.000367	6.92e-06	6.28	3.90521	2.29
ILMN_1660554	0.000367	6.95e-06	6.28	3.90127	1.53	VWA1	von Willebrand factor A domain containing 1
ILMN_1731194	0.000367	6.95e-06	-6.28	3.90034	-0.609	STRAP	serine/threonine kinase receptor associated protein
ILMN_2162367	0.000367	6.95e-06	6.28	3.90008	2.27	DMC1	DNA meiotic recombinase 1
ILMN_1772959	0.000367	6.97e-06	-6.28	3.89835	-0.72	PDCD7	programmed cell death 7
ILMN_3183544	0.000367	6.97e-06	6.28	3.89832	1.45
ILMN_1672287	0.000367	6.97e-06	-6.28	3.89819	-0.566	MYNN	myoneurin
ILMN_1755321	0.000367	6.99e-06	-6.28	3.89561	-0.34	AAAS	aladin WD repeat nucleoporin
ILMN_1731745	0.000367	6.99e-06	6.28	3.89473	1.87	NINJ2	ninjurin 2
ILMN_1713290	0.000367	6.99e-06	-6.28	3.89464	-0.792	GLT8D1	glycosyltransferase 8 domain containing 1
ILMN_2321634	0.000368	7.02e-06	-6.27	3.89053	-0.473	RAD17	RAD17 checkpoint clamp loader component
ILMN_3194248	0.000369	7.05e-06	6.27	3.88599	1.02
ILMN_2168952	0.000369	7.06e-06	6.27	3.8853	1.85	DENR	density regulated re-initiation and release factor
ILMN_2357386	0.000369	7.07e-06	6.27	3.88401	1.31	FKTN	fukutin
ILMN_1749662	0.000369	7.07e-06	6.27	3.88389	1.42	GPX1	glutathione peroxidase 1
ILMN_1672834	0.000372	7.14e-06	6.27	3.87397	1.47	SSH2	slingshot protein phosphatase 2
ILMN_1742163	0.000372	7.15e-06	6.27	3.87293	1.47
ILMN_1685661	0.000374	7.19e-06	-6.26	3.86711	-0.733	RRP15	ribosomal RNA processing 15 homolog
ILMN_2113938	0.000374	7.2e-06	-6.26	3.86552	-0.445	TOR1AIP2	torsin 1A interacting protein 2
ILMN_2133784	0.000375	7.22e-06	6.26	3.86301	1.23	PATE2	prostate and testis expressed 2
ILMN_1651557	0.000375	7.22e-06	-6.26	3.86229	-0.867	KDELC2	KDEL motif containing 2
ILMN_3218292	0.000375	7.23e-06	6.26	3.8615	1.52	PAXIP1-AS1	PAXIP1 antisense RNA 1 (head to head)
ILMN_1740572	0.000375	7.23e-06	6.26	3.86089	1.37	TCN2	transcobalamin 2
ILMN_2275297	0.000375	7.25e-06	-6.26	3.85863	-0.722	SREK1	splicing regulatory glutamic acid and lysine rich protein 1
ILMN_3240236	0.000375	7.27e-06	6.26	3.85661	1.08	SMCR5	Smith-Magenis syndrome chromosome region, candidate 5 (non-protein coding)
ILMN_1796751	0.000376	7.28e-06	6.26	3.85482	1.84	PALD1	phosphatase domain containing, paladin 1
ILMN_3239621	0.000376	7.29e-06	-6.26	3.85334	-0.893	SNRNP27	small nuclear ribonucleoprotein U4/U6,U5 subunit 27
ILMN_3238183	0.000376	7.31e-06	6.25	3.85037	1.64	BMS1P5	BMS1, ribosome biogenesis factor pseudogene 5
ILMN_1765060	0.000377	7.33e-06	-6.25	3.84818	-0.677	FBXO34	F-box protein 34
ILMN_1672094	0.000377	7.34e-06	-6.25	3.84706	-2.32	DLX1	distal-less homeobox 1
ILMN_1678799	0.000383	7.46e-06	6.24	3.82971	0.707	RAPGEF1	Rap guanine nucleotide exchange factor 1
ILMN_1681972	0.000384	7.5e-06	-6.24	3.82475	-0.779	TMEM69	transmembrane protein 69
ILMN_1722492	0.000384	7.5e-06	6.24	3.82455	1.59	DUSP19	dual specificity phosphatase 19
ILMN_2143487	0.000384	7.51e-06	-6.24	3.82401	-0.591	TAF1B	TATA-box binding protein associated factor, RNA polymerase I subunit B
ILMN_1765696	0.000385	7.53e-06	6.24	3.82122	0.76	FARSB	phenylalanyl-tRNA synthetase beta subunit
ILMN_2383107	0.000386	7.57e-06	6.24	3.81609	1.07	VPS41	VPS41, HOPS complex subunit
ILMN_3244157	0.000387	7.59e-06	6.24	3.81367	0.586	SNORD83B	small nucleolar RNA, C/D box 83B
ILMN_1684984	0.000387	7.63e-06	-6.23	3.8081	-0.915	MAGED2	MAGE family member D2
ILMN_1720771	0.000387	7.64e-06	6.23	3.80607	1.74	STX11	syntaxin 11
ILMN_1738482	0.000387	7.65e-06	6.23	3.80586	1.34	HAUS2	HAUS augmin like complex subunit 2
ILMN_1805693	0.000387	7.65e-06	6.23	3.80526	1.44	GMIP	GEM interacting protein
ILMN_2395389	0.000387	7.66e-06	-6.23	3.80436	-0.83	PSMC4	proteasome 26S subunit, ATPase 4
ILMN_2376455	0.000387	7.66e-06	6.23	3.804	2.2	CSF2RA	colony stimulating factor 2 receptor alpha subunit
ILMN_1694653	0.000387	7.66e-06	6.23	3.80368	1.18	CNDP1	carnosine dipeptidase 1
ILMN_1758938	0.000387	7.67e-06	6.23	3.8028	1.87	SLC31A2	solute carrier family 31 member 2
ILMN_1814823	0.000387	7.67e-06	6.23	3.80247	0.945	FTL	ferritin light chain
ILMN_1781812	0.000389	7.71e-06	6.23	3.79714	2.02	NR4A3	nuclear receptor subfamily 4 group A member 3
ILMN_1762260	0.000389	7.72e-06	6.23	3.79647	2.64	C3	complement component 3
ILMN_1731922	0.00039	7.75e-06	6.22	3.79282	1.25
ILMN_3251605	0.00039	7.77e-06	6.22	3.79046	1.28	KLHL28	kelch like family member 28
ILMN_2348146	0.00039	7.77e-06	-6.22	3.79001	-0.653	ERCC8	ERCC excision repair 8, CSA ubiquitin ligase complex subunit
ILMN_3264112	0.000391	7.79e-06	6.22	3.78682	1.53
ILMN_2409451	0.000391	7.8e-06	-6.22	3.78593	-0.725	NCKAP1	NCK associated protein 1
ILMN_2317581	0.000391	7.81e-06	6.22	3.78427	1.84
ILMN_2133936	0.000392	7.84e-06	-6.22	3.78054	-0.421	ZFP1	ZFP1 zinc finger protein
ILMN_1690706	0.000393	7.86e-06	-6.22	3.77881	-0.926	SNRPB2	small nuclear ribonucleoprotein polypeptide B2
ILMN_1704238	0.000393	7.88e-06	-6.22	3.77571	-0.33	DTD2	D-tyrosyl-tRNA deacylase 2 (putative)
ILMN_1788192	0.000395	7.92e-06	-6.21	3.77099	-1.18	ARMCX1	armadillo repeat containing, X-linked 1
ILMN_2370882	0.000396	7.96e-06	6.21	3.76597	0.543	ACSL5	acyl-CoA synthetase long-chain family member 5
ILMN_1751264	0.000397	7.97e-06	-6.21	3.76474	-0.737	CCDC126	coiled-coil domain containing 126
ILMN_2073307	0.000397	7.99e-06	6.21	3.76248	1.81	IL10	interleukin 10
ILMN_1728660	0.000404	8.14e-06	-6.2	3.74345	-0.905	PMPCB	peptidase, mitochondrial processing beta subunit
ILMN_1775444	0.000406	8.19e-06	6.2	3.73803	0.882
ILMN_1660179	0.000408	8.24e-06	-6.19	3.73201	-0.631	MATR3	matrin 3
ILMN_2148668	0.000415	8.38e-06	6.19	3.71522	1.38	RCBTB2	RCC1 and BTB domain containing protein 2
ILMN_2073543	0.000415	8.39e-06	6.19	3.71387	1.79	HYPK	huntingtin interacting protein K
ILMN_1664577	0.000415	8.41e-06	-6.18	3.71061	-1.09	DLD	dihydrolipoamide dehydrogenase
ILMN_1683827	0.000415	8.42e-06	-6.18	3.71052	-0.82	CHMP3	charged multivesicular body protein 3
ILMN_3181480	0.000415	8.42e-06	6.18	3.71044	1.92
ILMN_1763539	0.000416	8.45e-06	-6.18	3.70682	-0.638	IER3IP1	immediate early response 3 interacting protein 1
ILMN_2326953	0.000416	8.45e-06	6.18	3.70632	2.02	LAT2	linker for activation of T-cells family member 2
ILMN_2235745	0.000416	8.46e-06	6.18	3.70466	1.77
ILMN_1664367	0.000416	8.48e-06	-6.18	3.70235	-0.454	COQ6	coenzyme Q6, monooxygenase
ILMN_1773850	0.000417	8.51e-06	-6.18	3.69898	-0.358	TIMM10B	translocase of inner mitochondrial membrane 10 homolog B (yeast)
ILMN_1724422	0.000419	8.57e-06	6.17	3.69271	0.8	SELL	selectin L
ILMN_2228780	0.000419	8.57e-06	6.17	3.69208	0.461	SLC5A11	solute carrier family 5 member 11
ILMN_2049364	0.000419	8.58e-06	6.17	3.6914	1.55	METTL21A	methyltransferase like 21A
ILMN_1761911	0.000423	8.67e-06	-6.17	3.68132	-0.987	GORAB	golgin, RAB6 interacting
ILMN_2124802	0.000423	8.68e-06	6.17	3.68006	1.96	MT1H	metallothionein 1H
ILMN_1655485	0.000426	8.74e-06	-6.16	3.67286	-0.514	SPRTN	SprT-like N-terminal domain
ILMN_1651285	0.000427	8.77e-06	6.16	3.66999	1.17	BCL6B	B-cell CLL/lymphoma 6B
ILMN_1711994	0.000427	8.78e-06	6.16	3.66847	2.35	TCIRG1	T-cell immune regulator 1, ATPase H+ transporting V0 subunit a3
ILMN_3235006	0.000428	8.81e-06	6.16	3.66543	1.15
ILMN_3226663	0.000429	8.84e-06	6.16	3.66189	1.44	ZNF876P	zinc finger protein 876, pseudogene
ILMN_1916457	0.000432	8.92e-06	6.15	3.65245	0.904
ILMN_2211724	0.000432	8.94e-06	6.15	3.65016	1.66
ILMN_1761277	0.000432	8.94e-06	6.15	3.64984	1.42	PDE4C	phosphodiesterase 4C
ILMN_1700182	0.000432	8.95e-06	6.15	3.64961	1.12
ILMN_1709880	0.000432	8.95e-06	-6.15	3.64928	-0.92	RPLP0	ribosomal protein lateral stalk subunit P0
ILMN_1761912	0.000433	8.97e-06	6.15	3.64699	1.57	MGAT1	mannosyl (alpha-1,3-)-glycoprotein beta-1,2-N-acetylglucosaminyltransferase
ILMN_1722981	0.000433	9e-06	6.15	3.64409	1.8	TLR5	toll like receptor 5
ILMN_1758543	0.000433	9e-06	-6.15	3.64314	-0.706	CNIH1	cornichon family AMPA receptor auxiliary protein 1
ILMN_2279367	0.000433	9.01e-06	6.15	3.6423	1.66
ILMN_1683273	0.000435	9.06e-06	-6.15	3.63708	-0.451	SNAPC5	small nuclear RNA activating complex polypeptide 5
ILMN_1775224	0.000436	9.08e-06	6.15	3.63542	0.874	NOS3	nitric oxide synthase 3
ILMN_1709164	0.000436	9.11e-06	6.14	3.63194	0.927	SNX29P2	sorting nexin 29 pseudogene 2
ILMN_2355042	0.000436	9.11e-06	-6.14	3.63119	-0.721	CLUAP1	clusterin associated protein 1
ILMN_1665862	0.000436	9.13e-06	-6.14	3.6292	-0.219	UBE2V1	ubiquitin conjugating enzyme E2 V1
ILMN_1791511	0.000436	9.13e-06	6.14	3.62902	1.68	TMEM176A	transmembrane protein 176A
ILMN_1843690	0.000436	9.14e-06	-6.14	3.62855	-0.636
ILMN_1742109	0.000439	9.2e-06	-6.14	3.62219	-0.499	DNAJC19	DnaJ heat shock protein family (Hsp40) member C19
ILMN_2094776	0.000439	9.22e-06	6.14	3.6196	1.55	CCNL1	cyclin L1
ILMN_1653412	0.000439	9.23e-06	6.14	3.61877	1.26	RAX2	retina and anterior neural fold homeobox 2
ILMN_3242330	0.000444	9.33e-06	6.13	3.60812	0.552	FAM65C	family with sequence similarity 65 member C
ILMN_1793672	0.000447	9.41e-06	-6.13	3.59921	-1.61	SIX5	SIX homeobox 5
ILMN_1764168	0.00045	9.49e-06	-6.12	3.59114	-0.615	STXBP3	syntaxin binding protein 3
ILMN_2348367	0.00045	9.49e-06	-6.12	3.5908	-1.38	FGFRL1	fibroblast growth factor receptor-like 1
ILMN_3269655	0.00045	9.5e-06	6.12	3.59032	1.58
ILMN_2362902	0.000451	9.52e-06	6.12	3.58747	1.45	RASSF5	Ras association domain family member 5
ILMN_3183750	0.000451	9.55e-06	6.12	3.58515	0.854
ILMN_1673950	0.000451	9.56e-06	-6.12	3.58381	-0.542	STBD1	starch binding domain 1
ILMN_1738075	0.000451	9.56e-06	6.12	3.58327	1.31	CMIP	c-Maf inducing protein
ILMN_1713156	0.000452	9.59e-06	6.12	3.58077	0.947	MSL3	male-specific lethal 3 homolog (Drosophila)
ILMN_2093500	0.000452	9.61e-06	-6.12	3.57859	-0.863	ZBED5	zinc finger BED-type containing 5
ILMN_1749405	0.000452	9.62e-06	-6.12	3.57751	-0.66	KIAA1191	KIAA1191
ILMN_1757129	0.000453	9.63e-06	6.12	3.57608	1.02	TMEM88	transmembrane protein 88
ILMN_1743445	0.000453	9.65e-06	6.12	3.57455	4.49	FAM107A	family with sequence similarity 107 member A
ILMN_2161007	0.000453	9.66e-06	6.11	3.5736	1.13	GABPB2	GA binding protein transcription factor beta subunit 2
ILMN_1772492	0.000454	9.7e-06	6.11	3.56954	1.81	SLC25A51	solute carrier family 25 member 51
ILMN_1709635	0.000456	9.74e-06	6.11	3.56545	0.74	SLC38A11	solute carrier family 38 member 11
ILMN_2411781	0.000458	9.8e-06	6.11	3.55945	1.26	RYR1	ryanodine receptor 1
ILMN_1656938	0.00046	9.86e-06	6.1	3.55326	1.69
ILMN_3236458	0.000465	9.96e-06	6.1	3.54325	0.817
ILMN_3231944	0.000466	1e-05	6.1	3.53853	2.54
ILMN_2087575	0.000471	1.01e-05	-6.09	3.5276	-0.666	ZC3H4	zinc finger CCCH-type containing 4
ILMN_2137789	0.000472	1.01e-05	6.09	3.52429	2.52	KLF4	Kruppel like factor 4
ILMN_1653793	0.000472	1.02e-05	-6.09	3.52281	-0.631	PDPK1	3-phosphoinositide dependent protein kinase 1
ILMN_1814204	0.000472	1.02e-05	6.09	3.52278	1.3	DNAJC28	DnaJ heat shock protein family (Hsp40) member C28
ILMN_1778803	0.000472	1.02e-05	-6.09	3.52073	-1.3	ZFAND6	zinc finger AN1-type containing 6
ILMN_1743032	0.000472	1.02e-05	6.09	3.51995	1.51	CTSS	cathepsin S
ILMN_2066066	0.000474	1.02e-05	6.09	3.51655	3.5	HLA-DRB6	major histocompatibility complex, class II, DR beta 6 (pseudogene)
ILMN_2402817	0.000474	1.02e-05	6.09	3.51515	1.84	ZBTB16	zinc finger and BTB domain containing 16
ILMN_3201614	0.000476	1.03e-05	6.08	3.51051	0.687
ILMN_1665280	0.000476	1.03e-05	-6.08	3.5089	-0.473	SPCS1	signal peptidase complex subunit 1
ILMN_1685625	0.000476	1.03e-05	6.08	3.50687	2.14	UCP2	uncoupling protein 2
ILMN_1750409	0.000478	1.04e-05	-6.08	3.50232	-0.85	RAB9A	RAB9A, member RAS oncogene family
ILMN_1793508	0.000478	1.04e-05	-6.08	3.50219	-1.14	YAE1D1	Yae1 domain containing 1
ILMN_1688231	0.000478	1.04e-05	6.08	3.5006	1.34	TREM1	triggering receptor expressed on myeloid cells 1
ILMN_1698621	0.000481	1.05e-05	-6.07	3.49391	-0.539	COG5	component of oligomeric golgi complex 5
ILMN_1658469	0.000484	1.05e-05	-6.07	3.48653	-0.99
ILMN_2075847	0.000485	1.06e-05	-6.07	3.48299	-0.666	ZC3H10	zinc finger CCCH-type containing 10
ILMN_2412214	0.000485	1.06e-05	6.07	3.48125	1.98	LGALS9	galectin 9
ILMN_2261519	0.000486	1.06e-05	6.07	3.47876	1.51	AIRE	autoimmune regulator
ILMN_2411076	0.000486	1.06e-05	-6.07	3.47698	-0.673	MATR3	matrin 3
ILMN_2262275	0.000486	1.06e-05	6.07	3.47649	1.42	TRIM13	tripartite motif containing 13
ILMN_2158164	0.00049	1.07e-05	6.06	3.46842	1.31	ZNF430	zinc finger protein 430
ILMN_1798980	0.00049	1.07e-05	6.06	3.46727	1.26	CAPZB	capping actin protein of muscle Z-line beta subunit
ILMN_1881526	0.00049	1.08e-05	6.06	3.46562	0.992
ILMN_2075065	0.000494	1.09e-05	-6.06	3.45764	-0.823	FADS2	fatty acid desaturase 2
ILMN_3237177	0.000495	1.09e-05	6.06	3.45441	1.87	FAM175A	family with sequence similarity 175 member A
ILMN_1802761	0.000495	1.09e-05	-6.06	3.45397	-0.451
ILMN_2323992	0.000496	1.09e-05	6.05	3.44929	1.28	CLEC7A	C-type lectin domain family 7 member A
ILMN_1691508	0.000498	1.1e-05	6.05	3.44438	1.84	PLAUR	plasminogen activator, urokinase receptor
ILMN_1745119	0.000499	1.1e-05	-6.05	3.44258	-1.01	MPLKIP	M-phase specific PLK1 interacting protein
ILMN_2396991	0.000504	1.11e-05	6.04	3.43189	1.58	HCST	hematopoietic cell signal transducer
ILMN_2184373	0.000504	1.11e-05	6.04	3.43093	3.97	CXCL8	C-X-C motif chemokine ligand 8
ILMN_1675939	0.000505	1.12e-05	6.04	3.42662	1.76	IFNGR1	interferon gamma receptor 1
ILMN_1782504	0.000505	1.12e-05	-6.04	3.42603	-0.848	MTERF3	mitochondrial transcription termination factor 3
ILMN_1714756	0.000505	1.12e-05	-6.04	3.42535	-0.407	YIPF5	Yip1 domain family member 5
ILMN_1673380	0.000505	1.12e-05	-6.04	3.42415	-1.27	GNG12	G protein subunit gamma 12
ILMN_1772241	0.000505	1.12e-05	-6.04	3.42267	-1.51	SQLE	squalene epoxidase
ILMN_1680378	0.000505	1.12e-05	-6.04	3.42262	-0.476	RBM45	RNA binding motif protein 45
ILMN_2095660	0.000508	1.13e-05	6.04	3.41693	1.49	TMEM156	transmembrane protein 156
ILMN_2123871	0.000508	1.13e-05	-6.04	3.4156	-0.438	TMEM18	transmembrane protein 18
ILMN_1708890	0.000509	1.14e-05	6.03	3.41261	0.798	RASSF4	Ras association domain family member 4
ILMN_1781285	0.000515	1.15e-05	6.03	3.40006	3.47	DUSP1	dual specificity phosphatase 1
ILMN_1786176	0.000515	1.15e-05	6.03	3.3993	1.86	CD37	CD37 molecule
ILMN_2091084	0.000515	1.15e-05	6.03	3.3978	1.55	C8orf37	chromosome 8 open reading frame 37
ILMN_2111918	0.000521	1.17e-05	-6.02	3.38467	-0.819	PCNX4	pecanex homolog 4 (Drosophila)
ILMN_2397484	0.000522	1.17e-05	6.02	3.38164	1.24	GJC1	gap junction protein gamma 1
ILMN_1655504	0.000522	1.17e-05	-6.02	3.38065	-0.474	IFT81	intraflagellar transport 81
ILMN_2054554	0.000524	1.18e-05	6.02	3.37607	1.82	DTWD2	DTW domain containing 2
ILMN_1734915	0.000525	1.18e-05	-6.02	3.37439	-0.478	METTL18	methyltransferase like 18
ILMN_1752741	0.000525	1.18e-05	-6.02	3.37389	-0.855	TRIM23	tripartite motif containing 23
ILMN_1720113	0.000525	1.18e-05	6.01	3.37236	1.44	PTPRO	protein tyrosine phosphatase, receptor type O
ILMN_1740429	0.000526	1.19e-05	6.01	3.36864	0.842	FTL	ferritin light chain
ILMN_1751345	0.000527	1.19e-05	-6.01	3.36689	-1.36
ILMN_1689456	0.000527	1.19e-05	6.01	3.36521	1.02	ZBTB20	zinc finger and BTB domain containing 20
ILMN_1778202	0.000529	1.2e-05	6.01	3.36132	1.49	TCAF2	TRPM8 channel associated factor 2
ILMN_2054928	0.000532	1.2e-05	6.01	3.35467	1.01	XPNPEP3	X-prolyl aminopeptidase 3
ILMN_1708782	0.000532	1.2e-05	-6	3.35344	-0.623	MFAP3	microfibrillar associated protein 3
ILMN_1796762	0.000532	1.21e-05	-6	3.352	-1.15	CCDC102A	coiled-coil domain containing 102A
ILMN_3244319	0.000533	1.21e-05	6	3.34981	1.69	CCDC125	coiled-coil domain containing 125
ILMN_3283244	0.000533	1.21e-05	6	3.34931	0.708
ILMN_2045729	0.000533	1.21e-05	-6	3.3474	-0.993	WDR12	WD repeat domain 12
ILMN_1343291	0.000535	1.22e-05	-6	3.34378	-0.342	EEF1A1	eukaryotic translation elongation factor 1 alpha 1
ILMN_3231596	0.000536	1.22e-05	6	3.34101	0.457	PLXNA4	plexin A4
ILMN_2197365	0.000537	1.22e-05	6	3.33825	2.3	RGS2	regulator of G-protein signaling 2
ILMN_2111229	0.000537	1.23e-05	6	3.33591	0.87	TSPOAP1	TSPO associated protein 1
ILMN_1671039	0.000537	1.23e-05	6	3.33547	0.906	GALNT3	polypeptide N-acetylgalactosaminyltransferase 3
ILMN_1766966	0.000537	1.23e-05	6	3.3337	0.8	ACSM5	acyl-CoA synthetase medium-chain family member 5
ILMN_2210386	0.000537	1.23e-05	5.99	3.33302	1.8	TMEM17	transmembrane protein 17
ILMN_1793598	0.000537	1.23e-05	-5.99	3.33239	-0.715	APIP	APAF1 interacting protein
ILMN_1718924	0.00054	1.24e-05	-5.99	3.32662	-0.699	ETFA	electron transfer flavoprotein alpha subunit
ILMN_2399363	0.00054	1.24e-05	5.99	3.32569	1.29	CLEC4A	C-type lectin domain family 4 member A
ILMN_2194649	0.00054	1.24e-05	-5.99	3.32485	-0.855	TADA1	transcriptional adaptor 1
ILMN_1830069	0.00054	1.24e-05	-5.99	3.32343	-0.544
ILMN_1740960	0.000541	1.25e-05	-5.99	3.32062	-0.854	MACROD1	MACRO domain containing 1
ILMN_2394362	0.000543	1.25e-05	5.99	3.31588	2.65	AMER2	APC membrane recruitment protein 2
ILMN_2415536	0.000544	1.25e-05	5.99	3.31405	1.19	SIPA1	signal-induced proliferation-associated 1
ILMN_2400183	0.000544	1.26e-05	-5.98	3.3128	-0.98	DPH5	diphthamide biosynthesis 5
ILMN_1667510	0.000544	1.26e-05	-5.98	3.31179	-0.849	C12orf65	chromosome 12 open reading frame 65
ILMN_1676864	0.000554	1.28e-05	-5.97	3.29303	-0.289	DDX31	DEAD-box helicase 31
ILMN_1660927	0.000556	1.29e-05	-5.97	3.28848	-0.365
ILMN_1814557	0.000556	1.29e-05	-5.97	3.2865	-0.539	TRPS1	transcriptional repressor GATA binding 1
ILMN_3249230	0.000557	1.29e-05	5.97	3.28406	0.955
ILMN_1670539	0.000557	1.29e-05	5.97	3.28404	0.961
ILMN_2280911	0.000557	1.29e-05	-5.97	3.28255	-0.555	VPS41	VPS41, HOPS complex subunit
ILMN_1683992	0.000559	1.3e-05	-5.97	3.2776	-0.597	OXSM	3-oxoacyl-ACP synthase, mitochondrial
ILMN_2361324	0.000559	1.3e-05	-5.97	3.27723	-0.355	WDR20	WD repeat domain 20
ILMN_1879066	0.00056	1.3e-05	5.97	3.27528	0.852
ILMN_1680279	0.00056	1.31e-05	5.96	3.27222	1.97	USP49	ubiquitin specific peptidase 49
ILMN_1717207	0.00056	1.31e-05	5.96	3.2721	0.786	MMP25	matrix metallopeptidase 25
ILMN_3215212	0.00056	1.31e-05	-5.96	3.2718	-0.654
ILMN_1761463	0.00056	1.31e-05	5.96	3.27135	1.56	EFHD2	EF-hand domain family member D2
ILMN_1726928	0.00056	1.31e-05	5.96	3.27062	1.26	TCEA3	transcription elongation factor A3
ILMN_2330495	0.00056	1.31e-05	5.96	3.26964	1.45	OCIAD1	OCIA domain containing 1
ILMN_1657435	0.00056	1.31e-05	5.96	3.26905	2.86	MT1M	metallothionein 1M
ILMN_1657708	0.000561	1.32e-05	5.96	3.26648	1.29	MGLL	monoglyceride lipase
ILMN_1813561	0.000562	1.32e-05	5.96	3.26273	3.11	SCIN	scinderin
ILMN_1756878	0.000562	1.32e-05	-5.96	3.26148	-0.44	SLC39A9	solute carrier family 39 member 9
ILMN_2155998	0.000562	1.32e-05	-5.96	3.26138	-0.72	PSMD6	proteasome 26S subunit, non-ATPase 6
ILMN_3215367	0.000562	1.32e-05	-5.96	3.25979	-0.683
ILMN_1658526	0.000565	1.33e-05	-5.96	3.25481	-0.77	RYK	receptor-like tyrosine kinase
ILMN_3235647	0.000566	1.33e-05	5.95	3.25156	1.98	SIK1	salt inducible kinase 1
ILMN_3247506	0.000567	1.34e-05	5.95	3.24782	1.95
ILMN_1703123	0.000567	1.34e-05	5.95	3.2472	2.29	CSRNP1	cysteine and serine rich nuclear protein 1
ILMN_1715886	0.000567	1.34e-05	-5.95	3.24642	-0.664	CNOT7	CCR4-NOT transcription complex subunit 7
ILMN_1674282	0.000567	1.34e-05	5.95	3.24593	0.798	PPARD	peroxisome proliferator activated receptor delta
ILMN_1781983	0.00057	1.35e-05	5.95	3.24006	1.65	AP1B1	adaptor related protein complex 1 beta 1 subunit
ILMN_1795383	0.00057	1.35e-05	-5.95	3.24001	-0.563	RPUSD3	RNA pseudouridylate synthase domain containing 3
ILMN_1757384	0.00057	1.35e-05	-5.95	3.23783	-0.886	RAN	RAN, member RAS oncogene family
ILMN_2176882	0.000571	1.36e-05	5.95	3.23593	1.77	ZNF69	zinc finger protein 69
ILMN_1694711	0.000572	1.36e-05	-5.94	3.23249	-0.647	MAD2L1BP	MAD2L1 binding protein
ILMN_2325008	0.000577	1.37e-05	-5.94	3.22284	-0.613	DHX40	DEAH-box helicase 40
ILMN_1691237	0.000577	1.38e-05	-5.94	3.22212	-2.03	CAP2	CAP, adenylate cyclase-associated protein, 2 (yeast)
ILMN_1674334	0.000578	1.38e-05	-5.94	3.22076	-0.71
ILMN_2194467	0.000583	1.39e-05	-5.93	3.2102	-0.522	SGCB	sarcoglycan beta
ILMN_1655612	0.000583	1.39e-05	5.93	3.20942	1.41	ARRDC2	arrestin domain containing 2
ILMN_1778523	0.000587	1.4e-05	5.93	3.20281	2.41	KLF9	Kruppel like factor 9
ILMN_3280667	0.000587	1.41e-05	-5.93	3.20052	-0.347	INTS4P2	integrator complex subunit 4 pseudogene 2
ILMN_1714569	0.000588	1.41e-05	-5.93	3.19717	-0.352	CDK16	cyclin dependent kinase 16
ILMN_1704210	0.000588	1.41e-05	5.93	3.19701	1.02	CNTNAP4	contactin associated protein like 4
ILMN_2356895	0.000589	1.41e-05	-5.93	3.19446	-0.807	MRPL42	mitochondrial ribosomal protein L42
ILMN_3294106	0.00059	1.42e-05	5.92	3.19204	1.61	RAMP2-AS1	RAMP2 antisense RNA 1
ILMN_2107004	0.00059	1.42e-05	5.92	3.19168	1.81	GPR1	G protein-coupled receptor 1
ILMN_1692895	0.00059	1.42e-05	-5.92	3.19156	-0.389	PIK3R3	phosphoinositide-3-kinase regulatory subunit 3
ILMN_1679318	0.00059	1.42e-05	-5.92	3.19028	-1.44	ARSJ	arylsulfatase family member J
ILMN_1671295	0.00059	1.42e-05	5.92	3.1885	1.41	CCDC3	coiled-coil domain containing 3
ILMN_1656934	0.00059	1.42e-05	5.92	3.18844	0.503	REPS2	RALBP1 associated Eps domain containing 2
ILMN_1743432	0.000594	1.43e-05	-5.92	3.18108	-0.821	DGUOK	deoxyguanosine kinase
ILMN_2330112	0.000595	1.44e-05	-5.92	3.17754	-0.625
ILMN_1788931	0.000596	1.44e-05	5.92	3.17557	1.78	DOCK8	dedicator of cytokinesis 8
ILMN_1794594	0.000598	1.45e-05	5.91	3.17144	0.45	RASGRP2	RAS guanyl releasing protein 2
ILMN_1666222	0.000599	1.45e-05	5.91	3.16824	2.08	PHACTR3	phosphatase and actin regulator 3
ILMN_1657868	0.000599	1.45e-05	-5.91	3.16767	-0.664	SIRT4	sirtuin 4
ILMN_1731292	0.000599	1.45e-05	5.91	3.16724	0.827	CA5A	carbonic anhydrase 5A
ILMN_1654320	0.000599	1.46e-05	5.91	3.16562	1.7
ILMN_1772218	0.0006	1.46e-05	5.91	3.16396	4.47	HLA-DPA1	major histocompatibility complex, class II, DP alpha 1
ILMN_2274180	0.000602	1.46e-05	-5.91	3.15998	-0.551	MKKS	McKusick-Kaufman syndrome
ILMN_1692295	0.000603	1.47e-05	5.91	3.15663	1.4	MYO1G	myosin IG
ILMN_1690802	0.000603	1.47e-05	-5.91	3.15603	-0.797	TRMT112	tRNA methyltransferase 11-2 homolog (S, cerevisiae)
ILMN_1708881	0.000604	1.47e-05	5.91	3.1532	1.09	RAB20	RAB20, member RAS oncogene family
ILMN_1660663	0.000605	1.48e-05	-5.9	3.14963	-0.747
ILMN_1740005	0.000605	1.48e-05	5.9	3.14953	0.38	SERPINF2	serpin family F member 2
ILMN_1750044	0.000605	1.48e-05	-5.9	3.1481	-0.604	ZNHIT3	zinc finger HIT-type containing 3
ILMN_3263329	0.000605	1.48e-05	-5.9	3.14783	-0.439	GAR1	GAR1 ribonucleoprotein
ILMN_1809034	0.000606	1.48e-05	-5.9	3.1466	-0.53	GATC	glutamyl-tRNA amidotransferase subunit C
ILMN_1669669	0.000609	1.49e-05	-5.9	3.14005	-0.447
ILMN_2230162	0.000611	1.5e-05	5.9	3.13681	1.8
ILMN_2286014	0.000612	1.5e-05	5.9	3.13334	1.8
ILMN_2377174	0.000613	1.51e-05	-5.89	3.13135	-0.996	SYPL1	synaptophysin like 1
ILMN_1665571	0.000614	1.51e-05	-5.89	3.12783	-0.507
ILMN_2387505	0.000614	1.51e-05	5.89	3.12751	0.802	AP1B1	adaptor related protein complex 1 beta 1 subunit
ILMN_1790230	0.000615	1.51e-05	-5.89	3.12604	-0.448	ZNF181	zinc finger protein 181
ILMN_1809813	0.000616	1.52e-05	5.89	3.12262	0.772	PGF	placental growth factor
ILMN_3234762	0.000616	1.52e-05	5.89	3.12048	1.16	RNA5S9	RNA, 5S ribosomal 9
ILMN_1691980	0.000616	1.52e-05	-5.89	3.12017	-0.463	FAM126A	family with sequence similarity 126 member A
ILMN_1665449	0.000616	1.52e-05	5.89	3.11927	0.778	ROBO4	roundabout guidance receptor 4
ILMN_1796595	0.000616	1.53e-05	-5.89	3.11866	-0.364	C5orf22	chromosome 5 open reading frame 22
ILMN_3265143	0.000616	1.53e-05	5.89	3.1183	1.63
ILMN_1805998	0.000617	1.53e-05	-5.89	3.11639	-0.721	C18orf21	chromosome 18 open reading frame 21
ILMN_1659444	0.000617	1.53e-05	5.89	3.11502	0.554	KIF1B	kinesin family member 1B
ILMN_2408851	0.000617	1.53e-05	5.89	3.11399	1.24	ARHGAP30	Rho GTPase activating protein 30
ILMN_2207505	0.00062	1.54e-05	5.88	3.10879	1.68	LEP	leptin
ILMN_3239135	0.000623	1.55e-05	5.88	3.1036	1.9
ILMN_1787461	0.000626	1.56e-05	5.88	3.0978	1.81	RUNX3	runt related transcription factor 3
ILMN_1782098	0.000628	1.56e-05	-5.88	3.09423	-1.17	SMO	smoothened, frizzled class receptor
ILMN_2112580	0.000628	1.57e-05	5.88	3.09278	0.685	FCGR3A	Fc fragment of IgG receptor IIIa
ILMN_1719763	0.000628	1.57e-05	-5.88	3.09248	-0.831	WDR83	WD repeat domain 83
ILMN_1760676	0.000631	1.58e-05	-5.87	3.08641	-0.585	MORF4L1	mortality factor 4 like 1
ILMN_1801307	0.000635	1.59e-05	5.87	3.07946	1.09	TNFSF10	tumor necrosis factor superfamily member 10
ILMN_1704056	0.000639	1.6e-05	5.87	3.07232	2.48	RPPH1	ribonuclease P RNA component H1
ILMN_3193911	0.000642	1.61e-05	-5.86	3.0664	-0.559
ILMN_3187612	0.000645	1.62e-05	5.86	3.06136	1.92
ILMN_1787127	0.000648	1.62e-05	5.86	3.056	1.01	SLC43A2	solute carrier family 43 member 2
ILMN_2143566	0.000651	1.64e-05	-5.85	3.04927	-0.898	SLC39A6	solute carrier family 39 member 6
ILMN_1669275	0.000651	1.64e-05	-5.85	3.049	-0.284	ZNF16	zinc finger protein 16
ILMN_1915783	0.000652	1.64e-05	5.85	3.04727	1.04
ILMN_1777998	0.000652	1.64e-05	5.85	3.04684	1.4	ARHGAP25	Rho GTPase activating protein 25
ILMN_1751576	0.000653	1.65e-05	5.85	3.04326	1	TEK	TEK receptor tyrosine kinase
ILMN_2096191	0.000653	1.65e-05	-5.85	3.04283	-0.915	AASDHPPT	aminoadipate-semialdehyde dehydrogenase-phosphopantetheinyl transferase
ILMN_2204909	0.000653	1.65e-05	5.85	3.04216	1.69	XRCC2	X-ray repair cross complementing 2
ILMN_2382657	0.000653	1.65e-05	5.85	3.04089	1.38	ARHGAP9	Rho GTPase activating protein 9
ILMN_1665257	0.000653	1.65e-05	5.85	3.04063	0.565	RIMS2	regulating synaptic membrane exocytosis 2
ILMN_1680246	0.000655	1.66e-05	-5.85	3.03744	-0.644	MAT2B	methionine adenosyltransferase 2B
ILMN_1786108	0.000657	1.66e-05	-5.85	3.03269	-0.536	TUT1	terminal uridylyl transferase 1, U6 snRNA-specific
ILMN_3260286	0.000659	1.67e-05	5.84	3.02853	1.58
ILMN_3261439	0.00066	1.67e-05	5.84	3.02622	1.87
ILMN_3240943	0.00066	1.68e-05	5.84	3.02581	1.63
ILMN_1760245	0.000662	1.68e-05	-5.84	3.02161	-0.725	TMEM42	transmembrane protein 42
ILMN_2332795	0.000662	1.68e-05	-5.84	3.02131	-0.444	ZNF16	zinc finger protein 16
ILMN_1653498	0.000662	1.68e-05	5.84	3.02091	1.91	IGSF6	immunoglobulin superfamily member 6
ILMN_2094875	0.000664	1.69e-05	5.84	3.01621	1.14	ABCB1	ATP binding cassette subfamily B member 1
ILMN_1772686	0.000664	1.69e-05	5.84	3.01497	1.78	FGD3	FYVE, RhoGEF and PH domain containing 3
ILMN_1678757	0.000666	1.7e-05	5.84	3.0124	2.61	BCYRN1	brain cytoplasmic RNA 1
ILMN_1726554	0.000667	1.7e-05	-5.84	3.01005	-0.461	IREB2	iron responsive element binding protein 2
ILMN_2359456	0.000669	1.71e-05	-5.83	3.00612	-0.731	ERGIC3	ERGIC and golgi 3
ILMN_1743034	0.000669	1.71e-05	5.83	3.00395	0.949	KIF1B	kinesin family member 1B
ILMN_2137066	0.000669	1.71e-05	-5.83	3.00391	-0.627	ZNF7	zinc finger protein 7
ILMN_1653618	0.00067	1.71e-05	-5.83	3.00238	-0.654	ZZZ3	zinc finger ZZ-type containing 3
ILMN_1774206	0.00067	1.72e-05	5.83	3.00015	1.02
ILMN_1758315	0.00067	1.72e-05	5.83	2.99972	1.41	SLC9A9	solute carrier family 9 member A9
ILMN_1683120	0.000671	1.72e-05	-5.83	2.99778	-1.25	UNG	uracil DNA glycosylase
ILMN_2096372	0.000671	1.72e-05	5.83	2.99699	1.18	ALDH1A1	aldehyde dehydrogenase 1 family member A1
ILMN_1727023	0.000674	1.73e-05	-5.83	2.99151	-0.463	AMMECR1L	AMMECR1 like
ILMN_1762594	0.000674	1.74e-05	5.83	2.99024	0.978	NOD2	nucleotide binding oligomerization domain containing 2
ILMN_1661196	0.000677	1.74e-05	5.82	2.98644	2.01	CSF2RA	colony stimulating factor 2 receptor alpha subunit
ILMN_1807423	0.000678	1.75e-05	-5.82	2.98352	-1.65	IGF2BP3	insulin like growth factor 2 mRNA binding protein 3
ILMN_2367418	0.000678	1.75e-05	5.82	2.98248	1.57	OSCAR	osteoclast associated, immunoglobulin-like receptor
ILMN_1746836	0.000679	1.75e-05	5.82	2.98072	1.61	PTAFR	platelet activating factor receptor
ILMN_2389876	0.000679	1.76e-05	-5.82	2.97867	-1.42	TGFB1I1	transforming growth factor beta 1 induced transcript 1
ILMN_1776552	0.000679	1.76e-05	-5.82	2.97838	-0.5	FUBP1	far upstream element binding protein 1
ILMN_1794505	0.000679	1.76e-05	-5.82	2.97719	-1.04	SHFM1	split hand/foot malformation (ectrodactyly) type 1
ILMN_2226917	0.000679	1.76e-05	5.82	2.97674	1.41	SUSD6	sushi domain containing 6
ILMN_1738992	0.00068	1.76e-05	5.82	2.97429	1.08	MNDA	myeloid cell nuclear differentiation antigen
ILMN_1840316	0.000686	1.78e-05	-5.81	2.96589	-0.306
ILMN_2316878	0.000688	1.79e-05	5.81	2.96137	1.56	PTPRO	protein tyrosine phosphatase, receptor type O
ILMN_2186061	0.000689	1.79e-05	5.81	2.95938	1.94	PFKFB3	6-phosphofructo-2-kinase/fructose-2,6-biphosphatase 3
ILMN_2166716	0.000691	1.8e-05	5.81	2.95569	0.289	VCX3B	variable charge, X-linked 3B
ILMN_1754145	0.000691	1.8e-05	-5.81	2.95504	-0.965	CAPRIN1	cell cycle associated protein 1
ILMN_1793118	0.000691	1.8e-05	-5.81	2.9547	-0.746	TAX1BP1	Tax1 binding protein 1
ILMN_1699476	0.000697	1.82e-05	-5.8	2.945	-0.889	RPE	ribulose-5-phosphate-3-epimerase
ILMN_1741096	0.000697	1.82e-05	-5.8	2.94369	-1.24	FDFT1	farnesyl-diphosphate farnesyltransferase 1
ILMN_1671568	0.0007	1.83e-05	5.8	2.93848	2	ECHDC2	enoyl-CoA hydratase domain containing 2
ILMN_3228688	0.000706	1.84e-05	5.8	2.93	4.28
ILMN_1697975	0.000706	1.85e-05	-5.8	2.92869	-0.475	PHF14	PHD finger protein 14
ILMN_1784292	0.000706	1.85e-05	-5.79	2.92735	-0.733	ANKMY2	ankyrin repeat and MYND domain containing 2
ILMN_1670752	0.000711	1.86e-05	-5.79	2.92004	-0.872	KIAA0907	KIAA0907
ILMN_1744147	0.000712	1.87e-05	-5.79	2.91819	-0.425	CEBPZ	CCAAT/enhancer binding protein zeta
ILMN_1748916	0.000714	1.87e-05	-5.79	2.91484	-0.679	TIMM21	translocase of inner mitochondrial membrane 21
ILMN_1707236	0.000714	1.88e-05	-5.79	2.91309	-0.626	HCCS	holocytochrome c synthase
ILMN_1766275	0.000716	1.88e-05	5.79	2.91046	0.891	PIK3CD	phosphatidylinositol-4,5-bisphosphate 3-kinase catalytic subunit delta
ILMN_2407346	0.000718	1.89e-05	5.78	2.90582	0.449	LDHD	lactate dehydrogenase D
ILMN_2049536	0.000718	1.89e-05	5.78	2.90501	1.48	TRPV2	transient receptor potential cation channel subfamily V member 2
ILMN_1805474	0.000721	1.9e-05	-5.78	2.9001	-0.722	C1orf131	chromosome 1 open reading frame 131
ILMN_1789944	0.000723	1.91e-05	-5.78	2.8961	-0.489
ILMN_2388425	0.000723	1.91e-05	-5.78	2.89548	-0.7	EXTL2	exostosin like glycosyltransferase 2
ILMN_1685917	0.000728	1.92e-05	5.78	2.88785	0.689	EMCN	endomucin
ILMN_1811261	0.000729	1.93e-05	-5.77	2.88656	-0.768	KRIT1	KRIT1, ankyrin repeat containing
ILMN_1730630	0.000729	1.93e-05	-5.77	2.88509	-0.418	CXorf56	chromosome X open reading frame 56
ILMN_3274790	0.000732	1.94e-05	5.77	2.88103	1.46
ILMN_1768050	0.000732	1.94e-05	-5.77	2.87933	-0.612	SCOC	short coiled-coil protein
ILMN_1785286	0.000733	1.94e-05	-5.77	2.8781	-0.329	SOCS5	suppressor of cytokine signaling 5
ILMN_3178553	0.000733	1.95e-05	5.77	2.87666	1.08
ILMN_1755658	0.000734	1.95e-05	5.77	2.87492	1.78	ABI3	ABI family member 3
ILMN_2128128	0.000735	1.95e-05	-5.77	2.87274	-1	SHFM1	split hand/foot malformation (ectrodactyly) type 1
ILMN_1686414	0.000735	1.96e-05	-5.77	2.87165	-0.414	ZC3H14	zinc finger CCCH-type containing 14
ILMN_2333774	0.000736	1.96e-05	5.77	2.87034	1.42	TAGAP	T-cell activation RhoGTPase activating protein
ILMN_1718718	0.000737	1.96e-05	-5.77	2.86795	-0.58	MKKS	McKusick-Kaufman syndrome
ILMN_1762861	0.000739	1.97e-05	5.76	2.8642	1.56	HLA-F	major histocompatibility complex, class I, F
ILMN_1741477	0.000742	1.98e-05	-5.76	2.85921	-0.581	SMAD4	SMAD family member 4
ILMN_1728714	0.000746	1.99e-05	-5.76	2.85309	-0.499	SSSCA1	Sjogren syndrome/scleroderma autoantigen 1
ILMN_1689296	0.000747	2e-05	-5.76	2.85031	-0.604	ARMC10	armadillo repeat containing 10
ILMN_1685077	0.000747	2e-05	-5.76	2.85021	-0.722	SNX7	sorting nexin 7
ILMN_1743753	0.000747	2e-05	-5.76	2.84861	-0.511	IFT81	intraflagellar transport 81
ILMN_2066667	0.000747	2e-05	-5.76	2.84802	-0.613	RRP8	ribosomal RNA processing 8, methyltransferase, homolog (yeast)
ILMN_1719611	0.000748	2.01e-05	-5.76	2.8467	-1.26	CCT6A	chaperonin containing TCP1 subunit 6A
ILMN_1734428	0.000752	2.02e-05	-5.75	2.84007	-0.68	LSM12	LSM12 homolog
ILMN_1794638	0.000755	2.03e-05	5.75	2.83513	0.237	VIP	vasoactive intestinal peptide
ILMN_1815023	0.000759	2.04e-05	5.75	2.82997	2	PIM1	Pim-1 proto-oncogene, serine/threonine kinase
ILMN_1773814	0.000759	2.04e-05	5.75	2.82909	0.375	MUSTN1	musculoskeletal, embryonic nuclear protein 1
ILMN_2194577	0.000761	2.05e-05	5.74	2.82581	0.89	PLVAP	plasmalemma vesicle associated protein
ILMN_1809173	0.000763	2.06e-05	5.74	2.82145	0.887
ILMN_1707727	0.000767	2.07e-05	5.74	2.81601	3.18	ANGPTL4	angiopoietin like 4
ILMN_1872419	0.000768	2.07e-05	5.74	2.81337	1.74
ILMN_1691809	0.000768	2.08e-05	-5.74	2.81267	-0.969	PSMA1	proteasome subunit alpha 1
ILMN_1702691	0.00077	2.08e-05	5.74	2.81031	2.4	TNFAIP3	TNF alpha induced protein 3
ILMN_1765860	0.00077	2.08e-05	5.74	2.80849	1.4	DOCK11	dedicator of cytokinesis 11
ILMN_1701869	0.000771	2.09e-05	-5.74	2.80717	-0.631	FBXO22	F-box protein 22
ILMN_2326737	0.000771	2.09e-05	-5.74	2.80688	-0.87
ILMN_1687268	0.000771	2.09e-05	5.73	2.80524	1.14	SEC14L5	SEC14 like lipid binding 5
ILMN_3278287	0.000782	2.12e-05	5.73	2.79041	0.227
ILMN_1763011	0.000782	2.12e-05	-5.73	2.78994	-0.767	SUGCT	succinyl-CoA:glutarate-CoA transferase
ILMN_1805668	0.000782	2.13e-05	5.73	2.78903	1.61	ZNF486	zinc finger protein 486
ILMN_1802894	0.000784	2.13e-05	-5.73	2.78565	-0.798	VKORC1L1	vitamin K epoxide reductase complex subunit 1 like 1
ILMN_1751743	0.000784	2.13e-05	-5.73	2.78536	-0.612	XRCC1	X-ray repair cross complementing 1
ILMN_2327203	0.000789	2.15e-05	-5.72	2.77798	-0.547	POT1	protection of telomeres 1
ILMN_3239925	0.000795	2.17e-05	-5.72	2.76883	-0.976	PP7080	uncharacterized LOC25845
ILMN_1740426	0.000795	2.17e-05	5.72	2.76808	2.71	RASD1	ras related dexamethasone induced 1
ILMN_1746252	0.000795	2.17e-05	-5.72	2.76796	-1.07
ILMN_2134381	0.000797	2.18e-05	5.72	2.76502	1.52	ITPK1-AS1	ITPK1 antisense RNA 1
ILMN_2183389	0.0008	2.19e-05	-5.71	2.75992	-0.661	TTC9C	tetratricopeptide repeat domain 9C
ILMN_1712517	0.0008	2.19e-05	-5.71	2.75891	-0.671	ZNF696	zinc finger protein 696
ILMN_2330170	0.000803	2.2e-05	5.71	2.75456	0.693	MYBPC1	myosin binding protein C, slow type
ILMN_1682873	0.000804	2.2e-05	-5.71	2.75288	-0.425
ILMN_1762792	0.000807	2.21e-05	-5.71	2.74907	-0.453	MAGED1	MAGE family member D1
ILMN_1700549	0.000813	2.23e-05	-5.7	2.74001	-0.465	ERLIN2	ER lipid raft associated 2
ILMN_1802027	0.000818	2.25e-05	5.7	2.73415	2.16	MGST2	microsomal glutathione S-transferase 2
ILMN_1657050	0.000821	2.26e-05	-5.7	2.7294	-0.659	ARSK	arylsulfatase family member K
ILMN_1753312	0.000821	2.26e-05	5.7	2.72867	2.44	PLXDC2	plexin domain containing 2
ILMN_2150402	0.000823	2.27e-05	-5.7	2.72461	-0.65	TMEM64	transmembrane protein 64
ILMN_1786532	0.000824	2.27e-05	-5.69	2.72348	-0.883	CNIH1	cornichon family AMPA receptor auxiliary protein 1
ILMN_2358652	0.000824	2.27e-05	5.69	2.72201	0.917	NXF1	nuclear RNA export factor 1
ILMN_1763763	0.000824	2.27e-05	5.69	2.72169	0.713	RIPK3	receptor interacting serine/threonine kinase 3
ILMN_1660661	0.000828	2.29e-05	-5.69	2.71644	-0.963	TCP1	t-complex 1
ILMN_1769671	0.00083	2.29e-05	-5.69	2.71283	-0.857	RYK	receptor-like tyrosine kinase
ILMN_1757230	0.000833	2.3e-05	-5.69	2.70869	-0.647	ZNF250	zinc finger protein 250
ILMN_1782045	0.000841	2.33e-05	-5.68	2.69785	-0.781	FKBP4	FK506 binding protein 4
ILMN_1660305	0.000844	2.34e-05	-5.68	2.69437	-0.36	PDE12	phosphodiesterase 12
ILMN_2336133	0.000844	2.34e-05	5.68	2.69385	0.72
ILMN_1756942	0.000845	2.34e-05	-5.68	2.69134	-0.657	SP3	Sp3 transcription factor
ILMN_1757278	0.000845	2.35e-05	-5.68	2.69102	-0.758
ILMN_3235716	0.000845	2.35e-05	-5.68	2.68857	-0.36
ILMN_1671902	0.000845	2.35e-05	-5.68	2.68788	-0.473	THUMPD3	THUMP domain containing 3
ILMN_1704571	0.000845	2.35e-05	5.68	2.68757	1.05	FAM53B	family with sequence similarity 53 member B
ILMN_2329744	0.000845	2.35e-05	-5.68	2.68737	-0.375	PMS2	PMS1 homolog 2, mismatch repair system component
ILMN_2066151	0.000845	2.35e-05	5.68	2.68722	1.17	TEK	TEK receptor tyrosine kinase
ILMN_1815634	0.000851	2.37e-05	5.67	2.67915	0.199	COX4I2	cytochrome c oxidase subunit 4I2
ILMN_2112988	0.000851	2.38e-05	5.67	2.6781	1.19	NCF1C	neutrophil cytosolic factor 1C pseudogene
ILMN_1654540	0.000852	2.38e-05	5.67	2.67665	1.3	SEMA6D	semaphorin 6D
ILMN_1717334	0.000853	2.39e-05	5.67	2.67413	1.15	VAV1	vav guanine nucleotide exchange factor 1
ILMN_1654324	0.000855	2.39e-05	5.67	2.67176	2.09	HEYL	hes related family bHLH transcription factor with YRPW motif-like
ILMN_1743078	0.000858	2.4e-05	5.67	2.66748	1.33
ILMN_1724333	0.000858	2.41e-05	-5.67	2.66575	-0.592	TOR1B	torsin family 1 member B
ILMN_1727390	0.000858	2.41e-05	-5.67	2.66553	-0.369	ATPAF2	ATP synthase mitochondrial F1 complex assembly factor 2
ILMN_1738572	0.000858	2.41e-05	-5.67	2.66451	-0.694	USP48	ubiquitin specific peptidase 48
ILMN_1717337	0.00086	2.41e-05	-5.67	2.6622	-0.497	MARCH7	membrane associated ring-CH-type finger 7
ILMN_1790106	0.000862	2.42e-05	5.66	2.65823	2.9	PLP1	proteolipid protein 1
ILMN_3302499	0.000864	2.43e-05	5.66	2.65545	1.62
ILMN_1764494	0.000866	2.44e-05	-5.66	2.65225	-0.805	ATP5A1	ATP synthase, H+ transporting, mitochondrial F1 complex, alpha subunit 1, cardiac muscle
ILMN_2070043	0.000866	2.44e-05	5.66	2.65148	1.12	PPM1K	protein phosphatase, Mg2+/Mn2+ dependent 1K
ILMN_1768261	0.000876	2.47e-05	5.65	2.63974	0.307	PRDM2	PR/SET domain 2
ILMN_1745737	0.000876	2.47e-05	5.65	2.63875	0.27	DIS3L2	DIS3 like 3'-5' exoribonuclease 2
ILMN_1695157	0.000876	2.47e-05	5.65	2.63803	1.53	CA4	carbonic anhydrase 4
ILMN_1707484	0.000876	2.47e-05	-5.65	2.63758	-0.89	GEMIN6	gem nuclear organelle associated protein 6
ILMN_1682494	0.000879	2.48e-05	-5.65	2.63382	-0.795	RSRC1	arginine and serine rich coiled-coil 1
ILMN_1761464	0.000879	2.49e-05	5.65	2.63209	2.97	CD74	CD74 molecule
ILMN_1763540	0.000879	2.49e-05	5.65	2.63191	0.908	PSME4	proteasome activator subunit 4
ILMN_1804851	0.000883	2.5e-05	-5.65	2.6261	-0.964	MRPS17	mitochondrial ribosomal protein S17
ILMN_1674817	0.000886	2.51e-05	5.65	2.62233	1.02	C1orf115	chromosome 1 open reading frame 115
ILMN_1727205	0.000894	2.54e-05	5.64	2.61251	0.635	ARHGEF10L	Rho guanine nucleotide exchange factor 10 like
ILMN_1719199	0.000897	2.55e-05	-5.64	2.60863	-0.635	TULP3	tubby like protein 3
ILMN_2038774	0.000897	2.55e-05	-5.64	2.60756	-0.446	EEF1A1	eukaryotic translation elongation factor 1 alpha 1
ILMN_2150294	0.000899	2.56e-05	5.64	2.60484	1.66	FKBP14	FK506 binding protein 14
ILMN_2215382	0.000899	2.56e-05	5.64	2.60385	1.55	DDX51	DEAD-box helicase 51
ILMN_1755114	0.000902	2.57e-05	5.63	2.59986	1.14	EIF2AK4	eukaryotic translation initiation factor 2 alpha kinase 4
ILMN_2306077	0.000904	2.58e-05	-5.63	2.59758	-0.316	USP33	ubiquitin specific peptidase 33
ILMN_2347068	0.000904	2.58e-05	5.63	2.59633	1.29	MKNK2	MAP kinase interacting serine/threonine kinase 2
ILMN_2124352	0.000904	2.58e-05	-5.63	2.5961	-0.554	DCUN1D5	defective in cullin neddylation 1 domain containing 5
ILMN_1792931	0.000904	2.58e-05	-5.63	2.59504	-0.765	LYSMD1	LysM domain containing 1
ILMN_3251482	0.000909	2.6e-05	-5.63	2.58926	-0.567	ALG10B	ALG10B, alpha-1,2-glucosyltransferase
ILMN_2073010	0.00091	2.6e-05	-5.63	2.58702	-0.663	TMEM203	transmembrane protein 203
ILMN_1661255	0.000911	2.61e-05	5.63	2.58548	0.303
ILMN_2085012	0.000911	2.61e-05	5.63	2.5846	1.24	TMEM176B	transmembrane protein 176B
ILMN_1723793	0.000912	2.62e-05	-5.63	2.58249	-0.51	PALB2	partner and localizer of BRCA2
ILMN_1856861	0.000913	2.62e-05	5.63	2.58092	0.45	INO80D	INO80 complex subunit D
ILMN_1676280	0.000918	2.64e-05	-5.62	2.57477	-0.434	NSUN3	NOP2/Sun RNA methyltransferase family member 3
ILMN_2160764	0.000919	2.64e-05	-5.62	2.5717	-0.569	HBP1	HMG-box transcription factor 1
ILMN_1705783	0.000919	2.64e-05	5.62	2.5716	0.932	NXF1	nuclear RNA export factor 1
ILMN_3247723	0.000919	2.65e-05	-5.62	2.5713	-0.83	NOP16	NOP16 nucleolar protein
ILMN_2389273	0.00092	2.65e-05	-5.62	2.56941	-0.602	FXR1	FMR1 autosomal homolog 1
ILMN_1689110	0.00092	2.65e-05	-5.62	2.56869	-0.655	NOB1	NIN1/PSMD8 binding protein 1 homolog
ILMN_1693490	0.00092	2.65e-05	-5.62	2.56821	-0.636	SEC11A	SEC11 homolog A, signal peptidase complex subunit
ILMN_3284366	0.00092	2.65e-05	5.62	2.56786	1.08
ILMN_1775573	0.00092	2.66e-05	-5.62	2.56652	-0.664	DPY19L4	dpy-19 like 4 (C, elegans)
ILMN_3274470	0.00092	2.66e-05	5.62	2.56578	0.854
ILMN_1805996	0.000922	2.67e-05	-5.62	2.56157	-0.493	SIN3A	SIN3 transcription regulator family member A
ILMN_1804419	0.000922	2.67e-05	5.62	2.56141	1.27	LRMP	lymphoid restricted membrane protein
ILMN_2356890	0.000922	2.67e-05	-5.62	2.5612	-0.695	MRPL42	mitochondrial ribosomal protein L42
ILMN_1712431	0.000923	2.68e-05	5.62	2.5595	1.46	PCED1B	PC-esterase domain containing 1B
ILMN_1660847	0.000924	2.68e-05	5.61	2.55723	1.32	PFKFB3	6-phosphofructo-2-kinase/fructose-2,6-biphosphatase 3
ILMN_3301468	0.000924	2.69e-05	5.61	2.55567	0.691
ILMN_2073012	0.000924	2.69e-05	-5.61	2.55523	-0.632	TMEM203	transmembrane protein 203
ILMN_1665235	0.000924	2.69e-05	-5.61	2.55447	-1.2	CRTAP	cartilage associated protein
ILMN_2098126	0.000924	2.69e-05	5.61	2.55403	2.1	CCL5	C-C motif chemokine ligand 5
ILMN_1702787	0.000924	2.69e-05	5.61	2.55395	0.899	SEMA4A	semaphorin 4A
ILMN_1801443	0.000925	2.7e-05	-5.61	2.5524	-1.25	TSKU	tsukushi, small leucine rich proteoglycan
ILMN_2215061	0.00093	2.71e-05	5.61	2.5467	0.657	ORC6	origin recognition complex subunit 6
ILMN_2401927	0.00093	2.71e-05	-5.61	2.54623	-0.588	TTC8	tetratricopeptide repeat domain 8
ILMN_2345015	0.000936	2.73e-05	-5.6	2.53829	-0.758	PTGES2	prostaglandin E synthase 2
ILMN_1807981	0.000936	2.74e-05	5.6	2.53816	1.25
ILMN_1673252	0.000936	2.74e-05	-5.6	2.53778	-0.939	AIMP2	aminoacyl tRNA synthetase complex interacting multifunctional protein 2
ILMN_1799579	0.000941	2.75e-05	-5.6	2.53143	-0.684	CCDC51	coiled-coil domain containing 51
ILMN_1727689	0.000942	2.76e-05	5.6	2.52958	0.954	TNFAIP2	TNF alpha induced protein 2
ILMN_2121282	0.000943	2.76e-05	-5.6	2.52796	-0.601	MRPS18B	mitochondrial ribosomal protein S18B
ILMN_1716821	0.000945	2.77e-05	5.6	2.52481	0.404	GORASP1	golgi reassembly stacking protein 1
ILMN_2097410	0.000945	2.77e-05	5.6	2.52402	1.39	DAPP1	dual adaptor of phosphotyrosine and 3-phosphoinositides 1
ILMN_3246766	0.000947	2.78e-05	5.6	2.52143	1.59	NPIPB5	nuclear pore complex interacting protein family member B5
ILMN_1739985	0.000948	2.79e-05	5.6	2.51996	1.61	TAGAP	T-cell activation RhoGTPase activating protein
ILMN_3237656	0.000953	2.81e-05	5.59	2.51242	1.72
ILMN_1810844	0.000953	2.81e-05	5.59	2.51225	1.84	RARRES2	retinoic acid receptor responder 2
ILMN_2106380	0.000953	2.81e-05	5.59	2.51198	1.18	TNFSF15	tumor necrosis factor superfamily member 15
ILMN_1709479	0.000953	2.81e-05	-5.59	2.51115	-0.907	YAP1	Yes associated protein 1
ILMN_2172174	0.000954	2.81e-05	5.59	2.50989	1.49	PNP	purine nucleoside phosphorylase
ILMN_1668910	0.000956	2.82e-05	5.59	2.50685	0.536	CIDEB	cell death-inducing DFFA-like effector b
ILMN_1779857	0.00096	2.84e-05	5.59	2.50174	1.79	KLF4	Kruppel like factor 4
ILMN_1756525	0.000961	2.84e-05	-5.59	2.50061	-0.816	KLHL20	kelch like family member 20
ILMN_1683533	0.000962	2.85e-05	-5.59	2.4984	-0.514	CCDC66	coiled-coil domain containing 66
ILMN_1699887	0.000962	2.85e-05	5.58	2.49741	1.32	ST14	suppression of tumorigenicity 14
ILMN_1689160	0.000963	2.85e-05	5.58	2.4965	1.12	DPEP2	dipeptidase 2
ILMN_1658439	0.000966	2.86e-05	-5.58	2.49237	-0.631	TRAPPC13	trafficking protein particle complex 13
ILMN_1731248	0.000968	2.88e-05	5.58	2.48827	0.67
ILMN_3202024	0.000968	2.88e-05	5.58	2.48793	1.83
ILMN_1698406	0.000968	2.88e-05	-5.58	2.4878	-0.445	ORMDL1	ORMDL sphingolipid biosynthesis regulator 1
ILMN_1723141	0.000968	2.88e-05	5.58	2.48772	1.45
ILMN_2058337	0.00097	2.89e-05	5.58	2.48426	0.585	ROCK2	Rho associated coiled-coil containing protein kinase 2
ILMN_1680781	0.00097	2.89e-05	-5.58	2.48368	-0.785	PCNX4	pecanex homolog 4 (Drosophila)
ILMN_1739792	0.000971	2.89e-05	5.58	2.48255	1.38	RHOG	ras homolog family member G
ILMN_2070477	0.000971	2.9e-05	-5.58	2.48141	-0.279	TAF8	TATA-box binding protein associated factor 8
ILMN_3229606	0.000977	2.91e-05	-5.57	2.4749	-0.546
ILMN_1655051	0.00098	2.93e-05	-5.57	2.47078	-0.856	FAM86B1	family with sequence similarity 86 member B1
ILMN_2183885	0.00098	2.93e-05	-5.57	2.4704	-0.267	MPLKIP	M-phase specific PLK1 interacting protein
ILMN_1725528	0.000983	2.94e-05	-5.57	2.46589	-0.613
ILMN_1679003	0.000983	2.94e-05	5.57	2.4657	0.226
ILMN_2341363	0.00099	2.96e-05	-5.57	2.45823	-0.778	ATP5A1	ATP synthase, H+ transporting, mitochondrial F1 complex, alpha subunit 1, cardiac muscle
ILMN_1742332	0.000991	2.97e-05	5.57	2.45615	2.74	KCTD12	potassium channel tetramerization domain containing 12
ILMN_2343105	0.000994	2.98e-05	-5.56	2.45296	-0.701	LIPT1	lipoyltransferase 1
ILMN_1672443	0.000997	2.99e-05	5.56	2.4493	0.769	QDPR	quinoid dihydropteridine reductase
ILMN_1700660	0.000997	2.99e-05	5.56	2.44816	1.31	RNF135	ring finger protein 135
ILMN_1787680	0.000999	3e-05	-5.56	2.44545	-0.653	VIMP	VCP interacting membrane selenoprotein
ILMN_1785005	0.001	3.01e-05	5.56	2.44344	1.38	NCF4	neutrophil cytosolic factor 4
ILMN_1687092	0.001	3.01e-05	-5.56	2.443	-0.514	KBTBD4	kelch repeat and BTB domain containing 4
ILMN_1711596	0.001	3.01e-05	-5.56	2.44151	-0.407
ILMN_1741475	0.001	3.02e-05	-5.56	2.44108	-0.807	PPP1R35	protein phosphatase 1 regulatory subunit 35
ILMN_1677162	0.001	3.02e-05	-5.56	2.44023	-0.408	SRSF10	serine and arginine rich splicing factor 10
ILMN_1766981	0.001	3.02e-05	-5.56	2.43824	-0.813	UNC50	unc-50 inner nuclear membrane RNA binding protein
ILMN_1720829	0.00101	3.05e-05	5.55	2.43043	3.7	ZFP36	ZFP36 ring finger protein
ILMN_1725620	0.00101	3.06e-05	-5.55	2.42763	-0.473	GGNBP2	gametogenetin binding protein 2
ILMN_3188190	0.00101	3.07e-05	5.55	2.42384	0.955
ILMN_1663149	0.00102	3.09e-05	-5.55	2.41626	-0.518
ILMN_1742789	0.00102	3.1e-05	5.54	2.41315	1.57	LPXN	leupaxin
ILMN_1700143	0.00102	3.1e-05	5.54	2.41246	0.656	FRMD4B	FERM domain containing 4B
ILMN_1682176	0.00102	3.11e-05	5.54	2.41113	1.16	CLEC3B	C-type lectin domain family 3 member B
ILMN_1725791	0.00103	3.13e-05	-5.54	2.40472	-1.05	HACD1	3-hydroxyacyl-CoA dehydratase 1
ILMN_1815308	0.00103	3.13e-05	-5.54	2.40249	-1.44	SDC1	syndecan 1
ILMN_3234513	0.00104	3.15e-05	-5.54	2.39776	-0.321
ILMN_1733407	0.00104	3.15e-05	-5.54	2.3963	-0.225	QTRT2	queuine tRNA-ribosyltransferase accessory subunit 2
ILMN_1807972	0.00104	3.16e-05	5.54	2.39594	1.31	MICAL1	microtubule associated monooxygenase, calponin and LIM domain containing 1
ILMN_2084059	0.00104	3.16e-05	-5.54	2.3953	-0.788	SLC12A4	solute carrier family 12 member 4
ILMN_1698019	0.00104	3.17e-05	5.53	2.39231	2.01	LGMN	legumain
ILMN_1798636	0.00104	3.17e-05	-5.53	2.39086	-0.447	RPL32	ribosomal protein L32
ILMN_2079004	0.00104	3.18e-05	-5.53	2.3898	-0.796	MDH2	malate dehydrogenase 2
ILMN_1660114	0.00104	3.18e-05	5.53	2.38817	1.11	MMRN1	multimerin 1
ILMN_2167617	0.00104	3.19e-05	-5.53	2.38615	-0.324	NACA	nascent polypeptide-associated complex alpha subunit
ILMN_1809511	0.00104	3.19e-05	-5.53	2.38441	-0.611	POLR2M	RNA polymerase II subunit M
ILMN_3240962	0.00104	3.2e-05	-5.53	2.38319	-0.507	DDRGK1	DDRGK domain containing 1
ILMN_1723486	0.00105	3.2e-05	5.53	2.38129	1.45	HK2	hexokinase 2
ILMN_1666096	0.00105	3.21e-05	-5.53	2.38004	-1.11	ACSL3	acyl-CoA synthetase long-chain family member 3
ILMN_1738866	0.00105	3.21e-05	-5.53	2.37852	-0.514	DEXI	Dexi homolog
ILMN_1771903	0.00105	3.22e-05	-5.53	2.37532	-1.01	NUP37	nucleoporin 37
ILMN_2227120	0.00105	3.23e-05	5.52	2.37243	0.357	KIF5A	kinesin family member 5A
ILMN_1803956	0.00105	3.24e-05	-5.52	2.37054	-1.24	BOC	BOC cell adhesion associated, oncogene regulated
ILMN_3241970	0.00105	3.24e-05	-5.52	2.36856	-0.857	POLR2J2	RNA polymerase II subunit J2
ILMN_2202915	0.00105	3.25e-05	5.52	2.36806	0.823	FAR2	fatty acyl-CoA reductase 2
ILMN_1815115	0.00105	3.25e-05	-5.52	2.36786	-0.559	CYC1	cytochrome c1
ILMN_1741869	0.00106	3.27e-05	-5.52	2.36153	-0.587	WDR47	WD repeat domain 47
ILMN_2056760	0.00106	3.27e-05	-5.52	2.36052	-0.535	MKRN2	makorin ring finger protein 2
ILMN_2317580	0.00107	3.3e-05	5.51	2.35128	1.57
ILMN_1808301	0.00107	3.31e-05	-5.51	2.34815	-0.68	MRPL45	mitochondrial ribosomal protein L45
ILMN_1688479	0.00107	3.32e-05	-5.51	2.34607	-0.931	LRRC42	leucine rich repeat containing 42
ILMN_1655329	0.00107	3.32e-05	-5.51	2.3449	-0.816	RIOK2	RIO kinase 2
ILMN_1683498	0.00108	3.33e-05	-5.51	2.34264	-0.409
ILMN_1780465	0.00108	3.34e-05	5.51	2.33964	1.95	CLEC5A	C-type lectin domain family 5 member A
ILMN_1778377	0.00109	3.37e-05	-5.5	2.33042	-0.557
ILMN_1664644	0.00109	3.38e-05	5.5	2.32737	1.03	ATG16L2	autophagy related 16 like 2
ILMN_1682993	0.00109	3.4e-05	5.5	2.32277	1.5	NKG7	natural killer cell granule protein 7
ILMN_1681324	0.0011	3.41e-05	-5.5	2.31854	-0.46	MRPL49	mitochondrial ribosomal protein L49
ILMN_1690237	0.0011	3.41e-05	5.5	2.3183	0.966	PCDHB19P	protocadherin beta 19 pseudogene
ILMN_3226214	0.0011	3.42e-05	5.5	2.31659	1.26
ILMN_1692145	0.0011	3.43e-05	5.5	2.3144	1.66	ZNF14	zinc finger protein 14
ILMN_1742872	0.0011	3.43e-05	-5.5	2.31209	-0.351	UBA2	ubiquitin like modifier activating enzyme 2
ILMN_2116594	0.00111	3.44e-05	-5.49	2.30942	-0.681	GPR89B	G protein-coupled receptor 89B
ILMN_1713978	0.00111	3.45e-05	-5.49	2.30755	-0.862	SDF2	stromal cell derived factor 2
ILMN_1669633	0.00111	3.45e-05	-5.49	2.30692	-0.642	ACP1	acid phosphatase 1, soluble
ILMN_1804150	0.00111	3.46e-05	-5.49	2.30473	-1.04	HIBADH	3-hydroxyisobutyrate dehydrogenase
ILMN_1727284	0.00111	3.46e-05	5.49	2.30435	1.66	CD4	CD4 molecule
ILMN_3301478	0.00111	3.47e-05	5.49	2.30205	0.438	ZNF716	zinc finger protein 716
ILMN_2074773	0.00111	3.47e-05	5.49	2.30088	0.449	KCNK6	potassium two pore domain channel subfamily K member 6
ILMN_1651354	0.00111	3.48e-05	5.49	2.29721	4.26	SPP1	secreted phosphoprotein 1
ILMN_1661653	0.00112	3.49e-05	-5.49	2.29501	-0.571	DET1	de-etiolated homolog 1 (Arabidopsis)
ILMN_2094396	0.00112	3.51e-05	5.48	2.29045	0.688	LRRC8C	leucine rich repeat containing 8 family member C
ILMN_3223126	0.00112	3.52e-05	5.48	2.286	1.28	TYMP	thymidine phosphorylase
ILMN_1726417	0.00113	3.54e-05	-5.48	2.28231	-0.852	MRPL33	mitochondrial ribosomal protein L33
ILMN_1811364	0.00113	3.55e-05	5.48	2.27904	1.17	SGPP2	sphingosine-1-phosphate phosphatase 2
ILMN_1668063	0.00113	3.55e-05	5.48	2.27801	2.46	FCN1	ficolin 1
ILMN_1781121	0.00113	3.55e-05	-5.48	2.27779	-0.645	TWISTNB	TWIST neighbor
ILMN_2223380	0.00113	3.56e-05	-5.48	2.27563	-0.69	PPWD1	peptidylprolyl isomerase domain and WD repeat containing 1
ILMN_2117569	0.00113	3.57e-05	5.48	2.27449	1.73	EXO5	exonuclease 5
ILMN_2279834	0.00113	3.57e-05	5.48	2.27357	1.7	ZNF483	zinc finger protein 483
ILMN_1738749	0.00114	3.58e-05	5.47	2.26917	1.32	MAST3	microtubule associated serine/threonine kinase 3
ILMN_1747673	0.00114	3.58e-05	5.47	2.26914	1.42
ILMN_3240900	0.00114	3.59e-05	5.47	2.26795	1.11
ILMN_1812250	0.00114	3.59e-05	5.47	2.2676	0.655
ILMN_2170515	0.00114	3.6e-05	-5.47	2.26519	-0.683	NTMT1	N-terminal Xaa-Pro-Lys N-methyltransferase 1
ILMN_1749372	0.00114	3.61e-05	5.47	2.26276	0.444	GGT5	gamma-glutamyltransferase 5
ILMN_3241041	0.00114	3.61e-05	-5.47	2.26215	-0.241	C12orf73	chromosome 12 open reading frame 73
ILMN_3201715	0.00114	3.62e-05	-5.47	2.25972	-0.337
ILMN_1791057	0.00114	3.62e-05	5.47	2.25929	1.04	IFNAR2	interferon alpha and beta receptor subunit 2
ILMN_1745954	0.00115	3.65e-05	5.47	2.25024	0.422	CORO1C	coronin 1C
ILMN_2376263	0.00115	3.66e-05	-5.47	2.2491	-0.947	SMARCA1	SWI/SNF related, matrix associated, actin dependent regulator of chromatin, subfamily a, member 1
ILMN_1749821	0.00115	3.66e-05	-5.46	2.2479	-0.821	MED28	mediator complex subunit 28
ILMN_1761259	0.00116	3.67e-05	-5.46	2.24457	-1	EXT2	exostosin glycosyltransferase 2
ILMN_2312340	0.00116	3.68e-05	5.46	2.24386	1.01	LILRB2	leukocyte immunoglobulin like receptor B2
ILMN_1693878	0.00116	3.68e-05	-5.46	2.24309	-0.311	GMPPA	GDP-mannose pyrophosphorylase A
ILMN_1747593	0.00116	3.69e-05	5.46	2.24126	0.42	ISLR	immunoglobulin superfamily containing leucine rich repeat
ILMN_1691355	0.00117	3.72e-05	5.46	2.23255	1.17	HHATL	hedgehog acyltransferase-like
ILMN_1663648	0.00117	3.73e-05	5.46	2.22946	1.29	MTUS1	microtubule associated tumor suppressor 1
ILMN_1672565	0.00117	3.74e-05	-5.45	2.22669	-0.542	TRMT10C	tRNA methyltransferase 10C, mitochondrial RNase P subunit
ILMN_1694400	0.00117	3.74e-05	5.45	2.22665	1.28	MSR1	macrophage scavenger receptor 1
ILMN_1715500	0.00117	3.74e-05	-5.45	2.22648	-0.216	SS18L1	SS18L1, nBAF chromatin remodeling complex subunit
ILMN_1720484	0.00118	3.76e-05	-5.45	2.22156	-1.07	CRTAP	cartilage associated protein
ILMN_1700610	0.00118	3.76e-05	5.45	2.22139	1.18	CLEC7A	C-type lectin domain family 7 member A
ILMN_2313889	0.00118	3.76e-05	5.45	2.22117	1.87	ZNF682	zinc finger protein 682
ILMN_1772722	0.00119	3.8e-05	-5.45	2.21107	-1.05	MRPS33	mitochondrial ribosomal protein S33
ILMN_1789641	0.00119	3.81e-05	5.45	2.20762	1.17	ABCG2	ATP binding cassette subfamily G member 2 (Junior blood group)
ILMN_1712505	0.00119	3.82e-05	-5.44	2.20694	-0.64	KDELC1	KDEL motif containing 1
ILMN_2227495	0.00119	3.82e-05	5.44	2.20488	1.56	ZNF549	zinc finger protein 549
ILMN_1813911	0.00119	3.83e-05	-5.44	2.20301	-0.748	HEXA	hexosaminidase subunit alpha
ILMN_1683023	0.0012	3.85e-05	-5.44	2.19883	-0.859	PDGFC	platelet derived growth factor C
ILMN_1790136	0.0012	3.85e-05	-5.44	2.1984	-1.09	MRGBP	MRG/MORF4L binding protein
ILMN_2105253	0.0012	3.85e-05	5.44	2.19719	1.11	PTGR2	prostaglandin reductase 2
ILMN_1712755	0.0012	3.86e-05	-5.44	2.1963	-0.783	LRRC41	leucine rich repeat containing 41
ILMN_1796094	0.0012	3.88e-05	5.44	2.19111	0.915	CD36	CD36 molecule
ILMN_2061419	0.0012	3.88e-05	5.44	2.1906	1.42
ILMN_3237419	0.0012	3.88e-05	-5.44	2.18935	-0.306
ILMN_2213558	0.00121	3.9e-05	-5.43	2.18466	-0.734	TMED10P1	transmembrane p24 trafficking protein 10 pseudogene 1
ILMN_1790962	0.00121	3.91e-05	5.43	2.18304	0.874	RINL	Ras and Rab interactor like
ILMN_1740490	0.00121	3.92e-05	-5.43	2.18092	-0.652	ZFP82	ZFP82 zinc finger protein
ILMN_1799853	0.00122	3.94e-05	-5.43	2.17524	-0.696	SPTLC1	serine palmitoyltransferase long chain base subunit 1
ILMN_1651506	0.00122	3.94e-05	-5.43	2.1742	-0.543	TGS1	trimethylguanosine synthase 1
ILMN_1683932	0.00122	3.96e-05	-5.43	2.17037	-0.724	ZNF425	zinc finger protein 425
ILMN_1703174	0.00122	3.96e-05	-5.43	2.16929	-1.95	FREM2	FRAS1 related extracellular matrix protein 2
ILMN_1767811	0.00122	3.97e-05	-5.43	2.16855	-0.539	ZNF416	zinc finger protein 416
ILMN_1911042	0.00123	3.98e-05	5.43	2.16602	1.57	PIP4K2A	phosphatidylinositol-5-phosphate 4-kinase type 2 alpha
ILMN_2150465	0.00123	3.98e-05	5.42	2.16416	1.96	TMEM267	transmembrane protein 267
ILMN_1687884	0.00123	3.98e-05	-5.42	2.16396	-0.56	ZNF2	zinc finger protein 2
ILMN_3240144	0.00123	3.99e-05	5.42	2.16356	1.58	HBA1	hemoglobin subunit alpha 1
ILMN_1728512	0.00123	3.99e-05	5.42	2.16248	0.898	YWHAH	tyrosine 3-monooxygenase/tryptophan 5-monooxygenase activation protein eta
ILMN_1651554	0.00123	4e-05	5.42	2.15962	1.37	RGS5	regulator of G-protein signaling 5
ILMN_1812640	0.00123	4e-05	5.42	2.15948	1.17	AHR	aryl hydrocarbon receptor
ILMN_1717163	0.00123	4.02e-05	5.42	2.15642	1.67	F13A1	coagulation factor XIII A chain
ILMN_2155172	0.00123	4.02e-05	-5.42	2.15543	-1.01	BRIX1	BRX1, biogenesis of ribosomes
ILMN_1726181	0.00123	4.02e-05	-5.42	2.15531	-0.541	C19orf52	chromosome 19 open reading frame 52
ILMN_1770692	0.00123	4.02e-05	-5.42	2.15458	-1.01	WDR12	WD repeat domain 12
ILMN_1718063	0.00123	4.03e-05	5.42	2.15291	1.66	LIPA	lipase A, lysosomal acid type
ILMN_1723412	0.00123	4.04e-05	5.42	2.15032	1.09	ASCL2	achaete-scute family bHLH transcription factor 2
ILMN_1815723	0.00124	4.05e-05	-5.42	2.14873	-0.954	NUP35	nucleoporin 35
ILMN_1720498	0.00124	4.05e-05	-5.42	2.14778	-0.23	TMEM120B	transmembrane protein 120B
ILMN_1811890	0.00124	4.06e-05	5.41	2.14456	1.59	RGS10	regulator of G-protein signaling 10
ILMN_1798581	0.00124	4.07e-05	5.41	2.14322	1.5	MCM8	minichromosome maintenance 8 homologous recombination repair factor
ILMN_1656822	0.00124	4.07e-05	5.41	2.1432	0.793	DNM2	dynamin 2
ILMN_2409706	0.00124	4.08e-05	-5.41	2.1396	-0.572	WDR20	WD repeat domain 20
ILMN_1792107	0.00124	4.08e-05	-5.41	2.13931	-0.568	ERCC8	ERCC excision repair 8, CSA ubiquitin ligase complex subunit
ILMN_1793920	0.00124	4.09e-05	-5.41	2.13921	-0.397
ILMN_1714709	0.00125	4.11e-05	5.41	2.13221	2.01	OLFM1	olfactomedin 1
ILMN_1722239	0.00125	4.11e-05	-5.41	2.13217	-0.53	TIMM8A	translocase of inner mitochondrial membrane 8 homolog A (yeast)
ILMN_3270462	0.00125	4.12e-05	-5.41	2.13106	-0.167
ILMN_1708991	0.00125	4.13e-05	5.41	2.1285	0.776	CCNY	cyclin Y
ILMN_1795236	0.00125	4.13e-05	5.41	2.12834	1.03	SIGLEC9	sialic acid binding Ig like lectin 9
ILMN_3235325	0.00125	4.13e-05	-5.41	2.12786	-0.429	SCARNA13	small Cajal body-specific RNA 13
ILMN_1726189	0.00125	4.14e-05	5.41	2.12706	0.479	MS4A14	membrane spanning 4-domains A14
ILMN_2217935	0.00125	4.14e-05	-5.41	2.12614	-0.581	RFC1	replication factor C subunit 1
ILMN_1688725	0.00126	4.15e-05	-5.4	2.12243	-0.458	UTP14A	UTP14A small subunit processome component
ILMN_1658104	0.00126	4.16e-05	-5.4	2.12011	-0.488	KBTBD6	kelch repeat and BTB domain containing 6
ILMN_1802205	0.00126	4.19e-05	5.4	2.11513	2.02	RHOB	ras homolog family member B
ILMN_1664398	0.00126	4.19e-05	-5.4	2.1143	-0.579
ILMN_2070792	0.00127	4.2e-05	5.4	2.11119	0.439	ACSM5	acyl-CoA synthetase medium-chain family member 5
ILMN_1786469	0.00127	4.22e-05	-5.4	2.10786	-0.825	FBXO22	F-box protein 22
ILMN_1739045	0.00128	4.24e-05	-5.39	2.1031	-0.373
ILMN_1656097	0.00128	4.24e-05	5.39	2.10186	0.614	SLCO1A2	solute carrier organic anion transporter family member 1A2
ILMN_2412101	0.00128	4.25e-05	-5.39	2.1005	-0.525
ILMN_2375319	0.00128	4.25e-05	5.39	2.10029	0.577
ILMN_1656915	0.00128	4.25e-05	-5.39	2.09957	-0.4	PSD3	pleckstrin and Sec7 domain containing 3
ILMN_1779448	0.00128	4.25e-05	5.39	2.09938	2.03	EFHD1	EF-hand domain family member D1
ILMN_1667169	0.00128	4.25e-05	-5.39	2.09917	-0.688
ILMN_1693009	0.00128	4.27e-05	5.39	2.09456	2.09	FGL2	fibrinogen like 2
ILMN_1777528	0.00128	4.27e-05	-5.39	2.0945	-0.496	NCBP1	nuclear cap binding protein subunit 1
ILMN_1775761	0.00128	4.28e-05	-5.39	2.09338	-0.607	TSR1	TSR1, ribosome maturation factor
ILMN_1790909	0.00128	4.29e-05	-5.39	2.09146	-0.729	NFE2L2	nuclear factor, erythroid 2 like 2
ILMN_1698940	0.00128	4.29e-05	-5.39	2.09114	-0.421
ILMN_1659976	0.00128	4.29e-05	-5.39	2.09084	-0.462	CLP1	cleavage and polyadenylation factor I subunit 1
ILMN_2353202	0.00128	4.3e-05	-5.39	2.0892	-0.971	PTK7	protein tyrosine kinase 7 (inactive)
ILMN_2374449	0.00128	4.3e-05	5.39	2.08831	4.18	SPP1	secreted phosphoprotein 1
ILMN_1811719	0.00128	4.3e-05	5.39	2.08713	1.17	MYO7A	myosin VIIA
ILMN_1677607	0.00129	4.31e-05	-5.39	2.08499	-1.25	SC5D	sterol-C5-desaturase
ILMN_1742866	0.00129	4.33e-05	-5.38	2.0808	-1.54	F2R	coagulation factor II thrombin receptor
ILMN_1675325	0.00129	4.33e-05	5.38	2.08072	0.577	ENPEP	glutamyl aminopeptidase
ILMN_1735360	0.00129	4.34e-05	-5.38	2.0781	-0.74	SDAD1	SDA1 domain containing 1
ILMN_2381537	0.0013	4.37e-05	5.38	2.07205	1.75	CRCP	CGRP receptor component
ILMN_2268026	0.0013	4.38e-05	-5.38	2.07077	-0.369
ILMN_3220769	0.0013	4.38e-05	-5.38	2.07036	-0.978
ILMN_1662954	0.0013	4.38e-05	-5.38	2.06967	-1.05	CCT7	chaperonin containing TCP1 subunit 7
ILMN_1768284	0.0013	4.38e-05	5.38	2.06922	0.931	P2RY8	purinergic receptor P2Y8
ILMN_1740430	0.00131	4.41e-05	-5.38	2.06263	-0.689	SLC2A4RG	SLC2A4 regulator
ILMN_3307877	0.00131	4.43e-05	5.37	2.05885	1.47	C21orf58	chromosome 21 open reading frame 58
ILMN_1697227	0.00132	4.45e-05	5.37	2.05529	1.24
ILMN_1778650	0.00132	4.45e-05	5.37	2.05428	0.301	VILL	villin like
ILMN_1806951	0.00132	4.45e-05	-5.37	2.05317	-1.22	CSTF3	cleavage stimulation factor subunit 3
ILMN_1693345	0.00132	4.46e-05	-5.37	2.05246	-0.629	CPEB1	cytoplasmic polyadenylation element binding protein 1
ILMN_3223500	0.00133	4.49e-05	5.37	2.0459	1.63
ILMN_1692539	0.00133	4.49e-05	5.37	2.04482	1.16	SH3BP1	SH3 domain binding protein 1
ILMN_1670875	0.00133	4.5e-05	-5.37	2.04238	-0.954	PPM1D	protein phosphatase, Mg2+/Mn2+ dependent 1D
ILMN_2115974	0.00133	4.53e-05	-5.36	2.03755	-0.331	GSDMA	gasdermin A
ILMN_1709204	0.00133	4.53e-05	5.36	2.03694	0.727	CLEC4A	C-type lectin domain family 4 member A
ILMN_1659285	0.00133	4.53e-05	-5.36	2.03582	-0.732	PSMG1	proteasome assembly chaperone 1
ILMN_1817275	0.00133	4.53e-05	5.36	2.03557	0.368
ILMN_1705630	0.00133	4.54e-05	5.36	2.03483	0.541	ECSCR	endothelial cell surface expressed chemotaxis and apoptosis regulator
ILMN_2198185	0.00134	4.55e-05	-5.36	2.0312	-0.421	TMEM187	transmembrane protein 187
ILMN_1692163	0.00134	4.56e-05	-5.36	2.03054	-0.737	NSDHL	NAD(P) dependent steroid dehydrogenase-like
ILMN_1794442	0.00134	4.58e-05	5.36	2.02611	0.433
ILMN_1659524	0.00135	4.59e-05	-5.36	2.0227	-0.907	NDUFAF4	NADH:ubiquinone oxidoreductase complex assembly factor 4
ILMN_1714592	0.00135	4.6e-05	5.36	2.02133	0.424	CDA	cytidine deaminase
ILMN_1677827	0.00135	4.6e-05	5.36	2.02127	1.94	TLR7	toll like receptor 7
ILMN_1795026	0.00135	4.6e-05	-5.36	2.02073	-0.76	FAM189B	family with sequence similarity 189 member B
ILMN_2048011	0.00135	4.62e-05	-5.35	2.0174	-0.272	ST8SIA1	ST8 alpha-N-acetyl-neuraminide alpha-2,8-sialyltransferase 1
ILMN_2073604	0.00135	4.62e-05	-5.35	2.01722	-0.678	EBP	emopamil binding protein (sterol isomerase)
ILMN_3215461	0.00135	4.62e-05	5.35	2.01635	1.79
ILMN_1722738	0.00135	4.63e-05	5.35	2.01458	0.943	ROGDI	rogdi homolog
ILMN_1695413	0.00135	4.64e-05	-5.35	2.01343	-0.334	ZNF429	zinc finger protein 429
ILMN_1803376	0.00136	4.66e-05	-5.35	2.00901	-0.584	AEBP2	AE binding protein 2
ILMN_1663158	0.00136	4.67e-05	-5.35	2.00593	-0.467	ZNF174	zinc finger protein 174
ILMN_3258356	0.00136	4.68e-05	5.35	2.0035	0.751
ILMN_1800420	0.00136	4.69e-05	-5.35	2.00291	-0.291	RNF214	ring finger protein 214
ILMN_3273065	0.00137	4.69e-05	5.35	2.00145	0.901
ILMN_1691428	0.00137	4.7e-05	5.35	1.99986	0.885
ILMN_1697959	0.00137	4.72e-05	-5.34	1.99607	-0.776	SLC35B4	solute carrier family 35 member B4
ILMN_1736135	0.00137	4.72e-05	-5.34	1.99561	-0.399	TYW1	tRNA-yW synthesizing protein 1 homolog
ILMN_1777765	0.00138	4.74e-05	-5.34	1.9909	-0.642	C12orf10	chromosome 12 open reading frame 10
ILMN_3305169	0.00138	4.76e-05	5.34	1.98706	1.7
ILMN_1718537	0.00138	4.77e-05	-5.34	1.98426	-0.877	HPS6	HPS6, biogenesis of lysosomal organelles complex 2 subunit 3
ILMN_1728540	0.00139	4.78e-05	-5.34	1.98298	-0.577	FUNDC1	FUN14 domain containing 1
ILMN_1672884	0.00139	4.79e-05	-5.34	1.98134	-0.731	MTFMT	mitochondrial methionyl-tRNA formyltransferase
ILMN_1756104	0.00139	4.82e-05	-5.33	1.97458	-0.48	LARP7	La ribonucleoprotein domain family member 7
ILMN_1674780	0.00139	4.82e-05	-5.33	1.97426	-0.702	SF3B1	splicing factor 3b subunit 1
ILMN_1764266	0.00139	4.82e-05	5.33	1.9742	0.714	CKMT2	creatine kinase, mitochondrial 2
ILMN_2373982	0.00139	4.83e-05	5.33	1.97373	0.91	PICK1	protein interacting with PRKCA 1
ILMN_2272074	0.00139	4.83e-05	-5.33	1.97339	-0.82	TROVE2	TROVE domain family member 2
ILMN_1781457	0.00139	4.83e-05	-5.33	1.9729	-0.627	TIPRL	TOR signaling pathway regulator
ILMN_1753515	0.00139	4.83e-05	-5.33	1.97184	-0.593	SRR	serine racemase
ILMN_1785345	0.0014	4.84e-05	5.33	1.97038	1.16	GPR84	G protein-coupled receptor 84
ILMN_1789384	0.0014	4.86e-05	-5.33	1.96731	-1.15	QSOX2	quiescin sulfhydryl oxidase 2
ILMN_1715832	0.0014	4.87e-05	-5.33	1.96511	-0.423	PIK3R4	phosphoinositide-3-kinase regulatory subunit 4
ILMN_1677756	0.0014	4.87e-05	5.33	1.9643	0.54	UBE2D2	ubiquitin conjugating enzyme E2 D2
ILMN_1710740	0.0014	4.88e-05	5.33	1.96219	1.55	C2	complement component 2
ILMN_2213834	0.0014	4.88e-05	5.33	1.96174	1.33
ILMN_2374159	0.00141	4.9e-05	5.33	1.95854	1.55
ILMN_1866504	0.00141	4.92e-05	5.32	1.95496	0.172
ILMN_2342240	0.00141	4.92e-05	-5.32	1.95385	-0.687	MGAT2	mannosyl (alpha-1,6-)-glycoprotein beta-1,2-N-acetylglucosaminyltransferase
ILMN_1674551	0.00141	4.92e-05	-5.32	1.95345	-0.782	SMAD5	SMAD family member 5
ILMN_1686152	0.00141	4.93e-05	5.32	1.95336	1.06	GGA2	golgi associated, gamma adaptin ear containing, ARF binding protein 2
ILMN_1663493	0.00143	4.99e-05	-5.32	1.93945	-0.394
ILMN_1738554	0.00143	5.01e-05	-5.32	1.93729	-0.894
ILMN_1696469	0.00144	5.02e-05	5.31	1.93417	1.01
ILMN_1753342	0.00144	5.03e-05	5.31	1.932	1.94	SAT1	spermidine/spermine N1-acetyltransferase 1
ILMN_2224444	0.00144	5.04e-05	-5.31	1.93135	-0.643
ILMN_1725992	0.00144	5.05e-05	5.31	1.92905	0.775	RAPGEF6	Rap guanine nucleotide exchange factor 6
ILMN_1681356	0.00144	5.05e-05	5.31	1.92791	0.77	PDE2A	phosphodiesterase 2A
ILMN_2180677	0.00144	5.06e-05	-5.31	1.92554	-0.476	ARMCX1	armadillo repeat containing, X-linked 1
ILMN_1792528	0.00145	5.08e-05	-5.31	1.92294	-0.317
ILMN_1655821	0.00145	5.09e-05	5.31	1.9209	1.42	CAPG	capping actin protein, gelsolin like
ILMN_1696503	0.00145	5.1e-05	-5.31	1.91907	-0.243	JRKL	JRK-like
ILMN_1667857	0.00145	5.1e-05	-5.31	1.91871	-0.65	RITA1	RBPJ interacting and tubulin associated 1
ILMN_1679532	0.00145	5.1e-05	5.31	1.91818	1.2	GRM3	glutamate metabotropic receptor 3
ILMN_1800638	0.00145	5.1e-05	5.31	1.91798	1.28	CELF2	CUGBP, Elav-like family member 2
ILMN_2224907	0.00146	5.13e-05	5.3	1.91302	0.797	SMIM14	small integral membrane protein 14
ILMN_1738116	0.00146	5.14e-05	5.3	1.91107	3.24	TMEM119	transmembrane protein 119
ILMN_3267800	0.00146	5.14e-05	5.3	1.91043	1.03
ILMN_1703969	0.00146	5.15e-05	-5.3	1.90932	-0.405
ILMN_2320164	0.00146	5.15e-05	5.3	1.90812	1.94	P2RY12	purinergic receptor P2Y12
ILMN_2367384	0.00146	5.16e-05	5.3	1.9076	0.608	EPHB2	EPH receptor B2
ILMN_1672405	0.00146	5.16e-05	-5.3	1.9063	-0.682	TMED7	transmembrane p24 trafficking protein 7
ILMN_3236637	0.00146	5.18e-05	5.3	1.90257	1.42	PIP4K2A	phosphatidylinositol-5-phosphate 4-kinase type 2 alpha
ILMN_1701749	0.00146	5.18e-05	-5.3	1.90257	-0.47	UQCRFS1	ubiquinol-cytochrome c reductase, Rieske iron-sulfur polypeptide 1
ILMN_1653836	0.00146	5.18e-05	-5.3	1.90246	-1.49	KIAA1549L	KIAA1549 like
ILMN_1803775	0.00147	5.22e-05	-5.3	1.89483	-0.85	HSPE1	heat shock protein family E (Hsp10) member 1
ILMN_1654060	0.00147	5.23e-05	5.29	1.89385	0.777	MKNK2	MAP kinase interacting serine/threonine kinase 2
ILMN_2212823	0.00147	5.23e-05	5.29	1.89381	1.27	ZNF577	zinc finger protein 577
ILMN_1709919	0.00148	5.24e-05	5.29	1.89153	2.35	PLP1	proteolipid protein 1
ILMN_1696843	0.00148	5.25e-05	5.29	1.88946	1.19
ILMN_1749591	0.00148	5.25e-05	5.29	1.88913	1.16	ITGAL	integrin subunit alpha L
ILMN_2116299	0.00148	5.27e-05	5.29	1.88653	0.838	FAM110D	family with sequence similarity 110 member D
ILMN_1715324	0.00148	5.28e-05	5.29	1.88456	0.766	HSD17B8	hydroxysteroid 17-beta dehydrogenase 8
ILMN_3235096	0.00149	5.3e-05	5.29	1.88092	1.73	SNORA28	small nucleolar RNA, H/ACA box 28
ILMN_2140559	0.00149	5.3e-05	-5.29	1.88025	-0.452	IRX5	iroquois homeobox 5
ILMN_1721901	0.00149	5.3e-05	-5.29	1.87984	-0.838	CTNNAL1	catenin alpha like 1
ILMN_1797950	0.00149	5.31e-05	-5.29	1.87789	-0.628	EXTL2	exostosin like glycosyltransferase 2
ILMN_1768273	0.00149	5.32e-05	-5.29	1.87764	-0.367	POP1	POP1 homolog, ribonuclease P/MRP subunit
ILMN_1844408	0.00149	5.33e-05	5.29	1.8747	0.814	PLXNA2	plexin A2
ILMN_1673509	0.0015	5.36e-05	-5.28	1.86924	-0.756	RPL28	ribosomal protein L28
ILMN_3201643	0.0015	5.36e-05	5.28	1.86871	0.754
ILMN_1779257	0.0015	5.37e-05	5.28	1.86796	0.594	CD40	CD40 molecule
ILMN_1778144	0.0015	5.38e-05	5.28	1.86571	0.783	SLC48A1	solute carrier family 48 member 1
ILMN_1720158	0.00151	5.39e-05	5.28	1.86303	1.78	ETS2	ETS proto-oncogene 2, transcription factor
ILMN_1779061	0.00151	5.4e-05	5.28	1.86245	0.279	ST6GALNAC3	ST6 N-acetylgalactosaminide alpha-2,6-sialyltransferase 3
ILMN_1773940	0.00151	5.4e-05	-5.28	1.86214	-0.571
ILMN_1687887	0.00151	5.43e-05	-5.28	1.85702	-0.668	PSMC4	proteasome 26S subunit, ATPase 4
ILMN_2106658	0.00152	5.44e-05	5.28	1.85371	1.59	BLZF1	basic leucine zipper nuclear factor 1
ILMN_3294322	0.00152	5.45e-05	5.28	1.85214	0.658	CPEB2-AS1	CPEB2 antisense RNA 1 (head to head)
ILMN_1779264	0.00152	5.46e-05	-5.27	1.85056	-0.729	PSMG1	proteasome assembly chaperone 1
ILMN_1778401	0.00153	5.49e-05	5.27	1.84498	2.04	HLA-B	major histocompatibility complex, class I, B
ILMN_1704418	0.00153	5.49e-05	-5.27	1.84469	-1.29	FOXD1	forkhead box D1
ILMN_1652768	0.00153	5.52e-05	-5.27	1.83994	-0.568
ILMN_1662905	0.00153	5.52e-05	-5.27	1.83945	-0.679	NME1-NME2	NME1-NME2 readthrough
ILMN_3251536	0.00153	5.53e-05	-5.27	1.83894	-0.562	FAM127C	family with sequence similarity 127 member C
ILMN_1740861	0.00153	5.53e-05	-5.27	1.83858	-0.842	DTWD1	DTW domain containing 1
ILMN_1736008	0.00153	5.53e-05	5.27	1.8383	1.25	YRDC	yrdC N6-threonylcarbamoyltransferase domain containing
ILMN_1749342	0.00153	5.53e-05	-5.27	1.83778	-0.269	ZNF322	zinc finger protein 322
ILMN_2389347	0.00154	5.55e-05	-5.27	1.83459	-0.427	NR3C1	nuclear receptor subfamily 3 group C member 1
ILMN_2053415	0.00154	5.55e-05	-5.27	1.83443	-1.96	LDLR	low density lipoprotein receptor
ILMN_1695606	0.00154	5.56e-05	-5.27	1.83262	-1.47	EFNB3	ephrin B3
ILMN_3243190	0.00154	5.56e-05	5.27	1.83216	0.307	ADGRE4P	adhesion G protein-coupled receptor E4, pseudogene
ILMN_1765525	0.00154	5.56e-05	-5.27	1.83215	-0.368	RCC1L	RCC1 like
ILMN_1693039	0.00154	5.57e-05	-5.27	1.83125	-0.375	ZFPL1	zinc finger protein like 1
ILMN_1705032	0.00154	5.58e-05	-5.26	1.82937	-0.246	SEH1L	SEH1 like nucleoporin
ILMN_2405324	0.00154	5.58e-05	5.26	1.82895	1.35	IFNLR1	interferon lambda receptor 1
ILMN_3251686	0.00154	5.59e-05	-5.26	1.82702	-0.547	UBTD2	ubiquitin domain containing 2
ILMN_1731907	0.00154	5.59e-05	5.26	1.82666	0.456
ILMN_1727194	0.00154	5.59e-05	-5.26	1.82666	-1.51	CALU	calumenin
ILMN_2144088	0.00154	5.6e-05	-5.26	1.8257	-1.51	FDFT1	farnesyl-diphosphate farnesyltransferase 1
ILMN_1730620	0.00154	5.61e-05	5.26	1.82407	0.569	ARRB1	arrestin beta 1
ILMN_1761850	0.00154	5.61e-05	-5.26	1.82365	-0.42	ATRN	attractin
ILMN_2368535	0.00155	5.63e-05	-5.26	1.81979	-0.755	FBXO17	F-box protein 17
ILMN_1744006	0.00155	5.64e-05	-5.26	1.8192	-0.55	GFOD2	glucose-fructose oxidoreductase domain containing 2
ILMN_3229770	0.00155	5.64e-05	5.26	1.81894	0.671	SKP1	S-phase kinase-associated protein 1
ILMN_1667224	0.00155	5.64e-05	5.26	1.8189	0.916	SLAMF8	SLAM family member 8
ILMN_1653896	0.00155	5.65e-05	-5.26	1.81734	-0.51	ATRIP	ATR interacting protein
ILMN_1784554	0.00155	5.68e-05	5.26	1.81154	1.08
ILMN_2125374	0.00156	5.69e-05	-5.25	1.8101	-0.62	CMAS	cytidine monophosphate N-acetylneuraminic acid synthetase
ILMN_1718977	0.00156	5.7e-05	5.25	1.80869	2.82	GADD45B	growth arrest and DNA damage inducible beta
ILMN_3294134	0.00156	5.7e-05	5.25	1.80858	1.69
ILMN_1806312	0.00156	5.71e-05	-5.25	1.8071	-0.711	TMEM230	transmembrane protein 230
ILMN_1745841	0.00156	5.72e-05	5.25	1.80543	0.648
ILMN_1782352	0.00157	5.75e-05	5.25	1.79907	0.748	VENTX	VENT homeobox
ILMN_1660840	0.00157	5.76e-05	-5.25	1.79853	-0.728	DESI2	desumoylating isopeptidase 2
ILMN_1841970	0.00157	5.76e-05	5.25	1.79728	1.14
ILMN_2332964	0.00157	5.77e-05	5.25	1.79656	1.85	LGMN	legumain
ILMN_1795865	0.00158	5.79e-05	-5.25	1.79245	-1.58	FGFRL1	fibroblast growth factor receptor-like 1
ILMN_1685493	0.00158	5.81e-05	5.25	1.78972	0.582	TMCC3	transmembrane and coiled-coil domain family 3
ILMN_1734486	0.00158	5.81e-05	-5.25	1.78917	-0.896	TSEN15	tRNA splicing endonuclease subunit 15
ILMN_2130078	0.00158	5.82e-05	5.24	1.78753	1.59	CDKN2AIPNL	CDKN2A interacting protein N-terminal like
ILMN_1688098	0.00158	5.83e-05	5.24	1.78634	0.777	TBC1D4	TBC1 domain family member 4
ILMN_1787657	0.00159	5.86e-05	-5.24	1.78093	-1.25	CLDN12	claudin 12
ILMN_2409395	0.0016	5.89e-05	-5.24	1.77596	-0.812	CCNC	cyclin C
ILMN_1695847	0.0016	5.9e-05	-5.24	1.77427	-0.496	ZKSCAN5	zinc finger with KRAB and SCAN domains 5
ILMN_1781996	0.0016	5.91e-05	5.24	1.77219	0.734	NUDT16	nudix hydrolase 16
ILMN_1778617	0.0016	5.92e-05	-5.24	1.77051	-0.64	AK6	adenylate kinase 6
ILMN_2091375	0.00161	5.95e-05	-5.23	1.76571	-0.43	KRCC1	lysine rich coiled-coil 1
ILMN_2376133	0.00161	5.95e-05	-5.23	1.76507	-0.604	KIAA1191	KIAA1191
ILMN_1783247	0.00161	5.96e-05	5.23	1.76361	1.15	C10orf11	chromosome 10 open reading frame 11
ILMN_2289775	0.00161	5.97e-05	-5.23	1.76286	-0.578	HAX1	HCLS1 associated protein X-1
ILMN_1653652	0.00161	5.97e-05	5.23	1.76276	1.12	PTPRC	protein tyrosine phosphatase, receptor type C
ILMN_1690036	0.00161	5.97e-05	-5.23	1.76179	-0.399
ILMN_1772645	0.00161	5.98e-05	-5.23	1.76011	-0.749	AGK	acylglycerol kinase
ILMN_1728057	0.00162	6e-05	-5.23	1.75758	-0.419	SDHAF4	succinate dehydrogenase complex assembly factor 4
ILMN_1717524	0.00162	6.03e-05	-5.23	1.7529	-0.561	LIPT1	lipoyltransferase 1
ILMN_1796508	0.00163	6.04e-05	-5.23	1.75094	-0.361
ILMN_3245625	0.00163	6.05e-05	-5.23	1.7494	-0.694	RFX7	regulatory factor X7
ILMN_1677906	0.00163	6.06e-05	5.23	1.74808	0.865
ILMN_1787513	0.00163	6.08e-05	-5.22	1.74456	-0.68	ACTR3B	ARP3 actin related protein 3 homolog B
ILMN_1770963	0.00163	6.08e-05	5.22	1.74409	0.378	NAALADL1	N-acetylated alpha-linked acidic dipeptidase-like 1
ILMN_1730101	0.00163	6.09e-05	-5.22	1.74244	-1.27	GSPT2	G1 to S phase transition 2
ILMN_1756862	0.00163	6.09e-05	5.22	1.74237	0.782	APOL3	apolipoprotein L3
ILMN_1799628	0.00163	6.1e-05	-5.22	1.74135	-0.218
ILMN_1814622	0.00163	6.1e-05	-5.22	1.74064	-0.382	GIN1	gypsy retrotransposon integrase 1
ILMN_1767263	0.00163	6.11e-05	5.22	1.73986	0.915
ILMN_1762071	0.00163	6.11e-05	-5.22	1.73948	-0.686	C17orf80	chromosome 17 open reading frame 80
ILMN_1815346	0.00163	6.11e-05	-5.22	1.73868	-0.853	TMEM136	transmembrane protein 136
ILMN_1811836	0.00163	6.12e-05	-5.22	1.73833	-0.861	DYNC2LI1	dynein cytoplasmic 2 light intermediate chain 1
ILMN_1723822	0.00164	6.12e-05	-5.22	1.73767	-0.49
ILMN_1797531	0.00164	6.13e-05	5.22	1.73582	0.972	PRKAG2	protein kinase AMP-activated non-catalytic subunit gamma 2
ILMN_3244693	0.00164	6.13e-05	-5.22	1.73561	-0.52	NFYC-AS1	NFYC antisense RNA 1
ILMN_1731215	0.00164	6.15e-05	5.22	1.7323	0.284	MYBPHL	myosin binding protein H like
ILMN_1689607	0.00164	6.15e-05	-5.22	1.73213	-0.194	NEPRO	nucleolus and neural progenitor protein
ILMN_1730998	0.00164	6.17e-05	-5.22	1.72955	-1.03	TSPAN6	tetraspanin 6
ILMN_3251733	0.00165	6.21e-05	5.21	1.72228	0.541	C19orf43	chromosome 19 open reading frame 43
ILMN_1653738	0.00166	6.24e-05	-5.21	1.71841	-0.293	INTS4	integrator complex subunit 4
ILMN_1658909	0.00166	6.26e-05	-5.21	1.71526	-0.275	OSGEPL1	O-sialoglycoprotein endopeptidase-like 1
ILMN_1673369	0.00166	6.26e-05	-5.21	1.71523	-0.719	SEPHS1	selenophosphate synthetase 1
ILMN_2375973	0.00166	6.26e-05	-5.21	1.71498	-0.37	ALKBH1	alkB homolog 1, histone H2A dioxygenase
ILMN_2406043	0.00167	6.28e-05	-5.21	1.71221	-1.04	CHMP3	charged multivesicular body protein 3
ILMN_1727184	0.00167	6.29e-05	-5.21	1.71042	-0.77	WDR36	WD repeat domain 36
ILMN_1736730	0.00167	6.3e-05	-5.21	1.70913	-1.12	CARMIL1	capping protein regulator and myosin 1 linker 1
ILMN_3237926	0.00167	6.3e-05	-5.21	1.70853	-0.359	CCNJL	cyclin J like
ILMN_1684051	0.00167	6.3e-05	5.21	1.70853	1.14	WASF2	WAS protein family member 2
ILMN_1705210	0.00167	6.3e-05	5.21	1.70826	1.35	GRASP	general receptor for phosphoinositides 1 associated scaffold protein
ILMN_2351241	0.00167	6.32e-05	-5.21	1.70561	-0.592	RNF14	ring finger protein 14
ILMN_1700202	0.00167	6.32e-05	-5.21	1.70535	-0.321	TMEM135	transmembrane protein 135
ILMN_2306661	0.00168	6.34e-05	5.2	1.70187	1.23	UNC13C	unc-13 homolog C
ILMN_1803813	0.00168	6.35e-05	-5.2	1.70141	-0.536	ASTE1	asteroid homolog 1 (Drosophila)
ILMN_2347234	0.00168	6.36e-05	-5.2	1.70001	-0.897	PRMT1	protein arginine methyltransferase 1
ILMN_1703301	0.00168	6.36e-05	-5.2	1.69875	-0.666
ILMN_1680860	0.00168	6.38e-05	-5.2	1.69613	-0.541	LEMD2	LEM domain containing 2
ILMN_1722438	0.00169	6.42e-05	-5.2	1.69038	-0.568	MGAT4B	mannosyl (alpha-1,3-)-glycoprotein beta-1,4-N-acetylglucosaminyltransferase, isozyme B
ILMN_1717371	0.0017	6.46e-05	5.19	1.6837	0.347
ILMN_1789638	0.0017	6.47e-05	5.19	1.68216	1.01	MFSD2A	major facilitator superfamily domain containing 2A
ILMN_1659576	0.00171	6.51e-05	-5.19	1.6765	-0.161	FPGS	folylpolyglutamate synthase
ILMN_3241332	0.00171	6.51e-05	-5.19	1.67582	-0.28
ILMN_3206390	0.00171	6.52e-05	5.19	1.67434	0.775
ILMN_2067607	0.00172	6.53e-05	-5.19	1.67277	-0.671	TMEM106B	transmembrane protein 106B
ILMN_1737650	0.00172	6.54e-05	5.19	1.67121	1.66	DIO2	deiodinase, iodothyronine, type II
ILMN_2319414	0.00172	6.54e-05	-5.19	1.67116	-0.581	BTF3	basic transcription factor 3
ILMN_1797929	0.00172	6.54e-05	-5.19	1.67115	-0.873	MICA	MHC class I polypeptide-related sequence A
ILMN_3238053	0.00172	6.57e-05	5.19	1.66776	1.53
ILMN_1872404	0.00172	6.57e-05	5.19	1.66762	0.684	CCDC50	coiled-coil domain containing 50
ILMN_1680624	0.00172	6.57e-05	5.19	1.66677	2.11	CREG1	cellular repressor of E1A stimulated genes 1
ILMN_1756006	0.00173	6.6e-05	5.19	1.6629	0.508	ATG2A	autophagy related 2A
ILMN_1708348	0.00173	6.6e-05	5.18	1.66225	1.26	ADAM8	ADAM metallopeptidase domain 8
ILMN_1796316	0.00173	6.61e-05	5.18	1.66171	2.01	MMP9	matrix metallopeptidase 9
ILMN_1656045	0.00173	6.61e-05	5.18	1.66086	0.364	CELF6	CUGBP, Elav-like family member 6
ILMN_2324157	0.00173	6.62e-05	-5.18	1.66006	-0.668	UBA3	ubiquitin like modifier activating enzyme 3
ILMN_1763162	0.00173	6.64e-05	-5.18	1.65704	-0.363	DPH2	DPH2 homolog
ILMN_1733579	0.00173	6.64e-05	5.18	1.6559	1.42	EVI2A	ecotropic viral integration site 2A
ILMN_1655532	0.00174	6.66e-05	-5.18	1.65418	-0.276	ASB6	ankyrin repeat and SOCS box containing 6
ILMN_1774874	0.00174	6.67e-05	5.18	1.6527	1.27	IL1RN	interleukin 1 receptor antagonist
ILMN_2143685	0.00174	6.68e-05	5.18	1.6506	0.388	CLDN7	claudin 7
ILMN_1771393	0.00174	6.69e-05	-5.18	1.64928	-0.367	TCAIM	T-cell activation inhibitor, mitochondrial
ILMN_1753135	0.00175	6.73e-05	-5.18	1.64323	-1.2	ALK	anaplastic lymphoma receptor tyrosine kinase
ILMN_2219437	0.00175	6.75e-05	5.17	1.64059	0.822	PRRG4	proline rich and Gla domain 4
ILMN_1757956	0.00176	6.75e-05	-5.17	1.63953	-0.509	PCGF1	polycomb group ring finger 1
ILMN_1720623	0.00176	6.77e-05	5.17	1.63788	1.08	SYTL3	synaptotagmin like 3
ILMN_2374728	0.00176	6.78e-05	5.17	1.63575	0.878	ARPP21	cAMP regulated phosphoprotein 21
ILMN_1724016	0.00176	6.79e-05	-5.17	1.63507	-0.206
ILMN_1783681	0.00176	6.79e-05	-5.17	1.63377	-0.436	MRPL34	mitochondrial ribosomal protein L34
ILMN_1894072	0.00176	6.81e-05	5.17	1.63203	1.29	PIK3CG	phosphatidylinositol-4,5-bisphosphate 3-kinase catalytic subunit gamma
ILMN_1682717	0.00176	6.81e-05	5.17	1.63192	3.03	IER3	immediate early response 3
ILMN_1679044	0.00177	6.84e-05	-5.17	1.62729	-0.457
ILMN_1695763	0.00177	6.86e-05	-5.17	1.62451	-0.934	PDIA5	protein disulfide isomerase family A member 5
ILMN_1802627	0.00177	6.86e-05	-5.17	1.62436	-0.683	PSMG3	proteasome assembly chaperone 3
ILMN_1743104	0.00177	6.87e-05	-5.17	1.62309	-0.814	RBM4B	RNA binding motif protein 4B
ILMN_1759792	0.00178	6.89e-05	-5.16	1.6193	-0.698	CLIP4	CAP-Gly domain containing linker protein family member 4
ILMN_2366703	0.00178	6.89e-05	5.16	1.61911	1.29	SGK3	serum/glucocorticoid regulated kinase family member 3
ILMN_2300970	0.00179	6.95e-05	5.16	1.61148	0.443	ETFB	electron transfer flavoprotein beta subunit
ILMN_1730295	0.0018	6.96e-05	5.16	1.60958	1.22	SIGLEC8	sialic acid binding Ig like lectin 8
ILMN_1810810	0.0018	6.97e-05	-5.16	1.60798	-0.423	EEF1A1	eukaryotic translation elongation factor 1 alpha 1
ILMN_2278850	0.0018	7.01e-05	-5.16	1.60298	-0.502	RAB24	RAB24, member RAS oncogene family
ILMN_2326512	0.0018	7.01e-05	5.16	1.60283	1.66	CASP1	caspase 1
ILMN_1742052	0.0018	7.01e-05	5.16	1.60258	0.284	SERPINB9	serpin family B member 9
ILMN_1785036	0.0018	7.02e-05	-5.16	1.60167	-0.345
ILMN_1676602	0.0018	7.02e-05	5.16	1.60078	0.713	SLC7A14	solute carrier family 7 member 14
ILMN_1693905	0.0018	7.02e-05	-5.16	1.60064	-0.626	HAT1	histone acetyltransferase 1
ILMN_3277072	0.00181	7.03e-05	-5.15	1.59955	-0.321
ILMN_1705403	0.00181	7.04e-05	5.15	1.59855	0.778	CYP2S1	cytochrome P450 family 2 subfamily S member 1
ILMN_2268921	0.00181	7.06e-05	-5.15	1.59523	-0.384	GOLGA7	golgin A7
ILMN_3290800	0.00182	7.11e-05	-5.15	1.5893	-0.805
ILMN_1748836	0.00182	7.11e-05	-5.15	1.5884	-0.372	FUZ	fuzzy planar cell polarity protein
ILMN_2219618	0.00182	7.12e-05	5.15	1.58739	1.77	AOC4P	amine oxidase, copper containing 4, pseudogene
ILMN_1803312	0.00182	7.13e-05	-5.15	1.58601	-0.424	DIMT1	DIM1 dimethyladenosine transferase 1 homolog
ILMN_1773262	0.00183	7.16e-05	5.15	1.58159	0.502	ESM1	endothelial cell specific molecule 1
ILMN_1737164	0.00183	7.17e-05	-5.15	1.5809	-0.606	TM9SF1	transmembrane 9 superfamily member 1
ILMN_1701933	0.00183	7.17e-05	5.15	1.5797	2.19	SNCA	synuclein alpha
ILMN_1764261	0.00183	7.18e-05	-5.15	1.57888	-0.367	TMEM128	transmembrane protein 128
ILMN_1657993	0.00183	7.18e-05	-5.14	1.57838	-0.749	ADNP	activity dependent neuroprotector homeobox
ILMN_1655921	0.00183	7.19e-05	-5.14	1.57706	-0.449	GTF2E1	general transcription factor IIE subunit 1
ILMN_2231928	0.00185	7.25e-05	5.14	1.56927	1.38	MX2	MX dynamin like GTPase 2
ILMN_1676411	0.00185	7.26e-05	-5.14	1.56726	-0.332	PMS2P2	PMS1 homolog 2, mismatch repair system component pseudogene 2
ILMN_1734830	0.00185	7.27e-05	5.14	1.56617	0.782	MTHFR	methylenetetrahydrofolate reductase (NAD(P)H)
ILMN_1713394	0.00185	7.28e-05	-5.14	1.56469	-0.332
ILMN_2398274	0.00185	7.28e-05	5.14	1.56465	0.959	PYCARD	PYD and CARD domain containing
ILMN_1807003	0.00185	7.29e-05	5.14	1.56392	0.872	ANXA11	annexin A11
ILMN_2313821	0.00185	7.3e-05	-5.14	1.56295	-0.584
ILMN_2130838	0.00186	7.31e-05	-5.14	1.56153	-0.434	UTP11	UTP11, small subunit processome component homolog (S, cerevisiae)
ILMN_1690939	0.00186	7.31e-05	5.14	1.5606	1.12	TYMP	thymidine phosphorylase
ILMN_3206804	0.00186	7.32e-05	5.14	1.56035	1.8	LINC01018	long intergenic non-protein coding RNA 1018
ILMN_1719986	0.00186	7.35e-05	5.13	1.55547	1.9	PIK3IP1	phosphoinositide-3-kinase interacting protein 1
ILMN_1815626	0.00187	7.37e-05	-5.13	1.55309	-1.86	DHCR7	7-dehydrocholesterol reductase
ILMN_1857915	0.00187	7.4e-05	-5.13	1.54937	-0.763
ILMN_1710553	0.00187	7.4e-05	5.13	1.54927	1.11	TMEM151A	transmembrane protein 151A
ILMN_1744628	0.00187	7.41e-05	-5.13	1.54787	-0.6	FDX1L	ferredoxin 1 like
ILMN_1840894	0.00188	7.42e-05	-5.13	1.54687	-0.57	GPATCH2L	G-patch domain containing 2 like
ILMN_1807556	0.00188	7.43e-05	5.13	1.54516	0.551	VWA3A	von Willebrand factor A domain containing 3A
ILMN_1695423	0.00188	7.43e-05	-5.13	1.54512	-0.808	CD9	CD9 molecule
ILMN_1776598	0.00188	7.44e-05	-5.13	1.54353	-0.249	NTMT1	N-terminal Xaa-Pro-Lys N-methyltransferase 1
ILMN_2235785	0.00188	7.47e-05	5.13	1.53974	1.25	KCNH6	potassium voltage-gated channel subfamily H member 6
ILMN_2176502	0.00189	7.49e-05	5.13	1.53725	0.968	UNC5B	unc-5 netrin receptor B
ILMN_1772946	0.00189	7.49e-05	-5.13	1.53717	-0.801	STRN3	striatin 3
ILMN_1795166	0.00191	7.58e-05	5.12	1.525	1.09	PTH1R	parathyroid hormone 1 receptor
ILMN_2264681	0.00191	7.59e-05	-5.12	1.52388	-0.43	LETMD1	LETM1 domain containing 1
ILMN_1802646	0.00192	7.62e-05	5.12	1.51966	0.595	EPHB6	EPH receptor B6
ILMN_1772743	0.00192	7.64e-05	-5.12	1.51765	-0.814	PIGK	phosphatidylinositol glycan anchor biosynthesis class K
ILMN_2298936	0.00192	7.65e-05	-5.12	1.51624	-1.08	THOC3	THO complex 3
ILMN_2366212	0.00192	7.66e-05	5.11	1.51504	0.485	CD79B	CD79b molecule
ILMN_2388445	0.00193	7.68e-05	-5.11	1.51245	-1.02	DLX1	distal-less homeobox 1
ILMN_1769013	0.00193	7.69e-05	5.11	1.51038	1.03	ASGR1	asialoglycoprotein receptor 1
ILMN_1734702	0.00193	7.7e-05	-5.11	1.50986	-0.617	MANEA	mannosidase endo-alpha
ILMN_1749878	0.00194	7.75e-05	5.11	1.50346	0.436	FAM124B	family with sequence similarity 124 member B
ILMN_3215206	0.00194	7.76e-05	-5.11	1.50141	-1.06
ILMN_1801124	0.00194	7.77e-05	-5.11	1.50097	-1.13	MSANTD4	Myb/SANT DNA binding domain containing 4 with coiled-coils
ILMN_2059173	0.00194	7.77e-05	5.11	1.50088	1.46	SLC35E1	solute carrier family 35 member E1
ILMN_1666733	0.00195	7.78e-05	5.11	1.49973	2.56	CXCL8	C-X-C motif chemokine ligand 8
ILMN_1812666	0.00195	7.78e-05	5.11	1.49941	0.98	DNAJC15	DnaJ heat shock protein family (Hsp40) member C15
ILMN_1671291	0.00195	7.79e-05	-5.11	1.49847	-0.421	EIF3I	eukaryotic translation initiation factor 3 subunit I
ILMN_1737640	0.00195	7.79e-05	5.11	1.49791	0.551
ILMN_1737514	0.00195	7.81e-05	5.11	1.49494	0.772	KYNU	kynureninase
ILMN_1766499	0.00195	7.81e-05	5.11	1.49492	1.29	HSPA2	heat shock protein family A (Hsp70) member 2
ILMN_2410783	0.00195	7.82e-05	5.11	1.49445	1.59	GAA	glucosidase alpha, acid
ILMN_2335669	0.00196	7.85e-05	-5.1	1.49012	-0.761	ZC3H14	zinc finger CCCH-type containing 14
ILMN_1741976	0.00196	7.85e-05	-5.1	1.48983	-0.696	SMARCAD1	SWI/SNF-related, matrix-associated actin-dependent regulator of chromatin, subfamily a, containing DEAD/H box 1
ILMN_1787691	0.00196	7.88e-05	5.1	1.48618	0.549	CITED4	Cbp/p300 interacting transactivator with Glu/Asp rich carboxy-terminal domain 4
ILMN_1784847	0.00197	7.91e-05	-5.1	1.48245	-0.652	CREBZF	CREB/ATF bZIP transcription factor
ILMN_2383435	0.00197	7.93e-05	-5.1	1.48074	-0.811	PSMD10	proteasome 26S subunit, non-ATPase 10
ILMN_1683328	0.00197	7.93e-05	-5.1	1.48035	-0.679	IP6K2	inositol hexakisphosphate kinase 2
ILMN_2357770	0.00197	7.93e-05	-5.1	1.47963	-0.821	TCEA1	transcription elongation factor A1
ILMN_1809894	0.00197	7.95e-05	-5.1	1.47801	-0.486	TMEM117	transmembrane protein 117
ILMN_3237562	0.00199	8e-05	-5.09	1.47146	-0.436	SNORA50C	small nucleolar RNA, H/ACA box 50C
ILMN_2077623	0.00199	8.03e-05	-5.09	1.46815	-0.751	RRAS2	related RAS viral (r-ras) oncogene homolog 2
ILMN_1758038	0.00199	8.03e-05	-5.09	1.4674	-0.497	ALKBH1	alkB homolog 1, histone H2A dioxygenase
ILMN_1723874	0.002	8.07e-05	-5.09	1.46341	-1.5	MRPS6	mitochondrial ribosomal protein S6
ILMN_1728710	0.002	8.08e-05	-5.09	1.46185	-0.677	ZNF816	zinc finger protein 816
ILMN_1715214	0.002	8.09e-05	5.09	1.46088	0.675	PTPN7	protein tyrosine phosphatase, non-receptor type 7
ILMN_1783695	0.002	8.09e-05	-5.09	1.4601	-0.659	EPRS	glutamyl-prolyl-tRNA synthetase
ILMN_1679912	0.002	8.1e-05	-5.09	1.459	-0.585	DPH3	diphthamide biosynthesis 3
ILMN_2157441	0.00201	8.11e-05	5.09	1.45782	4.67	HLA-DRA	major histocompatibility complex, class II, DR alpha
ILMN_2414135	0.00201	8.13e-05	5.09	1.45545	3.14	PLP1	proteolipid protein 1
ILMN_1679083	0.00201	8.13e-05	5.09	1.45489	0.625
ILMN_1702789	0.00201	8.15e-05	5.09	1.45337	0.701	KNDC1	kinase non-catalytic C-lobe domain containing 1
ILMN_2394366	0.00201	8.16e-05	5.09	1.45173	1.3	AMER2	APC membrane recruitment protein 2
ILMN_1698427	0.00202	8.17e-05	-5.08	1.45044	-0.275	TMUB2	transmembrane and ubiquitin like domain containing 2
ILMN_1737857	0.00202	8.2e-05	-5.08	1.44702	-0.685	GTF2B	general transcription factor IIB
ILMN_1702211	0.00202	8.2e-05	-5.08	1.44701	-0.34	TGIF1	TGFB induced factor homeobox 1
ILMN_1810759	0.00202	8.21e-05	-5.08	1.44552	-0.609	MMADHC	methylmalonic aciduria and homocystinuria, cblD type
ILMN_1655422	0.00203	8.25e-05	-5.08	1.44101	-1.12	RPL17	ribosomal protein L17
ILMN_1726769	0.00203	8.25e-05	5.08	1.44055	0.847	CNDP2	CNDP dipeptidase 2 (metallopeptidase M20 family)
ILMN_1705049	0.00203	8.27e-05	-5.08	1.43887	-0.391	TMEM67	transmembrane protein 67
ILMN_2198393	0.00203	8.27e-05	-5.08	1.43876	-0.646	KATNA1	katanin catalytic subunit A1
ILMN_1803988	0.00203	8.28e-05	5.08	1.43766	1.54	MCL1	BCL2 family apoptosis regulator
ILMN_1757627	0.00204	8.3e-05	-5.08	1.43437	-0.812	ZMYND19	zinc finger MYND-type containing 19
ILMN_2223903	0.00204	8.32e-05	-5.08	1.43265	-1.55	PPIC	peptidylprolyl isomerase C
ILMN_3290261	0.00205	8.38e-05	-5.07	1.42577	-0.81
ILMN_3307733	0.00207	8.43e-05	-5.07	1.41968	-0.639	TEFM	transcription elongation factor, mitochondrial
ILMN_1770911	0.00207	8.43e-05	-5.07	1.41941	-0.855	NRSN2	neurensin 2
ILMN_2387696	0.00207	8.44e-05	5.07	1.41781	0.553	CCR6	C-C motif chemokine receptor 6
ILMN_1679382	0.00207	8.47e-05	-5.07	1.41512	-0.794	CCT2	chaperonin containing TCP1 subunit 2
ILMN_2103362	0.00207	8.47e-05	5.07	1.41496	0.706	ARHGAP27	Rho GTPase activating protein 27
ILMN_1750181	0.00207	8.47e-05	5.07	1.41483	0.861	TESC	tescalcin
ILMN_1654389	0.00208	8.51e-05	5.07	1.4105	0.992
ILMN_1661484	0.00209	8.56e-05	-5.06	1.40442	-0.473	ZBTB45	zinc finger and BTB domain containing 45
ILMN_3187680	0.00209	8.57e-05	5.06	1.4028	1.06	ACCS	1-aminocyclopropane-1-carboxylate synthase homolog (inactive)
ILMN_1677452	0.00209	8.57e-05	-5.06	1.40262	-0.621	REXO4	REX4 homolog, 3'-5' exonuclease
ILMN_3262849	0.00209	8.58e-05	5.06	1.40249	1.52
ILMN_1814859	0.00209	8.58e-05	-5.06	1.4023	-0.326	DDX47	DEAD-box helicase 47
ILMN_1722774	0.0021	8.63e-05	-5.06	1.39585	-0.532	VPS72	vacuolar protein sorting 72 homolog
ILMN_1783231	0.0021	8.64e-05	5.06	1.39457	1.89	PLEKHB1	pleckstrin homology domain containing B1
ILMN_1728514	0.00211	8.66e-05	-5.06	1.39245	-0.652	BAG5	BCL2 associated athanogene 5
ILMN_1701906	0.00211	8.67e-05	5.06	1.39209	0.989	CD300C	CD300c molecule
ILMN_1750225	0.00211	8.67e-05	5.06	1.39125	0.47	MYCT1	myc target 1
ILMN_1708954	0.00211	8.68e-05	-5.06	1.39099	-1.06	GAR1	GAR1 ribonucleoprotein
ILMN_1812777	0.00211	8.69e-05	-5.06	1.38931	-0.676	MRPL35	mitochondrial ribosomal protein L35
ILMN_1728810	0.00211	8.69e-05	-5.06	1.38929	-0.378	NDUFS1	NADH:ubiquinone oxidoreductase core subunit S1
ILMN_3234841	0.00211	8.69e-05	-5.06	1.38895	-0.47
ILMN_3240698	0.00211	8.72e-05	-5.05	1.38564	-0.642	CRNDE	colorectal neoplasia differentially expressed (non-protein coding)
ILMN_1757408	0.00212	8.73e-05	-5.05	1.3846	-0.75	ZNF256	zinc finger protein 256
ILMN_3276794	0.00212	8.73e-05	-5.05	1.38425	-0.36
ILMN_1706957	0.00212	8.74e-05	-5.05	1.3837	-0.738	BMPR1A	bone morphogenetic protein receptor type 1A
ILMN_1664859	0.00212	8.74e-05	-5.05	1.38329	-1.23	ST8SIA1	ST8 alpha-N-acetyl-neuraminide alpha-2,8-sialyltransferase 1
ILMN_3238570	0.00213	8.8e-05	-5.05	1.37722	-0.775	EIF3CL	eukaryotic translation initiation factor 3 subunit C-like
ILMN_1682232	0.00213	8.83e-05	-5.05	1.374	-0.629	MIER1	MIER1 transcriptional regulator
ILMN_1681641	0.00213	8.83e-05	-5.05	1.37346	-0.313	DLEU1	deleted in lymphocytic leukemia 1
ILMN_3242473	0.00214	8.87e-05	-5.05	1.36868	-0.134
ILMN_1804207	0.00214	8.89e-05	-5.04	1.36671	-0.309	MRPL4	mitochondrial ribosomal protein L4
ILMN_1751615	0.00214	8.89e-05	-5.04	1.36664	-0.651	COQ10B	coenzyme Q10B
ILMN_1778240	0.00215	8.93e-05	5.04	1.36257	1.11	GFOD1	glucose-fructose oxidoreductase domain containing 1
ILMN_2069945	0.00215	8.93e-05	-5.04	1.36218	-0.533	SNRNP27	small nuclear ribonucleoprotein U4/U6,U5 subunit 27
ILMN_2324421	0.00216	8.97e-05	-5.04	1.35799	-0.367	TXNRD1	thioredoxin reductase 1
ILMN_1808122	0.00216	8.99e-05	5.04	1.35618	0.611
ILMN_1756360	0.00216	8.99e-05	-5.04	1.35605	-0.444	RPL35A	ribosomal protein L35a
ILMN_2366785	0.00216	9.01e-05	-5.04	1.35389	-0.25	DDX52	DEAD-box helicase 52
ILMN_2258268	0.00216	9.01e-05	-5.04	1.35374	-0.681	GLRX2	glutaredoxin 2
ILMN_3276990	0.00217	9.02e-05	-5.04	1.35282	-0.513
ILMN_1712678	0.00217	9.02e-05	-5.04	1.35238	-0.91	RPS27L	ribosomal protein S27 like
ILMN_1707592	0.00217	9.06e-05	5.04	1.34756	0.347	RGN	regucalcin
ILMN_2357809	0.00217	9.06e-05	-5.04	1.34746	-0.738	G3BP1	G3BP stress granule assembly factor 1
ILMN_1651259	0.00218	9.08e-05	-5.04	1.34628	-0.431
ILMN_1698001	0.00218	9.08e-05	-5.04	1.34605	-0.767	NCK1	NCK adaptor protein 1
ILMN_1658053	0.00218	9.09e-05	-5.03	1.34466	-0.705	DYNLRB1	dynein light chain roadblock-type 1
ILMN_1707372	0.00218	9.11e-05	-5.03	1.34261	-0.36	RNF187	ring finger protein 187
ILMN_1653205	0.00218	9.12e-05	-5.03	1.3417	-0.505	C8orf59	chromosome 8 open reading frame 59
ILMN_1868851	0.00218	9.14e-05	5.03	1.3395	0.48
ILMN_1685954	0.00219	9.16e-05	-5.03	1.33749	-0.896	HMBS	hydroxymethylbilane synthase
ILMN_1664537	0.0022	9.2e-05	-5.03	1.33266	-0.834	USP11	ubiquitin specific peptidase 11
ILMN_2401258	0.00221	9.24e-05	5.03	1.32836	0.849	FAM13A	family with sequence similarity 13 member A
ILMN_1777314	0.00221	9.26e-05	-5.03	1.32578	-0.801	CNPY4	canopy FGF signaling regulator 4
ILMN_2350240	0.00221	9.27e-05	-5.03	1.32558	-0.188	GTF2I	general transcription factor IIi
ILMN_2208413	0.00222	9.29e-05	5.02	1.32292	1.4	ARHGAP15	Rho GTPase activating protein 15
ILMN_1700727	0.00222	9.31e-05	5.02	1.32046	1.09
ILMN_1753183	0.00222	9.33e-05	-5.02	1.31923	-0.77	CDCA4	cell division cycle associated 4
ILMN_2336781	0.00223	9.36e-05	5.02	1.31563	2.24	SOD2	superoxide dismutase 2, mitochondrial
ILMN_3235853	0.00223	9.36e-05	5.02	1.31526	0.526	S1PR1	sphingosine-1-phosphate receptor 1
ILMN_1664233	0.00223	9.37e-05	5.02	1.31479	0.644
ILMN_1696814	0.00224	9.4e-05	-5.02	1.31099	-0.248	SEPSECS	Sep (O-phosphoserine) tRNA:Sec (selenocysteine) tRNA synthase
ILMN_2194828	0.00225	9.45e-05	-5.02	1.30569	-0.514	PAGR1	PAXIP1 associated glutamate rich protein 1
ILMN_2205470	0.00225	9.46e-05	5.02	1.30518	1.02
ILMN_1703866	0.00225	9.46e-05	5.02	1.30464	0.74	SUPT5H	SPT5 homolog, DSIF elongation factor subunit
ILMN_3246209	0.00225	9.47e-05	-5.02	1.30405	-0.512	SCARNA10	small Cajal body-specific RNA 10
ILMN_1767518	0.00225	9.48e-05	5.02	1.30342	0.143	PSMD12	proteasome 26S subunit, non-ATPase 12
ILMN_1750967	0.00225	9.49e-05	-5.01	1.30232	-0.293	ZKSCAN3	zinc finger with KRAB and SCAN domains 3
ILMN_1709750	0.00225	9.5e-05	5.01	1.30093	1.08	SUSD1	sushi domain containing 1
ILMN_1729217	0.00226	9.55e-05	-5.01	1.2962	-0.499	FAM131A	family with sequence similarity 131 member A
[truncated: 45,323 more rows]
