# Supplementary material for: Meta-Analysis and Experimental Validation Identified FREM2 and SPRY1 as New Glioblastoma Marker Candidates
Source: Int J Mol Sci. 2018 May 4;19(5):1369. doi: 10.3390/ijms19051369 (PMC5983642; doi:10.3390/ijms19051369)
Supplement: Supplementary file 1 [file ijms-19-01369-s001.zip › Supplementary_files/Table S21 results of test v7-1.xlsx]

## Sheet: List1
ID	adj,P,Val	P,Value	t	B	logFC	Gene,symbol	Gene,title
ILMN_1726589	4.45e-17	9.4e-22	51.607	35.4261	5.68002	CD248	CD248 molecule
ILMN_1760347	1.45e-15	6.13e-20	41.2649	32.9556	6.3327	SRGN	serglycin
ILMN_2169152	1.27e-14	8.02e-19	35.9418	31.2046	6.12399	SRGN	serglycin
ILMN_1675062	3.03e-14	2.97e-18	33.4945	30.2504	4.84788	MYL9	myosin light chain 9
ILMN_1761968	3.03e-14	3.2e-18	33.3583	30.194	5.16655	PPP1R14A	protein phosphatase 1 regulatory inhibitor subunit 14A
ILMN_1756573	7.74e-14	1.04e-17	31.3097	29.3027	6.00049	NDUFA4L2	NDUFA4, mitochondrial complex associated like 2
ILMN_1776953	7.74e-14	1.14e-17	31.1428	29.2262	5.18692	MYL9	myosin light chain 9
ILMN_2407669	5.64e-13	9.54e-17	27.7631	27.5374	1.19799	PEAR1	platelet endothelial aggregation receptor 1
ILMN_1704665	3.07e-12	5.85e-16	-25.1539	26.0247	-5.9251	GPM6B	glycoprotein M6B
ILMN_1811790	8.18e-12	1.73e-15	23.7059	25.0923	3.53211	FOXS1	forkhead box S1
ILMN_1735438	9.04e-12	2.1e-15	-23.4536	24.9225	-6.22176	GPM6B	glycoprotein M6B
ILMN_2129161	1.05e-11	2.65e-15	23.1561	24.7191	3.32847	LRRC32	leucine rich repeat containing 32
ILMN_2138765	1.67e-11	4.58e-15	22.4717	24.2386	3.22873	PLIN2	perilipin 2
ILMN_1801077	2.11e-11	6.26e-15	22.0904	23.963	2.07855	PLIN2	perilipin 2
ILMN_3200140	2.22e-11	7.44e-15	21.8803	23.8086	4.32959
ILMN_1670308	2.22e-11	7.52e-15	-21.8679	23.7994	-3.59751	GPM6B	glycoprotein M6B
ILMN_1745684	3.74e-11	1.34e-14	21.1796	23.2804	2.13897
ILMN_2400935	5.42e-11	2.06e-14	20.6838	22.8939	6.80579	TAGLN	transgelin
ILMN_1752965	6.88e-11	2.81e-14	20.3329	22.6136	5.98263	GREM1	gremlin 1, DAN family BMP antagonist
ILMN_3244457	6.88e-11	2.91e-14	20.2939	22.582	2.50536	EHBP1L1	EH domain binding protein 1 like 1
ILMN_1760256	6.99e-11	3.1e-14	-20.222	22.5238	-1.06206	RBM22	RNA binding motif protein 22
ILMN_1667476	7.46e-11	3.47e-14	20.097	22.4219	3.15431	LTBR	lymphotoxin beta receptor
ILMN_1745299	8.13e-11	3.95e-14	-19.9522	22.303	-6.60609	FABP7	fatty acid binding protein 7
ILMN_1746784	9.11e-11	4.62e-14	-19.7797	22.16	-3.2371	SLAIN1	SLAIN motif family member 1
ILMN_1763433	1.14e-10	6.01e-14	-19.4936	21.9196	-4.46332	TRIM9	tripartite motif containing 9
ILMN_1810836	1.22e-10	6.68e-14	19.3792	21.8224	3.72685	PDE5A	phosphodiesterase 5A
ILMN_1662419	1.47e-10	8.41e-14	19.1325	21.6104	4.94608	COX7A1	cytochrome c oxidase subunit 7A1
ILMN_1704446	1.54e-10	9.14e-14	-19.044	21.5336	-2.45073	SLC6A10P	solute carrier family 6 member 10, pseudogene
ILMN_2298577	1.64e-10	1.01e-13	18.9407	21.4435	1.89516	TBX18	T-box 18
ILMN_2373377	1.69e-10	1.07e-13	18.8743	21.3852	0.823514
ILMN_1778237	1.74e-10	1.14e-13	18.8118	21.3302	4.15464	FN1	fibronectin 1
ILMN_1789186	1.8e-10	1.22e-13	18.7425	21.2689	2.51969	OBFC1	oligonucleotide/oligosaccharide binding fold containing 1
ILMN_2408851	1.93e-10	1.34e-13	18.6391	21.1771	1.79806	ARHGAP30	Rho GTPase activating protein 30
ILMN_1789541	2.22e-10	1.6e-13	-18.4612	21.0176	-4.05897	CRMP1	collapsin response mediator protein 1
ILMN_1772824	2.54e-10	1.88e-13	18.2951	20.8672	3.60085	WNT5B	Wnt family member 5B
ILMN_1687768	2.65e-10	2.07e-13	18.195	20.7759	2.61285	NCOA7	nuclear receptor coactivator 7
ILMN_1790529	2.65e-10	2.07e-13	18.1947	20.7756	5.35958	LUM	lumican
ILMN_2347145	2.65e-10	2.13e-13	18.1649	20.7483	6.36604	DCN	decorin
ILMN_1770635	2.85e-10	2.35e-13	-18.0648	20.6562	-4.76066	SOX2	SRY-box 2
ILMN_2366463	4.05e-10	3.43e-13	17.6881	20.3045	3.80036	FN1	fibronectin 1
ILMN_2075603	4.42e-10	3.83e-13	17.5784	20.2006	2.82336	MRGPRF	MAS related GPR family member F
ILMN_3236381	4.57e-10	4.14e-13	17.5006	20.1264	2.14484
ILMN_1769876	4.57e-10	4.15e-13	17.4988	20.1247	2.42833	TBC1D2	TBC1 domain family member 2
ILMN_2177156	4.95e-10	4.6e-13	-17.3979	20.028	-4.49331	SOX2	SRY-box 2
ILMN_3310065	4.96e-10	4.78e-13	17.3593	19.9908	4.13565	SFTA1P	surfactant associated 1, pseudogene
ILMN_1786139	4.96e-10	4.82e-13	17.3523	19.984	2.04444	VKORC1	vitamin K epoxide reductase complex subunit 1
ILMN_1694070	5.01e-10	4.98e-13	17.3207	19.9536	2.06914	FAM114A1	family with sequence similarity 114 member A1
ILMN_1668411	7.17e-10	7.27e-13	16.9554	19.5966	4.80761	FHL2	four and a half LIM domains 2
ILMN_1679133	7.46e-10	7.72e-13	16.8978	19.5395	1.55196	SERPINB1	serpin family B member 1
ILMN_3235808	7.66e-10	8.09e-13	-16.8536	19.4956	-1.68326	POM121C	POM121 transmembrane nucleoporin C
ILMN_1758497	8.18e-10	8.82e-13	-16.7719	19.4141	-5.2746	TTYH1	tweety family member 1
ILMN_1732923	9.17e-10	1.01e-12	-16.6454	19.2871	-2.85943	SIPA1L2	signal induced proliferation associated 1 like 2
ILMN_1714586	1.09e-09	1.24e-12	16.4551	19.0942	2.48876	VGLL3	vestigial like family member 3
ILMN_1691884	1.09e-09	1.24e-12	16.4488	19.0877	4.526	STC2	stanniocalcin 2
ILMN_1743714	1.19e-09	1.38e-12	16.3516	18.9883	2.17728	CARD10	caspase recruitment domain family member 10
ILMN_1719792	1.19e-09	1.43e-12	16.3198	18.9555	1.62042	PHLDB2	pleckstrin homology like domain family B member 2
ILMN_1690846	1.19e-09	1.47e-12	16.2928	18.9277	1.93762
ILMN_1682428	1.19e-09	1.48e-12	16.2876	18.9223	1.60917	HENMT1	HEN1 methyltransferase homolog 1
ILMN_1737972	1.19e-09	1.48e-12	16.2875	18.9222	1.38425	TSPYL5	TSPY like 5
ILMN_2068257	1.2e-09	1.52e-12	16.2613	18.8952	1.4673	MXRA8	matrix remodeling associated 8
ILMN_1657697	1.21e-09	1.55e-12	16.2428	18.8761	1.04952	SAR1A	secretion associated Ras related GTPase 1A
ILMN_2397795	1.24e-09	1.62e-12	-16.2026	18.8345	-2.08769	SLAIN1	SLAIN motif family member 1
ILMN_1788955	1.35e-09	1.8e-12	16.107	18.735	3.91031	PDLIM1	PDZ and LIM domain 1
ILMN_1662130	1.38e-09	1.87e-12	-16.0722	18.6987	-1.67669
ILMN_1714523	1.4e-09	1.93e-12	16.0461	18.6714	2.1237	HEPH	hephaestin
ILMN_1811765	1.41e-09	1.97e-12	16.0264	18.6507	0.872335	ADAMTS2	ADAM metallopeptidase with thrombospondin type 1 motif 2
ILMN_1774602	1.77e-09	2.51e-12	15.8057	18.4176	4.66904	FBLN2	fibulin 2
ILMN_1735045	1.77e-09	2.56e-12	15.7881	18.3989	2.25626	A4GALT	alpha 1,4-galactosyltransferase
ILMN_1852159	1.77e-09	2.58e-12	15.7804	18.3907	2.5738
ILMN_1683194	1.89e-09	2.79e-12	15.7121	18.3178	4.13019	DCN	decorin
ILMN_2375484	1.89e-09	2.84e-12	15.6959	18.3004	1.81544	CPEB2	cytoplasmic polyadenylation element binding protein 2
ILMN_2406084	1.98e-09	3.01e-12	15.6444	18.2452	3.19198
ILMN_1727917	2.02e-09	3.12e-12	15.6129	18.2113	1.4167	FAM26E	family with sequence similarity 26 member E
ILMN_1768227	2.23e-09	3.52e-12	15.5049	18.0946	4.93768	DCN	decorin
ILMN_1676616	2.23e-09	3.54e-12	-15.4996	18.0888	-5.76451	PTPRZ1	protein tyrosine phosphatase, receptor type Z1
ILMN_3240843	2.24e-09	3.59e-12	15.4869	18.0751	1.45401	LINC01139	long intergenic non-protein coding RNA 1139
ILMN_1653028	2.26e-09	3.68e-12	15.4668	18.0531	3.25458	COL4A1	collagen type IV alpha 1 chain
ILMN_1763198	2.44e-09	4.02e-12	15.3875	17.9667	1.64277	STAT6	signal transducer and activator of transcription 6
ILMN_1676289	2.55e-09	4.26e-12	-15.337	17.9115	-2.84385	NCAM1	neural cell adhesion molecule 1
ILMN_1701173	2.67e-09	4.51e-12	15.2871	17.8566	2.18936	KCNK6	potassium two pore domain channel subfamily K member 6
ILMN_3236080	3.01e-09	5.16e-12	15.17	17.7273	1.28838	FAM26E	family with sequence similarity 26 member E
ILMN_1770963	3.57e-09	6.19e-12	15.0128	17.552	1.17377	NAALADL1	N-acetylated alpha-linked acidic dipeptidase-like 1
ILMN_1686871	4.26e-09	7.49e-12	-14.8498	17.3684	-1.57841	PARP1	poly(ADP-ribose) polymerase 1
ILMN_1682778	4.26e-09	7.57e-12	14.8409	17.3583	1.82227	MXRA8	matrix remodeling associated 8
ILMN_2390919	4.5e-09	8.09e-12	14.7847	17.2945	4.35042	FBLN2	fibulin 2
ILMN_1658472	4.59e-09	8.35e-12	-14.7576	17.2637	-0.986088	APH1A	aph-1 homolog A, gamma-secretase subunit
ILMN_2368585	4.6e-09	8.6e-12	14.7323	17.2348	1.15172
ILMN_1805999	4.6e-09	8.63e-12	14.7296	17.2317	2.37415	MYO1D	myosin ID
ILMN_1754103	4.6e-09	8.66e-12	14.7269	17.2286	3.92959	CLDN11	claudin 11
ILMN_1806487	4.75e-09	9.04e-12	14.6903	17.1867	1.25429	FAM109B	family with sequence similarity 109 member B
ILMN_1806349	4.89e-09	9.4e-12	-14.6574	17.1491	-1.55932	SLC6A8	solute carrier family 6 member 8
ILMN_1730202	5.57e-09	1.08e-11	-14.5384	17.0119	-0.911923	MAGEF1	MAGE family member F1
ILMN_1671295	6.1e-09	1.2e-11	14.4537	16.9138	4.33095	CCDC3	coiled-coil domain containing 3
ILMN_1665040	6.25e-09	1.24e-11	14.4247	16.88	0.927817	RBMS3	RNA binding motif single stranded interacting protein 3
ILMN_2212999	6.3e-09	1.27e-11	-14.4086	16.8612	-3.04634	KIF5C	kinesin family member 5C
ILMN_1757604	6.3e-09	1.28e-11	14.3997	16.8509	5.67923	TPM2	tropomyosin 2 (beta)
ILMN_1744604	6.81e-09	1.4e-11	14.3273	16.7661	3.98296	CYBA	cytochrome b-245 alpha chain
ILMN_1713529	6.84e-09	1.43e-11	-14.3088	16.7444	-4.08715	SEMA6A	semaphorin 6A
ILMN_1667361	6.84e-09	1.43e-11	14.3072	16.7425	2.09391	COPZ2	coatomer protein complex subunit zeta 2
ILMN_1809850	7.26e-09	1.53e-11	14.2499	16.675	3.35129	RCN3	reticulocalbin 3
ILMN_1763260	7.69e-09	1.64e-11	14.1939	16.6089	2.076	HIF1A	hypoxia inducible factor 1 alpha subunit
ILMN_1749115	7.94e-09	1.71e-11	14.1585	16.567	1.40707	RTN2	reticulon 2
ILMN_1669390	7.94e-09	1.73e-11	14.152	16.5592	2.16262	PPP1R13L	protein phosphatase 1 regulatory subunit 13 like
ILMN_2179778	8.36e-09	1.84e-11	14.1013	16.4989	1.56511	PHLDB2	pleckstrin homology like domain family B member 2
ILMN_1759563	8.42e-09	1.87e-11	14.0885	16.4837	1.77511	NRIP3	nuclear receptor interacting protein 3
ILMN_1675979	8.91e-09	2e-11	14.0346	16.4193	1.36239	RBMS3	RNA binding motif single stranded interacting protein 3
ILMN_1760778	8.95e-09	2.02e-11	14.0233	16.4058	3.08181	ENG	endoglin
ILMN_1796628	9.08e-09	2.08e-11	14	16.3779	0.822764	ADAMTS2	ADAM metallopeptidase with thrombospondin type 1 motif 2
ILMN_1763837	9.08e-09	2.09e-11	13.9963	16.3734	2.61602	ANPEP	alanyl aminopeptidase, membrane
ILMN_2096719	1.01e-08	2.34e-11	13.906	16.2647	1.7593	GRK5	G protein-coupled receptor kinase 5
ILMN_1761981	1.05e-08	2.46e-11	-13.8649	16.215	-1.04767	FAM96A	family with sequence similarity 96 member A
ILMN_1701308	1.06e-08	2.5e-11	13.852	16.1994	6.64089	COL1A1	collagen type I alpha 1 chain
ILMN_1795325	1.07e-08	2.57e-11	13.8314	16.1745	6.93421	ACTG2	actin, gamma 2, smooth muscle, enteric
ILMN_1790534	1.3e-08	3.14e-11	13.6702	15.9778	1.99663	MAP2K3	mitogen-activated protein kinase kinase 3
ILMN_1651343	1.33e-08	3.24e-11	13.6454	15.9472	3.478	ITGA11	integrin subunit alpha 11
ILMN_1728218	1.36e-08	3.34e-11	13.6208	15.9171	1.2619	RBPMS	RNA binding protein with multiple splicing
ILMN_1705114	1.52e-08	3.75e-11	13.5292	15.8039	1.01677	NUMB	NUMB, endocytic adaptor protein
ILMN_1720857	1.52e-08	3.8e-11	-13.519	15.7913	-1.67258	GUSBP2	glucuronidase, beta pseudogene 2
ILMN_1736539	1.59e-08	3.99e-11	13.4802	15.7431	2.26538
ILMN_3240900	1.64e-08	4.17e-11	13.4456	15.7	1.21088
ILMN_1689119	1.64e-08	4.18e-11	-13.4442	15.6982	-1.36458
ILMN_1704785	1.65e-08	4.26e-11	13.4304	15.681	1.19125	FUOM	fucose mutarotase
ILMN_2355831	1.7e-08	4.42e-11	13.4013	15.6447	4.82359	FHL2	four and a half LIM domains 2
ILMN_1806907	1.94e-08	5.09e-11	13.2902	15.5052	1.80303	PAWR	pro-apoptotic WT1 regulator
ILMN_1708778	2.01e-08	5.31e-11	13.2577	15.4643	4.83223	ASS1	argininosuccinate synthase 1
ILMN_1741214	2.09e-08	5.55e-11	13.2233	15.4208	1.26862
ILMN_1814173	2.09e-08	5.62e-11	-13.2138	15.4087	-1.10157	SMARCA4	SWI/SNF related, matrix associated, actin dependent regulator of chromatin, subfamily a, member 4
ILMN_1784709	2.22e-08	6.01e-11	-13.1622	15.3433	-1.91422	GNPDA1	glucosamine-6-phosphate deaminase 1
ILMN_1680874	2.24e-08	6.11e-11	-13.15	15.3278	-4.92242	TUBB2B	tubulin beta 2B class IIb
ILMN_2118229	2.27e-08	6.22e-11	-13.1353	15.3091	-0.829582	NAPEPLD	N-acyl phosphatidylethanolamine phospholipase D
ILMN_1760493	2.44e-08	6.74e-11	13.0737	15.2305	2.46472	LIMS2	LIM zinc finger domain containing 2
ILMN_1789196	2.54e-08	7.1e-11	13.0344	15.1801	5.16724	TPM2	tropomyosin 2 (beta)
ILMN_1719343	2.58e-08	7.25e-11	13.0186	15.1598	1.12046	WDR26	WD repeat domain 26
ILMN_1660306	2.63e-08	7.44e-11	12.9987	15.1343	2.59878	ITGA8	integrin subunit alpha 8
ILMN_1787923	2.65e-08	7.56e-11	12.9863	15.1183	1.1471	PNPLA2	patatin like phospholipase domain containing 2
ILMN_1737387	2.67e-08	7.67e-11	12.9757	15.1047	0.924728
ILMN_1656386	2.67e-08	7.72e-11	12.97	15.0974	1.66238	SEC24D	SEC24 homolog D, COPII coat complex component
ILMN_1706643	2.68e-08	7.83e-11	12.96	15.0845	4.69726	COL6A3	collagen type VI alpha 3 chain
ILMN_1699856	2.77e-08	8.13e-11	-12.9309	15.047	-1.93029	RALGDS	ral guanine nucleotide dissociation stimulator
ILMN_2350574	2.79e-08	8.24e-11	12.9206	15.0336	2.22145	MYADM	myeloid associated differentiation marker
ILMN_2077623	2.96e-08	8.82e-11	12.8688	14.9665	2.94287	RRAS2	related RAS viral (r-ras) oncogene homolog 2
ILMN_1718520	2.99e-08	8.97e-11	12.8566	14.9507	1.16568	RNLS	renalase, FAD dependent amine oxidase
ILMN_1651826	3.01e-08	9.1e-11	12.846	14.9368	4.88922	BASP1	brain abundant membrane attached signal protein 1
ILMN_1789702	3.18e-08	9.67e-11	12.7999	14.8769	2.76629	GBE1	glucan (1,4-alpha-), branching enzyme 1
ILMN_1715991	3.26e-08	9.98e-11	12.7763	14.846	2.24485	SDPR	serum deprivation response
ILMN_1660732	3.48e-08	1.08e-10	-12.7136	14.764	-3.92268	PPP2R2B	protein phosphatase 2 regulatory subunit Bbeta
ILMN_1815057	3.48e-08	1.09e-10	12.7122	14.7622	4.86417	PDGFRB	platelet derived growth factor receptor beta
ILMN_1804929	3.48e-08	1.09e-10	12.7115	14.7612	4.63349	OXTR	oxytocin receptor
ILMN_1753340	3.59e-08	1.14e-10	12.6739	14.7118	1.11023
ILMN_1808777	3.59e-08	1.14e-10	12.6731	14.7109	1.86405	EHD2	EH domain containing 2
ILMN_1652185	3.59e-08	1.15e-10	12.6718	14.7091	2.71955	IL4R	interleukin 4 receptor
ILMN_1808783	3.72e-08	1.2e-10	-12.6408	14.6683	-0.80535	STRBP	spermatid perinuclear RNA binding protein
ILMN_2323087	3.73e-08	1.21e-10	12.6346	14.6601	1.68945	RBPMS	RNA binding protein with multiple splicing
ILMN_1667519	3.96e-08	1.29e-10	12.5856	14.5953	3.09576	RRAS2	related RAS viral (r-ras) oncogene homolog 2
ILMN_1813753	4.02e-08	1.32e-10	-12.5685	14.5727	-2.73213	PTN	pleiotrophin
ILMN_2402341	4.04e-08	1.33e-10	12.5604	14.5619	1.42133	MAPK3	mitogen-activated protein kinase 3
ILMN_1748926	4.13e-08	1.37e-10	-12.5389	14.5334	-1.2799	TMEM209	transmembrane protein 209
ILMN_1675844	4.15e-08	1.4e-10	12.5235	14.5129	2.25274	WDR1	WD repeat domain 1
ILMN_2145116	4.15e-08	1.4e-10	12.5226	14.5117	2.69571	TMEM173	transmembrane protein 173
ILMN_1761912	4.15e-08	1.4e-10	12.5224	14.5115	1.95669	MGAT1	mannosyl (alpha-1,3-)-glycoprotein beta-1,2-N-acetylglucosaminyltransferase
ILMN_1692280	4.15e-08	1.41e-10	-12.5164	14.5035	-3.27421	NKX2-2	NK2 homeobox 2
ILMN_1724994	4.16e-08	1.43e-10	12.5101	14.4952	3.31255	COL4A2	collagen type IV alpha 2 chain
ILMN_2395451	4.17e-08	1.44e-10	12.5047	14.488	3.95226	ASS1	argininosuccinate synthase 1
ILMN_1741404	4.18e-08	1.45e-10	12.4982	14.4793	2.17939	MSC	musculin
ILMN_2331266	4.18e-08	1.46e-10	12.4932	14.4726	1.28157	NUMB	NUMB, endocytic adaptor protein
ILMN_1779333	4.2e-08	1.47e-10	12.4856	14.4625	1.40452	MSRB3	methionine sulfoxide reductase B3
ILMN_1776998	4.2e-08	1.48e-10	12.4818	14.4574	1.05838	DNAJA4	DnaJ heat shock protein family (Hsp40) member A4
ILMN_1716382	4.39e-08	1.56e-10	12.4447	14.4079	2.57455
ILMN_1725772	4.47e-08	1.6e-10	-12.4268	14.3839	-3.2589	POU3F2	POU class 3 homeobox 2
ILMN_1783156	4.54e-08	1.63e-10	12.4113	14.3632	1.90514
ILMN_2307861	4.6e-08	1.66e-10	12.3975	14.3446	3.96382	COL6A3	collagen type VI alpha 3 chain
ILMN_2413527	4.69e-08	1.7e-10	12.3783	14.3188	2.89938	VCL	vinculin
ILMN_2311518	4.73e-08	1.73e-10	-12.3678	14.3047	-0.787724	TROVE2	TROVE domain family member 2
ILMN_2332553	4.85e-08	1.79e-10	12.3411	14.2688	2.51682	MSRB3	methionine sulfoxide reductase B3
ILMN_1791912	4.85e-08	1.8e-10	12.3404	14.2679	1.62882	SIDT2	SID1 transmembrane family member 2
ILMN_1723962	4.99e-08	1.85e-10	12.3169	14.2361	1.7504	LXN	latexin
ILMN_2381899	5.06e-08	1.89e-10	12.3018	14.2158	2.21684	OPTN	optineurin
ILMN_1739521	5.07e-08	1.92e-10	-12.2921	14.2027	-2.45869	NLGN1	neuroligin 1
ILMN_1667260	5.07e-08	1.92e-10	12.292	14.2026	1.25526	MAPK3	mitogen-activated protein kinase 3
ILMN_1740441	5.49e-08	2.09e-10	12.2304	14.1191	2.28568	CYB5R3	cytochrome b5 reductase 3
ILMN_1796629	5.54e-08	2.12e-10	12.2192	14.1039	3.374	EDNRA	endothelin receptor type A
ILMN_1722059	5.58e-08	2.15e-10	-12.2099	14.0912	-0.960875	SAFB	scaffold attachment factor B
ILMN_1652777	5.74e-08	2.22e-10	12.1857	14.0583	1.54513	CDC42EP2	CDC42 effector protein 2
ILMN_1734950	5.88e-08	2.28e-10	12.1651	14.0302	2.57602	LOXL1	lysyl oxidase like 1
ILMN_1745954	5.96e-08	2.33e-10	12.1507	14.0106	1.41423	CORO1C	coronin 1C
ILMN_1689908	6.08e-08	2.39e-10	12.1327	13.9859	1.71933	ANKRD13A	ankyrin repeat domain 13A
ILMN_1651429	6.25e-08	2.47e-10	12.109	13.9535	3.89172	SELM	selenoprotein M
ILMN_1809040	6.44e-08	2.56e-10	12.083	13.9179	1.22001	LDLRAP1	low density lipoprotein receptor adaptor protein 1
ILMN_1677038	6.72e-08	2.68e-10	12.0488	13.8709	2.73396	CPED1	cadherin like and PC-esterase domain containing 1
ILMN_1657708	7.38e-08	2.96e-10	11.9785	13.7739	3.81765	MGLL	monoglyceride lipase
ILMN_1746252	7.45e-08	3.02e-10	-11.9655	13.7559	-1.45352
ILMN_1695893	7.45e-08	3.02e-10	11.9635	13.7532	0.899595
ILMN_2359601	7.6e-08	3.1e-10	11.9456	13.7284	1.28711
ILMN_2120624	7.77e-08	3.19e-10	11.9265	13.7019	1.49514	ZIC4	Zic family member 4
ILMN_1718610	8.12e-08	3.35e-10	11.8913	13.6529	1.38647	ARHGAP17	Rho GTPase activating protein 17
ILMN_1667825	8.31e-08	3.44e-10	11.8715	13.6253	1.68216	MLKL	mixed lineage kinase domain like
ILMN_2414014	8.46e-08	3.52e-10	-11.855	13.6024	-0.856343	RBM10	RNA binding motif protein 10
ILMN_3269775	8.67e-08	3.63e-10	-11.8341	13.5732	-1.26585	TMEM251	transmembrane protein 251
ILMN_1766157	8.67e-08	3.67e-10	11.8261	13.562	1.86004	MRVI1	murine retrovirus integration site 1 homolog
ILMN_1655195	8.67e-08	3.69e-10	-11.8227	13.5572	-1.49779
ILMN_1695606	8.67e-08	3.7e-10	-11.8208	13.5546	-2.06716	EFNB3	ephrin B3
ILMN_1802669	8.67e-08	3.7e-10	11.8202	13.5537	1.64006	PPP3CB	protein phosphatase 3 catalytic subunit beta
ILMN_1744239	8.71e-08	3.74e-10	11.8131	13.5438	1.24219	FEM1B	fem-1 homolog B
ILMN_2158242	9.05e-08	3.9e-10	11.7826	13.501	1.12118	SHOC2	SHOC2, leucine rich repeat scaffold protein
ILMN_1688971	9.09e-08	3.94e-10	-11.7759	13.4916	-0.889744	NOL11	nucleolar protein 11
ILMN_1667551	9.23e-08	4.02e-10	-11.762	13.4721	-1.57553	GUSBP2	glucuronidase, beta pseudogene 2
ILMN_1761479	9.35e-08	4.09e-10	-11.7497	13.4549	-1.11104	ZC3HC1	zinc finger C3HC-type containing 1
ILMN_1784454	9.46e-08	4.16e-10	11.7377	13.438	2.25393	ITGB1	integrin subunit beta 1
ILMN_1721770	9.54e-08	4.23e-10	11.7257	13.4212	4.13112	PAPPA	pappalysin 1
ILMN_1748916	9.54e-08	4.23e-10	-11.7254	13.4207	-0.688963	TIMM21	translocase of inner mitochondrial membrane 21
ILMN_2115696	9.69e-08	4.32e-10	-11.7111	13.4005	-1.1257	USP42	ubiquitin specific peptidase 42
ILMN_1652525	9.83e-08	4.4e-10	-11.6973	13.3811	-1.80269	MVB12B	multivesicular body subunit 12B
ILMN_1663401	1.04e-07	4.69e-10	11.6535	13.3192	2.60738	LARP6	La ribonucleoprotein domain family member 6
ILMN_1740169	1.06e-07	4.78e-10	-11.6395	13.2993	-1.97174	TYRO3	TYRO3 protein tyrosine kinase
ILMN_1688234	1.11e-07	5.06e-10	11.5999	13.2431	0.921931	ASS1	argininosuccinate synthase 1
ILMN_1705201	1.14e-07	5.24e-10	11.5761	13.2092	1.51489	FOXC2	forkhead box C2
ILMN_1653180	1.14e-07	5.25e-10	11.5749	13.2076	2.36895	TPM4	tropomyosin 4
ILMN_1726928	1.14e-07	5.25e-10	11.5747	13.2073	2.54155	TCEA3	transcription elongation factor A3
ILMN_1785286	1.14e-07	5.26e-10	11.573	13.2049	0.884036	SOCS5	suppressor of cytokine signaling 5
ILMN_1759818	1.18e-07	5.49e-10	-11.5435	13.1629	-2.00796	SORL1	sortilin related receptor 1
ILMN_2380494	1.18e-07	5.53e-10	11.5379	13.1548	1.32649	ANXA11	annexin A11
ILMN_1739946	1.18e-07	5.55e-10	11.5355	13.1514	1.46495	VKORC1	vitamin K epoxide reductase complex subunit 1
ILMN_1782810	1.2e-07	5.66e-10	11.5227	13.1331	0.916645	ACTRT3	actin related protein T3
ILMN_2182531	1.2e-07	5.68e-10	-11.5202	13.1295	-0.992879	TIMM21	translocase of inner mitochondrial membrane 21
ILMN_2113490	1.26e-07	5.97e-10	11.4857	13.0802	4.6504	NTN4	netrin 4
ILMN_1669393	1.27e-07	6.09e-10	11.4721	13.0606	0.977088
ILMN_2060115	1.3e-07	6.23e-10	-11.456	13.0375	-2.14459	SORL1	sortilin related receptor 1
ILMN_2370976	1.3e-07	6.24e-10	11.4546	13.0355	3.59866	MYOF	myoferlin
ILMN_2056167	1.3e-07	6.31e-10	11.4474	13.0252	1.27036	OSTC	oligosaccharyltransferase complex non-catalytic subunit
ILMN_1812616	1.36e-07	6.61e-10	11.4155	12.9793	2.44505	MYO1C	myosin IC
ILMN_1797531	1.37e-07	6.69e-10	11.4068	12.9668	1.77029	PRKAG2	protein kinase AMP-activated non-catalytic subunit gamma 2
ILMN_1849494	1.4e-07	6.84e-10	-11.3916	12.9448	-2.54017	EFR3B	EFR3 homolog B
ILMN_1678922	1.4e-07	6.87e-10	11.3882	12.9399	1.80019	HERC4	HECT and RLD domain containing E3 ubiquitin protein ligase 4
ILMN_3256478	1.41e-07	6.99e-10	-11.3767	12.9233	-1.83609	LOC100129034	uncharacterized LOC100129034
ILMN_2341067	1.44e-07	7.15e-10	-11.3608	12.9002	-3.63294	NLGN4X	neuroligin 4, X-linked
ILMN_1757019	1.44e-07	7.17e-10	11.3589	12.8975	1.67006	NTN4	netrin 4
ILMN_1725594	1.44e-07	7.21e-10	11.3551	12.892	1.14895	FAM188A	family with sequence similarity 188 member A
ILMN_1749081	1.5e-07	7.57e-10	-11.3222	12.8444	-2.67222	AUTS2	autism susceptibility candidate 2
ILMN_3245507	1.5e-07	7.67e-10	11.3133	12.8314	1.17439
ILMN_1738589	1.5e-07	7.7e-10	11.3102	12.827	3.32896	MGLL	monoglyceride lipase
ILMN_1792518	1.5e-07	7.71e-10	11.3098	12.8263	0.841088	STX7	syntaxin 7
ILMN_1813763	1.5e-07	7.71e-10	11.3093	12.8257	2.5147	SLC20A2	solute carrier family 20 member 2
ILMN_1674609	1.5e-07	7.72e-10	11.309	12.8252	1.52875	CLTB	clathrin light chain B
ILMN_1654287	1.51e-07	7.78e-10	11.3031	12.8166	1.33787	ADCY9	adenylate cyclase 9
ILMN_1728011	1.51e-07	7.82e-10	-11.2999	12.812	-2.65678	NLGN4X	neuroligin 4, X-linked
ILMN_1736112	1.57e-07	8.16e-10	11.271	12.77	1.81974	ARHGAP10	Rho GTPase activating protein 10
ILMN_2404385	1.57e-07	8.17e-10	-11.2698	12.7682	-1.62578	REPIN1	replication initiator 1
ILMN_1682717	1.57e-07	8.21e-10	11.2669	12.7639	5.38904	IER3	immediate early response 3
ILMN_1809484	1.62e-07	8.53e-10	11.2402	12.7251	0.688818	TMOD3	tropomodulin 3
ILMN_1773079	1.62e-07	8.58e-10	11.2363	12.7194	5.65025	COL3A1	collagen type III alpha 1 chain
ILMN_1790311	1.63e-07	8.65e-10	11.2314	12.7122	1.44105	SEC23A	Sec23 homolog A, coat complex II component
ILMN_1718718	1.65e-07	8.77e-10	-11.2218	12.6982	-1.04531	MKKS	McKusick-Kaufman syndrome
ILMN_1682288	1.66e-07	8.85e-10	-11.2154	12.6888	-1.38495
ILMN_2129927	1.76e-07	9.45e-10	11.1708	12.6235	2.07323	EXT1	exostosin glycosyltransferase 1
ILMN_2087702	1.88e-07	1.02e-09	11.1211	12.5506	3.73511	MYH9	myosin, heavy chain 9, non-muscle
ILMN_1716730	1.88e-07	1.02e-09	-11.1196	12.5483	-0.835572	BOD1	biorientation of chromosomes in cell division 1
ILMN_1722872	1.95e-07	1.06e-09	11.0947	12.5116	3.60278	MYH9	myosin, heavy chain 9, non-muscle
ILMN_2329165	1.95e-07	1.06e-09	11.0921	12.5078	1.69261	MYO1C	myosin IC
ILMN_1680948	1.95e-07	1.07e-09	11.0875	12.5009	2.06433	LMOD1	leiomodin 1
ILMN_1696048	2.02e-07	1.11e-09	11.0623	12.4637	1.95982	MEDAG	mesenteric estrogen dependent adipogenesis
ILMN_2379788	2.02e-07	1.11e-09	11.0596	12.4598	1.73778	HIF1A	hypoxia inducible factor 1 alpha subunit
ILMN_1705991	2.08e-07	1.15e-09	-11.0378	12.4275	-1.21515	GUSBP2	glucuronidase, beta pseudogene 2
ILMN_3305304	2.08e-07	1.16e-09	-11.0341	12.422	-1.29116	POLD2	DAN polymerase delta 2, accessory subunit
ILMN_1737416	2.08e-07	1.16e-09	11.031	12.4174	2.77345	PGBD3	piggyBac transposable element derived 3
ILMN_1745785	2.1e-07	1.17e-09	11.0251	12.4087	1.15233	NR2F2	nuclear receptor subfamily 2 group F member 2
ILMN_2390859	2.11e-07	1.19e-09	11.0176	12.3976	0.728543	NFKB2	nuclear factor kappa B subunit 2
ILMN_2176592	2.11e-07	1.19e-09	-11.0158	12.3949	-3.47264	BCHE	butyrylcholinesterase
ILMN_1719975	2.12e-07	1.2e-09	-11.0092	12.3851	-1.94358	HOXC4	homeobox C4
ILMN_1671969	2.16e-07	1.23e-09	10.9936	12.3619	1.80757	UGP2	UDP-glucose pyrophosphorylase 2
ILMN_3237448	2.24e-07	1.28e-09	-10.9681	12.324	-2.14017	BEND5	BEN domain containing 5
ILMN_1682694	2.27e-07	1.3e-09	-10.9564	12.3066	-1.01381	VMA21	VMA21 vacuolar H+-ATPase homolog (S, cerevisiae)
ILMN_1681283	2.31e-07	1.33e-09	10.9437	12.2876	1.45922	HIF1A	hypoxia inducible factor 1 alpha subunit
ILMN_1664608	2.45e-07	1.42e-09	10.8994	12.2215	1.45717
ILMN_1653719	2.53e-07	1.47e-09	10.8765	12.1871	1.28828	ITGBL1	integrin subunit beta like 1
ILMN_1652072	2.53e-07	1.47e-09	-10.8735	12.1827	-2.26185	NIM1K	NIM1 serine/threonine protein kinase
ILMN_3246544	2.54e-07	1.48e-09	10.87	12.1774	0.536774
ILMN_1703273	2.55e-07	1.49e-09	10.8652	12.1701	2.05983	UACA	uveal autoantigen with coiled-coil domains and ankyrin repeats
ILMN_1716057	2.57e-07	1.51e-09	10.8567	12.1574	1.4794	CAPN2	calpain 2
ILMN_1692121	2.57e-07	1.52e-09	10.853	12.1519	0.899413	USO1	USO1 vesicle transport factor
ILMN_3241522	2.57e-07	1.52e-09	10.8509	12.1487	3.22997
ILMN_1725791	2.65e-07	1.58e-09	10.8287	12.1153	2.4003	HACD1	3-hydroxyacyl-CoA dehydratase 1
ILMN_1729294	2.66e-07	1.59e-09	-10.8216	12.1046	-1.2845	RNF130	ring finger protein 130
ILMN_1761808	2.66e-07	1.59e-09	10.8214	12.1043	1.16409	MCFD2	multiple coagulation factor deficiency 2
ILMN_1705310	2.66e-07	1.6e-09	-10.8197	12.1017	-1.15659	VEZF1	vascular endothelial zinc finger 1
ILMN_1729563	2.72e-07	1.64e-09	10.8033	12.0771	1.88273	UGDH	UDP-glucose 6-dehydrogenase
ILMN_1752927	2.78e-07	1.68e-09	10.7857	12.0505	1.55533	FAM160B1	family with sequence similarity 160 member B1
ILMN_1736742	2.79e-07	1.69e-09	-10.7818	12.0447	-3.09131	COLGALT2	collagen beta(1-O)galactosyltransferase 2
ILMN_1716056	2.79e-07	1.7e-09	10.779	12.0404	1.26226	LMF2	lipase maturation factor 2
ILMN_1809928	2.82e-07	1.72e-09	10.7689	12.0252	3.19953	COL6A2	collagen type VI alpha 2 chain
ILMN_1655913	2.82e-07	1.73e-09	10.7681	12.024	1.16235	NUCB2	nucleobindin 2
ILMN_1781386	2.84e-07	1.75e-09	10.7605	12.0124	1.8348	WIPI1	WD repeat domain, phosphoinositide interacting 1
ILMN_1807981	2.88e-07	1.78e-09	10.7471	11.9922	2.24971
ILMN_1756862	2.88e-07	1.79e-09	10.7448	11.9887	1.55555	APOL3	apolipoprotein L3
ILMN_1725528	2.88e-07	1.79e-09	-10.7443	11.9879	-0.941863
ILMN_2403896	2.96e-07	1.85e-09	10.7234	11.9562	0.799955	GGTLC2	gamma-glutamyltransferase light chain 2
ILMN_1869897	3e-07	1.87e-09	10.7141	11.9422	2.23632	NEK7	NIMA related kinase 7
ILMN_1696643	3.03e-07	1.9e-09	10.7049	11.9282	2.17122	TLN1	talin 1
ILMN_2412172	3.17e-07	2e-09	10.6723	11.8786	1.1121	APOBEC3F	apolipoprotein B mRNA editing enzyme catalytic subunit 3F
ILMN_1759495	3.19e-07	2.02e-09	-10.6642	11.8663	-1.16095	XPO5	exportin 5
ILMN_2378100	3.19e-07	2.02e-09	10.6637	11.8655	1.03975	FBXL5	F-box and leucine rich repeat protein 5
ILMN_1691508	3.27e-07	2.08e-09	10.6459	11.8385	2.07221	PLAUR	plasminogen activator, urokinase receptor
ILMN_1669376	3.28e-07	2.09e-09	10.6421	11.8326	2.83553	DRAM1	DNA damage regulated autophagy modulator 1
ILMN_3307025	3.28e-07	2.1e-09	-10.6394	11.8286	-1.09829	ZDHHC4	zinc finger DHHC-type containing 4
ILMN_3187680	3.34e-07	2.15e-09	10.6242	11.8053	1.14249	ACCS	1-aminocyclopropane-1-carboxylate synthase homolog (inactive)
ILMN_1708093	3.34e-07	2.15e-09	10.623	11.8035	0.787818	ARHGEF5	Rho guanine nucleotide exchange factor 5
ILMN_1670708	3.35e-07	2.17e-09	10.6192	11.7977	1.5756	F10	coagulation factor X
ILMN_2214473	3.37e-07	2.18e-09	10.6138	11.7894	0.952165	ARHGEF35	Rho guanine nucleotide exchange factor 35
ILMN_1701937	3.41e-07	2.22e-09	10.6035	11.7737	1.00923	COL18A1	collagen type XVIII alpha 1 chain
ILMN_1708006	3.5e-07	2.28e-09	10.5849	11.7453	1.87368	MICB	MHC class I polypeptide-related sequence B
ILMN_1715669	3.57e-07	2.34e-09	10.5688	11.7206	2.01301	TP53I11	tumor protein p53 inducible protein 11
ILMN_1705685	3.64e-07	2.39e-09	-10.5555	11.7	-1.57743	MEIS1	Meis homeobox 1
ILMN_1660426	3.64e-07	2.4e-09	-10.553	11.6964	-1.49385	CPSF4	cleavage and polyadenylation specific factor 4
ILMN_3247064	3.67e-07	2.43e-09	-10.5447	11.6835	-0.876435	SNRNP40	small nuclear ribonucleoprotein U5 subunit 40
ILMN_1713249	3.69e-07	2.45e-09	-10.5396	11.6758	-1.37979	PHF19	PHD finger protein 19
ILMN_2325168	3.73e-07	2.49e-09	10.5298	11.6606	0.766518	ARRB1	arrestin beta 1
ILMN_3275388	3.76e-07	2.51e-09	10.5229	11.65	3.34898
ILMN_2064606	3.79e-07	2.54e-09	10.516	11.6395	1.45963	TBC1D2B	TBC1 domain family member 2B
ILMN_1786697	3.84e-07	2.59e-09	-10.5034	11.62	-1.78363	TRIM9	tripartite motif containing 9
ILMN_1737398	3.84e-07	2.6e-09	-10.5016	11.6171	-0.90777	HACD3	3-hydroxyacyl-CoA dehydratase 3
ILMN_2099783	3.84e-07	2.6e-09	-10.5007	11.6158	-0.772495	ATP6V1F	ATPase H+ transporting V1 subunit F
ILMN_1657547	3.84e-07	2.6e-09	-10.5001	11.6149	-1.90575	CCDC34	coiled-coil domain containing 34
ILMN_1658333	3.91e-07	2.66e-09	10.4851	11.5918	2.1084	ECM1	extracellular matrix protein 1
ILMN_2185866	4.04e-07	2.76e-09	-10.4624	11.5567	-1.32369	PCDHB17P	protocadherin beta 17 pseudogene
ILMN_2047676	4.07e-07	2.8e-09	-10.4524	11.5413	-0.521258	OSGEPL1	O-sialoglycoprotein endopeptidase-like 1
ILMN_2180352	4.07e-07	2.8e-09	-10.452	11.5406	-1.71087	DIP2B	disco interacting protein 2 homolog B
ILMN_1750409	4.07e-07	2.8e-09	-10.4519	11.5405	-1.17759	RAB9A	RAB9A, member RAS oncogene family
ILMN_1698706	4.09e-07	2.83e-09	10.4465	11.532	1.26222	NID2	nidogen 2
ILMN_1671478	4.09e-07	2.83e-09	-10.4455	11.5305	-3.59899	CKB	creatine kinase B
ILMN_1766275	4.14e-07	2.88e-09	10.435	11.5143	1.33318	PIK3CD	phosphatidylinositol-4,5-bisphosphate 3-kinase catalytic subunit delta
ILMN_1673232	4.14e-07	2.89e-09	-10.4331	11.5114	-1.10715	CERS1	ceramide synthase 1
ILMN_1695000	4.18e-07	2.92e-09	10.4254	11.4994	1.05133	TFIP11	tuftelin interacting protein 11
ILMN_2364521	4.32e-07	3.03e-09	10.4018	11.4627	3.69727	AXL	AXL receptor tyrosine kinase
ILMN_1770665	4.34e-07	3.05e-09	10.3973	11.4558	0.572014	HERC4	HECT and RLD domain containing E3 ubiquitin protein ligase 4
ILMN_1809695	4.44e-07	3.13e-09	10.3803	11.4293	1.60167	CAMK2G	calcium/calmodulin dependent protein kinase II gamma
ILMN_1807244	4.44e-07	3.14e-09	10.3787	11.4269	0.564431
ILMN_1708363	4.49e-07	3.19e-09	10.3699	11.4131	0.74521	LOXL1	lysyl oxidase like 1
ILMN_2342437	4.49e-07	3.2e-09	10.3675	11.4095	1.5426	KLHL5	kelch like family member 5
ILMN_1748093	4.51e-07	3.22e-09	-10.3626	11.4018	-2.14003	PAFAH1B3	platelet activating factor acetylhydrolase 1b catalytic subunit 3
ILMN_2049536	4.55e-07	3.26e-09	10.3555	11.3907	2.59271	TRPV2	transient receptor potential cation channel subfamily V member 2
ILMN_1709479	4.62e-07	3.33e-09	10.3419	11.3696	1.42772	YAP1	Yes associated protein 1
ILMN_2148944	4.62e-07	3.33e-09	10.3412	11.3685	1.45552	ADCY4	adenylate cyclase 4
ILMN_1810054	4.65e-07	3.36e-09	10.3362	11.3606	3.14991	CNN1	calponin 1
ILMN_2098325	4.65e-07	3.37e-09	-10.3332	11.356	-1.18205	C8orf33	chromosome 8 open reading frame 33
ILMN_3245314	4.67e-07	3.4e-09	10.3286	11.3489	1.72632
ILMN_1653711	4.73e-07	3.45e-09	10.3184	11.3329	2.15653	FZD2	frizzled class receptor 2
ILMN_2398847	4.75e-07	3.47e-09	10.3146	11.3268	0.84338	ARHGAP17	Rho GTPase activating protein 17
ILMN_1785095	4.78e-07	3.51e-09	-10.3084	11.3171	-2.56889	ATP6V0E2	ATPase H+ transporting V0 subunit e2
ILMN_1720442	4.78e-07	3.52e-09	-10.3068	11.3148	-0.615711	NCBP2	nuclear cap binding protein subunit 2
ILMN_1752810	4.83e-07	3.56e-09	10.2983	11.3014	1.65595	LARP6	La ribonucleoprotein domain family member 6
ILMN_1780036	4.83e-07	3.57e-09	10.2967	11.2988	1.71076	WDR1	WD repeat domain 1
ILMN_2140974	4.86e-07	3.6e-09	10.2912	11.2904	1.56809	TPM4	tropomyosin 4
ILMN_1667199	4.94e-07	3.67e-09	10.2788	11.2708	1.24662	SQRDL	sulfide quinone reductase-like (yeast)
ILMN_2124585	4.94e-07	3.68e-09	10.2769	11.2679	2.76739	GREM1	gremlin 1, DAN family BMP antagonist
ILMN_1664303	4.97e-07	3.72e-09	10.2706	11.2579	2.64519	HTATIP2	HIV-1 Tat interactive protein 2
ILMN_1756408	4.98e-07	3.73e-09	10.2683	11.2544	1.87507	PARVA	parvin alpha
ILMN_1780825	5.01e-07	3.77e-09	10.263	11.2461	3.3487	RRAS	related RAS viral (r-ras) oncogene homolog
ILMN_1814002	5.03e-07	3.8e-09	10.2578	11.2379	0.7838	TEAD3	TEA domain transcription factor 3
ILMN_1813386	5.12e-07	3.87e-09	10.2452	11.2181	0.869589	CORO6	coronin 6
ILMN_1882354	5.14e-07	3.9e-09	10.2405	11.2108	0.567317	FAM53A	family with sequence similarity 53 member A
ILMN_3235216	5.14e-07	3.91e-09	10.2393	11.2088	1.04908	IFT20	intraflagellar transport 20
ILMN_1730670	5.23e-07	3.99e-09	10.2262	11.1883	3.00368	FSTL3	follistatin like 3
ILMN_2358980	5.54e-07	4.24e-09	10.1878	11.1278	1.30317	ILK	integrin linked kinase
ILMN_1652445	5.54e-07	4.25e-09	10.1866	11.1259	0.754845	RAC1	ras-related C3 botulinum toxin substrate 1 (rho family, small GTP binding protein Rac1)
ILMN_3294322	5.56e-07	4.28e-09	10.1819	11.1185	0.77408	CPEB2-AS1	CPEB2 antisense RNA 1 (head to head)
ILMN_2152429	5.65e-07	4.36e-09	-10.17	11.0997	-1.83442	C12orf76	chromosome 12 open reading frame 76
ILMN_1727840	5.71e-07	4.42e-09	-10.1616	11.0863	-0.843305	SLC35B1	solute carrier family 35 member B1
ILMN_1804611	5.84e-07	4.53e-09	10.1454	11.0607	0.881736	TMEM263	transmembrane protein 263
ILMN_1668605	5.93e-07	4.61e-09	10.1349	11.0441	1.09427	NAAA	N-acylethanolamine acid amidase
ILMN_1652604	6.16e-07	4.81e-09	10.1083	11.0019	0.681018
ILMN_1795930	6.28e-07	4.91e-09	10.0945	10.9801	2.29705	PTGER4	prostaglandin E receptor 4
ILMN_2220184	6.46e-07	5.06e-09	10.0758	10.9503	1.73656	GFPT1	glutamine--fructose-6-phosphate transaminase 1
ILMN_1797735	6.48e-07	5.1e-09	-10.0706	10.942	-1.58774	C1orf21	chromosome 1 open reading frame 21
ILMN_1786882	6.48e-07	5.11e-09	10.0704	10.9417	1.79731	ERCC6	ERCC excision repair 6, chromatin remodeling factor
ILMN_1777745	6.56e-07	5.2e-09	-10.0592	10.9238	-1.23268	FAM133B	family with sequence similarity 133 member B
ILMN_1673917	6.56e-07	5.2e-09	-10.0588	10.9231	-0.683006	GTF2I	general transcription factor IIi
ILMN_2225709	6.58e-07	5.23e-09	-10.0553	10.9176	-1.29553	PTCD1	pentatricopeptide repeat domain 1
ILMN_2129505	6.74e-07	5.37e-09	10.0385	10.8908	2.14481	CYB561A3	cytochrome b561 family member A3
ILMN_2104877	6.79e-07	5.42e-09	10.0325	10.8812	0.939964	CMPK1	cytidine/uridine monophosphate kinase 1
ILMN_1794534	6.84e-07	5.48e-09	10.0262	10.8712	2.79273	CCDC81	coiled-coil domain containing 81
ILMN_1738819	6.9e-07	5.54e-09	-10.0195	10.8604	-1.07736	EFTUD2	elongation factor Tu GTP binding domain containing 2
ILMN_1778668	6.93e-07	5.58e-09	10.015	10.8532	5.90497	TAGLN	transgelin
ILMN_3227782	7.04e-07	5.68e-09	10.0033	10.8345	0.663407	MARVELD1	MARVEL domain containing 1
ILMN_2329735	7.05e-07	5.7e-09	10.001	10.8308	3.03231	ECM1	extracellular matrix protein 1
ILMN_1791119	7.1e-07	5.77e-09	9.99382	10.8194	1.54775	NDUFA10	NADH:ubiquinone oxidoreductase subunit A10
ILMN_2367165	7.1e-07	5.77e-09	9.99329	10.8185	1.61864
ILMN_1665945	7.11e-07	5.8e-09	9.99098	10.8148	0.789331	ACBD3	acyl-CoA binding domain containing 3
ILMN_1686531	7.19e-07	5.9e-09	9.98003	10.7973	0.794447
ILMN_1737535	7.19e-07	5.9e-09	-9.98001	10.7972	-1.06295	TAF4	TATA-box binding protein associated factor 4
ILMN_1740493	7.23e-07	5.94e-09	9.97569	10.7903	1.60621	TRAF5	TNF receptor associated factor 5
ILMN_1783276	7.28e-07	6e-09	9.96923	10.7799	2.78496	NEXN	nexilin F-actin binding protein
ILMN_1800739	7.37e-07	6.09e-09	9.96035	10.7657	2.52588	SPINT2	serine peptidase inhibitor, Kunitz type 2
ILMN_1683598	7.37e-07	6.1e-09	9.95879	10.7632	1.69776	ACSL4	acyl-CoA synthetase long-chain family member 4
ILMN_1670272	7.39e-07	6.14e-09	9.95506	10.7572	1.37945	LRP10	LDL receptor related protein 10
ILMN_1725090	7.39e-07	6.16e-09	9.95339	10.7545	3.06938	CTHRC1	collagen triple helix repeat containing 1
ILMN_1672536	7.41e-07	6.18e-09	9.95053	10.7499	4.46565	FBLN1	fibulin 1
ILMN_1750079	7.59e-07	6.35e-09	-9.93414	10.7236	-1.12929	PURB	purine rich element binding protein B
ILMN_1705814	7.59e-07	6.37e-09	9.93206	10.7202	2.49144	KRT80	keratin 80
ILMN_1781135	7.6e-07	6.39e-09	9.93021	10.7173	0.875283	STAM2	signal transducing adaptor molecule 2
ILMN_3251227	7.71e-07	6.5e-09	9.91983	10.7005	0.745594	TBC1D22A	TBC1 domain family member 22A
ILMN_1711208	7.81e-07	6.6e-09	-9.90992	10.6846	-1.59435	CELSR2	cadherin EGF LAG seven-pass G-type receptor 2
ILMN_3241091	7.81e-07	6.62e-09	-9.90821	10.6818	-0.942375	TMEM164	transmembrane protein 164
ILMN_1662839	7.86e-07	6.68e-09	9.90278	10.6731	1.88509	PLEKHA1	pleckstrin homology domain containing A1
ILMN_1657451	7.86e-07	6.69e-09	-9.90137	10.6708	-1.6291	SRPK2	SRSF protein kinase 2
ILMN_1767113	7.87e-07	6.72e-09	9.89917	10.6672	2.5186	AOX1	aldehyde oxidase 1
ILMN_1663281	7.9e-07	6.76e-09	9.89495	10.6604	0.714484	ZNF702P	zinc finger protein 702, pseudogene
ILMN_1792679	7.9e-07	6.78e-09	9.89345	10.658	2.77634	ITGA5	integrin subunit alpha 5
ILMN_1685170	7.92e-07	6.81e-09	9.89043	10.6531	1.85493	ANXA11	annexin A11
ILMN_1705594	7.93e-07	6.84e-09	-9.88811	10.6494	-0.752969	NAT10	N-acetyltransferase 10
ILMN_1700541	8.01e-07	6.92e-09	9.88042	10.637	3.60409	FBLN1	fibulin 1
ILMN_1748890	8.01e-07	6.94e-09	9.87851	10.6339	0.924741	GPR176	G protein-coupled receptor 176
ILMN_1673962	8.65e-07	7.51e-09	-9.82974	10.555	-1.38454	NUP205	nucleoporin 205
ILMN_1685641	8.75e-07	7.61e-09	-9.82145	10.5415	-2.47946	BCHE	butyrylcholinesterase
ILMN_1711994	8.77e-07	7.66e-09	9.81811	10.5361	2.79436	TCIRG1	T-cell immune regulator 1, ATPase H+ transporting V0 subunit a3
ILMN_1737947	8.81e-07	7.71e-09	-9.81393	10.5293	-1.40327	LSM5	LSM5 homolog, U6 small nuclear RNA and mRNA degradation associated
ILMN_1689976	8.82e-07	7.74e-09	9.81149	10.5254	1.90526	EDIL3	EGF like repeats and discoidin domains 3
ILMN_1675421	8.89e-07	7.82e-09	9.80532	10.5153	0.94984
ILMN_1813191	8.91e-07	7.85e-09	-9.80289	10.5114	-1.36977
ILMN_1741727	8.94e-07	7.9e-09	9.79866	10.5045	2.21794	QPCT	glutaminyl-peptide cyclotransferase
ILMN_1815885	8.94e-07	7.91e-09	-9.7978	10.5031	-0.634752	ZNF112	zinc finger protein 112
ILMN_1802627	9.14e-07	8.11e-09	-9.78232	10.4779	-0.917656	PSMG3	proteasome assembly chaperone 3
ILMN_3307892	9.35e-07	8.32e-09	9.767	10.453	2.46877	PARVA	parvin alpha
ILMN_3304435	9.52e-07	8.49e-09	-9.75477	10.4331	-0.842414	FAM133CP	family with sequence similarity 133, member A pseudogene
ILMN_3228822	9.66e-07	8.65e-09	-9.74327	10.4143	-1.30062	NEMP1	nuclear envelope integral membrane protein 1
ILMN_3304219	9.66e-07	8.66e-09	9.74259	10.4132	0.81425
ILMN_2370588	9.66e-07	8.68e-09	9.74103	10.4107	0.712675	TRIOBP	TRIO and F-actin binding protein
ILMN_1769550	9.74e-07	8.77e-09	9.73463	10.4002	1.20257	SLFN5	schlafen family member 5
ILMN_3302919	1.01e-06	9.13e-09	9.70968	10.3594	3.83591	MYOF	myoferlin
ILMN_1815121	1.02e-06	9.27e-09	9.70074	10.3448	1.61368	PLAGL1	PLAG1 like zinc finger 1
ILMN_1676026	1.02e-06	9.29e-09	-9.69899	10.3419	-1.16764	MRPS26	mitochondrial ribosomal protein S26
ILMN_1693293	1.02e-06	9.32e-09	9.69692	10.3386	0.808736
ILMN_1688071	1.02e-06	9.33e-09	9.6967	10.3382	0.754588
ILMN_1683065	1.04e-06	9.46e-09	-9.68811	10.3241	-1.54888	COA5	cytochrome c oxidase assembly factor 5
ILMN_2220187	1.06e-06	9.71e-09	9.67234	10.2983	1.89487	GFPT1	glutamine--fructose-6-phosphate transaminase 1
ILMN_1699772	1.06e-06	9.77e-09	-9.66864	10.2922	-3.04495	RRAGD	Ras related GTP binding D
ILMN_1711888	1.08e-06	9.91e-09	-9.65987	10.2778	-3.0919	COBL	cordon-bleu WH2 repeat protein
ILMN_1809437	1.08e-06	9.96e-09	-9.65661	10.2724	-1.63844	RHBDD2	rhomboid domain containing 2
ILMN_2411282	1.11e-06	1.03e-08	9.63731	10.2407	2.17744	QSOX1	quiescin sulfhydryl oxidase 1
ILMN_1803317	1.11e-06	1.03e-08	-9.63626	10.239	-1.03185	SPOUT1	SPOUT domain containing methyltransferase 1
ILMN_2088825	1.13e-06	1.05e-08	9.62385	10.2186	0.637426	ACAP2	ArfGAP with coiled-coil, ankyrin repeat and PH domains 2
ILMN_3203444	1.14e-06	1.06e-08	9.61794	10.2088	1.81247
ILMN_2222317	1.18e-06	1.1e-08	9.59605	10.1728	1.2862	DNAJB4	DnaJ heat shock protein family (Hsp40) member B4
ILMN_2203544	1.18e-06	1.11e-08	9.59331	10.1682	1.06679	OR2A9P	olfactory receptor family 2 subfamily A member 9 pseudogene
ILMN_1680132	1.21e-06	1.13e-08	-9.5785	10.1438	-3.59866	CADM1	cell adhesion molecule 1
ILMN_1673639	1.21e-06	1.13e-08	9.57818	10.1432	4.33185	ABI3BP	ABI family member 3 binding protein
ILMN_1719998	1.22e-06	1.14e-08	-9.5723	10.1335	-0.649588	UAP1L1	UDP-N-acetylglucosamine pyrophosphorylase 1 like 1
ILMN_1651699	1.22e-06	1.15e-08	9.56845	10.1271	1.11106	EPS8	epidermal growth factor receptor pathway substrate 8
ILMN_1669273	1.23e-06	1.16e-08	-9.564	10.1198	-1.10651	PPT1	palmitoyl-protein thioesterase 1
ILMN_1811181	1.23e-06	1.17e-08	-9.55966	10.1126	-1.18256
ILMN_2146418	1.33e-06	1.26e-08	9.51409	10.0371	2.42066	CRIM1	cysteine rich transmembrane BMP regulator 1
ILMN_1714820	1.33e-06	1.26e-08	9.5131	10.0354	2.68461	ITGB1	integrin subunit beta 1
ILMN_1735788	1.36e-06	1.29e-08	9.49856	10.0113	2.07672	TRIOBP	TRIO and F-actin binding protein
ILMN_2190084	1.36e-06	1.3e-08	9.49392	10.0036	1.38543	VAMP8	vesicle associated membrane protein 8
ILMN_2250923	1.37e-06	1.31e-08	9.4909	9.99853	0.737675	FOXP1	forkhead box P1
ILMN_1765232	1.37e-06	1.32e-08	9.48731	9.99256	0.751571	RNLS	renalase, FAD dependent amine oxidase
ILMN_1739154	1.43e-06	1.37e-08	-9.46132	9.94927	-3.05365	LSAMP	limbic system-associated membrane protein
ILMN_2128128	1.44e-06	1.39e-08	-9.45554	9.93964	-1.24492	SHFM1	split hand/foot malformation (ectrodactyly) type 1
ILMN_1796407	1.45e-06	1.4e-08	-9.45213	9.93395	-0.763592	SS18L2	SS18 like 2
ILMN_1782417	1.46e-06	1.42e-08	-9.44315	9.91896	-0.485323
ILMN_1746243	1.47e-06	1.42e-08	9.44049	9.91454	1.28342	TES	testin LIM domain protein
ILMN_3265797	1.47e-06	1.43e-08	-9.43827	9.91082	-1.40499
ILMN_1797604	1.49e-06	1.45e-08	9.42734	9.89256	1.33088	CAP1	adenylate cyclase associated protein 1
ILMN_1790625	1.49e-06	1.46e-08	-9.42719	9.89231	-1.14792	CBX3	chromobox 3
ILMN_1665622	1.52e-06	1.49e-08	-9.41482	9.87162	-0.387558	WDR5B	WD repeat domain 5B
ILMN_3193306	1.52e-06	1.49e-08	-9.41353	9.86947	-1.28421	TMEM251	transmembrane protein 251
ILMN_1692865	1.58e-06	1.55e-08	-9.38782	9.82642	-1.65324	VPS37D	VPS37D, ESCRT-I subunit
ILMN_3209070	1.58e-06	1.56e-08	9.38583	9.82309	2.55431
ILMN_1774689	1.59e-06	1.57e-08	9.38302	9.81837	0.536514	TUSC3	tumor suppressor candidate 3
ILMN_1654340	1.6e-06	1.58e-08	9.37681	9.80796	0.616367	UGP2	UDP-glucose pyrophosphorylase 2
ILMN_1678692	1.6e-06	1.59e-08	9.37581	9.80628	2.32406	MPRIP	myosin phosphatase Rho interacting protein
ILMN_2224907	1.61e-06	1.6e-08	9.37121	9.79855	1.37094	SMIM14	small integral membrane protein 14
ILMN_1799139	1.61e-06	1.6e-08	9.36852	9.79403	2.09838	PLOD2	procollagen-lysine,2-oxoglutarate 5-dioxygenase 2
ILMN_1778681	1.61e-06	1.61e-08	9.36704	9.79156	2.12482	EBF1	early B-cell factor 1
ILMN_1713901	1.62e-06	1.62e-08	9.36283	9.78449	3.00104	KDELR3	KDEL endoplasmic reticulum protein retention receptor 3
ILMN_2072178	1.62e-06	1.62e-08	9.36129	9.7819	0.861694	ECHDC3	enoyl-CoA hydratase domain containing 3
ILMN_1803772	1.64e-06	1.64e-08	9.35418	9.76996	1.45905	POLD4	DNA polymerase delta 4, accessory subunit
ILMN_1801377	1.65e-06	1.66e-08	-9.34788	9.75936	-1.59224	SLC29A4	solute carrier family 29 member 4
ILMN_2307450	1.74e-06	1.75e-08	-9.31599	9.70568	-1.1893	ZNF302	zinc finger protein 302
ILMN_1655563	1.74e-06	1.76e-08	9.3144	9.703	1.90386	CTIF	cap binding complex dependent translation initiation factor
ILMN_2143795	1.76e-06	1.78e-08	9.30574	9.6884	1.76394
ILMN_3284114	1.76e-06	1.79e-08	9.30395	9.68538	1.46385
ILMN_1842320	1.78e-06	1.81e-08	9.29739	9.67431	2.61066
ILMN_1703593	1.78e-06	1.81e-08	9.29632	9.6725	2.56948	BAIAP2L1	BAI1 associated protein 2 like 1
ILMN_1798980	1.79e-06	1.82e-08	9.29189	9.66502	1.20921	CAPZB	capping actin protein of muscle Z-line beta subunit
ILMN_1728830	1.79e-06	1.83e-08	9.29054	9.66275	0.63041	GRK5	G protein-coupled receptor kinase 5
ILMN_1680925	1.79e-06	1.84e-08	9.28711	9.65695	2.66679	SLC9A3R1	SLC9A3 regulator 1
ILMN_2352121	1.81e-06	1.86e-08	-9.28093	9.64652	-1.50992	NT5C3A	5'-nucleotidase, cytosolic IIIA
ILMN_1665865	1.82e-06	1.87e-08	9.27628	9.63865	4.93708	IGFBP4	insulin like growth factor binding protein 4
ILMN_1656910	1.82e-06	1.88e-08	9.27484	9.63621	1.19426	TRIM6	tripartite motif containing 6
ILMN_1706275	1.82e-06	1.88e-08	-9.27346	9.63388	-0.922821	C8orf33	chromosome 8 open reading frame 33
ILMN_1717636	1.91e-06	1.98e-08	-9.24483	9.58543	-3.39176	RGMA	repulsive guidance molecule family member a
ILMN_1764228	1.98e-06	2.06e-08	9.22032	9.54385	4.37785	DAB2	DAB2, clathrin adaptor protein
ILMN_2248863	1.99e-06	2.07e-08	9.21637	9.53715	0.53399	ZBTB38	zinc finger and BTB domain containing 38
ILMN_1809467	2.01e-06	2.09e-08	9.21014	9.52656	2.6688	VAMP5	vesicle associated membrane protein 5
ILMN_1807372	2.01e-06	2.1e-08	9.20915	9.52488	0.629221	ADORA2A	adenosine A2a receptor
ILMN_1756220	2.04e-06	2.14e-08	-9.19876	9.50723	-0.881392	DDX18	DEAD-box helicase 18
ILMN_1789244	2.04e-06	2.14e-08	-9.19763	9.50531	-4.72805	SOX8	SRY-box 8
ILMN_1726516	2.05e-06	2.15e-08	-9.19354	9.49834	-1.05351	SCRIB	scribbled planar cell polarity protein
ILMN_2383934	2.08e-06	2.19e-08	9.1851	9.48399	2.38259
ILMN_1732609	2.08e-06	2.19e-08	9.18388	9.4819	1.35691	FAM214B	family with sequence similarity 214 member B
ILMN_1683243	2.08e-06	2.19e-08	-9.18269	9.47989	-0.795258	VPS45	vacuolar protein sorting 45 homolog
ILMN_1714756	2.1e-06	2.22e-08	9.1759	9.46832	0.835857	YIPF5	Yip1 domain family member 5
ILMN_1802096	2.1e-06	2.23e-08	9.17242	9.46239	2.03132	ABTB1	ankyrin repeat and BTB domain containing 1
ILMN_2099594	2.15e-06	2.29e-08	-9.15751	9.43698	-0.869849	SRP9	signal recognition particle 9
ILMN_1757702	2.17e-06	2.31e-08	9.15149	9.4267	1.1727
ILMN_1815859	2.17e-06	2.32e-08	9.14959	9.42345	1.70732	ERCC2	ERCC excision repair 2, TFIIH core complex helicase subunit
ILMN_1670305	2.17e-06	2.33e-08	9.1481	9.42092	1.9094	SERPING1	serpin family G member 1
ILMN_1705151	2.17e-06	2.33e-08	-9.14675	9.41862	-0.759272	SF3A3	splicing factor 3a subunit 3
ILMN_2363668	2.17e-06	2.34e-08	9.1458	9.417	1.26781	YIF1B	Yip1 interacting factor homolog B, membrane trafficking protein
ILMN_1763011	2.17e-06	2.34e-08	9.14501	9.41564	1.54621	SUGCT	succinyl-CoA:glutarate-CoA transferase
ILMN_1658830	2.17e-06	2.34e-08	9.14496	9.41556	0.882822	WBP1L	WW domain binding protein 1-like
ILMN_3225795	2.2e-06	2.37e-08	9.13686	9.40172	0.533736
ILMN_1728845	2.27e-06	2.45e-08	-9.11668	9.36723	-1.33473	SMARCD1	SWI/SNF related, matrix associated, actin dependent regulator of chromatin, subfamily d, member 1
ILMN_3209180	2.32e-06	2.51e-08	9.10307	9.34392	1.20023
ILMN_1773493	2.33e-06	2.53e-08	9.09825	9.33566	1.01232	TIMM23	translocase of inner mitochondrial membrane 23
ILMN_1691506	2.33e-06	2.54e-08	-9.09724	9.33394	-0.825677
ILMN_1711069	2.36e-06	2.58e-08	9.08856	9.31905	1.00015	YPEL5	yippee like 5
ILMN_1812096	2.36e-06	2.58e-08	-9.08777	9.31771	-2.92628	CADM4	cell adhesion molecule 4
ILMN_2391512	2.36e-06	2.58e-08	9.08728	9.31686	0.905392	NAAA	N-acylethanolamine acid amidase
ILMN_3192867	2.36e-06	2.59e-08	9.08468	9.3124	0.518721
ILMN_1772239	2.4e-06	2.64e-08	9.07373	9.29361	2.03976
ILMN_2364022	2.4e-06	2.65e-08	9.07277	9.29197	4.13054	SLC16A3	solute carrier family 16 member 3
ILMN_2109708	2.41e-06	2.66e-08	9.0696	9.28653	2.38558	TYMP	thymidine phosphorylase
ILMN_1790577	2.41e-06	2.67e-08	-9.06828	9.28425	-1.41728	SLC35F2	solute carrier family 35 member F2
ILMN_1690105	2.42e-06	2.68e-08	9.06608	9.28048	3.03259	STAT1	signal transducer and activator of transcription 1
ILMN_2048793	2.43e-06	2.7e-08	-9.06067	9.27119	-0.816753	CIAO1	cytosolic iron-sulfur assembly component 1
ILMN_2408572	2.45e-06	2.72e-08	9.05622	9.26354	1.20219
ILMN_1741054	2.46e-06	2.74e-08	-9.05303	9.25805	-1.27088	SLC5A6	solute carrier family 5 member 6
ILMN_2089167	2.48e-06	2.77e-08	9.04621	9.24633	1.38855	RHOD	ras homolog family member D
ILMN_1715096	2.49e-06	2.78e-08	-9.04309	9.24096	-0.860665	FAXC	failed axon connections homolog
ILMN_1656196	2.49e-06	2.79e-08	-9.04176	9.23866	-0.788707	E2F6	E2F transcription factor 6
ILMN_1777660	2.49e-06	2.8e-08	-9.03865	9.23332	-2.48764	RNF144A	ring finger protein 144A
ILMN_1687335	2.49e-06	2.81e-08	9.03837	9.23284	1.73647	FLNA	filamin A
ILMN_1672759	2.49e-06	2.81e-08	9.03721	9.23084	1.26032	MCU	mitochondrial calcium uniporter
ILMN_1772722	2.49e-06	2.82e-08	-9.03643	9.2295	-0.994283	MRPS33	mitochondrial ribosomal protein S33
ILMN_1693471	2.5e-06	2.83e-08	9.03366	9.22473	0.895734	KLHL35	kelch like family member 35
ILMN_1679401	2.54e-06	2.88e-08	9.02412	9.2083	1.71089	TRPM4	transient receptor potential cation channel subfamily M member 4
ILMN_1671557	2.54e-06	2.88e-08	9.02349	9.2072	2.64586	PHLDA2	pleckstrin homology like domain family A member 2
ILMN_1706498	2.54e-06	2.89e-08	9.02125	9.20336	1.89099	DSE	dermatan sulfate epimerase
ILMN_1698072	2.54e-06	2.89e-08	9.0205	9.20205	1.23144	PITRM1	pitrilysin metallopeptidase 1
ILMN_1804851	2.58e-06	2.94e-08	-9.01018	9.18427	-0.984484	MRPS17	mitochondrial ribosomal protein S17
ILMN_3307654	2.58e-06	2.95e-08	9.00956	9.18319	0.525567	MIPOL1	mirror-image polydactyly 1
ILMN_1711450	2.58e-06	2.96e-08	-9.00708	9.17892	-1.39005
ILMN_2387919	2.63e-06	3.01e-08	8.99699	9.1615	1.21783	PRKAG2	protein kinase AMP-activated non-catalytic subunit gamma 2
ILMN_1655418	2.65e-06	3.05e-08	8.98952	9.1486	0.78993	CAPNS1	calpain small subunit 1
ILMN_1667295	2.66e-06	3.06e-08	8.98793	9.14585	3.93506	VASN	vasorin
ILMN_1730945	2.66e-06	3.07e-08	-8.98663	9.14361	-1.85941	TMEM59L	transmembrane protein 59 like
ILMN_1658995	2.68e-06	3.09e-08	8.98161	9.13493	1.21709	ACOT9	acyl-CoA thioesterase 9
ILMN_1812726	2.72e-06	3.15e-08	8.97126	9.11704	0.497239	MORF4L1	mortality factor 4 like 1
ILMN_2133534	2.72e-06	3.15e-08	-8.97025	9.11529	-1.12258
ILMN_2412281	2.73e-06	3.18e-08	8.96633	9.10851	1.53002	PDLIM5	PDZ and LIM domain 5
ILMN_1783182	2.73e-06	3.18e-08	8.96584	9.10766	2.06771	FBN1	fibrillin 1
ILMN_2345119	2.77e-06	3.23e-08	-8.95692	9.09222	-2.06565	NLGN4X	neuroligin 4, X-linked
ILMN_1704353	2.78e-06	3.25e-08	-8.95267	9.08486	-2.02942	IGSF3	immunoglobulin superfamily member 3
ILMN_2209045	2.79e-06	3.27e-08	-8.95016	9.0805	-2.64699	POU3F2	POU class 3 homeobox 2
ILMN_3216336	2.79e-06	3.28e-08	8.94802	9.07681	1.42173
ILMN_1793025	2.79e-06	3.28e-08	8.94711	9.07522	2.77937	MGARP	mitochondria localized glutamic acid rich protein
ILMN_2075189	2.8e-06	3.29e-08	-8.94576	9.07288	-1.76092	SLC35F2	solute carrier family 35 member F2
ILMN_1809047	2.82e-06	3.33e-08	-8.93955	9.06213	-0.413152	TBRG4	transforming growth factor beta regulator 4
ILMN_1709153	2.85e-06	3.36e-08	8.93294	9.05066	1.65961	PRR16	proline rich 16
ILMN_1734010	2.87e-06	3.4e-08	8.92635	9.03923	0.541274	CCDC186	coiled-coil domain containing 186
ILMN_1815130	2.9e-06	3.44e-08	8.92034	9.02878	1.04661	MICALL1	MICAL like 1
ILMN_1792489	2.9e-06	3.45e-08	8.91886	9.02622	1.1589	ARPC2	actin related protein 2/3 complex subunit 2
ILMN_1663954	2.95e-06	3.51e-08	-8.90902	9.00912	-1.46016	NELFCD	negative elongation factor complex member C/D
ILMN_1736135	2.96e-06	3.53e-08	-8.90435	9.00101	-0.603142	TYW1	tRNA-yW synthesizing protein 1 homolog
ILMN_1665909	2.97e-06	3.55e-08	8.90161	8.99624	2.10251	LASP1	LIM and SH3 protein 1
ILMN_1661537	2.97e-06	3.55e-08	8.90152	8.99607	1.30703	LEPROT	leptin receptor overlapping transcript
ILMN_1710326	2.97e-06	3.56e-08	-8.90029	8.99395	-0.909344	CLDND1	claudin domain containing 1
ILMN_1708486	2.98e-06	3.57e-08	8.89821	8.99032	1.04203	CNN2	calponin 2
ILMN_1738656	3.01e-06	3.62e-08	-8.89079	8.97741	-0.85501	GLOD4	glyoxalase domain containing 4
ILMN_3307668	3.05e-06	3.67e-08	-8.8819	8.96194	-1.06972	MKRN3	makorin ring finger protein 3
ILMN_1683120	3.05e-06	3.68e-08	-8.88154	8.9613	-1.26865	UNG	uracil DNA glycosylase
ILMN_1801020	3.05e-06	3.69e-08	8.87893	8.95677	1.38427	ADK	adenosine kinase
ILMN_1706687	3.11e-06	3.76e-08	8.86834	8.9383	1.47926	KLHL5	kelch like family member 5
ILMN_1727553	3.12e-06	3.78e-08	-8.86534	8.93308	-0.863377	ZBED8	zinc finger BED-type containing 8
ILMN_1703174	3.14e-06	3.81e-08	-8.86076	8.9251	-2.57127	FREM2	FRAS1 related extracellular matrix protein 2
ILMN_3239925	3.18e-06	3.87e-08	-8.85124	8.90847	-1.08214	PP7080	uncharacterized LOC25845
ILMN_1804498	3.2e-06	3.9e-08	-8.84738	8.90174	-1.64582	BRAT1	BRCA1 associated ATM activator 1
ILMN_1707356	3.27e-06	3.99e-08	8.83386	8.87811	0.943702	CFL2	cofilin 2
ILMN_1668559	3.28e-06	4.02e-08	8.83015	8.87163	1.2586	RGS10	regulator of G-protein signaling 10
ILMN_1659273	3.3e-06	4.05e-08	-8.82574	8.86393	-1.26131
ILMN_1749848	3.35e-06	4.11e-08	-8.81681	8.8483	-3.25555	SLC35F1	solute carrier family 35 member F1
ILMN_1665205	3.36e-06	4.14e-08	-8.81364	8.84275	-0.941981	ZNF260	zinc finger protein 260
ILMN_1730568	3.37e-06	4.16e-08	8.8106	8.83742	0.802692	ZDHHC7	zinc finger DHHC-type containing 7
ILMN_1769092	3.38e-06	4.17e-08	8.80877	8.83422	1.67668	EVA1B	eva-1 homolog B
ILMN_2375319	3.39e-06	4.19e-08	8.80671	8.83061	0.740724
ILMN_2344373	3.41e-06	4.22e-08	8.80185	8.8221	1.84796	MVP	major vault protein
ILMN_3231638	3.42e-06	4.24e-08	8.79936	8.81774	1.65771	FAM160B1	family with sequence similarity 160 member B1
ILMN_2412624	3.42e-06	4.25e-08	8.7985	8.81623	1.57975	TP53I11	tumor protein p53 inducible protein 11
ILMN_1750563	3.46e-06	4.3e-08	8.79064	8.80245	1.59716	CERCAM	cerebral endothelial cell adhesion molecule
ILMN_2405009	3.46e-06	4.32e-08	8.78868	8.79902	3.26141	NBL1	neuroblastoma 1, DAN family BMP antagonist
ILMN_2154603	3.46e-06	4.32e-08	-8.78863	8.79893	-0.736829	ZNF830	zinc finger protein 830
ILMN_1664362	3.53e-06	4.41e-08	8.77652	8.77768	2.57342	SGIP1	SH3 domain GRB2 like endophilin interacting protein 1
ILMN_3285198	3.61e-06	4.53e-08	-8.76184	8.75189	-0.7908
ILMN_1678087	3.63e-06	4.56e-08	-8.75779	8.74477	-1.08867	MAP3K4	mitogen-activated protein kinase kinase kinase 4
ILMN_1699489	3.63e-06	4.57e-08	8.75685	8.74312	2.68541	TUBB6	tubulin beta 6 class V
ILMN_1762312	3.64e-06	4.58e-08	-8.75472	8.73937	-0.712938	FOXRED1	FAD dependent oxidoreductase domain containing 1
ILMN_1673138	3.66e-06	4.62e-08	-8.75075	8.7324	-1.06908	ZBTB33	zinc finger and BTB domain containing 33
ILMN_2072101	3.66e-06	4.62e-08	8.75013	8.7313	2.94089	MGARP	mitochondria localized glutamic acid rich protein
ILMN_1785336	3.66e-06	4.64e-08	8.74822	8.72794	1.18777	PMM2	phosphomannomutase 2
ILMN_1663092	3.72e-06	4.72e-08	8.73823	8.71037	2.64848	CITED2	Cbp/p300 interacting transactivator with Glu/Asp rich carboxy-terminal domain 2
ILMN_1686679	3.72e-06	4.73e-08	-8.73669	8.70766	-1.43371	ZNF462	zinc finger protein 462
ILMN_2160727	3.76e-06	4.8e-08	8.7284	8.69305	1.52162	CYTH3	cytohesin 3
ILMN_1810289	3.76e-06	4.8e-08	8.72802	8.69238	4.05316	MYOF	myoferlin
ILMN_1785141	3.76e-06	4.8e-08	8.72774	8.69189	1.14252	MICAL2	microtubule associated monooxygenase, calponin and LIM domain containing 2
ILMN_1714741	3.88e-06	4.96e-08	-8.70979	8.66024	-1.76903
ILMN_1749403	3.93e-06	5.04e-08	-8.70087	8.64451	-1.77585	TSPAN33	tetraspanin 33
ILMN_1701877	3.94e-06	5.05e-08	8.69931	8.64174	4.11256	AXL	AXL receptor tyrosine kinase
ILMN_1741346	3.94e-06	5.06e-08	-8.69844	8.64021	-1.39583	EPHB3	EPH receptor B3
ILMN_3251742	4e-06	5.15e-08	-8.68792	8.62164	-0.732254	ZNF322	zinc finger protein 322
ILMN_1713918	4.05e-06	5.22e-08	8.68028	8.60812	1.07358	CYTH3	cytohesin 3
ILMN_1696294	4.1e-06	5.3e-08	8.67225	8.59392	0.678667	SNX6	sorting nexin 6
ILMN_1700257	4.1e-06	5.3e-08	8.67153	8.59265	0.998992	C4orf32	chromosome 4 open reading frame 32
ILMN_1693830	4.1e-06	5.31e-08	8.67041	8.59066	0.657813	LACTB	lactamase beta
ILMN_1794885	4.15e-06	5.39e-08	-8.66262	8.57687	-0.731419	FRMD5	FERM domain containing 5
ILMN_1718907	4.15e-06	5.39e-08	-8.66216	8.57606	-1.0905	TSHZ1	teashirt zinc finger homeobox 1
ILMN_3283032	4.23e-06	5.51e-08	8.65006	8.55463	1.48448
ILMN_1654441	4.23e-06	5.51e-08	8.64933	8.55333	1.16886	OAT	ornithine aminotransferase
ILMN_1666746	4.25e-06	5.55e-08	-8.64565	8.54681	-0.858105
ILMN_1801175	4.27e-06	5.59e-08	8.64197	8.54028	0.919256	MAP2K3	mitogen-activated protein kinase kinase 3
ILMN_1698470	4.31e-06	5.65e-08	8.63568	8.52912	0.858461	SYAP1	synapse associated protein 1
ILMN_1669516	4.31e-06	5.65e-08	-8.63516	8.5282	-0.849459	ZSCAN9	zinc finger and SCAN domain containing 9
ILMN_1730765	4.36e-06	5.74e-08	8.62685	8.51345	0.891545	DUSP22	dual specificity phosphatase 22
ILMN_1794468	4.36e-06	5.74e-08	8.62649	8.51281	0.651969	QPCTL	glutaminyl-peptide cyclotransferase like
ILMN_1660871	4.4e-06	5.81e-08	-8.62006	8.5014	-1.70671	NEK6	NIMA related kinase 6
ILMN_1799062	4.42e-06	5.83e-08	8.6176	8.49704	0.743377	NFKB2	nuclear factor kappa B subunit 2
ILMN_1707783	4.45e-06	5.89e-08	-8.61225	8.48753	-0.79953	TMA7	translation machinery associated 7 homolog
ILMN_2406410	4.45e-06	5.89e-08	-8.61192	8.48694	-1.50911	RHBDD2	rhomboid domain containing 2
ILMN_3199780	4.46e-06	5.91e-08	8.60957	8.48276	1.55541
ILMN_1747460	4.46e-06	5.92e-08	8.60863	8.4811	1.46977	TMEM184B	transmembrane protein 184B
ILMN_1805606	4.51e-06	6e-08	-8.60165	8.46868	-1.1839	PLEKHG1	pleckstrin homology and RhoGEF domain containing G1
ILMN_2389155	4.61e-06	6.15e-08	8.58753	8.44355	1.01832	UGP2	UDP-glucose pyrophosphorylase 2
ILMN_1732151	4.63e-06	6.18e-08	8.58446	8.43808	3.24636	COL6A1	collagen type VI alpha 1 chain
ILMN_1683635	4.64e-06	6.21e-08	8.58178	8.43331	1.099	C11orf70	chromosome 11 open reading frame 70
ILMN_2402930	4.73e-06	6.34e-08	-8.56998	8.41228	-0.933467	H3F3AP4	H3 histone, family 3A, pseudogene 4
ILMN_1793384	4.76e-06	6.38e-08	8.5666	8.40625	1.15412	JAK1	Janus kinase 1
ILMN_1700660	4.8e-06	6.44e-08	8.56102	8.3963	1.16738	RNF135	ring finger protein 135
ILMN_3191393	4.88e-06	6.56e-08	8.55075	8.37797	3.14108
ILMN_1661428	4.96e-06	6.69e-08	8.53969	8.3582	0.87014	ATP11C	ATPase phospholipid transporting 11C
ILMN_1680274	4.98e-06	6.74e-08	8.53565	8.35099	1.00697
ILMN_1664855	4.98e-06	6.75e-08	-8.53467	8.34923	-1.94399	PPP1R14C	protein phosphatase 1 regulatory inhibitor subunit 14C
ILMN_1786108	4.98e-06	6.75e-08	-8.53462	8.34914	-0.549744	TUT1	terminal uridylyl transferase 1, U6 snRNA-specific
ILMN_1684497	4.98e-06	6.75e-08	8.53456	8.34904	1.38677	PYROXD2	pyridine nucleotide-disulphide oxidoreductase domain 2
ILMN_1658504	5.01e-06	6.82e-08	-8.52876	8.33868	-1.36493	CHKA	choline kinase alpha
ILMN_1693270	5.01e-06	6.83e-08	8.52835	8.33793	3.81486	SUSD2	sushi domain containing 2
ILMN_1755589	5.01e-06	6.84e-08	-8.52784	8.33704	-1.34252	DIP2B	disco interacting protein 2 homolog B
ILMN_1813341	5.01e-06	6.84e-08	8.52749	8.3364	0.716503	PTGFR	prostaglandin F receptor
ILMN_1771048	5.01e-06	6.85e-08	-8.52675	8.33508	-1.07929
ILMN_2412139	5.01e-06	6.86e-08	8.52569	8.33318	1.21624	CABYR	calcium binding tyrosine phosphorylation regulated
ILMN_1713174	5.04e-06	6.91e-08	8.52189	8.32639	0.897621	TCP11L1	t-complex 11 like 1
ILMN_2351269	5.06e-06	6.95e-08	-8.51876	8.32078	-2.87722	TTYH1	tweety family member 1
ILMN_1742238	5.2e-06	7.15e-08	-8.50275	8.29211	-0.910206	SET	SET nuclear proto-oncogene
ILMN_1753823	5.2e-06	7.16e-08	-8.50189	8.29057	-1.7528	IL17D	interleukin 17D
ILMN_1758034	5.21e-06	7.2e-08	8.49874	8.28492	0.991523	ETFDH	electron transfer flavoprotein dehydrogenase
ILMN_3236160	5.21e-06	7.21e-08	8.49816	8.28388	2.66497	MGARP	mitochondria localized glutamic acid rich protein
ILMN_3282503	5.23e-06	7.24e-08	-8.49535	8.27884	-1.23366
ILMN_1739792	5.3e-06	7.34e-08	8.48755	8.26486	1.029	RHOG	ras homolog family member G
ILMN_3248591	5.32e-06	7.39e-08	8.48436	8.25913	2.6186	LTBP2	latent transforming growth factor beta binding protein 2
ILMN_1752213	5.34e-06	7.44e-08	-8.48031	8.25186	-1.13912	TMEM60	transmembrane protein 60
ILMN_1780236	5.34e-06	7.44e-08	8.48024	8.25173	1.31201	PMM1	phosphomannomutase 1
ILMN_1740555	5.35e-06	7.46e-08	-8.47885	8.24925	-1.52337	SNAP25	synaptosome associated protein 25
ILMN_1778560	5.47e-06	7.65e-08	-8.46494	8.22426	-1.03406	ZNF3	zinc finger protein 3
ILMN_1770161	5.48e-06	7.67e-08	8.46314	8.22103	1.97103	BST1	bone marrow stromal cell antigen 1
ILMN_1788625	5.51e-06	7.71e-08	8.45995	8.2153	0.563941	EXOC5	exocyst complex component 5
ILMN_1803338	5.55e-06	7.79e-08	8.45447	8.20544	2.87778	CCDC80	coiled-coil domain containing 80
ILMN_1673892	5.63e-06	7.91e-08	8.44587	8.18996	0.773507	GK5	glycerol kinase 5 (putative)
ILMN_1863185	5.64e-06	7.93e-08	-8.44433	8.18719	-1.41662
ILMN_2168520	5.67e-06	7.99e-08	8.43996	8.17933	1.23491	C11orf70	chromosome 11 open reading frame 70
ILMN_1744308	5.71e-06	8.06e-08	-8.4351	8.17058	-1.02683	DHX33	DEAH-box helicase 33
ILMN_3184724	5.72e-06	8.09e-08	8.43308	8.16693	1.41673	CPED1	cadherin like and PC-esterase domain containing 1
ILMN_3299393	5.73e-06	8.11e-08	-8.43174	8.16453	-2.21431	PNMAL1	paraneoplastic Ma antigen family like 1
ILMN_1782611	5.76e-06	8.16e-08	8.42824	8.15822	0.514751
ILMN_1651776	5.77e-06	8.19e-08	8.42633	8.15478	1.74717	FHOD1	formin homology 2 domain containing 1
ILMN_1915076	5.77e-06	8.2e-08	-8.42559	8.15344	-1.36837
ILMN_1684210	5.77e-06	8.22e-08	8.42463	8.15172	2.10019	NIPAL3	NIPA like domain containing 3
ILMN_1796639	5.81e-06	8.29e-08	8.41938	8.14224	0.663405	UBQLN3	ubiquilin 3
ILMN_1687583	5.81e-06	8.3e-08	8.41904	8.14164	3.31617	CAV1	caveolin 1
ILMN_1689828	5.84e-06	8.37e-08	8.41432	8.13312	1.11057	DMPK	dystrophia myotonica protein kinase
ILMN_1686906	5.84e-06	8.37e-08	8.41405	8.13264	1.19875	TP53INP2	tumor protein p53 inducible nuclear protein 2
ILMN_1771179	5.84e-06	8.38e-08	8.41339	8.13145	1.08669	CYB561	cytochrome b561
ILMN_2167805	5.88e-06	8.46e-08	8.40865	8.12289	0.820429	LUM	lumican
ILMN_3228595	5.88e-06	8.47e-08	8.40785	8.12144	1.88056
ILMN_2234956	6.02e-06	8.67e-08	8.39458	8.09749	1.05161	LEPR	leptin receptor
ILMN_1776021	6.06e-06	8.74e-08	-8.39009	8.08937	-0.724211	EIF4H	eukaryotic translation initiation factor 4H
ILMN_3242357	6.11e-06	8.83e-08	8.38445	8.07917	0.7208
ILMN_1665738	6.14e-06	8.89e-08	8.38063	8.07227	0.57296	FLI1	Fli-1 proto-oncogene, ETS transcription factor
ILMN_1690706	6.2e-06	8.98e-08	-8.37482	8.06177	-0.978463	SNRPB2	small nuclear ribonucleoprotein polypeptide B2
ILMN_1810387	6.22e-06	9.05e-08	8.37105	8.05495	1.23209	PLAA	phospholipase A2 activating protein
ILMN_1755822	6.22e-06	9.05e-08	8.37097	8.0548	1.34441	SYDE1	synapse defective Rho GTPase homolog 1
ILMN_1663195	6.23e-06	9.07e-08	-8.36955	8.05222	-2.34591	MCM7	minichromosome maintenance complex component 7
ILMN_2227573	6.31e-06	9.2e-08	8.36149	8.03764	0.997652	GSTO1	glutathione S-transferase omega 1
ILMN_1782098	6.31e-06	9.21e-08	-8.36093	8.03663	-1.33932	SMO	smoothened, frizzled class receptor
ILMN_1758229	6.33e-06	9.25e-08	8.35838	8.032	0.950891	QSOX1	quiescin sulfhydryl oxidase 1
ILMN_1814985	6.38e-06	9.34e-08	8.35317	8.02256	1.46225	PDLIM7	PDZ and LIM domain 7
ILMN_1710523	6.65e-06	9.77e-08	8.32844	7.9777	1.11405	ATP8B1	ATPase phospholipid transporting 8B1
ILMN_1860963	6.65e-06	9.77e-08	-8.32795	7.97682	-1.20843
ILMN_1682368	6.65e-06	9.78e-08	-8.32774	7.97644	-1.27587	LRWD1	leucine rich repeats and WD repeat domain containing 1
ILMN_2412192	6.74e-06	9.93e-08	8.31916	7.96087	3.01234	CFH	complement factor H
ILMN_2157544	6.79e-06	1e-07	8.31481	7.95295	0.93135	GBF1	golgi brefeldin A resistant guanine nucleotide exchange factor 1
ILMN_2357730	6.79e-06	1e-07	-8.31378	7.95109	-1.08812	CDK20	cyclin dependent kinase 20
ILMN_1782897	6.79e-06	1e-07	-8.31256	7.94887	-1.03245	CAPRIN1	cell cycle associated protein 1
ILMN_1763404	6.8e-06	1.01e-07	-8.31122	7.94642	-0.836373
ILMN_2053921	6.8e-06	1.01e-07	8.31038	7.9449	0.840182	CAPZB	capping actin protein of muscle Z-line beta subunit
ILMN_1710536	6.87e-06	1.02e-07	-8.304	7.9333	-0.301103	TMEM200C	transmembrane protein 200C
ILMN_3238680	6.88e-06	1.02e-07	-8.30236	7.93031	-1.76773	FMC1	formation of mitochondrial complex V assembly factor 1 homolog
ILMN_1770228	6.96e-06	1.04e-07	8.29486	7.91667	2.65577	KRT34	keratin 34
ILMN_1727495	7.01e-06	1.05e-07	8.29084	7.90935	0.553528	L3MBTL3	l(3)mbt-like 3 (Drosophila)
ILMN_2389810	7.01e-06	1.05e-07	8.28935	7.90664	0.847969	ATP11C	ATPase phospholipid transporting 11C
ILMN_3288018	7.13e-06	1.07e-07	-8.27967	7.88901	-3.80319	LINC00461	long intergenic non-protein coding RNA 461
ILMN_1690690	7.14e-06	1.07e-07	8.27834	7.88658	0.639209	SEC23IP	SEC23 interacting protein
ILMN_2360730	7.17e-06	1.08e-07	8.27454	7.87965	2.14283	CAV2	caveolin 2
ILMN_3247821	7.17e-06	1.08e-07	-8.2734	7.87758	-1.27543	TMEM206	transmembrane protein 206
ILMN_1672094	7.17e-06	1.08e-07	-8.27322	7.87725	-2.62567	DLX1	distal-less homeobox 1
ILMN_1712027	7.23e-06	1.09e-07	-8.26782	7.86741	-0.906374	RSBN1L	round spermatid basic protein 1 like
ILMN_1815933	7.4e-06	1.12e-07	-8.2542	7.84256	-0.931556	MRM2	mitochondrial rRNA methyltransferase 2
ILMN_1787691	7.41e-06	1.12e-07	8.25313	7.8406	1.256	CITED4	Cbp/p300 interacting transactivator with Glu/Asp rich carboxy-terminal domain 4
ILMN_1737580	7.43e-06	1.13e-07	8.25011	7.83509	1.48138	DESI1	desumoylating isopeptidase 1
ILMN_1653438	7.43e-06	1.13e-07	-8.24907	7.8332	-1.16061
ILMN_1792495	7.43e-06	1.13e-07	8.24898	7.83302	1.77287	AHNAK	AHNAK nucleoprotein
ILMN_1733811	7.43e-06	1.13e-07	8.24781	7.83089	2.13148	JUP	junction plakoglobin
ILMN_3238751	7.43e-06	1.13e-07	-8.24743	7.83019	-1.07985	PMS2P4	PMS1 homolog 2, mismatch repair system component pseudogene 4
ILMN_1786766	7.47e-06	1.14e-07	8.24365	7.82329	0.997102	SNTB2	syntrophin beta 2
ILMN_2387952	7.54e-06	1.15e-07	-8.23797	7.81291	-2.98239	FAM134B	family with sequence similarity 134 member B
ILMN_1733538	7.56e-06	1.15e-07	8.2359	7.80912	2.04356	RGS10	regulator of G-protein signaling 10
ILMN_1790533	7.7e-06	1.18e-07	8.22418	7.78769	3.03894	PHACTR2	phosphatase and actin regulator 2
ILMN_1737184	7.7e-06	1.18e-07	-8.22408	7.78751	-2.26893	CDCA7	cell division cycle associated 7
ILMN_1794490	7.91e-06	1.21e-07	-8.20832	7.75866	-2.14936	PNMAL1	paraneoplastic Ma antigen family like 1
ILMN_1714401	7.92e-06	1.22e-07	-8.20729	7.75677	-0.710089	SNX27	sorting nexin family member 27
ILMN_2357361	7.93e-06	1.22e-07	-8.20547	7.75344	-0.993571	THYN1	thymocyte nuclear protein 1
ILMN_1777444	7.93e-06	1.22e-07	8.20456	7.75176	0.539758	STX5	syntaxin 5
ILMN_1658144	7.93e-06	1.22e-07	8.20351	7.74986	0.88796	TRIP11	thyroid hormone receptor interactor 11
ILMN_3238326	7.93e-06	1.22e-07	-8.20347	7.74978	-2.04924	RNF144A	ring finger protein 144A
ILMN_1793615	7.93e-06	1.23e-07	8.20277	7.74849	0.85385	ME3	malic enzyme 3
ILMN_1767111	7.93e-06	1.23e-07	8.20191	7.74691	1.04724	ANO10	anoctamin 10
ILMN_1761260	8.13e-06	1.26e-07	8.18761	7.72069	2.42335	COBLL1	cordon-bleu WH2 repeat protein like 1
ILMN_1851547	8.21e-06	1.27e-07	-8.18125	7.70902	-1.19258	FAM120C	family with sequence similarity 120C
ILMN_1750800	8.23e-06	1.28e-07	8.17933	7.70549	1.67227	ACO1	aconitase 1
ILMN_1697975	8.23e-06	1.28e-07	-8.17858	7.70413	-0.639432	PHF14	PHD finger protein 14
ILMN_1804384	8.28e-06	1.29e-07	8.17414	7.69598	0.695342	ASMTL	acetylserotonin O-methyltransferase-like
ILMN_1761950	8.28e-06	1.29e-07	8.17361	7.695	0.464627
ILMN_1724959	8.29e-06	1.3e-07	8.17211	7.69224	1.30269
ILMN_1813400	8.34e-06	1.31e-07	-8.16797	7.68463	-1.02295	CBR4	carbonyl reductase 4
ILMN_1687858	8.46e-06	1.33e-07	8.15946	7.66899	1.20107	CALM2	calmodulin 2
ILMN_1680193	8.49e-06	1.33e-07	-8.15648	7.66351	-1.03771	PAXIP1	PAX interacting protein 1
ILMN_1784436	8.49e-06	1.34e-07	-8.15596	7.66255	-0.898749	ARHGAP39	Rho GTPase activating protein 39
ILMN_3300198	8.55e-06	1.35e-07	8.15147	7.6543	1.21794
ILMN_1680579	8.59e-06	1.35e-07	8.14825	7.64838	1.79618	ATP2B4	ATPase plasma membrane Ca2+ transporting 4
ILMN_1749540	8.59e-06	1.36e-07	8.14728	7.6466	1.50319	RBM20	RNA binding motif protein 20
ILMN_2225595	8.66e-06	1.37e-07	-8.14154	7.63602	-0.732343	ACAD8	acyl-CoA dehydrogenase family member 8
ILMN_2090782	8.66e-06	1.37e-07	-8.14123	7.63546	-1.12684	GCSH	glycine cleavage system protein H
ILMN_2103480	8.66e-06	1.37e-07	-8.1406	7.6343	-0.779794	ZNF320	zinc finger protein 320
ILMN_1789599	8.68e-06	1.38e-07	8.139	7.63136	3.42753	NBL1	neuroblastoma 1, DAN family BMP antagonist
ILMN_1753265	8.74e-06	1.39e-07	-8.13441	7.6229	-1.33284	C12orf76	chromosome 12 open reading frame 76
ILMN_1785272	8.74e-06	1.39e-07	8.13322	7.62071	5.60178	COL1A2	collagen type I alpha 2 chain
ILMN_2283597	8.74e-06	1.39e-07	-8.13315	7.62058	-2.36215	FAM134B	family with sequence similarity 134 member B
ILMN_1669033	8.75e-06	1.4e-07	-8.13179	7.61807	-1.25027	NCOA1	nuclear receptor coactivator 1
ILMN_1744912	8.76e-06	1.4e-07	8.13012	7.61499	1.04736	CTTN	cortactin
ILMN_1658926	8.78e-06	1.4e-07	8.12802	7.61113	2.56101	NOTCH3	notch 3
ILMN_3305949	8.78e-06	1.41e-07	-8.12769	7.61052	-0.988572
ILMN_1770172	8.88e-06	1.42e-07	-8.12072	7.59768	-0.557408	ZNF669	zinc finger protein 669
ILMN_1807873	8.88e-06	1.43e-07	8.11893	7.59436	0.923563	SNX6	sorting nexin 6
ILMN_1723230	8.88e-06	1.43e-07	8.11887	7.59426	0.776373	PDE5A	phosphodiesterase 5A
ILMN_1786444	8.93e-06	1.44e-07	-8.11505	7.58722	-3.19813	LPL	lipoprotein lipase
ILMN_2198515	8.93e-06	1.44e-07	-8.11474	7.58665	-0.973376	ARRDC3	arrestin domain containing 3
ILMN_2389429	8.95e-06	1.44e-07	8.11281	7.58309	0.811299	DCUN1D4	defective in cullin neddylation 1 domain containing 4
ILMN_3235597	8.96e-06	1.45e-07	-8.11136	7.58042	-1.03765	ILF3-AS1	ILF3 antisense RNA 1 (head to head)
ILMN_2232854	8.97e-06	1.45e-07	8.11033	7.57851	1.93946	FAP	fibroblast activation protein alpha
ILMN_1660345	8.97e-06	1.45e-07	-8.10911	7.57626	-0.67462
ILMN_1750167	8.98e-06	1.46e-07	-8.10827	7.5747	-0.751302	PRR3	proline rich 3
ILMN_1786215	9e-06	1.46e-07	-8.10614	7.57077	-0.80883	ZNF3	zinc finger protein 3
ILMN_1773395	9.03e-06	1.47e-07	8.10361	7.56611	2.54908	RDH5	retinol dehydrogenase 5
ILMN_1672443	9.1e-06	1.48e-07	-8.09852	7.5567	-0.820358	QDPR	quinoid dihydropteridine reductase
ILMN_1748481	9.1e-06	1.48e-07	-8.09792	7.5556	-0.574891	TMEM199	transmembrane protein 199
ILMN_1672660	9.22e-06	1.51e-07	8.08996	7.5409	2.16135	MBP	myelin basic protein
ILMN_1719517	9.25e-06	1.51e-07	8.08712	7.53564	0.665608	CTTNBP2NL	CTTNBP2 N-terminal like
ILMN_2374249	9.25e-06	1.52e-07	8.08425	7.53034	1.39751	DYRK2	dual specificity tyrosine phosphorylation regulated kinase 2
ILMN_1667417	9.25e-06	1.52e-07	8.08398	7.52983	2.18005	RAB23	RAB23, member RAS oncogene family
ILMN_1736814	9.25e-06	1.53e-07	-8.08281	7.52767	-0.864632	CLNS1A	chloride nucleotide-sensitive channel 1A
ILMN_1686555	9.25e-06	1.53e-07	-8.08259	7.52727	-1.39094	FYN	FYN proto-oncogene, Src family tyrosine kinase
ILMN_2175447	9.25e-06	1.53e-07	-8.08237	7.52687	-0.712927
ILMN_1810910	9.25e-06	1.53e-07	8.08217	7.52649	2.77818	CFH	complement factor H
ILMN_1783909	9.25e-06	1.53e-07	8.08144	7.52514	3.50679	COL6A2	collagen type VI alpha 2 chain
ILMN_1730433	9.25e-06	1.53e-07	8.08138	7.52504	0.636566	CD2AP	CD2 associated protein
ILMN_1715647	9.25e-06	1.53e-07	-8.08132	7.52492	-2.41586	VANGL2	VANGL planar cell polarity protein 2
ILMN_1658290	9.28e-06	1.54e-07	8.07866	7.52	0.870331	METTL22	methyltransferase like 22
ILMN_1774584	9.32e-06	1.55e-07	-8.07551	7.51418	-0.770935	ATRAID	all-trans retinoic acid induced differentiation factor
ILMN_1751572	9.42e-06	1.57e-07	-8.06894	7.50202	-2.15159	TLE1	transducin like enhancer of split 1
ILMN_1776005	9.42e-06	1.57e-07	8.06879	7.50175	1.25995	OSTC	oligosaccharyltransferase complex non-catalytic subunit
ILMN_1741264	9.48e-06	1.58e-07	-8.06467	7.49411	-1.03119	MRPS33	mitochondrial ribosomal protein S33
ILMN_2115154	9.58e-06	1.6e-07	-8.05803	7.48182	-1.01291	NUPL2	nucleoporin like 2
ILMN_2272074	9.58e-06	1.6e-07	-8.05705	7.48	-0.718373	TROVE2	TROVE domain family member 2
ILMN_2135798	9.64e-06	1.61e-07	-8.05331	7.47308	-1.08896	NR2C2AP	nuclear receptor 2C2 associated protein
ILMN_1653203	9.65e-06	1.61e-07	8.05209	7.47082	2.13696	EFEMP2	EGF containing fibulin like extracellular matrix protein 2
ILMN_1776213	9.67e-06	1.62e-07	8.04917	7.46541	2.35746	RGMB	repulsive guidance molecule family member b
ILMN_1747593	9.67e-06	1.62e-07	8.04901	7.4651	3.48755	ISLR	immunoglobulin superfamily containing leucine rich repeat
ILMN_2394264	9.67e-06	1.62e-07	8.0489	7.46491	0.802104	UBTF	upstream binding transcription factor, RNA polymerase I
ILMN_1658080	9.69e-06	1.63e-07	-8.04723	7.4618	-0.861771	ZNF573	zinc finger protein 573
ILMN_2156267	9.81e-06	1.65e-07	-8.03927	7.44704	-0.692205	EIF2AK1	eukaryotic translation initiation factor 2 alpha kinase 1
ILMN_1831106	9.81e-06	1.65e-07	-8.03872	7.44603	-1.36239
ILMN_2339825	9.82e-06	1.66e-07	8.03614	7.44123	1.10539
ILMN_3248614	9.82e-06	1.66e-07	-8.03606	7.4411	-0.799926	NCBP2-AS2	NCBP2 antisense RNA 2 (head to head)
ILMN_1852384	9.82e-06	1.66e-07	8.03574	7.4405	0.773547	ERC1	ELKS/RAB6-interacting/CAST family member 1
ILMN_1662483	9.82e-06	1.66e-07	-8.03555	7.44015	-1.17188
ILMN_1666004	9.82e-06	1.67e-07	-8.03484	7.43882	-0.948243	WASL	Wiskott-Aldrich syndrome like
ILMN_1722894	9.87e-06	1.68e-07	-8.03166	7.43293	-0.552717	ZNRD1	zinc ribbon domain containing 1
ILMN_1671250	9.9e-06	1.68e-07	8.02934	7.42861	1.6052	CLIC4	chloride intracellular channel 4
ILMN_1774312	1e-05	1.71e-07	-8.02055	7.4123	-0.54688	MRPL57	mitochondrial ribosomal protein L57
ILMN_2367753	1.03e-05	1.75e-07	8.00785	7.38871	1.87717	ATP2B4	ATPase plasma membrane Ca2+ transporting 4
ILMN_1708728	1.03e-05	1.76e-07	8.00388	7.38132	2.27156	H2AFJ	H2A histone family member J
ILMN_1674386	1.04e-05	1.78e-07	-8.00003	7.37416	-2.7869	PITX1	paired like homeodomain 1
ILMN_1739576	1.05e-05	1.8e-07	7.99446	7.36378	2.12175	CYB5R2	cytochrome b5 reductase 2
ILMN_1775423	1.05e-05	1.8e-07	7.99369	7.36236	0.578718	C10orf88	chromosome 10 open reading frame 88
ILMN_1694533	1.05e-05	1.81e-07	7.99097	7.3573	0.849673	RMND1	required for meiotic nuclear division 1 homolog
ILMN_1732060	1.06e-05	1.81e-07	7.98876	7.35319	1.27899	ARHGAP1	Rho GTPase activating protein 1
ILMN_1676088	1.06e-05	1.83e-07	7.98465	7.34552	2.85334	MSRB3	methionine sulfoxide reductase B3
ILMN_2379326	1.06e-05	1.83e-07	7.9843	7.34487	0.731918	MAP3K7	mitogen-activated protein kinase kinase kinase 7
ILMN_1678143	1.06e-05	1.83e-07	7.98394	7.34421	2.86171	ARHGDIB	Rho GDP dissociation inhibitor beta
ILMN_1691364	1.07e-05	1.85e-07	7.9782	7.33352	2.94594	STAT1	signal transducer and activator of transcription 1
ILMN_2067370	1.07e-05	1.86e-07	-7.97674	7.33079	-1.0015	SNRPF	small nuclear ribonucleoprotein polypeptide F
ILMN_1705442	1.08e-05	1.87e-07	-7.9735	7.32475	-1.27247	CMTM3	CKLF like MARVEL transmembrane domain containing 3
ILMN_3245564	1.08e-05	1.88e-07	7.97054	7.31923	1.69356	ARHGAP44	Rho GTPase activating protein 44
ILMN_1752622	1.08e-05	1.88e-07	-7.96903	7.31643	-2.00375	PROX1	prospero homeobox 1
ILMN_1775268	1.1e-05	1.91e-07	7.96199	7.3033	1.04851	HECW2	HECT, C2 and WW domain containing E3 ubiquitin protein ligase 2
ILMN_1810420	1.11e-05	1.92e-07	7.9572	7.29436	1.9022	DYSF	dysferlin
ILMN_1687442	1.11e-05	1.93e-07	-7.95575	7.29165	-0.852425	TNIK	TRAF2 and NCK interacting kinase
ILMN_1701204	1.11e-05	1.94e-07	7.9538	7.28802	2.15381	VEGFC	vascular endothelial growth factor C
ILMN_2211790	1.12e-05	1.95e-07	7.94917	7.27936	1.75095	ADAMTS7	ADAM metallopeptidase with thrombospondin type 1 motif 7
ILMN_1786823	1.12e-05	1.95e-07	7.94865	7.27839	1.13063	ICAM2	intercellular adhesion molecule 2
ILMN_1682139	1.12e-05	1.96e-07	7.94712	7.27553	1.79094	RAI14	retinoic acid induced 14
ILMN_1749502	1.12e-05	1.96e-07	7.946	7.27345	0.379961	ZNF215	zinc finger protein 215
ILMN_1809417	1.12e-05	1.97e-07	-7.94394	7.26959	-0.704093	LRFN4	leucine rich repeat and fibronectin type III domain containing 4
ILMN_1755411	1.13e-05	1.98e-07	7.94024	7.26269	1.10647	RBMS2	RNA binding motif single stranded interacting protein 2
ILMN_1679428	1.13e-05	1.99e-07	7.93879	7.25998	1.04967	CHIC2	cysteine rich hydrophobic domain 2
ILMN_2128428	1.14e-05	2e-07	7.93668	7.25603	3.85349	DAB2	DAB2, clathrin adaptor protein
ILMN_1737163	1.14e-05	2.01e-07	7.93355	7.25018	2.02795	SH3BGRL3	SH3 domain binding glutamate rich protein like 3
ILMN_2358626	1.15e-05	2.03e-07	7.92805	7.23989	1.64672	ADK	adenosine kinase
ILMN_1680130	1.16e-05	2.05e-07	7.92288	7.23024	0.729863	DYM	dymeclin
ILMN_1791494	1.17e-05	2.06e-07	7.91959	7.22408	1.72955
ILMN_2115862	1.17e-05	2.07e-07	7.9169	7.21904	0.734101	ESPNL	espin-like
ILMN_1789112	1.17e-05	2.08e-07	-7.91629	7.21789	-1.83182	TMEM145	transmembrane protein 145
ILMN_1792072	1.17e-05	2.08e-07	7.9147	7.21493	0.807795	FUT4	fucosyltransferase 4
ILMN_1808457	1.18e-05	2.1e-07	7.91008	7.20626	0.524358	TBX18	T-box 18
ILMN_1742798	1.19e-05	2.11e-07	-7.90737	7.2012	-0.781286	TRA2B	transformer 2 beta homolog (Drosophila)
ILMN_2302118	1.19e-05	2.11e-07	7.90671	7.19996	1.54817	CCDC50	coiled-coil domain containing 50
ILMN_2326591	1.19e-05	2.12e-07	7.90576	7.19818	1.09084
ILMN_1700349	1.19e-05	2.12e-07	-7.90469	7.19618	-0.754246	COQ8B	coenzyme Q8B
ILMN_1762033	1.19e-05	2.13e-07	-7.9011	7.18945	-0.477684	NAPEPLD	N-acyl phosphatidylethanolamine phospholipase D
ILMN_1723467	1.21e-05	2.16e-07	7.89374	7.17565	2.14997	ITGB1	integrin subunit beta 1
ILMN_1812526	1.21e-05	2.17e-07	7.89229	7.17295	2.12891	TGFB2	transforming growth factor beta 2
ILMN_1775829	1.22e-05	2.19e-07	7.88755	7.16405	1.9544	PERP	PERP, TP53 apoptosis effector
ILMN_3210917	1.23e-05	2.2e-07	-7.88461	7.15853	-0.890435
ILMN_1778836	1.23e-05	2.21e-07	-7.8833	7.15607	-1.08906	SRSF7	serine and arginine rich splicing factor 7
ILMN_1682495	1.24e-05	2.23e-07	7.87833	7.14674	0.819329	FOXP1	forkhead box P1
ILMN_3214686	1.24e-05	2.23e-07	7.87766	7.14549	0.475567
ILMN_1776602	1.24e-05	2.23e-07	7.87719	7.14461	1.36785	RNASE4	ribonuclease A family member 4
ILMN_1849186	1.24e-05	2.24e-07	-7.87538	7.14122	-1.7317	ZNF704	zinc finger protein 704
ILMN_1745813	1.24e-05	2.24e-07	7.87498	7.14046	0.756807	KIF1BP	KIF1 binding protein
ILMN_1718831	1.24e-05	2.24e-07	7.87418	7.13897	0.507618	TMEM57	transmembrane protein 57
ILMN_1706783	1.24e-05	2.25e-07	7.87306	7.13685	1.19901	TAGLN	transgelin
ILMN_1687519	1.24e-05	2.25e-07	7.87281	7.13638	0.948676	SNAP23	synaptosome associated protein 23
ILMN_1815306	1.24e-05	2.25e-07	7.87177	7.13443	0.902244	AP2A1	adaptor related protein complex 2 alpha 1 subunit
ILMN_2412294	1.24e-05	2.26e-07	7.86998	7.13107	0.91508	GNB5	G protein subunit beta 5
ILMN_1683562	1.24e-05	2.27e-07	-7.86902	7.12927	-0.771368	SNRPG	small nuclear ribonucleoprotein polypeptide G
ILMN_1669940	1.24e-05	2.27e-07	-7.86899	7.12921	-0.81812	TMEM38B	transmembrane protein 38B
ILMN_1722820	1.24e-05	2.27e-07	7.86858	7.12843	2.86568	KDELR3	KDEL endoplasmic reticulum protein retention receptor 3
ILMN_2366445	1.25e-05	2.28e-07	7.86613	7.12384	0.968476	KRT80	keratin 80
ILMN_1677483	1.25e-05	2.29e-07	7.86426	7.12032	0.827404
ILMN_1773153	1.25e-05	2.3e-07	7.86201	7.11609	0.623486
ILMN_1687216	1.26e-05	2.31e-07	7.85857	7.10963	0.941945	PCBP3	poly(rC) binding protein 3
ILMN_1663667	1.27e-05	2.33e-07	-7.85496	7.10284	-0.766914	FLAD1	flavin adenine dinucleotide synthetase 1
ILMN_1667315	1.27e-05	2.33e-07	-7.85484	7.10262	-1.2663
ILMN_1677768	1.27e-05	2.34e-07	-7.85207	7.09741	-0.698175	POR	cytochrome p450 oxidoreductase
ILMN_2053829	1.27e-05	2.34e-07	7.85192	7.09713	1.05054	CBLN3	cerebellin 3 precursor
ILMN_2082273	1.27e-05	2.34e-07	7.85081	7.09504	2.5003	RGS5	regulator of G-protein signaling 5
ILMN_1805796	1.27e-05	2.35e-07	7.84908	7.09179	0.704967	FLYWCH2	FLYWCH family member 2
ILMN_1740160	1.27e-05	2.35e-07	-7.84843	7.09056	-2.02684	PLCG1	phospholipase C gamma 1
ILMN_2397199	1.28e-05	2.37e-07	7.84429	7.08278	0.767379	NDEL1	nudE neurodevelopment protein 1 like 1
ILMN_1680110	1.28e-05	2.37e-07	7.84417	7.08255	3.6196	ADIRF	adipogenesis regulatory factor
ILMN_1780898	1.28e-05	2.37e-07	7.84417	7.08254	2.61697	PRKCH	protein kinase C eta
ILMN_1802905	1.29e-05	2.4e-07	-7.8373	7.06962	-0.736516	PIAS4	protein inhibitor of activated STAT 4
ILMN_1735584	1.3e-05	2.41e-07	-7.83577	7.06675	-3.17791	ST8SIA5	ST8 alpha-N-acetyl-neuraminide alpha-2,8-sialyltransferase 5
ILMN_2367070	1.3e-05	2.43e-07	7.83164	7.05896	1.10254	ACOT9	acyl-CoA thioesterase 9
ILMN_1666022	1.32e-05	2.46e-07	7.8243	7.04512	1.44544	TNFRSF10D	TNF receptor superfamily member 10d
ILMN_1655930	1.32e-05	2.46e-07	7.82413	7.04481	1.66338	ELL2	elongation factor for RNA polymerase II 2
ILMN_1668012	1.33e-05	2.48e-07	-7.8204	7.03779	-1.32262	SLC25A13	solute carrier family 25 member 13
ILMN_2094360	1.33e-05	2.49e-07	7.81891	7.03498	2.75456	NR2F2	nuclear receptor subfamily 2 group F member 2
ILMN_1722713	1.33e-05	2.5e-07	7.81678	7.03096	2.44413	FBLN1	fibulin 1
ILMN_1738767	1.35e-05	2.54e-07	7.80761	7.01366	1.48204	PLP2	proteolipid protein 2
ILMN_1681812	1.35e-05	2.54e-07	7.80759	7.01363	0.61959	HIF1AN	hypoxia inducible factor 1 alpha subunit inhibitor
ILMN_1713892	1.35e-05	2.54e-07	7.80679	7.01211	1.17475	SMIM14	small integral membrane protein 14
ILMN_1789830	1.38e-05	2.6e-07	7.79464	6.98917	1.27514	CFLAR	CASP8 and FADD like apoptosis regulator
ILMN_1813055	1.39e-05	2.61e-07	7.79247	6.98508	0.882809
ILMN_1741755	1.4e-05	2.63e-07	7.78912	6.97875	0.346918	TRIM29	tripartite motif containing 29
ILMN_1741475	1.4e-05	2.65e-07	-7.78508	6.97112	-0.923197	PPP1R35	protein phosphatase 1 regulatory subunit 35
ILMN_1730048	1.41e-05	2.67e-07	-7.7815	6.96435	-1.01338	C7orf26	chromosome 7 open reading frame 26
ILMN_1706342	1.43e-05	2.7e-07	-7.77545	6.95292	-1.0886	ZNF746	zinc finger protein 746
ILMN_1794260	1.45e-05	2.75e-07	-7.76498	6.9331	-1.19292	KDM2B	lysine demethylase 2B
ILMN_1722089	1.45e-05	2.75e-07	7.76481	6.93279	0.998732	RNF217	ring finger protein 217
ILMN_1832208	1.45e-05	2.76e-07	-7.76422	6.93167	-0.738613	TMEM33	transmembrane protein 33
ILMN_1786015	1.47e-05	2.8e-07	-7.75642	6.9169	-0.55331	CTCF	CCCTC-binding factor
ILMN_1737308	1.48e-05	2.82e-07	7.75198	6.90849	2.51424	GLRX	glutaredoxin
ILMN_2308582	1.49e-05	2.83e-07	7.7496	6.90398	1.60531	CYB5R3	cytochrome b5 reductase 3
ILMN_1803775	1.5e-05	2.87e-07	-7.74341	6.89226	-1.09054	HSPE1	heat shock protein family E (Hsp10) member 1
ILMN_1779751	1.5e-05	2.87e-07	-7.74291	6.8913	-1.45359	FMC1	formation of mitochondrial complex V assembly factor 1 homolog
ILMN_1754562	1.51e-05	2.89e-07	7.7389	6.8837	1.27782	ARHGEF17	Rho guanine nucleotide exchange factor 17
ILMN_1767665	1.52e-05	2.91e-07	7.73584	6.8779	2.44047	GPX8	glutathione peroxidase 8 (putative)
ILMN_1771620	1.53e-05	2.93e-07	-7.73124	6.86917	-1.03122	SNRPB2	small nuclear ribonucleoprotein polypeptide B2
ILMN_1723884	1.54e-05	2.96e-07	7.72651	6.8602	1.38945	ARF4	ADP ribosylation factor 4
ILMN_3206343	1.55e-05	2.98e-07	-7.72315	6.85381	-0.890167
ILMN_2104356	1.55e-05	2.98e-07	7.72244	6.85247	5.69543	COL1A2	collagen type I alpha 2 chain
ILMN_1810852	1.56e-05	3e-07	7.71947	6.84683	1.72099	LAMC1	laminin subunit gamma 1
ILMN_1711878	1.56e-05	3e-07	-7.7189	6.84575	-1.39847	ENOPH1	enolase-phosphatase 1
ILMN_2401769	1.56e-05	3e-07	-7.71854	6.84505	-1.02632
ILMN_1753241	1.57e-05	3.03e-07	7.71427	6.83695	0.761253	SNTA1	syntrophin alpha 1
ILMN_2399300	1.57e-05	3.03e-07	-7.71419	6.83681	-1.50466	NAV2	neuron navigator 2
ILMN_1804137	1.57e-05	3.03e-07	7.71352	6.83553	0.496055	ATP11C	ATPase phospholipid transporting 11C
ILMN_1654915	1.57e-05	3.04e-07	-7.71234	6.83328	-0.995619
ILMN_1680831	1.59e-05	3.08e-07	-7.70573	6.82073	-0.889228
ILMN_2344130	1.62e-05	3.14e-07	-7.69498	6.80029	-0.430539	PSMD4	proteasome 26S subunit, non-ATPase 4
ILMN_1666122	1.62e-05	3.15e-07	7.69254	6.79565	1.81836	HEG1	heart development protein with EGF like domains 1
ILMN_1699703	1.64e-05	3.18e-07	7.68773	6.7865	0.788636	ARCN1	archain 1
ILMN_1797425	1.64e-05	3.2e-07	-7.68561	6.78246	-1.21979	DDX55	DEAD-box helicase 55
ILMN_1774733	1.64e-05	3.2e-07	7.68499	6.78126	0.706483	SOCS1	suppressor of cytokine signaling 1
ILMN_2346997	1.64e-05	3.2e-07	7.68482	6.78095	2.20643	RAB23	RAB23, member RAS oncogene family
ILMN_1789732	1.64e-05	3.21e-07	7.68348	6.77839	0.601301	TMEM189	transmembrane protein 189
ILMN_1729430	1.64e-05	3.21e-07	7.68317	6.77781	0.895219	FBXO18	F-box protein, helicase, 18
ILMN_1697218	1.64e-05	3.21e-07	-7.68302	6.77753	-0.813445	MED22	mediator complex subunit 22
ILMN_1748057	1.64e-05	3.21e-07	-7.68269	6.7769	-0.556164	CERS4	ceramide synthase 4
ILMN_1689965	1.65e-05	3.24e-07	7.67882	6.76952	0.285803	RIC1	RIC1 homolog, RAB6A GEF complex partner 1
ILMN_1764571	1.65e-05	3.24e-07	7.67757	6.76714	1.8493
ILMN_1766405	1.65e-05	3.25e-07	-7.67729	6.76661	-1.18726	GOLM1	golgi membrane protein 1
ILMN_1739622	1.66e-05	3.26e-07	7.67419	6.7607	0.776843	PPP1R12A	protein phosphatase 1 regulatory subunit 12A
ILMN_1725534	1.66e-05	3.27e-07	7.6741	6.76054	1.68537	ACTN4	actinin alpha 4
ILMN_1833858	1.66e-05	3.27e-07	-7.67258	6.75765	-1.55879	ADD2	adducin 2
ILMN_1669635	1.67e-05	3.3e-07	-7.66794	6.74881	-0.852369	NUP85	nucleoporin 85
ILMN_1678966	1.68e-05	3.31e-07	-7.66691	6.74683	-0.959889	SNRPF	small nuclear ribonucleoprotein polypeptide F
ILMN_2270900	1.68e-05	3.32e-07	-7.66497	6.74313	-0.501142	ZNF197	zinc finger protein 197
ILMN_1684620	1.68e-05	3.33e-07	7.6642	6.74167	0.665518	SPAG4	sperm associated antigen 4
ILMN_1652246	1.68e-05	3.34e-07	-7.66249	6.7384	-1.65116	NACAD	NAC alpha domain containing
ILMN_1741985	1.69e-05	3.35e-07	-7.66004	6.73373	-0.496593	BBS10	Bardet-Biedl syndrome 10
ILMN_1804148	1.69e-05	3.37e-07	-7.65804	6.72991	-1.07526	TMED4	transmembrane p24 trafficking protein 4
ILMN_1802653	1.71e-05	3.4e-07	7.65257	6.71948	1.29051	EBI3	Epstein-Barr virus induced 3
ILMN_1764826	1.71e-05	3.41e-07	7.65181	6.71803	0.52905	TFE3	transcription factor binding to IGHM enhancer 3
ILMN_1688818	1.71e-05	3.41e-07	7.65096	6.71641	1.02224
ILMN_2355033	1.71e-05	3.41e-07	-7.65096	6.71641	-1.77534	KIAA1147	KIAA1147
ILMN_1712975	1.71e-05	3.42e-07	7.64984	6.71427	1.07047	YIF1A	Yip1 interacting factor homolog A, membrane trafficking protein
ILMN_1743065	1.73e-05	3.46e-07	-7.64367	6.70249	-0.820487	HACD3	3-hydroxyacyl-CoA dehydratase 3
ILMN_1730906	1.73e-05	3.46e-07	7.64285	6.70094	1.95281	FILIP1L	filamin A interacting protein 1 like
ILMN_1732171	1.73e-05	3.47e-07	-7.64192	6.69915	-1.25169
ILMN_1694486	1.73e-05	3.47e-07	7.64131	6.698	1.16401	TCIRG1	T-cell immune regulator 1, ATPase H+ transporting V0 subunit a3
ILMN_1666659	1.73e-05	3.48e-07	-7.63998	6.69545	-1.2836	PCDHA1	protocadherin alpha 1
ILMN_1787919	1.73e-05	3.49e-07	7.63938	6.69431	1.18202	PARVB	parvin beta
ILMN_1728298	1.73e-05	3.49e-07	-7.63924	6.69404	-2.35286	SBK1	SH3 domain binding kinase 1
ILMN_1917095	1.74e-05	3.5e-07	7.6381	6.69185	0.715107
ILMN_2390974	1.75e-05	3.52e-07	-7.63446	6.68491	-1.33551	DNAJB2	DnaJ heat shock protein family (Hsp40) member B2
ILMN_1781010	1.75e-05	3.53e-07	-7.6332	6.6825	-2.67135	ARHGEF3	Rho guanine nucleotide exchange factor 3
ILMN_2311761	1.76e-05	3.55e-07	7.63003	6.67645	0.880542	AP3S1	adaptor related protein complex 3 sigma 1 subunit
ILMN_1779735	1.77e-05	3.57e-07	-7.62618	6.66909	-1.2641	LAMTOR4	late endosomal/lysosomal adaptor, MAPK and MTOR activator 4
ILMN_1769290	1.83e-05	3.71e-07	7.60671	6.63184	1.00095	TTC39B	tetratricopeptide repeat domain 39B
ILMN_1768969	1.83e-05	3.71e-07	-7.60594	6.63036	-0.870272	LBR	lamin B receptor
ILMN_1806456	1.84e-05	3.72e-07	7.60471	6.62801	0.91617	BBOF1	basal body orientation factor 1
ILMN_1768930	1.84e-05	3.73e-07	-7.60405	6.62673	-0.72714	U2AF2	U2 small nuclear RNA auxiliary factor 2
ILMN_3269395	1.84e-05	3.74e-07	7.603	6.62473	0.426851
ILMN_1703379	1.84e-05	3.75e-07	-7.60053	6.62	-0.729132	VPS41	VPS41, HOPS complex subunit
ILMN_1732921	1.85e-05	3.76e-07	-7.59918	6.61741	-0.415592	ITGB8	integrin subunit beta 8
ILMN_2381397	1.86e-05	3.8e-07	-7.59362	6.60676	-0.958823	HSPD1	heat shock protein family D (Hsp60) member 1
ILMN_2388605	1.9e-05	3.88e-07	7.58312	6.58664	0.932946	ACTR2	ARP2 actin related protein 2 homolog
ILMN_1766499	1.9e-05	3.88e-07	7.58284	6.58609	2.34681	HSPA2	heat shock protein family A (Hsp70) member 2
ILMN_1755643	1.9e-05	3.89e-07	-7.58133	6.58319	-0.406976	MGAT4A	mannosyl (alpha-1,3-)-glycoprotein beta-1,4-N-acetylglucosaminyltransferase, isozyme A
ILMN_2246563	1.91e-05	3.91e-07	7.57942	6.57953	1.88583	COL8A1	collagen type VIII alpha 1 chain
ILMN_2153916	1.91e-05	3.91e-07	7.57881	6.57836	2.20564	HSPA2	heat shock protein family A (Hsp70) member 2
ILMN_1687275	1.92e-05	3.94e-07	7.57535	6.57173	1.0707	AJUBA	ajuba LIM protein
ILMN_2386016	1.92e-05	3.95e-07	-7.57415	6.56942	-0.717138	ATRAID	all-trans retinoic acid induced differentiation factor
ILMN_2090802	1.93e-05	3.96e-07	-7.57231	6.5659	-1.00995	TMEM79	transmembrane protein 79
ILMN_1675024	1.93e-05	3.97e-07	-7.57117	6.56371	-1.03734	BEND5	BEN domain containing 5
ILMN_1740706	1.93e-05	3.98e-07	-7.57017	6.56179	-5.3782	PMP2	peripheral myelin protein 2
ILMN_1775380	1.94e-05	3.99e-07	-7.56816	6.55792	-1.23785	SMOX	spermine oxidase
ILMN_1741566	1.94e-05	4.01e-07	-7.56516	6.55217	-2.21864	BMP7	bone morphogenetic protein 7
ILMN_1721283	1.96e-05	4.05e-07	7.56025	6.54274	2.73783	HSPB6	heat shock protein family B (small) member 6
ILMN_2378376	1.98e-05	4.1e-07	7.55388	6.5305	0.910168	CYB561	cytochrome b561
ILMN_1656477	1.98e-05	4.1e-07	7.55387	6.53047	0.74267	ARSA	arylsulfatase A
ILMN_1788095	2e-05	4.14e-07	7.5494	6.52188	1.33713	SPRYD3	SPRY domain containing 3
ILMN_3241441	2e-05	4.14e-07	7.54874	6.52062	2.69651	MEGF6	multiple EGF like domains 6
ILMN_2194561	2e-05	4.15e-07	-7.54821	6.51961	-0.862483	PLEKHG1	pleckstrin homology and RhoGEF domain containing G1
ILMN_1798270	2.01e-05	4.18e-07	7.54366	6.51086	1.63304	SMCO4	single-pass membrane protein with coiled-coil domains 4
ILMN_3235917	2.02e-05	4.2e-07	7.54177	6.50722	0.725458	DCAF10	DDB1 and CUL4 associated factor 10
ILMN_1786105	2.03e-05	4.22e-07	7.53832	6.50057	0.923453	PCBD1	pterin-4 alpha-carbinolamine dehydratase 1
ILMN_1675106	2.03e-05	4.23e-07	7.53728	6.49858	0.528654	YIPF2	Yip1 domain family member 2
ILMN_1708721	2.05e-05	4.27e-07	7.53225	6.4889	0.408525	RABGAP1L	RAB GTPase activating protein 1 like
ILMN_1687440	2.08e-05	4.35e-07	-7.52265	6.47042	-1.2022	HIPK2	homeodomain interacting protein kinase 2
ILMN_1749009	2.09e-05	4.37e-07	7.52083	6.46691	1.39814	REXO2	RNA exonuclease 2
ILMN_1776858	2.1e-05	4.39e-07	-7.51812	6.46169	-1.12018	DUS4L	dihydrouridine synthase 4 like
ILMN_1773741	2.1e-05	4.4e-07	7.51664	6.45884	0.888637	GOLGA5	golgin A5
ILMN_1712628	2.11e-05	4.44e-07	-7.51258	6.451	-1.0049	GTF2IRD1	GTF2I repeat domain containing 1
ILMN_1708709	2.12e-05	4.46e-07	-7.51	6.44603	-0.769681
ILMN_1672611	2.13e-05	4.49e-07	7.5068	6.43986	1.85596	CDH11	cadherin 11
ILMN_1852793	2.14e-05	4.5e-07	-7.50538	6.43713	-1.37599
ILMN_1664231	2.15e-05	4.52e-07	7.50298	6.43249	0.956106	TIMM23	translocase of inner mitochondrial membrane 23
ILMN_1655614	2.15e-05	4.53e-07	7.50195	6.43051	2.94928	DSP	desmoplakin
ILMN_1679177	2.15e-05	4.54e-07	-7.50094	6.42856	-0.706273	MARS2	methionyl-tRNA synthetase 2, mitochondrial
ILMN_1811330	2.16e-05	4.56e-07	-7.49844	6.42375	-1.9738	FAM134B	family with sequence similarity 134 member B
ILMN_2177832	2.16e-05	4.57e-07	-7.49673	6.42043	-0.345739	TOR2A	torsin family 2 member A
ILMN_1651964	2.17e-05	4.59e-07	-7.49504	6.41717	-1.26941	ABCC5	ATP binding cassette subfamily C member 5
ILMN_1805474	2.17e-05	4.59e-07	-7.49486	6.41684	-0.700529	C1orf131	chromosome 1 open reading frame 131
ILMN_3238006	2.17e-05	4.6e-07	-7.49386	6.4149	-0.909675
ILMN_1755077	2.17e-05	4.61e-07	7.49207	6.41144	1.17278	HEBP2	heme binding protein 2
ILMN_3269405	2.18e-05	4.63e-07	-7.49031	6.40805	-0.820598	HNRNPM	heterogeneous nuclear ribonucleoprotein M
ILMN_1726288	2.18e-05	4.63e-07	-7.49007	6.40758	-1.09972	TMEM106B	transmembrane protein 106B
ILMN_3202863	2.18e-05	4.64e-07	7.48973	6.40692	1.07559
ILMN_1752476	2.18e-05	4.64e-07	-7.48937	6.40624	-0.970878	ATAT1	alpha tubulin acetyltransferase 1
ILMN_1794803	2.19e-05	4.67e-07	-7.486	6.39973	-3.08269	NDP	NDP, norrin cystine knot growth factor
ILMN_2352563	2.19e-05	4.69e-07	-7.48381	6.39549	-0.966225	CLDND1	claudin domain containing 1
ILMN_2367258	2.2e-05	4.71e-07	-7.48147	6.39097	-1.31185	SMOX	spermine oxidase
ILMN_1803563	2.22e-05	4.76e-07	-7.47626	6.38091	-0.321813	HDAC9	histone deacetylase 9
ILMN_1789616	2.23e-05	4.78e-07	-7.47396	6.37647	-1.0748	NUPL2	nucleoporin like 2
ILMN_1720771	2.23e-05	4.78e-07	7.47313	6.37486	0.900698	STX11	syntaxin 11
ILMN_2166686	2.25e-05	4.83e-07	-7.46863	6.36617	-0.542324	NUFIP1	NUFIP1, FMR1 interacting protein 1
ILMN_1681249	2.25e-05	4.83e-07	-7.468	6.36494	-2.38458	KIF21A	kinesin family member 21A
ILMN_1694268	2.27e-05	4.89e-07	-7.46163	6.35262	-3.61905	HES6	hes family bHLH transcription factor 6
ILMN_1655340	2.27e-05	4.9e-07	7.461	6.35141	0.924199	RNF181	ring finger protein 181
ILMN_1759008	2.28e-05	4.92e-07	-7.45813	6.34586	-0.756535	ZNF689	zinc finger protein 689
ILMN_2391150	2.28e-05	4.93e-07	7.45779	6.3452	1.89148	FILIP1L	filamin A interacting protein 1 like
ILMN_2106331	2.29e-05	4.95e-07	-7.4554	6.34056	-0.840017	H3F3A	H3 histone, family 3A
ILMN_1795429	2.29e-05	4.95e-07	7.45508	6.33995	2.67677	VCL	vinculin
ILMN_1813938	2.3e-05	4.98e-07	-7.45216	6.33429	-0.659673	CHCHD4	coiled-coil-helix-coiled-coil-helix domain containing 4
ILMN_1700380	2.34e-05	5.07e-07	-7.44329	6.31711	-0.545316	ATP6V0A2	ATPase H+ transporting V0 subunit a2
ILMN_1776656	2.34e-05	5.08e-07	7.442	6.31463	0.358874	BBS7	Bardet-Biedl syndrome 7
ILMN_1890985	2.35e-05	5.1e-07	-7.44015	6.31103	-0.45635
ILMN_1676905	2.35e-05	5.11e-07	-7.43919	6.30918	-0.810793	TIGD7	tigger transposable element derived 7
ILMN_2235283	2.36e-05	5.14e-07	7.43613	6.30325	0.935785	MAPK1	mitogen-activated protein kinase 1
ILMN_3220934	2.36e-05	5.15e-07	7.43517	6.30138	0.709948	LINC00152	long intergenic non-protein coding RNA 152
ILMN_2308849	2.39e-05	5.2e-07	7.42963	6.29064	2.55403	MYADM	myeloid associated differentiation marker
ILMN_1761138	2.39e-05	5.21e-07	-7.42855	6.28855	-1.06399	C9orf142	chromosome 9 open reading frame 142
ILMN_2364376	2.39e-05	5.23e-07	7.42699	6.28552	1.14034	ILK	integrin linked kinase
ILMN_1690826	2.4e-05	5.24e-07	7.42602	6.28364	0.85892	TNKS1BP1	tankyrase 1 binding protein 1
ILMN_1714438	2.4e-05	5.24e-07	-7.42561	6.28284	-1.15903	MUTYH	mutY DNA glycosylase
ILMN_1735151	2.4e-05	5.24e-07	7.4253	6.28224	0.538398	EIF5A2	eukaryotic translation initiation factor 5A2
ILMN_3253728	2.4e-05	5.27e-07	7.42321	6.27819	0.89091	GIPC3	GIPC PDZ domain containing family member 3
ILMN_1808326	2.41e-05	5.29e-07	-7.42052	6.27299	-1.92567	NPAS3	neuronal PAS domain protein 3
ILMN_1740345	2.42e-05	5.31e-07	-7.41925	6.27051	-0.776582	THYN1	thymocyte nuclear protein 1
ILMN_1798657	2.42e-05	5.32e-07	7.41786	6.26782	0.697121	TBL1XR1	transducin (beta)-like 1 X-linked receptor 1
ILMN_1799569	2.43e-05	5.34e-07	7.41598	6.26417	1.82579
ILMN_1673941	2.44e-05	5.37e-07	7.41293	6.25824	1.1461	RBM24	RNA binding motif protein 24
ILMN_1732080	2.44e-05	5.38e-07	7.4122	6.25684	0.559586	SUMO1P3	SUMO1 pseudogene 3
ILMN_1785202	2.44e-05	5.38e-07	7.41167	6.25581	2.08777	STAT4	signal transducer and activator of transcription 4
ILMN_1815107	2.46e-05	5.43e-07	-7.40755	6.2478	-0.827501	MATR3	matrin 3
ILMN_1674719	2.46e-05	5.43e-07	7.40705	6.24684	0.914641	NID1	nidogen 1
ILMN_2171295	2.48e-05	5.48e-07	-7.4027	6.23838	-1.0859	CDK14	cyclin dependent kinase 14
ILMN_1698803	2.49e-05	5.52e-07	7.39908	6.23135	0.928853	ZAK	sterile alpha motif and leucine zipper containing kinase AZK
ILMN_1787885	2.49e-05	5.53e-07	7.39812	6.22948	1.3167	NUDT18	nudix hydrolase 18
ILMN_3224868	2.49e-05	5.53e-07	-7.398	6.22924	-0.880247
ILMN_1697348	2.49e-05	5.53e-07	-7.3978	6.22886	-1.14015	WBSCR22	Williams-Beuren syndrome chromosome region 22
ILMN_1794780	2.5e-05	5.56e-07	7.39535	6.22409	0.370167	SHARPIN	SHANK associated RH domain interactor
ILMN_1814787	2.5e-05	5.58e-07	-7.39344	6.22038	-1.84811	ICA1	islet cell autoantigen 1
ILMN_1699852	2.5e-05	5.58e-07	7.39343	6.22036	0.361019	CES4A	carboxylesterase 4A
ILMN_1753515	2.52e-05	5.62e-07	-7.38901	6.21178	-0.665923	SRR	serine racemase
ILMN_1768394	2.52e-05	5.63e-07	7.38869	6.21115	1.11593	ARPC5	actin related protein 2/3 complex subunit 5
ILMN_2297765	2.52e-05	5.63e-07	7.38813	6.21006	1.71768	KCNMA1	potassium calcium-activated channel subfamily M alpha 1
ILMN_1712517	2.55e-05	5.7e-07	-7.38239	6.19889	-0.637845	ZNF696	zinc finger protein 696
ILMN_1678678	2.55e-05	5.7e-07	-7.38185	6.19784	-0.842531	SLC37A4	solute carrier family 37 member 4
ILMN_1783231	2.56e-05	5.73e-07	-7.37888	6.19206	-2.25101	PLEKHB1	pleckstrin homology domain containing B1
ILMN_1738578	2.56e-05	5.74e-07	7.37861	6.19154	2.13415	FILIP1L	filamin A interacting protein 1 like
ILMN_1653730	2.57e-05	5.76e-07	7.37687	6.18816	0.945684	OXCT2	3-oxoacid CoA-transferase 2
ILMN_3203765	2.57e-05	5.77e-07	7.37583	6.18612	0.89362
ILMN_1784532	2.59e-05	5.83e-07	-7.37038	6.17553	-2.50082	COL22A1	collagen type XXII alpha 1 chain
ILMN_2387712	2.6e-05	5.85e-07	7.36866	6.17217	1.56772	AK5	adenylate kinase 5
ILMN_1753819	2.6e-05	5.87e-07	-7.36719	6.1693	-0.925402
ILMN_1667330	2.6e-05	5.88e-07	-7.36611	6.16719	-0.957099
ILMN_1662426	2.6e-05	5.88e-07	7.36607	6.16713	0.991902	AP2S1	adaptor related protein complex 2 sigma 1 subunit
ILMN_1753885	2.61e-05	5.89e-07	-7.36505	6.16515	-0.596288	YTHDF1	YTH N6-methyladenosine RNA binding protein 1
ILMN_1696316	2.61e-05	5.9e-07	7.36398	6.16306	0.645821	CPT1A	carnitine palmitoyltransferase 1A
ILMN_1802203	2.63e-05	5.96e-07	7.3591	6.15355	0.575355	ARF1	ADP ribosylation factor 1
ILMN_2194649	2.65e-05	6.01e-07	-7.35472	6.14501	-0.849237	TADA1	transcriptional adaptor 1
ILMN_1671703	2.65e-05	6.01e-07	7.35429	6.14416	4.40635	ACTA2	actin, alpha 2, smooth muscle, aorta
ILMN_1755235	2.65e-05	6.02e-07	7.35407	6.14375	0.55128	XPO6	exportin 6
ILMN_1813019	2.66e-05	6.05e-07	7.35108	6.13791	1.08249	DNAJB4	DnaJ heat shock protein family (Hsp40) member B4
ILMN_1658351	2.66e-05	6.06e-07	-7.3507	6.13717	-0.784312	FIS1	fission, mitochondrial 1
ILMN_1803977	2.67e-05	6.08e-07	7.34879	6.13345	1.30593	GALNT1	polypeptide N-acetylgalactosaminyltransferase 1
ILMN_1783185	2.67e-05	6.09e-07	-7.34786	6.13164	-3.35839	SOX21	SRY-box 21
ILMN_1658743	2.69e-05	6.13e-07	7.34424	6.12456	0.616319	CCNDBP1	cyclin D1 binding protein 1
ILMN_1734205	2.7e-05	6.16e-07	7.34197	6.12015	0.970733	RASSF1	Ras association domain family member 1
ILMN_3182275	2.71e-05	6.19e-07	7.3394	6.11513	0.391606	FAM160B1	family with sequence similarity 160 member B1
ILMN_2400644	2.71e-05	6.19e-07	-7.33899	6.11434	-1.77519	SRGAP3	SLIT-ROBO Rho GTPase activating protein 3
ILMN_1695576	2.71e-05	6.2e-07	-7.3388	6.11397	-0.785354	MRPL24	mitochondrial ribosomal protein L24
ILMN_1673380	2.71e-05	6.22e-07	7.33694	6.11034	1.47857	GNG12	G protein subunit gamma 12
ILMN_1745110	2.72e-05	6.23e-07	7.33608	6.10866	0.67971	LAPTM4A	lysosomal protein transmembrane 4 alpha
ILMN_1742578	2.72e-05	6.24e-07	-7.33537	6.10726	-1.29143	MKLN1	muskelin 1
ILMN_1683215	2.72e-05	6.25e-07	-7.33391	6.10442	-0.480257	ZBED3	zinc finger BED-type containing 3
ILMN_2348975	2.74e-05	6.29e-07	-7.33083	6.09839	-1.06471	NASP	nuclear autoantigenic sperm protein
ILMN_1721669	2.74e-05	6.3e-07	-7.32994	6.09666	-0.858803
ILMN_2368713	2.74e-05	6.31e-07	7.32904	6.0949	1.19221
ILMN_1730620	2.75e-05	6.35e-07	7.32624	6.08943	0.426476	ARRB1	arrestin beta 1
ILMN_1728355	2.75e-05	6.35e-07	-7.32613	6.08921	-0.422445	PSMD4	proteasome 26S subunit, non-ATPase 4
ILMN_2139035	2.78e-05	6.43e-07	-7.32003	6.07729	-0.782772	CASD1	CAS1 domain containing 1
ILMN_1662383	2.8e-05	6.48e-07	7.31584	6.06911	0.964734	ZRANB2	zinc finger RANBP2-type containing 2
ILMN_1675674	2.8e-05	6.48e-07	7.31561	6.06866	0.821017	UBE4B	ubiquitination factor E4B
ILMN_2395652	2.81e-05	6.51e-07	7.31288	6.06334	0.617269	PTGFR	prostaglandin F receptor
ILMN_2129234	2.83e-05	6.56e-07	7.30895	6.05564	2.04303	TMEM47	transmembrane protein 47
ILMN_1787513	2.84e-05	6.59e-07	-7.30695	6.05172	-0.820396	ACTR3B	ARP3 actin related protein 3 homolog B
ILMN_1795063	2.84e-05	6.61e-07	-7.30543	6.04875	-1.21226	ZADH2	zinc binding alcohol dehydrogenase domain containing 2
ILMN_1689876	2.84e-05	6.62e-07	7.30498	6.04789	0.714553	LOC646938	TBC1 domain family member 2B pseudogene
ILMN_1746846	2.84e-05	6.62e-07	-7.3049	6.04771	-0.772608	TTLL4	tubulin tyrosine ligase like 4
ILMN_1677376	2.84e-05	6.62e-07	-7.3047	6.04733	-1.82416	CHD7	chromodomain helicase DNA binding protein 7
ILMN_3204734	2.85e-05	6.65e-07	-7.30263	6.04329	-1.48524
ILMN_3188106	2.85e-05	6.66e-07	-7.30183	6.04171	-1.53483	CYTH2	cytohesin 2
ILMN_2228180	2.86e-05	6.68e-07	-7.30029	6.0387	-1.19357	MSRA	methionine sulfoxide reductase A
ILMN_1770678	2.88e-05	6.72e-07	-7.29658	6.03144	-2.15849	CBX2	chromobox 2
ILMN_1798952	2.88e-05	6.73e-07	7.29598	6.03026	2.22688	KDELR3	KDEL endoplasmic reticulum protein retention receptor 3
ILMN_1665823	2.9e-05	6.79e-07	7.2913	6.02111	1.29925
ILMN_1806486	2.91e-05	6.82e-07	-7.28893	6.01647	-0.883696
ILMN_2408543	2.95e-05	6.92e-07	7.28158	6.00206	1.29686	PLAUR	plasminogen activator, urokinase receptor
ILMN_1689774	2.95e-05	6.93e-07	-7.28128	6.00149	-0.622616	MRFAP1L1	Morf4 family associated protein 1 like 1
ILMN_1794781	2.95e-05	6.93e-07	-7.28098	6.00088	-0.812446	VAV2	vav guanine nucleotide exchange factor 2
ILMN_1800425	2.95e-05	6.95e-07	7.27954	5.99808	1.34794	SLC9A1	solute carrier family 9 member A1
ILMN_1803277	2.96e-05	6.97e-07	7.27772	5.99449	2.47338	MVP	major vault protein
ILMN_2202915	2.96e-05	6.98e-07	7.27706	5.99321	0.921741	FAR2	fatty acyl-CoA reductase 2
ILMN_1682264	2.96e-05	6.99e-07	-7.27689	5.99286	-0.930786	DCAF7	DDB1 and CUL4 associated factor 7
ILMN_1663489	2.97e-05	7.02e-07	7.27461	5.9884	0.569242	UBR2	ubiquitin protein ligase E3 component n-recognin 2
ILMN_3307700	2.97e-05	7.02e-07	7.27408	5.98737	1.60202	SPCS3	signal peptidase complex subunit 3
ILMN_1688637	2.97e-05	7.03e-07	-7.27393	5.98708	-0.868476	TMEM198	transmembrane protein 198
ILMN_2408024	2.98e-05	7.06e-07	7.27155	5.98241	0.464163	PDE5A	phosphodiesterase 5A
ILMN_1722845	2.98e-05	7.07e-07	7.27085	5.98103	2.09543	RAB3B	RAB3B, member RAS oncogene family
ILMN_2340565	3.01e-05	7.14e-07	7.26572	5.97096	1.0162	ATP2C1	ATPase secretory pathway Ca2+ transporting 1
ILMN_1730101	3.02e-05	7.17e-07	-7.26374	5.96708	-1.23163	GSPT2	G1 to S phase transition 2
ILMN_1741736	3.04e-05	7.22e-07	-7.26025	5.96023	-0.449269	DDX28	DEAD-box helicase 28
ILMN_1745447	3.04e-05	7.23e-07	7.25922	5.95823	0.484704	HIVEP2	human immunodeficiency virus type I enhancer binding protein 2
ILMN_2338963	3.04e-05	7.25e-07	7.25803	5.95589	1.34069
ILMN_1805665	3.04e-05	7.26e-07	-7.25737	5.95459	-3.18457	FLRT3	fibronectin leucine rich transmembrane protein 3
ILMN_1807925	3.04e-05	7.26e-07	-7.25723	5.95431	-2.13279	GNG2	G protein subunit gamma 2
ILMN_1682226	3.05e-05	7.27e-07	-7.25606	5.95202	-1.74551	CLDN15	claudin 15
ILMN_1700604	3.05e-05	7.28e-07	-7.25579	5.95149	-0.89048	RBM14	RNA binding motif protein 14
ILMN_3300358	3.05e-05	7.3e-07	-7.25439	5.94875	-1.41527	ZNF84	zinc finger protein 84
ILMN_1677138	3.05e-05	7.3e-07	-7.25429	5.94855	-1.10136	POLR2J3	RNA polymerase II subunit J3
ILMN_1723235	3.05e-05	7.3e-07	-7.25429	5.94855	-0.819732	DUS3L	dihydrouridine synthase 3 like
ILMN_2397294	3.05e-05	7.32e-07	7.25292	5.94586	1.70526	PLCB4	phospholipase C beta 4
ILMN_1807540	3.07e-05	7.38e-07	7.24857	5.9373	0.806247	MICU1	mitochondrial calcium uptake 1
ILMN_1882764	3.07e-05	7.38e-07	-7.24854	5.93724	-0.479359
ILMN_1685140	3.12e-05	7.5e-07	7.24023	5.92092	0.902909	PRRC1	proline rich coiled-coil 1
ILMN_1730504	3.12e-05	7.5e-07	-7.24012	5.92072	-1.07655	AGPAT4	1-acylglycerol-3-phosphate O-acyltransferase 4
ILMN_1659727	3.13e-05	7.52e-07	-7.2388	5.91811	-0.728417
ILMN_1792997	3.13e-05	7.54e-07	7.23731	5.91518	1.24324	NPTN	neuroplastin
ILMN_1780700	3.14e-05	7.56e-07	-7.23629	5.91317	-0.978317
ILMN_1691535	3.14e-05	7.58e-07	7.23514	5.91091	0.416862	CUL4B	cullin 4B
ILMN_1686227	3.15e-05	7.61e-07	7.23281	5.90633	0.847218	GNA14	G protein subunit alpha 14
ILMN_3243871	3.15e-05	7.62e-07	7.23207	5.90488	0.533432
ILMN_1715748	3.16e-05	7.64e-07	7.23093	5.90265	3.32326	FLNC	filamin C
ILMN_1783753	3.18e-05	7.71e-07	-7.22647	5.89388	-1.53024	TXNDC12	thioredoxin domain containing 12
ILMN_1678652	3.27e-05	7.92e-07	7.2122	5.86579	0.950168	TCTN3	tectonic family member 3
ILMN_1789384	3.27e-05	7.93e-07	-7.2117	5.86481	-0.999819	QSOX2	quiescin sulfhydryl oxidase 2
ILMN_1727001	3.3e-05	8e-07	-7.20692	5.8554	-0.759269	DDX46	DEAD-box helicase 46
ILMN_2165463	3.3e-05	8.02e-07	-7.20579	5.85317	-0.44787	HAPLN4	hyaluronan and proteoglycan link protein 4
ILMN_1723971	3.33e-05	8.09e-07	7.20159	5.84489	1.68789
ILMN_1702305	3.34e-05	8.12e-07	-7.19962	5.84101	-0.716868	NCAM1	neural cell adhesion molecule 1
ILMN_1772645	3.36e-05	8.19e-07	-7.195	5.83189	-0.730267	AGK	acylglycerol kinase
ILMN_1736939	3.38e-05	8.24e-07	7.19185	5.8257	1.27922	UGCG	UDP-glucose ceramide glucosyltransferase
ILMN_1814799	3.38e-05	8.25e-07	7.19157	5.82513	2.02291	S100A13	S100 calcium binding protein A13
ILMN_2376723	3.39e-05	8.27e-07	7.19007	5.82217	2.35427	CDKN2B	cyclin dependent kinase inhibitor 2B
ILMN_1777519	3.39e-05	8.28e-07	7.18984	5.82172	0.835472	ITGB7	integrin subunit beta 7
ILMN_1706217	3.39e-05	8.29e-07	7.18923	5.82052	1.16288	TLR4	toll like receptor 4
ILMN_1669703	3.39e-05	8.29e-07	-7.1889	5.81987	-0.924674	TNK2	tyrosine kinase non receptor 2
ILMN_1743104	3.39e-05	8.31e-07	-7.18785	5.8178	-0.762451	RBM4B	RNA binding motif protein 4B
ILMN_1659297	3.39e-05	8.32e-07	7.18724	5.81659	0.928761	FZD6	frizzled class receptor 6
ILMN_1806651	3.39e-05	8.34e-07	7.18621	5.81457	0.789307	PARP8	poly(ADP-ribose) polymerase family member 8
ILMN_1735220	3.41e-05	8.38e-07	7.18318	5.80859	3.33253	CAV2	caveolin 2
ILMN_1682957	3.42e-05	8.4e-07	7.18211	5.80648	1.4317	PACSIN3	protein kinase C and casein kinase substrate in neurons 3
ILMN_3238814	3.43e-05	8.45e-07	-7.17935	5.80102	-0.664659	SMA4	glucuronidase beta pseudogene
ILMN_1693431	3.46e-05	8.53e-07	7.17449	5.79144	0.515734	LACC1	laccase domain containing 1
ILMN_1702636	3.46e-05	8.53e-07	7.17416	5.79078	2.27094	TUBB6	tubulin beta 6 class V
ILMN_1752526	3.47e-05	8.56e-07	7.17267	5.78784	1.11906	RNF144B	ring finger protein 144B
ILMN_1715814	3.47e-05	8.57e-07	7.17188	5.78628	0.553066	LMAN1	lectin, mannose binding 1
ILMN_1757742	3.54e-05	8.75e-07	7.16132	5.76543	0.798491	ZRANB1	zinc finger RANBP2-type containing 1
ILMN_1745079	3.55e-05	8.79e-07	-7.1588	5.76044	-1.56117	TRIM2	tripartite motif containing 2
ILMN_1811489	3.55e-05	8.8e-07	7.15873	5.7603	0.893876	OXSR1	oxidative stress responsive 1
ILMN_1682775	3.57e-05	8.85e-07	7.1555	5.75392	2.83574	EDN1	endothelin 1
ILMN_1657803	3.57e-05	8.85e-07	7.15541	5.75373	2.47189	CFH	complement factor H
ILMN_1758055	3.57e-05	8.85e-07	7.15536	5.75365	1.25811
ILMN_2396546	3.57e-05	8.86e-07	-7.15494	5.75281	-0.629029	IGSF3	immunoglobulin superfamily member 3
ILMN_1697561	3.58e-05	8.9e-07	-7.15281	5.7486	-1.22627	FBXL16	F-box and leucine rich repeat protein 16
ILMN_1756289	3.58e-05	8.9e-07	7.15243	5.74785	0.692715	PPP1R12B	protein phosphatase 1 regulatory subunit 12B
ILMN_2359211	3.58e-05	8.92e-07	7.15168	5.74636	0.706618	AP2A1	adaptor related protein complex 2 alpha 1 subunit
ILMN_1793002	3.6e-05	8.97e-07	-7.14853	5.74014	-0.680432	C20orf196	chromosome 20 open reading frame 196
ILMN_2139761	3.63e-05	9.06e-07	-7.1438	5.73079	-2.84789	LIMCH1	LIM and calponin homology domains 1
ILMN_1768480	3.64e-05	9.1e-07	-7.14143	5.7261	-1.20021	VGLL4	vestigial like family member 4
ILMN_1752159	3.68e-05	9.19e-07	7.13618	5.71571	1.67708	AHNAK	AHNAK nucleoprotein
ILMN_2319913	3.68e-05	9.2e-07	7.13589	5.71514	1.38413	DGKA	diacylglycerol kinase alpha
ILMN_1808860	3.68e-05	9.22e-07	7.13441	5.71221	0.595564	STX5	syntaxin 5
ILMN_2352190	3.7e-05	9.28e-07	-7.1312	5.70584	-1.47757	CLIP2	CAP-Gly domain containing linker protein 2
ILMN_1678612	3.71e-05	9.31e-07	7.12983	5.70314	1.33097	ANXA6	annexin A6
ILMN_1728107	3.72e-05	9.35e-07	-7.12768	5.69887	-2.40624	GNG7	G protein subunit gamma 7
ILMN_1751338	3.72e-05	9.36e-07	-7.12713	5.69779	-0.851107	NUP133	nucleoporin 133
ILMN_1679555	3.72e-05	9.36e-07	7.12673	5.69699	0.801585	TIMM23	translocase of inner mitochondrial membrane 23
ILMN_1751328	3.77e-05	9.49e-07	7.12013	5.68392	0.662248	FAM83H	family with sequence similarity 83 member H
ILMN_1751492	3.77e-05	9.49e-07	7.11997	5.6836	0.954295	TVP23B	trans-golgi network vesicle protein 23 homolog B (S, cerevisiae)
ILMN_1671843	3.77e-05	9.5e-07	-7.11949	5.68264	-2.57834
ILMN_1805543	3.79e-05	9.56e-07	-7.11631	5.67635	-2.00722	ADAMTS9	ADAM metallopeptidase with thrombospondin type 1 motif 9
ILMN_3224290	3.8e-05	9.59e-07	7.11463	5.67302	1.156
ILMN_1703408	3.8e-05	9.6e-07	-7.11391	5.67158	-2.34474	FZD3	frizzled class receptor 3
ILMN_1698533	3.8e-05	9.6e-07	-7.11383	5.67143	-0.622235	IDH3A	isocitrate dehydrogenase 3 (NAD(+)) alpha
ILMN_3236156	3.81e-05	9.65e-07	7.11134	5.6665	1.14466	OSTC	oligosaccharyltransferase complex non-catalytic subunit
ILMN_1731991	3.84e-05	9.72e-07	7.1078	5.65946	0.797616	SCYL1	SCY1 like pseudokinase 1
ILMN_1736242	3.84e-05	9.73e-07	7.10722	5.65832	1.63135
ILMN_1747160	3.87e-05	9.83e-07	7.10213	5.64823	1.61796	SYT15	synaptotagmin 15
ILMN_1684964	3.88e-05	9.85e-07	-7.10115	5.64628	-0.823292	ZNF212	zinc finger protein 212
ILMN_1769734	3.88e-05	9.87e-07	-7.10007	5.64414	-0.997426	NT5C3A	5'-nucleotidase, cytosolic IIIA
ILMN_3201937	3.89e-05	9.91e-07	-7.09814	5.64031	-1.76849
ILMN_2193706	3.89e-05	9.91e-07	-7.09785	5.63973	-1.6051	HRK	harakiri, BCL2 interacting protein
ILMN_1807359	3.93e-05	1e-06	7.09224	5.6286	1.52169	CLEC11A	C-type lectin domain family 11 member A
ILMN_1849784	3.95e-05	1.01e-06	7.08911	5.62238	0.618334
ILMN_3298694	3.95e-05	1.01e-06	-7.08846	5.62108	-0.98818	TYW1B	tRNA-yW synthesizing protein 1 homolog B
ILMN_1651262	3.95e-05	1.01e-06	-7.08802	5.62021	-0.962875	HNRNPAB	heterogeneous nuclear ribonucleoprotein A/B
ILMN_1739601	3.95e-05	1.01e-06	-7.08767	5.61953	-0.864236	MSI1	musashi RNA binding protein 1
ILMN_1787628	3.96e-05	1.01e-06	-7.08711	5.61841	-1.01545	NOP56	NOP56 ribonucleoprotein
ILMN_1690546	3.96e-05	1.01e-06	7.08648	5.61715	1.06336	PPP3CC	protein phosphatase 3 catalytic subunit gamma
ILMN_1785402	4e-05	1.02e-06	7.08103	5.60632	0.962455	LTBP1	latent transforming growth factor beta binding protein 1
ILMN_1723768	4.01e-05	1.03e-06	7.07946	5.6032	0.897839
ILMN_1702247	4.01e-05	1.03e-06	7.0786	5.6015	1.62059
ILMN_2394250	4.01e-05	1.03e-06	7.07829	5.60088	1.69419	PLEKHA1	pleckstrin homology domain containing A1
ILMN_1750088	4.01e-05	1.03e-06	7.07731	5.59893	0.507685	VRK2	vaccinia related kinase 2
ILMN_1755582	4.02e-05	1.03e-06	-7.07596	5.59625	-2.34204	PCSK1N	proprotein convertase subtilisin/kexin type 1 inhibitor
ILMN_1720542	4.04e-05	1.04e-06	-7.0736	5.59155	-0.574512	POLR2I	RNA polymerase II subunit I
ILMN_1781721	4.04e-05	1.04e-06	-7.07231	5.58899	-0.576346	DDX31	DEAD-box helicase 31
ILMN_1768662	4.04e-05	1.04e-06	7.07212	5.58861	1.47495	UCK2	uridine-cytidine kinase 2
ILMN_1665065	4.04e-05	1.04e-06	7.07194	5.58826	0.648429	SERINC3	serine incorporator 3
ILMN_2232177	4.04e-05	1.04e-06	7.0713	5.58698	2.22588	ACTN1	actinin alpha 1
ILMN_1773687	4.04e-05	1.04e-06	7.07124	5.58686	0.794221
ILMN_1654016	4.06e-05	1.05e-06	7.06741	5.57924	1.2266	MYL12B	myosin light chain 12B
ILMN_1697665	4.06e-05	1.05e-06	-7.06727	5.57898	-0.700813
ILMN_1751258	4.07e-05	1.05e-06	-7.06653	5.57749	-1.35066	NDUFA4	NDUFA4, mitochondrial complex associated
ILMN_1741976	4.07e-05	1.06e-06	-7.06532	5.57509	-0.643617	SMARCAD1	SWI/SNF-related, matrix-associated actin-dependent regulator of chromatin, subfamily a, containing DEAD/H box 1
ILMN_1743130	4.08e-05	1.06e-06	-7.06383	5.57213	-2.05014	PTGFRN	prostaglandin F2 receptor inhibitor
ILMN_1746578	4.08e-05	1.06e-06	-7.06314	5.57075	-0.911493	SLC23A2	solute carrier family 23 member 2
ILMN_1749372	4.09e-05	1.06e-06	7.06188	5.56825	1.09127	GGT5	gamma-glutamyltransferase 5
ILMN_1782609	4.1e-05	1.07e-06	-7.06031	5.56512	-0.794781	STAG2	stromal antigen 2
ILMN_1661593	4.1e-05	1.07e-06	7.05947	5.56345	0.924991	TVP23B	trans-golgi network vesicle protein 23 homolog B (S, cerevisiae)
ILMN_2053679	4.1e-05	1.07e-06	-7.05933	5.56317	-0.611031	ACADM	acyl-CoA dehydrogenase, C-4 to C-12 straight chain
ILMN_1679405	4.1e-05	1.07e-06	-7.05861	5.56174	-1.09154	DDX56	DEAD-box helicase 56
ILMN_1912083	4.11e-05	1.07e-06	7.05786	5.56026	1.24534
ILMN_1778709	4.14e-05	1.08e-06	7.0534	5.55138	0.486823	PICALM	phosphatidylinositol binding clathrin assembly protein
ILMN_1802151	4.19e-05	1.1e-06	7.04657	5.53777	1.02928	OSBPL5	oxysterol binding protein like 5
ILMN_1669818	4.2e-05	1.1e-06	7.04542	5.53548	0.561991	ESD	esterase D
ILMN_1724504	4.2e-05	1.1e-06	7.04524	5.53513	0.61684	SETD3	SET domain containing 3
ILMN_1899760	4.2e-05	1.1e-06	7.04436	5.53337	0.694853	LOC153577	uncharacterized LOC153577
ILMN_1792837	4.2e-05	1.1e-06	-7.04374	5.53214	-0.531893	CIAO1	cytosolic iron-sulfur assembly component 1
ILMN_1715680	4.21e-05	1.11e-06	-7.04197	5.5286	-0.466562	NEIL2	nei like DNA glycosylase 2
ILMN_1808196	4.22e-05	1.11e-06	7.04017	5.52502	1.04889	GSTO1	glutathione S-transferase omega 1
ILMN_1761069	4.22e-05	1.11e-06	7.03979	5.52426	0.501836	UVRAG	UV radiation resistance associated
ILMN_1779404	4.23e-05	1.11e-06	-7.03851	5.52171	-0.911099	PUF60	poly(U) binding splicing factor 60
ILMN_1706960	4.24e-05	1.12e-06	7.03672	5.51815	1.15324	KIAA1217	KIAA1217
ILMN_2087575	4.25e-05	1.12e-06	-7.03494	5.51459	-0.744724	ZC3H4	zinc finger CCCH-type containing 4
ILMN_3243142	4.25e-05	1.12e-06	-7.03488	5.51448	-1.52644	KAT2B	lysine acetyltransferase 2B
ILMN_1811648	4.25e-05	1.12e-06	-7.03453	5.51377	-0.781515	DCAKD	dephospho-CoA kinase domain containing
ILMN_3201221	4.3e-05	1.14e-06	7.0287	5.50215	1.27071
ILMN_2371055	4.3e-05	1.14e-06	-7.0278	5.50036	-2.57328	EFNA1	ephrin A1
ILMN_1801313	4.34e-05	1.15e-06	7.02288	5.49055	0.693773	SIAH2	siah E3 ubiquitin protein ligase 2
ILMN_1807016	4.34e-05	1.15e-06	-7.02266	5.49011	-3.0687	LHX2	LIM homeobox 2
ILMN_2065690	4.34e-05	1.15e-06	7.02152	5.48784	2.11775	GRAMD3	GRAM domain containing 3
ILMN_1793522	4.36e-05	1.16e-06	-7.01914	5.48308	-0.520702	PRKAB1	protein kinase AMP-activated non-catalytic subunit beta 1
ILMN_1680367	4.37e-05	1.16e-06	-7.01816	5.48113	-1.11533	C10orf90	chromosome 10 open reading frame 90
ILMN_1792110	4.39e-05	1.17e-06	7.01526	5.47534	0.671324	C10orf76	chromosome 10 open reading frame 76
ILMN_1800317	4.39e-05	1.17e-06	7.01441	5.47365	2.19991	WNT5A	Wnt family member 5A
ILMN_3256004	4.41e-05	1.17e-06	-7.01201	5.46884	-0.741329
ILMN_3240117	4.46e-05	1.19e-06	7.00576	5.45638	0.71975	AIDA	axin interactor, dorsalization associated
ILMN_2218648	4.53e-05	1.21e-06	6.99796	5.44079	0.615734	SLC50A1	solute carrier family 50 member 1
ILMN_1685202	4.56e-05	1.22e-06	-6.99423	5.43333	-0.27959	KRBA2	KRAB-A domain containing 2
ILMN_2258234	4.57e-05	1.22e-06	6.9925	5.42987	0.437288	KLHL5	kelch like family member 5
ILMN_2380698	4.57e-05	1.22e-06	6.99154	5.42795	1.39711	DSTN	destrin, actin depolymerizing factor
ILMN_3176146	4.58e-05	1.22e-06	6.99068	5.42624	0.672574
ILMN_2323418	4.58e-05	1.23e-06	-6.98985	5.42458	-0.645677	KRIT1	KRIT1, ankyrin repeat containing
ILMN_2249920	4.59e-05	1.23e-06	-6.9885	5.42187	-1.10815	FYN	FYN proto-oncogene, Src family tyrosine kinase
ILMN_1739103	4.61e-05	1.24e-06	6.98559	5.41605	1.20356	MPZL1	myelin protein zero like 1
ILMN_3175415	4.64e-05	1.25e-06	-6.98173	5.40834	-0.50729
ILMN_1711270	4.65e-05	1.25e-06	-6.98061	5.40609	-1.01355	SUGP2	SURP and G-patch domain containing 2
ILMN_1773885	4.65e-05	1.25e-06	-6.98038	5.40563	-0.553327	DMAP1	DNA methyltransferase 1 associated protein 1
ILMN_1707310	4.66e-05	1.25e-06	6.97836	5.4016	1.8759	MGLL	monoglyceride lipase
ILMN_1715273	4.67e-05	1.26e-06	6.97754	5.39996	1.17789	PICALM	phosphatidylinositol binding clathrin assembly protein
ILMN_1807243	4.68e-05	1.26e-06	6.97575	5.39637	0.365496	PRPF18	pre-mRNA processing factor 18
ILMN_1741133	4.75e-05	1.28e-06	-6.96813	5.38111	-1.16846	NME1	NME/NM23 nucleoside diphosphate kinase 1
ILMN_1693836	4.78e-05	1.29e-06	-6.96396	5.37277	-1.00101
ILMN_2323633	4.8e-05	1.3e-06	6.96203	5.36889	0.739145	TPD52L2	tumor protein D52 like 2
ILMN_3225843	4.82e-05	1.3e-06	6.95961	5.36404	0.720287
ILMN_1658464	4.83e-05	1.31e-06	-6.95797	5.36076	-0.76734	GTF3A	general transcription factor IIIA
ILMN_1702231	4.86e-05	1.31e-06	6.95477	5.35435	2.25251	C1orf54	chromosome 1 open reading frame 54
ILMN_1795922	4.86e-05	1.32e-06	-6.9539	5.35261	-0.847731	ZNF830	zinc finger protein 830
ILMN_2403237	4.86e-05	1.32e-06	-6.95351	5.35182	-0.975897	CHN2	chimerin 2
ILMN_2311796	4.9e-05	1.33e-06	6.94924	5.34325	1.13561	TES	testin LIM domain protein
ILMN_1738854	4.93e-05	1.34e-06	-6.94576	5.33628	-0.717289	CACHD1	cache domain containing 1
ILMN_1748836	4.93e-05	1.34e-06	-6.94546	5.33569	-0.426013	FUZ	fuzzy planar cell polarity protein
ILMN_3262348	4.95e-05	1.35e-06	-6.94278	5.3303	-0.520489	IP6K2	inositol hexakisphosphate kinase 2
ILMN_1812067	4.98e-05	1.35e-06	6.93967	5.32407	0.718605	RER1	retention in endoplasmic reticulum sorting receptor 1
ILMN_1699015	5e-05	1.36e-06	-6.93689	5.31848	-0.869149	H3F3A	H3 histone, family 3A
ILMN_1708025	5.01e-05	1.37e-06	6.93542	5.31554	0.409344	RBPMS	RNA binding protein with multiple splicing
ILMN_1808587	5.01e-05	1.37e-06	6.93529	5.31529	1.48541	ZFHX3	zinc finger homeobox 3
ILMN_1758067	5.03e-05	1.37e-06	6.93319	5.31107	4.2192	RGS4	regulator of G-protein signaling 4
ILMN_1660880	5.05e-05	1.38e-06	6.93044	5.30555	0.843166	RNH1	ribonuclease/angiogenin inhibitor 1
ILMN_1742147	5.1e-05	1.39e-06	-6.92514	5.29491	-0.816548	UBL4A	ubiquitin like 4A
ILMN_1815238	5.1e-05	1.4e-06	6.92475	5.29412	0.487465	MAP2K3	mitogen-activated protein kinase kinase 3
ILMN_1684959	5.1e-05	1.4e-06	-6.92472	5.29405	-2.80612	ASTN1	astrotactin 1
ILMN_1753890	5.1e-05	1.4e-06	6.92423	5.29307	1.19033	TMEM97	transmembrane protein 97
ILMN_1778611	5.1e-05	1.4e-06	-6.92367	5.29194	-1.08632	GBAS	glioblastoma amplified sequence
ILMN_1788254	5.1e-05	1.4e-06	-6.92342	5.29143	-0.452203
ILMN_1727479	5.11e-05	1.4e-06	6.92204	5.28867	2.0638	TPRG1L	tumor protein p63 regulated 1-like
ILMN_1732967	5.11e-05	1.4e-06	6.92161	5.28781	1.01467	PPP1R18	protein phosphatase 1 regulatory subunit 18
ILMN_1787657	5.11e-05	1.4e-06	-6.92149	5.28757	-1.03077	CLDN12	claudin 12
ILMN_1679577	5.11e-05	1.41e-06	6.92112	5.28683	0.447783	SETD3	SET domain containing 3
ILMN_1690252	5.12e-05	1.41e-06	-6.91933	5.28322	-0.950446	ALKBH2	alkB homolog 2, alpha-ketoglutarate dependent dioxygenase
ILMN_2355168	5.12e-05	1.41e-06	6.91931	5.28319	3.40118	MGST1	microsomal glutathione S-transferase 1
ILMN_2343757	5.14e-05	1.42e-06	6.91697	5.27848	0.769344	2010-09-01	septin 10
ILMN_1760575	5.14e-05	1.42e-06	6.91617	5.27689	0.828583	PTP4A1	protein tyrosine phosphatase type IVA, member 1
ILMN_1767362	5.15e-05	1.42e-06	6.91509	5.27471	0.990549	ADAMTS6	ADAM metallopeptidase with thrombospondin type 1 motif 6
ILMN_2361478	5.18e-05	1.43e-06	6.91167	5.26783	1.40555	PDLIM5	PDZ and LIM domain 5
ILMN_1764927	5.18e-05	1.43e-06	6.91078	5.26605	1.20702	CDC42EP1	CDC42 effector protein 1
ILMN_1716687	5.19e-05	1.44e-06	6.90935	5.26318	3.40228	TPM1	tropomyosin 1 (alpha)
ILMN_2310814	5.2e-05	1.44e-06	-6.90799	5.26043	-2.56877	MAPT	microtubule associated protein tau
ILMN_1721344	5.21e-05	1.44e-06	6.90729	5.25903	0.973176	MOB3A	MOB kinase activator 3A
ILMN_1726986	5.21e-05	1.45e-06	-6.90639	5.25721	-1.51003	AADAT	aminoadipate aminotransferase
ILMN_1803624	5.22e-05	1.45e-06	-6.90548	5.25539	-0.519635	TMEM147	transmembrane protein 147
ILMN_1776519	5.23e-05	1.46e-06	-6.90378	5.25196	-2.1085	RAP1GAP	RAP1 GTPase activating protein
ILMN_1670420	5.24e-05	1.46e-06	-6.90264	5.24967	-0.501402	METAP2	methionyl aminopeptidase 2
ILMN_1662964	5.24e-05	1.46e-06	-6.90205	5.24849	-0.960169	PRMT3	protein arginine methyltransferase 3
ILMN_1811921	5.25e-05	1.46e-06	6.90098	5.24634	3.1798	CSRP1	cysteine and glycine rich protein 1
ILMN_1707720	5.26e-05	1.47e-06	6.89986	5.24408	1.6805	SLC1A5	solute carrier family 1 member 5
ILMN_2159322	5.27e-05	1.47e-06	6.89839	5.24112	0.986615	SLK	STE20 like kinase
ILMN_2334042	5.27e-05	1.47e-06	-6.89794	5.24022	-0.875691	THYN1	thymocyte nuclear protein 1
ILMN_1661142	5.29e-05	1.48e-06	6.89558	5.23546	0.611757	TMF1	TATA element modulatory factor 1
ILMN_1679391	5.29e-05	1.48e-06	6.89488	5.23406	3.01167	MAMDC2	MAM domain containing 2
ILMN_1690909	5.32e-05	1.49e-06	6.89222	5.22871	0.336871
ILMN_1773801	5.33e-05	1.49e-06	6.89073	5.2257	0.848237	TGFB1I1	transforming growth factor beta 1 induced transcript 1
ILMN_1688034	5.35e-05	1.5e-06	-6.88854	5.2213	-0.434909	COIL	coilin
ILMN_2415583	5.38e-05	1.51e-06	-6.88546	5.2151	-1.0632	HS6ST2	heparan sulfate 6-O-sulfotransferase 2
ILMN_1696419	5.39e-05	1.51e-06	6.88381	5.21178	1.60171	STOM	stomatin
ILMN_2063584	5.39e-05	1.51e-06	6.88363	5.21141	0.940249	CLIC4	chloride intracellular channel 4
ILMN_1736340	5.44e-05	1.53e-06	-6.87842	5.20092	-0.986878	ANGEL2	angel homolog 2
ILMN_2393573	5.45e-05	1.54e-06	6.87672	5.19749	0.743059	RASSF1	Ras association domain family member 1
ILMN_3242257	5.45e-05	1.54e-06	-6.87647	5.19699	-1.76829	SOX2-OT	SOX2 overlapping transcript
ILMN_3239060	5.45e-05	1.54e-06	-6.87632	5.19669	-0.724867	KRBA1	KRAB-A domain containing 1
ILMN_1740604	5.46e-05	1.54e-06	6.87476	5.19354	1.35691	RAB11FIP5	RAB11 family interacting protein 5
ILMN_1784706	5.46e-05	1.54e-06	6.87444	5.19291	0.598751	GABRE	gamma-aminobutyric acid type A receptor epsilon subunit
ILMN_1778991	5.47e-05	1.55e-06	-6.87358	5.19116	-1.55323	NFIB	nuclear factor I B
ILMN_1681890	5.5e-05	1.56e-06	6.8701	5.18416	1.45728	DYNLT3	dynein light chain Tctex-type 3
ILMN_1811050	5.51e-05	1.56e-06	-6.869	5.18193	-0.563264	CCDC88A	coiled-coil domain containing 88A
ILMN_1752631	5.51e-05	1.56e-06	-6.8686	5.18112	-0.715546	CGGBP1	CGG triplet repeat binding protein 1
ILMN_1813374	5.51e-05	1.56e-06	6.86824	5.18039	0.780688	MFSD12	major facilitator superfamily domain containing 12
ILMN_3247895	5.51e-05	1.56e-06	6.86815	5.18022	1.2212
ILMN_1791884	5.54e-05	1.57e-06	-6.8648	5.17347	-0.690579	SNHG11	small nucleolar RNA host gene 11
ILMN_1671731	5.56e-05	1.58e-06	6.86324	5.17031	1.69602	AVPI1	arginine vasopressin induced 1
ILMN_1655952	5.59e-05	1.59e-06	-6.85972	5.16323	-1.21573	WASH1	WAS protein family homolog 1
ILMN_1806804	5.62e-05	1.6e-06	6.85698	5.15768	0.411019	USP14	ubiquitin specific peptidase 14
ILMN_2352097	5.64e-05	1.6e-06	-6.85472	5.15314	-4.14258	ADGRG1	adhesion G protein-coupled receptor G1
ILMN_1809145	5.64e-05	1.61e-06	6.85449	5.15265	0.654181	TRIOBP	TRIO and F-actin binding protein
ILMN_1758474	5.66e-05	1.61e-06	6.85194	5.14753	0.4697	PRKRA	protein activator of interferon induced protein kinase EIF2AK2
ILMN_1736828	5.67e-05	1.62e-06	-6.85101	5.14563	-0.988456	CHST10	carbohydrate sulfotransferase 10
ILMN_1676173	5.67e-05	1.62e-06	6.85078	5.14518	0.446216	PARVB	parvin beta
ILMN_1739253	5.71e-05	1.63e-06	-6.84652	5.13657	-0.623766	STAMBP	STAM binding protein
ILMN_1651554	5.71e-05	1.63e-06	6.84629	5.13611	2.219	RGS5	regulator of G-protein signaling 5
ILMN_2089329	5.71e-05	1.63e-06	-6.84604	5.13561	-2.4098	SPRY2	sprouty RTK signaling antagonist 2
ILMN_2399264	5.71e-05	1.64e-06	6.84531	5.13414	1.07075	2006-09-01	septin 6
ILMN_1729217	5.72e-05	1.64e-06	-6.84391	5.13131	-1.09947	FAM131A	family with sequence similarity 131 member A
ILMN_1721657	5.74e-05	1.65e-06	6.84226	5.12798	1.32347	RSU1	Ras suppressor protein 1
ILMN_1839019	5.74e-05	1.65e-06	6.84116	5.12576	1.63283	LPP	LIM domain containing preferred translocation partner in lipoma
ILMN_3235912	5.74e-05	1.65e-06	-6.84114	5.12572	-0.554406	FAM200A	family with sequence similarity 200 member A
ILMN_1803476	5.74e-05	1.65e-06	6.84081	5.12504	2.08969	KCTD20	potassium channel tetramerization domain containing 20
ILMN_2401964	5.78e-05	1.66e-06	6.83743	5.11823	0.459772	CDC42EP1	CDC42 effector protein 1
ILMN_1731714	5.78e-05	1.66e-06	-6.83676	5.11687	-2.00428	CREB5	cAMP responsive element binding protein 5
ILMN_1741801	5.8e-05	1.67e-06	-6.83429	5.11188	-1.23273	CDC7	cell division cycle 7
ILMN_3239361	5.81e-05	1.67e-06	-6.83347	5.11022	-1.0848
ILMN_2197519	5.81e-05	1.68e-06	-6.83313	5.10952	-0.742897	ZNF627	zinc finger protein 627
ILMN_1810441	5.82e-05	1.68e-06	6.83147	5.10618	0.471977	TRIM3	tripartite motif containing 3
ILMN_1765132	5.85e-05	1.69e-06	6.82927	5.10173	0.648147	LACTB	lactamase beta
ILMN_1747271	5.9e-05	1.7e-06	-6.82458	5.09226	-3.39267	ATP1B2	ATPase Na+/K+ transporting subunit beta 2
ILMN_2200836	5.9e-05	1.71e-06	6.82384	5.09076	1.83955	HSPB7	heat shock protein family B (small) member 7
ILMN_1734316	5.91e-05	1.71e-06	6.82301	5.08907	1.07763	YME1L1	YME1 like 1 ATPase
ILMN_1746883	5.92e-05	1.72e-06	-6.82118	5.08538	-1.34531	SAT2	spermidine/spermine N1-acetyltransferase family member 2
ILMN_1675387	5.92e-05	1.72e-06	6.82097	5.08494	1.08524	LIMS1	LIM zinc finger domain containing 1
ILMN_1723141	5.92e-05	1.72e-06	6.82032	5.08362	0.603037
ILMN_1795336	5.92e-05	1.72e-06	6.82031	5.08362	0.316816	PTER	phosphotriesterase related
ILMN_2402392	5.94e-05	1.73e-06	6.81815	5.07925	4.47995	COL8A1	collagen type VIII alpha 1 chain
ILMN_1701604	5.95e-05	1.73e-06	6.81729	5.0775	0.818849	TBC1D8B	TBC1 domain family member 8B
ILMN_1669424	5.96e-05	1.73e-06	-6.81609	5.07507	-0.761959
ILMN_1786189	5.96e-05	1.73e-06	-6.81574	5.07436	-0.919661	NIFK	nucleolar protein interacting with the FHA domain of MKI67
ILMN_1792660	5.96e-05	1.74e-06	-6.81511	5.07309	-0.670837	CAMSAP2	calmodulin regulated spectrin associated protein family member 2
ILMN_1701998	5.98e-05	1.75e-06	6.81255	5.06791	2.08328	AFAP1	actin filament associated protein 1
ILMN_1689932	5.98e-05	1.75e-06	-6.81251	5.06784	-0.461129	DPH7	diphthamide biosynthesis 7
ILMN_1810327	6e-05	1.75e-06	-6.81078	5.06433	-0.574314
ILMN_1746265	6e-05	1.75e-06	-6.81013	5.06301	-0.872317	SARM1	sterile alpha and TIR motif containing 1
ILMN_1776151	6.01e-05	1.76e-06	6.80934	5.06142	2.71675	OLFML1	olfactomedin like 1
ILMN_1687922	6.01e-05	1.76e-06	-6.80857	5.05985	-0.954407	RP9	retinitis pigmentosa 9 (autosomal dominant)
ILMN_1698728	6.02e-05	1.76e-06	6.80751	5.05771	0.508837	FGD4	FYVE, RhoGEF and PH domain containing 4
ILMN_1676091	6.05e-05	1.77e-06	-6.80457	5.05175	-1.12181
ILMN_1695847	6.1e-05	1.79e-06	-6.8001	5.0427	-0.498231	ZKSCAN5	zinc finger with KRAB and SCAN domains 5
ILMN_1692219	6.12e-05	1.8e-06	6.79812	5.03869	1.75016	RAB11FIP1	RAB11 family interacting protein 1
ILMN_1751941	6.12e-05	1.8e-06	6.79793	5.03831	0.483202
ILMN_1811261	6.15e-05	1.81e-06	-6.79526	5.03291	-0.691491	KRIT1	KRIT1, ankyrin repeat containing
ILMN_1690586	6.15e-05	1.81e-06	-6.79523	5.03283	-1.20011
ILMN_1700880	6.15e-05	1.81e-06	6.79485	5.03207	0.584786
ILMN_1672367	6.16e-05	1.82e-06	-6.79302	5.02836	-0.25616
ILMN_1707240	6.17e-05	1.82e-06	-6.79236	5.02704	-0.843619	PTBP2	polypyrimidine tract binding protein 2
ILMN_1745385	6.17e-05	1.82e-06	-6.79169	5.02566	-0.769974	HNRNPM	heterogeneous nuclear ribonucleoprotein M
ILMN_1777325	6.19e-05	1.83e-06	6.79005	5.02236	2.43333	STAT1	signal transducer and activator of transcription 1
ILMN_1802157	6.21e-05	1.84e-06	-6.78777	5.01773	-0.716562	THOC1	THO complex 1
ILMN_3241469	6.24e-05	1.84e-06	6.7854	5.01291	1.08502
ILMN_1743753	6.33e-05	1.87e-06	-6.77788	4.99766	-0.442743	IFT81	intraflagellar transport 81
ILMN_2380243	6.33e-05	1.87e-06	6.77725	4.99639	0.870762	SMAGP	small cell adhesion glycoprotein
ILMN_2357134	6.34e-05	1.88e-06	6.77624	4.99434	2.0172	SPHK1	sphingosine kinase 1
ILMN_1798254	6.51e-05	1.93e-06	6.76255	4.96655	0.788705	ACTR10	actin-related protein 10 homolog
ILMN_1790136	6.52e-05	1.93e-06	-6.76142	4.96426	-0.99704	MRGBP	MRG/MORF4L binding protein
ILMN_1744929	6.54e-05	1.94e-06	6.75932	4.96	0.758267	PTGER1	prostaglandin E receptor 1
ILMN_1691798	6.55e-05	1.94e-06	-6.7589	4.95914	-0.652317	ZNF26	zinc finger protein 26
ILMN_1811470	6.58e-05	1.96e-06	6.75561	4.95245	0.848187	PLEK2	pleckstrin 2
ILMN_1682599	6.59e-05	1.96e-06	6.75474	4.95071	1.17626	GPRC5A	G protein-coupled receptor class C group 5 member A
ILMN_1789349	6.6e-05	1.96e-06	-6.7538	4.94878	-0.722009	UBQLN4	ubiquilin 4
ILMN_1843690	6.61e-05	1.97e-06	-6.7529	4.94696	-0.636188
ILMN_1730824	6.62e-05	1.97e-06	-6.75175	4.94463	-0.620389	ZNF512	zinc finger protein 512
ILMN_1789991	6.7e-05	2e-06	6.74495	4.93079	2.71391	MARCH4	membrane associated ring-CH-type finger 4
ILMN_1770667	6.71e-05	2e-06	6.74395	4.92877	0.416358	HECA	hdc homolog, cell cycle regulator
ILMN_2374340	6.8e-05	2.03e-06	6.73694	4.91452	1.58904	PLAUR	plasminogen activator, urokinase receptor
ILMN_1807003	6.81e-05	2.04e-06	6.73625	4.91312	0.440441	ANXA11	annexin A11
ILMN_2389876	6.85e-05	2.05e-06	6.73268	4.90585	1.43902	TGFB1I1	transforming growth factor beta 1 induced transcript 1
ILMN_1754531	6.85e-05	2.05e-06	6.73207	4.9046	0.811791	AP4E1	adaptor related protein complex 4 epsilon 1 subunit
ILMN_1700159	6.85e-05	2.05e-06	6.73199	4.90445	0.935097	NIPSNAP3A	nipsnap homolog 3A
ILMN_1785926	6.86e-05	2.06e-06	-6.73093	4.9023	-0.589846	ZNF621	zinc finger protein 621
ILMN_2319910	6.93e-05	2.08e-06	6.72583	4.8919	1.23775	DGKA	diacylglycerol kinase alpha
ILMN_1727332	7.04e-05	2.11e-06	6.71759	4.87514	1.21512	ATPIF1	ATPase inhibitory factor 1
ILMN_1713124	7.04e-05	2.12e-06	6.71703	4.87399	2.94931	AKR1C3	aldo-keto reductase family 1, member C3
ILMN_1656057	7.04e-05	2.12e-06	6.71643	4.87278	3.54554	PLAU	plasminogen activator, urokinase
ILMN_3288587	7.06e-05	2.12e-06	6.71536	4.87059	0.92266
ILMN_1710264	7.07e-05	2.13e-06	6.71371	4.86724	0.49078
ILMN_2388466	7.08e-05	2.13e-06	-6.7126	4.86498	-1.02498	TIA1	TIA1 cytotoxic granule-associated RNA binding protein
ILMN_1747227	7.17e-05	2.16e-06	-6.70634	4.85222	-2.54551	ADORA1	adenosine A1 receptor
ILMN_2121068	7.23e-05	2.18e-06	-6.70153	4.84242	-0.847023	ADAM17	ADAM metallopeptidase domain 17
ILMN_1718182	7.29e-05	2.2e-06	6.69712	4.83341	1.478	THRA	thyroid hormone receptor, alpha
ILMN_1753502	7.29e-05	2.2e-06	-6.69684	4.83285	-2.03066	IGSF11	immunoglobulin superfamily member 11
ILMN_1651254	7.32e-05	2.21e-06	6.69463	4.82835	1.51582	LPP	LIM domain containing preferred translocation partner in lipoma
ILMN_2405642	7.32e-05	2.22e-06	6.69419	4.82744	0.657093	DHDDS	dehydrodolichyl diphosphate synthase subunit
ILMN_1674069	7.4e-05	2.24e-06	-6.68868	4.81621	-0.699693	TOMM7	translocase of outer mitochondrial membrane 7
ILMN_1703335	7.41e-05	2.24e-06	6.68778	4.81436	0.865677	LACTB	lactamase beta
ILMN_1789407	7.43e-05	2.25e-06	6.68567	4.81006	0.926709	TVP23C	trans-golgi network vesicle protein 23 homolog C (S, cerevisiae)
ILMN_1681154	7.44e-05	2.26e-06	-6.6852	4.80911	-0.400867	ZBTB39	zinc finger and BTB domain containing 39
ILMN_1913407	7.44e-05	2.26e-06	6.68452	4.80771	0.342924	LOC100287837///ARHGEF17	uncharacterized LOC100287837///Rho guanine nucleotide exchange factor 17
ILMN_1769556	7.45e-05	2.26e-06	6.68384	4.80634	1.721
ILMN_1723414	7.47e-05	2.27e-06	6.68165	4.80185	1.10425	HACL1	2-hydroxyacyl-CoA lyase 1
ILMN_2321451	7.48e-05	2.28e-06	-6.68108	4.80069	-0.719609	HNRNPD	heterogeneous nuclear ribonucleoprotein D
ILMN_2050654	7.48e-05	2.28e-06	6.68033	4.79917	0.394803	SAV1	salvador family WW domain containing protein 1
ILMN_2353697	7.52e-05	2.29e-06	-6.67738	4.79314	-0.420418	HINFP	histone H4 transcription factor
ILMN_1671473	7.52e-05	2.29e-06	6.67681	4.79197	1.15806	EHD3	EH domain containing 3
ILMN_1660021	7.52e-05	2.3e-06	6.67664	4.79163	1.44091	PLIN3	perilipin 3
ILMN_1808898	7.52e-05	2.3e-06	6.6762	4.79074	0.928657	NPR2	natriuretic peptide receptor 2
ILMN_1775762	7.52e-05	2.3e-06	6.67601	4.79034	0.717274	GNAI2	G protein subunit alpha i2
ILMN_1691864	7.52e-05	2.3e-06	6.67594	4.79021	0.32005	2010-09-01	septin 10
ILMN_2161746	7.53e-05	2.3e-06	6.67479	4.78785	0.869129	TRIP10	thyroid hormone receptor interactor 10
ILMN_1813528	7.57e-05	2.32e-06	6.6721	4.78235	1.41942	CCBE1	collagen and calcium binding EGF domains 1
ILMN_1653861	7.57e-05	2.32e-06	-6.67141	4.78094	-0.776044	SCMH1	sex comb on midleg homolog 1 (Drosophila)
ILMN_1727592	7.61e-05	2.33e-06	-6.6683	4.77459	-0.959302	FRMD5	FERM domain containing 5
ILMN_2352036	7.63e-05	2.34e-06	6.66682	4.77158	1.46639	RTN4	reticulon 4
ILMN_2128668	7.63e-05	2.34e-06	-6.66673	4.77139	-0.575375	FOXJ3	forkhead box J3
ILMN_2365569	7.63e-05	2.35e-06	-6.66601	4.76991	-1.09747	ICA1	islet cell autoantigen 1
ILMN_1752639	7.65e-05	2.35e-06	6.66474	4.76733	0.640631	SLC25A24	solute carrier family 25 member 24
ILMN_1790859	7.66e-05	2.36e-06	6.66345	4.76469	3.80165	PLAC9	placenta specific 9
ILMN_2337336	7.68e-05	2.36e-06	6.66205	4.76182	0.669584	NECTIN2	nectin cell adhesion molecule 2
ILMN_1750062	7.73e-05	2.38e-06	-6.65797	4.75349	-1.30503	PPARGC1A	PPARG coactivator 1 alpha
ILMN_1807169	7.73e-05	2.38e-06	6.65785	4.75324	1.33777	TINAGL1	tubulointerstitial nephritis antigen like 1
ILMN_3245912	7.74e-05	2.39e-06	-6.65707	4.75163	-1.23854	TMEM59L	transmembrane protein 59 like
ILMN_1727444	7.74e-05	2.39e-06	-6.65658	4.75063	-0.573275	PAGR1	PAXIP1 associated glutamate rich protein 1
ILMN_2077886	7.74e-05	2.39e-06	-6.65651	4.75049	-0.541971	C1orf109	chromosome 1 open reading frame 109
ILMN_1794594	7.78e-05	2.41e-06	6.65338	4.74409	0.578324	RASGRP2	RAS guanyl releasing protein 2
ILMN_1811258	7.82e-05	2.42e-06	6.65098	4.73919	0.619532	RELB	RELB proto-oncogene, NF-kB subunit
ILMN_1705848	7.94e-05	2.46e-06	-6.64259	4.72202	-0.815267	FAM104B	family with sequence similarity 104 member B
ILMN_2201347	7.96e-05	2.47e-06	6.64123	4.71924	0.481198	ZDHHC3	zinc finger DHHC-type containing 3
ILMN_1785660	7.96e-05	2.47e-06	6.64112	4.719	0.908128	SRPRA	SRP receptor alpha subunit
ILMN_2380801	7.98e-05	2.48e-06	-6.63948	4.71565	-1.00617	FYN	FYN proto-oncogene, Src family tyrosine kinase
ILMN_1762861	7.98e-05	2.48e-06	6.63927	4.71523	1.60127	HLA-F	major histocompatibility complex, class I, F
ILMN_1783889	7.98e-05	2.48e-06	6.63849	4.71364	0.664447	PRKAA1	protein kinase AMP-activated catalytic subunit alpha 1
ILMN_2396648	8e-05	2.49e-06	6.63735	4.7113	0.824997	EXOSC1	exosome component 1
ILMN_1810037	8e-05	2.49e-06	6.63671	4.71	1.33088	RUSC2	RUN and SH3 domain containing 2
ILMN_1656082	8.01e-05	2.49e-06	-6.63613	4.70881	-0.702567	H3F3A	H3 histone, family 3A
ILMN_1759870	8.01e-05	2.49e-06	-6.63565	4.70783	-0.785444
ILMN_1804789	8.01e-05	2.5e-06	-6.63543	4.70736	-0.861445	CCAR2	cell cycle and apoptosis regulator 2
ILMN_1802411	8.01e-05	2.5e-06	6.63467	4.7058	1.97302	ITGA1	integrin subunit alpha 1
ILMN_1729281	8.03e-05	2.51e-06	-6.63327	4.70295	-0.655084	SPHK2	sphingosine kinase 2
ILMN_1727567	8.03e-05	2.51e-06	-6.63323	4.70286	-3.5861	OLIG2	oligodendrocyte lineage transcription factor 2
ILMN_1798838	8.08e-05	2.52e-06	6.62988	4.696	0.653659	CTTN	cortactin
ILMN_1680591	8.09e-05	2.53e-06	-6.6285	4.69317	-1.45771	RTKN	rhotekin
ILMN_1714433	8.1e-05	2.53e-06	-6.62771	4.69155	-2.28014	MARCKSL1	MARCKS like 1
ILMN_1670000	8.14e-05	2.55e-06	6.62514	4.6863	1.14472	DCAF6	DDB1 and CUL4 associated factor 6
ILMN_1751904	8.17e-05	2.56e-06	-6.62236	4.6806	-2.71161	EDNRB	endothelin receptor type B
ILMN_1755364	8.17e-05	2.56e-06	-6.62228	4.68044	-0.780077	RALA	RALA Ras like proto-oncogene A
ILMN_1758548	8.22e-05	2.58e-06	6.61879	4.67327	1.2595	NEK7	NIMA related kinase 7
ILMN_1731299	8.22e-05	2.58e-06	6.6186	4.67289	0.52086	PML	promyelocytic leukemia
ILMN_1730888	8.22e-05	2.58e-06	-6.61855	4.67278	-1.06583	ZNF680	zinc finger protein 680
ILMN_3246292	8.24e-05	2.59e-06	-6.61643	4.66844	-0.324923
ILMN_1724544	8.24e-05	2.59e-06	6.61639	4.66836	0.646077	PPP4R1	protein phosphatase 4 regulatory subunit 1
ILMN_1686805	8.3e-05	2.61e-06	6.61285	4.66111	0.727055	CRK	CRK proto-oncogene, adaptor protein
ILMN_1790230	8.35e-05	2.63e-06	-6.60969	4.65462	-0.368529	ZNF181	zinc finger protein 181
ILMN_1805737	8.37e-05	2.64e-06	6.60773	4.65061	1.9132	PFKP	phosphofructokinase, platelet
ILMN_1693334	8.38e-05	2.64e-06	6.6068	4.64869	1.51521	P4HA1	prolyl 4-hydroxylase subunit alpha 1
ILMN_1736481	8.38e-05	2.65e-06	-6.60647	4.64802	-0.907906	SECISBP2	SECIS binding protein 2
ILMN_1671046	8.42e-05	2.66e-06	6.60398	4.64292	1.67274	HSPB2	heat shock protein family B (small) member 2
ILMN_1767892	8.42e-05	2.66e-06	-6.60363	4.64218	-0.93884	DUSP12	dual specificity phosphatase 12
ILMN_1778917	8.42e-05	2.66e-06	6.6032	4.64132	1.07085	CDK7	cyclin dependent kinase 7
ILMN_1712888	8.47e-05	2.68e-06	-6.60024	4.63523	-1.19761	HSPH1	heat shock protein family H (Hsp110) member 1
ILMN_1776080	8.5e-05	2.69e-06	-6.59785	4.63032	-1.0564	GTPBP6	GTP binding protein 6 (putative)
ILMN_2209180	8.5e-05	2.7e-06	-6.59743	4.62948	-0.616068	RPRD1A	regulation of nuclear pre-mRNA domain containing 1A
ILMN_1788738	8.5e-05	2.7e-06	-6.59721	4.62902	-0.728762	ZNRF3	zinc and ring finger 3
ILMN_1727049	8.51e-05	2.7e-06	-6.59638	4.62731	-0.817571
ILMN_1721087	8.53e-05	2.71e-06	-6.59511	4.6247	-0.94532	SHC2	SHC adaptor protein 2
ILMN_1810875	8.56e-05	2.72e-06	6.5929	4.62017	1.52942	SYNGR1	synaptogyrin 1
ILMN_3289745	8.57e-05	2.73e-06	-6.59204	4.61839	-0.742088
ILMN_1784540	8.57e-05	2.73e-06	-6.59183	4.61798	-0.934284	KBTBD2	kelch repeat and BTB domain containing 2
ILMN_3232156	8.63e-05	2.75e-06	6.58795	4.60999	0.973845	CPED1	cadherin like and PC-esterase domain containing 1
ILMN_1766657	8.63e-05	2.75e-06	6.5874	4.60888	2.22348	STOM	stomatin
ILMN_1799026	8.63e-05	2.75e-06	6.58739	4.60886	1.56938	PCDH18	protocadherin 18
ILMN_1671791	8.63e-05	2.75e-06	6.58711	4.60828	2.53313	PCK2	phosphoenolpyruvate carboxykinase 2, mitochondrial
ILMN_1712400	8.66e-05	2.77e-06	6.58492	4.60378	0.896906	SERPINB6	serpin family B member 6
ILMN_1762095	8.7e-05	2.78e-06	-6.58222	4.59822	-0.915524	TMTC4	transmembrane and tetratricopeptide repeat containing 4
ILMN_1693039	8.71e-05	2.78e-06	6.58152	4.5968	0.410504	ZFPL1	zinc finger protein like 1
ILMN_3225649	8.72e-05	2.79e-06	-6.58076	4.59524	-0.288659
ILMN_1761551	8.72e-05	2.79e-06	6.5801	4.59388	0.497848	FAT4	FAT atypical cadherin 4
ILMN_1708151	8.75e-05	2.8e-06	-6.57845	4.59048	-0.836485	LAGE3	L antigen family member 3
ILMN_3238893	8.75e-05	2.81e-06	6.57786	4.58927	0.307324
ILMN_1795524	8.79e-05	2.82e-06	-6.57508	4.58356	-0.443464
ILMN_2360710	8.81e-05	2.83e-06	6.57383	4.58099	3.34455	TPM1	tropomyosin 1 (alpha)
ILMN_1787345	8.81e-05	2.83e-06	6.57382	4.58098	2.39348	FKBP11	FK506 binding protein 11
ILMN_1814859	8.84e-05	2.84e-06	-6.57164	4.57649	-0.464442	DDX47	DEAD-box helicase 47
ILMN_1697160	8.87e-05	2.85e-06	6.56922	4.57151	0.283536	TTC7A	tetratricopeptide repeat domain 7A
ILMN_1751276	8.87e-05	2.86e-06	6.56886	4.57078	1.70856	BDNF	brain derived neurotrophic factor
ILMN_1708605	8.87e-05	2.86e-06	6.56873	4.5705	0.898309
ILMN_3228700	8.88e-05	2.86e-06	-6.5679	4.5688	-0.679512	POLD2	DAN polymerase delta 2, accessory subunit
ILMN_1811238	8.9e-05	2.87e-06	6.56663	4.56618	2.89792	ALPK2	alpha kinase 2
ILMN_1652407	8.93e-05	2.88e-06	-6.56478	4.56239	-1.38076	ZMYND8	zinc finger MYND-type containing 8
ILMN_1717180	8.94e-05	2.89e-06	6.5635	4.55975	0.693248	MTMR6	myotubularin related protein 6
ILMN_1743836	8.94e-05	2.89e-06	6.56346	4.55967	1.84015	MXRA7	matrix remodeling associated 7
ILMN_1802615	8.95e-05	2.89e-06	-6.56242	4.55753	-2.09439	CDK6	cyclin dependent kinase 6
ILMN_2369785	8.99e-05	2.91e-06	-6.55987	4.55228	-0.554287	SNRPD2	small nuclear ribonucleoprotein D2 polypeptide
ILMN_1758232	9e-05	2.91e-06	6.5592	4.55091	1.05802	GGCX	gamma-glutamyl carboxylase
ILMN_1689456	9.01e-05	2.92e-06	-6.55843	4.54931	-0.706322	ZBTB20	zinc finger and BTB domain containing 20
ILMN_1721614	9.06e-05	2.94e-06	-6.55557	4.54343	-0.295583
ILMN_1807177	9.08e-05	2.95e-06	6.55376	4.5397	1.30398	FOCAD	focadhesin
ILMN_1868572	9.08e-05	2.95e-06	-6.5536	4.53938	-0.635736	FAXC	failed axon connections homolog
ILMN_1723021	9.12e-05	2.96e-06	6.55115	4.53434	1.02378	ICMT	isoprenylcysteine carboxyl methyltransferase
ILMN_2058795	9.14e-05	2.97e-06	6.54972	4.53139	2.01883	CPQ	carboxypeptidase Q
ILMN_1756669	9.14e-05	2.97e-06	-6.54942	4.53078	-0.761088	POGK	pogo transposable element with KRAB domain
ILMN_1814661	9.14e-05	2.98e-06	-6.5489	4.5297	-1.07096	PHLPP1	PH domain and leucine rich repeat protein phosphatase 1
ILMN_1710216	9.17e-05	2.98e-06	6.54737	4.52656	1.31774	AVEN	apoptosis and caspase activation inhibitor
ILMN_1700950	9.23e-05	3.01e-06	6.54358	4.51874	1.36319
ILMN_3235704	9.25e-05	3.02e-06	6.54219	4.51589	0.520238
ILMN_1695962	9.29e-05	3.03e-06	-6.53963	4.51061	-1.08437	SLC12A9	solute carrier family 12 member 9
ILMN_1736510	9.38e-05	3.06e-06	-6.5346	4.50023	-0.898488	FOXN2	forkhead box N2
ILMN_1706841	9.4e-05	3.07e-06	6.53363	4.49824	1.43124	PGAM4	phosphoglycerate mutase family member 4
ILMN_1710427	9.4e-05	3.07e-06	-6.53313	4.49722	-1.04922	VPS37B	VPS37B, ESCRT-I subunit
ILMN_1793508	9.42e-05	3.08e-06	-6.53163	4.49413	-0.771225	YAE1D1	Yae1 domain containing 1
ILMN_2130635	9.46e-05	3.1e-06	-6.52942	4.48956	-1.2339	FOXRED2	FAD dependent oxidoreductase domain containing 2
ILMN_1693345	9.5e-05	3.11e-06	-6.52706	4.48471	-0.732534	CPEB1	cytoplasmic polyadenylation element binding protein 1
ILMN_1793578	9.53e-05	3.12e-06	-6.52536	4.4812	-0.698879	ZFP37	ZFP37 zinc finger protein
ILMN_2260991	9.55e-05	3.13e-06	6.52376	4.4779	1.4958	TSPO	translocator protein
ILMN_1660343	9.57e-05	3.14e-06	-6.52243	4.47516	-0.771217
ILMN_1720484	9.57e-05	3.14e-06	-6.52207	4.47441	-1.36096	CRTAP	cartilage associated protein
ILMN_1714880	9.6e-05	3.15e-06	6.52033	4.47083	0.489978	LIMS3	LIM zinc finger domain containing 3
ILMN_1740319	9.6e-05	3.16e-06	6.51997	4.47009	0.908328	IFI27L2	interferon alpha inducible protein 27 like 2
ILMN_1733523	9.6e-05	3.16e-06	-6.51965	4.46943	-0.274712	NAA16	N(alpha)-acetyltransferase 16, NatA auxiliary subunit
ILMN_2168449	9.62e-05	3.17e-06	-6.51826	4.46656	-0.589434	DHX15	DEAH-box helicase 15
ILMN_1664177	9.63e-05	3.17e-06	-6.51734	4.46465	-0.867747	ATXN7L2	ataxin 7 like 2
ILMN_1773125	9.65e-05	3.19e-06	6.51559	4.46105	1.70325	ENTPD1	ectonucleoside triphosphate diphosphohydrolase 1
ILMN_1684391	9.65e-05	3.19e-06	6.51544	4.46075	2.13997	PLOD1	procollagen-lysine,2-oxoglutarate 5-dioxygenase 1
ILMN_2408908	9.65e-05	3.19e-06	6.51536	4.46058	0.755576	MAP4K5	mitogen-activated protein kinase kinase kinase kinase 5
ILMN_1802654	9.69e-05	3.2e-06	6.51333	4.45638	2.04127	GLT8D2	glycosyltransferase 8 domain containing 2
ILMN_1893555	9.73e-05	3.22e-06	6.51078	4.45112	1.00686
ILMN_1671809	9.73e-05	3.22e-06	6.51042	4.45038	0.757621	DUSP22	dual specificity phosphatase 22
ILMN_3281039	9.75e-05	3.23e-06	6.50904	4.44752	0.489934
ILMN_1686804	9.77e-05	3.23e-06	-6.50818	4.44575	-0.796477	CDK20	cyclin dependent kinase 20
ILMN_1706539	9.77e-05	3.24e-06	-6.50746	4.44427	-0.676555	KDM3B	lysine demethylase 3B
ILMN_1655167	9.79e-05	3.25e-06	-6.50644	4.44215	-0.462041	ZNF502	zinc finger protein 502
ILMN_2241775	9.82e-05	3.26e-06	-6.50448	4.43811	-0.705654	TROVE2	TROVE domain family member 2
ILMN_2285568	9.86e-05	3.28e-06	6.50189	4.43277	0.335847	NAAA	N-acylethanolamine acid amidase
ILMN_2133187	9.86e-05	3.28e-06	6.50188	4.43275	0.814911	PRSS53	protease, serine 53
ILMN_1804415	9.88e-05	3.28e-06	6.50084	4.4306	1.51124	SMAGP	small cell adhesion glycoprotein
ILMN_1738326	9.91e-05	3.3e-06	6.49875	4.42629	0.972375	EIF4E2	eukaryotic translation initiation factor 4E family member 2
ILMN_1742276	9.95e-05	3.31e-06	-6.4965	4.42163	-0.551954	RBM48	RNA binding motif protein 48
ILMN_1808354	0.0001	3.33e-06	6.49329	4.41499	1.86618	SLC4A7	solute carrier family 4 member 7
ILMN_1716488	0.0001	3.34e-06	6.49305	4.4145	0.518406	PACS1	phosphofurin acidic cluster sorting protein 1
ILMN_2209748	0.0001	3.35e-06	6.49113	4.41054	0.644993	DERL1	derlin 1
ILMN_2411076	0.000101	3.36e-06	-6.48904	4.40622	-0.657713	MATR3	matrin 3
ILMN_1813671	0.000101	3.37e-06	6.4884	4.4049	1.22625	SLC25A1	solute carrier family 25 member 1
ILMN_2357577	0.000102	3.41e-06	6.48265	4.39302	0.92144	PRKAA1	protein kinase AMP-activated catalytic subunit alpha 1
ILMN_2353240	0.000102	3.41e-06	-6.48217	4.39202	-0.486742	USF1	upstream transcription factor 1
ILMN_1730032	0.000102	3.42e-06	6.48034	4.38822	1.12131	BOK	BOK, BCL2 family apoptosis regulator
ILMN_1780153	0.000103	3.43e-06	-6.47908	4.38563	-0.710278	QTRT1	queuine tRNA-ribosyltransferase catalytic subunit 1
ILMN_1727248	0.000103	3.47e-06	6.47444	4.37604	1.43186	INF2	inverted formin, FH2 and WH2 domain containing
ILMN_1771139	0.000104	3.47e-06	6.47346	4.37401	0.576331	FBXO31	F-box protein 31
ILMN_1768110	0.000104	3.47e-06	6.47326	4.37358	0.954861	ZAK	sterile alpha motif and leucine zipper containing kinase AZK
ILMN_1715543	0.000104	3.51e-06	6.46868	4.36412	1.09858	ACOT1	acyl-CoA thioesterase 1
ILMN_1753613	0.000105	3.51e-06	-6.46786	4.36241	-2.33843	HOXA5	homeobox A5
ILMN_1788002	0.000105	3.52e-06	6.46718	4.361	0.313744	MAPK14	mitogen-activated protein kinase 14
ILMN_2311674	0.000105	3.52e-06	6.4665	4.35959	1.00312
ILMN_1878029	0.000105	3.53e-06	-6.46483	4.35615	-0.799834	ZBTB20	zinc finger and BTB domain containing 20
ILMN_1705746	0.000105	3.54e-06	-6.4643	4.35504	-0.52977	LSG1	large 60S subunit nuclear export GTPase 1
ILMN_1662049	0.000105	3.55e-06	-6.46299	4.35232	-1.45981	AGPAT5	1-acylglycerol-3-phosphate O-acyltransferase 5
ILMN_2374159	0.000105	3.55e-06	6.46208	4.35045	1.44193
ILMN_1774547	0.000106	3.57e-06	6.45953	4.34517	1.12913	MPRIP	myosin phosphatase Rho interacting protein
ILMN_1673746	0.000107	3.6e-06	6.45638	4.33864	0.818619	TIMM23	translocase of inner mitochondrial membrane 23
ILMN_1794740	0.000107	3.61e-06	6.45487	4.33551	1.13583	CD151	CD151 molecule (Raph blood group)
ILMN_1778226	0.000107	3.61e-06	-6.45467	4.33509	-1.46963	EXTL3	exostosin like glycosyltransferase 3
ILMN_1789879	0.000107	3.61e-06	-6.45415	4.33403	-0.711881	WDR35	WD repeat domain 35
ILMN_1744147	0.000107	3.61e-06	-6.45404	4.33381	-0.614658	CEBPZ	CCAAT/enhancer binding protein zeta
ILMN_1662799	0.000107	3.62e-06	6.45253	4.33066	0.95267	GPSM3	G-protein signaling modulator 3
ILMN_1718706	0.000107	3.63e-06	-6.45219	4.32996	-0.779726	ERAL1	Era like 12S mitochondrial rRNA chaperone 1
ILMN_3251423	0.000107	3.64e-06	-6.45099	4.32748	-1.05197	CHDH	choline dehydrogenase
ILMN_1654112	0.000108	3.66e-06	-6.44764	4.32053	-0.902303	PARD6A	par-6 family cell polarity regulator alpha
ILMN_2319077	0.000108	3.66e-06	6.44754	4.32034	0.55302
ILMN_1812702	0.000108	3.67e-06	6.44661	4.3184	1.006	SIX1	SIX homeobox 1
ILMN_1769140	0.000108	3.69e-06	-6.44425	4.31351	-0.830843	KIAA1958	KIAA1958
ILMN_1806040	0.000109	3.69e-06	-6.44381	4.3126	-1.86206	TYMS	thymidylate synthetase
ILMN_2358202	0.000109	3.7e-06	-6.44304	4.311	-0.978282	SRRT	serrate, RNA effector molecule
ILMN_1713037	0.000109	3.7e-06	6.44252	4.30992	0.909083	PFKL	phosphofructokinase, liver type
ILMN_3246065	0.000109	3.7e-06	-6.44237	4.30962	-0.652215	CCDC151	coiled-coil domain containing 151
ILMN_1682930	0.000109	3.72e-06	6.44012	4.30495	1.07192	SIPA1	signal-induced proliferation-associated 1
ILMN_1766200	0.000109	3.72e-06	6.43972	4.30412	0.584193	CALHM2	calcium homeostasis modulator 2
ILMN_1798588	0.000109	3.72e-06	6.43958	4.30383	0.459629	HLTF	helicase like transcription factor
ILMN_1847494	0.000109	3.72e-06	6.43921	4.30307	0.517932	SLC16A7	solute carrier family 16 member 7
ILMN_1756355	0.000109	3.73e-06	-6.4389	4.30242	-0.793158	NDUFS3	NADH:ubiquinone oxidoreductase core subunit S3
ILMN_1812721	0.000109	3.73e-06	-6.43856	4.30172	-1.29762
ILMN_1652749	0.000109	3.75e-06	-6.43645	4.29735	-1.06191	ERF	ETS2 repressor factor
ILMN_2389935	0.00011	3.76e-06	6.43509	4.29452	0.295153	FYTTD1	forty-two-three domain containing 1
ILMN_3280579	0.00011	3.76e-06	-6.43437	4.29303	-0.576157
ILMN_1709630	0.00011	3.76e-06	6.43428	4.29284	0.835164	CCDC107	coiled-coil domain containing 107
ILMN_1734190	0.00011	3.78e-06	6.43174	4.28758	1.12275	TCEAL3	transcription elongation factor A like 3
ILMN_3192791	0.00011	3.78e-06	-6.43145	4.28697	-0.849384	HNRNPM	heterogeneous nuclear ribonucleoprotein M
ILMN_1815924	0.00011	3.79e-06	-6.43131	4.28669	-0.885491	NUP107	nucleoporin 107
ILMN_1740819	0.000111	3.8e-06	-6.42923	4.28237	-0.949259	STARD7	StAR related lipid transfer domain containing 7
ILMN_1745887	0.000111	3.82e-06	-6.42699	4.27773	-0.853046	FBXO21	F-box protein 21
ILMN_1735415	0.000111	3.83e-06	-6.42583	4.27531	-0.977995	NUDT16L1	nudix hydrolase 16 like 1
ILMN_1754912	0.000112	3.84e-06	-6.42434	4.27221	-0.80476	GLE1	GLE1, RNA export mediator
ILMN_1711030	0.000112	3.87e-06	6.42104	4.26536	1.46514	OPLAH	5-oxoprolinase (ATP-hydrolysing)
ILMN_1754178	0.000113	3.88e-06	6.41894	4.26101	0.969646	GDI2	GDP dissociation inhibitor 2
ILMN_1782004	0.000113	3.89e-06	-6.41786	4.25877	-1.23369	NKX3-2	NK3 homeobox 2
ILMN_1757440	0.000113	3.9e-06	-6.41646	4.25587	-1.64427
ILMN_3245625	0.000113	3.9e-06	-6.41631	4.25554	-0.726061	RFX7	regulatory factor X7
ILMN_2332964	0.000114	3.93e-06	6.41291	4.2485	1.2906	LGMN	legumain
ILMN_1773427	0.000114	3.94e-06	-6.41141	4.24536	-1.58683	KANK1	KN motif and ankyrin repeat domains 1
ILMN_2131336	0.000115	3.98e-06	-6.40694	4.23608	-0.949892	NEMP1	nuclear envelope integral membrane protein 1
ILMN_1772278	0.000115	3.98e-06	-6.40641	4.23498	-0.814044	TANC1	tetratricopeptide repeat, ankyrin repeat and coiled-coil containing 1
ILMN_2206645	0.000115	4e-06	6.40452	4.23107	0.510359	ECD	ecdysoneless cell cycle regulator
ILMN_1711124	0.000116	4.01e-06	6.40377	4.22951	0.583284
ILMN_1789410	0.000116	4.01e-06	-6.40292	4.22773	-0.694278	ZSCAN21	zinc finger and SCAN domain containing 21
ILMN_2136455	0.000116	4.02e-06	6.40243	4.22671	0.781055	EOGT	EGF domain specific O-linked N-acetylglucosamine transferase
ILMN_1738093	0.000116	4.03e-06	-6.40116	4.22409	-1.94293	RNFT2	ring finger protein, transmembrane 2
ILMN_1740512	0.000116	4.04e-06	-6.39945	4.22053	-1.03118	TMSB15B	thymosin beta 15B
ILMN_1720513	0.000117	4.06e-06	-6.39675	4.21491	-1.13065	SETBP1	SET binding protein 1
ILMN_1721774	0.000117	4.07e-06	6.39664	4.21468	0.628606	MPP7	membrane palmitoylated protein 7
ILMN_1716913	0.000117	4.07e-06	6.39598	4.21332	0.791244	TRAPPC1	trafficking protein particle complex 1
ILMN_2360202	0.000117	4.07e-06	-6.3959	4.21315	-1.42812	PPP2R2B	protein phosphatase 2 regulatory subunit Bbeta
ILMN_3306440	0.000117	4.08e-06	-6.39513	4.21153	-1.06943	NEMP1	nuclear envelope integral membrane protein 1
ILMN_1725071	0.000117	4.08e-06	-6.39452	4.21028	-0.650687	CCDC12	coiled-coil domain containing 12
ILMN_1668469	0.000117	4.09e-06	-6.39404	4.20929	-0.550025	KIAA0922	KIAA0922
ILMN_1768510	0.000119	4.14e-06	6.38739	4.19545	1.12783	MAN2B2	mannosidase alpha class 2B member 2
ILMN_1781285	0.000119	4.15e-06	6.38629	4.19316	3.45389	DUSP1	dual specificity phosphatase 1
ILMN_1770473	0.000119	4.16e-06	6.3857	4.19194	0.473621
ILMN_1767837	0.000119	4.18e-06	6.38368	4.18774	0.856938	GOLT1B	golgi transport 1B
ILMN_3249406	0.00012	4.18e-06	-6.38283	4.18596	-0.629861	URB2	URB2 ribosome biogenesis 2 homolog (S, cerevisiae)
ILMN_3251145	0.00012	4.2e-06	6.38031	4.18073	1.74381	LDHA	lactate dehydrogenase A
ILMN_1728521	0.000122	4.27e-06	6.37312	4.16574	0.423279
ILMN_1743966	0.000122	4.29e-06	6.37049	4.16027	0.678706	BCL9L	B-cell CLL/lymphoma 9-like
ILMN_1677968	0.000122	4.3e-06	-6.36949	4.15821	-0.464886	PPP1R26	protein phosphatase 1 regulatory subunit 26
ILMN_1712950	0.000122	4.3e-06	6.36948	4.15818	1.30707	PFN1	profilin 1
ILMN_1733176	0.000122	4.3e-06	6.3694	4.158	1.26576	LIMS1	LIM zinc finger domain containing 1
ILMN_1738449	0.000123	4.31e-06	-6.36846	4.15605	-1.13211	STIM2	stromal interaction molecule 2
ILMN_1732537	0.000123	4.33e-06	-6.36563	4.15015	-0.855358	DNAAF5	dynein axonemal assembly factor 5
ILMN_2251978	0.000124	4.35e-06	-6.36389	4.14652	-1.29515	PAXBP1	PAX3 and PAX7 binding protein 1
ILMN_1799814	0.000124	4.36e-06	-6.36301	4.1447	-0.697671	SNRNP40	small nuclear ribonucleoprotein U5 subunit 40
ILMN_3208440	0.000124	4.36e-06	6.36251	4.14365	0.297389	EVPLL	envoplakin like
ILMN_3270760	0.000124	4.38e-06	-6.36092	4.14034	-0.326938
ILMN_1848552	0.000125	4.39e-06	-6.35911	4.13658	-1.48474	NFIB	nuclear factor I B
ILMN_1728163	0.000125	4.4e-06	6.35798	4.13421	0.735304	CTDSP1	CTD small phosphatase 1
ILMN_1743646	0.000126	4.46e-06	6.3513	4.12029	1.13311	VASP	vasodilator-stimulated phosphoprotein
ILMN_1690035	0.000126	4.47e-06	6.35122	4.12013	0.720458	FLYWCH1	FLYWCH-type zinc finger 1
ILMN_1652065	0.000126	4.47e-06	6.35094	4.11955	3.86924	KCNMB1	potassium calcium-activated channel subfamily M regulatory beta subunit 1
ILMN_3244117	0.000127	4.48e-06	-6.34928	4.11608	-3.35413	STMN3	stathmin 3
ILMN_1697166	0.000127	4.48e-06	-6.34909	4.11569	-0.503681	C9orf78	chromosome 9 open reading frame 78
ILMN_3244693	0.000127	4.5e-06	-6.34759	4.11256	-0.63244	NFYC-AS1	NFYC antisense RNA 1
ILMN_1746309	0.000127	4.5e-06	-6.34711	4.11156	-0.43066
ILMN_1697629	0.000127	4.51e-06	-6.34619	4.10964	-0.89284	JMJD7-PLA2G4B	JMJD7-PLA2G4B readthrough
ILMN_1806906	0.000129	4.57e-06	6.34049	4.09776	0.652183	SSR3	signal sequence receptor subunit 3
ILMN_1812262	0.000129	4.57e-06	-6.33975	4.09621	-1.92983	DDR1	discoidin domain receptor tyrosine kinase 1
ILMN_2073012	0.000129	4.57e-06	-6.33956	4.09581	-0.457465	TMEM203	transmembrane protein 203
ILMN_1698019	0.000129	4.57e-06	6.33948	4.09564	1.345	LGMN	legumain
ILMN_3200830	0.000129	4.58e-06	-6.33844	4.09348	-0.922014
ILMN_1664537	0.000129	4.59e-06	-6.33743	4.09136	-0.872804	USP11	ubiquitin specific peptidase 11
ILMN_1657977	0.000131	4.67e-06	6.32986	4.07558	0.843367	MSRB2	methionine sulfoxide reductase B2
ILMN_1857017	0.000131	4.67e-06	-6.32918	4.07416	-1.05132	SNX8	sorting nexin 8
ILMN_3280402	0.000131	4.69e-06	6.32781	4.07129	0.70852
ILMN_1699728	0.000132	4.69e-06	6.32722	4.07006	0.68199	BTD	biotinidase
ILMN_1677402	0.000132	4.73e-06	6.32381	4.06294	3.4837	C11orf96	chromosome 11 open reading frame 96
ILMN_1696407	0.000133	4.76e-06	-6.32059	4.05622	-0.706863	SRSF2	serine and arginine rich splicing factor 2
ILMN_1773553	0.000133	4.77e-06	-6.31948	4.0539	-2.48869
ILMN_1735453	0.000134	4.77e-06	6.31888	4.05264	0.998499	FAM98A	family with sequence similarity 98 member A
ILMN_1691480	0.000134	4.79e-06	6.31772	4.05021	0.580315	LONP2	lon peptidase 2, peroxisomal
ILMN_1795822	0.000134	4.79e-06	-6.31753	4.04983	-1.03875	DIS3L	DIS3 like exosome 3'-5' exoribonuclease
ILMN_3191596	0.000134	4.8e-06	-6.31647	4.04761	-0.318261
ILMN_2227533	0.000134	4.8e-06	6.31636	4.04737	0.61211	ABHD14B	abhydrolase domain containing 14B
ILMN_1763673	0.000135	4.83e-06	6.31359	4.04159	0.480434
ILMN_1764851	0.000135	4.84e-06	-6.31245	4.03921	-0.539235	TP53RK	TP53 regulating kinase
ILMN_1705093	0.000135	4.84e-06	-6.31245	4.0392	-1.06751	ORC5	origin recognition complex subunit 5
ILMN_1662619	0.000135	4.85e-06	6.31089	4.03594	2.45978	TFPI	tissue factor pathway inhibitor
ILMN_2151075	0.000135	4.86e-06	-6.30977	4.0336	-0.64706	ZNF821	zinc finger protein 821
ILMN_1781290	0.000135	4.87e-06	6.30915	4.0323	0.708872	RHOA	ras homolog family member A
ILMN_1657760	0.000136	4.88e-06	-6.30791	4.02972	-1.79872	SYT17	synaptotagmin 17
ILMN_1733863	0.000136	4.89e-06	6.30752	4.0289	0.537427	UBALD1	UBA like domain containing 1
ILMN_1790549	0.000136	4.9e-06	-6.3066	4.02698	-1.25516	TSPAN3	tetraspanin 3
ILMN_2399896	0.000136	4.91e-06	6.30549	4.02465	1.16566
ILMN_1666477	0.000136	4.91e-06	6.30518	4.024	0.416248
ILMN_2386179	0.000136	4.91e-06	-6.30497	4.02358	-1.3246	ZMYND8	zinc finger MYND-type containing 8
ILMN_3226045	0.000136	4.92e-06	-6.30471	4.02302	-0.381455
ILMN_2154287	0.000136	4.92e-06	6.30436	4.02229	0.324844	ACCS	1-aminocyclopropane-1-carboxylate synthase homolog (inactive)
ILMN_1738642	0.000136	4.92e-06	6.30401	4.02156	1.00096	CMPK1	cytidine/uridine monophosphate kinase 1
ILMN_1679382	0.000137	4.94e-06	-6.30228	4.01794	-0.673164	CCT2	chaperonin containing TCP1 subunit 2
ILMN_1884193	0.000137	4.97e-06	6.29968	4.01251	0.308085
ILMN_1752968	0.000137	4.97e-06	6.29962	4.01238	1.71999	LAMB2	laminin subunit beta 2
ILMN_1787981	0.000138	4.99e-06	6.29774	4.00845	1.80117	MFAP2	microfibrillar associated protein 2
ILMN_1803956	0.000138	5e-06	-6.29678	4.00646	-1.34341	BOC	BOC cell adhesion associated, oncogene regulated
ILMN_1656920	0.000138	5.01e-06	6.29527	4.00328	2.11025	CRIP1	cysteine rich protein 1
ILMN_1749327	0.000138	5.02e-06	6.29453	4.00173	1.02913	MAPK13	mitogen-activated protein kinase 13
ILMN_1655348	0.000138	5.02e-06	6.29442	4.00151	0.775551	GPR1	G protein-coupled receptor 1
ILMN_1715324	0.000138	5.03e-06	6.29396	4.00055	0.897235	HSD17B8	hydroxysteroid 17-beta dehydrogenase 8
ILMN_1756238	0.000139	5.05e-06	6.29211	3.99667	0.790509	TMEM217	transmembrane protein 217
ILMN_1723198	0.000139	5.06e-06	6.29048	3.99326	1.57907	CDKN2B	cyclin dependent kinase inhibitor 2B
ILMN_1856609	0.000139	5.08e-06	6.28907	3.99031	0.411195
ILMN_1739429	0.00014	5.08e-06	-6.28866	3.98946	-0.758097	HS6ST2	heparan sulfate 6-O-sulfotransferase 2
ILMN_2305225	0.00014	5.1e-06	-6.28735	3.98671	-2.78541	NDRG4	NDRG family member 4
ILMN_1854349	0.00014	5.11e-06	6.28652	3.98498	1.01644	RNF217	ring finger protein 217
ILMN_1670096	0.00014	5.12e-06	6.28517	3.98215	0.474185	NRBP1	nuclear receptor binding protein 1
ILMN_1671837	0.00014	5.12e-06	6.28478	3.98134	0.547393
ILMN_1788099	0.000141	5.15e-06	-6.28219	3.97592	-0.752132	LSM4	LSM4 homolog, U6 small nuclear RNA and mRNA degradation associated
ILMN_1701644	0.000141	5.17e-06	6.28038	3.97212	0.461398	PCDHGB6	protocadherin gamma subfamily B, 6
ILMN_1708787	0.000142	5.18e-06	-6.27957	3.97043	-0.516955	ZNF627	zinc finger protein 627
ILMN_1693620	0.000142	5.2e-06	6.27752	3.96614	1.10081	PGM3	phosphoglucomutase 3
ILMN_2225577	0.000142	5.21e-06	-6.27683	3.96469	-0.6645	POC5	POC5 centriolar protein
ILMN_1678032	0.000144	5.26e-06	6.27222	3.95504	0.688519	NR1H2	nuclear receptor subfamily 1 group H member 2
ILMN_3243705	0.000144	5.28e-06	6.27031	3.95103	0.908115	PDXDC1	pyridoxal dependent decarboxylase domain containing 1
ILMN_1692973	0.000144	5.3e-06	-6.2687	3.94765	-0.710172	BICD1	BICD cargo adaptor 1
ILMN_1670263	0.000145	5.33e-06	6.26609	3.9422	1.19179	CNST	consortin, connexin sorting protein
ILMN_1696699	0.000145	5.33e-06	-6.26574	3.94147	-1.2028	FAM184A	family with sequence similarity 184 member A
ILMN_1797585	0.000145	5.34e-06	6.26442	3.9387	1.94866	MYO1B	myosin IB
ILMN_1703412	0.000146	5.35e-06	6.26367	3.93711	1.11869	LATS2	large tumor suppressor kinase 2
ILMN_1753135	0.000146	5.36e-06	-6.26341	3.93659	-1.3116	ALK	anaplastic lymphoma receptor tyrosine kinase
ILMN_1707506	0.000146	5.36e-06	-6.2633	3.93634	-0.538365	YTHDC1	YTH domain containing 1
ILMN_1782444	0.000146	5.37e-06	6.26207	3.93377	0.56363	YIPF4	Yip1 domain family member 4
ILMN_1719064	0.000146	5.37e-06	6.26179	3.93317	1.2925	KCTD10	potassium channel tetramerization domain containing 10
ILMN_1788886	0.000146	5.39e-06	-6.2607	3.9309	-0.902919	TOX	thymocyte selection associated high mobility group box
ILMN_3287244	0.000146	5.39e-06	6.26037	3.93022	0.705786
ILMN_2352934	0.000146	5.4e-06	6.25965	3.9287	0.592144	ASPH	aspartate beta-hydroxylase
ILMN_2178226	0.000147	5.41e-06	6.2584	3.92606	1.04934
ILMN_1746819	0.000147	5.42e-06	-6.25779	3.92478	-1.17481	C5	complement component 5
ILMN_1779228	0.000147	5.42e-06	-6.25766	3.92453	-2.79123	CDH2	cadherin 2
ILMN_1734229	0.000147	5.44e-06	6.2555	3.91999	1.07884	SPPL2A	signal peptide peptidase like 2A
ILMN_1747281	0.000147	5.45e-06	6.25495	3.91883	0.855796	EVI5L	ecotropic viral integration site 5 like
ILMN_1718537	0.000147	5.46e-06	6.25453	3.91797	0.741858	HPS6	HPS6, biogenesis of lysosomal organelles complex 2 subunit 3
ILMN_1651799	0.000148	5.47e-06	6.25296	3.91468	1.51408	SLC38A2	solute carrier family 38 member 2
ILMN_1672393	0.000148	5.48e-06	6.25239	3.91346	0.559387	CUL7	cullin 7
ILMN_2343775	0.000148	5.5e-06	-6.25052	3.90955	-0.421616	RPL38	ribosomal protein L38
ILMN_1711157	0.00015	5.55e-06	-6.2462	3.90048	-0.867438	NOTCH4	notch 4
ILMN_2369221	0.00015	5.58e-06	6.2437	3.89525	0.655607
ILMN_3248057	0.000151	5.62e-06	-6.24013	3.88776	-1.005
ILMN_1683475	0.000151	5.63e-06	-6.23977	3.887	-0.596866	TOMM40	translocase of outer mitochondrial membrane 40
ILMN_2349658	0.000152	5.67e-06	6.23596	3.879	1.42364
ILMN_1702073	0.000153	5.69e-06	6.23417	3.87523	0.826314	ODF2L	outer dense fiber of sperm tails 2 like
ILMN_1733103	0.000153	5.7e-06	-6.23346	3.87375	-0.616433
ILMN_1721081	0.000153	5.71e-06	-6.23238	3.87149	-0.758989	SP4	Sp4 transcription factor
ILMN_3223181	0.000154	5.73e-06	6.231	3.86858	0.819474	SEC13	SEC13 homolog, nuclear pore and COPII coat complex component
ILMN_1662147	0.000154	5.74e-06	-6.23046	3.86744	-0.856718	MANEAL	mannosidase endo-alpha like
ILMN_1804562	0.000154	5.74e-06	6.23026	3.86703	0.544941	SLC31A1	solute carrier family 31 member 1
ILMN_2367191	0.000154	5.74e-06	-6.22997	3.86642	-0.792663
ILMN_1655842	0.000155	5.78e-06	-6.22706	3.86031	-1.77134
ILMN_1699071	0.000155	5.79e-06	6.22592	3.85791	2.7867	MAP3K7CL	MAP3K7 C-terminal like
ILMN_1791226	0.000155	5.8e-06	6.22485	3.85565	1.306	NXN	nucleoredoxin
ILMN_1805590	0.000155	5.81e-06	-6.22466	3.85527	-0.89686	LSM8	LSM8 homolog, U6 small nuclear RNA associated
ILMN_1701621	0.000156	5.86e-06	6.22002	3.84552	0.865796	SCO2	SCO2 cytochrome c oxidase assembly protein
ILMN_2375599	0.000157	5.87e-06	6.21907	3.84352	0.609697	RNH1	ribonuclease/angiogenin inhibitor 1
ILMN_1709772	0.000157	5.89e-06	-6.21733	3.83986	-1.17226	SNX5	sorting nexin 5
ILMN_1669931	0.000159	5.96e-06	6.21226	3.82921	0.611578	TM9SF3	transmembrane 9 superfamily member 3
ILMN_1719449	0.000159	5.97e-06	-6.21128	3.82715	-1.93947	DCLK2	doublecortin like kinase 2
ILMN_2390310	0.000159	5.98e-06	6.21066	3.82584	1.8197
ILMN_1788538	0.000159	5.98e-06	-6.21057	3.82564	-2.59756	NCALD	neurocalcin delta
ILMN_2206722	0.000159	5.98e-06	6.21026	3.825	1.16243
ILMN_1652913	0.000159	5.98e-06	-6.21025	3.82499	-1.20946	EZH2	enhancer of zeste 2 polycomb repressive complex 2 subunit
ILMN_1767320	0.000159	5.98e-06	6.21004	3.82454	0.596549	MAPK1	mitogen-activated protein kinase 1
ILMN_2125880	0.000159	6e-06	-6.20903	3.82242	-0.392967	ZNF566	zinc finger protein 566
ILMN_1684051	0.00016	6.01e-06	6.20769	3.81959	0.670632	WASF2	WAS protein family member 2
ILMN_1674297	0.00016	6.03e-06	6.2066	3.81731	0.457959	HCFC2	host cell factor C2
ILMN_1869109	0.000161	6.08e-06	-6.20271	3.80913	-0.696035	NUCKS1	nuclear casein kinase and cyclin dependent kinase substrate 1
ILMN_1710758	0.000161	6.08e-06	-6.2023	3.80826	-0.499243	RNF20	ring finger protein 20
ILMN_3251085	0.000161	6.1e-06	-6.20103	3.80558	-1.11123	RBBP4	RB binding protein 4, chromatin remodeling factor
ILMN_1743933	0.000162	6.12e-06	6.1996	3.80258	1.49768	TSHZ3	teashirt zinc finger homeobox 3
ILMN_3223798	0.000162	6.14e-06	-6.19774	3.79866	-1.02965	ZNF84	zinc finger protein 84
ILMN_1770811	0.000162	6.15e-06	6.19707	3.79725	1.15974	PELO	pelota homolog (Drosophila)
ILMN_1807304	0.000163	6.16e-06	6.19598	3.79497	1.49374	MBNL1	muscleblind like splicing regulator 1
ILMN_3245630	0.000163	6.17e-06	6.19555	3.79406	2.07134	ECSCR	endothelial cell surface expressed chemotaxis and apoptosis regulator
ILMN_2404135	0.000163	6.17e-06	6.19512	3.79315	0.660991	RIOK3	RIO kinase 3
ILMN_1730294	0.000163	6.19e-06	6.19364	3.79003	1.05819	INO80C	INO80 complex subunit C
ILMN_1765860	0.000164	6.23e-06	6.19065	3.78375	0.972024	DOCK11	dedicator of cytokinesis 11
ILMN_1697472	0.000164	6.24e-06	-6.19017	3.78273	-0.706362	TM2D3	TM2 domain containing 3
ILMN_2407529	0.000165	6.25e-06	6.18905	3.78036	0.322345	RNF135	ring finger protein 135
ILMN_2407434	0.000166	6.29e-06	-6.18583	3.77358	-1.77014	DCLK2	doublecortin like kinase 2
ILMN_2375360	0.000166	6.31e-06	6.18494	3.77171	1.60271	COL4A5	collagen type IV alpha 5 chain
ILMN_1675669	0.000166	6.31e-06	6.18476	3.77134	0.478347	IBTK	inhibitor of Bruton tyrosine kinase
ILMN_1656826	0.000166	6.32e-06	6.18397	3.76969	1.06741	SH3RF1	SH3 domain containing ring finger 1
ILMN_2389151	0.000166	6.34e-06	6.18247	3.76652	1.05169	UGP2	UDP-glucose pyrophosphorylase 2
ILMN_2242937	0.000166	6.35e-06	6.18201	3.76555	1.16025	ARSB	arylsulfatase B
ILMN_1715662	0.000166	6.35e-06	6.18197	3.76547	1.91223	CCDC80	coiled-coil domain containing 80
ILMN_1800540	0.000167	6.35e-06	6.18132	3.7641	0.915588	CD55	CD55 molecule (Cromer blood group)
ILMN_1663351	0.000168	6.42e-06	6.17623	3.75338	0.754389	SLC2A10	solute carrier family 2 member 10
ILMN_1749944	0.000168	6.43e-06	6.17559	3.75203	0.645534	DLGAP4	DLG associated protein 4
ILMN_1653836	0.000168	6.44e-06	-6.17497	3.75073	-1.68192	KIAA1549L	KIAA1549 like
ILMN_2361570	0.000168	6.44e-06	6.17479	3.75034	0.455156	SNX14	sorting nexin 14
ILMN_1671114	0.000169	6.45e-06	-6.17389	3.74845	-0.321727
ILMN_2296950	0.000169	6.47e-06	6.17264	3.7458	1.01313	APOBEC3F	apolipoprotein B mRNA editing enzyme catalytic subunit 3F
ILMN_1691444	0.00017	6.5e-06	6.17034	3.74095	0.833763	UHRF2	ubiquitin like with PHD and ring finger domains 2
ILMN_2393254	0.000171	6.54e-06	6.1675	3.73498	0.748644	CAPNS1	calpain small subunit 1
ILMN_2136133	0.000171	6.54e-06	6.1673	3.73455	0.780549	PABPC1	poly(A) binding protein cytoplasmic 1
ILMN_1733519	0.000171	6.55e-06	-6.16707	3.73407	-0.754171	HMGB3	high mobility group box 3
ILMN_2068747	0.000171	6.56e-06	6.16604	3.73189	1.2098	OAT	ornithine aminotransferase
ILMN_2392546	0.000171	6.57e-06	-6.16534	3.73043	-0.994964	PAICS	phosphoribosylaminoimidazole carboxylase; phosphoribosylaminoimidazolesuccinocarboxamide synthase
ILMN_3249669	0.000171	6.57e-06	6.16527	3.73028	0.737982	HEATR5A	HEAT repeat containing 5A
ILMN_1672135	0.000172	6.63e-06	-6.16135	3.72201	-0.647579	ZNF615	zinc finger protein 615
ILMN_1793651	0.000172	6.63e-06	-6.16119	3.72168	-0.605995	UBE2N	ubiquitin conjugating enzyme E2 N
ILMN_1767579	0.000172	6.63e-06	-6.16113	3.72155	-0.423608	KRR1	KRR1, small subunit processome component homolog
ILMN_1751471	0.000172	6.65e-06	-6.15982	3.71877	-1.62195	MLC1	megalencephalic leukoencephalopathy with subcortical cysts 1
ILMN_1661594	0.000172	6.65e-06	-6.15957	3.71826	-0.517	C2orf42	chromosome 2 open reading frame 42
ILMN_1742025	0.000172	6.66e-06	-6.1592	3.71747	-2.50984	OLFM1	olfactomedin 1
ILMN_1731086	0.000172	6.66e-06	-6.15918	3.71742	-0.315522	ISL2	ISL LIM homeobox 2
ILMN_1682176	0.000173	6.66e-06	6.15874	3.71649	2.05201	CLEC3B	C-type lectin domain family 3 member B
ILMN_1798083	0.000173	6.67e-06	-6.15803	3.71501	-0.691154	CHERP	calcium homeostasis endoplasmic reticulum protein
ILMN_2384122	0.000173	6.68e-06	-6.15766	3.71424	-4.00956	ADGRG1	adhesion G protein-coupled receptor G1
ILMN_2071826	0.000173	6.7e-06	6.1561	3.71093	0.508656	RNF152	ring finger protein 152
ILMN_3188583	0.000173	6.7e-06	-6.15596	3.71063	-0.771665
ILMN_2259633	0.000173	6.71e-06	-6.15507	3.70876	-0.643507	KMT2E	lysine methyltransferase 2E
ILMN_1712634	0.000173	6.72e-06	-6.15465	3.70788	-0.812577	TIA1	TIA1 cytotoxic granule-associated RNA binding protein
ILMN_3263099	0.000174	6.73e-06	-6.15403	3.70658	-0.450985
ILMN_2073010	0.000174	6.74e-06	-6.15319	3.7048	-0.454906	TMEM203	transmembrane protein 203
ILMN_1701032	0.000175	6.77e-06	6.15091	3.69999	1.11459	TFPI	tissue factor pathway inhibitor
ILMN_1676448	0.000175	6.78e-06	6.15006	3.69818	0.618374	WDFY1	WD repeat and FYVE domain containing 1
ILMN_1687533	0.000175	6.79e-06	-6.14963	3.6973	-0.906755	SEMA4D	semaphorin 4D
ILMN_1651832	0.000175	6.79e-06	6.14959	3.69721	1.03632	EHD1	EH domain containing 1
ILMN_1774287	0.000175	6.81e-06	6.14827	3.69442	1.79374	CFB	complement factor B
ILMN_2058512	0.000176	6.86e-06	-6.14456	3.68658	-0.810874	PSMA2	proteasome subunit alpha 2
ILMN_1704286	0.000177	6.88e-06	6.1433	3.68393	2.98836	FXYD5	FXYD domain containing ion transport regulator 5
ILMN_2166524	0.000178	6.92e-06	6.14073	3.6785	0.933269	CCNYL1	cyclin Y like 1
ILMN_1829768	0.000178	6.93e-06	-6.13996	3.67687	-0.96754	BICD1	BICD cargo adaptor 1
ILMN_2410929	0.000178	6.94e-06	6.13901	3.67486	3.00654	PAPSS2	3'-phosphoadenosine 5'-phosphosulfate synthase 2
ILMN_1747023	0.000178	6.96e-06	6.13804	3.67282	0.467052	PTGIR	prostaglandin I2 (prostacyclin) receptor (IP)
ILMN_2159453	0.00018	7.01e-06	6.13412	3.66454	1.05709	STXBP2	syntaxin binding protein 2
ILMN_1700025	0.00018	7.05e-06	6.13183	3.65971	1.27553
ILMN_1722642	0.000181	7.06e-06	6.13098	3.65792	0.581551	REEP3	receptor accessory protein 3
ILMN_2185665	0.000181	7.08e-06	-6.12976	3.65534	-0.912676	PGAP1	post-GPI attachment to proteins 1
ILMN_1810334	0.000182	7.12e-06	6.12725	3.65002	0.644964	COMMD7	COMM domain containing 7
ILMN_1788180	0.000182	7.12e-06	6.12708	3.64966	0.681667	RAB13	RAB13, member RAS oncogene family
ILMN_1766221	0.000183	7.15e-06	6.12462	3.64447	1.03765	B4GALT1	beta-1,4-galactosyltransferase 1
ILMN_1651657	0.000183	7.16e-06	6.12398	3.64312	0.369998	ADAM33	ADAM metallopeptidase domain 33
ILMN_1760303	0.000183	7.18e-06	-6.12292	3.64087	-1.26388	PIK3R1	phosphoinositide-3-kinase regulatory subunit 1
ILMN_1672605	0.000183	7.18e-06	-6.1229	3.64084	-1.68269	MTURN	maturin, neural progenitor differentiation regulator homolog (Xenopus)
ILMN_2138589	0.000183	7.2e-06	-6.12177	3.63845	-1.44753	MERTK	MER proto-oncogene, tyrosine kinase
ILMN_1730218	0.000183	7.2e-06	6.12136	3.63759	0.580066
ILMN_1809813	0.000184	7.24e-06	6.11925	3.63312	2.21323	PGF	placental growth factor
ILMN_3201115	0.000185	7.26e-06	6.11768	3.62979	1.00897
ILMN_1699049	0.000186	7.33e-06	-6.11337	3.6207	-0.813845
ILMN_2214355	0.000186	7.33e-06	6.11311	3.62014	0.83494	RAB30	RAB30, member RAS oncogene family
ILMN_1780671	0.000187	7.37e-06	6.11074	3.61512	1.43122
ILMN_1807044	0.000187	7.37e-06	-6.11069	3.61502	-0.639902	UBAC1	UBA domain containing 1
ILMN_1708147	0.000187	7.37e-06	6.11036	3.61432	0.811013	TBPL1	TATA-box binding protein like 1
ILMN_1669878	0.000187	7.38e-06	-6.1095	3.61251	-1.29413	GUSB	glucuronidase beta
ILMN_1813796	0.000187	7.39e-06	-6.10902	3.6115	-1.30762	TMEM169	transmembrane protein 169
ILMN_1729161	0.000188	7.4e-06	-6.10823	3.60982	-1.456	NOTCH1	notch 1
ILMN_1720844	0.000188	7.42e-06	-6.10714	3.6075	-0.903162	SSX2IP	SSX family member 2 interacting protein
ILMN_1807972	0.000188	7.43e-06	6.10634	3.60581	1.66834	MICAL1	microtubule associated monooxygenase, calponin and LIM domain containing 1
ILMN_1667561	0.000189	7.46e-06	-6.10481	3.60257	-1.27968	IFRD1	interferon related developmental regulator 1
ILMN_1811405	0.000189	7.47e-06	-6.10432	3.60154	-0.727251	CRMP1	collapsin response mediator protein 1
ILMN_1664294	0.000189	7.47e-06	6.10423	3.60135	1.2556	P3H1	prolyl 3-hydroxylase 1
ILMN_1783728	0.000189	7.49e-06	-6.10283	3.59839	-1.07641	TBRG4	transforming growth factor beta regulator 4
ILMN_1707350	0.000189	7.49e-06	6.10274	3.59819	1.1837	TUSC1	tumor suppressor candidate 1
ILMN_1744381	0.00019	7.52e-06	6.10075	3.59398	3.81114	SERPINE1	serpin family E member 1
ILMN_1786045	0.00019	7.52e-06	6.10056	3.59359	0.270784	SLC24A5	solute carrier family 24 member 5
ILMN_1789535	0.00019	7.55e-06	6.09908	3.59046	0.473115	DHDDS	dehydrodolichyl diphosphate synthase subunit
ILMN_1798372	0.00019	7.55e-06	6.09887	3.59001	0.905038	ANXA2P3	annexin A2 pseudogene 3
ILMN_1765500	0.00019	7.56e-06	6.0986	3.58943	0.578274	NDUFV3	NADH:ubiquinone oxidoreductase subunit V3
ILMN_1698020	0.000192	7.62e-06	6.09468	3.58113	1.86103	DLC1	DLC1 Rho GTPase activating protein
ILMN_1683016	0.000192	7.63e-06	6.09391	3.57951	0.720071	PLA2R1	phospholipase A2 receptor 1
ILMN_2340877	0.000192	7.63e-06	-6.09363	3.57893	-0.441817	MEN1	menin 1
ILMN_1686116	0.000193	7.67e-06	6.09149	3.57439	4.76204	THBS1	thrombospondin 1
ILMN_2374164	0.000193	7.68e-06	6.09063	3.57257	1.08161
ILMN_2408987	0.000193	7.68e-06	-6.09054	3.57238	-0.842092	SMARCD3	SWI/SNF related, matrix associated, actin dependent regulator of chromatin, subfamily d, member 3
ILMN_1665515	0.000193	7.7e-06	6.08959	3.57036	0.287899
ILMN_2398184	0.000193	7.71e-06	-6.08879	3.56867	-0.44411	NCAM1	neural cell adhesion molecule 1
ILMN_2063586	0.000194	7.74e-06	6.08684	3.56454	1.58715	CLIC4	chloride intracellular channel 4
ILMN_1764522	0.000195	7.77e-06	-6.08513	3.56091	-0.672846	LMBR1	limb development membrane protein 1
ILMN_1712298	0.000195	7.78e-06	-6.0846	3.5598	-0.694466	ANKRD46	ankyrin repeat domain 46
ILMN_1679800	0.000195	7.79e-06	-6.08432	3.55921	-0.832888	BRIX1	BRX1, biogenesis of ribosomes
ILMN_1755234	0.000195	7.79e-06	6.0843	3.55917	0.8847	SSH3	slingshot protein phosphatase 3
ILMN_1707124	0.000196	7.84e-06	6.08095	3.55207	2.53494	TFPI	tissue factor pathway inhibitor
ILMN_1690064	0.000196	7.84e-06	6.08087	3.55188	0.380593	SNX29P2	sorting nexin 29 pseudogene 2
ILMN_1803256	0.000196	7.84e-06	-6.08085	3.55185	-1.11605	STOX2	storkhead box 2
ILMN_1693136	0.000197	7.91e-06	6.07704	3.54379	0.548295	VTI1B	vesicle transport through interaction with t-SNAREs 1B
ILMN_1670807	0.000198	7.95e-06	-6.07467	3.53875	-1.76978	FAM84B	family with sequence similarity 84 member B
ILMN_1801710	0.000199	7.97e-06	6.07332	3.53589	0.601848	APBB1IP	amyloid beta precursor protein binding family B member 1 interacting protein
ILMN_2370160	0.0002	8.02e-06	6.07026	3.5294	0.4842	HERC4	HECT and RLD domain containing E3 ubiquitin protein ligase 4
ILMN_1765082	0.0002	8.02e-06	-6.07017	3.52922	-0.507102	RBM10	RNA binding motif protein 10
ILMN_2315789	0.0002	8.02e-06	-6.07009	3.52904	-2.07985	PTPRD	protein tyrosine phosphatase, receptor type D
ILMN_1773459	0.0002	8.03e-06	-6.0696	3.528	-2.90217	SOX11	SRY-box 11
ILMN_1770290	0.0002	8.04e-06	6.06895	3.52664	2.27075	CNN2	calponin 2
ILMN_1680777	0.0002	8.05e-06	6.0683	3.52526	0.401645	MAP2K3	mitogen-activated protein kinase kinase 3
ILMN_1752455	0.000202	8.14e-06	6.06305	3.51412	0.902175	DOCK5	dedicator of cytokinesis 5
ILMN_1787539	0.000203	8.17e-06	-6.06163	3.5111	-0.604029	ZNF177	zinc finger protein 177
ILMN_1751803	0.000203	8.19e-06	-6.06031	3.50832	-0.677066	LSM10	LSM10, U7 small nuclear RNA associated
ILMN_1745119	0.000203	8.19e-06	-6.06004	3.50773	-0.748868	MPLKIP	M-phase specific PLK1 interacting protein
ILMN_1703110	0.000203	8.21e-06	6.05933	3.50623	0.892641	KCNE4	potassium voltage-gated channel subfamily E regulatory subunit 4
ILMN_1772957	0.000203	8.22e-06	-6.05866	3.50481	-0.474672	FOXRED2	FAD dependent oxidoreductase domain containing 2
ILMN_1778377	0.000203	8.22e-06	6.05861	3.50469	0.722826
ILMN_2323774	0.000203	8.22e-06	-6.05836	3.50417	-0.750804
ILMN_1735502	0.000203	8.22e-06	-6.05824	3.50392	-3.77185	FAM181B	family with sequence similarity 181 member B
ILMN_1872974	0.000203	8.23e-06	6.05802	3.50345	1.34566
ILMN_1686313	0.000203	8.23e-06	-6.05773	3.50284	-1.19452	PLXNB3	plexin B3
ILMN_1691449	0.000203	8.24e-06	-6.05742	3.50218	-0.632708
ILMN_2370208	0.000204	8.29e-06	-6.05473	3.49648	-0.872724
ILMN_1805466	0.000204	8.29e-06	-6.05465	3.49629	-3.26796	SOX9	SRY-box 9
ILMN_1714176	0.000205	8.31e-06	6.05343	3.49371	0.372269
ILMN_1780773	0.000205	8.31e-06	-6.05305	3.4929	-1.21043	LINC00938	long intergenic non-protein coding RNA 938
ILMN_1667453	0.000205	8.34e-06	-6.05142	3.48945	-0.532431	HINFP	histone H4 transcription factor
ILMN_1682054	0.000205	8.35e-06	-6.05111	3.48878	-1.49561	SRI	sorcin
ILMN_1672024	0.000206	8.38e-06	6.04947	3.48531	0.555806
ILMN_1726659	0.000207	8.41e-06	-6.04788	3.48193	-0.643544	THOP1	thimet oligopeptidase 1
ILMN_3251379	0.000207	8.41e-06	6.04751	3.48115	0.721289	SLC35E1	solute carrier family 35 member E1
ILMN_1718336	0.000207	8.42e-06	-6.04681	3.47965	-1.21151	C7orf50	chromosome 7 open reading frame 50
ILMN_1741954	0.000207	8.43e-06	6.04636	3.4787	0.54927	SMYD3	SET and MYND domain containing 3
ILMN_1731966	0.000207	8.45e-06	6.04552	3.47691	0.361082	LEPR	leptin receptor
ILMN_2390739	0.000207	8.46e-06	-6.04497	3.47576	-0.448411	ZNF3	zinc finger protein 3
ILMN_1741371	0.000208	8.48e-06	6.04371	3.47307	0.658874	TMEM8A	transmembrane protein 8A
ILMN_2402947	0.000208	8.51e-06	6.04202	3.46948	0.504482	USP14	ubiquitin specific peptidase 14
ILMN_1652756	0.000209	8.52e-06	6.04154	3.46847	0.343862
ILMN_1719072	0.000209	8.56e-06	-6.039	3.46307	-0.364708
ILMN_2414848	0.000209	8.57e-06	-6.03893	3.46294	-0.914954	TBRG4	transforming growth factor beta regulator 4
ILMN_3261292	0.000209	8.57e-06	-6.03883	3.46271	-0.578753
ILMN_1698766	0.00021	8.58e-06	6.03812	3.46121	1.14406	PYCARD	PYD and CARD domain containing
ILMN_2345824	0.00021	8.58e-06	-6.03811	3.46119	-1.34282	PCDHGC3	protocadherin gamma subfamily C, 3
ILMN_2064898	0.00021	8.6e-06	-6.03706	3.45897	-0.839893	COA3	cytochrome c oxidase assembly factor 3
ILMN_1689652	0.000211	8.63e-06	-6.03535	3.45533	-0.489122	MRM3	mitochondrial rRNA methyltransferase 3
ILMN_1812570	0.000211	8.64e-06	6.03495	3.45447	0.727205	SHC1	SHC adaptor protein 1
ILMN_1688633	0.000211	8.67e-06	-6.03322	3.4508	-0.419913	CLCN2	chloride voltage-gated channel 2
ILMN_1778673	0.000211	8.68e-06	-6.03251	3.44929	-0.512666	GOLGA7	golgin A7
ILMN_1699525	0.000213	8.73e-06	-6.02968	3.44327	-1.95202	SRI	sorcin
ILMN_1763540	0.000213	8.76e-06	6.02854	3.44086	0.664544	PSME4	proteasome activator subunit 4
ILMN_2344182	0.000213	8.78e-06	-6.02739	3.43841	-0.464784	TMTC4	transmembrane and tetratricopeptide repeat containing 4
ILMN_1791186	0.000213	8.78e-06	6.02697	3.43752	0.482906	ARHGAP18	Rho GTPase activating protein 18
ILMN_1672940	0.000213	8.79e-06	-6.02685	3.43726	-0.666165	ZNF562	zinc finger protein 562
ILMN_1697189	0.000214	8.81e-06	-6.02565	3.43471	-1.7454	PNCK	pregnancy up-regulated nonubiquitous CaM kinase
ILMN_2134110	0.000214	8.81e-06	-6.02559	3.43459	-0.620882	SELK	selenoprotein K
ILMN_1783771	0.000214	8.81e-06	6.0254	3.43418	0.702355	UBE2Z	ubiquitin conjugating enzyme E2 Z
ILMN_1798458	0.000214	8.83e-06	6.02457	3.43242	1.16581	KAZN	kazrin, periplakin interacting protein
ILMN_2225548	0.000214	8.83e-06	-6.02438	3.43202	-0.922587	ZNF521	zinc finger protein 521
ILMN_2067682	0.000215	8.88e-06	-6.02203	3.42702	-0.676633
ILMN_1669747	0.000216	8.93e-06	6.01905	3.42067	0.64652	UNC13B	unc-13 homolog B
ILMN_1732555	0.000216	8.95e-06	-6.01825	3.41899	-0.302507	B4GALT6	beta-1,4-galactosyltransferase 6
ILMN_1810418	0.000217	8.97e-06	-6.01686	3.41602	-0.373746	LBR	lamin B receptor
ILMN_1698369	0.000218	9.04e-06	6.01325	3.40835	0.389061
ILMN_1788742	0.000218	9.04e-06	-6.01316	3.40815	-0.573311
ILMN_1663772	0.000219	9.05e-06	6.01263	3.40703	0.518981	SIX2	SIX homeobox 2
ILMN_1726565	0.000219	9.06e-06	-6.01211	3.40593	-0.810633	PIK3R2	phosphoinositide-3-kinase regulatory subunit 2
ILMN_3205264	0.00022	9.11e-06	-6.00977	3.40095	-0.954235
ILMN_2345512	0.00022	9.12e-06	6.00927	3.39989	0.447879	PPP4R1	protein phosphatase 4 regulatory subunit 1
ILMN_1713031	0.00022	9.12e-06	6.00907	3.39946	1.55281	CPQ	carboxypeptidase Q
ILMN_1716608	0.00022	9.14e-06	6.00804	3.39728	2.50568	NGF	nerve growth factor
ILMN_2149766	0.000221	9.2e-06	-6.00528	3.39139	-0.559189	APPBP2	amyloid beta precursor protein binding protein 2
ILMN_1675646	0.000222	9.22e-06	6.00423	3.38916	0.967345	FN1	fibronectin 1
ILMN_1660232	0.000222	9.25e-06	-6.00261	3.3857	-0.651591	PEX5	peroxisomal biogenesis factor 5
ILMN_1678781	0.000223	9.28e-06	-6.00071	3.38168	-1.38069	ARHGAP33	Rho GTPase activating protein 33
ILMN_1773002	0.000223	9.29e-06	6.00028	3.38076	1.3965
ILMN_2393450	0.000223	9.3e-06	6.00009	3.38034	1.73801	INF2	inverted formin, FH2 and WH2 domain containing
ILMN_1784428	0.000224	9.32e-06	-5.9987	3.37738	-0.862631	MGC57346	ADP-ribosylation factor pseudogene
ILMN_1724686	0.000225	9.36e-06	5.99667	3.37306	2.07291	CLDN1	claudin 1
ILMN_3244019	0.000225	9.38e-06	-5.99568	3.37095	-1.41623
ILMN_1657746	0.000225	9.39e-06	-5.99539	3.37034	-0.740901	BPHL	biphenyl hydrolase like
ILMN_1671257	0.000225	9.41e-06	-5.99451	3.36847	-0.779959	DKC1	dyskerin pseudouridine synthase 1
ILMN_1662328	0.000225	9.41e-06	-5.99424	3.3679	-0.503433	CNNM3	cyclin and CBS domain divalent metal cation transport mediator 3
ILMN_2260392	0.000225	9.42e-06	-5.99362	3.36657	-0.722673	ACTR3B	ARP3 actin related protein 3 homolog B
ILMN_1766346	0.000226	9.43e-06	-5.99314	3.36555	-0.351075	ZNF512B	zinc finger protein 512B
ILMN_1770035	0.000226	9.46e-06	-5.99186	3.36284	-0.765127	NCOA5	nuclear receptor coactivator 5
ILMN_1664921	0.000227	9.49e-06	5.9903	3.3595	0.545727	PPP6C	protein phosphatase 6 catalytic subunit
ILMN_1656593	0.000227	9.5e-06	5.99005	3.35898	0.99659	AK5	adenylate kinase 5
ILMN_2294976	0.000227	9.5e-06	5.98972	3.35827	0.733144
ILMN_1774844	0.000228	9.56e-06	5.987	3.35249	0.509849	MAPKAPK2	mitogen-activated protein kinase-activated protein kinase 2
ILMN_1728060	0.000229	9.61e-06	-5.98443	3.34699	-0.391028	KIAA1549	KIAA1549
ILMN_1726547	0.000229	9.62e-06	5.98395	3.34597	0.74029	MAP3K5	mitogen-activated protein kinase kinase kinase 5
ILMN_1736751	0.000229	9.62e-06	5.98377	3.3456	0.504223	VPS26B	VPS26, retromer complex component B
ILMN_1726239	0.00023	9.66e-06	-5.98213	3.3421	-0.788929	TBCA	tubulin folding cofactor A
ILMN_1746801	0.000231	9.7e-06	-5.98014	3.33787	-0.825735	CGN	cingulin
ILMN_1699249	0.000231	9.7e-06	-5.9801	3.33777	-0.876899	ZNF649	zinc finger protein 649
ILMN_1714158	0.000231	9.73e-06	-5.97867	3.33474	-1.57685	PON2	paraoxonase 2
ILMN_1653429	0.000232	9.75e-06	5.97755	3.33234	0.588541	SLC35A3	solute carrier family 35 member A3
ILMN_1777190	0.000232	9.76e-06	5.97703	3.33124	2.76137	CFD	complement factor D
ILMN_1778401	0.000232	9.78e-06	5.97606	3.32917	2.27884	HLA-B	major histocompatibility complex, class I, B
ILMN_1652369	0.000233	9.81e-06	5.97474	3.32636	1.30304	ERCC1	ERCC excision repair 1, endonuclease non-catalytic subunit
ILMN_3244920	0.000233	9.83e-06	5.97379	3.32433	0.209986
ILMN_1654324	0.000233	9.84e-06	5.97335	3.32339	1.35242	HEYL	hes related family bHLH transcription factor with YRPW motif-like
ILMN_1656822	0.000233	9.84e-06	5.97331	3.32331	0.501763	DNM2	dynamin 2
ILMN_1722726	0.000233	9.84e-06	-5.97305	3.32275	-1.05939	ARHGAP32	Rho GTPase activating protein 32
[truncated: 45,323 more rows]
