# Supplementary material for: Meta-Analysis and Experimental Validation Identified FREM2 and SPRY1 as New Glioblastoma Marker Candidates
Source: Int J Mol Sci. 2018 May 4;19(5):1369. doi: 10.3390/ijms19051369 (PMC5983642; doi:10.3390/ijms19051369)
Supplement: Supplementary file 1 [file ijms-19-01369-s001.zip › Supplementary_files/Table S15 results of test v3-3.xlsx]

## Sheet: List1
ID	adj,P,Val	P,Value	t	B	logFC	Gene,symbol	Gene,title
A_23_P93302	6.79e-05	1.65e-09	7.72924	11.4397	1.98246	GABBR1	gamma-aminobutyric acid type B receptor subunit 1
A_32_P34920	0.0001425	8.34e-09	-7.22381	9.95553	-2.02831	FOXD1	forkhead box D1
A_23_P330301	0.0001425	1.06e-08	7.14789	9.73041	2.14069	MMD2	monocyte to macrophage differentiation associated 2
A_32_P194887	0.0001425	1.39e-08	7.06591	9.4868	1.6902
A_24_P408047	0.0001716	2.43e-08	-6.8924	8.96939	-2.73349	PLEKHA4	pleckstrin homology domain containing A4
A_23_P432272	0.0001716	2.57e-08	6.87561	8.91919	2.34717	UNC79	unc-79 homolog (C, elegans)
A_23_P347541	0.0001716	3.02e-08	6.82549	8.76926	2.24667	GRIN3A	glutamate ionotropic receptor NMDA type subunit 3A
A_23_P201655	0.0001716	3.34e-08	-6.79452	8.67653	-1.48049	MYCBP	MYC binding protein
A_32_P90009	0.0001905	4.17e-08	6.72608	8.47136	1.53238
A_24_P109272	0.000205	4.99e-08	6.6711	8.30634	1.5063	ADD1	adducin 1
A_23_P24774	0.0002388	6.72e-08	6.57957	8.03125	3.07521	ABCC8	ATP binding cassette subfamily C member 8
A_23_P340617	0.0002388	7.7e-08	6.5376	7.90496	1.99771	GRIA2	glutamate ionotropic receptor AMPA type subunit 2
A_23_P120883	0.0002388	7.86e-08	-6.53126	7.88588	-2.19721	HMOX1	heme oxygenase 1
A_23_P161190	0.0002388	8.14e-08	-6.5208	7.8544	-1.73848	VIM	vimentin
A_23_P160377	0.0002581	1e-07	-6.4573	7.6631	-1.7259	DNALI1	dynein axonemal light intermediate chain 1
A_23_P210445	0.0002581	1e-07	6.45602	7.65923	1.39426	L3MBTL1	l(3)mbt-like 1 (Drosophila)
A_23_P17095	0.0002985	1.4e-07	-6.35341	7.34978	-2.71002	TFPI	tissue factor pathway inhibitor
A_32_P149246	0.0002985	1.46e-07	6.34082	7.31179	1.04392	DNAJC18	DnaJ heat shock protein family (Hsp40) member C18
A_24_P246361	0.0002985	1.48e-07	-6.33654	7.29887	-2.59969	IQGAP2	IQ motif containing GTPase activating protein 2
A_23_P259189	0.0002985	1.5e-07	-6.33263	7.28707	-1.62022	CLIC4	chloride intracellular channel 4
A_23_P57155	0.0002985	1.53e-07	6.32804	7.27323	2.82729	CHGB	chromogranin B
A_23_P42178	0.0002996	1.6e-07	-6.3126	7.2266	-1.50573	HIST1H2BF	histone cluster 1, H2bf
A_23_P366216	0.0003083	1.73e-07	-6.2902	7.15897	-1.44221	HIST1H2BH	histone cluster 1, H2bh
A_23_P431388	0.0003123	1.82e-07	-6.27319	7.1076	-3.19913	SPOCD1	SPOC domain containing 1
A_23_P30776	0.0003139	1.91e-07	-6.2591	7.06504	-1.46112	HIST1H2BE	histone cluster 1, H2be
A_24_P84608	0.0003235	2.05e-07	-6.23792	7.00107	-1.79855
A_23_P335143	0.0003269	2.15e-07	6.2231	6.95627	1.83859
A_23_P67360	0.0003624	2.63e-07	-6.16083	6.76808	-2.37624	PLEKHA4	pleckstrin homology domain containing A4
A_24_P210569	0.0003624	2.64e-07	6.15989	6.76526	2.41872	SCG3	secretogranin III
A_23_P344000	0.0003624	2.65e-07	6.15923	6.76324	1.56	B4GALNT4	beta-1,4-N-acetyl-galactosaminyltransferase 4
A_24_P3783	0.0003747	2.83e-07	-6.13899	6.70208	-1.32583	HIST1H2BM	histone cluster 1, H2bm
A_24_P191312	0.0003754	2.96e-07	6.1251	6.66007	1.90115	SLC1A4	solute carrier family 1 member 4
A_23_P84000	0.0003754	3.02e-07	6.11921	6.64226	1.63426	CACNG2	calcium voltage-gated channel auxiliary subunit gamma 2
A_23_P74229	0.0004101	3.44e-07	-6.07917	6.5212	-1.12184	STK40	serine/threonine kinase 40
A_23_P1973	0.0004101	3.49e-07	6.07415	6.50602	1.61836	KCNJ11	potassium voltage-gated channel subfamily J member 11
A_23_P8013	0.000421	3.69e-07	-6.05749	6.45562	-1.35611	HIST1H2BL	histone cluster 1, H2bl
A_23_P152559	0.0004481	4.03e-07	6.02997	6.37242	2.08867	TSPOAP1	TSPO associated protein 1
A_23_P40470	0.0004732	4.38e-07	-6.00506	6.29705	-1.48386	HIST1H2BE	histone cluster 1, H2be
A_23_P170713	0.0004789	4.54e-07	-5.99348	6.26203	-1.85512
A_23_P329375	0.0004967	5.26e-07	5.94859	6.12625	0.901164	POU6F1	POU class 6 homeobox 1
A_23_P2537	0.0004967	5.35e-07	5.94364	6.11129	1.12844	MMAB	methylmalonic aciduria (cobalamin deficiency) cblB type
A_23_P34578	0.0004967	5.35e-07	-5.94349	6.11085	-1.27349	GNL2	G protein nucleolar 2
A_23_P105028	0.0004967	5.51e-07	-5.93439	6.08331	-1.19594	ATL3	atlastin GTPase 3
A_24_P398790	0.0004967	5.7e-07	5.92396	6.05177	0.966499	NRDE2	NRDE-2, necessary for RNA interference, domain containing
A_23_P147698	0.0004967	5.73e-07	5.92232	6.0468	2.4554	CALN1	calneuron 1
A_24_P260639	0.0004967	5.75e-07	-5.92127	6.04364	-2.41954	HIST1H1D	histone cluster 1, H1d
A_24_P341426	0.0004967	5.77e-07	-5.92041	6.04102	-1.14327
A_24_P158718	0.0004967	5.8e-07	5.91862	6.03563	1.33893	DTX4	deltex E3 ubiquitin ligase 4
A_23_P109452	0.0005323	6.65e-07	-5.87684	5.90926	-1.72532	CHEK2	checkpoint kinase 2
A_23_P59069	0.0005323	6.65e-07	-5.87662	5.90859	-1.42255	HIST1H2BO	histone cluster 1, H2bo
A_23_P318881	0.0005323	6.79e-07	5.87056	5.89027	2.40982	SIAE	sialic acid acetylesterase
A_23_P12044	0.0005323	6.84e-07	-5.868	5.88253	-1.07339	TMEM51	transmembrane protein 51
A_24_P179903	0.0005323	6.87e-07	-5.86704	5.87963	-1.12389	AK2	adenylate kinase 2
A_23_P428287	0.0005411	7.11e-07	-5.85627	5.84704	-3.12189	GJC1	gap junction protein gamma 1
A_23_P201711	0.0005428	7.39e-07	-5.84446	5.81135	-1.67708	S100A6	S100 calcium binding protein A6
A_24_P914479	0.0005428	7.44e-07	-5.84222	5.80454	-1.1645	SNX5	sorting nexin 5
A_23_P200216	0.0005428	7.53e-07	-5.83877	5.79413	-1.41532	MAGOH	mago homolog, exon junction complex core component
A_32_P212373	0.0006081	8.66e-07	-5.79601	5.66484	-1.46629
A_23_P35883	0.0006081	8.95e-07	5.78581	5.63401	0.932732	FOXRED1	FAD dependent oxidoreductase domain containing 1
A_23_P19691	0.0006081	9.13e-07	-5.77958	5.61516	-1.03172	HEBP2	heme binding protein 2
A_23_P49338	0.0006081	9.16e-07	-5.77873	5.61259	-2.66411	TNFRSF12A	TNF receptor superfamily member 12A
A_23_P161552	0.0006081	9.18e-07	5.77813	5.61078	1.41167	ARFGAP2	ADP ribosylation factor GTPase activating protein 2
A_23_P402081	0.0006083	9.36e-07	-5.77206	5.59244	-1.33714	HIST1H2BN	histone cluster 1, H2bn
A_24_P917402	0.0006083	9.5e-07	5.76749	5.57862	1.7759	FLJ42627	uncharacterized LOC645644
A_23_P167040	0.0006083	9.62e-07	-5.7635	5.56657	-1.66401	PDIA5	protein disulfide isomerase family A member 5
A_23_P502520	0.0006152	9.88e-07	-5.75539	5.54205	-1.82011	IL4I1	interleukin 4 induced 1
A_24_P911179	0.00062	1.03e-06	-5.74209	5.50184	-4.17846	ASPM	abnormal spindle microtubule assembly
A_23_P19134	0.00062	1.03e-06	5.74143	5.49986	2.20995	ADGRV1	adhesion G protein-coupled receptor V1
A_24_P596251	0.00062	1.06e-06	-5.7341	5.47769	-1.75815
A_23_P39445	0.00062	1.07e-06	-5.73	5.46532	-1.28911	MEX3D	mex-3 RNA binding family member D
A_23_P70968	0.00062	1.08e-06	-5.7293	5.4632	-4.46969	HOXA7	homeobox A7
A_23_P111041	0.00062	1.09e-06	-5.72608	5.45347	-1.30468	HIST1H2BI	histone cluster 1, H2bi
A_24_P929268	0.00062	1.1e-06	5.72204	5.44124	1.23271	TTBK2	tau tubulin kinase 2
A_23_P122439	0.0006278	1.13e-06	-5.71403	5.41704	-1.21152	BTN2A2	butyrophilin subfamily 2 member A2
A_23_P319005	0.0007435	1.36e-06	5.65763	5.24666	3.31447	HMP19	HMP19 protein
A_24_P147461	0.0007435	1.38e-06	-5.65391	5.23543	-1.04005	SERPINB8	serpin family B member 8
A_23_P154115	0.0007437	1.39e-06	-5.64983	5.22312	-2.54292	IGFBP5	insulin like growth factor binding protein 5
A_23_P122443	0.0007778	1.48e-06	-5.63211	5.1696	-1.78308	HIST1H1C	histone cluster 1, H1c
A_24_P146211	0.0008227	1.6e-06	-5.60728	5.09466	-1.42122	HIST1H2BD	histone cluster 1, H2bd
A_24_P817863	0.0008227	1.6e-06	5.60706	5.09398	1.75828	UNC80	unc-80 homolog, NALCN activator
A_23_P62831	0.0008413	1.66e-06	-5.59639	5.0618	-1.25209	EVA1B	eva-1 homolog B
A_23_P332992	0.0008731	1.74e-06	-5.58119	5.01593	-1.2659	HIST3H2BB	histone cluster 3, H2bb
A_24_P302685	0.0008781	1.77e-06	5.57573	4.99945	1.78747	ARHGEF4	Rho guanine nucleotide exchange factor 4
A_24_P49183	0.000906	1.85e-06	5.56231	4.95898	1.37509	EXD3	exonuclease 3'-5' domain containing 3
A_23_P70213	0.000906	1.88e-06	5.55755	4.9446	1.51435	APC	APC, WNT signaling pathway regulator
A_24_P199655	0.000906	1.91e-06	-5.55326	4.93166	-1.55804	VANGL1	VANGL planar cell polarity protein 1
A_23_P167997	0.000906	1.92e-06	-5.55163	4.92675	-1.37459	HIST1H2BG	histone cluster 1, H2bg
A_23_P382584	0.0009274	2.04e-06	5.53227	4.86836	3.02031	CHGB	chromogranin B
A_23_P383009	0.0009274	2.04e-06	-5.53213	4.86794	-1.95404	IGFBP5	insulin like growth factor binding protein 5
A_24_P229164	0.0009274	2.1e-06	5.52331	4.84134	1.48564	HIP1R	huntingtin interacting protein 1 related
A_23_P93180	0.0009274	2.14e-06	-5.51847	4.82677	-1.36561	HIST1H2BC	histone cluster 1, H2bc
A_24_P152345	0.0009274	2.16e-06	-5.5154	4.81751	-1.44571
A_32_P210202	0.0009274	2.16e-06	-5.51488	4.81593	-2.32998	E2F7	E2F transcription factor 7
A_23_P88331	0.0009274	2.16e-06	-5.51482	4.81576	-2.72629	DLGAP5	DLG associated protein 5
A_24_P131718	0.0009274	2.18e-06	5.5126	4.80906	1.36458	RAB6B	RAB6B, member RAS oncogene family
A_24_P75748	0.0009274	2.18e-06	-5.51231	4.80818	-1.62295
A_23_P252556	0.0009274	2.2e-06	5.50943	4.79952	2.02027	ADGRB3	adhesion G protein-coupled receptor B3
A_23_P149946	0.0009274	2.21e-06	5.5078	4.79461	1.83428	CDHR1	cadherin related family member 1
A_23_P331700	0.0009381	2.27e-06	5.50037	4.77219	2.13884	SRRM3	serine/arginine repetitive matrix 3
A_23_P168479	0.0009381	2.28e-06	-5.49806	4.76525	-1.57861	RALA	RALA Ras like proto-oncogene A
A_23_P200425	0.0009414	2.33e-06	-5.49159	4.74575	-1.08821	S100PBP	S100P binding protein
A_23_P35916	0.0009414	2.36e-06	5.488	4.73493	1.48526	ATM	ATM serine/threonine kinase
A_24_P914688	0.0009414	2.36e-06	5.48787	4.73453	1.91352	GRIA2	glutamate ionotropic receptor AMPA type subunit 2
A_23_P56050	0.0009419	2.38e-06	5.48463	4.72476	2.31891	TNNT1	troponin T1, slow skeletal type
A_23_P126803	0.0009419	2.42e-06	-5.48012	4.7112	-0.917253	ARPC5	actin related protein 2/3 complex subunit 5
A_23_P404565	0.0009419	2.43e-06	5.47887	4.70742	1.39573	SLC2A11	solute carrier family 2 member 11
A_23_P342348	0.0009776	2.55e-06	5.46454	4.66424	1.37432	COX4I1	cytochrome c oxidase subunit 4I1
A_24_P304636	0.0009967	2.64e-06	5.45354	4.63112	1.40935	RPS6KA5	ribosomal protein S6 kinase A5
A_24_P942648	0.0009967	2.66e-06	5.45074	4.62271	1.29936	EVL	Enah/Vasp-like
A_24_P6428	0.0009967	2.67e-06	5.4495	4.61896	1.11541	FAM217B	family with sequence similarity 217 member B
A_32_P100719	0.0009967	2.71e-06	5.44533	4.60641	3.26856
A_24_P296698	0.0009967	2.72e-06	-5.44449	4.60387	-1.10185	MAP2K3	mitogen-activated protein kinase kinase 3
A_32_P133999	0.0010217	2.83e-06	5.43178	4.56562	3.23597	CALN1	calneuron 1
A_23_P25030	0.0010217	2.85e-06	5.43001	4.56029	1.89367	HSD17B6	hydroxysteroid 17-beta dehydrogenase 6
A_23_P115872	0.0010217	2.87e-06	-5.42714	4.55164	-2.53944	CEP55	centrosomal protein 55
A_32_P165753	0.0010217	2.88e-06	5.42604	4.54834	1.57052
A_24_P119702	0.0010287	2.95e-06	5.41912	4.52753	2.10125	ADGRV1	adhesion G protein-coupled receptor V1
A_24_P889473	0.0010287	2.96e-06	-5.41801	4.52418	-2.18089
A_23_P160367	0.0010287	2.98e-06	-5.4158	4.51753	-0.875497	THRAP3	thyroid hormone receptor associated protein 3
A_23_P55706	0.0010287	3.05e-06	-5.40863	4.49593	-1.32242	RELB	RELB proto-oncogene, NF-kB subunit
A_24_P128524	0.0010287	3.06e-06	-5.40744	4.49236	-1.08883	ICMT	isoprenylcysteine carboxyl methyltransferase
A_23_P258483	0.0010287	3.07e-06	5.40661	4.48988	1.51795	ANKRD55	ankyrin repeat domain 55
A_24_P297539	0.0010287	3.08e-06	-5.40553	4.48661	-2.82931
A_23_P120270	0.0010287	3.1e-06	-5.40337	4.48013	-0.955354	MCFD2	multiple coagulation factor deficiency 2
A_32_P56713	0.0010377	3.18e-06	5.39588	4.4576	1.76606	BCR	BCR, RhoGEF and GTPase activating protein
A_23_P428485	0.0010377	3.2e-06	5.39424	4.45265	1.66626	SPHKAP	SPHK1 interactor, AKAP domain containing
A_23_P161194	0.0010377	3.22e-06	-5.39221	4.44654	-1.73712	VIM	vimentin
A_23_P250347	0.0010377	3.23e-06	5.39089	4.44259	1.55389	CAMK4	calcium/calmodulin dependent protein kinase IV
A_32_P160561	0.001072	3.37e-06	5.37848	4.40526	2.60853	DOK6	docking protein 6
A_23_P202189	0.0010873	3.44e-06	5.37172	4.38495	1.77202	KCNIP2	potassium voltage-gated channel interacting protein 2
A_32_P211414	0.001113	3.55e-06	5.36215	4.35618	1.50209
A_23_P14351	0.0011313	3.63e-06	5.35477	4.334	2.05168	AKAP6	A-kinase anchoring protein 6
A_23_P219045	0.0011353	3.73e-06	-5.34657	4.30935	-1.81753	HIST1H3D	histone cluster 1, H3d
A_23_P7636	0.0011353	3.73e-06	-5.34646	4.30903	-2.14682	PTTG1	pituitary tumor-transforming 1
A_24_P196688	0.0011353	3.73e-06	-5.34636	4.30871	-1.56951	CARD8	caspase recruitment domain family member 8
A_32_P20573	0.0011353	3.77e-06	5.34329	4.2995	1.66006
A_23_P7976	0.0011353	3.79e-06	-5.34174	4.29485	-1.69774	HIST1H1E	histone cluster 1, H1e
A_23_P81721	0.0011353	3.81e-06	5.33994	4.28942	1.81494	SLC25A27	solute carrier family 25 member 27
A_23_P415443	0.0011624	3.93e-06	-5.33044	4.2609	-2.0092	NCAPH	non-SMC condensin I complex subunit H
A_24_P349547	0.0011869	4.05e-06	-5.32118	4.23308	-1.72578
A_23_P136623	0.0011869	4.07e-06	5.31958	4.22826	1.63084	ADCY5	adenylate cyclase 5
A_24_P49421	0.0012072	4.17e-06	-5.31217	4.20602	-1.30181
A_23_P255618	0.0012283	4.31e-06	5.30193	4.17528	2.12035	NRSN1	neurensin 1
A_23_P127584	0.0012283	4.36e-06	-5.29848	4.16491	-3.1701	NNMT	nicotinamide N-methyltransferase
A_23_P35906	0.0012283	4.36e-06	-5.29838	4.16464	-1.45206	CASP4	caspase 4
A_32_P203749	0.0012283	4.36e-06	5.29823	4.16417	2.03058	ABCG1	ATP binding cassette subfamily G member 1
A_23_P153745	0.0012327	4.44e-06	-5.29293	4.14826	-2.11854	IFI30	IFI30, lysosomal thiol reductase
A_32_P211956	0.0012327	4.44e-06	5.2929	4.14818	2.12837	CACNG2	calcium voltage-gated channel auxiliary subunit gamma 2
A_23_P145238	0.0012404	4.5e-06	-5.28889	4.13616	-0.965406	HIST1H2BK	histone cluster 1, H2bk
A_23_P152245	0.0012524	4.58e-06	5.28363	4.12037	0.725661	CDK10	cyclin dependent kinase 10
A_24_P269006	0.0012524	4.62e-06	5.28092	4.11222	1.64052	ALDH7A1	aldehyde dehydrogenase 7 family member A1
A_23_P10966	0.0012524	4.63e-06	5.27977	4.10877	1.79528	GABRB3	gamma-aminobutyric acid type A receptor beta3 subunit
A_24_P706340	0.0012547	4.67e-06	5.27716	4.10095	1.73829	FAM155A	family with sequence similarity 155 member A
A_23_P108662	0.0012851	4.82e-06	-5.26775	4.07272	-0.863093	MOGS	mannosyl-oligosaccharide glucosidase
A_23_P111054	0.0013107	4.94e-06	-5.25965	4.04845	-1.24689	HIST1H2BB	histone cluster 1, H2bb
A_23_P370924	0.0013177	5e-06	-5.25601	4.03753	-1.14694	SMIM4	small integral membrane protein 4
A_23_P153168	0.0013294	5.08e-06	-5.2513	4.02339	-1.52973	SKA1	spindle and kinetochore associated complex subunit 1
A_32_P72351	0.0013677	5.26e-06	-5.24054	3.99115	-2.64104	FAM20C	family with sequence similarity 20 member C
A_32_P216635	0.0013735	5.31e-06	5.23728	3.98138	2.75385	KSR2	kinase suppressor of ras 2
A_23_P25945	0.0013841	5.4e-06	5.23214	3.96597	0.859353	ADCK1	aarF domain containing kinase 1
A_23_P50108	0.0013841	5.42e-06	-5.23103	3.96265	-2.97188	NDC80	NDC80, kinetochore complex component
A_23_P252603	0.0014124	5.61e-06	5.22067	3.93162	1.1528	FBXW4P1	F-box and WD repeat domain containing 4 pseudogene 1
A_23_P104295	0.0014124	5.64e-06	5.21909	3.9269	1.10335	FBXW4	F-box and WD repeat domain containing 4
A_23_P404871	0.0014124	5.69e-06	-5.2163	3.91853	-1.02309	ERGIC1	endoplasmic reticulum-golgi intermediate compartment 1
A_32_P231226	0.0014124	5.75e-06	5.21296	3.90855	1.88388	FUT9	fucosyltransferase 9
A_23_P408955	0.0014124	5.78e-06	-5.21124	3.90338	-2.35256	E2F2	E2F transcription factor 2
A_23_P345808	0.0014124	5.79e-06	5.21074	3.90189	1.84824	FAM133A	family with sequence similarity 133 member A
A_23_P65757	0.0014124	5.8e-06	-5.20997	3.89958	-2.34553	CCNB2	cyclin B2
A_32_P37867	0.0014124	5.81e-06	5.20973	3.89887	2.81984	KIAA1644	KIAA1644
A_24_P6921	0.0014143	5.88e-06	-5.20614	3.88811	-2.21445	MIR4435-2HG	MIR4435-2 host gene
A_24_P174503	0.0014143	5.91e-06	5.20459	3.88348	1.19832	AMT	aminomethyltransferase
A_24_P74508	0.0014143	5.92e-06	5.20379	3.88107	1.80119	SLC25A18	solute carrier family 25 member 18
A_24_P54131	0.0014143	5.96e-06	-5.20201	3.87575	-1.08929	DCLRE1B	DNA cross-link repair 1B
A_24_P8721	0.0014143	6.01e-06	-5.1994	3.86793	-1.798	HIST2H2AC	histone cluster 2, H2ac
A_32_P219148	0.0014143	6.05e-06	5.1972	3.86134	1.61983	LOC729732	uncharacterized LOC729732
A_23_P368896	0.0014143	6.11e-06	-5.19425	3.8525	-1.08082	SNX12	sorting nexin 12
A_24_P56887	0.0014143	6.12e-06	-5.19334	3.8498	-0.778839	CRLF3	cytokine receptor like factor 3
A_24_P614261	0.0014143	6.14e-06	5.19259	3.84756	1.76087	LOC153811	uncharacterized LOC153811
A_32_P156006	0.0014143	6.16e-06	5.1915	3.8443	1.25663
A_32_P229358	0.0014404	6.35e-06	5.18231	3.81677	0.98407
A_23_P19987	0.0014404	6.42e-06	-5.17879	3.80624	-2.66817	IGF2BP3	insulin like growth factor 2 mRNA binding protein 3
A_24_P68631	0.0014404	6.49e-06	-5.17555	3.79657	-1.5836	HIST2H2AB	histone cluster 2, H2ab
A_32_P88262	0.0014404	6.51e-06	5.17445	3.79327	1.70594	SLC7A14	solute carrier family 7 member 14
A_23_P428219	0.0014404	6.51e-06	5.17435	3.79297	1.27319	EZH1	enhancer of zeste 1 polycomb repressive complex 2 subunit
A_23_P135787	0.0014404	6.52e-06	5.17417	3.79244	0.919968	GOLGB1	golgin B1
A_32_P6575	0.0014404	6.52e-06	5.17396	3.79181	1.89227
A_24_P329795	0.0014453	6.58e-06	-5.17124	3.78367	-1.69662	C10orf10	chromosome 10 open reading frame 10
A_23_P23765	0.0014499	6.63e-06	-5.16861	3.7758	-1.14865	ITGB3BP	integrin subunit beta 3 binding protein
A_23_P376497	0.0014663	6.74e-06	-5.16347	3.76043	-1.61829	IGFBP5	insulin like growth factor binding protein 5
A_24_P941353	0.001475	6.82e-06	5.15999	3.75004	0.936098	PCYT1B	phosphate cytidylyltransferase 1, choline, beta
A_23_P94800	0.0014798	6.93e-06	-5.15489	3.73478	-2.08304	S100A4	S100 calcium binding protein A4
A_23_P67569	0.0014798	6.94e-06	5.15463	3.734	2.9541	PLPPR3	phospholipid phosphatase related 3
A_23_P216920	0.0014798	6.95e-06	-5.15412	3.73249	-0.891473	NEK6	NIMA related kinase 6
A_24_P299685	0.0014933	7.05e-06	-5.14971	3.71929	-2.12329	PDPN	podoplanin
A_23_P71570	0.0014943	7.11e-06	-5.14728	3.71203	-1.78907	OSR2	odd-skipped related transciption factor 2
A_23_P375	0.0014943	7.16e-06	-5.1449	3.70491	-1.73947	CDCA8	cell division cycle associated 8
A_32_P99275	0.0014943	7.16e-06	-5.14473	3.70441	-1.15382	YTHDF2	YTH N6-methyladenosine RNA binding protein 2
A_23_P35871	0.0015055	7.3e-06	-5.13897	3.68719	-1.7088	E2F8	E2F transcription factor 8
A_32_P16258	0.0015055	7.34e-06	5.13714	3.68174	0.967578
A_24_P737451	0.0015055	7.35e-06	5.13666	3.68031	1.02793	MTERF4	mitochondrial transcription termination factor 4
A_24_P273143	0.0015055	7.36e-06	-5.13617	3.67885	-2.16362	LINC00152	long intergenic non-protein coding RNA 152
A_23_P144807	0.0015249	7.53e-06	5.1292	3.658	1.99181	2008-09-01	septin 8
A_23_P200143	0.0015249	7.53e-06	5.12913	3.65779	1.16594	DCAF8	DDB1 and CUL4 associated factor 8
A_23_P500892	0.0015454	7.67e-06	5.12345	3.64084	1.42266	TUB	tubby bipartite transcription factor
A_32_P193939	0.0015701	7.85e-06	5.11631	3.61952	1.3455
A_24_P944751	0.0015701	7.88e-06	5.11504	3.61571	1.48435	KIAA0930	KIAA0930
A_24_P56221	0.0015701	7.91e-06	5.11399	3.6126	0.895633	MMAB	methylmalonic aciduria (cobalamin deficiency) cblB type
A_23_P60016	0.0015751	7.97e-06	-5.11151	3.60518	-1.27713	PTTG3P	pituitary tumor-transforming 3, pseudogene
A_32_P133926	0.001605	8.2e-06	5.1029	3.57947	1.41376
A_24_P116587	0.001605	8.2e-06	5.1027	3.57888	1.67602	SEZ6L2	seizure related 6 homolog like 2
A_24_P56484	0.0016134	8.28e-06	5.09961	3.56966	1.31571	BRMS1L	breast cancer metastasis-suppressor 1-like
A_24_P932887	0.0016175	8.35e-06	-5.09714	3.56228	-2.73609	SPOCD1	SPOC domain containing 1
A_24_P185689	0.0016175	8.41e-06	5.09485	3.55545	1.44692	ACSS1	acyl-CoA synthetase short-chain family member 1
A_24_P156911	0.0016175	8.43e-06	-5.09415	3.55338	-1.1524	HIST2H2BE	histone cluster 2, H2be
A_32_P118686	0.0016175	8.49e-06	-5.09207	3.54716	-1.25344
A_24_P359267	0.0016175	8.53e-06	-5.09042	3.54224	-1.19362	AKT2	AKT serine/threonine kinase 2
A_23_P91168	0.0016175	8.58e-06	-5.08869	3.53707	-1.08684	2010-09-01	septin 10
A_24_P396889	0.0016175	8.58e-06	5.08867	3.53703	1.2914	NDUFA10	NADH:ubiquinone oxidoreductase subunit A10
A_24_P331655	0.0016214	8.64e-06	5.08651	3.53057	1.20941	KIAA0895L	KIAA0895 like
A_24_P800978	0.0016236	8.69e-06	5.08466	3.52507	1.559
A_24_P273413	0.0016295	8.8e-06	-5.08084	3.51366	-1.63171	EML4	echinoderm microtubule associated protein like 4
A_24_P114671	0.0016295	8.82e-06	5.08011	3.51149	1.37932	CLCN3	chloride voltage-gated channel 3
A_23_P155815	0.0016295	8.84e-06	-5.07932	3.50912	-3.14728	NCAPG	non-SMC condensin I complex subunit G
A_24_P115007	0.0016314	8.89e-06	5.07758	3.50395	1.72599	ALDH5A1	aldehyde dehydrogenase 5 family member A1
A_23_P358410	0.0016369	8.99e-06	5.07425	3.49401	1.7315	SRGAP3	SLIT-ROBO Rho GTPase activating protein 3
A_32_P8529	0.0016369	9.01e-06	5.07356	3.49197	1.06393	SNHG20	small nucleolar RNA host gene 20
A_23_P325642	0.0016369	9.04e-06	5.07239	3.48846	2.2886	PDIA2	protein disulfide isomerase family A member 2
A_24_P259083	0.0016464	9.14e-06	5.06923	3.47904	1.18796	SIRPA	signal regulatory protein alpha
A_23_P211899	0.0016505	9.2e-06	5.06709	3.47268	2.17422
A_32_P96776	0.0016595	9.29e-06	-5.06404	3.46359	-1.12206
A_23_P91802	0.0016812	9.5e-06	-5.05715	3.44306	-1.88705	TYMP	thymidine phosphorylase
A_23_P128470	0.0016812	9.51e-06	-5.05667	3.44162	-1.7819	CLEC12A	C-type lectin domain family 12 member A
A_24_P216421	0.0016812	9.53e-06	5.05596	3.43949	1.29487	DTNB	dystrobrevin beta
A_24_P101282	0.0016951	9.65e-06	-5.05207	3.42792	-3.24302	HOTAIRM1	HOXA transcript antisense RNA, myeloid-specific 1
A_24_P53150	0.0017088	9.82e-06	-5.04678	3.41214	-1.32214	TRAF7	TNF receptor associated factor 7
A_24_P77904	0.0017088	9.83e-06	-5.04646	3.41119	-2.29513	HOXA10	homeobox A10
A_23_P52017	0.0017088	9.86e-06	-5.0456	3.40864	-2.61168	ASPM	abnormal spindle microtubule assembly
A_24_P115762	0.0017099	9.9e-06	-5.04409	3.40413	-1.73	CTSC	cathepsin C
A_23_P203053	0.0017254	1e-05	5.03997	3.39187	2.10128	NCAM1	neural cell adhesion molecule 1
A_23_P430068	0.0017513	1.03e-05	-5.03302	3.37117	-2.58265	PDPN	podoplanin
A_24_P96780	0.0017513	1.03e-05	-5.03134	3.36619	-2.78707	CENPF	centromere protein F
A_23_P74950	0.0017513	1.03e-05	-5.03103	3.36524	-1.10354	RCC2	regulator of chromosome condensation 2
A_23_P204885	0.0017513	1.04e-05	5.02891	3.35895	1.87797	PCDH20	protocadherin 20
A_23_P431971	0.0017513	1.04e-05	5.02888	3.35886	3.14118	CRTAC1	cartilage acidic protein 1
A_24_P383523	0.001759	1.05e-05	-5.02625	3.35101	-1.12072	SAMD4A	sterile alpha motif domain containing 4A
A_23_P200404	0.0017676	1.06e-05	-5.02346	3.34272	-1.04507	AK2	adenylate kinase 2
A_23_P205789	0.0017743	1.07e-05	-5.0203	3.33331	-1.2039	GABPB1	GA binding protein transcription factor beta subunit 1
A_24_P555619	0.0017743	1.07e-05	5.01976	3.3317	1.46765
A_23_P257164	0.0017779	1.08e-05	5.01787	3.32609	1.10494	AMT	aminomethyltransferase
A_23_P24104	0.0017918	1.09e-05	-5.0142	3.31515	-2.16617	PLAU	plasminogen activator, urokinase
A_24_P157720	0.0017925	1.1e-05	5.0124	3.30982	1.36225
A_23_P50477	0.0017925	1.1e-05	-5.0116	3.30742	-1.22417	BCL2L12	BCL2 like 12
A_23_P357860	0.0017964	1.11e-05	5.00854	3.29832	1.09803	SEC62	SEC62 homolog, preprotein translocation factor
A_23_P154500	0.0017964	1.11e-05	-5.00845	3.29806	-1.1591	DNMT3A	DNA methyltransferase 3 alpha
A_23_P388812	0.0018006	1.12e-05	-5.00649	3.29223	-1.56923	CKAP2L	cytoskeleton associated protein 2 like
A_23_P201706	0.0018487	1.15e-05	-4.99705	3.26416	-1.25457	S100A2	S100 calcium binding protein A2
A_23_P255616	0.0018515	1.16e-05	4.99351	3.25363	1.87302	NRSN1	neurensin 1
A_23_P398294	0.0018515	1.17e-05	4.99343	3.25338	1.85694	HIP1R	huntingtin interacting protein 1 related
A_32_P49309	0.0018515	1.17e-05	4.99295	3.25197	1.53039	MRO	maestro
A_32_P49844	0.0018601	1.18e-05	-4.99031	3.2441	-1.44631	RHOQ	ras homolog family member Q
A_24_P177279	0.001868	1.19e-05	4.98779	3.23663	2.11668	CSDC2	cold shock domain containing C2
A_23_P35564	0.0018945	1.21e-05	4.9822	3.22003	1.25623	SEC31B	SEC31 homolog B, COPII coat complex component
A_23_P377616	0.0019093	1.22e-05	4.97858	3.20927	0.981749	CIRBP	cold inducible RNA binding protein
A_32_P116488	0.0019202	1.23e-05	-4.97563	3.20048	-1.8093
A_24_P772103	0.0019602	1.26e-05	4.96801	3.17786	1.93672	PITPNC1	phosphatidylinositol transfer protein, cytoplasmic 1
A_23_P49467	0.0019638	1.28e-05	-4.9652	3.1695	-0.908779	SZRD1	SUZ RNA binding domain containing 1
A_23_P113380	0.0019638	1.28e-05	4.9651	3.16922	1.31822	USP47	ubiquitin specific peptidase 47
A_23_P34788	0.0019878	1.3e-05	-4.96014	3.15448	-1.52474	KIF2C	kinesin family member 2C
A_32_P151102	0.0019993	1.31e-05	-4.95686	3.14474	-1.84208	MSN	moesin
A_24_P852756	0.0019993	1.32e-05	-4.9545	3.13774	-1.35288	HLA-DQA2	major histocompatibility complex, class II, DQ alpha 2
A_32_P69802	0.0019993	1.32e-05	4.95448	3.13768	2.9819	SLCO1A2	solute carrier organic anion transporter family member 1A2
A_23_P136135	0.0019993	1.33e-05	4.95302	3.13335	1.13884	CHKA	choline kinase alpha
A_24_P5305	0.0019993	1.33e-05	4.95256	3.13199	0.930067	SPG7	SPG7, paraplegin matrix AAA peptidase subunit
A_23_P390148	0.0020137	1.34e-05	4.94918	3.12197	1.5776	RALGPS1	Ral GEF with PH domain and SH3 binding motif 1
A_23_P38630	0.002026	1.36e-05	4.94615	3.11295	2.49153	SSTR2	somatostatin receptor 2
A_23_P74115	0.0020335	1.37e-05	-4.94385	3.10613	-2.09052	RAD54L	RAD54-like (S, cerevisiae)
A_32_P189204	0.0020435	1.38e-05	-4.94118	3.09823	-2.00298	GAS2L3	growth arrest specific 2 like 3
A_32_P22139	0.0020514	1.39e-05	4.93842	3.09004	0.851231	PDP2	pyruvate dehyrogenase phosphatase catalytic subunit 2
A_23_P385861	0.0020514	1.39e-05	-4.93732	3.08677	-2.89304	CDCA2	cell division cycle associated 2
A_24_P316234	0.0020514	1.4e-05	4.93662	3.08469	2.18315
A_24_P42071	0.002056	1.41e-05	-4.9348	3.07929	-1.18586
A_32_P157622	0.0020807	1.43e-05	4.92875	3.06136	0.925225
A_23_P217688	0.0020807	1.44e-05	4.92733	3.05716	1.26953	TSC22D3	TSC22 domain family member 3
A_24_P35537	0.0020807	1.44e-05	4.92642	3.05443	1.22887	RIC3	RIC3 acetylcholine receptor chaperone
A_23_P112982	0.0020807	1.45e-05	4.92619	3.05377	3.64443	SVOP	SV2 related protein
A_32_P10083	0.0020807	1.45e-05	4.92557	3.05192	2.49293	FRRS1L	ferric chelate reductase 1 like
A_23_P350059	0.0020897	1.46e-05	-4.92312	3.04466	-1.03905	PFN1P2	profilin 1 pseudogene 2
A_23_P17224	0.0021067	1.48e-05	4.9195	3.03393	1.00052	ICA1L	islet cell autoantigen 1 like
A_23_P315212	0.0021113	1.48e-05	4.91773	3.02869	2.22583	NTSR2	neurotensin receptor 2
A_23_P135576	0.002125	1.5e-05	4.91463	3.01949	1.76076	PTPRT	protein tyrosine phosphatase, receptor type T
A_23_P18579	0.0021265	1.51e-05	-4.91334	3.01567	-1.68998	PTTG2	pituitary tumor-transforming 2
A_24_P346339	0.0021371	1.52e-05	4.90981	3.00523	1.62351	SESN1	sestrin 1
A_23_P78108	0.0021371	1.52e-05	4.90963	3.00469	2.60107	ALDOC	aldolase, fructose-bisphosphate C
A_23_P331348	0.0021392	1.53e-05	-4.9078	2.99926	-1.93397	DOCK7	dedicator of cytokinesis 7
A_32_P136575	0.0021392	1.54e-05	-4.90698	2.99684	-1.33182
A_23_P118815	0.0021392	1.54e-05	-4.90615	2.99436	-2.75179	BIRC5	baculoviral IAP repeat containing 5
A_23_P34741	0.002162	1.56e-05	-4.90157	2.9808	-0.939744	ZNF593	zinc finger protein 593
A_24_P940545	0.002162	1.57e-05	4.90045	2.97748	2.1126	PHYHIPL	phytanoyl-CoA 2-hydroxylase interacting protein like
A_23_P15727	0.002162	1.57e-05	-4.89967	2.97518	-2.13358	FKBP10	FK506 binding protein 10
A_23_P37897	0.0021749	1.59e-05	4.89677	2.96658	0.814387	C16orf62	chromosome 16 open reading frame 62
A_32_P170512	0.0021982	1.62e-05	-4.89138	2.95063	-0.978256
A_32_P224727	0.0021982	1.62e-05	-4.89136	2.95056	-1.61631
A_24_P285880	0.0022046	1.63e-05	4.88862	2.94246	0.838551	SEC62	SEC62 homolog, preprotein translocation factor
A_23_P116430	0.0022046	1.63e-05	4.8881	2.94092	1.92905	USH1C	USH1 protein network component harmonin
A_24_P203622	0.0022046	1.64e-05	-4.88734	2.93869	-0.892294	DOCK7	dedicator of cytokinesis 7
A_32_P507710	0.0022155	1.65e-05	4.88477	2.93108	1.40004	PI4KAP2	phosphatidylinositol 4-kinase alpha pseudogene 2
A_23_P45361	0.0022187	1.66e-05	4.88331	2.92674	1.54006	GLUD2	glutamate dehydrogenase 2
A_24_P202555	0.0022235	1.68e-05	-4.87997	2.91686	-0.919271	SIPA1L3	signal induced proliferation associated 1 like 3
A_23_P168014	0.0022235	1.68e-05	-4.87862	2.91287	-1.45538	HIST1H2AJ	histone cluster 1, H2aj
A_23_P73058	0.0022235	1.68e-05	-4.87823	2.91172	-1.51302	CDKAL1	CDK5 regulatory subunit associated protein 1 like 1
A_24_P204664	0.0022235	1.68e-05	-4.8782	2.91161	-1.04469
A_23_P127220	0.0022235	1.69e-05	4.87711	2.90841	1.51293	DNAJC12	DnaJ heat shock protein family (Hsp40) member C12
A_32_P201417	0.0022235	1.7e-05	4.87542	2.90341	1.5901	SGSM1	small G protein signaling modulator 1
A_32_P126157	0.0022235	1.71e-05	4.8741	2.8995	1.60559	ST6GAL2	ST6 beta-galactoside alpha-2,6-sialyltransferase 2
A_32_P2050	0.0022235	1.71e-05	4.87395	2.89905	1.48375
A_23_P355536	0.0022235	1.72e-05	4.8722	2.89389	1.30865	USP54	ubiquitin specific peptidase 54
A_23_P110445	0.0022235	1.72e-05	4.87181	2.89273	0.826278	APBB3	amyloid beta precursor protein binding family B member 3
A_24_P174294	0.0022235	1.72e-05	4.8716	2.89211	0.903446	LRRTM4	leucine rich repeat transmembrane neuronal 4
A_23_P143016	0.0022327	1.74e-05	-4.86828	2.88227	-0.972859	ARID5A	AT-rich interaction domain 5A
A_23_P429425	0.0022327	1.74e-05	4.86739	2.87964	1.49153	ST6GAL2	ST6 beta-galactoside alpha-2,6-sialyltransferase 2
A_23_P130182	0.0022327	1.74e-05	-4.8673	2.87939	-1.71526	AURKB	aurora kinase B
A_23_P393880	0.0022327	1.75e-05	4.8664	2.87671	2.08155	ARFGEF3	ARFGEF family member 3
A_23_P331770	0.002248	1.77e-05	4.86327	2.86748	1.28849	USP49	ubiquitin specific peptidase 49
A_32_P147063	0.0022533	1.78e-05	4.86063	2.85966	0.981003	ABCG1	ATP binding cassette subfamily G member 1
A_23_P74290	0.0022533	1.78e-05	-4.8606	2.85959	-1.7648	GBP5	guanylate binding protein 5
A_32_P94866	0.0022698	1.8e-05	-4.85736	2.85001	-0.895347	WWTR1	WW domain containing transcription regulator 1
A_24_P386334	0.0022742	1.81e-05	4.85579	2.84537	1.08481	SH3GLB2	SH3 domain containing GRB2 like endophilin B2
A_23_P94319	0.0022758	1.82e-05	4.85426	2.84083	2.03461	KBTBD11	kelch repeat and BTB domain containing 11
A_32_P56489	0.0022758	1.82e-05	-4.85358	2.83882	-1.86345
A_23_P17192	0.0022758	1.83e-05	4.85271	2.83626	1.88381	RAPGEF4	Rap guanine nucleotide exchange factor 4
A_23_P254271	0.002279	1.84e-05	-4.85084	2.83074	-2.06842	TUBB6	tubulin beta 6 class V
A_24_P40529	0.002279	1.84e-05	4.85003	2.82833	0.867103	TMLHE	trimethyllysine hydroxylase, epsilon
A_32_P61168	0.002279	1.85e-05	4.84943	2.82656	1.39412
A_24_P298946	0.002285	1.86e-05	-4.8464	2.81761	-1.66418
A_32_P219520	0.002285	1.87e-05	-4.84524	2.81419	-1.28985	TNFAIP8	TNF alpha induced protein 8
A_23_P130856	0.002285	1.88e-05	-4.84419	2.81108	-1.15928	CEP89	centrosomal protein 89
A_32_P84846	0.002285	1.88e-05	-4.84308	2.80779	-0.86751	ZNF780B	zinc finger protein 780B
A_23_P50426	0.002285	1.88e-05	-4.84306	2.80774	-1.14971	KANK2	KN motif and ankyrin repeat domains 2
A_23_P207520	0.002285	1.89e-05	-4.843	2.80757	-2.87656	COL1A1	collagen type I alpha 1 chain
A_23_P200001	0.0022855	1.9e-05	-4.84118	2.80218	-1.05388	NEXN	nexilin F-actin binding protein
A_23_P140290	0.0022855	1.91e-05	4.83875	2.79502	2.64183	RTN1	reticulon 1
A_23_P139722	0.0022855	1.91e-05	-4.8385	2.79427	-1.36558	TNFRSF1A	TNF receptor superfamily member 1A
A_24_P244575	0.0022855	1.91e-05	4.83842	2.79405	1.20774	TPCN1	two pore segment channel 1
A_23_P258493	0.0022855	1.92e-05	-4.83661	2.7887	-2.12121	LMNB1	lamin B1
A_32_P105281	0.0022855	1.95e-05	-4.83307	2.77825	-0.92274
A_23_P88538	0.0022855	1.95e-05	4.83233	2.77605	0.967563	NTRK3	neurotrophic receptor tyrosine kinase 3
A_32_P129200	0.0022855	1.95e-05	4.83159	2.77387	2.06958	CADM2	cell adhesion molecule 2
A_23_P127394	0.0022855	1.96e-05	4.83132	2.77307	1.34838	CRY2	cryptochrome circadian clock 2
A_23_P10194	0.0022855	1.96e-05	4.83045	2.7705	1.94893	SEZ6L2	seizure related 6 homolog like 2
A_24_P84419	0.0022855	1.96e-05	-4.82999	2.76915	-0.9	VAV2	vav guanine nucleotide exchange factor 2
A_24_P145134	0.0022855	1.97e-05	-4.82885	2.76579	-1.07556	OSMR	oncostatin M receptor
A_23_P128974	0.0022855	1.98e-05	-4.82833	2.76425	-1.93383	BATF	basic leucine zipper ATF-like transcription factor
A_24_P287403	0.0022855	1.98e-05	4.82806	2.76344	0.875669	MPHOSPH8	M-phase phosphoprotein 8
A_23_P431410	0.0022855	1.98e-05	-4.82763	2.76216	-1.60396	RBMS1	RNA binding motif single stranded interacting protein 1
A_23_P157758	0.0022855	1.98e-05	4.82719	2.76088	0.703689	KIAA2026	KIAA2026
A_23_P66432	0.0022855	1.99e-05	4.82668	2.75938	1.48775	TTYH2	tweety family member 2
A_23_P366394	0.0022855	1.99e-05	-4.82665	2.75929	-1.49291	ZAK	sterile alpha motif and leucine zipper containing kinase AZK
A_23_P313476	0.0022855	1.99e-05	4.82584	2.75688	0.79309	FAM120B	family with sequence similarity 120B
A_23_P49878	0.0023061	2.01e-05	-4.82214	2.74597	-2.38772	FAM64A	family with sequence similarity 64 member A
A_23_P51278	0.0023175	2.03e-05	-4.81972	2.73884	-0.797826	LRRC42	leucine rich repeat containing 42
A_32_P94798	0.0023309	2.05e-05	-4.81703	2.7309	-2.43524	ANXA2	annexin A2
A_23_P107421	0.002356	2.08e-05	-4.81281	2.71845	-1.97117	TK1	thymidine kinase 1
A_32_P123589	0.0023626	2.09e-05	-4.81107	2.7133	-1.24105
A_24_P86389	0.0023651	2.1e-05	-4.80986	2.70974	-1.37391	HIST1H2AM	histone cluster 1, H2am
A_23_P127175	0.0023751	2.11e-05	-4.8074	2.70249	-1.0585	SAR1A	secretion associated Ras related GTPase 1A
A_32_P49211	0.0023751	2.12e-05	4.80682	2.70079	1.20001	HOOK3	hook microtubule tethering protein 3
A_23_P45475	0.0023918	2.14e-05	-4.80375	2.69174	-0.906407	GLA	galactosidase alpha
A_32_P75661	0.0024075	2.16e-05	-4.80076	2.68292	-0.93199
A_23_P119943	0.0024075	2.16e-05	-4.8	2.68067	-2.75637	IGFBP2	insulin like growth factor binding protein 2
A_23_P58321	0.0024078	2.17e-05	-4.7991	2.67803	-1.29193	CCNA2	cyclin A2
A_23_P157838	0.0024367	2.2e-05	4.79451	2.66448	1.08729	ZNF782	zinc finger protein 782
A_24_P222000	0.0024535	2.22e-05	4.79127	2.65495	2.30556	RIMS2	regulating synaptic membrane exocytosis 2
A_23_P7727	0.0024535	2.23e-05	4.79022	2.65185	1.87177	HAPLN1	hyaluronan and proteoglycan link protein 1
A_32_P124727	0.0024535	2.23e-05	-4.78982	2.65067	-1.76461
A_23_P66608	0.0024565	2.24e-05	4.7882	2.64588	0.998708	KAT2A	lysine acetyltransferase 2A
A_24_P75220	0.0024565	2.26e-05	4.78606	2.63959	1.04408	MAGI1	membrane associated guanylate kinase, WW and PDZ domain containing 1
A_23_P17197	0.0024565	2.27e-05	4.78511	2.6368	2.5652	RAPGEF4	Rap guanine nucleotide exchange factor 4
A_23_P50368	0.0024565	2.27e-05	4.78486	2.63607	1.5271	OSCAR	osteoclast associated, immunoglobulin-like receptor
A_23_P146084	0.0024565	2.28e-05	-4.78285	2.63015	-0.681964	GSR	glutathione-disulfide reductase
A_24_P914519	0.0024565	2.3e-05	-4.78089	2.62436	-1.29278	CYBB	cytochrome b-245 beta chain
A_23_P85693	0.0024565	2.3e-05	-4.78083	2.62418	-2.13973	GBP2	guanylate binding protein 2
A_23_P87379	0.0024565	2.3e-05	4.7806	2.62352	2.2475	PDE2A	phosphodiesterase 2A
A_24_P254278	0.0024565	2.3e-05	4.7805	2.62323	0.977293	SLC23A2	solute carrier family 23 member 2
A_23_P200535	0.0024565	2.3e-05	-4.78034	2.62275	-0.948177	TRAPPC3	trafficking protein particle complex 3
A_32_P92840	0.0024565	2.31e-05	-4.7795	2.62027	-1.16181
A_23_P73589	0.0024565	2.33e-05	-4.77674	2.61216	-1.55842	MSN	moesin
A_32_P152046	0.0024565	2.34e-05	-4.77562	2.60885	-1.1775
A_32_P13370	0.0024565	2.34e-05	4.77505	2.60717	0.959203	LOC286161	uncharacterized LOC286161
A_23_P30799	0.0024565	2.34e-05	-4.77481	2.60646	-1.31194	HIST1H3F	histone cluster 1, H3f
A_24_P33508	0.0024565	2.35e-05	4.77359	2.60288	2.16634	MARCH11	membrane associated ring-CH-type finger 11
A_24_P239364	0.0024565	2.35e-05	-4.77325	2.60187	-2.15726	TMEFF2	transmembrane protein with EGF like and two follistatin like domains 2
A_32_P119154	0.0024565	2.36e-05	-4.77242	2.59943	-1.75435
A_23_P100127	0.0024565	2.36e-05	-4.77233	2.59916	-2.25353	KNL1	kinetochore scaffold 1
A_23_P212830	0.0024565	2.37e-05	4.77177	2.59751	1.47841	FGFR3	fibroblast growth factor receptor 3
A_24_P383649	0.0024565	2.37e-05	4.77172	2.59735	2.10735	AMZ1	archaelysin family metallopeptidase 1
A_24_P284353	0.0024565	2.37e-05	-4.77147	2.59661	-0.886312	TMEM107	transmembrane protein 107
A_24_P416289	0.0024569	2.37e-05	4.77062	2.59413	1.0321	TMEM94	transmembrane protein 94
A_24_P314571	0.0024597	2.39e-05	-4.76869	2.58843	-1.72351	SPC24	SPC24, NDC80 kinetochore complex component
A_24_P383769	0.0024597	2.4e-05	-4.76771	2.58555	-0.861456
A_24_P416079	0.0024597	2.4e-05	-4.76756	2.58511	-1.59375	NUSAP1	nucleolar and spindle associated protein 1
A_23_P253451	0.0024597	2.4e-05	4.7671	2.58376	1.26299	SLC7A14	solute carrier family 7 member 14
A_24_P130066	0.0024644	2.41e-05	4.76573	2.57972	1.21581	DPP8	dipeptidyl peptidase 8
A_24_P385585	0.0024724	2.42e-05	4.76392	2.57439	0.709368	TMEM18	transmembrane protein 18
A_23_P205389	0.0024775	2.44e-05	4.76239	2.56991	1.44143	MOAP1	modulator of apoptosis 1
A_23_P419254	0.0024775	2.45e-05	-4.76033	2.56385	-2.5138	DIAPH3	diaphanous related formin 3
A_23_P97923	0.0024775	2.46e-05	4.75996	2.56274	1.81019	PHYHIPL	phytanoyl-CoA 2-hydroxylase interacting protein like
A_23_P83320	0.0024775	2.46e-05	4.75989	2.56255	1.27552	GARNL3	GTPase activating Rap/RanGAP domain like 3
A_32_P32704	0.0024775	2.46e-05	4.75938	2.56105	2.32166
A_23_P207461	0.002501	2.49e-05	4.75553	2.54971	2.48878	CA10	carbonic anhydrase 10
A_24_P318656	0.002501	2.5e-05	-4.75425	2.54595	-1.47623	ITGB3	integrin subunit beta 3
A_23_P62115	0.002501	2.51e-05	-4.75282	2.54176	-2.90416	TIMP1	TIMP metallopeptidase inhibitor 1
A_23_P207699	0.002501	2.52e-05	4.75241	2.54054	1.41786	MAPT	microtubule associated protein tau
A_23_P326020	0.002501	2.52e-05	4.75203	2.53941	2.19245	CSMD3	CUB and Sushi multiple domains 3
A_24_P147910	0.002501	2.52e-05	-4.75183	2.53883	-1.23501	2009-09-01	septin 9
A_23_P61633	0.002504	2.53e-05	4.75068	2.53546	1.53467	TNK2	tyrosine kinase non receptor 2
A_23_P93282	0.0025205	2.55e-05	-4.7477	2.52669	-0.81575	HIST1H3J	histone cluster 1, H3j
A_32_P177937	0.0025205	2.56e-05	4.74632	2.52262	1.23898
A_23_P105264	0.0025205	2.57e-05	-4.74615	2.52214	-0.750992	ETV6	ETS variant 6
A_24_P475349	0.0025205	2.57e-05	4.7456	2.52052	2.40869	RAB6B	RAB6B, member RAS oncogene family
A_24_P145229	0.0025477	2.6e-05	-4.74146	2.50835	-1.16153	CEP89	centrosomal protein 89
A_24_P652174	0.0025561	2.62e-05	4.73967	2.50309	1.47602
A_23_P151066	0.0025562	2.63e-05	-4.73891	2.50086	-1.26291	PTMA	prothymosin, alpha
A_24_P58899	0.0025728	2.65e-05	-4.73613	2.49269	-0.837377
A_24_P281988	0.0025871	2.67e-05	4.73338	2.4846	1.19434	PLCL2	phospholipase C like 2
A_23_P55256	0.0025871	2.68e-05	4.7329	2.48321	0.982512	ZNF652	zinc finger protein 652
A_23_P110253	0.0025951	2.69e-05	4.73072	2.47678	1.37388	KIT	KIT proto-oncogene receptor tyrosine kinase
A_23_P74778	0.0025951	2.7e-05	-4.73045	2.47599	-1.27654	C1orf54	chromosome 1 open reading frame 54
A_32_P54442	0.0026044	2.71e-05	-4.72858	2.47051	-0.856712	CHPF2	chondroitin polymerizing factor 2
A_23_P75220	0.0026057	2.72e-05	4.72723	2.46655	0.794816	SLC25A28	solute carrier family 25 member 28
A_24_P576219	0.0026057	2.73e-05	4.72624	2.46364	1.10743
A_23_P54267	0.0026057	2.73e-05	4.72623	2.46359	2.51509	SCG3	secretogranin III
A_24_P364825	0.0026213	2.76e-05	-4.72347	2.4555	-1.52305
A_24_P835500	0.0026213	2.76e-05	-4.72288	2.45376	-1.09165	ITPRIPL2	inositol 1,4,5-trisphosphate receptor interacting protein like 2
A_23_P430747	0.0026399	2.79e-05	4.71991	2.44503	1.77197	TMEM257	transmembrane protein 257
A_24_P853004	0.0026399	2.79e-05	4.71921	2.44297	1.07127
A_23_P345707	0.0026516	2.81e-05	-4.71708	2.43674	-1.28888	TICRR	TOPBP1 interacting checkpoint and replication regulator
A_24_P55437	0.0026552	2.82e-05	-4.71594	2.43337	-1.14347	TES	testin LIM domain protein
A_23_P51884	0.0026635	2.84e-05	-4.71375	2.42697	-1.09036	PUSL1	pseudouridylate synthase-like 1
A_23_P403991	0.0026635	2.85e-05	-4.71351	2.42625	-3.19747	TRPM8	transient receptor potential cation channel subfamily M member 8
A_23_P166087	0.0026683	2.86e-05	4.71137	2.41998	1.58444	RASSF2	Ras association domain family member 2
A_23_P51534	0.0026683	2.87e-05	-4.71085	2.41845	-1.22291	XCL2	X-C motif chemokine ligand 2
A_23_P51587	0.0026683	2.87e-05	4.71079	2.41828	2.38825	RGS7	regulator of G-protein signaling 7
A_23_P412990	0.0026686	2.88e-05	4.71004	2.41608	1.7434	HRH3	histamine receptor H3
A_23_P153197	0.0026808	2.9e-05	-4.70731	2.40805	-1.35022	TGIF1	TGFB induced factor homeobox 1
A_23_P84106	0.0026808	2.9e-05	4.70718	2.40768	1.51556	IL1RAPL1	interleukin 1 receptor accessory protein like 1
A_23_P340909	0.0026894	2.92e-05	-4.70546	2.40264	-1.32425	SKA3	spindle and kinetochore associated complex subunit 3
A_24_P921155	0.0027019	2.94e-05	4.7033	2.39628	0.884966	NEPRO	nucleolus and neural progenitor protein
A_23_P48327	0.0027059	2.96e-05	4.70157	2.39123	3.21839	KCTD4	potassium channel tetramerization domain containing 4
A_23_P114656	0.0027059	2.96e-05	-4.70111	2.38987	-0.917169	HDAC1	histone deacetylase 1
A_23_P421323	0.0027059	2.96e-05	-4.70072	2.38873	-1.22653
A_23_P114185	0.0027063	2.97e-05	4.69996	2.38651	2.21846	TSPAN7	tetraspanin 7
A_32_P187458	0.0027118	2.98e-05	-4.69863	2.3826	-1.56163
A_23_P151506	0.0027157	2.99e-05	-4.69748	2.37923	-2.09496	PLEK2	pleckstrin 2
A_24_P254789	0.0027572	3.05e-05	-4.692	2.36314	-1.68416	COL14A1	collagen type XIV alpha 1 chain
A_24_P112061	0.0027634	3.06e-05	4.69059	2.35902	1.09591	KIAA0408	KIAA0408
A_23_P100141	0.0027718	3.08e-05	4.68893	2.35417	0.948505
A_23_P84892	0.002783	3.1e-05	4.68697	2.34841	1.481	PNMA6A	paraneoplastic Ma antigen family member 6A
A_23_P126649	0.0027957	3.14e-05	4.68268	2.33584	1.99356
A_23_P71727	0.0027957	3.14e-05	-4.68226	2.3346	-1.70015	CKS2	CDC28 protein kinase regulatory subunit 2
A_23_P48973	0.0027957	3.14e-05	4.68194	2.33367	0.946266	HERC2	HECT and RLD domain containing E3 ubiquitin protein ligase 2
A_24_P862122	0.0027957	3.15e-05	4.68175	2.33311	1.06881
A_24_P297551	0.0027957	3.16e-05	4.68054	2.32956	2.10865	FAM19A2	family with sequence similarity 19 member A2, C-C motif chemokine like
A_32_P33034	0.0027957	3.17e-05	4.67948	2.32646	1.79457
A_24_P102880	0.0027957	3.18e-05	4.67822	2.32278	1.65338	NAV1	neuron navigator 1
A_24_P230457	0.0027957	3.18e-05	-4.67808	2.32235	-0.905159
A_23_P86956	0.0027957	3.19e-05	4.67734	2.3202	1.74668	ADAMTS8	ADAM metallopeptidase with thrombospondin type 1 motif 8
A_32_P128368	0.0027957	3.2e-05	-4.67682	2.31866	-2.66829
A_23_P77304	0.0027957	3.2e-05	4.67671	2.31835	1.68522	AP3B2	adaptor related protein complex 3 beta 2 subunit
A_23_P141656	0.0027957	3.2e-05	4.6764	2.31744	0.937858	DRG2	developmentally regulated GTP binding protein 2
A_24_P463891	0.0027957	3.21e-05	4.67559	2.31507	2.36421	FUT9	fucosyltransferase 9
A_24_P262407	0.0027957	3.21e-05	4.67549	2.31479	1.46146	THRA	thyroid hormone receptor, alpha
A_23_P201628	0.0027957	3.21e-05	-4.67534	2.31433	-1.23816	LAMC1	laminin subunit gamma 1
A_24_P765795	0.0028036	3.23e-05	4.67378	2.30976	0.855903
A_32_P219279	0.0028438	3.28e-05	4.66861	2.29462	1.25397	ELFN2	extracellular leucine rich repeat and fibronectin type III domain containing 2
A_24_P942538	0.002852	3.3e-05	4.66703	2.29001	1.58349	GATS	GATS, stromal antigen 3 opposite strand
A_24_P10214	0.0028542	3.31e-05	4.66612	2.28735	1.73305	STXBP6	syntaxin binding protein 6
A_24_P940678	0.0028681	3.33e-05	-4.66393	2.28092	-1.99182	KNL1	kinetochore scaffold 1
A_23_P204751	0.002899	3.37e-05	4.65987	2.26904	1.80645	ASIC1	acid sensing ion channel subunit 1
A_23_P68610	0.0028999	3.39e-05	-4.65858	2.26528	-1.27149	TPX2	TPX2, microtubule nucleation factor
A_32_P84242	0.0028999	3.39e-05	4.65846	2.26491	1.41746	FAM169A	family with sequence similarity 169 member A
A_23_P68966	0.0029163	3.42e-05	4.65543	2.25604	1.35905	DESI1	desumoylating isopeptidase 1
A_24_P674924	0.0029163	3.43e-05	4.65463	2.25371	1.18067	LRPPRC	leucine rich pentatricopeptide repeat containing
A_32_P30345	0.0029163	3.43e-05	4.6545	2.25335	1.23265
A_24_P122940	0.0029163	3.44e-05	4.6536	2.2507	0.940663
A_24_P799048	0.0029163	3.45e-05	-4.65273	2.24815	-1.586	GAPLINC	gastric adenocarcinoma associated, positive CD44 regulator, long intergenic non-coding RNA
A_23_P151307	0.0029163	3.46e-05	4.65214	2.24644	2.01314	RAPGEF3	Rap guanine nucleotide exchange factor 3
A_23_P401	0.0029163	3.46e-05	-4.65194	2.24584	-2.43119	CENPF	centromere protein F
A_24_P14156	0.0029163	3.46e-05	-4.65144	2.24437	-2.6069	NDC80	NDC80, kinetochore complex component
A_23_P254353	0.0029331	3.5e-05	4.64823	2.23499	1.12166	NOXA1	NADPH oxidase activator 1
A_23_P205031	0.0029331	3.5e-05	-4.64819	2.23486	-2.08673	COL4A2	collagen type IV alpha 2 chain
A_23_P257231	0.0029331	3.5e-05	4.64768	2.23338	3.59785	ETNPPL	ethanolamine-phosphate phospho-lyase
A_23_P29118	0.0029395	3.52e-05	4.64635	2.2295	1.65314	DGCR5	DiGeorge syndrome critical region gene 5 (non-protein coding)
A_23_P333218	0.0029411	3.54e-05	-4.64478	2.2249	-1.12127	ERGIC1	endoplasmic reticulum-golgi intermediate compartment 1
A_23_P150667	0.0029411	3.54e-05	-4.64453	2.22416	-2.22673	KIF18A	kinesin family member 18A
A_24_P925342	0.0029411	3.54e-05	-4.64426	2.22337	-1.47472	MAN1C1	mannosidase alpha class 1C member 1
A_23_P94517	0.0029455	3.56e-05	4.64249	2.21821	1.97582	BRINP1	BMP/retinoic acid inducible neural specific 1
A_23_P149301	0.0029455	3.57e-05	-4.64193	2.21657	-1.435	HIST3H2A	histone cluster 3, H2a
A_23_P312565	0.0029455	3.57e-05	4.64164	2.21571	1.40705	ANKRD19P	ankyrin repeat domain 19, pseudogene
A_23_P16523	0.0029455	3.58e-05	-4.64124	2.21455	-2.34982	GDF15	growth differentiation factor 15
A_23_P130642	0.0029555	3.6e-05	-4.63892	2.20777	-1.32707	GBP6	guanylate binding protein family member 6
A_24_P413884	0.0029555	3.62e-05	-4.63742	2.20338	-2.77765	CENPA	centromere protein A
A_32_P63643	0.0029555	3.62e-05	-4.63727	2.20295	-1.31303
A_24_P374513	0.0029555	3.62e-05	-4.6371	2.20245	-0.922535
A_24_P192727	0.0029555	3.63e-05	-4.63701	2.20219	-1.35769	KAZALD1	Kazal type serine peptidase inhibitor domain 1
A_23_P211167	0.0029576	3.64e-05	4.63559	2.19803	0.840951	C21orf2	chromosome 21 open reading frame 2
A_24_P91094	0.0029576	3.64e-05	4.63553	2.19787	2.06577	RUNDC3A	RUN domain containing 3A
A_23_P131111	0.0029636	3.66e-05	-4.63426	2.19417	-1.3279	SLC27A1	solute carrier family 27 member 1
A_32_P63162	0.0029759	3.68e-05	-4.63232	2.18849	-0.976763
A_32_P199429	0.0030022	3.72e-05	4.62876	2.17809	2.13915
A_23_P139265	0.0030022	3.73e-05	4.62829	2.17672	0.86403	SIRT3	sirtuin 3
A_23_P402936	0.0030053	3.74e-05	4.62679	2.17232	1.37187	PPFIA2	PTPRF interacting protein alpha 2
A_24_P55148	0.0030053	3.74e-05	-4.62673	2.17215	-1.33864	HIST1H2BJ	histone cluster 1, H2bj
A_23_P46309	0.0030067	3.75e-05	-4.62596	2.16991	-1.61923	RCC1	regulator of chromosome condensation 1
A_23_P165848	0.0030078	3.77e-05	-4.62463	2.16603	-1.34617	EMILIN1	elastin microfibril interfacer 1
A_23_P389676	0.0030078	3.77e-05	4.62461	2.16597	0.810163	EXOC3	exocyst complex component 3
A_23_P149668	0.003008	3.78e-05	-4.62398	2.16412	-2.53207	KIF14	kinesin family member 14
A_23_P318800	0.0030125	3.8e-05	4.62207	2.15854	1.94296	SSTR2	somatostatin receptor 2
A_24_P113131	0.0030125	3.81e-05	4.62141	2.15662	1.63296	TSPOAP1	TSPO associated protein 1
A_23_P11915	0.0030125	3.81e-05	-4.62131	2.15632	-0.881118	GDAP2	ganglioside induced differentiation associated protein 2
A_24_P764595	0.0030125	3.82e-05	-4.62071	2.15459	-1.01718
A_23_P19226	0.0030125	3.84e-05	-4.61911	2.14991	-1.05387	DSE	dermatan sulfate epimerase
A_23_P348146	0.0030125	3.84e-05	4.61883	2.14909	1.58351	SLAIN1	SLAIN motif family member 1
A_23_P35343	0.0030125	3.84e-05	4.61876	2.14887	1.1508	ZNF248	zinc finger protein 248
A_24_P794631	0.0030125	3.84e-05	4.61863	2.1485	1.45453	LSAMP	limbic system-associated membrane protein
A_23_P256956	0.0030294	3.87e-05	-4.61625	2.14154	-1.96437	KIF20A	kinesin family member 20A
A_24_P337592	0.0030333	3.88e-05	-4.61524	2.13862	-1.19372	BTN2A2	butyrophilin subfamily 2 member A2
A_23_P253368	0.0030407	3.9e-05	-4.61386	2.13458	-2.10668	HOXA10	homeobox A10
A_23_P357995	0.0030671	3.94e-05	-4.61052	2.12484	-0.912335	ZBTB8OS	zinc finger and BTB domain containing 8 opposite strand
A_24_P272761	0.0030685	3.95e-05	4.60978	2.12267	1.22475	DENND1A	DENN domain containing 1A
A_24_P22976	0.0030703	3.98e-05	4.6078	2.11691	1.77144	ARRDC2	arrestin domain containing 2
A_23_P117037	0.0030703	3.98e-05	4.6073	2.11544	0.64805	LETMD1	LETM1 domain containing 1
A_23_P205500	0.0030703	3.98e-05	-4.60724	2.11526	-1.64194
A_23_P428184	0.0030703	3.98e-05	-4.6072	2.11515	-1.30959	HIST1H2AD	histone cluster 1, H2ad
A_23_P47304	0.0030851	4.01e-05	-4.60481	2.10816	-1.27373	CASP5	caspase 5
A_24_P93462	0.0030851	4.02e-05	-4.60412	2.10617	-1.81321
A_23_P82299	0.0030851	4.02e-05	-4.6039	2.10552	-0.856032	PPP1R35	protein phosphatase 1 regulatory subunit 35
A_23_P57379	0.0030886	4.04e-05	-4.60244	2.10125	-1.55032	CDC45	cell division cycle 45
A_23_P94422	0.0030886	4.04e-05	-4.60236	2.10101	-2.34015	MELK	maternal embryonic leucine zipper kinase
A_24_P366082	0.0030907	4.05e-05	4.60155	2.09867	0.899936	MICAL3	microtubule associated monooxygenase, calponin and LIM domain containing 3
A_32_P176036	0.0030959	4.07e-05	4.60043	2.09539	1.08913	SHC3	SHC adaptor protein 3
A_23_P309155	0.0031144	4.1e-05	4.59795	2.08818	1.66239	TMEM59L	transmembrane protein 59 like
A_23_P251196	0.0031186	4.12e-05	4.59644	2.08375	0.841364
A_23_P116942	0.0031186	4.12e-05	-4.59636	2.08352	-1.17497	LAG3	lymphocyte activating 3
A_23_P75355	0.0031332	4.15e-05	4.5943	2.07751	1.55017	ADARB2	adenosine deaminase, RNA specific B2 (inactive)
A_23_P166400	0.0031449	4.17e-05	4.59253	2.07235	2.81667
A_32_P7974	0.0031569	4.19e-05	-4.59074	2.06713	-1.83504	TDRD10	tudor domain containing 10
A_23_P57110	0.0031649	4.22e-05	4.58887	2.06169	1.24398	SLC52A3	solute carrier family 52 member 3
A_32_P125820	0.0031649	4.22e-05	4.58875	2.06135	0.820849
A_24_P201153	0.0031649	4.23e-05	4.5882	2.05973	1.51178	TJP2	tight junction protein 2
A_23_P425332	0.0031651	4.24e-05	4.5876	2.05798	2.14714	PPP4R4	protein phosphatase 4 regulatory subunit 4
A_23_P365226	0.0031666	4.25e-05	4.58688	2.05588	0.821122	FAM161B	family with sequence similarity 161 member B
A_23_P145134	0.003177	4.27e-05	-4.58526	2.05118	-1.13345	FGFR1OP	FGFR1 oncogene partner
A_23_P316511	0.0031805	4.28e-05	-4.584	2.0475	-1.82348	HOXB3	homeobox B3
A_24_P462899	0.0031805	4.29e-05	-4.58375	2.04679	-1.59822	CENPW	centromere protein W
A_23_P129258	0.0031914	4.31e-05	-4.5821	2.04198	-1.44799
A_23_P4662	0.0031929	4.33e-05	-4.5809	2.03847	-1.67985	BCL3	B-cell CLL/lymphoma 3
A_23_P74380	0.0031929	4.33e-05	-4.5808	2.03819	-0.79794	WARS2	tryptophanyl tRNA synthetase 2, mitochondrial
A_23_P52278	0.0031947	4.34e-05	-4.58006	2.03603	-1.63131	KIF11	kinesin family member 11
A_32_P188263	0.0031982	4.35e-05	-4.57914	2.03334	-1.11917
A_23_P259344	0.0031997	4.36e-05	4.57839	2.03116	1.11186	CECR6	cat eye syndrome chromosome region, candidate 6
A_23_P86002	0.0031997	4.37e-05	-4.57786	2.02962	-0.921192	TMED5	transmembrane p24 trafficking protein 5
A_24_P179013	0.0032132	4.39e-05	-4.57596	2.02409	-1.0427
A_23_P74097	0.0032137	4.41e-05	-4.57492	2.02107	-0.96418	TCEB3	transcription elongation factor B subunit 3
A_23_P432444	0.0032137	4.42e-05	4.57445	2.01968	1.18938	MCF2L2	MCF,2 cell line derived transforming sequence-like 2
A_32_P88776	0.0032137	4.42e-05	4.57411	2.01871	2.28957	SYT16	synaptotagmin 16
A_32_P212343	0.0032137	4.43e-05	4.57366	2.01737	1.08752
A_23_P130598	0.0032183	4.44e-05	4.57264	2.01442	1.19	SLC25A23	solute carrier family 25 member 23
A_32_P148345	0.0032502	4.49e-05	-4.56895	2.00366	-2.54474	ANXA2	annexin A2
A_23_P304897	0.0032572	4.52e-05	-4.56725	1.99874	-1.52184	BDKRB2	bradykinin receptor B2
A_23_P254733	0.0032572	4.52e-05	-4.56715	1.99843	-1.81959	CENPU	centromere protein U
A_23_P412321	0.003259	4.53e-05	-4.56642	1.9963	-1.20171	CCR5	C-C motif chemokine receptor 5 (gene/pseudogene)
A_23_P94795	0.003269	4.55e-05	-4.56488	1.99184	-1.62953	TEAD4	TEA domain transcription factor 4
A_23_P1014	0.0032776	4.57e-05	-4.56338	1.98746	-1.08202	LINC00467	long intergenic non-protein coding RNA 467
A_24_P217365	0.0032776	4.58e-05	4.56294	1.98619	0.962921	ANKRD28	ankyrin repeat domain 28
A_23_P44631	0.0033067	4.63e-05	-4.55911	1.97504	-1.71335	R3HDM2	R3H domain containing 2
A_23_P48835	0.0033067	4.64e-05	-4.55899	1.9747	-1.39778	KIF23	kinesin family member 23
A_23_P377299	0.0033067	4.64e-05	4.55848	1.9732	1.49026	ECE2	endothelin converting enzyme 2
A_24_P179467	0.0033103	4.66e-05	4.55758	1.97058	1.97593	SLC1A6	solute carrier family 1 member 6
A_23_P13137	0.0033327	4.7e-05	4.55489	1.96276	1.57663
A_23_P311732	0.0033398	4.71e-05	-4.55366	1.9592	-1.20001	GNG12	G protein subunit gamma 12
A_32_P44047	0.0033402	4.72e-05	-4.55307	1.95747	-1.21987
A_32_P134825	0.0033591	4.78e-05	4.54926	1.94639	1.3038
A_23_P158533	0.0033591	4.79e-05	4.54866	1.94464	1.33032	DEAF1	DEAF1, transcription factor
A_24_P24972	0.0033591	4.79e-05	-4.54849	1.94417	-1.02085
A_23_P51231	0.0033591	4.79e-05	-4.5483	1.9436	-1.21071	RUNX3	runt related transcription factor 3
A_24_P237601	0.0033591	4.8e-05	4.54807	1.94294	1.50277	RPS6KA5	ribosomal protein S6 kinase A5
A_24_P941526	0.0033591	4.8e-05	4.54767	1.94178	1.27846	ACSL6	acyl-CoA synthetase long-chain family member 6
A_24_P290237	0.0033591	4.81e-05	-4.54694	1.93965	-1.15512	FRMD8	FERM domain containing 8
A_23_P319808	0.0033591	4.82e-05	4.54672	1.93901	1.01809	UHRF1BP1L	UHRF1 binding protein 1 like
A_24_P317827	0.0033591	4.83e-05	4.54585	1.93649	0.856367	TMEM8B	transmembrane protein 8B
A_24_P246787	0.0033591	4.84e-05	-4.54552	1.93552	-1.00301	REST	RE1 silencing transcription factor
A_23_P342825	0.0033591	4.85e-05	4.54492	1.93378	1.31311	FBXW4	F-box and WD repeat domain containing 4
A_24_P56073	0.0033591	4.85e-05	4.54478	1.93336	1.24675	PLEKHB1	pleckstrin homology domain containing B1
A_23_P65674	0.0033699	4.87e-05	-4.54322	1.92883	-0.863146	TMOD3	tropomodulin 3
A_23_P214803	0.0033827	4.9e-05	4.54148	1.92378	1.63405	SNAP91	synaptosome associated protein 91
A_32_P108396	0.0033844	4.91e-05	4.54078	1.92176	1.44026
A_23_P24784	0.0033866	4.93e-05	-4.53972	1.91867	-1.18438	TNNI2	troponin I2, fast skeletal type
A_23_P102769	0.0033866	4.93e-05	-4.53951	1.91806	-0.789622	MGME1	mitochondrial genome maintenance exonuclease 1
A_32_P181621	0.0034007	4.97e-05	4.53683	1.91027	1.26012
A_23_P104804	0.0034007	4.97e-05	4.53669	1.90988	2.02084	ZBTB16	zinc finger and BTB domain containing 16
A_24_P217848	0.0034007	4.98e-05	-4.53606	1.90803	-1.08104	HIST1H2AK	histone cluster 1, H2ak
A_32_P41604	0.0034007	5e-05	4.53516	1.90544	2.16748	F5	coagulation factor V
A_24_P222237	0.0034007	5e-05	4.53494	1.9048	1.20618	HERC2P2	hect domain and RLD 2 pseudogene 2
A_23_P151570	0.0034007	5e-05	4.5348	1.90437	1.14034	RALGAPA1	Ral GTPase activating protein catalytic alpha subunit 1
A_24_P153643	0.0034007	5.01e-05	4.53448	1.90345	1.55382	DOCK3	dedicator of cytokinesis 3
A_23_P88731	0.003406	5.02e-05	-4.53346	1.9005	-1.34036	RAD51	RAD51 recombinase
A_32_P201530	0.0034069	5.03e-05	4.53285	1.89871	2.08794	SRCIN1	SRC kinase signaling inhibitor 1
A_23_P380848	0.0034078	5.06e-05	-4.53104	1.89346	-1.03091	TXNDC17	thioredoxin domain containing 17
A_24_P67748	0.0034078	5.06e-05	-4.53093	1.89314	-0.871098
A_24_P114255	0.0034078	5.07e-05	4.5308	1.89276	1.11549	MBOAT2	membrane bound O-acyltransferase domain containing 2
A_23_P74138	0.0034078	5.07e-05	-4.53027	1.89123	-1.26276	TAGLN2	transgelin 2
A_23_P17354	0.0034078	5.08e-05	4.53015	1.89089	2.00559	GDAP1L1	ganglioside induced differentiation associated protein 1 like 1
A_23_P353614	0.0034112	5.09e-05	4.52932	1.88847	2.12296	C8orf46	chromosome 8 open reading frame 46
A_23_P403588	0.0034161	5.1e-05	4.52835	1.88564	1.07729	USP47	ubiquitin specific peptidase 47
A_32_P100707	0.0034232	5.12e-05	4.52716	1.8822	1.67931
A_23_P406122	0.003432	5.15e-05	4.52562	1.87772	1.07265	C20orf194	chromosome 20 open reading frame 194
A_32_P212520	0.003432	5.15e-05	4.52531	1.87682	0.791466	HOOK3	hook microtubule tethering protein 3
A_23_P501538	0.0034333	5.16e-05	-4.52467	1.87497	-3.07022	HOXA3	homeobox A3
A_23_P344194	0.0034363	5.18e-05	4.52388	1.87267	0.962605	CCDC184	coiled-coil domain containing 184
A_23_P70583	0.0034389	5.2e-05	4.52271	1.86927	0.836115	VPS52	VPS52, GARP complex subunit
A_23_P142075	0.0034389	5.2e-05	-4.52228	1.86803	-1.76703	ACP5	acid phosphatase 5, tartrate resistant
A_23_P162476	0.0034389	5.21e-05	-4.52184	1.86675	-1.1341	CDCA3	cell division cycle associated 3
A_24_P160088	0.0034389	5.25e-05	4.51965	1.8604	0.899746	PDXK	pyridoxal (pyridoxine, vitamin B6) kinase
A_24_P328504	0.0034389	5.25e-05	-4.51952	1.86002	-1.63982	SP140	SP140 nuclear body protein
A_24_P76078	0.0034389	5.25e-05	-4.51949	1.85993	-1.0462
A_32_P202708	0.0034389	5.25e-05	-4.51923	1.85918	-1.17989
A_23_P49972	0.0034389	5.26e-05	-4.51854	1.85716	-1.9354	CDC6	cell division cycle 6
A_23_P66011	0.0034389	5.27e-05	4.51826	1.85636	1.44262	NECAB2	N-terminal EF-hand calcium binding protein 2
A_32_P19840	0.0034389	5.27e-05	-4.5181	1.85589	-1.32511
A_23_P144656	0.0034389	5.27e-05	4.51803	1.8557	1.8349	CDH10	cadherin 10
A_23_P395460	0.00345	5.31e-05	4.51572	1.84901	1.58165	KIF1A	kinesin family member 1A
A_23_P72583	0.00345	5.32e-05	-4.51508	1.84714	-1.3107
A_23_P45536	0.00345	5.32e-05	4.51501	1.84694	2.00519	MCF2	MCF,2 cell line derived transforming sequence
A_32_P105469	0.00345	5.33e-05	4.51476	1.8462	1.0279
A_23_P433586	0.00345	5.33e-05	4.51448	1.84541	2.06555	HTR2C	5-hydroxytryptamine receptor 2C
A_24_P29401	0.0034664	5.37e-05	4.51248	1.83959	1.49482	PIK3R1	phosphoinositide-3-kinase regulatory subunit 1
A_24_P933828	0.0034721	5.38e-05	-4.51145	1.83659	-1.11189
A_23_P54736	0.0034868	5.42e-05	-4.50902	1.82957	-1.37317	GNG13	G protein subunit gamma 13
A_23_P1998	0.0034868	5.43e-05	4.50877	1.82884	1.45532	APBB1	amyloid beta precursor protein binding family B member 1
A_24_P544661	0.0034868	5.43e-05	-4.50861	1.82836	-0.889243	HIST2H2BC	histone cluster 2, H2bc (pseudogene)
A_24_P218979	0.0035032	5.46e-05	-4.50661	1.82257	-1.54516	CDCA3	cell division cycle associated 3
A_24_P472007	0.0035212	5.5e-05	4.50448	1.81639	0.978426	UNC13A	unc-13 homolog A
A_24_P111019	0.0035284	5.52e-05	4.50333	1.81306	1.0054	EPS15L1	epidermal growth factor receptor pathway substrate 15 like 1
A_23_P356755	0.0035333	5.54e-05	-4.50239	1.81034	-0.972403	CEBPG	CCAAT/enhancer binding protein gamma
A_23_P351305	0.0035668	5.6e-05	4.49889	1.8002	2.34716	AMER2	APC membrane recruitment protein 2
A_24_P92823	0.0035819	5.63e-05	-4.49705	1.79485	-1.27261
A_24_P923190	0.0035889	5.65e-05	4.49594	1.79163	1.19808
A_23_P381332	0.0035952	5.68e-05	-4.49414	1.78643	-1.09715	ZNF480	zinc finger protein 480
A_23_P56404	0.0035952	5.69e-05	-4.49391	1.78575	-1.97717	EN1	engrailed homeobox 1
A_23_P392654	0.0035952	5.69e-05	4.49382	1.7855	3.10593	SPHKAP	SPHK1 interactor, AKAP domain containing
A_23_P81898	0.0035952	5.7e-05	-4.49341	1.78431	-1.81186	UBD	ubiquitin D
A_23_P76006	0.0036137	5.73e-05	-4.49128	1.77815	-1.84683	SERPINH1	serpin family H member 1
A_23_P4679	0.003622	5.76e-05	-4.49005	1.7746	-1.06563	ERF	ETS2 repressor factor
A_23_P115902	0.0036236	5.77e-05	4.48943	1.77279	1.56721
A_23_P326691	0.0036243	5.78e-05	-4.48888	1.7712	-0.694422	RBBP4	RB binding protein 4, chromatin remodeling factor
A_23_P92107	0.0036333	5.8e-05	4.4876	1.76748	1.24535	SLC15A2	solute carrier family 15 member 2
A_23_P135031	0.0036424	5.82e-05	4.48632	1.76378	1.43858	FRRS1L	ferric chelate reductase 1 like
A_24_P140569	0.003665	5.87e-05	4.48386	1.75666	1.67123	LRRTM2	leucine rich repeat transmembrane neuronal 2
A_24_P268685	0.003682	5.91e-05	4.48167	1.75032	2.29175	SLC6A1	solute carrier family 6 member 1
A_23_P90542	0.003682	5.91e-05	4.48141	1.74958	1.31939	ZNF540	zinc finger protein 540
A_23_P81859	0.003697	5.95e-05	-4.47963	1.74442	-1.03436	HIST1H2AH	histone cluster 1, H2ah
A_24_P158587	0.0037218	6e-05	4.47701	1.73683	1.01508	CRY2	cryptochrome circadian clock 2
A_23_P359540	0.0037231	6.01e-05	-4.47637	1.73499	-1.46897	HIST1H4F	histone cluster 1, H4f
A_23_P91151	0.0037231	6.02e-05	4.47594	1.73373	0.981061	SLC1A4	solute carrier family 1 member 4
A_24_P233560	0.0037658	6.09e-05	4.47181	1.7218	1.0123
A_23_P390639	0.0038059	6.18e-05	4.46748	1.70927	1.90714	LINC01105	long intergenic non-protein coding RNA 1105
A_23_P116123	0.0038059	6.18e-05	-4.46747	1.70923	-1.69503	CHEK1	checkpoint kinase 1
A_23_P112673	0.0038078	6.19e-05	-4.46683	1.70738	-1.06837	ZWILCH	zwilch kinetochore protein
A_23_P334864	0.0038356	6.25e-05	4.4639	1.69893	0.946034	FAM126B	family with sequence similarity 126 member B
A_32_P218734	0.0038356	6.25e-05	-4.46355	1.6979	-1.57244	COL5A2	collagen type V alpha 2 chain
A_23_P137410	0.0038477	6.28e-05	4.46207	1.69363	2.32756
A_23_P91081	0.0038496	6.3e-05	4.46144	1.69179	1.92764	EPCAM	epithelial cell adhesion molecule
A_23_P79978	0.0038607	6.33e-05	4.45959	1.68646	1.54426	SLC24A3	solute carrier family 24 member 3
A_32_P217853	0.0038607	6.33e-05	4.45956	1.68637	2.68787
A_32_P154484	0.0038722	6.36e-05	4.45797	1.68178	1.07386
A_24_P40094	0.0038722	6.37e-05	4.45767	1.6809	1.59607	ATCAY	ATCAY, caytaxin
A_23_P352484	0.0038771	6.39e-05	4.45662	1.67788	2.18693	DOK6	docking protein 6
A_23_P132378	0.0038771	6.4e-05	-4.45626	1.67684	-1.64612	CELSR1	cadherin EGF LAG seven-pass G-type receptor 1
A_23_P346912	0.0038771	6.41e-05	-4.4555	1.67463	-1.30464	SPATA17	spermatogenesis associated 17
A_23_P4919	0.0038771	6.42e-05	-4.45537	1.67427	-0.839455	KDELR1	KDEL endoplasmic reticulum protein retention receptor 1
A_23_P215669	0.0038797	6.43e-05	-4.45461	1.67207	-1.37306	POLR2J2	RNA polymerase II subunit J2
A_24_P148261	0.0038797	6.44e-05	-4.45422	1.67094	-1.74284	TGFB2	transforming growth factor beta 2
A_24_P100830	0.0039028	6.49e-05	4.45185	1.6641	1.44493	AMN1	antagonist of mitotic exit network 1 homolog
A_32_P89899	0.0039058	6.5e-05	4.45114	1.66204	2.64997	GABRG1	gamma-aminobutyric acid type A receptor gamma1 subunit
A_23_P404108	0.0039269	6.55e-05	4.44895	1.65572	0.922388	CCSER2	coiled-coil serine rich protein 2
A_23_P53417	0.0039428	6.58e-05	4.44719	1.65064	2.02071	PPP1R1A	protein phosphatase 1 regulatory inhibitor subunit 1A
A_23_P103981	0.0039486	6.6e-05	-4.44619	1.64774	-1.50537	HIST2H2AA4	histone cluster 2, H2aa4
A_24_P151084	0.0039486	6.61e-05	4.44579	1.6466	1.07324	CNDP2	CNDP dipeptidase 2 (metallopeptidase M20 family)
A_23_P126416	0.0039497	6.62e-05	4.44524	1.645	1.03523	TIE1	tyrosine kinase with immunoglobulin like and EGF like domains 1
A_23_P122197	0.0039501	6.63e-05	-4.44474	1.64357	-1.42383	CCNB1	cyclin B1
A_23_P6546	0.0039796	6.69e-05	4.4418	1.63506	0.748455	TUBGCP6	tubulin gamma complex associated protein 6
A_23_P97161	0.0039796	6.7e-05	-4.44143	1.634	-0.929808	TTF2	transcription termination factor 2
A_23_P333484	0.0040018	6.75e-05	-4.43919	1.62753	-1.18776	HIST1H3H	histone cluster 1, H3h
A_23_P32404	0.0040214	6.79e-05	-4.43717	1.6217	-1.41971	ISG20	interferon stimulated exonuclease gene 20
A_24_P211565	0.0040232	6.8e-05	-4.43656	1.61994	-1.58827	C1QTNF6	C1q and tumor necrosis factor related protein 6
A_23_P13740	0.0040525	6.86e-05	4.43378	1.61192	1.90493	NAV3	neuron navigator 3
A_23_P48669	0.0040684	6.9e-05	-4.43207	1.60698	-1.4657	CDKN3	cyclin dependent kinase inhibitor 3
A_32_P169406	0.0040757	6.92e-05	-4.43103	1.604	-1.0331	LOC400043	uncharacterized LOC400043
A_32_P30831	0.0040883	6.97e-05	4.42885	1.59771	1.03423	RAD51-AS1	RAD51 antisense RNA 1 (head to head)
A_23_P19938	0.0040883	6.97e-05	-4.42868	1.59722	-1.49151	KDELR2	KDEL endoplasmic reticulum protein retention receptor 2
A_32_P100109	0.0040883	6.97e-05	4.42867	1.59719	1.78523	REPS2	RALBP1 associated Eps domain containing 2
A_32_P24165	0.0040913	7.01e-05	-4.42719	1.59293	-1.33644	FANCD2	Fanconi anemia complementation group D2
A_23_P346813	0.0040913	7.01e-05	4.42714	1.59278	1.94234	PAK3	p21 (RAC1) activated kinase 3
A_23_P210538	0.0040913	7.01e-05	4.42706	1.59255	0.651111	ELMO2	engulfment and cell motility 2
A_23_P207507	0.0041235	7.09e-05	-4.4236	1.58257	-2.59279	ABCC3	ATP binding cassette subfamily C member 3
A_32_P78121	0.0041235	7.1e-05	-4.42294	1.58068	-1.30268
A_23_P304356	0.0041235	7.1e-05	-4.42276	1.58015	-1.54177	CLEC5A	C-type lectin domain family 5 member A
A_23_P304110	0.0041235	7.11e-05	4.42268	1.57991	2.86737	SOWAHA	sosondowah ankyrin repeat domain family member A
A_23_P74446	0.0041235	7.13e-05	-4.42176	1.57728	-1.04144	KDM4A	lysine demethylase 4A
A_23_P208167	0.0041235	7.13e-05	-4.42152	1.57656	-0.961739	FPR3	formyl peptide receptor 3
A_24_P264192	0.0041235	7.14e-05	-4.42112	1.57541	-0.991945	SRRM1	serine and arginine repetitive matrix 1
A_32_P171328	0.0041235	7.15e-05	-4.42068	1.57415	-1.22747	UBE2S	ubiquitin conjugating enzyme E2 S
A_32_P118978	0.0041235	7.16e-05	4.42048	1.57358	0.911482	TP53BP1	tumor protein p53 binding protein 1
A_24_P46689	0.0041325	7.18e-05	4.41934	1.57028	0.743682	SASH1	SAM and SH3 domain containing 1
A_23_P253524	0.0041351	7.2e-05	-4.41868	1.5684	-1.05707	CENPE	centromere protein E
A_23_P36120	0.0041496	7.23e-05	-4.41711	1.56388	-1.34624	MS4A6A	membrane spanning 4-domains A6A
A_32_P41526	0.0041549	7.25e-05	4.41626	1.56141	1.08428
A_23_P93772	0.0041594	7.27e-05	-4.41527	1.55856	-1.85206	HOXA5	homeobox A5
A_24_P257099	0.0041594	7.28e-05	-4.41502	1.55783	-1.54002	HJURP	Holliday junction recognition protein
A_32_P73151	0.0041625	7.3e-05	4.4141	1.5552	1.84528	GABRB1	gamma-aminobutyric acid type A receptor beta1 subunit
A_24_P80571	0.0041625	7.32e-05	4.41329	1.55286	0.990885
A_23_P163481	0.0041625	7.33e-05	-4.4129	1.55172	-1.3692	BUB1B	BUB1 mitotic checkpoint serine/threonine kinase B
A_23_P126888	0.0041625	7.35e-05	4.41194	1.54896	1.18249	KIF21B	kinesin family member 21B
A_23_P25224	0.0041625	7.35e-05	-4.41165	1.54813	-1.2933	YBX3	Y-box binding protein 3
A_24_P647163	0.0041625	7.36e-05	-4.41163	1.54807	-1.08327	LOC100506100	uncharacterized LOC100506100
A_23_P156390	0.0041625	7.37e-05	4.41103	1.54634	1.11166	JAKMIP2	janus kinase and microtubule interacting protein 2
A_24_P332816	0.0041625	7.37e-05	4.41098	1.54621	1.66315	RIMS2	regulating synaptic membrane exocytosis 2
A_23_P72668	0.0041625	7.37e-05	4.41079	1.54567	1.80418	SDPR	serum deprivation response
A_23_P352684	0.0041664	7.42e-05	4.40902	1.54057	0.899293	DCAF5	DDB1 and CUL4 associated factor 5
A_23_P32064	0.0041664	7.43e-05	4.40829	1.53846	1.36121	NSMF	NMDA receptor synaptonuclear signaling and neuronal migration factor
A_24_P288836	0.0041664	7.44e-05	-4.40809	1.53788	-1.69156	HLA-DPB2	major histocompatibility complex, class II, DP beta 2 (pseudogene)
A_23_P365494	0.0041664	7.46e-05	4.40694	1.53457	2.01173	UNC13A	unc-13 homolog A
A_23_P141180	0.0041664	7.48e-05	4.40644	1.53313	1.02196	TOM1L2	target of myb1 like 2 membrane trafficking protein
A_23_P39215	0.0041664	7.48e-05	-4.40605	1.53202	-0.86225	NUDT19	nudix hydrolase 19
A_32_P201677	0.0041664	7.49e-05	-4.4057	1.53099	-1.04962
A_24_P263259	0.0041664	7.5e-05	4.40522	1.52963	0.928118	CCDC85C	coiled-coil domain containing 85C
A_23_P113101	0.0041664	7.51e-05	4.40506	1.52914	1.75208
A_24_P372613	0.0041664	7.51e-05	4.40493	1.52877	1.38481	APBB1	amyloid beta precursor protein binding family B member 1
A_24_P205627	0.0041664	7.52e-05	-4.40466	1.528	-1.38854	TXLNA	taxilin alpha
A_23_P119102	0.0041664	7.52e-05	-4.40452	1.5276	-1.56329	VASP	vasodilator-stimulated phosphoprotein
A_23_P350808	0.0041664	7.53e-05	4.40402	1.52615	1.09838	UNC80	unc-80 homolog, NALCN activator
A_32_P39049	0.0041664	7.54e-05	-4.4036	1.52494	-1.0842	LPP	LIM domain containing preferred translocation partner in lipoma
A_23_P137665	0.0041664	7.56e-05	-4.40303	1.5233	-3.47591	CHI3L1	chitinase 3 like 1
A_23_P152125	0.0041664	7.56e-05	4.40292	1.523	0.806851	MVD	mevalonate diphosphate decarboxylase
A_23_P215009	0.0041664	7.57e-05	4.40228	1.52114	0.971357	FAM65B	family with sequence similarity 65 member B
A_32_P498899	0.0041664	7.57e-05	4.40227	1.52111	1.37651	ARFGEF3	ARFGEF family member 3
A_23_P170233	0.0041664	7.57e-05	-4.40223	1.521	-1.83036	CSTA	cystatin A
A_23_P150935	0.0041702	7.6e-05	-4.401	1.51748	-0.971839	TROAP	trophinin associated protein
A_23_P208870	0.0041702	7.61e-05	-4.40081	1.51691	-1.07063	AKT2	AKT serine/threonine kinase 2
A_32_P498287	0.0041702	7.61e-05	4.40065	1.51646	1.01771	SLC7A14	solute carrier family 7 member 14
A_23_P208551	0.0041728	7.63e-05	4.40002	1.51466	1.05171	ADGRL1	adhesion G protein-coupled receptor L1
A_32_P227870	0.0041865	7.68e-05	4.39762	1.50775	0.91683	SLC30A4	solute carrier family 30 member 4
A_23_P157569	0.0041865	7.69e-05	4.39725	1.50668	0.729826	ADHFE1	alcohol dehydrogenase, iron containing 1
A_24_P110601	0.0041865	7.69e-05	-4.39721	1.50656	-1.32433
A_24_P586712	0.0041865	7.7e-05	-4.39674	1.5052	-1.2832	TPRG1	tumor protein p63 regulated 1
A_24_P306469	0.0041865	7.71e-05	-4.39661	1.50484	-1.19148
A_32_P188186	0.0041865	7.72e-05	4.39616	1.50354	1.30425	ARFGEF3	ARFGEF family member 3
A_32_P18159	0.0041865	7.72e-05	4.396	1.50307	1.43335	LYRM7	LYR motif containing 7
A_24_P323598	0.0041989	7.76e-05	-4.39462	1.49912	-1.89619	ESCO2	establishment of sister chromatid cohesion N-acetyltransferase 2
A_23_P138394	0.0042087	7.81e-05	4.39244	1.49283	1.13059
A_23_P147786	0.0042087	7.81e-05	4.39235	1.49257	2.24037	RIMS2	regulating synaptic membrane exocytosis 2
A_24_P292542	0.0042087	7.82e-05	4.39213	1.49194	2.31808	SLCO1A2	solute carrier organic anion transporter family member 1A2
A_23_P138796	0.0042087	7.82e-05	-4.39209	1.49184	-1.2012	AMOTL1	angiomotin like 1
A_23_P96325	0.0042087	7.83e-05	-4.39177	1.49091	-2.16553	ERCC6L	ERCC excision repair 6 like, spindle assembly checkpoint helicase
A_23_P26117	0.0042487	7.91e-05	4.38831	1.48097	0.847925	MAN2C1	mannosidase alpha class 2C member 1
A_23_P163567	0.0042647	7.96e-05	4.38636	1.47537	1.93529	SMPD3	sphingomyelin phosphodiesterase 3
A_23_P338113	0.0042647	7.96e-05	-4.38627	1.47508	-1.48169
A_24_P414719	0.0042749	7.99e-05	4.38508	1.47167	1.01816	NFYA	nuclear transcription factor Y subunit alpha
A_23_P377267	0.0042831	8.02e-05	4.38374	1.46781	1.58221	RABGAP1L	RAB GTPase activating protein 1 like
A_24_P238836	0.0042831	8.03e-05	-4.38363	1.46749	-1.28197
A_23_P14821	0.0042941	8.06e-05	4.38239	1.46394	1.50423	GABRB3	gamma-aminobutyric acid type A receptor beta3 subunit
A_24_P234391	0.0043204	8.12e-05	4.38001	1.45709	1.70581	EFHD1	EF-hand domain family member D1
A_32_P11786	0.0043204	8.13e-05	-4.37959	1.4559	-1.13864	SRSF6	serine and arginine rich splicing factor 6
A_23_P6381	0.004332	8.16e-05	4.37824	1.452	1.24263	MN1	MN1 proto-oncogene, transcriptional regulator
A_24_P49411	0.004332	8.19e-05	4.37709	1.44871	1.04204	DEF8	differentially expressed in FDCP 8 homolog
A_32_P141612	0.004332	8.2e-05	4.37688	1.4481	0.677878	ORC4	origin recognition complex subunit 4
A_23_P147255	0.004332	8.2e-05	4.37683	1.44796	0.968386	PCBP3	poly(rC) binding protein 3
A_23_P101960	0.004332	8.2e-05	-4.37666	1.44747	-1.26668	ZFP36L2	ZFP36 ring finger protein like 2
A_23_P424051	0.0043414	8.23e-05	4.37555	1.44429	2.50408	SLC25A48	solute carrier family 25 member 48
A_23_P82474	0.0043459	8.25e-05	-4.37481	1.44215	-0.841932	TWISTNB	TWIST neighbor
A_23_P323180	0.0043604	8.29e-05	-4.37332	1.43788	-1.7625	HOXD3	homeobox D3
A_24_P295601	0.0043668	8.31e-05	4.37244	1.43535	1.25498	ATG13	autophagy related 13
A_24_P623631	0.0043881	8.37e-05	-4.3702	1.42891	-0.789571
A_24_P29686	0.0043881	8.37e-05	-4.37006	1.42851	-0.817307	ZMIZ2	zinc finger MIZ-type containing 2
A_32_P221799	0.0043935	8.4e-05	-4.369	1.42548	-1.49743	HIST1H2AM	histone cluster 1, H2am
A_24_P191884	0.0043935	8.4e-05	4.36884	1.42502	0.792496	PHAX	phosphorylated adaptor for RNA export
A_23_P140698	0.0043956	8.42e-05	4.36828	1.42341	0.642211	DNAJC17	DnaJ heat shock protein family (Hsp40) member C17
A_23_P97621	0.0043956	8.44e-05	-4.36759	1.42141	-0.791209	RRAGC	Ras related GTP binding C
A_24_P935839	0.0043956	8.44e-05	4.36742	1.42094	1.6116	GRIK2	glutamate ionotropic receptor kainate type subunit 2
A_32_P153244	0.0043956	8.47e-05	4.36624	1.41756	1.37853
A_24_P921232	0.0043956	8.5e-05	-4.36531	1.41486	-0.978867	PEX14	peroxisomal biogenesis factor 14
A_23_P97021	0.0043956	8.5e-05	-4.3653	1.41486	-1.11299	AGO3	argonaute 3, RISC catalytic component
A_23_P206856	0.0043956	8.5e-05	4.36514	1.41437	0.854246	WDR59	WD repeat domain 59
A_24_P68008	0.0043956	8.51e-05	-4.36471	1.41317	-2.17854	DRAXIN	dorsal inhibitory axon guidance protein
A_23_P19936	0.0043956	8.51e-05	-4.36467	1.41303	-0.780194	KDELR2	KDEL endoplasmic reticulum protein retention receptor 2
A_24_P286598	0.0043956	8.52e-05	4.3646	1.41285	1.21194	ATP6V1C1	ATPase H+ transporting V1 subunit C1
A_23_P200670	0.0043956	8.53e-05	-4.36422	1.41176	-1.13166	WDR78	WD repeat domain 78
A_32_P207360	0.0043976	8.54e-05	-4.36367	1.41017	-0.859551	AK2	adenylate kinase 2
A_32_P91005	0.0044405	8.63e-05	4.36015	1.40005	1.3944
A_24_P322354	0.0044456	8.66e-05	-4.35928	1.39758	-1.57726	SKA1	spindle and kinetochore associated complex subunit 1
A_23_P308731	0.0044456	8.67e-05	4.35897	1.39668	1.76338	RHBDL3	rhomboid like 3
A_32_P154021	0.00447	8.73e-05	4.35676	1.39034	2.24903	ST8SIA3	ST8 alpha-N-acetyl-neuraminide alpha-2,8-sialyltransferase 3
A_32_P227845	0.00447	8.74e-05	4.35641	1.38933	0.677741	LOC220729	succinate dehydrogenase complex flavoprotein subunit A pseudogene
A_23_P143331	0.0044735	8.75e-05	4.35576	1.38746	2.11716	BMP2	bone morphogenetic protein 2
A_24_P763655	0.0044858	8.79e-05	-4.35447	1.38377	-2.55406
A_23_P250118	0.0044894	8.81e-05	-4.35381	1.38189	-0.689212	HSPBAP1	HSPB1 associated protein 1
A_24_P153558	0.0044915	8.82e-05	-4.35327	1.38032	-1.0902
A_23_P250035	0.004493	8.83e-05	4.35276	1.37887	1.25164	SDHA	succinate dehydrogenase complex flavoprotein subunit A
A_24_P82880	0.0045095	8.89e-05	-4.35089	1.3735	-1.58186	TPM4	tropomyosin 4
A_23_P202307	0.0045095	8.9e-05	4.35057	1.37258	0.939293	INPP5A	inositol polyphosphate-5-phosphatase A
A_24_P837234	0.0045095	8.9e-05	-4.35034	1.37192	-1.01742
A_23_P363399	0.0045095	8.91e-05	4.34999	1.37093	1.90247	SLC38A1	solute carrier family 38 member 1
A_24_P933418	0.0045145	8.93e-05	4.34924	1.36876	1.22209	ABI2	abl-interactor 2
A_32_P132589	0.0045207	8.97e-05	-4.34802	1.36528	-1.27301	ZYG11A	zyg-11 family member A, cell cycle regulator
A_23_P56328	0.0045207	8.97e-05	-4.348	1.36523	-1.49461	PLVAP	plasmalemma vesicle associated protein
A_23_P75028	0.004531	9.02e-05	-4.34625	1.3602	-1.20911	REEP3	receptor accessory protein 3
A_23_P98463	0.004531	9.03e-05	4.34585	1.35904	1.0257	TBRG1	transforming growth factor beta regulator 1
A_23_P36753	0.004531	9.03e-05	4.34574	1.35873	1.39405	ALDH2	aldehyde dehydrogenase 2 family (mitochondrial)
A_24_P302898	0.004531	9.03e-05	4.34568	1.35857	0.743263	BAP1	BRCA1 associated protein 1
A_23_P382688	0.004531	9.05e-05	-4.34515	1.35705	-0.950773	FAM122B	family with sequence similarity 122B
A_24_P137501	0.004531	9.05e-05	4.34491	1.35637	2.86607	SFRP2	secreted frizzled related protein 2
A_24_P32560	0.0045483	9.1e-05	4.34315	1.35131	1.72059	ENHO	energy homeostasis associated
A_24_P299164	0.0045483	9.11e-05	4.3429	1.35059	0.858623
A_23_P89835	0.0045587	9.14e-05	4.34177	1.34737	0.765503
A_24_P180654	0.0045592	9.15e-05	-4.34135	1.34614	-0.883092	CREB3L2	cAMP responsive element binding protein 3 like 2
A_24_P297166	0.0045611	9.17e-05	4.34082	1.34464	1.74859	2005-09-01	septin 5
A_23_P434421	0.0045708	9.2e-05	4.33975	1.34157	0.994581	CCNY	cyclin Y
A_23_P420281	0.0046291	9.33e-05	4.3351	1.32825	2.35759	PRKCB	protein kinase C beta
A_24_P162073	0.0046291	9.34e-05	4.33489	1.32765	1.48867	BCR	BCR, RhoGEF and GTPase activating protein
A_32_P78208	0.0046449	9.38e-05	4.33333	1.32319	1.27052
A_24_P165816	0.0046449	9.39e-05	4.33302	1.32228	0.713027	CCNT2	cyclin T2
A_23_P256540	0.0046466	9.41e-05	-4.33251	1.32083	-0.696666	MRPL33	mitochondrial ribosomal protein L33
A_32_P132300	0.0046919	9.52e-05	-4.32885	1.31034	-1.11952
A_24_P876862	0.0046919	9.53e-05	-4.32823	1.30858	-0.835553	GTF2IRD2	GTF2I repeat domain containing 2
A_23_P344531	0.0046919	9.53e-05	-4.32822	1.30856	-1.51567	SYNPO	synaptopodin
A_23_P132341	0.0047075	9.58e-05	4.32677	1.30439	0.830329	C22orf46	chromosome 22 open reading frame 46
A_23_P77286	0.0047219	9.62e-05	4.3254	1.30046	0.939334	KATNBL1	katanin regulatory subunit B1 like 1
A_32_P92563	0.0047267	9.64e-05	4.32455	1.29804	0.896302	LOC257396	uncharacterized LOC257396
A_23_P38106	0.0047267	9.65e-05	-4.3243	1.29733	-1.08688	SPHK1	sphingosine kinase 1
A_23_P417200	0.0047268	9.66e-05	4.32391	1.29622	0.909294	TERF2	telomeric repeat binding factor 2
A_24_P383834	0.0047332	9.69e-05	-4.32309	1.29387	-0.935335
A_23_P123645	0.004737	9.71e-05	-4.32244	1.29201	-1.05639
A_23_P65240	0.004737	9.72e-05	-4.32207	1.29094	-1.82428	COL4A1	collagen type IV alpha 1 chain
A_24_P730256	0.0047819	9.82e-05	-4.31864	1.28113	-1.48689
A_24_P68342	0.004793	9.86e-05	-4.31751	1.27791	-1.53328	COL4A1	collagen type IV alpha 1 chain
A_24_P366967	0.0048065	9.9e-05	-4.31599	1.27355	-1.71718	FNBP1L	formin binding protein 1 like
A_23_P53211	0.0048065	9.91e-05	4.31584	1.27313	1.79696	PLEKHB1	pleckstrin homology domain containing B1
A_23_P365412	0.0048106	9.93e-05	4.31519	1.27125	2.16379	MFSD4A	major facilitator superfamily domain containing 4A
A_23_P155989	0.00482	9.97e-05	-4.31371	1.26704	-1.54115	CENPK	centromere protein K
A_23_P95755	0.00482	9.98e-05	-4.31364	1.26684	-1.00718	PFKFB3	6-phosphofructo-2-kinase/fructose-2,6-biphosphatase 3
A_32_P214020	0.00482	0.0001	4.31263	1.26395	1.9193	MIR124-2HG	MIR124-2 host gene
A_23_P4212	0.00482	0.0001	-4.31235	1.26314	-1.28731	HOXB13	homeobox B13
A_23_P342000	0.00482	0.0001	4.31234	1.26311	2.65426	RBM11	RNA binding motif protein 11
A_23_P333138	0.00482	0.0001	4.31199	1.26212	1.05931	MON2	MON2 homolog, regulator of endosome-to-Golgi trafficking
A_23_P52697	0.00482	0.0001	-4.31185	1.26172	-1.53624	CD248	CD248 molecule
A_23_P142878	0.00482	0.0001	4.31153	1.26079	2.02122	ATOH8	atonal bHLH transcription factor 8
A_23_P119337	0.0048204	0.000101	-4.31112	1.25963	-0.991028	ATF5	activating transcription factor 5
A_24_P508946	0.0048234	0.000101	4.31055	1.25799	1.03928
A_24_P12904	0.0048335	0.000101	4.3095	1.25498	0.768156	TMEM245	transmembrane protein 245
A_32_P143778	0.0048735	0.000102	4.30646	1.2463	2.57419
A_23_P157027	0.0048819	0.000102	4.30553	1.24365	2.39329	VSTM2A	V-set and transmembrane domain containing 2A
A_24_P299663	0.0048904	0.000103	4.30439	1.24038	1.49842	ZBTB18	zinc finger and BTB domain containing 18
A_23_P205713	0.0048904	0.000103	4.30422	1.23991	1.41033	STXBP6	syntaxin binding protein 6
A_24_P930707	0.0049039	0.000103	4.30295	1.23628	0.672023
A_24_P414712	0.0049119	0.000103	4.30183	1.23307	0.670859	BRPF3	bromodomain and PHD finger containing 3
A_24_P479551	0.0049119	0.000104	4.30168	1.23265	2.46654	UBE2QL1	ubiquitin conjugating enzyme E2 Q family like 1
A_24_P148086	0.0049196	0.000104	-4.30075	1.23001	-1.10676	SRSF4	serine and arginine rich splicing factor 4
A_23_P135385	0.0049196	0.000104	-4.30043	1.22908	-1.1504
A_23_P120710	0.0049343	0.000104	4.29909	1.22527	0.895274	TTC3	tetratricopeptide repeat domain 3
A_23_P62298	0.0049368	0.000105	4.29856	1.22374	1.22588	NLGN3	neuroligin 3
A_23_P64510	0.0049478	0.000105	4.29747	1.22062	0.970382	RIC3	RIC3 acetylcholine receptor chaperone
A_23_P146644	0.0049505	0.000105	-4.29685	1.21886	-2.28143	ANXA2	annexin A2
A_24_P4110	0.0049505	0.000105	4.29637	1.21748	0.999897	ELP3	elongator acetyltransferase complex subunit 3
A_23_P56567	0.0049505	0.000105	-4.29618	1.21694	-0.776913	GEMIN6	gem nuclear organelle associated protein 6
A_24_P286951	0.0049767	0.000106	-4.29411	1.21102	-1.69654	PLEKHS1	pleckstrin homology domain containing S1
A_23_P124417	0.0049831	0.000106	-4.2933	1.20872	-1.83653	BUB1	BUB1 mitotic checkpoint serine/threonine kinase
A_32_P161455	0.0049831	0.000106	4.29296	1.20774	1.45733
A_23_P204967	0.0049887	0.000107	4.29211	1.20531	0.623795	MPHOSPH8	M-phase phosphoprotein 8
A_32_P11526	0.0049887	0.000107	-4.29175	1.20428	-1.66924
A_23_P138025	0.0049887	0.000107	-4.29149	1.20355	-0.680681	GPN2	GPN-loop GTPase 2
A_23_P204324	0.0050108	0.000107	4.2897	1.19843	1.41297	DNM1L	dynamin 1 like
A_24_P380183	0.0050201	0.000108	4.28873	1.19567	1.32818
A_32_P41026	0.0050222	0.000108	4.28823	1.19423	1.11187	SC5D	sterol-C5-desaturase
A_23_P58671	0.0050265	0.000108	4.28758	1.1924	1.90872	TPPP	tubulin polymerization promoting protein
A_23_P78311	0.005045	0.000109	-4.28603	1.18798	-0.99467	SEH1L	SEH1 like nucleoporin
A_23_P134744	0.0050532	0.000109	-4.28514	1.18542	-1.08877	RNF122	ring finger protein 122
A_24_P158314	0.0050596	0.000109	4.28394	1.182	1.36236	GARNL3	GTPase activating Rap/RanGAP domain like 3
A_24_P810074	0.0050596	0.000109	-4.28357	1.18094	-1.04684
A_23_P114903	0.0050596	0.00011	-4.28349	1.18071	-1.95656	HSPA6	heat shock protein family A (Hsp70) member 6
A_24_P402438	0.0050596	0.00011	-4.28327	1.1801	-1.47388	TGFB2	transforming growth factor beta 2
A_23_P436618	0.0050608	0.00011	4.28283	1.17883	2.09805	GABRA5	gamma-aminobutyric acid type A receptor alpha5 subunit
A_23_P136978	0.0050608	0.00011	-4.28248	1.17783	-2.53635	SRPX2	sushi repeat containing protein, X-linked 2
A_24_P412088	0.0051016	0.000111	-4.27921	1.16852	-1.48115	MCM10	minichromosome maintenance 10 replication initiation factor
A_23_P218731	0.0051016	0.000111	4.27915	1.16835	0.882181	CRYZL1	crystallin zeta like 1
A_24_P73738	0.0051062	0.000111	4.2785	1.16649	1.29905	RPL13	ribosomal protein L13
A_23_P259707	0.00513	0.000112	4.27664	1.16117	2.20963	PLPPR1	phospholipid phosphatase related 1
A_24_P329815	0.0051574	0.000113	-4.27455	1.15522	-1.08273	AMOTL1	angiomotin like 1
A_23_P138507	0.0051625	0.000113	-4.27387	1.1533	-1.86064	CDK1	cyclin dependent kinase 1
A_23_P87528	0.005182	0.000113	-4.27229	1.14878	-1.80989	BCAT1	branched chain amino acid transaminase 1
A_24_P313504	0.0051972	0.000114	-4.27098	1.14506	-1.09336	PLK1	polo like kinase 1
A_24_P183128	0.0052437	0.000115	-4.26734	1.13468	-1.20965	PLAC8	placenta specific 8
A_24_P161345	0.0052437	0.000115	-4.26727	1.13448	-1.20254
A_23_P148785	0.0052437	0.000115	-4.26703	1.13379	-0.802679	SFT2D2	SFT2 domain containing 2
A_23_P30358	0.0052474	0.000116	4.26595	1.13071	1.78667	PSD2	pleckstrin and Sec7 domain containing 2
A_23_P202361	0.0052474	0.000116	-4.26564	1.12983	-1.00235	HPS1	HPS1, biogenesis of lysosomal organelles complex 3 subunit 1
A_23_P400794	0.0052474	0.000116	4.26561	1.12976	0.81527	FBXO45	F-box protein 45
A_23_P3900	0.0052474	0.000116	4.26536	1.12905	1.01604	WBP2	WW domain binding protein 2
A_32_P109197	0.005263	0.000116	4.26404	1.12529	1.27548
A_24_P51115	0.0052688	0.000117	4.26333	1.12327	2.47834	MFSD4A	major facilitator superfamily domain containing 4A
A_23_P130089	0.0052707	0.000117	-4.26286	1.12193	-0.661432	IFT20	intraflagellar transport 20
A_24_P396881	0.0052837	0.000117	4.26171	1.11863	1.05531	NDUFA10	NADH:ubiquinone oxidoreductase subunit A10
A_23_P38427	0.0052892	0.000117	4.26101	1.11666	1.64283	RAB11FIP4	RAB11 family interacting protein 4
A_24_P51061	0.0053027	0.000118	-4.25984	1.11331	-1.39167	DCBLD2	discoidin, CUB and LCCL domain containing 2
A_23_P204119	0.0053248	0.000118	4.25813	1.10846	1.04265	RBM19	RNA binding motif protein 19
A_24_P76844	0.005332	0.000119	4.25734	1.10621	1.12803	APC2	APC2, WNT signaling pathway regulator
A_23_P85893	0.0053343	0.000119	-4.25685	1.1048	-0.752471	GLMP	glycosylated lysosomal membrane protein
A_23_P132536	0.005339	0.000119	4.25588	1.10204	0.650007	TRAK1	trafficking kinesin protein 1
A_24_P406754	0.005339	0.000119	-4.25586	1.10199	-1.38993	LOXL4	lysyl oxidase like 4
A_23_P784	0.0053409	0.000119	-4.25539	1.10066	-0.896962	LZIC	leucine zipper and CTNNBIP1 domain containing
A_24_P914411	0.005347	0.00012	-4.25467	1.09859	-2.0575	HOXA10	homeobox A10
A_23_P167384	0.0053539	0.00012	4.25357	1.09547	1.29531	TRIM23	tripartite motif containing 23
A_32_P154112	0.0053539	0.00012	-4.25354	1.0954	-0.951096
A_23_P119362	0.0053552	0.00012	-4.25286	1.09345	-1.49215	EMP3	epithelial membrane protein 3
A_23_P103405	0.0053552	0.00012	4.25261	1.09275	1.14743	LOC101928291	uncharacterized LOC101928291
A_32_P11947	0.0053552	0.000121	4.25207	1.0912	1.44897
A_23_P206347	0.0053552	0.000121	4.25196	1.09088	0.934543	METTL9	methyltransferase like 9
A_32_P147505	0.0053552	0.000121	4.25165	1.09002	1.23702
A_24_P242132	0.0053552	0.000121	4.25137	1.0892	1.18006	NRBP2	nuclear receptor binding protein 2
A_32_P187951	0.0053635	0.000121	4.25012	1.08564	1.19894	BTNL9	butyrophilin like 9
A_24_P315873	0.0053635	0.000121	4.25009	1.08558	0.948029	SDHAP1	succinate dehydrogenase complex flavoprotein subunit A pseudogene 1
A_32_P60065	0.0053635	0.000122	-4.24982	1.0848	-1.21043	F2RL2	coagulation factor II thrombin receptor like 2
A_24_P6552	0.0053698	0.000122	4.24909	1.08273	1.37919	DPP6	dipeptidyl peptidase like 6
A_24_P365807	0.0053946	0.000123	-4.2471	1.07706	-1.01712	EFNB1	ephrin B1
A_23_P82868	0.0053946	0.000123	-4.2469	1.07649	-2.25415	PLAT	plasminogen activator, tissue type
A_23_P200138	0.0053958	0.000123	-4.24648	1.07531	-1.09018	SLAMF8	SLAM family member 8
A_23_P409553	0.005398	0.000123	4.24601	1.07395	1.37231	PPM1A	protein phosphatase, Mg2+/Mn2+ dependent 1A
A_23_P251118	0.0054086	0.000123	-4.24502	1.07116	-1.52484	LPP	LIM domain containing preferred translocation partner in lipoma
A_24_P50328	0.0054241	0.000124	-4.24375	1.06754	-1.49857
A_23_P130965	0.0054445	0.000124	4.24219	1.0631	1.4561	ARRDC2	arrestin domain containing 2
A_32_P71943	0.0054579	0.000125	4.24105	1.05985	0.642714	DSTYK	dual serine/threonine and tyrosine protein kinase
A_23_P79251	0.0054824	0.000126	4.23925	1.05473	1.63362	EHD3	EH domain containing 3
A_24_P319613	0.0054951	0.000126	-4.23798	1.05114	-1.60122	NEK2	NIMA related kinase 2
A_24_P610375	0.0054951	0.000126	-4.23781	1.05065	-1.07406
A_23_P210756	0.0055146	0.000127	4.2362	1.04608	3.13484	SNAP25	synaptosome associated protein 25
A_23_P218827	0.0055146	0.000127	-4.23537	1.04371	-0.961943	POLQ	DNA polymerase theta
A_24_P233786	0.0055146	0.000127	-4.23498	1.0426	-1.76079	FAM129A	family with sequence similarity 129 member A
A_23_P217319	0.0055146	0.000127	4.23451	1.04127	2.30081	FGF13	fibroblast growth factor 13
A_32_P36404	0.0055146	0.000128	4.2341	1.04012	2.9632	PTPRT	protein tyrosine phosphatase, receptor type T
A_24_P264207	0.0055146	0.000128	-4.23375	1.03911	-1.17155	PTMA	prothymosin, alpha
A_32_P123168	0.0055146	0.000128	4.23348	1.03834	0.559376	MYO9A	myosin IXA
A_32_P158272	0.0055146	0.000128	-4.23333	1.03791	-1.37927	MACC1	metastasis associated in colon cancer 1
A_23_P158725	0.0055146	0.000128	-4.23271	1.03615	-1.61371	SLC16A3	solute carrier family 16 member 3
A_32_P200357	0.0055146	0.000128	4.23267	1.03606	1.58631
A_24_P256512	0.0055146	0.000128	4.23263	1.03593	1.25068	STH	saitohin
A_23_P114084	0.0055146	0.000128	-4.23202	1.03419	-0.841926	PHEX	phosphate regulating endopeptidase homolog, X-linked
A_24_P340066	0.0055146	0.000128	-4.23193	1.03395	-1.09695	ELF4	E74 like ETS transcription factor 4
A_24_P814246	0.0055146	0.000128	4.23188	1.03381	1.33019
A_24_P306094	0.0055245	0.000129	4.23072	1.03051	0.916533	YLPM1	YLP motif containing 1
A_24_P617278	0.0055245	0.000129	-4.23062	1.03023	-0.649024
A_24_P234196	0.0055332	0.000129	-4.22977	1.02782	-2.32741	RRM2	ribonucleotide reductase regulatory subunit M2
A_24_P414553	0.0055486	0.00013	-4.22853	1.02428	-1.20981	ARRDC3	arrestin domain containing 3
A_24_P84711	0.0055569	0.00013	-4.22771	1.02196	-1.94626
A_24_P323114	0.0055728	0.000131	-4.22631	1.01798	-1.64093	ANXA2P3	annexin A2 pseudogene 3
A_24_P415195	0.0055728	0.000131	4.22611	1.01741	1.66403	NTRK2	neurotrophic receptor tyrosine kinase 2
A_23_P94230	0.0056033	0.000132	-4.224	1.01141	-1.33614	LY96	lymphocyte antigen 96
A_23_P143935	0.0056281	0.000132	4.22223	1.00639	0.870545	PIGZ	phosphatidylinositol glycan anchor biosynthesis class Z
A_24_P876864	0.0056377	0.000133	-4.22134	1.00387	-0.741435	GTF2IRD2	GTF2I repeat domain containing 2
A_24_P220485	0.0056469	0.000133	-4.22047	1.00141	-1.14193	OLFML2A	olfactomedin like 2A
A_23_P398189	0.0056483	0.000133	4.22006	1.00024	0.789901	IGSF11	immunoglobulin superfamily member 11
A_32_P15017	0.0056577	0.000134	4.21896	0.997135	1.04035	RICTOR	RPTOR independent companion of MTOR complex 2
A_32_P84009	0.0056577	0.000134	4.21879	0.996625	0.944228	CMTM4	CKLF like MARVEL transmembrane domain containing 4
A_23_P502060	0.0056577	0.000134	4.21809	0.994665	1.21195	AQP6	aquaporin 6
A_24_P110558	0.0056577	0.000134	4.21787	0.994037	1.68915	IGIP	IgA inducing protein
A_24_P365679	0.0056577	0.000134	4.21785	0.993966	0.919477
A_23_P93562	0.0056779	0.000135	4.21636	0.989739	1.5963	SESN1	sestrin 1
A_23_P161686	0.0056828	0.000135	4.21574	0.987988	0.912072	ARHGAP32	Rho GTPase activating protein 32
A_23_P166502	0.0056878	0.000135	4.21512	0.986239	1.2849	SREBF2	sterol regulatory element binding transcription factor 2
A_23_P206022	0.0056906	0.000136	-4.21433	0.983992	-0.892874	ITGA11	integrin subunit alpha 11
A_32_P50815	0.0056906	0.000136	4.2143	0.983906	0.968973	SLC2A12	solute carrier family 2 member 12
A_23_P216071	0.0056987	0.000136	4.2135	0.98164	1.23559
A_32_P15169	0.0057024	0.000136	-4.21279	0.979617	-0.82115
A_32_P109315	0.0057024	0.000136	-4.21263	0.979177	-1.64119
A_23_P73972	0.0057142	0.000137	-4.21163	0.976329	-1.25738	GPX7	glutathione peroxidase 7
A_23_P7562	0.0057237	0.000137	4.21076	0.973864	2.12199	ACSL6	acyl-CoA synthetase long-chain family member 6
A_32_P184933	0.0057369	0.000138	-4.20968	0.970806	-1.03322	UBE2S	ubiquitin conjugating enzyme E2 S
A_23_P92261	0.0057418	0.000138	-4.20907	0.969077	-0.934092	ECE2	endothelin converting enzyme 2
A_23_P71067	0.005745	0.000138	-4.20848	0.967407	-1.02764	TWIST1	twist family bHLH transcription factor 1
A_23_P322	0.005745	0.000138	-4.20807	0.966225	-0.881588	EFNA4	ephrin A4
A_23_P160934	0.005745	0.000138	-4.20791	0.965775	-0.850498	ANP32E	acidic nuclear phosphoprotein 32 family member E
A_23_P33407	0.0057616	0.000139	4.20664	0.96217	0.902829	HERC2	HECT and RLD domain containing E3 ubiquitin protein ligase 2
A_24_P397386	0.0057674	0.000139	4.2059	0.960077	1.84563	LIFR	leukemia inhibitory factor receptor alpha
A_23_P57588	0.0057674	0.000139	-4.2055	0.958955	-1.32336	GTSE1	G2 and S-phase expressed 1
A_32_P22501	0.0057674	0.00014	4.20501	0.957552	0.858179	EIF3J-AS1	EIF3J antisense RNA 1 (head to head)
A_23_P133543	0.0057674	0.00014	4.20472	0.956726	1.533	KLHL3	kelch like family member 3
A_23_P129188	0.0057674	0.00014	-4.20467	0.956603	-0.784121	CALML4	calmodulin like 4
A_23_P300174	0.005778	0.00014	4.20367	0.953767	0.882576	HEXDC	hexosaminidase D
A_23_P205724	0.005778	0.00014	4.20292	0.951639	0.610792	NRDE2	NRDE-2, necessary for RNA interference, domain containing
A_23_P387471	0.005778	0.00014	-4.20277	0.951224	-1.07404	MICB	MHC class I polypeptide-related sequence B
A_24_P358305	0.005778	0.000141	-4.20231	0.949907	-1.80303
A_23_P429491	0.005778	0.000141	-4.20204	0.949147	-1.02794	DDIAS	DNA damage induced apoptosis suppressor
A_32_P44453	0.005778	0.000141	4.20193	0.948829	1.44913	INPP1	inositol polyphosphate-1-phosphatase
A_23_P251987	0.005778	0.000141	-4.20161	0.947933	-1.63157	PSPH	phosphoserine phosphatase
A_32_P43717	0.005778	0.000141	4.20147	0.94754	1.54982	FAM189A2	family with sequence similarity 189 member A2
A_24_P325992	0.0058001	0.000142	4.19971	0.942554	1.2497	LIFR	leukemia inhibitory factor receptor alpha
A_23_P145895	0.0058001	0.000142	-4.19959	0.942193	-0.794184	TP53TG1	TP53 target 1 (non-protein coding)
A_23_P42664	0.0058079	0.000142	-4.19855	0.939245	-0.845338	SHFM1	split hand/foot malformation (ectrodactyly) type 1
A_23_P255376	0.0058079	0.000142	-4.1985	0.939121	-1.36769	MCUB	mitochondrial calcium uniporter dominant negative beta subunit
A_23_P135494	0.0058141	0.000143	-4.19775	0.936994	-1.10918	CLIC4	chloride intracellular channel 4
A_23_P118122	0.0058141	0.000143	4.19749	0.936258	1.44933	RGS11	regulator of G-protein signaling 11
A_24_P142983	0.0058141	0.000143	4.19718	0.935386	1.33411
A_24_P623734	0.0058154	0.000143	4.19674	0.934136	0.875368	C2orf72	chromosome 2 open reading frame 72
A_23_P71073	0.0058154	0.000143	-4.1961	0.932319	-1.79541	TWIST1	twist family bHLH transcription factor 1
A_23_P98205	0.0058154	0.000144	4.19524	0.929893	0.901816	CHST1	carbohydrate sulfotransferase 1
A_32_P34941	0.0058154	0.000144	-4.19517	0.929679	-0.728996
A_24_P366445	0.0058154	0.000144	-4.19446	0.927663	-0.745168
A_32_P23989	0.0058154	0.000144	4.19443	0.927599	0.937788	TSC22D1-AS1	TSC22D1 antisense RNA 1
A_23_P202708	0.0058154	0.000144	4.19421	0.926964	0.691967	MADD	MAP kinase activating death domain
A_24_P355967	0.0058154	0.000144	4.19408	0.926603	2.23508	HTR2A	5-hydroxytryptamine receptor 2A
A_24_P201552	0.0058154	0.000144	4.19401	0.926402	1.15198	FEZ1	fasciculation and elongation protein zeta 1
A_24_P682550	0.0058154	0.000144	4.19391	0.926108	1.51706
A_23_P122976	0.0058454	0.000145	4.1918	0.92014	1.85926	GNAI1	G protein subunit alpha i1
A_23_P162702	0.0058454	0.000145	4.19153	0.919366	0.660213	HECTD4	HECT domain E3 ubiquitin protein ligase 4
A_24_P274111	0.0058454	0.000146	-4.19128	0.918657	-3.0628	CHI3L1	chitinase 3 like 1
A_23_P357147	0.0058643	0.000146	4.1899	0.914756	0.707839	WWP2	WW domain containing E3 ubiquitin protein ligase 2
A_24_P321715	0.0058643	0.000146	4.18959	0.913892	0.854946
A_24_P255338	0.0058879	0.000147	4.18797	0.909292	0.80392	SEC24C	SEC24 homolog C, COPII coat complex component
A_24_P278552	0.0059008	0.000147	-4.18694	0.906373	-1.62506	MPZL2	myelin protein zero like 2
A_23_P152038	0.0059442	0.000149	4.18423	0.89873	0.800913	TUBGCP5	tubulin gamma complex associated protein 5
A_24_P204011	0.005952	0.000149	-4.18349	0.896633	-1.53294	FOXR1	forkhead box R1
A_23_P315602	0.0059591	0.000149	4.18267	0.894309	2.44215	ARPP21	cAMP regulated phosphoprotein 21
A_24_P164549	0.0059591	0.00015	4.18247	0.893741	2.0987	RAB11FIP4	RAB11 family interacting protein 4
A_23_P51797	0.0059751	0.00015	-4.18128	0.890385	-1.21444
A_23_P57417	0.0059786	0.00015	-4.18077	0.888944	-1.54916	MMP11	matrix metallopeptidase 11
A_24_P188071	0.0059855	0.000151	-4.18008	0.886992	-1.89166	TUBA1C	tubulin alpha 1c
A_23_P129128	0.00599	0.000151	4.17953	0.885415	1.15254	TARSL2	threonyl-tRNA synthetase like 2
A_24_P932760	0.0059956	0.000151	4.17891	0.883667	1.6797	KLC1	kinesin light chain 1
A_24_P846988	0.0060323	0.000152	-4.17661	0.877154	-1.29971
A_24_P42527	0.0060397	0.000153	4.17589	0.875132	0.976653	SCAMP1	secretory carrier membrane protein 1
A_32_P152348	0.0060493	0.000153	-4.17506	0.872789	-1.49965	HIST1H2BD	histone cluster 1, H2bd
A_23_P94030	0.0060548	0.000154	-4.17359	0.868617	-1.94856	LAMB1	laminin subunit beta 1
A_32_P90740	0.0060548	0.000154	-4.1734	0.868095	-0.756947
A_23_P398712	0.0060548	0.000154	4.17328	0.867764	1.80286	MYT1L	myelin transcription factor 1 like
A_23_P99452	0.0060548	0.000154	-4.17315	0.867394	-1.21612	BRCA2	BRCA2, DNA repair associated
A_24_P418816	0.0060548	0.000154	-4.17305	0.867102	-0.91542	GPX7	glutathione peroxidase 7
A_32_P41594	0.0060548	0.000154	-4.17276	0.866273	-1.09683
A_24_P392082	0.0060548	0.000154	-4.1725	0.865563	-0.917014
A_24_P244706	0.0060548	0.000154	4.17227	0.864887	2.7698	SSTR1	somatostatin receptor 1
A_24_P481431	0.0060728	0.000155	4.17098	0.861265	1.04306	SCAI	suppressor of cancer cell invasion
A_24_P140057	0.0060963	0.000156	4.16942	0.856842	2.01633	DPP10	dipeptidyl peptidase like 10
A_24_P418250	0.0061002	0.000156	4.16861	0.854554	1.92431	SMIM10L2A	small integral membrane protein 10 like 2A
A_23_P13382	0.0061002	0.000156	-4.16859	0.854488	-1.76064	LSP1	lymphocyte-specific protein 1
A_24_P941359	0.0061008	0.000156	4.16824	0.853522	2.04369	FAM65B	family with sequence similarity 65 member B
A_23_P323685	0.0061627	0.000158	-4.16464	0.843356	-1.10513	HIST1H4H	histone cluster 1, H4h
A_23_P253350	0.0062022	0.000159	-4.16225	0.836596	-1.85243	C8orf4	chromosome 8 open reading frame 4
A_23_P76914	0.0062221	0.00016	-4.16081	0.832518	-1.66413	SIX1	SIX homeobox 1
A_23_P158007	0.0062221	0.00016	-4.16059	0.831895	-0.944369	ZDHHC12	zinc finger DHHC-type containing 12
A_24_P82106	0.0062261	0.00016	-4.16007	0.830435	-2.01435	MMP14	matrix metallopeptidase 14
A_24_P204244	0.0062374	0.000161	-4.15917	0.827904	-2.3594	ANXA2P1	annexin A2 pseudogene 1
A_23_P140602	0.0063058	0.000163	4.1553	0.816984	1.32158	NGRN	neugrin, neurite outgrowth associated
A_23_P111995	0.0063095	0.000163	-4.1548	0.815575	-1.16151	LOXL2	lysyl oxidase like 2
A_24_P410246	0.0063223	0.000163	-4.15384	0.812845	-0.855599
A_23_P31765	0.0063529	0.000164	4.15169	0.806777	1.15718	PKIA	protein kinase (cAMP-dependent, catalytic) inhibitor alpha
A_24_P330385	0.0063529	0.000164	4.15139	0.805942	0.906668	SLC22A17	solute carrier family 22 member 17
A_23_P44295	0.0063529	0.000165	4.15134	0.805792	1.21773	CLASP2	cytoplasmic linker associated protein 2
A_24_P930741	0.0063678	0.000165	4.15001	0.80205	1.1141	EPHA10	EPH receptor A10
A_23_P387656	0.0063678	0.000165	4.14996	0.801905	1.62214	EPB41L4B	erythrocyte membrane protein band 4,1 like 4B
A_23_P153084	0.0063686	0.000166	-4.14926	0.799927	-1.18535	RALBP1	ralA binding protein 1
A_24_P944049	0.0063686	0.000166	4.14913	0.799569	1.12309	CEP68	centrosomal protein 68
A_24_P102293	0.0063686	0.000166	4.149	0.799207	2.15683	SLITRK5	SLIT and NTRK like family member 5
A_23_P401904	0.0063806	0.000166	-4.1479	0.796088	-0.822329	PHF19	PHD finger protein 19
A_24_P208730	0.0063806	0.000166	4.14777	0.795745	1.71757	CNTN4	contactin 4
A_23_P435051	0.0063983	0.000167	4.14657	0.792349	0.820967	DZIP3	DAZ interacting zinc finger protein 3
A_23_P13820	0.0063992	0.000167	4.14622	0.791361	1.98108	SLCO1A2	solute carrier organic anion transporter family member 1A2
A_24_P255609	0.0064001	0.000167	-4.14586	0.790362	-1.29481	TRABD2B	TraB domain containing 2B
A_23_P24457	0.0064368	0.000168	4.14369	0.78424	1.66958	LRRC4C	leucine rich repeat containing 4C
A_32_P128572	0.0064634	0.00017	-4.14131	0.777535	-0.769261	MIER1	MIER1 transcriptional regulator
A_32_P21993	0.0064634	0.00017	-4.14129	0.777462	-1.11277	TPM4	tropomyosin 4
A_32_P88965	0.0064634	0.00017	-4.14114	0.777036	-1.23505	DDR2	discoidin domain receptor tyrosine kinase 2
A_23_P349566	0.0064634	0.00017	4.14108	0.77688	1.57914	CCDC85A	coiled-coil domain containing 85A
A_23_P52761	0.0064634	0.00017	-4.14083	0.776172	-2.1632	MMP7	matrix metallopeptidase 7
A_23_P257087	0.0064759	0.00017	4.1399	0.773552	1.56423	PDK4	pyruvate dehydrogenase kinase 4
A_24_P191750	0.0064792	0.000171	4.13926	0.771746	0.840742	TAPT1	transmembrane anterior posterior transformation 1
A_23_P330070	0.0064792	0.000171	-4.1389	0.770724	-1.00042	TFPI	tissue factor pathway inhibitor
A_24_P65199	0.0064792	0.000171	4.13883	0.770525	0.565443	CDK10	cyclin dependent kinase 10
A_24_P126425	0.0064824	0.000171	-4.13836	0.769219	-0.859023	FAM188B	family with sequence similarity 188 member B
A_23_P258321	0.0064847	0.000171	-4.13795	0.768056	-0.756976	MRPS17	mitochondrial ribosomal protein S17
A_23_P301021	0.006489	0.000172	4.13743	0.766585	1.43516	ASTN1	astrotactin 1
A_24_P332647	0.0064898	0.000172	-4.13709	0.765632	-0.773444	SSH1	slingshot protein phosphatase 1
A_24_P132787	0.0064963	0.000172	4.13646	0.763866	0.858235	RAB18	RAB18, member RAS oncogene family
A_23_P69573	0.006505	0.000173	4.13573	0.761787	1.09485	GUCY1A3	guanylate cyclase 1 soluble subunit alpha
A_24_P394940	0.006518	0.000173	4.13477	0.759103	1.0223	CYP2E1	cytochrome P450 family 2 subfamily E member 1
A_23_P380614	0.0065318	0.000174	4.13361	0.755833	1.5776	ATP9A	ATPase phospholipid transporting 9A (putative)
A_23_P349676	0.0065318	0.000174	4.13349	0.755478	1.63034	FBXO41	F-box protein 41
A_24_P103911	0.0065474	0.000174	4.13218	0.751815	1.36274	RGR	retinal G protein coupled receptor
A_23_P123256	0.0065474	0.000175	-4.13193	0.75111	-1.25262	PDAP1	PDGFA associated protein 1
A_32_P150418	0.0065474	0.000175	4.13176	0.750632	1.28711
A_24_P139665	0.0065474	0.000175	4.13134	0.749424	2.18923	HPCAL4	hippocalcin like 4
A_23_P115699	0.0065474	0.000175	4.13121	0.749076	1.74477	PSD	pleckstrin and Sec7 domain containing
A_24_P409971	0.0065544	0.000175	-4.13053	0.747154	-1.49389	NEXN	nexilin F-actin binding protein
A_24_P105102	0.0065544	0.000175	-4.13027	0.746418	-1.17674	PKMYT1	protein kinase, membrane associated tyrosine/threonine 1
A_24_P52921	0.0065605	0.000176	-4.12967	0.744728	-1.35348	BCAT1	branched chain amino acid transaminase 1
A_24_P101391	0.006563	0.000176	-4.12924	0.743532	-1.07783	YBX1	Y-box binding protein 1
A_32_P118568	0.0065674	0.000176	4.12849	0.741403	2.64319	RFPL1S	RFPL1 antisense RNA 1
A_23_P4913	0.0065674	0.000176	-4.12843	0.741246	-0.684322	KDELR1	KDEL endoplasmic reticulum protein retention receptor 1
A_23_P131747	0.0065725	0.000177	4.12725	0.737928	0.833337	KIDINS220	kinase D-interacting substrate 220kDa
A_23_P2317	0.0065725	0.000177	4.12724	0.737895	1.95055	DDN	dendrin
A_24_P823684	0.0065725	0.000178	4.12644	0.735652	0.918855	HSP90AB1	heat shock protein 90 alpha family class B member 1
A_32_P53338	0.0065725	0.000178	-4.12571	0.733591	-0.851922
A_24_P399888	0.0065725	0.000178	-4.12565	0.733428	-1.45015	CENPM	centromere protein M
A_24_P203882	0.0065725	0.000178	4.1256	0.733286	0.722094
A_23_P106973	0.0065725	0.000178	-4.1254	0.732728	-0.999963	2009-09-01	septin 9
A_24_P150791	0.0065725	0.000178	4.12536	0.732615	1.61467	JPH3	junctophilin 3
A_24_P923510	0.0065725	0.000178	-4.12505	0.731735	-1.47088
A_23_P217832	0.0065725	0.000178	-4.125	0.731593	-1.89556	FAM129A	family with sequence similarity 129 member A
A_23_P70249	0.0065725	0.000178	-4.12494	0.731414	-1.31598	CDC25C	cell division cycle 25C
A_23_P149200	0.0065911	0.000179	-4.1232	0.726517	-1.00082	CDC20	cell division cycle 20
A_23_P255503	0.0065911	0.000179	-4.12317	0.726438	-0.48648	PAFAH1B2	platelet activating factor acetylhydrolase 1b catalytic subunit 2
A_24_P259922	0.0065911	0.000179	4.12313	0.726339	1.34709	LANCL1	LanC like 1
A_23_P146497	0.0066051	0.00018	4.12215	0.723561	1.02323	PPP1R26	protein phosphatase 1 regulatory subunit 26
A_32_P108254	0.0066403	0.000181	-4.11998	0.717458	-1.22584	FAM20A	family with sequence similarity 20 member A
A_24_P195400	0.0066403	0.000181	-4.11958	0.716343	-0.923161
A_23_P51986	0.0066403	0.000181	-4.11953	0.7162	-0.854359	MTMR11	myotubularin related protein 11
A_23_P317620	0.0066432	0.000182	-4.1191	0.714984	-1.497	ARL4C	ADP ribosylation factor like GTPase 4C
A_24_P212990	0.0066441	0.000182	-4.11876	0.714043	-0.789153	RPL23AP82	ribosomal protein L23a pseudogene 82
A_23_P167081	0.006653	0.000182	-4.11777	0.711244	-1.44935	REST	RE1 silencing transcription factor
A_23_P162766	0.006653	0.000182	4.11746	0.710384	1.26684	DOCK9	dedicator of cytokinesis 9
A_23_P145863	0.006653	0.000182	-4.11745	0.71036	-1.25235	S100A11	S100 calcium binding protein A11
A_23_P209389	0.006666	0.000183	-4.1165	0.707674	-1.37704	CASP8	caspase 8
A_32_P211080	0.006666	0.000183	4.11623	0.706929	1.14143	HERC2P2	hect domain and RLD 2 pseudogene 2
A_23_P139339	0.0066779	0.000184	4.11536	0.704465	0.941777	PAAF1	proteasomal ATPase associated factor 1
A_23_P140748	0.0066921	0.000184	4.11438	0.701704	1.3705	NDRG4	NDRG family member 4
A_24_P42446	0.0066938	0.000184	4.114	0.700658	0.887496	PURG	purine rich element binding protein G
A_24_P235012	0.0066983	0.000185	4.11349	0.69922	1.42471	MTCH1	mitochondrial carrier 1
A_23_P128372	0.0067025	0.000185	-4.113	0.697838	-0.808554	FKBP4	FK506 binding protein 4
A_23_P48705	0.0067427	0.000186	4.11075	0.691524	0.794929	PTGR2	prostaglandin reductase 2
A_23_P210074	0.0067438	0.000186	4.11041	0.690561	0.82639	ZNF514	zinc finger protein 514
A_23_P94501	0.0067455	0.000187	-4.11004	0.689521	-2.3246	ANXA1	annexin A1
A_32_P41461	0.0067491	0.000187	-4.1092	0.687153	-1.21541	WASF2	WAS protein family member 2
A_23_P23074	0.0067491	0.000187	-4.10903	0.686683	-1.23137	IFI44	interferon induced protein 44
A_23_P398460	0.0067491	0.000187	-4.109	0.686608	-1.20818	HK2	hexokinase 2
A_23_P93641	0.0067546	0.000188	-4.10844	0.685025	-1.34739	AKR1B10	aldo-keto reductase family 1 member B10
A_23_P210400	0.0067546	0.000188	4.10816	0.684246	2.30066	KCNQ2	potassium voltage-gated channel subfamily Q member 2
A_32_P235358	0.0067694	0.000189	-4.1067	0.680129	-1.25372	LOC100130476	uncharacterized LOC100130476
A_32_P73821	0.0067694	0.000189	-4.10662	0.679921	-0.660088	CSDE1	cold shock domain containing E1
A_24_P393864	0.0067694	0.000189	-4.10659	0.679816	-0.680984	PHTF1	putative homeodomain transcription factor 1
A_23_P12082	0.0067741	0.000189	-4.10592	0.677943	-2.90552	CHI3L2	chitinase 3 like 2
A_24_P401392	0.0067741	0.000189	4.10572	0.677366	1.3125
A_23_P10463	0.0067741	0.000189	-4.1055	0.676769	-0.831261	NDUFS5	NADH:ubiquinone oxidoreductase subunit S5
A_24_P48057	0.0067775	0.00019	-4.10413	0.672899	-1.49517	IRX5	iroquois homeobox 5
A_32_P104063	0.0067775	0.00019	-4.10355	0.671286	-2.5539	CRNDE	colorectal neoplasia differentially expressed (non-protein coding)
A_23_P136936	0.0067775	0.00019	4.10341	0.670881	2.12577	SYP	synaptophysin
A_23_P411431	0.0067775	0.000191	4.1033	0.67059	1.16873
A_24_P873764	0.0067775	0.000191	4.10311	0.670034	1.21942	BCR	BCR, RhoGEF and GTPase activating protein
A_23_P95453	0.0067775	0.000191	4.10303	0.669833	1.73637	NRXN1	neurexin 1
A_23_P165651	0.0067775	0.000191	-4.10286	0.669343	-0.712133	MRPL35	mitochondrial ribosomal protein L35
A_23_P117851	0.0067775	0.000191	4.10277	0.669101	1.67479	CPLX3	complexin 3
A_23_P31550	0.0067775	0.000191	4.10207	0.667131	0.943252
A_32_P212483	0.0067775	0.000191	4.10173	0.666159	1.8159	PAK3	p21 (RAC1) activated kinase 3
A_23_P253982	0.0067775	0.000191	-4.10168	0.666045	-1.81169	HOXA4	homeobox A4
A_24_P923353	0.0067775	0.000192	4.10144	0.665344	0.856388	ALDH5A1	aldehyde dehydrogenase 5 family member A1
A_23_P144896	0.0067775	0.000192	-4.10137	0.665156	-0.988574	PDLIM7	PDZ and LIM domain 7
A_24_P244800	0.0067775	0.000192	4.10136	0.665145	2.37855	NDRG2	NDRG family member 2
A_24_P192805	0.0067987	0.000192	-4.10006	0.661489	-1.09657	CARD17	caspase recruitment domain family member 17
A_24_P463973	0.006809	0.000193	4.09928	0.659304	1.53855
A_23_P315589	0.0068265	0.000194	4.09788	0.655359	1.4868	KIAA0930	KIAA0930
A_24_P334640	0.0068265	0.000194	4.09766	0.654753	1.47553	PAQR8	progestin and adipoQ receptor family member 8
A_23_P142322	0.0068265	0.000194	4.0976	0.654572	1.05125	CIRBP	cold inducible RNA binding protein
A_23_P12572	0.0068287	0.000194	-4.09711	0.65319	-0.920693	CASP7	caspase 7
A_24_P282868	0.0068287	0.000194	4.09693	0.652702	2.2672	NRXN1	neurexin 1
A_32_P234604	0.0068331	0.000195	-4.09639	0.651173	-0.758365	PFN1	profilin 1
A_32_P47157	0.0068331	0.000195	4.09587	0.649717	1.36453	LINC00950	long intergenic non-protein coding RNA 950
A_23_P334328	0.0068331	0.000195	-4.0952	0.647835	-2.11302	LAMB4	laminin subunit beta 4
A_23_P117852	0.0068331	0.000195	-4.09513	0.647636	-1.56703	KIAA0101	KIAA0101
A_23_P165722	0.0068331	0.000195	-4.09495	0.647141	-1.05145	EIF4E2	eukaryotic translation initiation factor 4E family member 2
A_24_P208909	0.0068331	0.000196	4.09485	0.646853	1.31315	TRIM2	tripartite motif containing 2
A_32_P86962	0.0068331	0.000196	4.09474	0.646539	1.02694	GLIDR	glioblastoma down-regulated RNA
A_23_P30495	0.0068331	0.000196	4.09449	0.645837	0.811967	HMGCR	3-hydroxy-3-methylglutaryl-CoA reductase
A_24_P109661	0.0068383	0.000196	-4.09394	0.644294	-1.62529
A_23_P63343	0.0068383	0.000196	-4.09368	0.643571	-1.17294	UTS2	urotensin 2
A_23_P65427	0.0068428	0.000197	-4.09318	0.642182	-0.772829	PSME2	proteasome activator subunit 2
A_23_P138665	0.0068593	0.000197	4.09212	0.639191	1.13262	GLUD1	glutamate dehydrogenase 1
A_32_P98927	0.0068708	0.000198	4.09129	0.636873	0.712777	STAG3L4	stromal antigen 3-like 4 (pseudogene)
A_32_P92415	0.006885	0.000198	-4.09022	0.633862	-0.857533
A_32_P194915	0.006885	0.000199	4.08958	0.63208	0.79105
A_24_P942441	0.006885	0.000199	4.08898	0.630382	2.84679	NRXN1	neurexin 1
A_24_P71700	0.006885	0.000199	4.08897	0.630358	1.15608	ZBTB47	zinc finger and BTB domain containing 47
A_32_P192430	0.006885	0.000199	-4.08875	0.62975	-1.0627	CKS1B	CDC28 protein kinase regulatory subunit 1B
A_23_P67725	0.006885	0.000199	-4.08874	0.629711	-1.14459	LMNB2	lamin B2
A_23_P37623	0.006885	0.000199	4.08868	0.629536	1.59998	GOLGA8A	golgin A8 family member A
A_24_P803809	0.0068913	0.0002	-4.0881	0.627926	-0.81535
A_24_P281683	0.0068921	0.0002	-4.08773	0.626885	-0.761365
A_32_P70468	0.0068921	0.0002	-4.08744	0.626064	-0.835418	KDELR2	KDEL endoplasmic reticulum protein retention receptor 2
A_24_P403561	0.0068921	0.0002	4.08723	0.625496	1.38095	LRP4	LDL receptor related protein 4
A_23_P155711	0.0069027	0.000201	-4.08638	0.623085	-1.91711	NEIL3	nei like DNA glycosylase 3
A_23_P208030	0.0069027	0.000201	4.08618	0.622545	2.94903	SYT4	synaptotagmin 4
A_24_P126417	0.0069091	0.000201	4.0856	0.620921	0.670317	USP34	ubiquitin specific peptidase 34
A_23_P354908	0.0069126	0.000201	4.08515	0.619653	2.33515	NMNAT2	nicotinamide nucleotide adenylyltransferase 2
A_23_P73571	0.0069126	0.000202	4.08489	0.618919	2.19782	MUM1L1	MUM1 like 1
A_24_P377144	0.0069372	0.000202	-4.08345	0.614885	-1.0342	ANTXR2	anthrax toxin receptor 2
A_24_P300841	0.0069498	0.000203	4.08258	0.61245	0.938554	CKAP5	cytoskeleton associated protein 5
A_23_P125717	0.0069612	0.000203	4.08177	0.610174	1.75093	NAP1L3	nucleosome assembly protein 1 like 3
A_23_P2543	0.0069811	0.000204	4.08054	0.606736	2.92342	CUX2	cut like homeobox 2
A_23_P329353	0.0069811	0.000204	4.08029	0.606015	1.65241	CNRIP1	cannabinoid receptor interacting protein 1
A_23_P204380	0.0069903	0.000205	4.07958	0.604043	1.29865	GNPTAB	N-acetylglucosamine-1-phosphate transferase alpha and beta subunits
A_23_P257503	0.0069931	0.000205	4.07892	0.602199	1.09516	HERC1	HECT and RLD domain containing E3 ubiquitin protein ligase family member 1
A_24_P501698	0.0069931	0.000205	4.07891	0.602157	1.36561
A_24_P409182	0.006999	0.000206	-4.0782	0.600178	-1.31088
A_23_P143029	0.006999	0.000206	-4.07809	0.599853	-1.46905	HOXD11	homeobox D11
A_23_P74241	0.0070015	0.000206	-4.0777	0.598761	-0.872979	MTF1	metal regulatory transcription factor 1
A_23_P258612	0.0070118	0.000206	4.07694	0.596644	1.46641	ATP8A2	ATPase phospholipid transporting 8A2
A_24_P494454	0.0070724	0.000209	4.07299	0.585566	0.770844	SPIN3	spindlin family member 3
A_23_P392435	0.0070724	0.000209	4.0727	0.584773	1.13273	KBTBD6	kelch repeat and BTB domain containing 6
A_24_P289477	0.0070724	0.000209	-4.07264	0.584597	-1.01089
A_23_P73097	0.0070724	0.000209	4.07247	0.584111	1.76609	RGS20	regulator of G-protein signaling 20
A_23_P117759	0.0070724	0.000209	4.07246	0.584081	0.861501	GCOM1	GRINL1A complex locus 1
A_23_P102994	0.0070724	0.000209	4.07233	0.583718	1.47126
A_32_P143824	0.0070724	0.000209	-4.07222	0.583426	-1.18771
A_23_P500614	0.0070754	0.00021	-4.07156	0.581568	-1.07889	TNFRSF8	TNF receptor superfamily member 8
A_23_P255057	0.0070754	0.00021	4.07153	0.581488	0.79504	SLC35A5	solute carrier family 35 member A5
A_23_P324554	0.0070754	0.000211	4.0705	0.578614	1.31431	ANO4	anoctamin 4
A_23_P55518	0.0070754	0.000211	4.07015	0.577616	0.911093	SMAD7	SMAD family member 7
A_24_P923684	0.0070754	0.000211	4.07014	0.577599	0.867517	SIRT3	sirtuin 3
A_23_P381368	0.0070754	0.000211	-4.07005	0.577345	-1.75435	HOXD10	homeobox D10
A_23_P377350	0.0070754	0.000211	4.06997	0.577122	1.28294
A_23_P409093	0.0070754	0.000211	4.06993	0.577018	1.99033	ANO4	anoctamin 4
A_24_P76521	0.0070793	0.000211	-4.06923	0.575033	-1.29667
A_24_P346210	0.0070793	0.000211	-4.06911	0.574717	-1.49784	BTN2A2	butyrophilin subfamily 2 member A2
A_23_P68106	0.0070793	0.000212	-4.06895	0.57426	-0.964656	TMSB10	thymosin beta 10
A_24_P261734	0.0070804	0.000212	4.06863	0.573369	1.63174	SLC38A1	solute carrier family 38 member 1
A_24_P388003	0.0070852	0.000212	4.06814	0.571997	1.6852
A_23_P138725	0.0070933	0.000213	-4.06735	0.569778	-1.84229	MARVELD1	MARVEL domain containing 1
A_23_P434919	0.0070933	0.000213	-4.06723	0.569445	-1.54372	RAB42	RAB42, member RAS oncogene family
A_23_P133359	0.0071088	0.000213	4.06612	0.566353	0.850823	ZFP2	ZFP2 zinc finger protein
A_24_P143543	0.0071088	0.000214	-4.06558	0.564825	-0.824078
A_23_P162120	0.0071088	0.000214	4.06546	0.564504	0.946506	NUMA1	nuclear mitotic apparatus protein 1
A_23_P41114	0.0071088	0.000214	-4.06545	0.564458	-1.51523	CSTA	cystatin A
A_23_P417113	0.0071255	0.000215	-4.06441	0.561558	-0.81639	RBM33	RNA binding motif protein 33
A_24_P369656	0.0071292	0.000215	4.06397	0.560335	1.21234	TRIM9	tripartite motif containing 9
A_24_P829183	0.0071396	0.000215	-4.06311	0.557911	-1.09501
A_23_P135015	0.0071396	0.000215	-4.06297	0.557518	-0.668853	RGP1	RGP1 homolog, RAB6A GEF complex partner 1
A_23_P17382	0.0071997	0.000218	4.05968	0.548335	0.631163	ZNF335	zinc finger protein 335
A_24_P332326	0.0071997	0.000218	-4.05968	0.548326	-0.981266
A_23_P143569	0.0072051	0.000218	4.05897	0.546332	0.959954	DGCR6L	DiGeorge syndrome critical region gene 6-like
A_32_P115438	0.0072051	0.000218	4.0589	0.546149	1.26309	LOC100128239	uncharacterized LOC100128239
A_23_P137168	0.0072072	0.000218	4.05855	0.545151	1.02178	PLXNB3	plexin B3
A_23_P53390	0.0072101	0.000219	4.0579	0.543343	1.03912	PTPRB	protein tyrosine phosphatase, receptor type B
A_24_P217489	0.0072101	0.000219	4.05788	0.543299	1.85945	GLRB	glycine receptor beta
A_32_P215304	0.0072307	0.00022	-4.05668	0.539936	-1.53023
A_23_P44964	0.007236	0.00022	4.05618	0.538526	0.696405	FAM171A1	family with sequence similarity 171 member A1
A_24_P666105	0.0072424	0.00022	4.05563	0.536987	2.0732	LRRTM4	leucine rich repeat transmembrane neuronal 4
A_24_P58944	0.0072473	0.000221	4.05514	0.53563	0.694816	SDHAP1	succinate dehydrogenase complex flavoprotein subunit A pseudogene 1
A_23_P207307	0.0072491	0.000221	-4.05479	0.534658	-1.52719	PRR11	proline rich 11
A_32_P157192	0.0072553	0.000222	-4.0534	0.530777	-0.852219	DNAJC8	DnaJ heat shock protein family (Hsp40) member C8
A_23_P209933	0.0072553	0.000222	-4.05338	0.530706	-0.933525	TGOLN2	trans-golgi network protein 2
A_23_P210285	0.0072553	0.000222	-4.05337	0.530671	-1.05796
A_23_P257668	0.0072553	0.000222	-4.05336	0.530654	-1.33227	TTC26	tetratricopeptide repeat domain 26
A_32_P215003	0.0072553	0.000222	-4.05299	0.52962	-1.15951
A_23_P361074	0.0072553	0.000222	-4.05294	0.529481	-1.14785
A_23_P359131	0.0072688	0.000223	4.05207	0.527034	0.810116	NIPA1	non imprinted in Prader-Willi/Angelman syndrome 1
A_24_P152833	0.0072875	0.000224	-4.0509	0.523768	-0.809192
A_23_P47340	0.0072875	0.000224	4.0507	0.523222	2.27246	DSCAML1	DS cell adhesion molecule like 1
A_23_P206441	0.0073005	0.000224	-4.04985	0.520851	-1.20088	FANCA	Fanconi anemia complementation group A
A_24_P524452	0.0073142	0.000225	-4.04898	0.518404	-1.54842
A_24_P255471	0.0073261	0.000225	4.04818	0.516176	1.5562	SYT9	synaptotagmin 9
A_23_P333228	0.0073311	0.000226	4.0477	0.514822	1.11456	MARCH4	membrane associated ring-CH-type finger 4
A_23_P212675	0.0073357	0.000226	4.04723	0.513513	1.16765	NME9	NME/NM23 family member 9
A_32_P59516	0.0073683	0.000227	4.04528	0.508074	2.26962	GABRB1	gamma-aminobutyric acid type A receptor beta1 subunit
A_32_P210744	0.0073683	0.000228	-4.04493	0.507091	-0.754057
A_24_P839075	0.0073683	0.000228	4.04485	0.506887	1.2063
A_24_P341187	0.0073683	0.000228	4.04473	0.506544	1.31952	GBA2	glucosylceramidase beta 2
A_24_P360722	0.0073722	0.000228	4.0443	0.505338	0.908805	DIP2C	disco interacting protein 2 homolog C
A_24_P934546	0.007399	0.000229	4.04281	0.501186	1.89232	SFRP2	secreted frizzled related protein 2
A_32_P165504	0.007399	0.000229	4.04259	0.500549	1.06595
A_23_P6474	0.007399	0.000229	4.04233	0.499825	0.916444	JOSD1	Josephin domain containing 1
A_23_P33196	0.0074096	0.00023	-4.04105	0.496258	-1.51991	COL5A2	collagen type V alpha 2 chain
A_23_P55281	0.0074096	0.00023	-4.04098	0.496057	-1.90805	HOXB7	homeobox B7
A_24_P85181	0.0074096	0.000231	4.0406	0.495005	0.953117	RBSN	rabenosyn, RAB effector
A_23_P40174	0.0074096	0.000231	-4.04043	0.494532	-1.67127	MMP9	matrix metallopeptidase 9
A_24_P123632	0.0074096	0.000231	4.04041	0.494471	0.805244
A_24_P170275	0.0074096	0.000231	4.04013	0.493699	1.60449	UG0898H09	uncharacterized LOC643763
A_23_P142407	0.0074096	0.000231	-4.04005	0.493477	-0.695372	ZNF101	zinc finger protein 101
A_23_P81219	0.0074297	0.000232	-4.03883	0.490055	-1.03931	PLAC8	placenta specific 8
A_32_P232865	0.0074297	0.000232	4.03864	0.489546	1.47628	BCR	BCR, RhoGEF and GTPase activating protein
A_24_P251734	0.0074316	0.000232	4.03826	0.488463	2.26806	FSTL5	follistatin like 5
A_23_P428260	0.0074316	0.000232	4.03805	0.487879	1.60423	STEAP2	STEAP2 metalloreductase
A_24_P8892	0.0074417	0.000233	4.03734	0.485918	1.30498	HDAC4	histone deacetylase 4
A_23_P216996	0.0074431	0.000233	4.03703	0.485031	1.10155	SH3GLB2	SH3 domain containing GRB2 like endophilin B2
A_24_P920447	0.0074621	0.000234	4.03593	0.48197	1.45794
A_24_P933908	0.0074678	0.000234	-4.03535	0.480355	-1.83231	GPNMB	glycoprotein nmb
A_23_P139687	0.0074678	0.000235	-4.03495	0.479243	-0.985788	ERP27	endoplasmic reticulum protein 27
A_23_P74114	0.0074678	0.000235	-4.03491	0.479137	-1.3334	ZNF713	zinc finger protein 713
A_24_P401909	0.007473	0.000235	4.03432	0.477482	1.55708	RAB11FIP4	RAB11 family interacting protein 4
A_23_P81103	0.007473	0.000235	4.03417	0.47707	1.86242	SFRP2	secreted frizzled related protein 2
A_24_P132950	0.0074803	0.000236	4.0336	0.475459	1.04218	NAP1L4	nucleosome assembly protein 1 like 4
A_23_P63038	0.0074815	0.000236	-4.03292	0.473568	-0.857253	P3H1	prolyl 3-hydroxylase 1
A_23_P1833	0.0074815	0.000236	4.03288	0.473459	1.63356	B3GAT1	beta-1,3-glucuronyltransferase 1
A_24_P87931	0.0074815	0.000236	-4.03273	0.47304	-1.06904	APOL1	apolipoprotein L1
A_23_P145865	0.0074815	0.000236	4.03237	0.472035	1.65229	ADAP1	ArfGAP with dual PH domains 1
A_23_P121082	0.0074815	0.000237	-4.03227	0.471764	-1.06806	GBE1	glucan (1,4-alpha-), branching enzyme 1
A_23_P37375	0.0074815	0.000237	4.03202	0.471067	0.85376	RPS6KA5	ribosomal protein S6 kinase A5
A_23_P153616	0.0074876	0.000237	4.0315	0.469604	1.22879	MADCAM1	mucosal vascular addressin cell adhesion molecule 1
A_23_P139476	0.0075165	0.000238	-4.02982	0.464925	-0.833016	CD63	CD63 molecule
A_24_P256863	0.0075165	0.000238	-4.02972	0.464653	-0.966897	THRAP3	thyroid hormone receptor associated protein 3
A_24_P247205	0.0075217	0.000239	4.02924	0.463315	1.51132
A_23_P130995	0.0075341	0.000239	-4.02845	0.461101	-1.05522	FXYD5	FXYD domain containing ion transport regulator 5
A_23_P10542	0.0075558	0.00024	-4.02715	0.457494	-1.21259	HTRA3	HtrA serine peptidase 3
A_23_P321201	0.0075558	0.00024	4.02679	0.456482	1.00328	DENND5A	DENN domain containing 5A
A_24_P160773	0.0075558	0.000241	4.02656	0.455845	1.44969	ANKRD18B	ankyrin repeat domain 18B
A_24_P238386	0.0075558	0.000241	-4.02638	0.455335	-2.3938
A_32_P123701	0.0075558	0.000241	-4.02624	0.454943	-0.866111
A_24_P123658	0.0075572	0.000241	4.02573	0.453527	0.73794	WAC-AS1	WAC antisense RNA 1 (head to head)
A_32_P37143	0.0075572	0.000241	-4.02563	0.453241	-1.09379	GAS2L3	growth arrest specific 2 like 3
A_23_P410998	0.0075572	0.000242	4.02532	0.452371	1.20408	RAB5B	RAB5B, member RAS oncogene family
A_23_P143662	0.0075572	0.000242	4.02517	0.451967	0.89454	PISD	phosphatidylserine decarboxylase
A_24_P226962	0.0075619	0.000242	4.02472	0.450695	1.03002	KIAA0368	KIAA0368
A_23_P393401	0.0075662	0.000242	4.02428	0.449478	0.757067	PDXDC2P	pyridoxal dependent decarboxylase domain containing 2, pseudogene
A_23_P39223	0.0075704	0.000243	-4.02356	0.447484	-1.34493	ZNF2	zinc finger protein 2
A_32_P132276	0.0075704	0.000243	4.02326	0.446625	1.29245
A_24_P339611	0.0075704	0.000243	-4.02309	0.446164	-0.80013	PDCD5	programmed cell death 5
A_24_P150676	0.0075704	0.000243	4.02276	0.44524	0.664165	TRAPPC2L	trafficking protein particle complex 2 like
A_23_P373541	0.0075704	0.000243	-4.02272	0.445137	-1.11033	DSPP	dentin sialophosphoprotein
A_23_P48325	0.0075704	0.000244	4.0226	0.444786	0.976799	KCTD4	potassium channel tetramerization domain containing 4
A_23_P87769	0.0075906	0.000244	-4.02139	0.441433	-1.38552	PARPBP	PARP1 binding protein
A_23_P205355	0.0075906	0.000245	-4.02088	0.439997	-1.63319	SERPINA5	serpin family A member 5
A_24_P48856	0.0075906	0.000245	4.02064	0.439334	1.28387	CBS	cystathionine-beta-synthase
A_23_P45025	0.0075906	0.000245	4.02049	0.438908	1.38843	MAPK10	mitogen-activated protein kinase 10
A_23_P107283	0.0075906	0.000245	-4.02047	0.438864	-2.21114	HOXB2	homeobox B2
A_23_P51966	0.0075954	0.000245	-4.02001	0.437595	-1.12091
A_23_P15247	0.0075957	0.000246	4.01939	0.435866	1.23677	CDIP1	cell death inducing p53 target 1
A_23_P116195	0.0075957	0.000246	4.01938	0.435819	1.72152
A_23_P21882	0.0075957	0.000246	-4.01916	0.435222	-1.01269
A_23_P301079	0.0075957	0.000246	-4.01887	0.434398	-1.15988	SKA2	spindle and kinetochore associated complex subunit 2
A_23_P15844	0.0075957	0.000246	-4.01876	0.434102	-1.54684	BRIP1	BRCA1 interacting protein C-terminal helicase 1
A_23_P333640	0.0076121	0.000248	4.01722	0.429796	1.3671	PAPLN	papilin, proteoglycan like sulfated glycoprotein
A_23_P394567	0.0076121	0.000248	4.01712	0.429531	1.29711	FAM234B	family with sequence similarity 234 member B
A_23_P436281	0.0076121	0.000248	-4.01694	0.429019	-1.10051	HIST2H4B	histone cluster 2, H4b
A_24_P28977	0.0076121	0.000248	4.0169	0.428907	0.945914	TRPC1	transient receptor potential cation channel subfamily C member 1
A_23_P250385	0.0076121	0.000248	-4.0168	0.428647	-3.0967	HIST1H1B	histone cluster 1, H1b
A_24_P114438	0.0076121	0.000248	4.01637	0.427435	0.984799	OLA1	Obg-like ATPase 1
A_23_P101623	0.0076121	0.000248	4.01625	0.427113	0.996789	ZNF667	zinc finger protein 667
A_24_P221445	0.0076121	0.000248	4.01608	0.426629	0.89453	OXR1	oxidation resistance 1
A_23_P74349	0.0076124	0.000249	-4.01582	0.425903	-1.93495	NUF2	NUF2, NDC80 kinetochore complex component
A_24_P679984	0.0076136	0.000249	-4.01532	0.424504	-1.22425
A_23_P201778	0.0076136	0.000249	-4.01514	0.424027	-1.29143	PTPN7	protein tyrosine phosphatase, non-receptor type 7
A_23_P125705	0.0076136	0.000249	4.01482	0.423116	1.90672	NAP1L2	nucleosome assembly protein 1 like 2
A_32_P234275	0.0076136	0.00025	-4.01458	0.422449	-0.681936
A_24_P177631	0.0076136	0.00025	-4.01453	0.422325	-0.911248	MAP7D3	MAP7 domain containing 3
A_32_P226656	0.0076136	0.00025	-4.01429	0.421646	-1.70702
A_24_P303354	0.0076136	0.00025	-4.01405	0.420974	-0.952171	HIST1H2AG	histone cluster 1, H2ag
A_24_P409560	0.0076214	0.00025	-4.01347	0.419354	-0.724181
A_23_P143190	0.0076446	0.000251	-4.01212	0.415611	-1.09386	MYBL2	MYB proto-oncogene like 2
A_23_P38085	0.0076446	0.000252	-4.01197	0.415196	-1.16003	CARHSP1	calcium regulated heat stable protein 1
A_23_P26854	0.0076565	0.000252	4.01103	0.412561	1.99654	ARHGAP44	Rho GTPase activating protein 44
A_24_P385134	0.0076565	0.000252	4.01097	0.412418	1.59544	SCD5	stearoyl-CoA desaturase 5
A_23_P74954	0.0076746	0.000253	-4.00995	0.409567	-0.744848	RCC2	regulator of chromosome condensation 2
A_23_P68505	0.0077109	0.000255	4.00809	0.404403	1.08764	FAM217B	family with sequence similarity 217 member B
A_24_P115932	0.0077109	0.000255	4.0079	0.403869	1.2109	PTGDR2	prostaglandin D2 receptor 2
A_23_P141960	0.0077405	0.000256	-4.0064	0.399682	-0.651786	SERTAD3	SERTA domain containing 3
A_32_P164522	0.0077491	0.000256	-4.00557	0.397372	-0.899979	SKA2	spindle and kinetochore associated complex subunit 2
A_32_P188921	0.0077491	0.000256	-4.00554	0.397304	-1.15269
A_32_P79434	0.0077501	0.000257	4.00522	0.396406	1.60637	PTPRN2	protein tyrosine phosphatase, receptor type N2
A_23_P48771	0.0077501	0.000257	4.00502	0.395839	0.772064	C14orf159	chromosome 14 open reading frame 159
A_32_P77831	0.0077538	0.000257	4.00444	0.394239	2.76896	RAB3C	RAB3C, member RAS oncogene family
A_32_P183218	0.0077538	0.000258	-4.00417	0.393491	-1.71501	ZNF367	zinc finger protein 367
A_23_P253221	0.0077538	0.000258	4.00413	0.393381	1.21737	ARHGEF4	Rho guanine nucleotide exchange factor 4
A_32_P124819	0.0077606	0.000258	4.00304	0.390354	2.26548	SEZ6L	seizure related 6 homolog like
A_23_P200560	0.0077606	0.000259	-4.00241	0.388595	-0.76118	CDC42	cell division cycle 42
A_23_P134714	0.0077606	0.000259	4.00239	0.388525	1.12964	RIDA	reactive intermediate imine deaminase A homolog
A_23_P356616	0.0077606	0.000259	4.00197	0.387366	0.91526	ABTB2	ankyrin repeat and BTB domain containing 2
A_23_P110787	0.0077606	0.000259	4.00175	0.38676	0.835434	SCAMP1	secretory carrier membrane protein 1
A_24_P79300	0.0077606	0.00026	4.0016	0.386341	1.25862	CLDN5	claudin 5
A_23_P360804	0.0077606	0.00026	4.0016	0.386337	1.6202	CPNE5	copine 5
A_24_P849512	0.0077606	0.00026	-4.0013	0.385491	-0.946723
A_23_P401106	0.0077606	0.00026	4.00116	0.385123	1.92487	PDE2A	phosphodiesterase 2A
A_23_P82738	0.0077606	0.00026	-4.00102	0.384733	-0.651309	RAD54B	RAD54 homolog B (S, cerevisiae)
A_23_P166848	0.0077606	0.00026	-4.00101	0.384696	-3.53629	LTF	lactotransferrin
A_24_P383450	0.0077606	0.00026	-4.00092	0.384455	-1.59686	IER5L	immediate early response 5 like
A_24_P185709	0.0077606	0.000261	4.00026	0.382624	1.66555	EPB41L1	erythrocyte membrane protein band 4,1 like 1
A_32_P120484	0.0077606	0.000261	4.00024	0.382551	0.865009
A_23_P213920	0.0077606	0.000261	4.00021	0.382461	3.17103	GABRG2	gamma-aminobutyric acid type A receptor gamma2 subunit
A_23_P48175	0.0077606	0.000261	-3.99976	0.381222	-1.02781	TMEM106C	transmembrane protein 106C
A_24_P389714	0.0077606	0.000261	3.99975	0.381204	0.707784
A_23_P502035	0.0077655	0.000261	3.99931	0.379958	0.953584	GALT	galactose-1-phosphate uridylyltransferase
A_23_P124232	0.0077746	0.000262	3.99868	0.378221	2.46703	DACH2	dachshund family transcription factor 2
A_32_P19966	0.0077844	0.000262	3.99803	0.376398	1.18532	KCNB1	potassium voltage-gated channel subfamily B member 1
A_24_P929003	0.0077854	0.000263	-3.99775	0.375618	-1.64512	ITGB3	integrin subunit beta 3
A_23_P139965	0.0078011	0.000263	3.99684	0.373101	1.33403	SERP2	stress-associated endoplasmic reticulum protein family member 2
A_23_P167509	0.007803	0.000264	3.99652	0.372219	1.43601
A_24_P827738	0.0078137	0.000264	3.9957	0.36994	1.06588
A_24_P274987	0.0078137	0.000264	3.99559	0.369636	1.00798	TMEFF1	transmembrane protein with EGF like and two follistatin like domains 1
A_32_P12552	0.0078147	0.000265	3.99531	0.368859	1.50444	UG0898H09	uncharacterized LOC643763
A_23_P16944	0.0078208	0.000265	-3.99482	0.36748	-1.9711	SDC1	syndecan 1
A_24_P275386	0.0078249	0.000266	3.99402	0.365271	0.757606	BRI3BP	BRI3 binding protein
A_23_P74581	0.0078249	0.000266	-3.99396	0.365104	-0.839433	SNHG12	small nucleolar RNA host gene 12
A_24_P688133	0.0078249	0.000266	3.99393	0.365022	1.46897	PPM1A	protein phosphatase, Mg2+/Mn2+ dependent 1A
A_24_P139773	0.0078593	0.000267	-3.99224	0.36033	-1.05048	PPP1R8	protein phosphatase 1 regulatory subunit 8
A_23_P169003	0.0078837	0.000268	-3.99098	0.356829	-1.14307	SH2D4A	SH2 domain containing 4A
A_24_P48069	0.007884	0.000268	3.99073	0.356135	0.77495	DOK4	docking protein 4
A_24_P135255	0.0079499	0.000271	3.98774	0.347826	0.967972	SUGT1P3	SGT1 homolog, MIS12 kinetochore complex assembly cochaperone pseudogene 3
A_32_P154321	0.0079514	0.000271	-3.98745	0.347	-0.921196
A_23_P346311	0.0080115	0.000273	-3.98472	0.339424	-0.908502	BAX	BCL2 associated X, apoptosis regulator
A_23_P359111	0.0080127	0.000273	-3.98443	0.33864	-0.94752	SERBP1	SERPINE1 mRNA binding protein 1
A_23_P253734	0.0080133	0.000274	3.98412	0.337761	0.761897	CLN8	ceroid-lipofuscinosis, neuronal 8
A_23_P323563	0.0080133	0.000274	-3.98394	0.337257	-1.23089	PLEKHG2	pleckstrin homology and RhoGEF domain containing G2
A_23_P252163	0.0080263	0.000274	3.98316	0.335112	1.20593	DAPK1	death associated protein kinase 1
A_23_P112774	0.0080274	0.000275	-3.98283	0.334199	-0.738118	PTP4A3	protein tyrosine phosphatase type IVA, member 3
A_24_P912228	0.0080274	0.000275	-3.98265	0.333682	-0.789675	LOC100131053	uncharacterized LOC100131053
A_32_P132317	0.0080388	0.000275	3.98194	0.331726	1.41065	GPR155	G protein-coupled receptor 155
A_32_P178966	0.0080431	0.000276	3.98129	0.32991	1.36381	TMEM170B	transmembrane protein 170B
A_23_P327605	0.0080431	0.000276	3.98117	0.329586	1.73406	ADGRA1	adhesion G protein-coupled receptor A1
A_23_P96249	0.0080431	0.000276	3.98106	0.329284	1.91928	CELF4	CUGBP, Elav-like family member 4
A_23_P47614	0.0080506	0.000277	-3.98041	0.327479	-1.1163	PHLDA2	pleckstrin homology like domain family A member 2
A_24_P202948	0.0080506	0.000277	3.98015	0.326735	1.18416	DGCR6	DiGeorge syndrome critical region gene 6
A_32_P372337	0.0080506	0.000277	3.98005	0.326476	0.792343	JAKMIP2	janus kinase and microtubule interacting protein 2
A_23_P151150	0.0080518	0.000277	-3.97977	0.325688	-0.994295	FOXM1	forkhead box M1
A_23_P67708	0.0080838	0.000279	-3.97812	0.321125	-1.19588	TCF3	transcription factor 3
A_23_P255916	0.0080838	0.000279	3.97791	0.320539	0.526814	RPUSD3	RNA pseudouridylate synthase domain containing 3
A_24_P42517	0.0080838	0.000279	-3.97775	0.320097	-1.15061	KDELR2	KDEL endoplasmic reticulum protein retention receptor 2
A_32_P131050	0.0080866	0.000279	3.97741	0.319135	0.799931	ZNF148	zinc finger protein 148
A_24_P716162	0.0080936	0.00028	3.97689	0.317694	0.865865
A_23_P37910	0.0081007	0.00028	3.9761	0.315508	0.820832	MAPK3	mitogen-activated protein kinase 3
A_23_P94009	0.0081007	0.00028	-3.9761	0.315504	-1.06825	LSM8	LSM8 homolog, U6 small nuclear RNA associated
A_23_P122127	0.0081007	0.000281	-3.9759	0.314953	-1.104	FYB	FYN binding protein
A_32_P29703	0.0081044	0.000281	3.97532	0.313353	0.92663	ABCA17P	ATP binding cassette subfamily A member 17, pseudogene
A_23_P334883	0.0081044	0.000281	3.97528	0.313242	1.17767	SHANK2	SH3 and multiple ankyrin repeat domains 2
A_32_P169754	0.0081461	0.000283	-3.9733	0.307751	-1.13173	YBX1	Y-box binding protein 1
A_32_P464568	0.0081461	0.000283	3.97299	0.306885	1.05817	GBA2	glucosylceramidase beta 2
A_24_P69691	0.0081461	0.000283	3.97288	0.306592	1.04861	ZNF25	zinc finger protein 25
A_24_P246841	0.0081528	0.000284	3.97238	0.305197	1.29303	SLC25A27	solute carrier family 25 member 27
A_32_P196142	0.0081724	0.000284	-3.97136	0.302355	-0.837976
A_24_P733083	0.0081854	0.000285	-3.9706	0.300255	-1.16453
A_32_P112894	0.0082017	0.000286	-3.96963	0.297559	-1.07516	FAM76A	family with sequence similarity 76 member A
A_23_P315206	0.0082017	0.000286	3.96917	0.296299	0.782779	KYAT1	kynurenine aminotransferase 1
A_23_P379614	0.0082017	0.000287	-3.9687	0.294982	-1.29494	OIP5	Opa interacting protein 5
A_32_P201603	0.0082017	0.000287	-3.96866	0.294871	-1.31482
A_24_P152775	0.0082017	0.000287	-3.96858	0.294648	-0.726626
A_23_P159693	0.0082017	0.000287	3.96855	0.294586	0.68716	TBC1D25	TBC1 domain family member 25
A_23_P200396	0.0082125	0.000287	-3.96789	0.29274	-0.718111	TMEM234	transmembrane protein 234
A_32_P40433	0.0082154	0.000288	-3.96754	0.29177	-0.851939
A_23_P93780	0.0082306	0.000289	-3.96641	0.288653	-0.697961	HGF	hepatocyte growth factor
A_24_P743907	0.0082306	0.000289	3.9664	0.28861	0.900011	DNM1L	dynamin 1 like
A_24_P942335	0.0082306	0.000289	-3.96624	0.288167	-0.994577	TICRR	TOPBP1 interacting checkpoint and replication regulator
A_24_P103886	0.0082382	0.000289	3.9657	0.286676	1.06725	IDI1	isopentenyl-diphosphate delta isomerase 1
A_24_P3415	0.0082708	0.000291	3.96395	0.281826	1.75721	PPP2R2C	protein phosphatase 2 regulatory subunit Bgamma
A_32_P55860	0.0082708	0.000291	-3.96393	0.281778	-0.993185	SKA2	spindle and kinetochore associated complex subunit 2
A_32_P114246	0.0082903	0.000292	3.9628	0.27866	1.04776	USP47	ubiquitin specific peptidase 47
A_24_P17945	0.0082903	0.000292	3.96269	0.278348	0.8146	TSPYL1	TSPY like 1
A_24_P88775	0.0082913	0.000292	3.96222	0.277049	1.03875	ZNF514	zinc finger protein 514
A_24_P257759	0.0082913	0.000293	-3.96193	0.276248	-0.955021	RP9	retinitis pigmentosa 9 (autosomal dominant)
A_32_P77252	0.0082913	0.000293	3.96174	0.275722	1.30277
A_23_P217845	0.0082913	0.000293	-3.96174	0.275707	-1.48336	RGS16	regulator of G-protein signaling 16
A_24_P636130	0.008313	0.000294	3.96064	0.272676	1.53412
A_32_P33576	0.0083136	0.000294	3.96039	0.271968	2.10068	OPRK1	opioid receptor kappa 1
A_32_P209960	0.0083524	0.000296	-3.95862	0.26707	-0.778422	CIITA	class II major histocompatibility complex transactivator
A_23_P49546	0.0083796	0.000297	3.95714	0.262973	2.07631	GRIN2C	glutamate ionotropic receptor NMDA type subunit 2C
A_32_P159347	0.0083796	0.000297	-3.95709	0.262823	-0.97192	HNRNPA3	heterogeneous nuclear ribonucleoprotein A3
A_23_P149084	0.008424	0.000299	-3.95494	0.256882	-1.10302	GRIK3	glutamate ionotropic receptor kainate type subunit 3
A_24_P318160	0.008424	0.000299	3.95488	0.256713	1.19981	NAV3	neuron navigator 3
A_23_P352435	0.0084278	0.000299	3.95437	0.255316	0.985834	RGS12	regulator of G-protein signaling 12
A_23_P70007	0.0084278	0.000299	-3.95427	0.25504	-1.28	HMMR	hyaluronan mediated motility receptor
A_23_P343398	0.0084448	0.0003	-3.95338	0.252562	-1.55378	CCR7	C-C motif chemokine receptor 7
A_24_P942030	0.0084521	0.000301	3.95286	0.251135	1.07722	VAMP4	vesicle associated membrane protein 4
A_32_P215002	0.008473	0.000302	-3.95175	0.248054	-1.35748
A_24_P681011	0.008473	0.000302	3.95158	0.24759	1.26022	HIPK2	homeodomain interacting protein kinase 2
A_32_P217330	0.008473	0.000302	3.95136	0.246984	0.749068
A_24_P150580	0.0084874	0.000303	3.95057	0.244804	1.43224	RASL12	RAS like family 12
A_32_P179998	0.0084916	0.000303	3.95018	0.243718	1.44668	DMRTC1	DMRT like family C1
A_23_P210811	0.008504	0.000304	-3.94947	0.241758	-1.12717	CD93	CD93 molecule
A_23_P58031	0.0085181	0.000305	3.94852	0.239122	0.788442	MAP3K13	mitogen-activated protein kinase kinase kinase 13
A_23_P126212	0.0085181	0.000305	-3.94847	0.238986	-1.80419	CLSPN	claspin
A_23_P43557	0.0085271	0.000305	-3.9479	0.237398	-0.963615	DENND1A	DENN domain containing 1A
A_23_P10385	0.0085278	0.000305	-3.94764	0.236695	-1.48715	DTL	denticleless E3 ubiquitin protein ligase homolog
A_23_P36745	0.00854	0.000306	3.9467	0.234093	1.3221	ALDH2	aldehyde dehydrogenase 2 family (mitochondrial)
A_23_P25626	0.00854	0.000306	-3.94666	0.233989	-1.04799	BORA	bora, aurora kinase A activator
A_23_P47282	0.00854	0.000307	-3.94649	0.233513	-0.800046	ST14	suppression of tumorigenicity 14
A_24_P34632	0.0085693	0.000308	-3.94513	0.229744	-1.18027	PTMA	prothymosin, alpha
A_24_P13533	0.0085731	0.000308	-3.94476	0.228717	-1.21583	LRR1	leucine rich repeat protein 1
A_23_P54340	0.0085875	0.000309	3.94398	0.226556	1.73626	MEGF11	multiple EGF like domains 11
A_24_P101651	0.0085936	0.000309	-3.94352	0.225287	-1.19703	CSAG4	CSAG family member 4 (pseudogene)
A_24_P323434	0.0086087	0.00031	-3.94271	0.223049	-1.10448	CDCA2	cell division cycle associated 2
A_23_P161076	0.0086218	0.000311	-3.94186	0.220695	-1.10934	CD2	CD2 molecule
A_24_P149023	0.0086218	0.000311	3.94143	0.219506	0.672868	SCAMP1	secretory carrier membrane protein 1
A_23_P300220	0.0086218	0.000311	3.94128	0.219114	1.5912	YPEL4	yippee like 4
A_24_P280558	0.0086218	0.000312	3.94098	0.218263	0.954597	ANKRD36BP2	ankyrin repeat domain 36B pseudogene 2
A_24_P288116	0.0086218	0.000312	3.94085	0.217925	1.08311	PIK3C3	phosphatidylinositol 3-kinase catalytic subunit type 3
A_32_P205139	0.0086218	0.000312	3.94081	0.217797	0.970815
A_32_P193080	0.0086218	0.000312	3.94064	0.217323	0.873891	FMNL2	formin like 2
A_23_P324340	0.0086553	0.000314	3.93899	0.21279	1.40943	DISP2	dispatched RND transporter family member 2
A_23_P54041	0.0086553	0.000314	3.9389	0.212538	1.02018	THTPA	thiamine triphosphatase
A_23_P256455	0.0086685	0.000314	-3.93813	0.21039	-0.845206	RPA3	replication protein A3
A_23_P113701	0.0086685	0.000315	-3.93778	0.209438	-0.835586	PDGFA	platelet derived growth factor subunit A
A_24_P79712	0.0086685	0.000315	3.93773	0.209288	1.08302	COX20	COX20, cytochrome c oxidase assembly factor
A_32_P104334	0.0086801	0.000315	3.93706	0.207445	0.923759
A_23_P350249	0.0087102	0.000317	-3.93548	0.20308	-0.994009	GLIS3	GLIS family zinc finger 3
A_24_P140475	0.0087102	0.000317	3.93534	0.202694	1.50693	SORBS2	sorbin and SH3 domain containing 2
A_23_P256008	0.0087102	0.000317	3.93493	0.201574	1.70039	ZDHHC11	zinc finger DHHC-type containing 11
A_24_P36898	0.0087102	0.000318	-3.93483	0.201298	-1.22509
A_24_P207907	0.0087102	0.000318	3.93476	0.201099	0.788937	R3HDM2	R3H domain containing 2
A_23_P422305	0.0087102	0.000318	3.93458	0.200585	1.25786	SFXN4	sideroflexin 4
A_32_P64570	0.0087266	0.000319	3.93338	0.197268	0.910885	KANK1	KN motif and ankyrin repeat domains 1
A_24_P102920	0.0087266	0.000319	3.93291	0.195982	0.802612	WDR33	WD repeat domain 33
A_24_P290013	0.0087266	0.000319	-3.93287	0.195865	-0.689307	FAM86B3P	family with sequence similarity 86, member A pseudogene
A_24_P50245	0.0087266	0.000319	-3.93287	0.19586	-0.942618	HLA-DMA	major histocompatibility complex, class II, DM alpha
A_23_P142424	0.0087266	0.000319	-3.93284	0.195777	-0.85968	IGFLR1	IGF like family receptor 1
A_23_P10062	0.0087266	0.00032	3.93262	0.19519	2.56907	MGAT4C	MGAT4 family member C
A_24_P197537	0.0087266	0.00032	3.93231	0.194314	1.07422	PDE8B	phosphodiesterase 8B
A_23_P255016	0.0087266	0.00032	-3.93218	0.193981	-1.21917	UGGT1	UDP-glucose glycoprotein glucosyltransferase 1
A_24_P360206	0.00874	0.000321	3.93145	0.191961	0.69352	PCDHA11	protocadherin alpha 11
A_24_P261470	0.008742	0.000321	3.93116	0.191143	1.53667	NRXN2	neurexin 2
A_24_P12065	0.0087954	0.000323	3.92881	0.184673	0.72282	CCNG2	cyclin G2
A_23_P25868	0.0087954	0.000323	3.92869	0.184341	0.582727	NAA30	N(alpha)-acetyltransferase 30, NatC catalytic subunit
A_23_P58993	0.0088142	0.000324	3.92776	0.181771	0.893643	MOCS1	molybdenum cofactor synthesis 1
A_23_P85171	0.0088215	0.000325	-3.92727	0.180404	-1.00291	EMD	emerin
A_24_P361457	0.0088278	0.000325	3.92681	0.179144	0.894417	ENDOV	endonuclease V
A_23_P54147	0.0088315	0.000326	-3.92645	0.178152	-1.06959	NIN	ninein
A_24_P160482	0.0088356	0.000326	3.92608	0.177122	1.77932	VSTM2A	V-set and transmembrane domain containing 2A
A_24_P315306	0.0088696	0.000328	-3.9245	0.172784	-1.28545	ITPRIPL2	inositol 1,4,5-trisphosphate receptor interacting protein like 2
A_23_P138308	0.0088696	0.000328	-3.92436	0.172393	-1.09088	CD58	CD58 molecule
A_24_P332314	0.0088962	0.000329	-3.92313	0.168995	-1.69509	FAM111B	family with sequence similarity 111 member B
A_23_P327483	0.0088962	0.000329	-3.92293	0.16843	-0.989914	SPATA6	spermatogenesis associated 6
A_23_P21485	0.0088995	0.00033	3.92239	0.166948	1.30718	PID1	phosphotyrosine interaction domain containing 1
A_32_P198179	0.0088995	0.00033	-3.92224	0.166547	-1.33363
A_23_P12514	0.0088995	0.00033	-3.92206	0.166052	-1.04541	RHOC	ras homolog family member C
A_32_P122323	0.0088995	0.00033	3.92193	0.165682	0.921709	GUSBP4	glucuronidase, beta pseudogene 4
A_23_P500501	0.008911	0.000331	3.92128	0.163892	1.93727	FGFR3	fibroblast growth factor receptor 3
A_23_P138760	0.0089289	0.000332	-3.92022	0.160963	-1.2677	CLCF1	cardiotrophin-like cytokine factor 1
A_23_P121795	0.0089289	0.000332	3.92018	0.160852	1.35984	SORBS2	sorbin and SH3 domain containing 2
A_24_P914638	0.0089351	0.000332	3.91973	0.159618	1.53279	PCDH7	protocadherin 7
A_24_P565540	0.0089675	0.000334	-3.91831	0.155696	-1.16754
A_32_P192970	0.008978	0.000334	-3.91753	0.153558	-0.656646	ALDH4A1	aldehyde dehydrogenase 4 family member A1
A_23_P206526	0.008978	0.000335	3.91728	0.152851	1.25681
A_23_P369574	0.008978	0.000335	3.91727	0.152821	1.36247	CLASP2	cytoplasmic linker associated protein 2
A_24_P156781	0.0089917	0.000335	-3.91654	0.150823	-1.31105	PIK3R3	phosphoinositide-3-kinase regulatory subunit 3
A_23_P122007	0.0089994	0.000336	3.91592	0.149099	1.16463	C5orf30	chromosome 5 open reading frame 30
A_24_P169873	0.0089994	0.000336	-3.91563	0.148306	-1.81668
A_23_P30884	0.0089994	0.000336	-3.9156	0.148244	-1.68388	CLIC1	chloride intracellular channel 1
A_24_P524562	0.0090454	0.000338	-3.91366	0.142882	-0.803107
A_23_P127140	0.0090454	0.000339	3.91347	0.142371	1.23319	RAB11FIP2	RAB11 family interacting protein 2
A_23_P102071	0.0090586	0.00034	-3.91248	0.139644	-1.37684
A_32_P186364	0.0090586	0.00034	3.91235	0.139264	1.08458	C14orf37	chromosome 14 open reading frame 37
A_32_P28284	0.0090586	0.00034	-3.91224	0.138975	-0.935678	TPM4	tropomyosin 4
A_24_P20506	0.0090586	0.00034	3.91212	0.138649	1.43891	CRMP1	collapsin response mediator protein 1
A_23_P114361	0.009073	0.000341	-3.91138	0.136605	-0.899365	MECP2	methyl-CpG binding protein 2
A_32_P192842	0.0090866	0.000341	-3.91067	0.134636	-1.51928
A_24_P130621	0.009092	0.000342	3.91025	0.133479	2.06785	MYH7B	myosin heavy chain 7B
A_23_P318284	0.009092	0.000342	3.91004	0.132905	1.20619	GPD1L	glycerol-3-phosphate dehydrogenase 1-like
A_23_P216679	0.0091106	0.000343	3.90913	0.130404	0.730918	CDC14B	cell division cycle 14B
A_23_P153286	0.0091106	0.000343	-3.90892	0.129839	-1.31894	ZNF234	zinc finger protein 234
A_23_P80594	0.0091146	0.000344	3.90838	0.128339	1.13216	PLCL2	phospholipase C like 2
A_23_P10798	0.0091146	0.000344	3.90834	0.128232	1.51204	CNP	2',3'-cyclic nucleotide 3' phosphodiesterase
A_23_P136805	0.0091146	0.000344	-3.90805	0.127435	-0.976308	ARHGAP11A	Rho GTPase activating protein 11A
A_24_P753760	0.0091146	0.000344	-3.90785	0.126879	-0.957818
A_23_P25913	0.0091146	0.000344	-3.90771	0.126481	-0.879351	DNAL1	dynein axonemal light chain 1
A_24_P37903	0.009141	0.000346	-3.90653	0.123235	-2.62119	LOX	lysyl oxidase
A_23_P216869	0.0091765	0.000347	3.90502	0.11909	0.604611	ZNF189	zinc finger protein 189
A_24_P252462	0.0091864	0.000348	3.9044	0.117373	0.990752	TTPA	alpha tocopherol transfer protein
A_24_P143843	0.0091864	0.000348	-3.90423	0.116924	-0.702001
A_23_P148737	0.0092433	0.000351	-3.90178	0.110183	-2.24412	MYBPH	myosin binding protein H
A_23_P17724	0.0092433	0.000351	3.90175	0.110078	1.65895	2005-09-01	septin 5
A_23_P301247	0.0092461	0.000351	-3.90143	0.109219	-1.79366	HIST2H2AC	histone cluster 2, H2ac
A_23_P39955	0.0092521	0.000351	-3.901	0.108031	-1.8442	ACTG2	actin, gamma 2, smooth muscle, enteric
A_23_P333420	0.0092545	0.000352	3.9007	0.107211	1.0594	RANGAP1	Ran GTPase activating protein 1
A_24_P341006	0.0092641	0.000352	-3.90015	0.105673	-0.629408
A_24_P152144	0.0092671	0.000353	3.89983	0.104791	1.54674
A_23_P102278	0.0092676	0.000353	3.89951	0.103918	2.22602	DPP10	dipeptidyl peptidase like 10
A_23_P214907	0.0092676	0.000353	-3.89938	0.103563	-0.6057	MTHFD1L	methylenetetrahydrofolate dehydrogenase (NADP+ dependent) 1-like
A_23_P452	0.0093188	0.000355	-3.89723	0.097654	-1.05497	DDR2	discoidin domain receptor tyrosine kinase 2
A_24_P246173	0.0093188	0.000356	-3.8971	0.097293	-0.597469	MYO9B	myosin IXB
A_32_P219011	0.0093188	0.000356	-3.8969	0.096755	-0.79906
A_32_P179083	0.0093189	0.000356	3.89649	0.095605	0.87847	GLIDR	glioblastoma down-regulated RNA
A_23_P50455	0.0093189	0.000356	-3.89648	0.095575	-1.21608	POLD1	DAN polymerase delta 1, catalytic subunit
A_24_P118472	0.009324	0.000357	-3.89608	0.09449	-0.653909
A_23_P131074	0.009332	0.000357	-3.89558	0.093126	-1.52274	THEG	theg spermatid protein
A_23_P342751	0.0093414	0.000358	-3.89504	0.091618	-1.09139	LOC102723968	uncharacterized LOC102723968
A_32_P11969	0.0093436	0.000358	-3.89475	0.090824	-0.743143
A_23_P163455	0.0093438	0.000359	3.89439	0.089849	1.26052	MAP1A	microtubule associated protein 1A
A_24_P37355	0.0093438	0.000359	3.89431	0.089631	1.434	AMER3	APC membrane recruitment protein 3
A_23_P28969	0.0093512	0.000359	-3.89384	0.088328	-0.949111	CHMP4B	charged multivesicular body protein 4B
A_23_P37041	0.00939	0.000361	3.89225	0.083954	2.02669	SLITRK1	SLIT and NTRK like family member 1
A_23_P346048	0.0093904	0.000361	3.89202	0.083335	1.0245	HERC2P2	hect domain and RLD 2 pseudogene 2
A_23_P500410	0.009392	0.000362	3.89153	0.081972	1.40836	ATP6V1G2	ATPase H+ transporting V1 subunit G2
A_24_P926195	0.009392	0.000362	-3.89145	0.081747	-0.580526	MAN1A2	mannosidase alpha class 1A member 2
A_24_P201323	0.009392	0.000362	3.89116	0.080961	1.09554	ZMYND11	zinc finger MYND-type containing 11
A_24_P928031	0.009392	0.000362	-3.89112	0.08086	-1.48248
A_23_P46369	0.0093955	0.000363	-3.89018	0.078268	-1.23078	RAB13	RAB13, member RAS oncogene family
A_23_P134176	0.0093955	0.000363	-3.8901	0.078048	-1.61518	SOD2	superoxide dismutase 2, mitochondrial
A_23_P113613	0.0093955	0.000363	-3.88996	0.077652	-0.843611	CDCP1	CUB domain containing protein 1
A_24_P350759	0.0093955	0.000363	3.88986	0.077392	2.33334	SLC1A2	solute carrier family 1 member 2
A_23_P345778	0.0093955	0.000364	3.88977	0.077132	0.958821	ARL14EP	ADP ribosylation factor like GTPase 14 effector protein
A_24_P163113	0.0093955	0.000364	-3.8896	0.076685	-1.5992	CDV3	CDV3 homolog
A_24_P54485	0.0093955	0.000364	3.88936	0.076023	1.02079	CCDC115	coiled-coil domain containing 115
A_23_P258814	0.0093955	0.000364	-3.88932	0.075898	-0.684263	DPH3P1	diphthamide biosynthesis 3 pseudogene 1
A_24_P419053	0.0093957	0.000365	3.8888	0.074478	1.14885
A_24_P248345	0.0093957	0.000365	-3.8887	0.074211	-0.869827	OLFML2B	olfactomedin like 2B
A_32_P172339	0.0093957	0.000365	3.88858	0.073857	1.75291	GRIA2	glutamate ionotropic receptor AMPA type subunit 2
A_24_P339974	0.0093957	0.000365	3.88835	0.073235	0.7339	AP2A2	adaptor related protein complex 2 alpha 2 subunit
A_23_P11341	0.0093957	0.000365	-3.88826	0.072995	-0.800744	FAM104B	family with sequence similarity 104 member B
A_24_P56363	0.009402	0.000366	3.88783	0.071815	0.775184	CAB39L	calcium binding protein 39 like
A_32_P1445	0.0094069	0.000366	-3.88745	0.070757	-0.799882	PTPN2	protein tyrosine phosphatase, non-receptor type 2
A_24_P388940	0.0094363	0.000368	3.88606	0.066937	0.88319	SMIM8	small integral membrane protein 8
A_23_P92093	0.0094363	0.000368	3.88599	0.066753	1.14422	CELSR3	cadherin EGF LAG seven-pass G-type receptor 3
A_23_P148475	0.0094363	0.000368	-3.8856	0.06568	-1.28229	KIF4A	kinesin family member 4A
A_24_P296347	0.0094363	0.000368	3.88557	0.065607	0.647445	RRN3	RRN3 homolog, RNA polymerase I transcription factor
A_23_P205419	0.0094475	0.000369	3.88479	0.063466	0.852094	BRMS1L	breast cancer metastasis-suppressor 1-like
A_32_P211363	0.0094475	0.000369	3.88476	0.063373	0.869703
A_23_P154643	0.0094648	0.00037	3.88394	0.061124	1.20275	BMP7	bone morphogenetic protein 7
A_23_P133506	0.0094774	0.000371	-3.88314	0.058913	-0.868959	DOK3	docking protein 3
A_24_P886096	0.0094774	0.000371	3.88308	0.058765	1.80629	TMEM246	transmembrane protein 246
A_23_P134914	0.009546	0.000374	3.88047	0.051581	2.06223	LY6H	lymphocyte antigen 6 complex, locus H
A_23_P162719	0.0095817	0.000375	-3.87901	0.047595	-0.901055	DIAPH3	diaphanous related formin 3
A_23_P258088	0.0095859	0.000376	3.8786	0.046461	3.56004	PACSIN1	protein kinase C and casein kinase substrate in neurons 1
A_24_P603224	0.0095859	0.000376	-3.87837	0.045821	-0.732822	SF3A3	splicing factor 3a subunit 3
A_24_P215765	0.0095859	0.000376	3.87824	0.045482	1.22493	ATP10A	ATPase phospholipid transporting 10A (putative)
A_32_P222664	0.0095869	0.000377	3.878	0.044819	0.691708	UBR2	ubiquitin protein ligase E3 component n-recognin 2
A_23_P203332	0.0095985	0.000377	-3.87732	0.042934	-1.11167	FAM111A	family with sequence similarity 111 member A
A_32_P146898	0.0095985	0.000378	3.87713	0.042415	1.09597
A_23_P57961	0.0095985	0.000378	3.87698	0.042013	1.09542	PLXNB1	plexin B1
A_23_P55286	0.009605	0.000378	3.87655	0.040823	2.49623	OMG	oligodendrocyte myelin glycoprotein
A_23_P161125	0.009607	0.000379	-3.87627	0.040062	-0.743256	MOV10	Mov10 RISC complex RNA helicase
A_23_P85716	0.0096198	0.000379	-3.87549	0.037924	-0.98066	FCGR2A	Fc fragment of IgG receptor IIa
A_23_P144843	0.0096198	0.00038	-3.8753	0.037404	-3.20682	ESM1	endothelial cell specific molecule 1
A_23_P324327	0.0096198	0.00038	3.87521	0.037143	1.56609	GPRC5B	G protein-coupled receptor class C group 5 member B
A_24_P20327	0.0096249	0.00038	3.87482	0.036095	1.68787	KLF15	Kruppel like factor 15
A_24_P167825	0.0096249	0.000381	3.87451	0.035239	0.833306	VPS39	VPS39, HOPS complex subunit
A_24_P592591	0.0096249	0.000381	-3.87438	0.034891	-1.631
A_23_P164427	0.0096249	0.000381	-3.87408	0.034045	-0.617651	GID4	GID complex subunit 4 homolog
A_23_P259586	0.0096249	0.000381	-3.874	0.033842	-1.54497	TTK	TTK protein kinase
A_23_P67228	0.0096289	0.000381	-3.87366	0.032895	-0.599287	SNAPC2	small nuclear RNA activating complex polypeptide 2
A_32_P98683	0.0096369	0.000382	3.87317	0.031567	0.621434	MLLT6	MLLT6, PHD finger domain containing
A_23_P413456	0.0096769	0.000384	3.87158	0.027208	0.673714	CIRBP	cold inducible RNA binding protein
A_23_P56197	0.009677	0.000385	3.87097	0.02552	2.38655	CRLF1	cytokine receptor like factor 1
A_23_P31195	0.009677	0.000385	-3.87091	0.025372	-0.727412	TMUB1	transmembrane and ubiquitin like domain containing 1
A_24_P409013	0.009677	0.000385	-3.87079	0.025025	-1.15035	WDR78	WD repeat domain 78
A_23_P366453	0.009677	0.000385	3.87076	0.024953	2.20879	KHDRBS2	KH RNA binding domain containing, signal transduction associated 2
A_24_P391104	0.0096785	0.000385	-3.87051	0.024254	-0.808592	RFX1	regulatory factor X1
A_24_P325205	0.0096828	0.000386	3.87015	0.023284	1.36341	KCNAB1	potassium voltage-gated channel subfamily A member regulatory beta subunit 1
A_24_P930963	0.0097149	0.000387	3.86884	0.019686	2.22037	LMF1	lipase maturation factor 1
A_32_P99533	0.0097156	0.000387	-3.86854	0.018867	-1.0187
A_23_P155765	0.0097156	0.000388	-3.86841	0.018507	-1.22828	HMGB2	high mobility group box 2
A_24_P848662	0.009721	0.000388	-3.86802	0.01744	-1.03448
A_23_P337934	0.0097268	0.000388	-3.86762	0.016333	-1.50337	FBLIM1	filamin binding LIM protein 1
A_24_P870921	0.0097353	0.000389	3.86673	0.013899	1.23871
A_23_P141680	0.0097353	0.00039	3.86671	0.013839	0.671168	BCAS3	BCAS3, microtubule associated cell migration factor
A_24_P175187	0.0097353	0.00039	-3.86656	0.013446	-1.04974	SAMD9	sterile alpha motif domain containing 9
A_24_P295745	0.0097353	0.00039	3.86651	0.013298	1.0323	HSPA8	heat shock protein family A (Hsp70) member 8
A_24_P188105	0.0097404	0.00039	3.86597	0.011826	1.00551	FAM168A	family with sequence similarity 168 member A
A_23_P73982	0.0097404	0.000391	-3.86579	0.011324	-0.716862	NDC1	NDC1 transmembrane nucleoporin
A_23_P216176	0.0097404	0.000391	-3.86553	0.0106	-1.08404	MSR1	macrophage scavenger receptor 1
A_23_P204929	0.0097404	0.000391	3.86548	0.010481	1.30347	AKAP11	A-kinase anchoring protein 11
A_32_P220912	0.0097404	0.000391	3.8652	0.009716	1.6469
A_24_P32715	0.0097404	0.000391	-3.86512	0.009484	-0.804543
A_32_P185741	0.0097752	0.000393	-3.86372	0.005655	-1.56558
A_23_P98898	0.0098042	0.000394	-3.86253	0.00239	-0.696391	CDK2	cyclin dependent kinase 2
A_24_P45476	0.0098107	0.000395	-3.86211	0.001229	-0.944562	XCL1	X-C motif chemokine ligand 1
A_23_P378968	0.0098109	0.000395	-3.86174	0.00021	-0.89674	PTP4A2	protein tyrosine phosphatase type IVA, member 2
A_32_P110751	0.0098109	0.000395	3.8617	0.000104	0.979304	EIF4A2	eukaryotic translation initiation factor 4A2
A_23_P213620	0.0098296	0.000396	3.86086	-0.0022	1.02448	PPP2R2B	protein phosphatase 2 regulatory subunit Bbeta
A_24_P24332	0.0098536	0.000398	-3.85978	-0.005145	-0.704469
A_24_P286898	0.0098536	0.000398	3.85964	-0.005543	1.68627	MAPK8	mitogen-activated protein kinase 8
A_24_P104278	0.0098536	0.000398	3.85944	-0.006086	1.1388	DDHD1	DDHD domain containing 1
A_32_P38404	0.0098676	0.000399	3.85876	-0.007944	1.08472	MRPL50	mitochondrial ribosomal protein L50
A_23_P366559	0.0098695	0.000399	3.85849	-0.008673	0.892319	DENND5B	DENN domain containing 5B
A_32_P143980	0.0098817	0.0004	-3.85788	-0.010354	-0.906229
A_23_P35912	0.0098953	0.000401	-3.85722	-0.012165	-1.33074	CASP4	caspase 4
A_23_P25155	0.0098997	0.000401	-3.85687	-0.013123	-0.927396	GPR84	G protein-coupled receptor 84
A_23_P104193	0.0099228	0.000402	-3.85589	-0.015809	-1.0598	ITGB1	integrin subunit beta 1
A_24_P783122	0.0099375	0.000404	-3.85484	-0.018664	-0.978166	IL10RB-AS1	IL10RB antisense RNA 1 (head to head)
A_23_P29680	0.0099375	0.000404	3.85453	-0.019522	2.6826	CAMKV	CaM kinase like vesicle associated
A_32_P15128	0.0099375	0.000404	-3.8543	-0.02016	-1.07524
A_23_P310460	0.0099375	0.000404	3.85427	-0.020229	0.94121	MDGA1	MAM domain containing glycosylphosphatidylinositol anchor 1
A_23_P426196	0.0099375	0.000404	3.85416	-0.020536	1.4241	MAST3	microtubule associated serine/threonine kinase 3
A_23_P212665	0.0099375	0.000405	3.85399	-0.020999	0.668784	ABCC5	ATP binding cassette subfamily C member 5
A_23_P59718	0.0099375	0.000405	3.85399	-0.021008	1.17448	SRI	sorcin
A_23_P44494	0.0099539	0.000406	3.85324	-0.023066	1.00427	KCNAB1	potassium voltage-gated channel subfamily A member regulatory beta subunit 1
A_24_P153456	0.0100127	0.000408	3.85106	-0.029008	1.71668	ZDHHC11	zinc finger DHHC-type containing 11
A_32_P391586	0.0100304	0.000409	-3.85023	-0.031302	-1.05419
A_23_P124559	0.0100304	0.000409	-3.85007	-0.031727	-0.831695	MXD3	MAX dimerization protein 3
A_23_P322593	0.0100353	0.00041	3.84934	-0.033726	0.729036	TAPT1-AS1	TAPT1 antisense RNA 1 (head to head)
A_23_P76749	0.0100353	0.00041	3.84923	-0.034021	0.821636	GALNT16	polypeptide N-acetylgalactosaminyltransferase 16
A_23_P28834	0.0100353	0.00041	3.84921	-0.034094	2.00429	PHACTR3	phosphatase and actin regulator 3
A_23_P46819	0.0100353	0.000411	3.84911	-0.034356	0.879323	BTRC	beta-transducin repeat containing E3 ubiquitin protein ligase
A_24_P218905	0.0100609	0.000412	-3.84782	-0.037873	-0.968501	TSPAN9	tetraspanin 9
A_24_P162145	0.0100609	0.000412	-3.84778	-0.038005	-0.943128
A_23_P43820	0.0100609	0.000412	3.84766	-0.038325	0.641063	MFSD2A	major facilitator superfamily domain containing 2A
A_23_P65618	0.0100638	0.000413	3.84736	-0.039131	0.937928	TGM1	transglutaminase 1
A_23_P165624	0.0100789	0.000414	-3.84666	-0.041051	-1.74794	TNFAIP6	TNF alpha induced protein 6
A_24_P916853	0.0101114	0.000415	-3.84539	-0.044544	-1.99534
A_23_P78867	0.0101125	0.000415	3.84515	-0.045194	1.26824	RYR1	ryanodine receptor 1
A_23_P311869	0.0101125	0.000416	3.84484	-0.046035	1.09446	ST3GAL5	ST3 beta-galactoside alpha-2,3-sialyltransferase 5
A_24_P405981	0.0101125	0.000416	3.84471	-0.046397	0.999226	TTC33	tetratricopeptide repeat domain 33
A_23_P69188	0.0101125	0.000416	-3.84455	-0.046815	-0.780443	DPH3	diphthamide biosynthesis 3
A_23_P256425	0.0101494	0.000418	-3.84314	-0.05069	-1.0975	ADAMDEC1	ADAM like decysin 1
A_23_P403745	0.010169	0.000419	3.84222	-0.053189	0.861245	MTSS1L	metastasis suppressor 1 like
A_32_P196247	0.010169	0.000419	-3.84209	-0.053542	-1.16499
A_32_P150891	0.0101804	0.00042	-3.8415	-0.055175	-1.68655	DIAPH3	diaphanous related formin 3
A_23_P345575	0.0101804	0.00042	3.84132	-0.055649	0.796636	FOXO3	forkhead box O3
A_23_P163622	0.0102149	0.000422	3.83976	-0.059926	1.29379	AKTIP	AKT interacting protein
A_23_P97780	0.0102149	0.000422	-3.83964	-0.060248	-0.76911	LOC338620	uncharacterized LOC338620
A_23_P165668	0.0102149	0.000422	-3.8396	-0.060368	-0.724669	SLC35F5	solute carrier family 35 member F5
A_24_P25872	0.0102185	0.000423	-3.83923	-0.061369	-1.70134	DEPDC1	DEP domain containing 1
A_24_P256307	0.0102185	0.000423	3.83872	-0.062778	0.953087	ARF3	ADP ribosylation factor 3
A_23_P309381	0.0102185	0.000424	-3.83869	-0.062849	-1.03572	HIST2H2AA4	histone cluster 2, H2aa4
A_23_P206059	0.0102185	0.000424	-3.8384	-0.063628	-1.14974	PRC1	protein regulator of cytokinesis 1
A_32_P208078	0.0102185	0.000424	-3.83832	-0.063867	-0.646534	MTHFR	methylenetetrahydrofolate reductase (NAD(P)H)
A_32_P73717	0.0102185	0.000424	-3.8383	-0.063919	-1.47497
A_23_P21495	0.0102222	0.000425	-3.83784	-0.065178	-2.17906	FCGBP	Fc fragment of IgG binding protein
A_23_P259090	0.0102222	0.000425	3.83778	-0.065328	0.94336	NUDT12	nudix hydrolase 12
A_24_P332263	0.0102266	0.000425	-3.83744	-0.06625	-0.792761
A_32_P219135	0.0102374	0.000426	-3.83676	-0.068122	-0.832461
A_23_P171366	0.0102374	0.000426	3.83665	-0.068407	0.801816	USP11	ubiquitin specific peptidase 11
A_23_P26954	0.0102374	0.000426	-3.8365	-0.068833	-0.891347	VAT1	vesicle amine transport 1
A_24_P335092	0.0102495	0.000427	-3.83591	-0.070447	-3.352	SAA1	serum amyloid A1
A_23_P385263	0.0102507	0.000427	3.83567	-0.071093	1.48788	CHD5	chromodomain helicase DNA binding protein 5
A_23_P29141	0.010273	0.000429	-3.83475	-0.073618	-0.641122	SNAP29	synaptosome associated protein 29
A_32_P173122	0.0102972	0.00043	3.83377	-0.076301	1.10117
A_23_P70445	0.0103086	0.00043	-3.8332	-0.077852	-1.03251	HIST1H3E	histone cluster 1, H3e
A_24_P323104	0.0103177	0.000431	-3.83271	-0.079194	-0.641281	DIAPH1	diaphanous related formin 1
A_24_P241995	0.0103443	0.000432	-3.83165	-0.082086	-0.729635	NDUFV3	NADH:ubiquinone oxidoreductase subunit V3
A_23_P151529	0.0103447	0.000433	3.83144	-0.082657	1.51153
A_23_P104116	0.010347	0.000433	-3.83117	-0.083386	-0.755415	RBM8A	RNA binding motif protein 8A
A_23_P9192	0.0103509	0.000434	-3.83085	-0.084266	-0.750608	PTBP3	polypyrimidine tract binding protein 3
A_32_P231941	0.0103553	0.000434	3.83051	-0.085189	0.923044	LYRM9	LYR motif containing 9
A_32_P58464	0.0103797	0.000435	3.82953	-0.087874	0.558645
A_23_P79999	0.0104309	0.000438	3.82759	-0.093173	0.854141	ENTPD6	ectonucleoside triphosphate diphosphohydrolase 6 (putative)
A_24_P625382	0.0104309	0.000438	-3.82749	-0.093444	-1.36284	YBX3	Y-box binding protein 3
A_32_P183609	0.0104452	0.000439	3.82665	-0.095738	0.971787	ASB1	ankyrin repeat and SOCS box containing 1
A_24_P740549	0.0104452	0.000439	3.82646	-0.096257	1.44542	ARHGEF26-AS1	ARHGEF26 antisense RNA 1
A_23_P250136	0.0104452	0.000439	3.82644	-0.096293	0.772215	GRIK2	glutamate ionotropic receptor kainate type subunit 2
A_23_P153797	0.0104481	0.00044	3.82615	-0.097075	1.56375	NCAN	neurocan
A_32_P215669	0.0104558	0.00044	3.82571	-0.098279	1.45617
A_23_P403195	0.0104807	0.000442	3.82472	-0.100991	0.930989	MICAL3	microtubule associated monooxygenase, calponin and LIM domain containing 3
A_23_P164068	0.0104942	0.000443	-3.82385	-0.103352	-1.45237	DNAH9	dynein axonemal heavy chain 9
A_23_P52410	0.0104942	0.000443	-3.82375	-0.103635	-1.33429	RTKN2	rhotekin 2
A_23_P159305	0.0104942	0.000443	-3.82354	-0.104212	-0.91501	TAF15	TATA-box binding protein associated factor 15
A_24_P81965	0.0104942	0.000443	3.82344	-0.104493	0.983231	RAP2A	RAP2A, member of RAS oncogene family
A_24_P381441	0.0104942	0.000443	3.82332	-0.104805	2.71873	LMO3	LIM domain only 3
A_24_P92744	0.0104995	0.000444	-3.82284	-0.106119	-0.957944
A_23_P163235	0.0104995	0.000444	3.82276	-0.106326	2.6704	CKMT1A	creatine kinase, mitochondrial 1A
A_32_P89976	0.0105773	0.000448	-3.82009	-0.113614	-0.631343	POLR1E	RNA polymerase I subunit E
A_32_P213861	0.0106049	0.000449	3.81902	-0.11653	1.69873	WDFY3-AS2	WDFY3 antisense RNA 2
A_24_P124325	0.0106321	0.00045	3.81797	-0.119399	1.32788	IKZF5	IKAROS family zinc finger 5
A_23_P161399	0.010646	0.000451	3.81723	-0.121422	0.858921	MXI1	MAX interactor 1, dimerization protein
A_24_P317450	0.010646	0.000452	-3.81715	-0.121644	-1.06867	OSTCP1	oligosaccharyltransferase complex subunit pseudogene 1
A_24_P211351	0.0106598	0.000453	-3.81626	-0.124071	-0.850894	DPH3P1	diphthamide biosynthesis 3 pseudogene 1
A_32_P25176	0.0106598	0.000453	3.81617	-0.124314	1.41619	BCRP2	breakpoint cluster region pseudogene 2
A_32_P24122	0.0106598	0.000453	3.81613	-0.124407	1.09644	STMN3	stathmin 3
A_23_P320290	0.0106821	0.000454	3.8151	-0.127213	0.955083	ZNF827	zinc finger protein 827
A_24_P100996	0.0106821	0.000454	3.81505	-0.127368	1.61929	ANO5	anoctamin 5
A_23_P98900	0.010687	0.000455	3.8147	-0.12831	0.923644	CCDC92	coiled-coil domain containing 92
A_24_P80776	0.0106944	0.000455	3.81428	-0.12947	1.44534	SMIM13	small integral membrane protein 13
A_23_P29735	0.0107098	0.000456	3.8136	-0.13131	2.26746	BSN	bassoon presynaptic cytomatrix protein
A_24_P208703	0.010727	0.000457	3.81287	-0.133305	1.06946	FAM107A	family with sequence similarity 107 member A
A_24_P170103	0.010729	0.000458	-3.81251	-0.134275	-1.06037
A_24_P246863	0.010729	0.000458	-3.81242	-0.134518	-1.38574
A_23_P151415	0.0107356	0.000459	-3.81202	-0.135602	-0.857695	KATNAL1	katanin catalytic subunit A1 like 1
A_24_P98914	0.0107683	0.00046	3.81081	-0.138906	1.18523	PFKM	phosphofructokinase, muscle
A_24_P408341	0.0107925	0.000461	3.80987	-0.141484	0.837718
A_32_P228206	0.0108526	0.000464	3.80771	-0.147363	0.845673
A_24_P9809	0.0108526	0.000465	3.80762	-0.147611	0.5373	ZRANB1	zinc finger RANBP2-type containing 1
A_24_P213321	0.0108658	0.000465	-3.80702	-0.149243	-0.921481
A_24_P192485	0.0108693	0.000466	-3.80672	-0.150059	-1.46118	TNFRSF11B	TNF receptor superfamily member 11b
A_32_P49668	0.0108831	0.000467	-3.80598	-0.152066	-1.18236
A_23_P253434	0.0108831	0.000467	-3.80585	-0.15241	-0.936355	FNDC3B	fibronectin type III domain containing 3B
A_23_P142533	0.0108831	0.000467	-3.80572	-0.152781	-2.65231	COL3A1	collagen type III alpha 1 chain
A_24_P385739	0.0108967	0.000468	-3.80511	-0.15444	-0.595343	EIF5A2	eukaryotic translation initiation factor 5A2
A_23_P103787	0.0109169	0.000469	-3.80429	-0.156657	-0.967746	HIPK1	homeodomain interacting protein kinase 1
A_23_P42322	0.0109383	0.00047	3.80337	-0.159157	1.21115	COL11A2	collagen type XI alpha 2 chain
A_23_P161091	0.0109383	0.000471	-3.80325	-0.159487	-0.528695	ZMYM1	zinc finger MYM-type containing 1
A_23_P368225	0.0109391	0.000471	-3.80304	-0.160073	-1.28107	EME1	essential meiotic structure-specific endonuclease 1
A_23_P35114	0.0109394	0.000471	-3.80284	-0.160612	-0.754895	PLEKHO1	pleckstrin homology domain containing O1
A_24_P334845	0.010945	0.000472	3.80239	-0.161826	0.986117	TDH	L-threonine dehydrogenase (pseudogene)
A_23_P325924	0.010945	0.000472	3.80211	-0.162586	1.10793	GAREM2	GRB2 associated regulator of MAPK1 subtype 2
A_23_P435904	0.010945	0.000472	3.8021	-0.162629	1.28049	LRCH3	leucine rich repeats and calponin homology domain containing 3
A_23_P30927	0.0109518	0.000473	-3.80146	-0.164376	-1.00865	HLA-DOA	major histocompatibility complex, class II, DO alpha
A_32_P210572	0.0109518	0.000473	-3.80138	-0.164573	-0.616858	C1orf53	chromosome 1 open reading frame 53
A_23_P4953	0.0109518	0.000474	3.80119	-0.165103	1.18445	PNMAL1	paraneoplastic Ma antigen family like 1
A_24_P677734	0.0109518	0.000474	3.80109	-0.165379	1.50207	OIP5-AS1	OIP5 antisense RNA 1
A_23_P99920	0.0109518	0.000474	3.80094	-0.165779	0.507851	HACD3	3-hydroxyacyl-CoA dehydratase 3
A_24_P350656	0.0109649	0.000475	-3.80011	-0.168024	-0.671106	NFASC	neurofascin
A_23_P114968	0.0109649	0.000475	-3.80007	-0.168132	-0.74518	PTGFRN	prostaglandin F2 receptor inhibitor
A_24_P264211	0.0109649	0.000475	-3.79997	-0.168416	-1.22757	PTMA	prothymosin, alpha
A_32_P41534	0.0109754	0.000476	-3.79931	-0.170219	-0.868177
A_32_P429876	0.0109754	0.000476	3.79919	-0.170538	1.75343	PPM1L	protein phosphatase, Mg2+/Mn2+ dependent 1L
A_23_P398073	0.0109754	0.000477	3.79908	-0.170837	1.06662	PPM1B	protein phosphatase, Mg2+/Mn2+ dependent 1B
A_23_P7325	0.0109764	0.000477	-3.79886	-0.171431	-0.979483	BST1	bone marrow stromal cell antigen 1
A_32_P835626	0.0109859	0.000478	-3.79826	-0.173057	-0.886202
A_24_P37264	0.0109859	0.000478	3.79802	-0.17371	1.09989	RNF144A	ring finger protein 144A
A_32_P144920	0.0109859	0.000478	3.79801	-0.173759	0.952244	NECAP1	NECAP endocytosis associated 1
A_24_P226755	0.0109999	0.000479	3.79736	-0.175506	1.22875	TOX	thymocyte selection associated high mobility group box
A_32_P65473	0.0109999	0.000479	3.7972	-0.175951	1.51786	ARFGEF3	ARFGEF family member 3
A_24_P918500	0.0110052	0.00048	3.79685	-0.176901	1.44235	ITSN1	intersectin 1
A_24_P26897	0.0110072	0.00048	3.7966	-0.177576	1.17581	INPP5A	inositol polyphosphate-5-phosphatase A
A_24_P101201	0.0110186	0.000481	-3.79607	-0.179037	-0.686983	PDIA3	protein disulfide isomerase family A member 3
A_23_P37825	0.0110759	0.000484	3.79413	-0.184294	0.613458	SPIRE2	spire type actin nucleation factor 2
A_24_P194688	0.0110993	0.000485	3.79323	-0.186735	1.22735	MICU3	mitochondrial calcium uptake family member 3
A_23_P100868	0.0111078	0.000485	-3.79279	-0.187945	-0.945852	MYO19	myosin XIX
A_24_P85511	0.0111178	0.000486	3.7923	-0.189279	1.0775	ANKRD26	ankyrin repeat domain 26
A_23_P369948	0.0111211	0.000487	3.79155	-0.19131	0.725929	FOXRED2	FAD dependent oxidoreductase domain containing 2
A_23_P425954	0.0111211	0.000487	-3.79151	-0.191409	-1.23559	BCL2L11	BCL2 like 11
A_32_P406142	0.0111211	0.000487	-3.79148	-0.191513	-0.957456	EPHB2	EPH receptor B2
A_24_P40551	0.0111211	0.000488	3.79129	-0.192019	1.27358	BEX4	brain expressed X-linked 4
A_24_P176079	0.0111211	0.000488	3.79122	-0.192199	1.42895	WASF3	WAS protein family member 3
A_24_P354689	0.0111211	0.000488	3.79108	-0.192601	1.4726	SPOCK1	sparc/osteonectin, cwcv and kazal-like domains proteoglycan (testican) 1
A_23_P35277	0.0111394	0.000489	3.79033	-0.194614	0.871221	BRINP2	BMP/retinoic acid inducible neural specific 2
A_24_P938169	0.0111408	0.00049	-3.78999	-0.195552	-1.26366
A_32_P86318	0.0111408	0.00049	-3.78991	-0.195757	-0.655458	RAB43	RAB43, member RAS oncogene family
A_24_P829181	0.0111408	0.00049	-3.78973	-0.196246	-0.713024	LOC648987	uncharacterized LOC648987
A_32_P121085	0.0111621	0.000491	-3.78882	-0.198719	-0.82824	DOK3	docking protein 3
A_23_P52597	0.0111621	0.000491	3.78872	-0.199013	1.9339	C1QTNF4	C1q and tumor necrosis factor related protein 4
A_23_P18452	0.0111621	0.000492	-3.7883	-0.200149	-0.98228	CXCL9	C-X-C motif chemokine ligand 9
A_24_P259607	0.0111621	0.000492	3.78818	-0.200481	1.19106	SUSD4	sushi domain containing 4
A_23_P102571	0.0111621	0.000492	-3.7881	-0.200678	-0.802495	SLC2A4RG	SLC2A4 regulator
A_24_P23951	0.0111621	0.000492	3.78797	-0.20103	1.31153	BCRP2	breakpoint cluster region pseudogene 2
A_24_P355464	0.0111746	0.000493	3.78741	-0.202565	1.60821	GDF10	growth differentiation factor 10
A_23_P335958	0.0111986	0.000495	3.7865	-0.205037	1.01516	GPR155	G protein-coupled receptor 155
A_32_P12994	0.0111986	0.000495	-3.78617	-0.205937	-1.32602	LINC01191	long intergenic non-protein coding RNA 1191
A_24_P212760	0.0111986	0.000495	3.78613	-0.206038	0.87511	BAIAP2-AS1	BAIAP2 antisense RNA 1 (head to head)
A_32_P192480	0.0111996	0.000496	-3.78591	-0.206622	-1.02597	MBNL3	muscleblind like splicing regulator 3
A_32_P31123	0.0112288	0.000497	-3.78485	-0.209507	-0.688222
A_23_P61674	0.0112308	0.000498	3.78445	-0.210609	1.00209	CLK4	CDC like kinase 4
A_23_P14564	0.0112308	0.000498	-3.78442	-0.210679	-1.26295	GPR65	G protein-coupled receptor 65
A_23_P151907	0.0112361	0.000498	3.78393	-0.211998	2.00646	PCSK6	proprotein convertase subtilisin/kexin type 6
A_23_P89062	0.0112361	0.000499	3.78376	-0.212468	0.956674	CLUHP3	clustered mitochondria homolog pseudogene 3
A_24_P218509	0.0112361	0.000499	3.78359	-0.212937	0.780165	TM9SF3	transmembrane 9 superfamily member 3
A_23_P61042	0.0112361	0.000499	-3.78348	-0.21323	-1.33219	IGHA2///IGHA1///IGH	immunoglobulin heavy constant alpha 2 (A2m marker)///immunoglobulin heavy constant alpha 1///immunoglobulin heavy locus
A_32_P38242	0.0112361	0.0005	3.78308	-0.214319	0.887917	UCHL5	ubiquitin C-terminal hydrolase L5
A_23_P251387	0.0112361	0.0005	3.78287	-0.214883	1.05469	REPS2	RALBP1 associated Eps domain containing 2
A_32_P216820	0.0112361	0.0005	3.78265	-0.215479	2.16316	CCEPR	cervical carcinoma expressed PCNA regulatory lncRNA
A_32_P232437	0.0112361	0.000501	3.78243	-0.216081	1.80155
A_23_P363878	0.0112361	0.000501	3.78242	-0.216101	1.15138	RFTN2	raftlin family member 2
A_23_P355377	0.0112361	0.000501	3.78242	-0.21612	3.03769	SLC12A5	solute carrier family 12 member 5
A_32_P94	0.0112386	0.000501	3.78216	-0.216828	1.28633	LHFPL4	lipoma HMGIC fusion partner-like 4
A_23_P94128	0.0112497	0.000502	3.78164	-0.218228	0.667218	NEIL2	nei like DNA glycosylase 2
A_23_P312271	0.0112633	0.000503	-3.78102	-0.219913	-0.994427	TEX26	testis expressed 26
A_23_P89762	0.0112633	0.000503	3.78076	-0.220624	1.14406	PHLPP1	PH domain and leucine rich repeat protein phosphatase 1
A_23_P58642	0.0112633	0.000503	-3.78068	-0.22083	-1.47227	PITX1	paired like homeodomain 1
A_23_P103511	0.0112871	0.000505	-3.77979	-0.223255	-1.76944	C1orf226	chromosome 1 open reading frame 226
A_32_P154835	0.0112875	0.000505	3.77959	-0.223791	0.873139	TPTE2P1	transmembrane phosphoinositide 3-phosphatase and tensin homolog 2 pseudogene 1
A_24_P406601	0.0113005	0.000506	3.77902	-0.225339	2.14719	OLFM1	olfactomedin 1
A_23_P88576	0.0113146	0.000507	3.77829	-0.227315	2.47294	UNC13C	unc-13 homolog C
A_23_P169619	0.0113146	0.000507	-3.77817	-0.227647	-0.822625	AFF1	AF4/FMR2 family member 1
A_24_P301195	0.0113146	0.000507	3.77805	-0.227976	0.712573	ACOT2	acyl-CoA thioesterase 2
A_23_P97906	0.0113148	0.000507	3.77786	-0.228489	0.849394	NT5C2	5'-nucleotidase, cytosolic II
A_23_P40240	0.0113292	0.000508	-3.77725	-0.230149	-1.47389	CTSZ	cathepsin Z
A_23_P70571	0.0113655	0.00051	-3.77599	-0.233569	-1.14933	SLC39A7	solute carrier family 39 member 7
A_32_P7721	0.011374	0.000511	3.77542	-0.235111	0.840307	RORA	RAR related orphan receptor A
A_23_P109606	0.011374	0.000512	3.77501	-0.236209	1.21265	SBF1	SET binding factor 1
A_24_P212457	0.011374	0.000512	-3.77495	-0.23639	-1.42311	GON4L	gon-4 like
A_24_P313262	0.011374	0.000512	3.77491	-0.236495	1.22115	ARPP19	cAMP regulated phosphoprotein 19
A_24_P67681	0.011374	0.000512	-3.77472	-0.23701	-1.20462
A_23_P217277	0.011374	0.000513	3.77447	-0.237695	1.2602	SLITRK2	SLIT and NTRK like family member 2
A_23_P103795	0.011374	0.000513	-3.77446	-0.23772	-0.856432	VANGL1	VANGL planar cell polarity protein 1
A_24_P940644	0.0113744	0.000513	3.7742	-0.238401	2.07802	SLIT1	slit guidance ligand 1
A_23_P88893	0.0113744	0.000513	-3.77393	-0.239148	-0.856786	DEF8	differentially expressed in FDCP 8 homolog
A_32_P174978	0.0113744	0.000514	-3.77337	-0.240662	-1.55899
A_23_P112026	0.0113744	0.000514	-3.77337	-0.240673	-0.920191	IDO1	indoleamine 2,3-dioxygenase 1
A_24_P304485	0.0113744	0.000514	3.77336	-0.240692	0.794626	KLHL42	kelch like family member 42
A_24_P139604	0.0113744	0.000514	-3.77335	-0.24071	-1.61346	PYHIN1	pyrin and HIN domain family member 1
A_23_P116387	0.0113825	0.000515	-3.77293	-0.241854	-1.01078	INCENP	inner centromere protein
A_24_P921850	0.0113956	0.000516	3.77228	-0.243619	1.2009
A_32_P103776	0.0113956	0.000516	-3.77218	-0.243887	-0.932576
A_23_P87421	0.011396	0.000517	-3.77188	-0.244707	-0.940451	PRSS23	protease, serine 23
A_24_P20873	0.011396	0.000517	-3.77181	-0.244902	-0.870993	HIST1H4I	histone cluster 1, H4i
A_24_P940218	0.01141	0.000518	3.77105	-0.246958	1.21618	PPP2R2D	protein phosphatase 2 regulatory subunit Bdelta
A_24_P333733	0.01141	0.000518	3.77103	-0.247008	1.1388	ATP6V0A1	ATPase H+ transporting V0 subunit a1
A_23_P127186	0.0114186	0.000519	3.7706	-0.248186	1.11758	TACC2	transforming acidic coiled-coil containing protein 2
A_23_P6746	0.0114265	0.00052	3.76991	-0.250034	1.45935	IQSEC1	IQ motif and Sec7 domain 1
A_32_P117693	0.0114265	0.00052	3.76989	-0.250108	1.86443	FAM19A1	family with sequence similarity 19 member A1, C-C motif chemokine like
A_24_P68222	0.0114265	0.00052	-3.76959	-0.250906	-0.846919	CD99P1	CD99 molecule pseudogene 1
A_23_P329768	0.0114265	0.00052	3.76947	-0.25124	1.26902	GREB1	growth regulation by estrogen in breast cancer 1
A_23_P502706	0.0114265	0.000521	-3.76925	-0.251843	-1.44977	PAX3	paired box 3
A_23_P145904	0.0114265	0.000521	-3.76923	-0.251895	-0.983177	H2AFV	H2A histone family member V
A_23_P162579	0.0114265	0.000521	3.7691	-0.252245	1.57616	HSPB8	heat shock protein family B (small) member 8
A_24_P137434	0.011428	0.000522	-3.76864	-0.253499	-1.22089	DCBLD2	discoidin, CUB and LCCL domain containing 2
A_24_P108738	0.011428	0.000522	-3.76859	-0.253611	-1.11729	SCARF2	scavenger receptor class F member 2
A_23_P215517	0.011428	0.000522	-3.76851	-0.253835	-0.895	KLHL7	kelch like family member 7
A_23_P392942	0.0114676	0.000524	-3.76717	-0.257481	-1.05149	MSR1	macrophage scavenger receptor 1
A_24_P324011	0.0115103	0.000526	3.76573	-0.26137	0.78334	KCTD2	potassium channel tetramerization domain containing 2
A_32_P130915	0.0115244	0.000527	3.76503	-0.263263	0.872127	FAM149A	family with sequence similarity 149 member A
A_24_P557019	0.0115244	0.000527	-3.76496	-0.263464	-0.924113
A_23_P115167	0.0115453	0.000529	3.76417	-0.26561	1.09345	LRRC8B	leucine rich repeat containing 8 family member B
A_23_P50175	0.0115648	0.00053	-3.76342	-0.267639	-0.966116	SIGLEC7	sialic acid binding Ig like lectin 7
A_23_P51202	0.0115825	0.000531	-3.76272	-0.269525	-1.09854	ZNF436	zinc finger protein 436
A_23_P7201	0.0116099	0.000532	-3.76174	-0.272172	-0.939624	MED28	mediator complex subunit 28
A_32_P109242	0.011651	0.000535	3.76009	-0.276654	1.5354	CSRNP3	cysteine and serine rich nuclear protein 3
A_23_P165372	0.011651	0.000535	3.76006	-0.276722	1.78206	GALNT13	polypeptide N-acetylgalactosaminyltransferase 13
A_23_P258582	0.011651	0.000535	3.76001	-0.276859	0.984965	GK5	glycerol kinase 5 (putative)
A_23_P305877	0.0116559	0.000536	3.75969	-0.277727	0.754085	TMEM261	transmembrane protein 261
A_32_P85500	0.0116656	0.000536	-3.75923	-0.278971	-0.860485	HCP5	HLA complex P5 (non-protein coding)
A_32_P84526	0.0116847	0.000537	-3.7585	-0.280956	-0.763553
A_23_P131020	0.0117044	0.000539	-3.75775	-0.282974	-0.606437	GATAD2A	GATA zinc finger domain containing 2A
A_23_P129801	0.0117086	0.000539	3.75745	-0.283785	1.1249	RAB40B	RAB40B, member RAS oncogene family
A_24_P32252	0.0117152	0.00054	3.75701	-0.284997	0.930725	KIAA0930	KIAA0930
A_23_P423482	0.0117152	0.00054	3.75684	-0.285435	1.65382	FAM81A	family with sequence similarity 81 member A
A_32_P146169	0.0117152	0.000541	-3.75653	-0.286286	-0.84202
A_23_P116682	0.0117152	0.000541	3.75642	-0.286582	0.756741	SMARCC2	SWI/SNF related, matrix associated, actin dependent regulator of chromatin subfamily c member 2
A_23_P147805	0.0117152	0.000541	-3.7563	-0.286905	-1.60661	UPP1	uridine phosphorylase 1
A_23_P152876	0.0117152	0.000541	-3.75619	-0.287198	-1.20735	RAB34	RAB34, member RAS oncogene family
A_24_P876522	0.0117178	0.000542	-3.75594	-0.287888	-2.05995	GPX8	glutathione peroxidase 8 (putative)
A_24_P276073	0.0117183	0.000542	3.75574	-0.288409	1.21704	MGC10814	uncharacterized protein MGC10814
A_23_P394064	0.0117206	0.000542	-3.7555	-0.289068	-1.21789	PTRF	polymerase I and transcript release factor
A_24_P917026	0.0117497	0.000544	3.75442	-0.291996	1.1116	NF1	neurofibromin 1
A_32_P174083	0.0117497	0.000544	3.75431	-0.292297	0.875526	CYCS	cytochrome c, somatic
A_23_P388146	0.0118111	0.000547	-3.75234	-0.297616	-1.33289	ZNF587	zinc finger protein 587
A_23_P395438	0.0118111	0.000548	-3.75202	-0.298478	-1.49754	HTRA3	HtrA serine peptidase 3
A_24_P410678	0.0118111	0.000548	-3.75201	-0.298506	-1.09422	JAK1	Janus kinase 1
A_23_P431587	0.0118316	0.000549	3.75125	-0.300569	0.636259	VPS8	VPS8, CORVET complex subunit
A_23_P88740	0.0118353	0.00055	-3.75097	-0.301334	-1.23388	CENPN	centromere protein N
A_32_P93584	0.0118453	0.00055	-3.75051	-0.302583	-1.52449
A_23_P61524	0.0118523	0.000551	-3.75013	-0.303605	-0.916925	CCDC71	coiled-coil domain containing 71
A_24_P500891	0.0118579	0.000551	-3.74979	-0.304518	-0.818912	AK2	adenylate kinase 2
A_23_P143535	0.0118608	0.000552	-3.74953	-0.305217	-0.641281	WDR4	WD repeat domain 4
A_24_P319113	0.0118952	0.000554	3.74837	-0.308348	1.20074	P2RX7	purinergic receptor P2X 7
A_23_P84648	0.0119014	0.000554	3.74802	-0.309297	1.33359	IDS	iduronate 2-sulfatase
A_23_P57474	0.0119212	0.000556	3.74728	-0.311299	0.676499	OSBP2	oxysterol binding protein 2
A_23_P103172	0.0119285	0.000556	-3.7469	-0.312333	-0.567454	TYW3	tRNA-yW synthesizing protein 3 homolog
A_23_P205929	0.0119323	0.000557	3.74631	-0.313936	0.758392	DPP8	dipeptidyl peptidase 8
A_23_P256297	0.0119323	0.000557	-3.74627	-0.314026	-0.69668	RRP1B	ribosomal RNA processing 1B
A_24_P62469	0.0119323	0.000557	3.74622	-0.31417	1.59633	PLCH2	phospholipase C eta 2
A_32_P10396	0.0119323	0.000558	3.74609	-0.314529	1.08848	WDFY3	WD repeat and FYVE domain containing 3
A_32_P108748	0.011953	0.000559	-3.74516	-0.317036	-1.32506
A_23_P216094	0.011953	0.000559	-3.74515	-0.317067	-1.05051	ASPH	aspartate beta-hydroxylase
A_32_P151152	0.0119591	0.00056	-3.7448	-0.318015	-1.04161
A_24_P222835	0.0119699	0.00056	-3.74432	-0.319313	-0.616251
A_23_P144357	0.0119711	0.000561	-3.74411	-0.319878	-0.633783	MMAA	methylmalonic aciduria (cobalamin deficiency) cblA type
A_23_P205900	0.0119847	0.000562	3.74355	-0.321391	1.26473	NTRK3	neurotrophic receptor tyrosine kinase 3
A_23_P125435	0.0119847	0.000562	3.74337	-0.321865	1.89247	GABRB1	gamma-aminobutyric acid type A receptor beta1 subunit
A_23_P216468	0.0120191	0.000564	3.74217	-0.325117	1.58223	SLC1A1	solute carrier family 1 member 1
A_23_P345183	0.0120191	0.000564	3.74191	-0.325814	1.42326	NMNAT2	nicotinamide nucleotide adenylyltransferase 2
A_23_P406702	0.0120191	0.000565	3.74187	-0.325911	1.16467	CAMSAP2	calmodulin regulated spectrin associated protein family member 2
A_24_P609932	0.0120191	0.000565	3.74164	-0.32655	1.05462
A_24_P258846	0.0120191	0.000565	-3.74152	-0.326855	-0.844518	NFATC1	nuclear factor of activated T-cells 1
A_24_P292831	0.0120281	0.000566	3.74109	-0.328016	0.686578	C16orf70	chromosome 16 open reading frame 70
A_23_P93258	0.0120444	0.000567	-3.74029	-0.330181	-1.373	HIST1H3B	histone cluster 1, H3b
A_32_P100439	0.0120444	0.000567	3.74029	-0.330202	1.75229	MTURN	maturin, neural progenitor differentiation regulator homolog (Xenopus)
A_32_P174385	0.0120447	0.000568	-3.74002	-0.330916	-0.808224
A_24_P360601	0.0120447	0.000568	-3.73993	-0.331162	-0.950503	NOL8	nucleolar protein 8
A_24_P354300	0.0120518	0.000568	-3.73955	-0.332177	-0.741096	POC1A	POC1 centriolar protein A
A_23_P68730	0.0120651	0.000569	3.73901	-0.333654	1.00016	PDXK	pyridoxal (pyridoxine, vitamin B6) kinase
A_24_P73862	0.0120752	0.00057	-3.73855	-0.33489	-0.977628	C1QTNF1	C1q and tumor necrosis factor related protein 1
A_23_P3102	0.0121037	0.000572	3.73758	-0.337518	0.813958	FAM179B	family with sequence similarity 179 member B
A_24_P27513	0.0121056	0.000572	3.73735	-0.338139	1.83954	CNTNAP4	contactin associated protein like 4
A_24_P303091	0.0121056	0.000573	-3.73709	-0.338829	-1.56582	CXCL10	C-X-C motif chemokine ligand 10
A_24_P220934	0.0121056	0.000573	-3.737	-0.339075	-1.65549
A_24_P142343	0.0121341	0.000574	3.73603	-0.341694	2.88406	RBFOX3	RNA binding protein, fox-1 homolog 3
A_24_P290856	0.0121362	0.000575	-3.7358	-0.342326	-0.78482	PTPRS	protein tyrosine phosphatase, receptor type S
A_24_P364296	0.0121463	0.000576	-3.73534	-0.343554	-1.24425	STX2	syntaxin 2
A_24_P282597	0.0121758	0.000577	-3.73434	-0.346242	-1.02199	CD46	CD46 molecule
A_23_P212696	0.0121949	0.000578	-3.73364	-0.34814	-1.08502	FSTL1	follistatin like 1
A_23_P100011	0.012233	0.000581	3.73241	-0.351466	0.86047	AP3S2	adaptor related protein complex 3 sigma 2 subunit
A_24_P582241	0.0123018	0.000584	-3.73034	-0.357058	-1.04769
A_24_P142269	0.0123099	0.000585	3.72985	-0.358381	0.758974	HIRIP3	HIRA interacting protein 3
A_24_P175460	0.0123099	0.000585	3.72966	-0.358887	1.04092	CAMSAP1	calmodulin regulated spectrin associated protein 1
A_24_P290751	0.0123099	0.000585	3.72959	-0.359066	1.29522	DTX1	deltex E3 ubiquitin ligase 1
A_23_P98410	0.0123649	0.000589	-3.72775	-0.364025	-1.22804	CD3G	CD3g molecule
A_23_P44665	0.0123649	0.000589	-3.72762	-0.364378	-1.16662	ADAM32	ADAM metallopeptidase domain 32
A_24_P221414	0.0123649	0.000589	3.72756	-0.364544	1.87616	DYNC1I1	dynein cytoplasmic 1 intermediate chain 1
A_23_P368645	0.0123649	0.000589	-3.72739	-0.365007	-0.563372	AGPS	alkylglycerone phosphate synthase
A_24_P36229	0.0123842	0.000591	3.72655	-0.367276	1.25049	DTNA	dystrobrevin alpha
A_24_P392109	0.0123842	0.000591	-3.72651	-0.367368	-1.08955	CENPN	centromere protein N
A_32_P143245	0.0124111	0.000592	-3.7256	-0.36982	-1.352	CENPW	centromere protein W
A_24_P940725	0.0124318	0.000594	3.72487	-0.371809	1.41439	PNISR	PNN interacting serine and arginine rich protein
A_24_P677712	0.0124342	0.000594	-3.72463	-0.372453	-1.42926	LOC101929680	uncharacterized LOC101929680
A_23_P306819	0.0124665	0.000596	3.72348	-0.375537	1.93093	SCN2B	sodium voltage-gated channel beta subunit 2
A_23_P117380	0.0124665	0.000596	-3.7234	-0.375749	-0.989024	FAM181A	family with sequence similarity 181 member A
A_23_P120056	0.0124925	0.000598	3.72252	-0.378119	1.10351	RTKN	rhotekin
A_23_P372074	0.0124952	0.000598	3.72228	-0.378786	0.791065	LOC100294362	uncharacterized LOC100294362
A_24_P932981	0.0125169	0.0006	-3.72148	-0.380933	-1.56021	KLF6	Kruppel like factor 6
A_24_P244916	0.0125169	0.0006	-3.72133	-0.381337	-0.663498	SERF2	small EDRK-rich factor 2
A_32_P196615	0.0125169	0.0006	-3.72109	-0.381983	-1.07504
A_32_P84454	0.0125169	0.0006	3.721	-0.382227	0.819397	SLC25A21-AS1	SLC25A21 antisense RNA 1
A_32_P787109	0.01252	0.000601	-3.72075	-0.382913	-1.19679	DTHD1	death domain containing 1
A_32_P93792	0.0125343	0.000602	-3.72018	-0.384424	-0.821307
A_23_P200109	0.0125406	0.000602	-3.71984	-0.385342	-0.794241	HS2ST1	heparan sulfate 2-O-sulfotransferase 1
A_23_P144796	0.0125612	0.000604	-3.71911	-0.387309	-1.4852	PDLIM4	PDZ and LIM domain 4
A_24_P20524	0.0125942	0.000606	3.71805	-0.39017	1.05872	TMEM192	transmembrane protein 192
A_24_P923271	0.0126088	0.000607	-3.71749	-0.391686	-1.08903
A_23_P19510	0.0126148	0.000608	-3.7169	-0.393282	-1.44206	HLA-DQB2	major histocompatibility complex, class II, DQ beta 2
A_23_P79622	0.0126148	0.000608	-3.71685	-0.393402	-0.763427	FKBP7	FK506 binding protein 7
A_24_P376902	0.0126148	0.000608	3.71681	-0.393509	0.592433	ICA1L	islet cell autoantigen 1 like
A_23_P128641	0.012634	0.00061	3.71587	-0.396055	0.600059	USPL1	ubiquitin specific peptidase like 1
A_24_P260582	0.012634	0.00061	3.7158	-0.396239	0.783199	TRIM52	tripartite motif containing 52
A_32_P101379	0.012634	0.00061	3.71578	-0.396282	1.38477	TMEM132B	transmembrane protein 132B
A_23_P422204	0.0126363	0.00061	-3.71555	-0.396913	-0.775988	DESI2	desumoylating isopeptidase 2
A_24_P514517	0.0126456	0.000611	3.71507	-0.398205	0.709761	LINC00938	long intergenic non-protein coding RNA 938
A_32_P119998	0.0126456	0.000611	-3.71496	-0.398505	-1.01171
A_24_P48204	0.0126562	0.000612	-3.7145	-0.399726	-1.45898	SECTM1	secreted and transmembrane 1
A_23_P328836	0.0126572	0.000613	3.71417	-0.400611	0.699422	LCOR	ligand dependent nuclear receptor corepressor
A_23_P140490	0.0126572	0.000613	3.71413	-0.400721	1.08129	CELF6	CUGBP, Elav-like family member 6
A_24_P137713	0.012679	0.000614	3.71338	-0.40275	0.904901	ZSCAN31	zinc finger and SCAN domain containing 31
A_23_P112883	0.0126921	0.000615	3.71286	-0.404158	0.96492	NRBP2	nuclear receptor binding protein 2
A_24_P230916	0.0126965	0.000616	-3.71257	-0.404934	-0.89773	MIER1	MIER1 transcriptional regulator
A_23_P251695	0.0127082	0.000616	-3.71209	-0.406232	-0.778151	NXT1	nuclear transport factor 2 like export factor 1
A_24_P152881	0.0127171	0.000617	-3.71168	-0.407326	-1.08286	VWA5B2	von Willebrand factor A domain containing 5B2
A_32_P137487	0.0127265	0.000618	3.71123	-0.408543	1.66403
A_23_P71530	0.0127265	0.000618	-3.71096	-0.409259	-1.11662	TNFRSF11B	TNF receptor superfamily member 11b
A_23_P103180	0.0127265	0.000619	-3.7109	-0.409415	-0.642018	TYW3	tRNA-yW synthesizing protein 3 homolog
A_24_P658584	0.0127265	0.000619	3.71075	-0.409832	1.33732	SASH1	SAM and SH3 domain containing 1
A_32_P464135	0.0127457	0.00062	3.71007	-0.411667	1.51557	DACH2	dachshund family transcription factor 2
[truncated: 39,092 more rows]
