# Supplementary material for: Meta-Analysis and Experimental Validation Identified FREM2 and SPRY1 as New Glioblastoma Marker Candidates
Source: Int J Mol Sci. 2018 May 4;19(5):1369. doi: 10.3390/ijms19051369 (PMC5983642; doi:10.3390/ijms19051369)
Supplement: Supplementary file 1 [file ijms-19-01369-s001.zip › Supplementary_files/Table S23 results of Venn diagram analysis.xlsx]

## Sheet: List1
Names	total	elements	surface	p OK	lfc OK	Remarks
1 2 3 4 5 6 7 8	3	CD276	yes	/	/	already known marker
		HIST1H2BH	no
		DUSP6	no			already known marker
1 2 3 4 5 6 7	2	YME1L1	no
		DHRSX	no
1 2 3 4 5 6 8	1	B3GNT5	no
1 2 3 4 5 7 8	1	FREM2	yes	yes	yes
1 2 4 5 6 7 8	2	DUSP4	no
		SPRY1	yes	yes	yes
2 3 4 5 6 7 8	1	SLC47A1	yes	yes	yes
1 2 3 4 6 7	1	NDE1
1 2 3 4 6 8	23	TYMS
		E2F7
		CKS2
		DEPDC1
		CDK2
		CDCA2
		SLC2A4RG
		ARSJ
		RBMS1
		DCBLD2
		CHEK1
		ZAK
		IGF2BP3
		IRX5
		AURKA
		ECT2
		FAM126A
		MYBL2
		SZRD1
		LAMC1
		IKBIP
		TPM4
		CDCA3
1 2 3 5 7 8	23	CXCR4
		ST8SIA4
		CPVL
		METTL7B
		IGFBP2
		NPNT
		EN2
		RHOJ
		HSPA6
		C21orf62
		AEBP1
		PLEKHA4
		JUN
		SLC27A3
		TNFRSF19
		KLHDC8A
		ITGA7
		JAG1
		DNALI1
		KIAA0040
		ARC
		PDLIM3
		FKBP9
1 2 3 6 7 8	2	KCNE4
		TGIF1
1 2 4 5 6 7	1	TCF3
1 2 4 5 6 8	1	CDK6
1 2 3 4 6	12	ORC1
		CTNNA1
		POLH
		CALD1
		ANTXR2
		BUB1
		LOC101928615///FNDC3B
		TFDP1
		SPIDR
		ZWILCH
		CALU
		B3GALNT2
1 2 3 4 8	21	CCNB1
		KIF14
		MELK
		CRNDE
		KIF23
		NEK2
		DEPDC1B
		SDC1
		KIF18A
		CDCA5
		WEE1
		CENPE
		CEP55
		E2F8
		SMC4
		ZNF217
		SHCBP1
		BRIP1
		HK2
		HJURP
		KIF20A
1 2 3 5 7	9	CA12
		SPRY4-IT1
		MEOX2
		SH3GLB1
		PDPN
		GFAP
		FABP7
		SPATA6
		TRDV3
1 2 3 5 8	6	HOXA5
		FCGR2A
		PCDH12
		HILPDA
		EFEMP2
		TNC
1 2 3 6 8	9	GNG12
		PDLIM7
		WWTR1
		NKX3-2
		PPIC
		EPHA2
		NRP2
		TK1
		LAMB1
1 2 3 7 8	6	RDH10
		MGP
		SERPINA3
		AQP1
		STK40
		TIMP1
1 2 4 6 8	3	MAD2L1
		SKA1
		DTL
1 2 5 7 8	2	GAS1
		DRAXIN
1 4 5 6 7	25	CHD1
		LIMD1
		KLHL7
		CBX2
		CRTAP
		FAM3C
		ZNF84
		TPR
		RBAK
		SMC1A
		RIF1
		GART
		PRPF40A
		TRAF4
		RBM8A
		FUBP1
		FAM200A
		LSM8
		ELAVL1
		MRPL42
		RRP15
		ETV1
		REPIN1
		ETV4
		LOC101928718///FAM212B
1 4 5 7 8	2	BICD1
		TRIB2
1 5 6 7 8	2	MREG
		ETV6
2 3 4 6 8	2	UBE2S
		UBASH3B
2 3 5 7 8	5	RGS16
		MAN1C1
		VAV3
		PDGFA
		CITED1
4 5 6 7 8	1	NAB2
1 2 3 4	5	HP1BP3
		MDM2
		CDC25A
		TFRC
		ODF2
1 2 3 5	2	RASEF
		ELN
1 2 3 6	11	CENPN
		LMNA
		PXN
		STAT1
		LOC100288637///ARHGAP11B
		ANXA2P3
		ATP13A3
		TEAD2
		SLC4A2
		ATAD3B///ATAD3A
		YBX3
1 2 3 7	2	ACSS3
		BAX
1 2 3 8	334	FSTL1
		CD44
		ITGA5
		CD99P1
		CAPS
		EVC
		MAP1LC3C
		C5AR1
		COL1A1
		FOXM1
		CDK1
		EMILIN1
		PTRF
		EN1
		DPYD
		RBPMS
		OLFML2A
		TNFAIP6
		CD151
		VMP1
		PITX1
		OAS1
		SLC2A10
		KIF4A
		TNFRSF1A
		EHD2
		KDELR1
		CD93
		HOTAIRM1
		ITGB2
		MAP3K6
		NDC80
		SOCS3
		BGN
		SLC11A1
		GADD45B
		ASPN
		ANXA2
		F13A1
		BRCA2
		PDLIM1
		MMP14
		GBE1
		CCNB2
		PRC1
		LGALS3
		ENPEP
		OAS2
		SEC61G
		ARHGAP29
		CDC45
		HRH1
		WISP1
		CXCL10
		CRIP1
		CKAP2L
		PTGFRN
		CLEC5A
		GJC1
		CENPK
		IGFBP3
		TREM1
		ACTN1
		HLA-C
		GBP5
		CASP4
		FAM20C
		ROR1
		COL1A2
		LY96
		RNASE4
		C1orf162
		LOC154761
		ESM1
		ESPL1
		TGFB2
		FAM20A
		MSN
		GPNMB
		TRPM8
		PLP2
		TAGLN2
		SPATA17
		FBLIM1
		OSMR
		FZD2
		C8orf4
		TNFRSF11B
		CD36
		APOL4
		RNASE2
		CD40
		ITGA1
		PLEKHG2
		SERPINA1
		CD58
		MS4A6A
		SLC43A3
		CCNL2
		COL6A2
		STC1
		FKBP10
		VIM
		ABCC3
		HOXA10
		SAMD9L
		SLAMF8
		PARPBP
		MRC2
		GBP2
		UACA
		PTX3
		CDC20
		C10orf10
		S100A8
		KDELR3
		HOXA7
		SPAG4
		TNFRSF12A
		DMRTA2
		TMEM154
		ISG15
		COL3A1
		CD163
		FOSL2
		GPR65
		PECAM1
		LATS2
		LSP1
		ARHGAP18
		BST2
		PYGL
		PABPC1L
		IQGAP1
		TUBB6
		TMCO4
		FCGR2C
		RRM2
		TOP2A
		CAV1
		FANCI
		TRIM38
		PRSS23
		ISG20
		ABCB4
		C1QB
		SLC47A2
		S100A10
		SOCS2
		GLIPR1
		HLA-DRB1
		HOXB9
		COL6A1
		FOXD1
		COL5A1
		CTHRC1
		RBP1
		MTMR11
		CENPF
		S100A9
		CDCA8
		HSPB1
		ADAM12
		GDF15
		C1RL
		TPX2
		HOXD11
		SP140L
		CASP6
		HOXA1
		PCOLCE
		BIRC5
		DDB2
		MYL12A
		LAIR1
		C3
		PLIN2
		SERPING1
		HLA-DRA
		KCNE3
		BACE2
		LIF
		AFAP1L1
		CHI3L1
		CD300A
		FCGBP
		FN1
		LOXL1
		CSTA
		CEBPD
		ITGB1
		COL5A2
		GNS
		MSR1
		RRAS
		FMOD
		GTSE1
		PLOD2
		PI3
		NUF2
		CLIC1
		IBSP
		IGFBP5
		COL8A1
		CARD16
		RGS1
		TRIP6
		COL4A2
		LUM
		C1S
		HMOX1
		NAMPT
		HS3ST3B1
		GADD45A
		POSTN
		HIST1H2AM
		TACC3
		PLAT
		HOXD10
		CHI3L2
		SRPX2
		C1QTNF6
		GBP1
		CD74
		PLSCR1
		EMP3
		HLA-G
		NID2
		GPX8
		DLGAP5
		TFPI
		CA3
		ESCO2
		COL4A1
		KANK2
		LOX
		LYZ
		TPM2
		CDKN2C
		ADM
		NSUN7
		TGFB1I1
		SHOX2
		TLR2
		ELK3
		KIAA0101
		MMP19
		GINS2
		SPC24
		MIR210HG
		S1PR3
		IQGAP2
		RNF135
		PLAU
		MPZL2
		ANXA1
		C1R
		DNAJB1
		ALPK3
		NRP1
		FAM129A
		NAPSB
		SMIM3
		LGALS1
		STEAP3
		CLEC2B
		TEAD3
		EFNA4
		HOXB3
		CASP8
		FLNC
		EMP1
		CDCA7L
		NDUFA4L2
		MYOF
		ZIC1
		HLA-DPA1
		GAS2L3
		AVIL
		ZC3HAV1L
		NOX4
		SFRP4
		S100A6
		TES
		ARAP3
		HAUS8
		PBK
		MB21D1
		S100A11
		FAM26F
		ANGPT2
		ITGA4
		NCAPH
		TAGLN
		GPR82
		SMIM4
		ASPM
		SERPINH1
		SP100
		S100A4
		LOXL2
		CFI
		FAM46A
		PXDNL
		TMEM71
		MDK
		TNFAIP8
		CELSR1
		LTF
		TCIRG1
		BUB1B
		SERPINE1
		HMMR
		UNC93B1
		FAM114A1
		MICALL2
		F11R
		FZD1
		SYNPO
		IGFBP4
		BCAT1
		TTK
		TGFBI
		SNAI2
		NCAPG
		HSPG2
		FLNA
		CP
		SLC10A3
		DPY19L1
		NUSAP1
		SPOCD1
		MMP9
		CTSC
1 2 4 6	7	FAM72A///FAM72D///FAM72B///FAM72C
		MCM4
		FBXO5
		RAD18
		EXOSC3
		AK2
		DNAJC10
1 2 4 8	7	MCM10
		MCM2
		EXO1
		HMGB2
		MKI67
		PGK1
		KIF2C
1 2 5 7	1	LMO2
1 2 6 7	1	DPP9
1 2 6 8	2	KDELR2
		ERI1
1 3 4 6	1	GABPB1
1 4 5 6	3	LSM5
		LOC101928747///RBMX///SNORD61
		ADGRA3
1 4 5 7	2	GPR161
		BOC
1 4 5 8	1	MAP2K5
1 4 6 7	8	MAPK1IP1L
		ACP1
		ZNF777
		RIT1
		QSER1
		SMARCE1
		FAM133DP///FAM133B
		UBTD2
1 4 6 8	17	LMNB2
		STK17A
		TCF19
		CDT1
		SHMT2
		CHSY1
		CENPA
		HELLS
		WDR76
		ERCC6L
		RECQL4
		EME1
		FAM111B
		ARHGAP11A
		CENPH
		CMTM6
		PGM2
1 5 6 7	3	MMP16
		ZBTB10
		ADAMTS9
1 5 7 8	13	SH3PXD2B
		DLGAP1-AS1
		NES
		GNAS
		FCGRT
		C1orf54
		CFLAR
		UBALD2
		COL22A1
		GPX7
		TBX2
		CAPN5
		SOX11
2 3 4 6	1	HN1L
2 3 4 8	2	CHAF1B
		SWAP70
2 3 5 7	10	KIAA0226L
		HS6ST1
		PDK3
		PLA2G5
		FOS
		LOC100507507
		TP73-AS1
		VWA1
		ATF3
		PTGS1
2 3 5 8	1	TXLNB
2 3 6 8	1	CTTN
2 3 7 8	1	CXCL11
2 4 6 8	1	CCNF
2 5 7 8	2	COL9A3
		SPRY4
3 5 6 7	1	SIPA1L1
4 5 6 7	79	RP9P///RP9
		FBXL14
		PLXNA1
		CHFR
		RP9
		RPUSD3
		GSK3B
		ZC3H14
		RMND5A
		CBX4
		2011-09-01
		ZDHHC3
		RPRD1A
		C16orf72
		MSMO1
		NAB1
		C3orf58
		KBTBD2
		CDKN1A
		ZNF830
		HMGCS1
		PLA2G12A
		NUFIP2
		JAM3
		PRMT2
		FLOT2
		DENND5B
		SRSF8
		RBM12
		C14orf1
		ORAI2
		PHF20L1
		E2F6
		PPP1R14C
		MIB1
		ATP2B1
		SLC35B4
		TTC3P1///TTC3
		PAPOLA
		FGFR1
		HOOK3
		CAND1
		ACSL3
		ALDH3A2
		CELF1
		ZNF24
		TMEM33
		MTR
		YIPF6
		EAF1
		SIK2
		HMGCR
		ACTR3B
		TMEM97
		ZNF26
		DCAF10
		CERS6
		NKIRAS2
		BLOC1S4
		MTHFR
		KDM5C
		TMEM237
		GPATCH2L
		SPRED1
		ZNF829
		TLE1
		FOXRED2
		HOMER1
		FIP1L1
		ELOVL6
		MED28
		ERP44
		CASC7///AGO2
		SS18L1
		ZNF253
		ZNF736
		ZNF398
		ATP2A2
		MAD2L2
4 5 7 8	1	IER5
4 6 7 8	1	DUSP5
1 2 3	133	LOC100129518///SOD2
		RRN3P2
		MIR6787///SLC16A3
		CNGA3
		HLA-J
		SAA2///SAA1
		CENPU
		SLA
		CASP1
		XAF1
		ELF4
		FKBP5
		PSMB8
		VEGFA
		APOL1
		LOC101060835///LOC100996809///HLA-DRB4///HLA-DRB3///HLA-DRB1///HLA-DQB1
		ALPK1
		VPS50
		TWSG1
		ADGRE5
		PP12719
		MIR34A
		ALOX5AP
		ITGBL1
		NCF1C///NCF1B///NCF1
		GLIS3
		CARD16///CASP1
		MIR155///MIR155HG
		SGSH
		GDPD2
		PTTG3P
		MIR675///H19
		FCGR3B///FCGR3A
		LOC100996809///HLA-DRB4///HLA-DRB1
		SERPINA5
		TMOD3
		LOC101930489///MIR4435-2HG///LINC00152
		CLIC1P1
		ITGB4
		CFAP61
		FAS
		ECE2
		ZFP36L2
		KLF6
		FZD7
		MIR8085///BCL3
		CAPG
		DHX37
		TTC7A
		DHX34
		DLGAP1-AS2
		SAA2-SAA4///SAA2///SAA1
		GRB10
		TMEM51
		ADAM33
		SLC35F6///CENPA
		MIR612///NEAT1
		SAMD9
		LOC101928916///NNMT
		MIR6875///TRIP6
		FOXD3-AS1
		SYTL3
		WDR63
		NKX2-5
		MIR4435-2HG
		SHC1
		HOXA10-HOXA9///MIR196B///HOXA9
		MCUB
		GLYR1///SEPT6
		SBNO2
		MRPS12
		EPHA1-AS1
		CD99
		SNORD88C///C19orf48
		ANXA2P2
		NEK6
		AURKB
		MAP3K7CL
		SYTL4
		LOC101928269///LOC100506403///RUNX1
		ANTXR1
		BARD1
		ADGRE2
		LOC101060835///HLA-DQB1
		HIST1H2BE
		TEAD4
		CD14
		HIST1H2AH///HIST1H2AG///HIST1H2AM///HIST1H2AL///HIST1H2AK///HIST1H2AI
		MS4A4A
		P3H2
		LOC100509457///HLA-DQA2///HLA-DQA1
		ARSD
		HOXA-AS2
		COL8A2
		CYBRD1
		GJA9-MYCBP///GJA9///MYCBP
		CLPB
		TC2N
		HOMER3
		GALK1
		RNASE6
		PLA2G2A
		EVC2
		SCIN
		MUC1
		SNHG18
		PINLYP
		PAXIP1-AS2
		IFI30///PIK3R2
		HOXA3
		CCDC138
		KYNU
		FBXO17
		LOC102724660///EFCAB3
		MIR21///VMP1
		WDR78
		RRBP1
		IL1RAP
		CEP89
		AGAP2-AS1
		ENG
		MFAP4
		CYTL1
		LOC101060835///LOC100996809///HLA-DRB5///HLA-DRB4///HLA-DRB1///HLA-DQB1
		MMAA
		C4orf47
		NEXN
		PDK1
		KLHL17
		H2BFS
		CFHR1///CFH
		HOXC6
		ZNF557
1 2 4	4	BRCA1
		HS2ST1
		BCL2L12
		PLK4
1 2 5	6	HIST1H4J
		TMEM255A
		2009-09-01
		HIST2H2AA4///HIST2H2AA3
		ZYX
		HIST2H4B///HIST4H4///HIST2H4A///HIST1H4L///HIST1H4E///HIST1H4B///HIST1H4H///HIST1H4C///HIST1H4J///HIST1H4K///HIST1H4F///HIST1H4D///HIST1H4A///HIST1H4I
1 2 7	1	EGFR
1 2 8	34	SLFN12
		EIF4E2
		RCAN1
		PROS1
		CCNA2
		F2RL2
		LMNB1
		FZD5
		SLC26A2
		SYDE1
		LRRN4CL
		ABCA13
		FANCD2
		NID1
		KIFC1
		SLC4A7
		PRR11
		UBE2C
		GINS4
		CENPM
		FAM64A
		GINS1
		RHOC
		KNTC1
		PTTG1
		RAD51AP1
		EPHB2
		CDC25C
		GLI3
		C7orf57
		ZNF367
		HOXA4
		REXO2
		ANO6
1 3 5	1	PCSK5
1 3 8	21	NCF4
		FERMT3
		ARHGDIB
		STAB1
		C1QA
		TMEM37
		C1QC
		RAC2
		HLA-B
		GMFG
		ADAMTS2
		BCL2A1
		EFEMP1
		CCL5
		FCER1G
		HAVCR2
		VAMP8
		CYBA
		RBM47
		ANPEP
		PMEPA1
1 4 5	2	AEN
		CASP2
1 4 6	99	LMAN1
		GEN1
		WHSC1
		THADA
		NFYA
		LDLR
		DNAAF5
		SLC31A1
		TGS1
		PRIM2B///PRIM2
		CBX3
		MPHOSPH9
		NONO
		AJUBA
		LOC101930655///C7orf73
		NEMP1
		CCT6A
		RECQL
		SMARCC1
		LOC100506639///ZNF131
		ZCCHC4
		RBM33
		DBF4
		ASPH
		RUVBL1
		ANKRD11
		RRP1B
		GTF3C2
		CPT2
		HNRNPC
		DHX9
		P3H4
		MIR664B///SNORA56///DKC1
		CHCHD3
		MOV10
		MGAT2
		STIL
		ZBTB1
		NUP58
		MED1
		TNFRSF10B
		CCDC15
		DESI2
		TSR1
		GPC6
		SERBP1
		SKA2
		PATL1
		G2E3
		TRA2B
		POLR1E
		SDCBPP2
		FAM76B
		PHLDA1
		KDELC1
		ALYREF
		RBM26
		STK3
		MIR4657///PURB
		SMCHD1
		SRRT
		GEMIN4
		NAA15
		DIAPH3
		DDX31
		BLVRA
		MCM7
		SYNCRIP
		EHMT1
		FKBP15
		CSNK1G1
		HAT1
		GLS
		LARP4
		APEX2
		MCM8
		CDYL
		HMG20B
		RAB30-AS1
		WDR1
		BNIP2
		PPP2R1B
		PBRM1
		ZNF92
		NBPF20
		NEDD1
		ILF3
		CCDC93
		ROCK1
		SS18
		RFC2
		PPARA
		DENR
		MOB1A
		WDHD1
		HIST1H2BC///HIST1H2BI///HIST1H2BE///HIST1H2BF///HIST1H2BG
		UBE3C
		SLC52A2
		PDGFC
1 4 7	1	TIA1
1 4 8	6	CENPL
		KIF11
		CHAF1A
		TIMELESS
		ZNF850
		ASF1B
1 5 7	169	CADM4
		ZEB1
		NFIA
		HES1
		C1orf61
		FRS2
		RFX3
		BCHE
		TTLL4
		QKI
		ZBTB20
		KCTD7///RABGEF1
		SOX9
		ARHGEF26
		SNCAIP
		ATP6V0A2
		MKLN1
		GLIPR2
		MEGF11
		ZNF677
		KIF1B
		TRIM24
		ADGRG1
		OBSL1
		PPP5D1
		CHD7
		LRP1
		TRIM4
		AKT2
		CPXM1
		DBI
		ITPKB
		LOC100129034
		PCDHB9
		HEY1
		SDC3
		SOX6
		TRPM3
		SLC1A3
		RGS12
		LPL
		TMEM133
		MAF
		SNORA11E///SNORA11D///MAGED4///MAGED4B
		NOVA1
		ATG12
		POU3F3
		DTNA
		KMT2C
		PTN
		NMB
		ZNF85
		TFDP2
		USF2
		PTPRZ1
		MAML2
		PLTP
		SLC40A1
		ZNF117
		MIR4640///DDR1
		TAP1
		N4BP2
		GALR1
		DHRS13
		MYO10
		ENAH
		VANGL2
		EDNRB
		CRISPLD1
		LOC339166///WSCD1
		SCARB1
		FAM120C
		DLL3
		GIMAP2
		PCDH1
		ID4
		RPS15A
		PMP2
		PCM1
		JAM2
		MSI2
		STAG3L2///STAG3L3///TRIM73
		C1orf226
		NHSL1
		ARHGEF6
		TCEB2
		PON2
		MALAT1
		HIP1
		TRPS1
		ACOX2
		ZKSCAN7
		SEPN1
		NOTCH1
		TMED4
		FIBIN
		CSPG4
		SMO
		MACROD1
		CDKL3
		ABHD2
		ANKRD10-IT1
		CST3
		ZNF320
		TCF4
		PROX1
		RPE65
		EFNA2
		ZNF649
		BMP7
		DENND2A
		MDFI
		HYAL2
		NME4
		ZNF862
		BEST3
		NSUN5P2///NSUN5P1
		CCDC167
		CCDC102B
		TCF7L1
		IL17RD
		MEX3A
		MED13
		ZNF616
		SSR1
		SPSB4
		RUFY3
		SRRM2
		SOX2
		VGLL4
		PRCP
		TSPAN11
		ZSCAN18
		BCAN
		SRI
		RNF180
		LOC101060604///SLC7A5P2///SLC7A5P1
		METRN
		MTTP
		ZC3HAV1
		FAM181B
		P2RY1
		VAPB
		GATAD1
		VPS37D
		C4B_2///C4B///C4A
		MAP3K1
		ZMAT3
		SEMA6A
		ZNF558
		RORA
		C7orf55-LUC7L2///FMC1///LUC7L2
		NFIB
		HES6
		IGDCC4
		LDLRAD3
		DTX2P1-UPK3BP1-PMS2P11
		ZNF93
		CCND2
		RGMA
		HIVEP3
		SPATA13
		RFX4
		ASCL1
		SALL3
		FMNL2
		CXCL16
		CASK
		PGPEP1
1 5 8	2	TP53I13
		CALR
1 6 7	3	TANK
		TEX10
		PAXBP1
1 6 8	4	KIRREL
		ADAM9
		SLC30A7
		P4HB
1 7 8	3	PTP4A3
		FGFBP2
		GPC1
2 3 4	1	PRPS2
2 3 5	1	CNR1
2 3 6	1	FGFRL1
2 3 7	1	MAOB
2 3 8	80	GALNT3
		SOD2
		MET
		TRAF5
		B3GNT7
		PCDH18
		AHR
		SECTM1
		NCF1
		AREG
		PSRC1
		AP1S3
		PPP1R15A
		LRRC32
		NFE2L3
		THBS1
		MECOM
		MYL9
		CAV2
		DCN
		TWIST1
		CYR61
		SEC24D
		LAMA2
		IRF1
		ARL4C
		ISL2
		THBD
		LZTS1
		GPRC5A
		MCAM
		DIRAS3
		IFITM3
		NPEPL1
		EFNB2
		SHROOM3
		FRZB
		COL6A3
		EVA1C
		CDKN3
		FOSL1
		FBLN5
		C15orf48
		FABP5
		SLC6A6
		ZFP36
		NFKBIZ
		EPSTI1
		ANGPTL4
		PDLIM4
		AKAP12
		MFAP2
		PHLDA2
		GLRX
		VASN
		TM4SF1
		SLN
		OLFML3
		PLAUR
		MYO1B
		DNAJC22
		DPP4
		SLC2A3
		BDKRB2
		CFH
		DSG2
		IL13RA2
		GRB14
		CCL2
		CCDC8
		MOXD1
		TMEM158
		ADPRH
		ADAMTS1
		COL14A1
		MGC12916
		ENPP1
		UPP1
		EYA4
		TCEA3
2 4 8	2	RAD54L
		UBE2T
2 5 7	1	RGS6
2 5 8	1	IER5L
4 5 6	14	METTL21A
		LRP8
		RAD51L3-RFFL///RFFL
		CFAP97
		RNMT
		LOC101927752
		SORT1
		VAMP4
		DHCR7
		EI24
		GPALPP1
		AIMP1
		SCAMP1
		TMTC4
4 5 7	29	TRAF3IP2-AS1
		LCORL
		UBE2N
		MIR943///NELFA
		STAM2
		RSF1
		ZNF721
		GRSF1
		NDFIP2
		DHPS
		SF3B1
		PRDX2
		C12orf73
		STIM2
		USF3
		ASMTL
		EXTL3
		WWC3
		MSANTD4
		BRWD1
		SLC2A13
		VPS41
		CAPRIN1
		SRPK2
		GNAQ
		HADH
		RNF157
		STRN
		LMBR1
4 5 8	1	E2F2
4 6 7	24	WHSC1L1
		PSMD11
		SQLE
		POLR1B
		MBD1
		CDK12
		TMEM209
		GOSR1
		USP37
		RBM18
		RRM2B
		DPY19L4
		PTP4A1
		UBE2V2
		PPP2R5E
		B3GAT3
		ASAP1
		UBE2D3
		TXNL4A
		SREBF2
		BEND3
		DIS3
		MRPL44
		ZNF286A
4 6 8	19	PDCD5
		CDCA4
		MEX3D
		ARNTL2
		NOP16
		TRIP13
		HCCS
		MXD3
		FAM83D
		KPNA2
		ADAM19
		CDC6
		PSMG1
		PHTF1
		MRPS15
		MIS18A
		E2F1
		TROAP
		SRSF10
5 6 7	33	ROCK2
		EIF1
		TERF2
		IMPAD1
		VPS37B
		KLHL42
		UBE2I
		SMAD4
		EXD3
		TMEM121
		PTPRO
		FBXO45
		NDUFAF4
		DCP1A
		EIF3M
		PIP4K2B
		CHN2
		HUNK
		CPSF6
		ESCO1
		GSPT1
		CEP19
		RGS17
		UBTF
		ZNF506
		MARK1
		KIAA1549L
		PIK3R3
		LGALSL
		PLCB1
		APLP2
		PRR7
		LLPH
5 7 8	12	A2M
		SPRY2
		GAL3ST4
		ZNF585A
		EGR1
		NOTCH3
		CDH5
		GAP43
		CHST2
		BLOC1S1
		CHRNA1
		RNASET2
1 2	37	HUS1
		MSH5-SAPCD1///SAPCD1///MSH5
		EIF5A
		MCM5
		CCDC169-SOHLH2///CCDC169
		LOC100128922
		ERBB2
		DDIAS
		NCLN
		LPP
		TRIO
		EZH2
		FSBP///RAD54B
		LOC101928185
		HELZ2
		TICRR
		PRPSAP1
		ATL3
		LOC400043
		DNAH9
		MIR1204///PVT1
		MAK
		SGO2
		IL17RC
		RARS2
		RAD54B
		ADAMTS15
		RAB3GAP2
		ALDH16A1
		RHPN2
		LAP3
		WRAP53
		SLC16A1
		KNL1
		CYTH3
		CEP152
		EMILIN3
1 3	22	OSR2
		ARHGAP25
		SP110
		IGKC
		TREM2
		SYK
		NFATC2
		CARD8-AS1
		IL7
		LILRB2
		NECTIN2
		IL13RA1
		PTPRC
		CLEC7A
		IFNLR1
		GAB3
		IFIH1
		IGK///IGKC
		TMEM176B
		SQRDL
		HFE
		CAST
1 4	27	C1orf112
		PECR
		SEC61A1
		RFC5
		PSPH
		ARMC8
		MCCC2
		OGFOD3
		MCM6
		TTC37
		SMC3
		GTF3C3
		PSMC3IP
		DLEU2
		SMAD2
		PIAS4
		RBM28
		TP53RK
		TMEM161B
		FKBP14
		DDX42
		FAM60A
		CBFB
		ATAD2
		SPC25
		RRM1
		RAD51
1 5	42	CHD9
		IPO9
		N4BP2L2
		TMEM248
		PHF12
		TSKU
		MBTD1
		IFNAR2
		EPB41L4A
		SOX4
		ATP11A
		LRRC37A2
		PHC2
		NSUN5P1
		ITPR2
		ARHGEF40
		TMCC1
		RNF157-AS1
		MBD3
		ZNF431
		CTPS2
		ZNF678
		SPTSSA
		ZNF107
		GABPB1-AS1
		LRP5
		LFNG
		IP6K2
		LINC00673///LINC00511
		DOK1
		SLC25A36
		CRLS1
		ZNF397
		MAU2
		MSH5-SAPCD1///SAPCD1
		NRG2
		ZNF521
		LIFR
		SOX21-AS1
		KLHDC10
		SCAF11
		HDAC6
1 6	41	LYAR
		RAD23B
		HSPD1
		CNOT1
		PPAN-P2RY11///PPAN
		YBX1
		DCTN4
		API5
		PCNP
		DCAF13
		ODC1
		PDIA6
		TAB3
		ANXA2P1
		ATRX
		USP16
		MCL1
		HEATR1
		APH1A
		VANGL1
		SFT2D3///WDR33
		ARF6
		TRAM1
		NFATC3
		SCARF2
		RCC1
		ZFY///ZFX
		ZIK1
		CNIH4
		RASSF8
		RNF114
		NOM1
		NPHP1
		MFAP3
		SNORA5B///TBRG4
		DNAJC3
		PIP5K1A
		PRRC1
		TRABD
		CBL
		TGOLN2
1 7	24	EPT1
		NFE2L2
		JUND
		TRIM56
		KDM6B
		SLC35F5
		ZNF660
		MASP1
		ITGB5
		ARVCF
		UNK
		SETD5
		DCAF7
		E2F5
		SCUBE2
		INO80D
		ZNF254
		LOC101930404///SNORD116-28///SNORD115-26///SNORD115-13///SNORD115-7///SNORD116-22///SNORD116-4///PWARSN///SNORD107///SNRPN///IPW
		FAM57A
		USP9X
		CYTH2
		MIDN
		COL2A1
		PGM3
1 8	200	MMP2
		RUNX3
		AP1S2
		HDAC7
		PXDN
		TLCD2
		RHBDF1
		PRDX4
		RAB38
		SVIL
		RELL1
		IRF7
		SIGLEC1
		SPATS2L
		CDH11
		OIP5
		IL10RB
		TRIP10
		PIFO
		UCP2
		PARVG
		HAUS1
		FXYD5
		HOXC4
		HOXC10
		COMP
		SLC16A4
		APLN
		SLC15A3
		PRPH
		CENPI
		FNDC3B
		POLD1
		ODF3B
		HIST1H1C
		HOXB7
		PCOLCE2
		FLT4
		PROCR
		TYMP
		SAT1
		METTL1
		POLR2L
		TRAF3IP2
		RAB42
		SLC25A37
		HCP5
		NRM
		FKBP7
		ARL11
		NEIL3
		SYNC
		KIF18B
		IGFBP7
		ARHGAP4
		POU4F1
		NUPR1
		TMEM8A
		LGALS3BP
		HLA-A
		PHF19
		ZDHHC12
		TCTN1
		ANXA2R
		CDCA7
		SRGN
		POLQ
		PABPC4L
		RAP2B
		CTGF
		MVP
		GAPT
		CASP3
		ITGB3BP
		LILRB1
		NODAL
		NGLY1
		CD63
		HNRNPAB
		SIL1
		SHFM1
		ST14
		RAB13
		PHF14
		GBP3
		MYO7A
		FBXO4
		HLA-DMA
		TNFAIP2
		PLB1
		SIGLEC7
		PDIA4
		HOXB2
		CLCF1
		BTG3
		HLX
		MNS1
		SIX5
		NPC2
		RACGAP1
		EFHC1
		LTBP1
		OXTR
		CCDC18
		APOBEC3B
		IFI16
		PDGFD
		DSE
		OSBPL3
		LRR1
		IGFLR1
		POM121L9P
		GALNT2
		HAS2
		IL4I1
		CDK4
		MXRA5
		TNFRSF10C
		ZWINT
		S100A16
		SSR4
		FAM111A
		DYRK3
		MTFR2
		IGF2BP2
		CYP27B1
		LILRB3
		SPI1
		COPE
		METTL21B
		DTYMK
		HLA-DPB1
		EHD4
		RBBP8
		VAMP5
		C2
		EIF4EBP1
		ARPC1B
		GUSB
		MACC1
		SOCS1
		NUP107
		EMILIN2
		LAMB2
		TSPAN4
		PLVAP
		NOD2
		KCP
		C1QTNF1
		CKAP4
		PLOD1
		FPR3
		EIF3B
		KDELC2
		CEP135
		PLEKHA8P1
		TMEM45A
		PLK1
		DTX3L
		MBOAT1
		GNG5
		FOXD3
		AKNAD1
		HOXD4
		HLA-DQB1
		NKG7
		TNFRSF4
		OAS3
		CTSS
		ANO1
		CD248
		ATF5
		ANXA5
		LIMK2
		HMGA2
		CPA6
		ZBTB42
		TYROBP
		COTL1
		GRAPL
		EVA1B
		TSPAN10
		GRN
		KIF15
		APOBEC3C
		NMI
		RNASEH2A
		ACTG2
		NEDD9
		LAPTM5
		ITGB3
		ACTA2
		LAMA4
		HOXD9
		PMM2
		DENND2D
		C21orf58
		ECSCR
		IFI44
		HCLS1
2 3	60	PTPN22
		EMC1
		FAM110C
		KISS1R
		SKAP2
		CPD
		C6orf141
		DDIT4L
		ITGA2
		TSTD1
		SLC25A24
		NARR///RAB34
		TOM1L1
		BHLHE40
		CANT1
		CUL7
		ABCA5
		LOC101928422///TCAF2P1///TCAF2
		NLRC4
		MED8
		GSAP
		ADGRL2
		FAR2
		NR2E1
		LDHA
		KLHL4
		RCAN3
		GLMP
		OCIAD2
		SERPINB1
		SGMS2
		MIR6513///TMBIM1
		FLOT1
		FZD6
		F3
		GSDMD
		CBR1
		BIRC3
		PKIB
		LRRC2
		TTC12
		PTPN14
		LOC100652930///STX16-NPEPL1///NPEPL1
		APOBEC3F///APOBEC3G
		TCTEX1D1
		KATNAL2
		SP8
		CTTNBP2NL
		KHNYN
		SLC4A3
		CXCL8
		ADSSL1
		MGARP
		C9orf64
		RARRES2
		GJB2
		U2AF1L4
		MIR6756///MCAM
		CARD19
		CISH
2 8	14	ARID5A
		LXN
		CHEK2
		MND1
		HOXC9
		HOXD13
		POC1A
		NGFR
		SPP1
		NR2F2
		BEST4
		FAM46B
		SKIDA1
		CHRNA9
3 8	14	FNDC1
		GCH1
		CDC42EP5
		IL1R1
		G0S2
		IL7R
		DCTD
		SLC25A43
		FCHSD1
		HGF
		CFD
		MYH9
		FBLN1
		CD52
4 5	8	LNPK
		MIR4723///TMEM199
		USP21
		PEG10
		ZNF589
		CLPX
		WIPF1
		SERF1B///SERF1A
4 6	556	BRIX1
		SUMO1
		SLK
		WDR89
		EIF4G3
		FOXK2
		EXOSC7
		FBXO11
		HIKESHI
		WBP4
		CBLL1
		C12orf75
		TIMM22
		HSF2
		SNX25
		L2HGDH
		ZNF655
		GPATCH2
		AGPS
		MED14
		TSN
		COMMD5
		DCUN1D5
		NOP58
		CEP85
		FKBP4
		TRMT6
		WAPL
		MAGOHB
		AHRR
		ZNF146
		CENPJ
		DNAJC9
		2010-09-01
		C1QBP
		TIGD2
		TFE3
		SNRPC
		FAM120A
		EIF2S1
		HNRNPA3///HNRNPA3P1
		THOC7
		KMT5A
		PARD6G
		TCFL5
		PSMD12
		ANP32A
		FAM122B
		MAP2K4
		SGSM3
		SUPT16H
		LOC101927137///SCLT1
		PANK3
		EBP
		TOR1A
		TDP1
		AVL9
		KIAA1429
		PHAX
		FH
		ARMT1
		ABCD3
		GSR
		FAM20B
		BRI3BP
		EIF2AK2
		MRM2
		ATP11B
		EIF4E
		RPE
		GHITM
		ATPIF1
		CEP63
		DPM1
		CYB5B
		FARP2
		METTL6
		CHML
		TMX3
		SEC22C
		TWISTNB
		RPL15
		CREB1
		ARMC9
		MINPP1
		TCERG1
		EIF3J
		FARSA
		CMAS
		PRDM10
		MVK
		TOMM70
		DDX21
		ZNF720
		ESYT2
		LRP12
		NR2F6
		POLE
		TMEM64
		BRMS1L
		RBM41
		CARNMT1
		PPP4R2
		CDC23
		KIAA1586
		PAK4
		ARPC5L
		NFYB
		OTULIN
		SARNP
		ASF1A
		SNRPB2
		NSMAF
		TLK2
[truncated: 4,423 more rows]
